# Supplementary material for: Pro-inflammatory macrophages suppress HIV replication in humanized mice and ex vivo co-cultures
Source: Front Immunol. 2024 Nov 7;15:1439328. doi: 10.3389/fimmu.2024.1439328 (PMC11578737; doi:10.3389/fimmu.2024.1439328)
Supplement: Supplementary file 1 [file Table1.xlsx]

## Sheet: Sheet1
Surface marker	Fluorophore	Brand	Catalogue number
mCD45	PE	BioLegend	103106
mCD45	FITC	BioLegend	157214
mF4/80	PE-Dazzle594	BioLegend	123146
h/mCD11b	BV786	BioLegend	101243
h/mCD11b	BV605	BioLegend	101257
h/mCD11b	BV421	BioLegend	101251
mLy6C	PerCP-Cy5.5	BioLegend	128012
mLy6G	BV786	BioLegend	127645
hCD45	BV421	BioLegend	368522
hCD45	PerCP	BioLegend	304026
hCD45	PE-Cy7	BioLegend	368532
hCD45	PE	BioLegend	304008
hCD45	APC	BioLegend	304012
hCD19	FITC	BioLegend	302206
hCD19	PE	BioLegend	302208
hCD19	APC	BioLegend	302212
hCD3	PE-Cy7	BioLegend	300316
hCD3	PE	BioLegend	317308
hCD3	BV785	BioLegend	317330
hCD3	Alexa Fluor	BioLegend	300324
hCD3	FITC	BioLegend	317306
hCD4	BV605	BioLegend	300556
hCD4	PE-Cy7	BioLegend	300512
hCD4	PE-Dazzle594	BioLegend	300548
hCD8	BV421	BioLegend	301036
hCD8	BV650	BioLegend	301042
CD14	PE-Texas Red	BioLegend	325634
NKp46	PE	BioLegend	331908
hCD56	BV605	BioLegend	362538
hCD56	FITC	BioLegend	318304
hCD33	BV711	BioLegend	366624
hHLA-DR	BV510	BioLegend	307646
hCD38	BV605	BioLegend	303532
hCD80	BV421	BioLegend	305222
hCD86	BV650	BioLegend	305428
hCD163	BV785	BioLegend	333632
hCD206	APC	BioLegend	321110
hCD209	PerCP Cy5.5	BioLegend	330110
hCD11c	PE	BioLegend	337206
hCD66b	FITC	BioLegend	396916
hCD66b	AF700	BioLegend	305114
hNGFR	APC	BioLegend	345108
hCD34	PE-Cy7	BioLegend	343616
Intracellular marker	Fluorophore	Brand	Catalogue number
HIV-1 p24	FITC	Beckman Coulter	6604665
HIV-1 p24	RD-1	Beckman Coulter	6604667
