# Supplementary material for: Pro-inflammatory macrophages suppress HIV replication in humanized mice and ex vivo co-cultures
Source: Front Immunol. 2024 Nov 7;15:1439328. doi: 10.3389/fimmu.2024.1439328 (PMC11578737; doi:10.3389/fimmu.2024.1439328)
Supplement: Supplementary file 3 [file Table3.xlsx]

## Sheet: Sheet1
gene_id	transcript_id	gene_name	type	biotypes	description	gc	featWidth	GO BP	GO MF	GO CC	entrez_id	isPresent	log2 Ratio	pValue	fdr	seqnames	start	end	width	strand	EM1 [normalized count]	EM2 [normalized count]	EM3 [normalized count]	LM1 [normalized count]	LM2 [normalized count]	LM3 [normalized count]	RM1 [normalized count]	RM2 [normalized count]	RM3 [normalized count]	EMP1 [normalized count]	EMP2 [normalized count]	EMP3 [normalized count]	LMP1 [normalized count]	LMP2 [normalized count]	LMP3 [normalized count]	RMP1 [normalized count]	RMP2 [normalized count]	RMP3 [normalized count]	EMP1plus [normalized count]	EMP2plus [normalized count]	EMP3plus [normalized count]	LMP1plus [normalized count]	LMP2plus [normalized count]	LMP3plus [normalized count]	RMP1plus [normalized count]	RMP2plus [normalized count]	RMP3plus [normalized count]	EM1 [FPKM]	EM2 [FPKM]
ENSG00000125538	ENST00000263341; ENST00000491056; ENST00000487639; ENST00000418817; ENST00000432018; ENST00000416750; ENST00000496280; ENST00000477398	IL1B	protein_coding	protein_coding	interleukin 1 beta [Source:HGNC Symbol;Acc:HGNC:5992]	0.4828	867	GO:0006955; GO:0006954; GO:0050729; GO:0010628; GO:0045893; GO:0051781; GO:0050830; GO:0010573; GO:0001819; GO:0008284; GO:0019221; GO:0000165; GO:0071260; GO:0001660; GO:0007165; GO:0007267; GO:0030335; GO:0032729; GO:0032757; GO:0071639; GO:0043406; GO:0032755; GO:1901224; GO:0030213; GO:0045766; GO:0051091; GO:0051092; GO:0001934; GO:0070372; GO:0071222; GO:0006915; GO:2001240; GO:0071466; GO:…	GO:0005125; GO:0005149; GO:0005515; GO:0019904; GO:0005178	GO:0005615; GO:0005737; GO:0005576; GO:0005829; GO:0005764; GO:0030141; GO:0031982	3553	TRUE	4.04007	1.277e-210	1.60633e-206	chr2	112829751	112836816	7066	-	20.0339	27.206	24.5761	21.8048	16.5352	24.1789	37.5821	41.0444	28.1737	355.718	291.905	355.309	378.937	547.282	403.653	484.504	605.78	605.995	177.253	252.006	222.296	188.335	294.342	254.178	935.851	774.278	540.595	1.17053	1.57284
ENSG00000067082	ENST00000461124; ENST00000497571; ENST00000542957; ENST00000173785; ENST00000492125; ENST00000469435; ENST00000380946	KLF6	protein_coding	protein_coding	Kruppel like factor 6 [Source:HGNC Symbol;Acc:HGNC:2235]	0.5265	2023	GO:0045893; GO:0006357; GO:0045944; GO:0030183	GO:0046872; GO:0003677; GO:0005515; GO:0000981; GO:0000978; GO:1990837; GO:0001228	GO:0005634; GO:0043231; GO:0005654; GO:0005730; GO:0005829; GO:0001650; GO:0000785	1316	TRUE	0.965525	9.43482e-118	5.93403e-114	chr10	3775996	3785281	9286	-	3484	3447.66	3652.67	2110.71	2251.4	2322.15	2778.26	2647.82	2802.76	6352.93	6392.51	6801.93	4543.93	4624.53	4558.28	4721.73	6140.66	5517.79	4234.67	4063.02	4535.57	4365.51	4632.46	5678.54	11942.2	10886	9250.09	87.2903	85.4709
ENSG00000085265	ENST00000371806	FCN1	protein_coding	protein_coding	ficolin 1 [Source:HGNC Symbol;Acc:HGNC:3623]	0.4506	7588	GO:0007186; GO:0002376; GO:0045087; GO:0032757; GO:0001867; GO:0002752; GO:0006508; GO:0034394; GO:0043654; GO:0046597; GO:1903028	GO:0046872; GO:0030246; GO:0005515; GO:0003823; GO:0005102; GO:0001664; GO:0033691; GO:0038187; GO:0097367	GO:0016020; GO:0005886; GO:0005576; GO:0005581; GO:0005615; GO:0062023; GO:0034774; GO:1904813; GO:0009897; GO:1905370; GO:0031232	2219	TRUE	1.7408	2.8186e-117	1.18184e-113	chr9	134903232	134917912	14681	-	742.842	626.334	614.796	978.165	847.042	1021.32	562.792	559.115	548.866	2468.94	1771.7	2228.45	2974.99	3834.44	3610.61	1570.03	1553.29	2050.85	2602.01	2651.64	2533.7	3331.94	3554.86	2744.3	2121.56	1691.24	1786.27	4.96196	4.13969
ENSG00000108691	ENST00000580907; ENST00000225831; ENST00000624362	CCL2	protein_coding	protein_coding	C-C motif chemokine ligand 2 [Source:HGNC Symbol;Acc:HGNC:10618]	0.4371	1266	GO:0006955; GO:0007165; GO:0060326; GO:0006935; GO:0006954; GO:0007010; GO:0007186; GO:0071346; GO:0071347; GO:0071356; GO:0000165; GO:0008360; GO:0006468; GO:0043524; GO:0002548; GO:0030593; GO:0043547; GO:0048245; GO:0048247; GO:0070098; GO:0070374; GO:0007155; GO:0051770; GO:0071222; GO:0007166; GO:0034351; GO:0019079; GO:0007259; GO:0009887; GO:0019233; GO:0044344; GO:0001525; GO:0019221; GO:…	GO:0008009; GO:0005125; GO:0005515; GO:0048020; GO:0005102; GO:0004672; GO:0031727	GO:0005576; GO:0005615	6347	TRUE	3.05889	9.61039e-100	3.02223e-96	chr17	34255274	34257208	1935	+	174.581	160.422	207.98	102.483	81.8057	110.256	174.757	134.991	181.564	1148.53	873.688	1008.34	1026.01	1279.27	971.865	1486.52	1511.87	1681.32	1322.47	1373.43	1231	1541.68	1780.4	1649.31	2850.54	1325.68	1139.31	6.98953	6.35505
ENSG00000153234	ENST00000339562; ENST00000700228; ENST00000426264; ENST00000409572; ENST00000417764; ENST00000675870; ENST00000417972; ENST00000700229; ENST00000700230; ENST00000700231; ENST00000409108; ENST00000429376; ENST00000406048; ENST00000424077; ENST00000421709	NR4A2	protein_coding	protein_coding	nuclear receptor subfamily 4 group A member 2 [Source:HGNC Symbol;Acc:HGNC:7981]	0.532	1991	GO:0006355; GO:0030522; GO:0050896; GO:0006351; GO:0045944; GO:0006357; GO:0045444; GO:0001666; GO:0001764; GO:0001975; GO:0006366; GO:0007399; GO:0008344; GO:0009791; GO:0010467; GO:0010468; GO:0021952; GO:0021953; GO:0021986; GO:0030182; GO:0031668; GO:0034599; GO:0042053; GO:0042416; GO:0042417; GO:0042551; GO:0043085; GO:0043524; GO:0043576; GO:0045893; GO:0051402; GO:0051866; GO:0071376; GO:…	GO:0008270; GO:0003700; GO:0043565; GO:0046872; GO:0003677; GO:0005515; GO:0000981; GO:0004879; GO:0000978; GO:1990837; GO:0000977; GO:0001228; GO:0035259; GO:0046982; GO:0008013; GO:0046965	GO:0005634; GO:0005737; GO:0016607; GO:0005654; GO:0000785; GO:0005667; GO:0032991	4929	TRUE	3.7312	6.31836e-88	1.58957e-84	chr2	156324437	156342348	17912	-	2.87626	11.2577	7.71127	11.9927	9.5979	13.5402	6.57686	11.8573	4.19128	86.251	67.9085	67.3673	179.497	190.571	155.847	104.863	134.618	128.572	54.0065	42.3828	62.1474	138.837	136.439	191.866	208.526	159.784	130.075	0.073222	0.283574
ENSG00000179388	ENST00000317216; ENST00000522910; ENST00000519492; ENST00000524088; ENST00000518773	EGR3	protein_coding	protein_coding	early growth response 3 [Source:HGNC Symbol;Acc:HGNC:3240]	0.6247	1860	GO:0006357; GO:0043066; GO:0001938; GO:0007623; GO:0002042; GO:0035767; GO:0035924; GO:0007517; GO:0044344; GO:0007274; GO:0007422; GO:0033089; GO:0045586; GO:0045944	GO:0046872; GO:0003677; GO:0000981; GO:0000978; GO:1990837; GO:0003700; GO:0001228; GO:0043565	GO:0005634; GO:0045202; GO:0000785; GO:0005654	1960	TRUE	3.16769	2.3321e-86	4.88924e-83	chr8	22687659	22693480	5822	-	19.0799	15.9483	27.1438	17.4439	12.1838	12.573	76.1038	59.2863	60.5213	192.971	133.789	181.458	200.548	256.049	210.055	396.148	455.63	499.002	175.868	148.913	131.466	120.727	128.195	182.369	415.536	390.021	347.789	0.519934	0.430023
ENSG00000169429	ENST00000696131; ENST00000401931; ENST00000696132; ENST00000483500; ENST00000307407	CXCL8	protein_coding	protein_coding	C-X-C motif chemokine ligand 8 [Source:HGNC Symbol;Acc:HGNC:6025]	0.3533	1340	GO:0006955; GO:0007165; GO:0006935; GO:0009605; GO:0006954; GO:0006952; GO:0030593; GO:0042119; GO:0010629; GO:0035556; GO:0030155; GO:0001525; GO:0034976; GO:0071347; GO:0071356; GO:0031623; GO:0019722; GO:0007186; GO:0070098; GO:0010628; GO:0071222; GO:0090023; GO:0008285; GO:0061844; GO:0044344; GO:0045744; GO:0050930; GO:0048566; GO:0045766; GO:0031328; GO:0060354; GO:0002237; GO:0045091; GO:…	GO:0008009; GO:0005125; GO:0005153; GO:0005515; GO:0008201; GO:0045236	GO:0005576; GO:0005615	3576	TRUE	4.76336	6.3262e-67	1.13682e-63	chr4	73740519	73743716	3198	+	116.388	109.762	97.5711	69.7754	49.6056	50.2922	96.7739	111.276	83.4777	1169.45	1107.82	1343	3101.31	4131.98	3273.75	2443.88	3111.75	2971.54	351.735	382.591	473.276	1139.67	1569.83	2254.54	7116.94	6848.42	4175.32	4.40237	4.10806
ENSG00000125740	ENST00000615753; ENST00000417353; ENST00000443841; ENST00000585836; ENST00000591858; ENST00000590335; ENST00000353609; ENST00000592436; ENST00000592811; ENST00000586113; ENST00000586615; ENST00000589593; ENST00000587358	FOSB	protein_coding	protein_coding	FosB proto-oncogene, AP-1 transcription factor subunit [Source:HGNC Symbol;Acc:HGNC:3797]	0.5907	2543	GO:0006355; GO:0006357; GO:0000122; GO:0006366; GO:0007565; GO:0009410; GO:0009612; GO:0032570; GO:0032870; GO:0043278; GO:0045944; GO:0051412; GO:0051591; GO:0071277	GO:0003700; GO:0003677; GO:0005515; GO:0000981; GO:0000978; GO:1990837; GO:0001228; GO:0003690; GO:0043565	GO:0005634; GO:0043231; GO:0005654; GO:0000785	2354	TRUE	4.77138	4.81798e-65	7.57568e-62	chr19	45467995	45475179	7185	+	4.84123	3.75256	4.4017	11.9927	13.0541	9.67157	3.75821	18.2419	9.39124	306.954	201.698	208.622	281.433	181.776	189.779	299.052	191.572	187.913	232.644	111.112	210.345	196.894	172.614	323.706	262.397	195.011	263.84	0.0964925	0.0740066
ENSG00000144802	ENST00000461724; ENST00000483180; ENST00000394054; ENST00000326151; ENST00000326172; ENST00000486444; ENST00000491281; ENST00000465476; ENST00000477601; ENST00000495089; ENST00000495719	NFKBIZ	protein_coding	protein_coding	NFKB inhibitor zeta [Source:HGNC Symbol;Acc:HGNC:29805]	0.4941	1546	GO:0050729; GO:0010468; GO:0050852; GO:2000321; GO:0006954	GO:0005515	GO:0016607; GO:0036464; GO:0005634	64332	TRUE	1.43586	3.33735e-61	4.66451e-58	chr3	101827991	101861022	33032	+	174.581	166.989	155.16	159.175	134.892	141.205	149.162	145.936	162.782	396.404	327.379	355.309	422.149	417.303	353.318	446.584	590.25	535.866	326.808	308.135	274.882	341.616	371.325	392.814	531.843	469.754	480.632	5.72364	5.4171
ENSG00000184557	ENST00000330871; ENST00000587578	SOCS3	protein_coding	protein_coding	suppressor of cytokine signaling 3 [Source:HGNC Symbol;Acc:HGNC:19391]	0.6808	1548	GO:0043066; GO:0016567; GO:0035556; GO:0009968; GO:0043086; GO:0043551; GO:0046854; GO:0007259; GO:0001932; GO:0007165; GO:0030154; GO:0042532; GO:0045597; GO:0046426; GO:0046627; GO:0050728; GO:0060670; GO:0060674; GO:0097398; GO:1990830	GO:0005515; GO:0046935; GO:0001784; GO:0004860; GO:0035198	GO:0005942; GO:0005829	9021	TRUE	1.75463	3.8884e-61	4.89122e-58	chr17	78356778	78360077	3300	-	144.054	137.906	143.055	85.0388	85.2868	79.3069	146.57	118.573	138.782	390.592	332.447	309.672	321.321	405.575	360.093	494.214	460.808	552.049	264.494	213.059	241.419	319.928	305.588	323.706	934.956	781.963	703.881	4.71669	4.4679
ENSG00000144655	ENST00000273153; ENST00000514182	CSRNP1	protein_coding	protein_coding	cysteine and serine rich nuclear protein 1 [Source:HGNC Symbol;Acc:HGNC:14300]	0.5858	2878	GO:0006915; GO:0006355; GO:0009791; GO:0045944; GO:0048008; GO:0048705; GO:0060021; GO:0060325; GO:0006357	GO:0003677; GO:0003700; GO:0005515; GO:0001228; GO:0043565; GO:0000981; GO:0003674	GO:0005634; GO:0000785	64651	TRUE	1.10614	5.14072e-59	5.87865e-56	chr3	39141855	39154562	12708	-	202.247	173.556	200.644	213.687	185.368	207.939	224.553	259.036	226.433	392.917	388.193	386.819	415.502	557.055	431.725	489.359	564.36	495.405	257.57	242.842	298.786	493.776	768.611	642.853	1173.17	819.428	678.973	3.56185	3.02439
ENSG00000008517	ENST00000325568; ENST00000534507; ENST00000613483; ENST00000531965; ENST00000396887; ENST00000532086; ENST00000529699; ENST00000526464; ENST00000440815; ENST00000529550; ENST00000551122; ENST00000548807; ENST00000528163; ENST00000530890; ENST00000444393; ENST00000533097; ENST00000534748; ENST00000008180; ENST00000532247; ENST00000396890; ENST00000525228; ENST00000525643; ENST00000548652; ENST0000…	IL32	protein_coding	protein_coding	interleukin 32 [Source:HGNC Symbol;Acc:HGNC:16830]	0.5767	831	GO:0006955; GO:0007165; GO:0007155; GO:0006952	GO:0005515; GO:0005125	GO:0016020; GO:0005576; GO:0005615; GO:0005829	9235	TRUE	5.33225	1.29753e-58	1.36014e-55	chr16	3065297	3082192	16896	+	5.72398	4.6907	2.20085	2.18048	5.22164	4.83579	2.81866	5.47258	5.21881	70.9111	71.9627	64.1076	268.137	316.642	182.95	200.016	232.993	323.677	48.4675	49.2557	34.6592	153.324	264.825	197.187	263.292	194.05	191.883	0.348748	0.282785
ENSG00000100906	ENST00000697954; ENST00000697955; ENST00000697956; ENST00000697957; ENST00000553342; ENST00000216797; ENST00000554001; ENST00000697958; ENST00000557140; ENST00000697959; ENST00000557389; ENST00000697960; ENST00000697961; ENST00000557459; ENST00000697965; ENST00000555371; ENST00000697962; ENST00000697966; ENST00000557100; ENST00000556664; ENST00000555629	NFKBIA	protein_coding	protein_coding	NFKB inhibitor alpha [Source:HGNC Symbol;Acc:HGNC:7797]	0.5314	1521	GO:0045944; GO:0071356; GO:0042994; GO:0006915; GO:0007249; GO:0051247; GO:0010745; GO:0010888; GO:0010875; GO:0043392; GO:1901222; GO:0032088; GO:0006606; GO:0007219; GO:0007253; GO:0010468; GO:0031663; GO:0032495; GO:0032496; GO:0033209; GO:0034142; GO:0035994; GO:0042127; GO:0043330; GO:0045638; GO:0045746; GO:0045893; GO:0050729; GO:0070417; GO:0070427; GO:0070431	GO:0005515; GO:0031625; GO:0019899; GO:0042802; GO:0051059; GO:0008139	GO:0005634; GO:0005737; GO:0005829; GO:0005886; GO:0005654; GO:0033256	4792	TRUE	0.978003	1.17092e-57	1.133e-54	chr14	35401079	35404749	3671	-	1017.91	1025.38	941.596	849.298	881.587	884.948	963.041	1005.13	946.428	1751.86	1507.17	1637.46	1939.01	2044.49	1730.77	2176.87	1879.48	2154.25	1603.58	1604.82	1491.54	1661.21	2037.35	2137.14	2775.31	2350.69	2280.47	33.9208	33.81
ENSG00000123358	ENST00000548977; ENST00000360284; ENST00000546842; ENST00000553200; ENST00000545748; ENST00000550082; ENST00000549102; ENST00000478250; ENST00000547206; ENST00000243050; ENST00000550763; ENST00000394825; ENST00000394824; ENST00000548232; ENST00000562373; ENST00000548733; ENST00000550557; ENST00000564201; ENST00000550339; ENST00000567890; ENST00000550582; ENST00000565848	NR4A1	protein_coding	protein_coding	nuclear receptor subfamily 4 group A member 1 [Source:HGNC Symbol;Acc:HGNC:7980]	0.6166	1468	GO:0006355; GO:0030522; GO:0050896; GO:0006357; GO:0045786; GO:0045444; GO:0001938; GO:0007165; GO:0045944; GO:0002042; GO:0035767; GO:0035924; GO:0061469; GO:0044344; GO:0071376; GO:0001975; GO:0006366; GO:0006915; GO:0014860; GO:0032496; GO:0035914; GO:0043065; GO:0043154; GO:0045893; GO:0051602; GO:0071310	GO:0003677; GO:0004879; GO:0008270; GO:0003700; GO:0043565; GO:0046872; GO:0005515; GO:0000981; GO:0000978; GO:1990837; GO:0046982; GO:0001228; GO:0035259; GO:0042802	GO:0005634; GO:0005737; GO:0005654; GO:0005829; GO:0005739; GO:0098793; GO:0031965; GO:0000785; GO:0005667	3164	TRUE	2.35239	8.63867e-56	7.76184e-53	chr12	52022832	52059507	36676	+	20.9885	30.9586	25.054	18.5341	18.2757	23.3368	27.247	52.9016	23.9999	142.985	112.511	118.438	105.26	134.866	108.47	132.049	170.861	203.197	63.7001	92.7857	84.8551	88.131	94.7673	129.939	258.814	230.555	230.63	0.724667	1.05766
ENSG00000143384	ENST00000617352; ENST00000678770; ENST00000464132; ENST00000678610; ENST00000620947; ENST00000369026; ENST00000676522; ENST00000307940	MCL1	protein_coding	protein_coding	MCL1 apoptosis regulator, BCL2 family member [Source:HGNC Symbol;Acc:HGNC:6943]	0.4824	2982	GO:0042981; GO:0071806; GO:0006915; GO:0030154; GO:0043066; GO:0008630; GO:0097192; GO:0001709; GO:0010507; GO:2001243; GO:0043065; GO:2000811; GO:0034097; GO:0019725; GO:2001240; GO:2001020; GO:1903378	GO:0005515; GO:0042803; GO:0046982; GO:0008320; GO:0051434	GO:0005634; GO:0005737; GO:0016020; GO:0016021; GO:0005739; GO:0005741; GO:0005829; GO:0005654; GO:0097136	4170	TRUE	0.699659	1.4351e-54	1.20348e-51	chr1	150560895	150579738	18844	-	2257.4	2029.61	2127.49	2121.61	2035.57	2006.95	2356.39	2090.31	2114.1	3059.64	3053.85	3107.59	3393.05	3520.2	3305.61	3835.89	4167.99	3905.7	3162.84	2880.89	2858.78	5249.23	4686.32	5375.35	4866.42	4248.92	3834.85	38.3694	34.1345
ENSG00000112149	ENST00000612003; ENST00000379153	CD83	protein_coding	protein_coding	CD83 molecule [Source:HGNC Symbol;Acc:HGNC:1703]	0.4565	2318	GO:0007165; GO:0006952; GO:0006959; GO:0014070; GO:0032713; GO:0032733; GO:0032743; GO:0043367; GO:0043372	GO:0005515	GO:0016020; GO:0016021; GO:0005886; GO:0005887; GO:0009897	9308	TRUE	0.451047	1.77698e-54	1.39704e-51	chr6	14117256	14136918	19663	+	3817.9	3808.84	3708.8	4074.23	4024.14	4030.14	4651.72	4853.27	4708.14	4960.29	4833.66	4746.14	5502.35	5759.17	5441.09	6795.68	7362.57	6603.01	4339.91	4365.43	4375.42	5041.58	5494.39	5646.62	8260.57	7981.02	7519.44	83.4824	82.408
ENSG00000161405	ENST00000346872; ENST00000623724; ENST00000439167; ENST00000348427; ENST00000293068; ENST00000377945; ENST00000394189; ENST00000377944; ENST00000377958; ENST00000535189; ENST00000377952; ENST00000583368; ENST00000351680; ENST00000346243; ENST00000350532; ENST00000467757; ENST00000439016	IKZF3	protein_coding	protein_coding	IKAROS family zinc finger 3 [Source:HGNC Symbol;Acc:HGNC:13178]	0.4791	2594	GO:0042981; GO:0006357; GO:0042113; GO:0007498; GO:0045577; GO:0030888; GO:0009617; GO:0030183; GO:0030217; GO:0045619; GO:0045944	GO:0046872; GO:0003677; GO:0042803; GO:0043565; GO:0005515; GO:0042802; GO:0000978; GO:0003700; GO:0042826; GO:0046982; GO:0001228; GO:1990841; GO:0000977	GO:0005634; GO:0005737; GO:0005654; GO:0005829	22806	TRUE	5.33092	3.89566e-54	2.88256e-51	chr17	39757718	39864312	106595	-	1.91362	1.88335	0	2.18094	3.48169	4.83579	1.88204	1.82419	3.13156	43.0182	35.4745	36.9486	109.804	139.549	89.0574	80.4348	134.618	135.068	29.0804	37.8246	32.2689	86.9237	121.27	149.315	128.997	111.434	104.944	0.0373912	0.0364125
ENSG00000163734	ENST00000296026; ENST00000511669; ENST00000502974; ENST00000510390	CXCL3	protein_coding	protein_coding	C-X-C motif chemokine ligand 3 [Source:HGNC Symbol;Acc:HGNC:4604]	0.519	1032	GO:0006955; GO:0006935; GO:0009605; GO:0006954; GO:0006952; GO:0030593; GO:0070098; GO:0061844; GO:0071222	GO:0008009; GO:0005125; GO:0045236	GO:0005576; GO:0005615	2921	TRUE	4.91133	1.38095e-53	9.65054e-51	chr4	74036589	74038807	2219	-	4.76999	0.938139	4.03489	2.18048	3.48109	4.83579	2.81866	2.73629	0	40.6866	53.7187	67.3674	105.26	160.276	121.967	86.4146	124.263	130.37	22.1565	9.16384	17.9272	53.1201	55.3825	67.2488	229.92	176.758	150.428	0.234273	0.0455908
ENSG00000120738	ENST00000239938	EGR1	protein_coding	protein_coding	early growth response 1 [Source:HGNC Symbol;Acc:HGNC:3238]	0.5531	3137	GO:0010628; GO:0045893; GO:0048511; GO:0032922; GO:0045944; GO:0006357; GO:0032731; GO:0001666; GO:0032722; GO:0002931; GO:0070498; GO:1901216; GO:0045475; GO:0071504; GO:1902949; GO:1902895; GO:0071506; GO:0000122; GO:0006355; GO:0009749; GO:0030217; GO:0030509; GO:0032868; GO:0033233; GO:0035914; GO:0042981; GO:0044849; GO:0046886; GO:0060086; GO:0061418; GO:0071310; GO:0071480; GO:0072110; GO:…	GO:0005515; GO:0046872; GO:0003677; GO:0008270; GO:0003700; GO:0043565; GO:0000977; GO:0000981; GO:0000978; GO:0000976; GO:0010385; GO:1990837; GO:0001228; GO:1990841; GO:0035035; GO:0044729	GO:0005737; GO:0005634; GO:0005654; GO:0000785	1958	TRUE	2.6882	2.39171e-52	1.58344e-49	chr5	138465479	138469303	3825	+	111.618	96.6283	82.8986	31.617	32.2001	32.8833	106.169	84.825	106.434	438.254	415.559	485.697	375.614	457.371	363.965	432.073	564.36	535.865	401.587	374.572	311.932	219.724	305.869	332.825	1456.17	972.17	858.864	1.80344	1.54483
ENSG00000138166	ENST00000369583; ENST00000468749	DUSP5	protein_coding	protein_coding	dual specificity phosphatase 5 [Source:HGNC Symbol;Acc:HGNC:3071]	0.55	1648	GO:0006470; GO:0016311; GO:0043409; GO:0035970; GO:0035335; GO:0000165; GO:0070371; GO:0001706	GO:0016791; GO:0008138; GO:0016787; GO:0004722; GO:0004721; GO:0017018; GO:0005515; GO:0004725; GO:0017017; GO:0008330	GO:0005634; GO:0005737; GO:0005654	1847	TRUE	0.738946	1.04544e-49	6.57532e-47	chr10	110497907	110511533	13627	+	861.46	848.078	963.973	856.93	761.489	727.303	891.636	918.482	966.254	1372.89	1359.18	1391.9	1226.56	1359.41	1324.22	1526.33	1858.77	1739.76	1035.82	1019.48	944.163	1172.26	1473.68	1228.72	3076.22	2786.83	2566.44	26.4949	25.8088
ENSG00000184588	ENST00000329654; ENST00000341517; ENST00000423207; ENST00000531358; ENST00000532040; ENST00000526666; ENST00000412480; ENST00000371048; ENST00000490695; ENST00000491340; ENST00000528771; ENST00000371045; ENST00000531025; ENST00000526197; ENST00000480109; ENST00000534463; ENST00000524999; ENST00000483863	PDE4B	protein_coding	protein_coding	phosphodiesterase 4B [Source:HGNC Symbol;Acc:HGNC:8781]	0.4288	1509	GO:0007165; GO:0006198; GO:0032729; GO:0071222; GO:1901841; GO:0032743; GO:0030593; GO:0001780; GO:0050900; GO:0071872; GO:0086004; GO:0071466; GO:0050852; GO:1901898; GO:0140199	GO:0004114; GO:0008081; GO:0046872; GO:0016787; GO:0004115; GO:0044325; GO:0030552; GO:0043015	GO:0005737; GO:0016020; GO:0005886; GO:0005634; GO:0005829; GO:0048471; GO:0030018; GO:0005891; GO:0000930; GO:0005813; GO:0008021; GO:0014069; GO:0043197; GO:0060076; GO:0071944	5142	TRUE	2.38676	4.38349e-48	2.62571e-45	chr1	65792514	66374579	582066	+	12.402	24.3916	14.3055	26.1658	34.8109	27.0804	23.4888	23.7145	29.2172	41.8491	62.8407	60.8479	196.117	231.617	153.911	141.759	165.684	158.242	66.4696	58.4195	70.5134	164.19	215.908	258.737	222.097	157.545	166.976	0.416567	0.810663
ENSG00000138670	ENST00000509081; ENST00000264400; ENST00000638048; ENST00000335927; ENST00000504863; ENST00000436139; ENST00000514889; ENST00000507538; ENST00000512716; ENST00000514050; ENST00000512343; ENST00000510780; ENST00000508294	RASGEF1B	protein_coding	protein_coding	RasGEF domain family member 1B [Source:HGNC Symbol;Acc:HGNC:24881]	0.4939	1632	GO:0007264; GO:0043547; GO:0007265; GO:0050790	GO:0005085; GO:0005515	GO:0005769; GO:0005768; GO:0005770; GO:0030496; GO:0005886	153020	TRUE	0.753926	8.02773e-48	4.59004e-45	chr4	81426393	82044244	617852	-	2599.64	2536.75	2549.68	1882.52	1819.74	1813.19	1956.15	1925.02	1936.68	3678.93	3576.85	3654.14	3187.73	3283.64	3140.17	3722.66	4069.61	3642.27	2945.43	2896.92	3181.47	3208.94	3472.8	3679.31	5335.7	4963.64	4614.49	80.7379	77.9555
ENSG00000136826	ENST00000497048; ENST00000493306; ENST00000374672; ENST00000610832; ENST00000411706; ENST00000420475	KLF4	protein_coding	protein_coding	Kruppel like factor 4 [Source:HGNC Symbol;Acc:HGNC:6348]	0.5738	1936	GO:0010628; GO:0045893; GO:0045944; GO:0006357; GO:0045595; GO:0045892; GO:0000122; GO:0008285; GO:0051973; GO:0010629; GO:1902895; GO:0002357; GO:0016525; GO:0051247; GO:1903672; GO:0050728; GO:0032088; GO:0002067; GO:0006351; GO:0006366; GO:0007500; GO:0008544; GO:0009913; GO:0010033; GO:0010467; GO:0019827; GO:0030336; GO:0031077; GO:0032526; GO:0032717; GO:0034115; GO:0035019; GO:0035166; GO:…	GO:0046872; GO:0003677; GO:0008270; GO:0003700; GO:0005515; GO:0000981; GO:0000978; GO:0000976; GO:1990837; GO:0001228; GO:0061629; GO:0000987; GO:0001010; GO:0008013; GO:0031490; GO:0043565; GO:1990841	GO:0005634; GO:0005654; GO:0005829; GO:0015630; GO:0000785; GO:0000791; GO:0005667; GO:0005737	9314	TRUE	1.989	1.76331e-47	9.64376e-45	chr9	107484852	107490482	5631	-	90.6297	86.3088	91.702	55.6024	53.9569	88.0113	65.7687	63.8468	61.5648	267.369	206.766	243.392	355.669	381.143	270.07	306.82	243.349	342.558	286.651	252.006	235.443	303.026	317.115	343.082	307.174	312.209	362.549	2.37274	2.23583
ENSG00000170345	ENST00000554617; ENST00000556324; ENST00000554212; ENST00000535987; ENST00000303562; ENST00000555242; ENST00000555686; ENST00000555672; ENST00000557139; ENST00000555347	FOS	protein_coding	protein_coding	Fos proto-oncogene, AP-1 transcription factor subunit [Source:HGNC Symbol;Acc:HGNC:3796]	0.5989	995	GO:0006357; GO:0006355; GO:0006954; GO:0045893; GO:0006366; GO:1902895; GO:0045944; GO:0034614; GO:0071276; GO:0060395; GO:0140467; GO:1901216; GO:0007179; GO:0006306; GO:0001661; GO:0007399; GO:0007565; GO:0007568; GO:0009409; GO:0009410; GO:0009416; GO:0009612; GO:0009629; GO:0009636; GO:0010468; GO:0014070; GO:0014823; GO:0014856; GO:0030316; GO:0030431; GO:0031668; GO:0032496; GO:0032570; GO:…	GO:0003677; GO:0003700; GO:0005515; GO:0042802; GO:0000981; GO:0000978; GO:1990837; GO:0001228; GO:0070412; GO:0000976; GO:0000979; GO:0001221; GO:0061629; GO:0003682; GO:0003690; GO:0043565; GO:0044877	GO:0005829; GO:0005667; GO:0005634; GO:0005737; GO:0005783; GO:0005654; GO:0000785; GO:0090575; GO:0032993; GO:0035976; GO:0016020; GO:0043005	2353	TRUE	1.0735	8.87371e-45	4.65093e-42	chr14	75278826	75282230	3405	+	203.202	242.978	198.076	185.341	172.314	196.333	253.679	257.211	219.129	392.917	325.353	387.905	438.77	453.462	440.437	591.309	559.183	510.69	487.444	357.389	346.591	333.208	390.209	493.538	694.052	616.732	539.673	10.348	12.2434
ENSG00000099985	ENST00000215781; ENST00000403389; ENST00000403463	OSM	protein_coding	protein_coding	oncostatin M [Source:HGNC Symbol;Acc:HGNC:8506]	0.6224	1110	GO:0006955; GO:0051781; GO:0010646; GO:0023051; GO:0008284; GO:0038165; GO:0014068; GO:0050731; GO:0051897; GO:0050729; GO:0045944; GO:0008285; GO:0033138; GO:0043410; GO:0002675; GO:0046888; GO:0032740; GO:0042531; GO:1902036	GO:0005125; GO:0005515; GO:0005102; GO:0005147; GO:0008083	GO:0005576; GO:0005615	5008	TRUE	3.52634	3.3966e-44	1.70903e-41	chr22	30262829	30266851	4023	-	11.448	5.62883	4.40168	1.09024	3.48109	4.83579	11.2746	4.56049	13.5651	83.6983	67.9084	88.0121	45.4282	83.0696	57.1116	71.8503	62.1314	88.112	67.8544	48.1102	43.0251	26.56	31.2053	46.7322	196.126	143.136	122.695	0.522744	0.254323
ENSG00000132510	ENST00000448097; ENST00000571047; ENST00000254846; ENST00000572030; ENST00000575521; ENST00000570632	KDM6B	protein_coding	protein_coding	lysine demethylase 6B [Source:HGNC Symbol;Acc:HGNC:29012]	0.5855	2632	GO:0006325; GO:0006954; GO:0006338; GO:0010468; GO:0071557; GO:0007507; GO:0045944; GO:0120162; GO:0016577; GO:0045165; GO:0045446; GO:0048333; GO:0055007; GO:0070301	GO:0046872; GO:0016491; GO:0051213; GO:0005515; GO:0000978; GO:0031490; GO:0071558; GO:0032452; GO:0008013; GO:0043565	GO:0005634; GO:0005654; GO:0044666	23135	TRUE	0.998646	1.80144e-43	8.7155e-41	chr17	7834217	7854796	20580	+	923.469	962.531	899.859	689.033	675.332	693.452	845.597	884.734	856.69	1528.66	1378.44	1366.9	1506.89	1612.52	1480.06	1919.57	2008.92	2137.58	1109.21	1120.28	1093.56	1233.83	1169.78	1230.99	2794.12	2397.76	2325.67	17.7836	18.3408
ENSG00000177606	ENST00000678696; ENST00000371222	JUN	protein_coding	protein_coding	Jun proto-oncogene, AP-1 transcription factor subunit [Source:HGNC Symbol;Acc:HGNC:6204]	0.5834	3054	GO:1904707; GO:0006355; GO:0050790; GO:0045893; GO:0045944; GO:0006357; GO:0007265; GO:0000122; GO:0045892; GO:0051726; GO:0042127; GO:1902895; GO:0034614; GO:0071276; GO:0060395; GO:0043065; GO:0140467; GO:2000144; GO:0007179; GO:0043392; GO:0043922; GO:0043923; GO:1990441; GO:0001525; GO:0001774; GO:0001889; GO:0001938; GO:0003151; GO:0006915; GO:0008283; GO:0008285; GO:0009410; GO:0010634; GO:…	GO:0003723; GO:0003677; GO:0031625; GO:0003700; GO:0005096; GO:0005515; GO:0000981; GO:0019899; GO:0042802; GO:0000978; GO:0000976; GO:1990837; GO:0001228; GO:0001227; GO:0003690; GO:0070412; GO:0061629; GO:0044389; GO:0140296; GO:0035497; GO:0003682	GO:0005634; GO:0005654; GO:0005886; GO:0000785; GO:0005667; GO:0090575; GO:0035976; GO:0000228; GO:0000791; GO:0017053	3725	TRUE	0.437749	5.47442e-43	2.55047e-40	chr1	58776845	58784048	7204	-	3723.45	3891.4	3940.25	3263.09	3153.87	3188.72	3866.26	3922.02	3765.89	5519.44	5330.31	5524.12	4176.07	4439.83	4558.28	4578.03	5048.18	5179.73	3428.72	3528.08	3573.48	3367.09	3627.98	3784.17	10057.9	8802.37	8148.6	61.796	63.9038
ENSG00000188042	ENST00000390645; ENST00000339728	ARL4C	protein_coding	protein_coding	ADP ribosylation factor like GTPase 4C [Source:HGNC Symbol;Acc:HGNC:698]	0.5021	3940	GO:0006886; GO:0016192; GO:0032456	GO:0005525; GO:0003924; GO:0000166; GO:0005515; GO:0043014	GO:0005737; GO:0016020; GO:0005829; GO:0005886; GO:0042995; GO:0030175; GO:0005634	10123	TRUE	1.14391	1.86647e-42	8.38512e-40	chr2	234493041	234497081	4041	-	185.075	168.865	182.304	172.259	156.65	153.778	129.659	150.496	130.434	397.567	366.908	412.897	350.129	313.71	345.573	274.779	238.17	418.982	371.123	412.373	406.349	367.011	295.187	352.201	344.787	269.94	338.564	2.38087	2.14948
ENSG00000100385	ENST00000703410; ENST00000698890; ENST00000698902; ENST00000698903; ENST00000698904; ENST00000698891; ENST00000698905; ENST00000216223; ENST00000445595; ENST00000698892; ENST00000698893; ENST00000429622; ENST00000698883; ENST00000453962; ENST00000698894; ENST00000698895; ENST00000698896; ENST00000483573; ENST00000698897; ENST00000698898; ENST00000461607; ENST00000440958	IL2RB	protein_coding	protein_coding	interleukin 2 receptor subunit beta [Source:HGNC Symbol;Acc:HGNC:6009]	0.5791	3240	GO:0019221; GO:0007165; GO:0050766; GO:0065003; GO:0030101; GO:0043066; GO:0035723; GO:0038110	GO:0005515; GO:0004896; GO:0004911; GO:0019976; GO:0042010	GO:0016020; GO:0016021; GO:0005886; GO:0009986; GO:0009897; GO:0005829; GO:0005887; GO:0005893; GO:0005768	3560	TRUE	8.30423	2.9512e-40	1.28011e-37	chr22	37118666	37175118	56453	-	1.90799	0	1.83404	0	0	0	0	0.912097	0	120.898	85.1389	95.6182	316.889	383.098	224.574	254.389	352.078	431.569	92.7805	64.1469	54.9766	277.674	326.954	302.049	310.757	241.121	254.615	0.029848	0
ENSG00000038427	ENST00000503923; ENST00000342785; ENST00000343200; ENST00000265077; ENST00000512590; ENST00000513960; ENST00000513984; ENST00000502527; ENST00000515397; ENST00000513016; ENST00000507162; ENST00000505615	VCAN	protein_coding	protein_coding	versican [Source:HGNC Symbol;Acc:HGNC:2464]	0.459	4488	GO:0007155; GO:0007417; GO:0001501; GO:0001649; GO:0008037; GO:0008347	GO:0005509; GO:0005540; GO:0030246; GO:0005515; GO:0030021; GO:0005539	GO:0005615; GO:0016020; GO:0042995; GO:0005576; GO:0012505; GO:0033165; GO:0031012; GO:0062023; GO:0001750; GO:0005788; GO:0043202; GO:0005796	1462	TRUE	3.10661	6.80821e-40	2.85468e-37	chr5	83471618	83582303	110686	+	12.402	9.38139	11.0043	1.09024	5.22164	3.86863	9.39552	4.56048	4.17389	98.8105	62.8407	111.917	46.5362	32.2506	45.4957	46.6056	25.8881	47.6524	72.0087	79.0382	71.7085	59.1564	34.0167	34.1943	69.853	56.6779	50.7385	0.140062	0.104834
ENSG00000185291	ENST00000381469; ENST00000331035; ENST00000432757	IL3RA	protein_coding	protein_coding	interleukin 3 receptor subunit alpha [Source:HGNC Symbol;Acc:HGNC:6012]	0.5327	1226	GO:0019221; GO:0036016; GO:0038156	GO:0004896; GO:0005515; GO:0019955; GO:0004912	GO:0016020; GO:0016021; GO:0009897; GO:0005886; GO:0043235	3563	TRUE	5.68877	1.39714e-39	5.66924e-37	chrX	1336616	1382689	46074	+	0.953997	1.87628	1.10042	1.09024	0	1.93431	2.81866	0.912097	1.04347	20.9246	12.1627	24.9911	97.5044	164.184	128.743	76.7051	62.1314	109.69	22.1565	26.3461	16.732	100.204	127.914	115.121	113.735	95.1036	71.0339	0.0394403	0.0767531
ENSG00000081320	ENST00000263955; ENST00000409228; ENST00000606789; ENST00000420683; ENST00000449152	STK17B	protein_coding	protein_coding	serine/threonine kinase 17b [Source:HGNC Symbol;Acc:HGNC:11396]	0.3982	1670	GO:0006468; GO:0016310; GO:0006915; GO:0035556; GO:0046777; GO:0043065; GO:2000271; GO:0012501	GO:0005524; GO:0004672; GO:0000166; GO:0004674; GO:0016301; GO:0016740; GO:0106310	GO:0005634; GO:0016020; GO:0005886; GO:0005793; GO:0015629	9262	TRUE	1.28763	3.22227e-39	1.26666e-36	chr2	196133583	196176503	42921	-	94.2392	97.5665	96.4706	130.829	135.763	146.041	106.169	72.0556	111.651	215.058	159.129	232.526	350.126	396.78	328.149	222.341	258.881	292.208	170.329	154.634	169.71	474.459	347.189	533.431	323.294	286.271	254.615	2.86022	2.93004
ENSG00000121807	ENST00000465202; ENST00000445132; ENST00000421659; ENST00000400888	CCR2	protein_coding	protein_coding	C-C motif chemokine receptor 2 [Source:HGNC Symbol;Acc:HGNC:1603]	0.4406	1803	GO:0007186; GO:0007165; GO:0006955; GO:0001974; GO:0002548; GO:0002724; GO:0002827; GO:0002829; GO:0006935; GO:0006954; GO:0006959; GO:0006968; GO:0010574; GO:0010820; GO:0016525; GO:0019233; GO:0019725; GO:0030097; GO:0032729; GO:0032743; GO:0032760; GO:0035696; GO:0035705; GO:0043310; GO:0045580; GO:0046641; GO:0048873; GO:0050727; GO:0050729; GO:0050870; GO:0051968; GO:0061756; GO:0070098; GO:…	GO:0004930; GO:0005515; GO:0004950; GO:0016493; GO:0019955; GO:0035715; GO:0035716; GO:0035717; GO:0019957; GO:0042802; GO:0031727	GO:0016021; GO:0016020; GO:0005886; GO:0001650; GO:0009897; GO:0005737; GO:0005829; GO:0005887; GO:0048471; GO:0030425; GO:0043025; GO:0043204	729230	TRUE	4.34516	3.89687e-39	1.48542e-36	chr3	46353864	46360940	7077	+	3.81599	0.938139	1.10042	4.36097	4.35137	3.86863	4.69776	0	1.04347	48.8239	42.5695	57.5882	49.8603	72.3194	48.3996	36.8961	72.4866	43.1569	63.7	33.2189	37.0495	86.9237	57.3505	56.9905	48.3597	21.1341	30.4431	0.107274	0.0260952
ENSG00000275302	ENST00000615863; ENST00000621626; ENST00000613947	CCL4	protein_coding	protein_coding	C-C motif chemokine ligand 4 [Source:HGNC Symbol;Acc:HGNC:10630]	0.4706	995	GO:0006955; GO:0006935; GO:0006954; GO:0007186; GO:0051928; GO:0002548; GO:0007165; GO:0007267; GO:0030593; GO:0043547; GO:0048245; GO:0048247; GO:0070098; GO:0070374; GO:0071346; GO:0071347; GO:0071356; GO:0007155; GO:0009615; GO:0009636; GO:0043922; GO:0050850; GO:2000503; GO:0007163	GO:0008009; GO:0005515; GO:0005125; GO:0042802; GO:0048020; GO:0031726; GO:0031730	GO:0005576; GO:0005615	6351	TRUE	2.26057	4.17129e-39	1.54326e-36	chr17	36103827	36105621	1795	+	42.3643	44.4982	44.6355	45.7901	21.7568	37.5347	89.9859	90.9498	84.3353	168.022	106.429	144.118	267.957	347.793	279.819	353.288	478.192	297.505	129.35	127.555	101.243	176.43	225.269	260.781	695.231	421.227	306.126	2.1574	2.24222
ENSG00000132514	ENST00000416562; ENST00000254868; ENST00000576549; ENST00000576617; ENST00000571664; ENST00000571624	CLEC10A	protein_coding	protein_coding	C-type lectin domain containing 10A [Source:HGNC Symbol;Acc:HGNC:16916]	0.527	1339	GO:0002376; GO:0045087; GO:0006897; GO:0002250	GO:0030246; GO:0005515	GO:0016020; GO:0016021; GO:0009897; GO:0005886	10462	TRUE	1.81255	1.67363e-38	6.01504e-36	chr17	7074537	7080307	5771	-	118.296	123.834	112.61	129.739	103.563	147.008	99.5926	93.0339	82.4342	308.056	201.698	294.461	590.567	724.172	597.252	300.994	331.368	408.193	350.35	302.407	279.664	612.088	700.014	524.312	489.867	315.091	310.889	4.47788	4.63821
ENSG00000081041	ENST00000508487; ENST00000296031; ENST00000510048	CXCL2	protein_coding	protein_coding	C-X-C motif chemokine ligand 2 [Source:HGNC Symbol;Acc:HGNC:4603]	0.5669	753	GO:0006955; GO:0007165; GO:0006935; GO:0009605; GO:0006954; GO:0006952; GO:0060326; GO:0030593; GO:0070098; GO:0061844; GO:0071222; GO:0002237	GO:0008009; GO:0005515; GO:0005125; GO:0045236	GO:0005576; GO:0005615	2920	TRUE	3.4501	1.86985e-38	6.53358e-36	chr4	74097040	74099196	2157	-	6.67798	2.81442	8.80339	4.36097	6.09191	6.7701	6.57687	20.0661	7.3043	87.1857	48.6508	67.3674	115.232	144.639	125.839	62.1408	62.1314	82.7174	4.15435	16.0367	29.8785	65.1928	58.1939	88.9053	198.154	149.86	93.0374	0.449326	0.187374
ENSG00000116824	ENST00000369478; ENST00000369477	CD2	protein_coding	protein_coding	CD2 molecule [Source:HGNC Symbol;Acc:HGNC:1639]	0.4015	1022	GO:0007155; GO:0006915; GO:0098609; GO:0007166; GO:0032760; GO:0032729; GO:0032757; GO:0030101; GO:0042110; GO:0045580; GO:0034113; GO:0001766; GO:0030887; GO:0042267	GO:0005515; GO:0005102; GO:0038023; GO:0019901; GO:0030971; GO:0042802; GO:0043621	GO:0016021; GO:0016020; GO:0005794; GO:0005654; GO:0005886; GO:0009986; GO:0009897; GO:0005887; GO:0005576; GO:0005911; GO:0009898; GO:0032991; GO:0045121; GO:0046658	914	TRUE	4.32207	2.49445e-38	8.48045e-36	chr1	116754430	116769229	14800	+	6.67798	0	2.20085	4.36097	6.96219	1.93431	0.939553	1.82419	2.08694	34.8743	37.5017	21.7314	90.8564	91.8652	95.8313	62.1408	46.5986	80.0201	23.5413	21.7641	20.3175	76.0583	86.307	95.7441	87.764	82.6152	58.1186	0.331191	0
ENSG00000107742	ENST00000373109; ENST00000317376; ENST00000463279; ENST00000469121; ENST00000460053; ENST00000412663; ENST00000495888; ENST00000483699	SPOCK2	protein_coding	protein_coding	SPARC (osteonectin), cwcv and kazal like domains proteoglycan 2 [Source:HGNC Symbol;Acc:HGNC:13564]	0.5978	1906	GO:0030198; GO:0045595; GO:0007416; GO:0010811; GO:0010951; GO:0019800; GO:1990830; GO:2000147	GO:0005515; GO:0005509; GO:0005539; GO:0008191; GO:0050840	GO:0005576; GO:0031012	9806	TRUE	7.7938	9.60623e-38	3.17992e-35	chr10	72059034	72089032	29999	-	0.953997	4.6907	0.366808	1.09024	1.74055	0	0	0	0	108.11	113.518	136.908	267.029	324.46	242.966	200.987	269.236	329.97	95.5501	66.4379	92.026	211.273	239.242	206.306	219.41	163.309	202.031	0.0253693	0.123425
ENSG00000211772	ENST00000466254	TRBC2	protein_coding	TR_C_gene	T cell receptor beta constant 2 [Source:HGNC Symbol;Acc:HGNC:12157]	0.5501	758			GO:0016020; GO:0016021	28638	TRUE	8.78785	1.27756e-36	4.12061e-34	chr7	142801041	142802748	1708	+	0	0	0.366808	0	0	0	0	0	0	58.6251	47.314	53.3385	118.019	132.792	88.1947	113.612	77.6643	131.641	36.0044	46.0684	39.9694	81.0963	118.257	81.9138	97.0823	93.4758	72.2479	0	0
ENSG00000260314	ENST00000569591	MRC1	protein_coding	protein_coding	mannose receptor C-type 1 [Source:HGNC Symbol;Acc:HGNC:7228]	0.426	5188	GO:0006897; GO:0046718; GO:0006898; GO:0071222; GO:0071346; GO:0071353	GO:0030246; GO:0038023; GO:0005515; GO:0001618; GO:0038024; GO:0004888; GO:0005537	GO:0016020; GO:0016021; GO:0005886; GO:0005768; GO:0010008; GO:0005887; GO:0009986	4360	TRUE	0.764771	1.37312e-36	4.31811e-34	chr10	17809348	17911164	101817	+	3077.6	2759.07	2513.74	2441.05	2492.46	2655.81	2424.05	2791.02	2469.9	4219.79	3678.2	3959.46	4697.94	4623.56	4521.49	4611.04	4861.78	5141.97	3892.63	4083.64	3911.7	4297.9	4074.98	3778.47	4313.87	4481.4	4704.84	30.0674	26.6718
ENSG00000168685	ENST00000508941; ENST00000511031; ENST00000515665; ENST00000514217; ENST00000506850; ENST00000303115; ENST00000511982; ENST00000509668; ENST00000505093; ENST00000505875	IL7R	protein_coding	protein_coding	interleukin 7 receptor [Source:HGNC Symbol;Acc:HGNC:6024]	0.4314	1121	GO:0008284; GO:0046427; GO:0019221; GO:0006955; GO:0007165; GO:0007166; GO:0030097; GO:0000018; GO:0038111; GO:1904894; GO:0000902; GO:0001782; GO:0001913; GO:0001915; GO:0008361; GO:0010467; GO:0010628; GO:0030217; GO:0033077; GO:0033089; GO:0042100; GO:0043029; GO:0048535; GO:0050830; GO:0070233	GO:0005515; GO:0004896; GO:0003823; GO:0004917	GO:0016020; GO:0016021; GO:0005654; GO:0005829; GO:0005886; GO:0005576; GO:0009897; GO:0030669	3575	TRUE	3.27499	1.56333e-36	4.79639e-34	chr5	35852695	35879603	26909	+	49.6079	25.3297	28.2442	27.256	33.9406	31.9162	24.4283	37.4596	32.3476	154.609	113.518	156.466	467.578	551.191	416.237	401.973	424.565	491.809	119.091	146.621	120.709	350.109	516.718	524.313	617.93	483.203	253.693	2.243	1.13322
ENSG00000276085	ENST00000612839; ENST00000619989; ENST00000616702	CCL3L3	protein_coding	protein_coding	C-C motif chemokine ligand 3 like 3 [Source:HGNC Symbol;Acc:HGNC:30554]	0.5089	930	GO:0006955; GO:0006935; GO:0006954; GO:0008285; GO:0007186; GO:0002548; GO:0030593; GO:0043547; GO:0048247; GO:0070098; GO:0070374; GO:0071346; GO:0071347; GO:0071356	GO:0008009; GO:0005515; GO:0005125; GO:0048020	GO:0005576; GO:0005615	414062	TRUE	1.54943	2.96689e-36	8.88583e-34	chr17	36194869	36196758	1890	-	82.0437	99.4431	90.6369	73.0461	66.1408	80.3938	47.9172	52.0749	43.8258	201.219	222.983	158.639	191.994	256.158	206.183	206.812	212.283	194.206	137.094	147.881	155.632	126.764	219.908	182.37	489.13	322.926	289.992	4.47143	5.36267
ENSG00000153283	ENST00000460744; ENST00000438817; ENST00000488054; ENST00000494798; ENST00000283285; ENST00000352690; ENST00000465428	CD96	protein_coding	protein_coding	CD96 molecule [Source:HGNC Symbol;Acc:HGNC:16892]	0.4273	1971	GO:0007155; GO:0007160; GO:0006954; GO:0006955; GO:0002728; GO:0032496; GO:0032689		GO:0016020; GO:0016021; GO:0005886; GO:0005887; GO:0005737	10225	TRUE	8.74653	3.91476e-36	1.1452e-33	chr3	111292719	111665750	373032	+	0	0	0	0	0	0	0	0	0	32.5588	33.4474	29.3374	119.665	118.252	86.1514	87.3855	62.1314	113.287	38.8122	33.2189	20.3174	109.862	114.418	110.561	99.4062	100.868	101.477	0	0
ENSG00000120129	ENST00000239223	DUSP1	protein_coding	protein_coding	dual specificity phosphatase 1 [Source:HGNC Symbol;Acc:HGNC:3064]	0.5524	2013	GO:0006470; GO:0016311; GO:0007049; GO:1990869; GO:0043409; GO:0035970; GO:0043407; GO:0090027; GO:0035335; GO:0007162; GO:0001706; GO:0008285; GO:0051447; GO:0070262; GO:0090266; GO:1903753	GO:0016791; GO:0008138; GO:0016787; GO:0004722; GO:0004721; GO:0017018; GO:0005515; GO:0004725; GO:0017017; GO:0051019; GO:0008330	GO:0005634; GO:0005737	1843	TRUE	1.40392	5.49833e-36	1.5719e-33	chr5	172768096	172771195	3100	-	605.788	659.512	738.751	161.356	205.385	182.793	294.08	352.069	354.78	1256.64	1200.05	1516.85	644.859	737.853	698.891	709.765	792.176	1041.16	732.551	704.471	745.769	480.495	519.528	585.863	3348.47	3075.02	2620.87	15.2532	16.4312
ENSG00000137462	ENST00000646900; ENST00000646219; ENST00000642580; ENST00000643501; ENST00000642700; ENST00000645889; ENST00000260010; ENST00000643087	TLR2	protein_coding	protein_coding	toll like receptor 2 [Source:HGNC Symbol;Acc:HGNC:11848]	0.4569	1808	GO:0050896; GO:0045087; GO:0006955; GO:0001817; GO:0002224; GO:0002755; GO:0002237; GO:0034134; GO:0007165; GO:0050729; GO:0002376; GO:0009605; GO:0006954; GO:0050830; GO:0010628; GO:0071346; GO:0045944; GO:0051092; GO:0007252; GO:0032722; GO:0032728; GO:0032735; GO:0032755; GO:0032757; GO:0032760; GO:0051770; GO:1901224; GO:1903974; GO:1904466; GO:0006915; GO:0030177; GO:0034123; GO:0051607; GO:…	GO:0005515; GO:0004888; GO:0042802; GO:0050135; GO:0061809; GO:0038023; GO:0001530; GO:0001540; GO:0001875; GO:0038187; GO:0035325; GO:0042497; GO:0042834; GO:0044877; GO:0071723	GO:0016021; GO:0005737; GO:0016020; GO:0005794; GO:0031410; GO:0045121; GO:0030670; GO:0009986; GO:0005886; GO:0005887; GO:0043235; GO:0031226; GO:0030667; GO:0035354; GO:0035355; GO:0042995; GO:0044297	7097	TRUE	0.736902	1.03955e-35	2.90588e-33	chr4	153684070	153706260	22191	+	292.877	247.669	267.036	288.915	257.601	274.673	280.926	263.596	278.607	441.741	389.207	438.974	519.654	538.487	510.132	412.654	398.677	433.368	404.357	352.808	386.031	616.917	511.377	708.962	514.942	488.006	379.155	8.21053	6.87008
ENSG00000182782	ENST00000328880	HCAR2	protein_coding	protein_coding	hydroxycarboxylic acid receptor 2 [Source:HGNC Symbol;Acc:HGNC:24827]	0.5153	2065	GO:0007186; GO:0007165; GO:0006915; GO:0001781; GO:0050995; GO:0033031; GO:0070165	GO:0004930; GO:0070553	GO:0016021; GO:0016020; GO:0005886; GO:0030054	338442	TRUE	2.28935	1.11542e-35	3.05018e-33	chr12	122701293	122703357	2065	-	27.7394	24.0771	17.286	38.563	62.7943	52.4427	20.8255	25.4672	14.9282	83.5366	66.5583	67.4216	172.065	289.654	217.048	159.253	155.035	202.812	31.443	33.4811	40.9732	94.2614	228.441	188.088	457.302	385.719	306.568	0.680864	0.584753
ENSG00000130844	ENST00000647573; ENST00000648236; ENST00000513929; ENST00000253144; ENST00000649326; ENST00000650177; ENST00000649780; ENST00000649816; ENST00000502248; ENST00000511593; ENST00000504033; ENST00000514374; ENST00000511154; ENST00000509069; ENST00000449416; ENST00000509585; ENST00000504940; ENST00000648122; ENST00000513999; ENST00000512387; ENST00000511567; ENST00000505949; ENST00000513265; ENST0000…	ZNF331	protein_coding	protein_coding	zinc finger protein 331 [Source:HGNC Symbol;Acc:HGNC:15489]	0.4888	1775	GO:0006355; GO:0006357	GO:0046872; GO:0003677; GO:0008270; GO:0000981; GO:0000978	GO:0005634	55422	TRUE	0.925883	1.71518e-35	4.59049e-33	chr19	53519527	53580269	60743	+	148.824	132.278	128.398	111.261	102.692	94.2599	113.686	111.276	130.434	256.506	227.037	246.644	200.67	205.363	241.251	212.236	207.105	222.977	198.646	164.949	184.052	196.786	182.623	223.617	287.472	237.278	273.065	4.24969	3.73747
ENSG00000153563	ENST00000352580; ENST00000283635; ENST00000409511; ENST00000699436; ENST00000699437; ENST00000699438; ENST00000699439; ENST00000409781	CD8A	protein_coding	protein_coding	CD8a molecule [Source:HGNC Symbol;Acc:HGNC:1706]	0.5312	2060	GO:0002376; GO:0006955; GO:0002250; GO:0007166; GO:0042110; GO:0007169; GO:0002456; GO:0019882; GO:0045065; GO:0050852	GO:0005515; GO:0042288; GO:0015026; GO:0023024	GO:0016020; GO:0016021; GO:0005886; GO:0005576; GO:0009897; GO:0042101; GO:0005887; GO:0043235; GO:0044853	925	TRUE	3.11679	2.42486e-34	6.35466e-32	chr2	86784610	86808396	23787	-	6.67798	2.81442	6.60254	4.36097	6.96219	7.73726	9.39553	8.20887	8.34777	27.8994	17.2305	19.5583	66.4803	80.1377	78.4074	98.066	103.552	129.471	22.1565	27.4915	16.732	80.8874	83.7768	82.0664	141.497	104.71	107.012	0.164309	0.068519
ENSG00000126822	ENST00000555982; ENST00000247226; ENST00000394691; ENST00000634379; ENST00000554499; ENST00000471182; ENST00000556801; ENST00000490180; ENST00000484731; ENST00000492928	PLEKHG3	protein_coding	protein_coding	pleckstrin homology and RhoGEF domain containing G3 [Source:HGNC Symbol;Acc:HGNC:20364]	0.5832	3975	GO:0050790; GO:0030334; GO:2000114; GO:0051056	GO:0005085; GO:0003779	GO:0005737; GO:0005856; GO:0005829	26030	TRUE	2.0556	7.98838e-34	2.05073e-31	chr14	64704102	64750249	46148	+	20.0344	10.3195	19.8077	47.9706	43.5136	42.5549	18.791	23.7219	14.6086	55.7989	32.4339	56.5017	190.577	251.247	188.759	93.2112	77.6643	119.581	41.5435	61.8559	58.562	143.666	252.739	148.175	128.959	98.9462	108.857	0.25546	0.1302
ENSG00000211751	ENST00000633705	TRBC1	protein_coding	TR_C_gene	T cell receptor beta constant 1 [Source:HGNC Symbol;Acc:HGNC:12156]	0.5697	760			GO:0016020; GO:0016021	28639	TRUE	8.42679	2.12754e-33	5.35246e-31	chr7	142791694	142793368	1675	+	0	0	0	0	0	0	0	0	0	22.7483	21.608	22.7214	69.2332	95.8932	68.6201	73.7812	88.0195	114.713	15.2326	15.7876	15.0072	66.1911	93.4336	59.4226	77.5505	99.6138	81.8126	0	0
ENSG00000115523	ENST00000488945; ENST00000489214; ENST00000482900; ENST00000464298; ENST00000470974; ENST00000489980; ENST00000524600; ENST00000263863; ENST00000533041; ENST00000534351; ENST00000409696; ENST00000491234; ENST00000531685; ENST00000526018	GNLY	protein_coding	protein_coding	granulysin [Source:HGNC Symbol;Acc:HGNC:4414]	0.5692	895	GO:0042742; GO:0061844; GO:0031640; GO:0050832; GO:0006968	GO:0005515	GO:0005576; GO:0005615; GO:0097013; GO:0044194	10578	TRUE	7.63549	2.83083e-33	6.98215e-31	chr2	85685175	85698852	13678	+	0	0.938139	0.366808	0	0	0	0.939553	0	1.04347	32.5493	25.3389	27.1642	83.1004	114.343	66.7915	145.642	155.328	169.031	38.7739	41.2373	31.0738	71.2292	99.8011	88.9052	128.064	122.962	113.47	0	0.0525343
ENSG00000198851	ENST00000529713; ENST00000528435; ENST00000361763; ENST00000526146; ENST00000528600; ENST00000531913	CD3E	protein_coding	protein_coding	CD3 epsilon subunit of T-cell receptor complex [Source:HGNC Symbol;Acc:HGNC:1674]	0.4856	1435	GO:0007166; GO:0002376; GO:0042981; GO:0010629; GO:0002250; GO:0010628; GO:0042102; GO:0007186; GO:0042110; GO:0065003; GO:0007169; GO:0001954; GO:0033634; GO:0050852; GO:0045059; GO:0046631; GO:0002669; GO:0002870; GO:0007172; GO:0007224; GO:0016358; GO:0018108; GO:0019722; GO:0021549; GO:0031295; GO:0032729; GO:0032743; GO:0032753; GO:0035739; GO:0042098; GO:0045060; GO:0045879; GO:0046629; GO:…	GO:0004888; GO:0017124; GO:0005515; GO:0019901; GO:0042802; GO:0030159; GO:0042608	GO:0016020; GO:0016021; GO:0005794; GO:0005783; GO:0005886; GO:0009897; GO:0042105; GO:0005887; GO:0042101; GO:0042106; GO:0001772; GO:0005911; GO:0043197; GO:0044297	916	TRUE	7.48628	7.19668e-33	1.7409e-30	chr11	118304730	118316175	11446	+	0	1.87628	0	2.18048	0	0	0	0.912097	0	44.1741	44.5966	53.2419	117.449	153.434	98.7352	89.3274	88.0196	117.783	23.5413	37.8009	43.0251	94.1674	116.95	106.002	122.691	85.4972	96.8647	0	0.0655745
ENSG00000110448	ENST00000347785; ENST00000544014	CD5	protein_coding	protein_coding	CD5 molecule [Source:HGNC Symbol;Acc:HGNC:1685]	0.5902	1837	GO:0006897; GO:0008037; GO:0031295; GO:0097190	GO:0005044; GO:0005515; GO:0038023	GO:0016020; GO:0016021; GO:0005886; GO:0005887; GO:0009897	921	TRUE	3.65398	1.14659e-32	2.72131e-30	chr11	61102489	61127852	25364	+	0	1.87628	2.93446	9.81217	6.09191	2.90148	0.939553	8.20887	2.08694	19.7621	13.1762	17.3851	57.6162	85.0242	78.4074	66.0246	41.4209	85.4147	23.5413	20.6187	16.732	49.4982	59.5996	45.5924	53.7331	64.3631	59.0411	0	0.0512245
ENSG00000182866	ENST00000696990; ENST00000495610; ENST00000482949; ENST00000355928; ENST00000336890; ENST00000476457; ENST00000469765; ENST00000461712; ENST00000373562; ENST00000477031; ENST00000373557; ENST00000333070; ENST00000696991; ENST00000469956	LCK	protein_coding	protein_coding	LCK proto-oncogene, Src family tyrosine kinase [Source:HGNC Symbol;Acc:HGNC:6524]	0.5823	1384	GO:0006468; GO:0016310; GO:0018108; GO:0045087; GO:0050853; GO:0030154; GO:0051209; GO:0050862; GO:0050870; GO:0006919; GO:0030217; GO:0030168; GO:2001244; GO:0030097; GO:0050852; GO:0007169; GO:0009410; GO:0038083; GO:0034116; GO:0006882; GO:0031295; GO:0035556; GO:0038094; GO:0050900; GO:0051249; GO:1903039	GO:0005515; GO:0005524; GO:0004672; GO:0000166; GO:0016301; GO:0016740; GO:0004713; GO:0004715; GO:0004722; GO:0042802; GO:0005102; GO:0051117; GO:0019901; GO:0042169; GO:0008022; GO:0019903; GO:0001784; GO:0042609; GO:0042610; GO:0043548; GO:0016004; GO:0042608; GO:0043274	GO:0005737; GO:0016020; GO:0005886; GO:0005829; GO:0045121; GO:0031234; GO:0070062; GO:0001772; GO:0000242	3932	TRUE	8.37242	1.24895e-32	2.90935e-30	chr1	32251244	32286165	34922	+	0	0	0	0	0	0	0	0.912097	0	33.7118	25.3389	38.03	109.692	119.23	72.5994	91.2693	41.4209	111.489	15.2326	16.0368	17.9271	65.1928	84.058	91.1848	82.3907	60.5205	59.0412	0	0
ENSG00000213626	ENST00000395323; ENST00000412933; ENST00000464412; ENST00000406087; ENST00000404397; ENST00000401506; ENST00000467242; ENST00000407930; ENST00000484150	LBH	protein_coding	protein_coding	LBH regulator of WNT signaling pathway [Source:HGNC Symbol;Acc:HGNC:29532]	0.5813	946	GO:0006355; GO:0045893; GO:0045892; GO:0043408; GO:0010468; GO:0030879; GO:0033147; GO:0060644; GO:1904674; GO:1904677; GO:2000103; GO:2000737	GO:0005515	GO:0005634; GO:0005737; GO:0032991	81606	TRUE	2.32339	1.35148e-32	3.09095e-30	chr2	30231534	30323730	92197	+	20.0339	16.8865	12.8383	20.7146	11.3136	10.6387	22.5493	15.5056	19.826	58.1238	61.8271	64.1077	90.8564	128.025	92.9273	67.9665	56.9538	122.278	48.4674	53.8376	35.8543	100.204	116.388	88.9052	95.824	80.6939	97.7872	1.07317	0.895046
ENSG00000127951	ENST00000248598; ENST00000637771	FGL2	protein_coding	protein_coding	fibrinogen like 2 [Source:HGNC Symbol;Acc:HGNC:3696]	0.374	3912	GO:0002291; GO:0002605; GO:0002617; GO:0043381; GO:0050687	GO:0008233; GO:0005102; GO:0005201	GO:0005576; GO:0005615; GO:0070062; GO:0062023; GO:1904813; GO:0005577	10875	TRUE	0.985149	6.34331e-32	1.42487e-29	chr7	77193369	77199848	6480	-	953.044	650.13	747.553	1064.08	944.244	1139.31	977.133	901.152	900.515	1295	1064.24	1358.21	2274.73	2574.18	2330.93	1796.26	2065.87	2122.78	1621.58	1282.93	1230.99	3438.32	2845.04	4017.84	2783.37	1932.81	1630.09	12.348	8.33472
ENSG00000213809	ENST00000240618; ENST00000540267; ENST00000544449; ENST00000540818; ENST00000396451	KLRK1	protein_coding	protein_coding	killer cell lectin like receptor K1 [Source:HGNC Symbol;Acc:HGNC:18788]	0.4082	1422	GO:0030154; GO:0002376; GO:0045087; GO:0002250; GO:0002223; GO:0006809; GO:0030101; GO:0032729; GO:0045429; GO:0045954; GO:0050830; GO:0071222; GO:0007165; GO:0031295; GO:0034260; GO:0042267; GO:2000502	GO:0005515; GO:0030246; GO:0032394; GO:0042288; GO:0042802; GO:0038023	GO:0016020; GO:0016021; GO:0005886; GO:0009986; GO:0009897; GO:0005887	22914	TRUE	5.17219	7.66369e-31	1.69126e-28	chr12	10372353	10391874	19522	-	0	1.87628	0	1.11802	0.870274	5.80666	0.951194	1.82419	0	12.7872	12.235	22.818	63.1562	67.433	60.9835	42.7218	88.0195	68.4229	6.92392	24.0551	22.7078	60.3638	79.5597	91.1848	77.0174	56.6779	47.0484	0	0.0661739
ENSG00000135074	ENST00000517951; ENST00000517374; ENST00000257527; ENST00000517905; ENST00000519752	ADAM19	protein_coding	protein_coding	ADAM metallopeptidase domain 19 [Source:HGNC Symbol;Acc:HGNC:197]	0.5432	3034	GO:0006508; GO:0006509; GO:0001890; GO:0010628; GO:0016485; GO:0042987; GO:2000049	GO:0017124; GO:0004222; GO:0046872; GO:0008233; GO:0016787; GO:0005515; GO:0008237; GO:1902945	GO:0016021; GO:0005794; GO:0016020; GO:0005634; GO:0005886; GO:0062023	8728	TRUE	7.98472	1.88834e-30	4.09542e-28	chr5	157395534	157575775	180242	-	0	0	0	0	0	0	0	0.912097	0	30.2244	28.3796	41.2897	64.2643	64.5011	55.1756	59.228	51.7762	70.13	9.69349	25.2005	14.3417	35.011	60.443	55.8508	49.2553	39.3863	58.1186	0	0
ENSG00000227507	ENST00000483972; ENST00000446745; ENST00000429299; ENST00000482429	LTB	protein_coding	protein_coding	lymphotoxin beta [Source:HGNC Symbol;Acc:HGNC:6711]	0.638	968	GO:0006955; GO:0007154; GO:0023052; GO:0007165; GO:0007267; GO:0032735; GO:0010467; GO:0043588; GO:0048535	GO:0005125; GO:0005164; GO:0005102	GO:0016020; GO:0016021; GO:0005615; GO:0005886; GO:0005575	4050	TRUE	3.33719	3.02398e-30	6.44724e-28	chr6	31580525	31582522	1998	-	9.53997	7.50511	5.13529	6.54145	3.48109	0.967157	9.39553	3.64839	8.34777	45.3366	31.4203	52.1554	101.936	103.593	62.9195	44.6637	62.1314	66.5336	42.9284	27.4915	28.6834	65.1928	73.9372	70.6682	64.4797	49.9535	43.3583	0.499523	0.38884
ENSG00000136960	ENST00000259486; ENST00000075322; ENST00000427067; ENST00000523861; ENST00000522167; ENST00000522826; ENST00000518109; ENST00000520066; ENST00000518958	ENPP2	protein_coding	protein_coding	ectonucleotide pyrophosphatase/phosphodiesterase 2 [Source:HGNC Symbol;Acc:HGNC:3357]	0.4363	2225	GO:0006629; GO:0016042; GO:0006807; GO:0044238; GO:0006935; GO:0090305; GO:0006955; GO:0071704; GO:0030334; GO:0006897; GO:0045765; GO:0034638; GO:0010634; GO:0050731; GO:0048870; GO:0030149; GO:2000394; GO:0009395; GO:0006644	GO:0016787; GO:0046872; GO:0003676; GO:0008270; GO:0005509; GO:0005044; GO:0016788; GO:0004622; GO:0030247; GO:0004528; GO:0004551; GO:0047391	GO:0110165; GO:0005576; GO:0005615; GO:0005886; GO:0016020; GO:0016021	5168	TRUE	2.38495	9.94278e-30	2.0845e-27	chr8	119557086	119673453	116368	-	8.58598	2.81442	3.66808	21.8048	23.4973	33.8505	8.45597	6.38468	6.26083	29.0619	26.3525	16.2986	129.637	121.184	118.095	35.9252	31.0657	63.8363	48.4674	29.7826	26.2932	149.702	156.589	182.37	47.4642	37.4651	48.8934	0.195589	0.0634377
ENSG00000211829	ENST00000390477	TRDC	protein_coding	TR_C_gene	T cell receptor delta constant [Source:HGNC Symbol;Acc:HGNC:12253]	0.4181	720			GO:0009897	28526	TRUE	8.05588	1.27898e-29	2.63743e-27	chr14	22462932	22465787	2856	+	0	0	0	0	0	0	0	0	0	19.7621	12.1627	24.9911	56.5082	82.0923	46.4637	42.7218	93.1971	69.2309	16.6174	16.0367	19.1223	68.8146	71.407	71.8081	63.5842	55.7173	32.2881	0	0
ENSG00000198821	ENST00000700105; ENST00000392122; ENST00000485089; ENST00000700163; ENST00000700164; ENST00000700155; ENST00000470379; ENST00000700156; ENST00000700157; ENST00000700158; ENST00000362089; ENST00000700106; ENST00000700165; ENST00000700134; ENST00000700107; ENST00000700159; ENST00000700160; ENST00000700108; ENST00000483825; ENST00000700166; ENST00000700109; ENST00000700167; ENST00000700135; ENST0000…	CD247	protein_coding	protein_coding	CD247 molecule [Source:HGNC Symbol;Acc:HGNC:1677]	0.54	1322	GO:0007166; GO:0002376; GO:0002250; GO:0050852; GO:0065003; GO:0046631; GO:0038094; GO:0046629; GO:2000010	GO:0004888; GO:0042803; GO:0005515; GO:0042802; GO:0046982; GO:1990782	GO:0016020; GO:0016021; GO:0005886; GO:0042105; GO:0098797; GO:0005737; GO:0042101; GO:0042106; GO:0033001; GO:0005794	919	TRUE	4.76129	1.96317e-29	3.98302e-27	chr1	167425027	167518640	93614	-	2.86199	2.81442	1.46723	0	1.74055	0	1.87911	1.82419	2.08694	25.5745	19.2576	19.5582	45.4282	84.0468	60.9835	52.4313	56.9538	81.8321	16.6174	18.3277	11.9514	32.5964	52.2903	61.5497	69.853	62.4418	53.506	0.109729	0.106769
ENSG00000145649	ENST00000274306	GZMA	protein_coding	protein_coding	granzyme A [Source:HGNC Symbol;Acc:HGNC:4708]	0.4275	896	GO:0006508; GO:0006915; GO:0006955; GO:0019835; GO:0043065; GO:0070269; GO:0051603; GO:0043392; GO:0140507; GO:0009617; GO:0032078; GO:0051354; GO:1902483	GO:0004252; GO:0008233; GO:0016787; GO:0042803; GO:0008236; GO:0005515	GO:0005634; GO:0005576; GO:0001772	3001	TRUE	7.7899	1.1527e-28	2.30156e-26	chr5	55102646	55110252	7607	+	0	0	0	0	0	0	0	0	0	20.9246	19.2576	14.1254	40.9962	38.1143	42.5917	59.228	46.5986	64.7354	16.6174	14.8912	14.3417	33.8037	43.0129	44.4526	68.0619	44.1895	38.7457	0	0
ENSG00000211899	ENST00000637539; ENST00000390559	IGHM	protein_coding	IG_C_gene	immunoglobulin heavy constant mu [Source:HGNC Symbol;Acc:HGNC:5541]	0.6095	1586	GO:0002376; GO:0045087; GO:0002250; GO:0006910; GO:0006911; GO:0006958; GO:0042742; GO:0050853; GO:0050871; GO:0050829; GO:0019731	GO:0003823; GO:0031210; GO:0034987; GO:0003697; GO:0042834	GO:0016020; GO:0016021; GO:0005886; GO:0005576; GO:0005615; GO:0009986; GO:0019814; GO:0009897; GO:0042571; GO:0070062; GO:0072562; GO:0071756; GO:0071753; GO:0071757	3507	TRUE	7.72906	2.05406e-28	4.03719e-26	chr14	105851705	105856218	4514	-	0	0	0	0	0.870274	0.967157	0	0	0	25.5744	32.4339	28.2508	84.2084	123.138	76.4714	45.6346	46.5986	64.7354	33.2348	30.928	25.0979	119.52	101.488	103.723	52.8375	34.5831	59.0411	0	0
ENSG00000232810	ENST00000449264; ENST00000699334	TNF	protein_coding	protein_coding	tumor necrosis factor [Source:HGNC Symbol;Acc:HGNC:11892]	0.5778	1167	GO:0006955; GO:0050729; GO:1901647; GO:0010629; GO:0010628; GO:0000122; GO:0001934; GO:0045893; GO:0065008; GO:0006954; GO:0007154; GO:0023052; GO:0050793; GO:0045944; GO:0010573; GO:0051046; GO:0097527; GO:0043123; GO:0051092; GO:0043065; GO:0006919; GO:0000165; GO:0045892; GO:0033138; GO:0032757; GO:1901224; GO:0031334; GO:0043406; GO:0032715; GO:0032722; GO:0032755; GO:1900017; GO:0045785; GO:…	GO:0005164; GO:0005515; GO:0005125; GO:0005102; GO:0042802; GO:0000976; GO:0002020	GO:0016020; GO:0005615; GO:0016021; GO:0005886; GO:0005576; GO:0009986; GO:0009897; GO:0005887; GO:0045121; GO:0001891; GO:0005737; GO:0043025; GO:0055037	7124	TRUE	3.0431	4.16233e-28	8.05506e-26	chr6	31575565	31578336	2772	+	68.6878	57.2265	59.7897	35.978	32.2001	23.2118	60.1314	30.0992	37.565	216.221	194.603	226.007	457.606	617.647	485.932	381.584	414.209	446.854	216.026	199.314	158.954	329.586	499.85	453.644	781.817	628.26	467.717	2.98327	2.45932
ENSG00000105609	ENST00000449561; ENST00000316219; ENST00000615654; ENST00000345866; ENST00000621581	LILRB5	protein_coding	protein_coding	leukocyte immunoglobulin like receptor B5 [Source:HGNC Symbol;Acc:HGNC:6609]	0.5706	3451	GO:0002376; GO:0002250; GO:0019221; GO:0007166; GO:0006952	GO:0032396; GO:0004888	GO:0016020; GO:0016021; GO:0005886	10990	TRUE	1.746	4.28121e-28	8.1596e-26	chr19	54249421	54257301	7881	-	53.7464	65.8242	42.6812	45.2842	42.591	49.0677	31.446	36.1777	29.0849	186.899	117.31	167.323	177.472	283.741	222.766	83.4738	52.7317	85.1974	187.779	185.538	184.111	184.172	184.402	181.597	95.299	86.4888	71.1887	0.789384	0.956599
ENSG00000277734	ENST00000611116	TRAC	protein_coding	TR_C_gene	T cell receptor alpha constant [Source:HGNC Symbol;Acc:HGNC:12029]	0.4908	978			GO:0016020; GO:0016021	28755	TRUE	4.60313	9.82604e-28	1.8448e-25	chr14	22547506	22552156	4651	+	6.67798	6.56697	17.6068	1.09024	3.48109	2.90147	2.81866	4.56049	5.21736	82.5358	71.9627	84.7525	131.853	201.322	122.935	150.497	181.217	201.399	42.9283	63.0014	46.6106	107.447	127.633	117.4	182.692	122.002	125.462	0.346091	0.336756
ENSG00000165312	ENST00000376495	OTUD1	protein_coding	protein_coding	OTU deubiquitinase 1 [Source:HGNC Symbol;Acc:HGNC:27346]	0.5328	3303	GO:0006508; GO:0016579; GO:0070536	GO:0004843; GO:0008233; GO:0008234; GO:0016787		220213	TRUE	1.03983	1.59866e-27	2.95729e-25	chr10	23439075	23442377	3303	+	243.269	205.452	258.966	200.604	191.46	222.446	151.268	156.881	152.347	359.205	360.827	387.906	446.526	520.895	454.957	311.675	419.387	423.477	254.8	269.188	252.175	466.008	413.542	579.024	654.648	743.537	579.341	3.73304	3.11955
ENSG00000134460	ENST00000379959; ENST00000649218; ENST00000379954; ENST00000447847; ENST00000256876; ENST00000697424; ENST00000644262	IL2RA	protein_coding	protein_coding	interleukin 2 receptor subunit alpha [Source:HGNC Symbol;Acc:HGNC:6008]	0.4959	1573	GO:0002376; GO:0038110; GO:0006954; GO:0006955; GO:0007166; GO:0006915; GO:0002437; GO:0002664; GO:0006924; GO:0007219; GO:0042102; GO:0042104; GO:0042130; GO:0043029; GO:0045582; GO:0046013; GO:0046651; GO:0050672; GO:0050728; GO:0050798; GO:2000561	GO:0005515; GO:0004911; GO:0019976	GO:0016020; GO:0016021; GO:0005886; GO:0005893; GO:0009897; GO:0009986	3559	TRUE	7.01172	1.69534e-27	3.09069e-25	chr10	6010689	6062370	51682	-	0	0.938139	0.733616	0	0.870274	0	0.939553	0	0	45.6269	25.339	24.9911	97.5044	93.8198	65.8235	50.4894	72.4867	112.388	19.387	16.0367	11.9514	49.4983	82.9195	79.0174	53.7331	58.2978	52.5835	0	0.0299108
ENSG00000255398	ENST00000528880	HCAR3	protein_coding	protein_coding	hydroxycarboxylic acid receptor 3 [Source:HGNC Symbol;Acc:HGNC:16824]	0.5107	2056	GO:0007186; GO:0007165	GO:0004930; GO:0070553	GO:0016021; GO:0016020; GO:0005886; GO:0030054; GO:0005887	8843	TRUE	1.5521	1.74071e-27	3.12806e-25	chr12	122714756	122716811	2056	-	90.5563	109.138	77.3506	99.8976	72.9683	97.4672	44.0037	52.9731	42.4627	188.483	187.845	156.412	285.541	391.517	254.364	177.666	160.8	206.279	100.111	89.0853	135.908	168.924	354.904	294.052	547.507	396.244	361.335	2.23244	2.66222
ENSG00000181847	ENST00000461158; ENST00000481065; ENST00000486257; ENST00000485814; ENST00000383671; ENST00000484319; ENST00000496848	TIGIT	protein_coding	protein_coding	T cell immunoreceptor with Ig and ITIM domains [Source:HGNC Symbol;Acc:HGNC:26838]	0.5061	1679	GO:0050868; GO:0032695; GO:0032733	GO:0005102; GO:0005515; GO:0042802	GO:0016020; GO:0016021; GO:0005886; GO:0009986	201633	TRUE	3.40424	2.71889e-27	4.81703e-25	chr3	114276913	114310288	33376	+	2.86322	0.938139	0	6.54461	6.09191	9.67158	5.64259	4.56317	8.35522	31.4143	13.1763	15.212	75.3717	87.0137	54.2075	29.1285	56.9538	68.3317	15.2326	19.4731	13.1466	68.8146	63.5354	75.2275	47.4642	42.2846	44.2809	0.0864347	0.0280224
ENSG00000130522	ENST00000252818; ENST00000600972	JUND	protein_coding	protein_coding	JunD proto-oncogene, AP-1 transcription factor subunit [Source:HGNC Symbol;Acc:HGNC:6206]	0.6986	1214	GO:0006355; GO:0006357; GO:0051726; GO:0042127; GO:0000122; GO:0045944; GO:0002076; GO:0006366; GO:0007568; GO:0007623; GO:0009416; GO:0009612; GO:0014070; GO:0032496; GO:0043032; GO:0043434; GO:0045669; GO:0071277; GO:0071456	GO:0003700; GO:0005515; GO:0003677; GO:0019899; GO:0000981; GO:0000978; GO:0000976; GO:1990837; GO:0003690; GO:0001221; GO:0001228; GO:0016922; GO:0043565	GO:0005634; GO:0005654; GO:0000785; GO:0005667; GO:0017053; GO:0090575; GO:0035976; GO:0032991; GO:0032993	3727	TRUE	0.553466	2.76635e-27	4.83305e-25	chr19	18279694	18281622	1929	-	1596.04	1821.86	1809.46	1458.74	1439.43	1551.32	1611.33	1692.86	1601.73	2271.47	2111.24	2198.13	2445.36	2494.04	2408.37	2484.66	2604.34	2448.26	2006.55	1949.6	1787.94	2343.32	2390.73	2374.23	2901.58	2601.42	2761.1	66.6361	75.2639
ENSG00000171522	ENST00000302472; ENST00000514343; ENST00000512578; ENST00000509543; ENST00000513635	PTGER4	protein_coding	protein_coding	prostaglandin E receptor 4 [Source:HGNC Symbol;Acc:HGNC:9596]	0.5801	1208	GO:0007186; GO:0007165; GO:0006955; GO:0060348; GO:0007188; GO:0001819; GO:0050729; GO:0050728; GO:0071260; GO:0007189; GO:0006954; GO:0070371; GO:0007204; GO:0007254; GO:0001818; GO:0051492; GO:0009612; GO:0042093; GO:0009624; GO:0030278; GO:0032496; GO:0033624; GO:0071380; GO:2000420	GO:0004930; GO:0005515; GO:0004955; GO:0004957	GO:0016021; GO:0016020; GO:0005886	5734	TRUE	0.804523	4.274e-27	7.36475e-25	chr5	40679915	40693735	13821	+	576.215	641.687	544.341	364.14	411.64	442.958	628.561	565.5	588.518	912.545	774.359	756.253	802.195	847.31	781.17	1084.55	1247.8	1161.64	724.242	658.651	688.402	655.55	675.275	795.588	1294.97	1391.97	1373.63	24.1769	26.6407
ENSG00000111796	ENST00000229402	KLRB1	protein_coding	protein_coding	killer cell lectin like receptor B1 [Source:HGNC Symbol;Acc:HGNC:6373]	0.3924	1478	GO:0007166; GO:0042269	GO:0030246; GO:0005515; GO:0038023; GO:0004888	GO:0016020; GO:0016021; GO:0005886; GO:0009986	3820	TRUE	7.50544	5.5127e-27	9.37084e-25	chr12	9594551	9607916	13366	-	0	0	0	0	0.870274	0	0.939553	0	0	26.737	29.3932	32.5971	60.9403	77.2059	58.0796	40.7799	46.5986	53.9461	20.7718	19.4732	25.098	55.5346	57.6317	75.2275	42.0909	44.1895	53.506	0	0
ENSG00000138031	ENST00000260600; ENST00000679454; ENST00000606682; ENST00000405392; ENST00000498288; ENST00000485887; ENST00000450524; ENST00000454027; ENST00000427849; ENST00000435135; ENST00000479517; ENST00000433852; ENST00000438445	ADCY3	protein_coding	protein_coding	adenylate cyclase 3 [Source:HGNC Symbol;Acc:HGNC:234]	0.5798	1905	GO:0035556; GO:0009190; GO:0050896; GO:0007608; GO:0007338; GO:0006171; GO:0030317; GO:0007189; GO:0007165; GO:1904322; GO:0007340; GO:0008355	GO:0016849; GO:0046872; GO:0000166; GO:0005524; GO:0016829; GO:0005516; GO:0004016	GO:0005737; GO:0016020; GO:0016021; GO:0005794; GO:0005886; GO:0005929; GO:0042995; GO:0005887; GO:0060170	109	TRUE	-0.295842	1.10623e-26	1.85537e-24	chr2	24819169	24920237	101069	-	8012.63	8921.7	8651.91	6535.99	6818.59	6532.18	6270.57	6423.91	6351.6	7149.22	7171.95	6950.79	5384.9	5352.61	5433.34	4879.03	4841.08	5446.76	7567.85	7740.01	7604.7	5350.64	5662.24	5236.29	4681.05	4958.84	5335.84	213.189	234.878
ENSG00000180096	ENST00000321367; ENST00000652617; ENST00000563957; ENST00000572252; ENST00000573615; ENST00000566517; ENST00000568577; ENST00000563743; ENST00000562152; ENST00000570039; ENST00000567783	SEPTIN1	protein_coding	protein_coding	septin 1 [Source:HGNC Symbol;Acc:HGNC:2879]	0.5947	1156	GO:0007056; GO:0051311; GO:0051301; GO:0007049; GO:0008104; GO:0061640; GO:0017157	GO:0005525; GO:0000166; GO:0005515; GO:0042802; GO:0003924; GO:0060090	GO:0005737; GO:0005856; GO:0030496; GO:0072687; GO:0005815; GO:0005940; GO:0015630; GO:0032153; GO:0031105; GO:0008021	1731	TRUE	2.11995	3.27877e-26	5.42679e-24	chr16	30378135	30395991	17857	-	6.67797	5.62883	7.33616	9.81217	13.0541	19.3431	13.1537	21.8903	18.7825	20.9246	23.3118	24.9911	65.3722	79.1294	75.5034	67.5383	41.4209	103.205	31.85	18.3277	15.5369	56.7419	69.1579	38.7535	46.5687	70.0333	67.3438	0.2928	0.244202
ENSG00000099998	ENST00000263112; ENST00000425408; ENST00000398292; ENST00000327365; ENST00000424217; ENST00000623756	GGT5	protein_coding	protein_coding	gamma-glutamyltransferase 5 [Source:HGNC Symbol;Acc:HGNC:4260]	0.6095	2123	GO:0006751; GO:0006508; GO:0019370; GO:0006520; GO:0006750; GO:0006749; GO:1901750; GO:0006954; GO:0006631	GO:0036374; GO:0016740; GO:0008233; GO:0016787; GO:0016746; GO:0000048; GO:0002951; GO:0102953; GO:0103068	GO:0016020; GO:0016021; GO:0005886; GO:0031226	2687	TRUE	4.8821	4.02554e-26	6.57627e-24	chr22	24219654	24245108	25455	-	0	0.938139	1.02985	3.99749	0	2.05861	3.91583	0	0	6.97486	4.05424	7.70728	75.3444	123.301	64.0241	39.0327	36.2433	67.4327	1.38478	3.43644	0	46.7309	80.1679	59.0143	38.818	50.4648	22.9739	0	0.0221619
ENSG00000196735	ENST00000422863; ENST00000395363; ENST00000496318; ENST00000343139; ENST00000374949; ENST00000482745; ENST00000460633	HLA-DQA1	protein_coding	protein_coding	major histocompatibility complex, class II, DQ alpha 1 [Source:HGNC Symbol;Acc:HGNC:4942]	0.4761	1806	GO:0006955; GO:0019882; GO:0002376; GO:0002250; GO:0002504; GO:0002503; GO:0019886; GO:0050870	GO:0005515; GO:0023026; GO:0032395; GO:0042605; GO:0046872	GO:0016020; GO:0042613; GO:0016021; GO:0005765; GO:0005794; GO:0005783; GO:0005789; GO:0005886; GO:0005768; GO:0010008; GO:0005764; GO:0005887; GO:0032588; GO:0000139; GO:0030666; GO:0012507; GO:0030669; GO:0071556; GO:0030658	3117	TRUE	0.92573	8.97049e-26	1.44666e-23	chr6	32628179	32647062	18884	+	1494.05	1465.78	1218.38	6951.67	6087.52	6084.39	1389.99	1309.21	1292.43	2188.71	1720.98	2003.63	14029.5	15244.6	13288.5	2668.98	2593.4	3377.29	2574.5	2327.77	2118.48	11961.6	14700.8	13920.5	3158.07	2940.4	2635.75	41.9307	40.7043
ENSG00000146592	ENST00000396299; ENST00000469531; ENST00000478078; ENST00000482692; ENST00000424599; ENST00000357727; ENST00000396300; ENST00000409603; ENST00000461921; ENST00000426500; ENST00000396298; ENST00000468391; ENST00000484383; ENST00000468813; ENST00000498316	CREB5	protein_coding	protein_coding	cAMP responsive element binding protein 5 [Source:HGNC Symbol;Acc:HGNC:16844]	0.5055	1560	GO:0006355; GO:0045893; GO:0006357	GO:0003700; GO:0046872; GO:0003677; GO:0005515; GO:0042802; GO:0000981; GO:0000978; GO:1990837; GO:0035497	GO:0005634; GO:0000785; GO:0070062	9586	TRUE	2.05754	3.22361e-25	5.13289e-23	chr7	28299321	28825894	526574	+	49.6078	53.474	40.4724	17.5271	15.6649	13.6315	21.6098	15.5056	15.6521	108.11	133.79	95.6181	78.6684	124.116	100.671	70.8794	103.552	117.782	60.9304	74.4563	47.8058	59.1565	77.5917	93.4645	238.216	243.042	207.566	1.61179	1.71912
ENSG00000160213	ENST00000639959; ENST00000640406; ENST00000480147; ENST00000675996; ENST00000291568	CSTB	protein_coding	protein_coding	cystatin B [Source:HGNC Symbol;Acc:HGNC:2482]	0.5287	1960	GO:0010951; GO:0010466; GO:0045861; GO:0008344; GO:1990000	GO:0004866; GO:0004869; GO:0003723; GO:0030414; GO:0002020	GO:0005737; GO:0005634; GO:0005730; GO:0005829; GO:0005615; GO:0005576; GO:0070062; GO:0062023; GO:0034774; GO:1904813; GO:1904724	1476	TRUE	-0.324157	4.72982e-25	7.43705e-23	chr21	43772511	43776330	3820	-	35255.9	39542.5	35868.3	38739.5	40143.1	39739.5	51028.1	53553.8	53933.3	31661.2	31627.1	30774.9	29944.9	30762.2	30561.5	44015.2	40080	39727.8	33574.1	36300.3	34472.7	24588.5	33791.9	28775.7	41609.1	38722.6	40393.4	911.716	1011.81
ENSG00000277632	ENST00000613922; ENST00000614051; ENST00000613928	CCL3	protein_coding	protein_coding	C-C motif chemokine ligand 3 [Source:HGNC Symbol;Acc:HGNC:10627]	0.5028	1130	GO:0006955; GO:0007165; GO:0006887; GO:0006935; GO:0006816; GO:0006954; GO:0010629; GO:0007010; GO:0023052; GO:0060326; GO:0030593; GO:0007267; GO:0007186; GO:0010628; GO:0030335; GO:0032731; GO:0032760; GO:0050729; GO:0051928; GO:0071346; GO:0071347; GO:0071356; GO:0070374; GO:0006874; GO:0000165; GO:0008360; GO:0019722; GO:0002548; GO:0043547; GO:0048245; GO:0048247; GO:0070098; GO:0045671; GO:…	GO:0008009; GO:0016301; GO:0005515; GO:0004672; GO:0004698; GO:0005125; GO:0042802; GO:0048020; GO:0042056; GO:0016004; GO:0031726; GO:0031730	GO:0005576; GO:0005737; GO:0005829; GO:0005615	6348	TRUE	1.22626	7.71963e-25	1.19883e-22	chr17	36088256	36090169	1914	-	848.103	1046.96	857.196	585.46	539.569	574.371	1176.32	1065.24	1028.86	1867.98	1577.1	1547.28	1887.74	2018.97	1670.76	2549.72	1962.31	2555.25	1343.24	1337.81	1297.66	1024.98	1680.25	1592.31	4987.17	3863.55	3060.59	38.0412	46.4667
ENSG00000186431	ENST00000355524; ENST00000391726; ENST00000469767; ENST00000488066; ENST00000472634; ENST00000345937; ENST00000391725; ENST00000353758; ENST00000359272; ENST00000391723; ENST00000391724; ENST00000471750; ENST00000482092	FCAR	protein_coding	protein_coding	Fc alpha receptor [Source:HGNC Symbol;Acc:HGNC:3608]	0.5181	927	GO:0006955	GO:0019862	GO:0016020; GO:0016021; GO:0005886; GO:0005576; GO:0035579; GO:0070821; GO:0005887; GO:0101003	2204	TRUE	1.7075	1.00445e-24	1.54084e-22	chr19	54874235	54891420	17186	+	40.0679	55.1423	25.3139	40.1091	31.3298	37.4473	76.6222	65.9991	52.8296	90.46	92.2338	94.5316	168.218	200.344	203.146	182.446	129.907	225.675	70.624	83.1665	78.8794	179.884	156.702	173.801	245.264	195.801	182.552	2.18961	2.98168
ENSG00000142178	ENST00000270162; ENST00000644871; ENST00000644689; ENST00000478426; ENST00000644750; ENST00000644276	SIK1	protein_coding	protein_coding	salt inducible kinase 1 [Source:HGNC Symbol;Acc:HGNC:11142]	0.577	1180	GO:0006468; GO:0016310; GO:0035556; GO:0030154; GO:0007049; GO:0048511; GO:0046777; GO:0002028; GO:0045721; GO:0007346; GO:0045595; GO:0043153; GO:0042149; GO:0010830; GO:0010868; GO:0032792; GO:0043276; GO:0055007; GO:2000210	GO:0005524; GO:0004672; GO:0046872; GO:0000166; GO:0004674; GO:0016301; GO:0016740; GO:0000287; GO:0106310; GO:0005515; GO:0019901; GO:0071889; GO:0008140; GO:0042826	GO:0005634; GO:0005737	150094	TRUE	0.736685	1.55111e-24	2.35078e-22	chr21	43414483	43427131	12649	-	211.788	180.122	213.115	183.161	199.292	175.056	272.47	290.959	318.259	362.692	295.96	262.95	316.889	357.688	370.742	466.056	522.939	478.323	252.03	270.334	237.833	403.229	409.045	467.322	610.766	525.471	515.687	9.0971	7.65553
ENSG00000115085	ENST00000264972; ENST00000483781; ENST00000698508; ENST00000698509; ENST00000463643; ENST00000498836; ENST00000487283; ENST00000451498; ENST00000495754; ENST00000489250	ZAP70	protein_coding	protein_coding	zeta chain of T cell receptor associated protein kinase 70 [Source:HGNC Symbol;Acc:HGNC:12858]	0.6242	1669	GO:0006468; GO:0016310; GO:0035556; GO:0002376; GO:0006955; GO:0002696; GO:0050778; GO:0002250; GO:0045087; GO:0030154; GO:0072678; GO:0030217; GO:0042113; GO:0042110; GO:0050852; GO:0007169; GO:0018108; GO:0070489; GO:0045059; GO:0045582; GO:0019722; GO:0043366; GO:0045060; GO:0045061; GO:0046632; GO:0046638; GO:0046641; GO:0046777; GO:0050850	GO:0005524; GO:0004672; GO:0000166; GO:0016301; GO:0016740; GO:0004713; GO:0005515; GO:0004715; GO:0005102; GO:0001784	GO:0005737; GO:0016020; GO:0005886; GO:0005829; GO:0031234; GO:0045121; GO:0042101; GO:0001772; GO:0005911	7535	TRUE	2.44404	2.88852e-24	4.32555e-22	chr2	97713576	97739862	26287	+	3.816	1.87628	6.60255	5.45121	10.4433	16.4417	15.0328	25.5387	13.5651	30.2244	17.2305	18.4717	79.7763	90.8879	69.6955	74.7632	41.4209	115.984	36.0044	30.928	21.5126	47.0837	70.8449	47.8721	68.9575	90.3004	78.414	0.115887	0.0563807
ENSG00000090104	ENST00000474373; ENST00000462589; ENST00000583155; ENST00000469578; ENST00000367459; ENST00000498352	RGS1	protein_coding	protein_coding	regulator of G protein signaling 1 [Source:HGNC Symbol;Acc:HGNC:9991]	0.3566	1165	GO:0007165; GO:0007186; GO:0009968; GO:0008277; GO:0043547; GO:0006955; GO:0007193; GO:0061737; GO:0009617	GO:0005096; GO:0003924; GO:0005516; GO:0001965	GO:0005737; GO:0016020; GO:0005886; GO:0005829; GO:0031234	5996	TRUE	0.614891	3.41293e-24	5.05074e-22	chr1	192575763	192580024	4262	+	1987.17	2151.16	1943.35	692.303	684.906	672.174	1627.31	1637.22	1591.29	2657.42	2610.93	2681.65	1126.84	1328.14	1289.37	2287.55	2801.09	2400.61	1627.12	1719.37	1995.88	969.442	1029.5	1341.55	5282.86	4459.3	4053.55	86.4557	92.6053
ENSG00000023445	ENST00000615299; ENST00000527309; ENST00000526421; ENST00000263464; ENST00000673846; ENST00000528940; ENST00000532808; ENST00000527336	BIRC3	protein_coding	protein_coding	baculoviral IAP repeat containing 3 [Source:HGNC Symbol;Acc:HGNC:591]	0.3717	3486	GO:0042981; GO:0006915; GO:0016567; GO:0043123; GO:0045088; GO:0052548; GO:0043154; GO:0031398; GO:0043066; GO:0051726; GO:0007166; GO:0050727; GO:0060544; GO:0007249; GO:2000116; GO:0070424; GO:0033209; GO:0034121; GO:0038061; GO:0039535; GO:0060546; GO:0043067; GO:0007283	GO:0046872; GO:0016740; GO:0005515; GO:0004842; GO:0061630; GO:0043027; GO:0044877	GO:0005634; GO:0005737; GO:0005654; GO:0005829; GO:0032991; GO:0045121	330	TRUE	1.27097	5.94055e-24	8.68909e-22	chr11	102317450	102339403	21954	+	145.962	170.741	127.649	125.378	102.692	136.369	235.828	154.277	197.216	230.17	235.146	231.439	372.092	414.371	357.19	554.412	642.025	487.314	252.031	250.86	234.248	354.939	387.397	697.563	711.965	680.134	462.181	2.12224	2.45641
ENSG00000179094	ENST00000317276; ENST00000581082; ENST00000582719; ENST00000583677; ENST00000585284; ENST00000579098; ENST00000578089; ENST00000578950; ENST00000354903; ENST00000583559; ENST00000581395; ENST00000585095; ENST00000577424; ENST00000579203; ENST00000578223; ENST00000579065; ENST00000581703; ENST00000577253; ENST00000584202	PER1	protein_coding	protein_coding	period circadian regulator 1 [Source:HGNC Symbol;Acc:HGNC:8845]	0.6263	1473	GO:0043966; GO:0007623; GO:0048511; GO:0032922; GO:0045944; GO:0000122; GO:0002028; GO:0045892; GO:0043153; GO:0043967; GO:0046329; GO:0042634; GO:2000323; GO:0042752; GO:0043124; GO:0070932; GO:0097167; GO:0009416; GO:0009649; GO:0010608; GO:0051591; GO:1900015; GO:1900744	GO:0005515; GO:0031625; GO:0031490; GO:0000976; GO:0000978; GO:0070888; GO:0001222; GO:0019900; GO:0140297	GO:0005634; GO:0005737; GO:0005654; GO:0005829	5187	TRUE	0.709048	7.80232e-24	1.12811e-21	chr17	8140472	8156506	16035	-	317.681	297.39	290.879	312.899	233.233	259.199	314.75	325.619	357.911	538.227	411.504	440.061	484.198	446.621	502.389	525.284	434.92	592.509	402.972	419.246	444.593	408.059	378.965	426.289	660.917	561.976	661.445	10.9313	10.1254
ENSG00000155265	ENST00000370602; ENST00000596005; ENST00000423054	GOLGA7B	protein_coding	protein_coding	golgin A7 family member B [Source:HGNC Symbol;Acc:HGNC:31668]	0.5237	4627	GO:0006612; GO:0018230	GO:0005515; GO:0019899	GO:0016020; GO:0005794; GO:0005886; GO:0000139; GO:0002178	401647	TRUE	-0.62726	1.75187e-23	2.50418e-21	chr10	97849843	97871580	21738	+	737.44	927.82	771.395	1468.55	1639.59	1542.61	1526.77	1406.45	1515.12	571.938	675.03	571.535	921.86	855.128	1026.07	943.764	926.794	836.165	650.848	696.453	615.499	773.863	946.565	757.974	701.217	896.279	984.329	8.07813	10.0567
ENSG00000258227	ENST00000546910; ENST00000418498; ENST00000551012; ENST00000439991; ENST00000438351; ENST00000470595; ENST00000481301	CLEC5A	protein_coding	protein_coding	C-type lectin domain containing 5A [Source:HGNC Symbol;Acc:HGNC:2054]	0.4336	1243	GO:0043066; GO:0002376; GO:0045087; GO:0046718; GO:0001819; GO:0002076; GO:0030099; GO:0033033; GO:0007165; GO:0006968	GO:0030246; GO:0001618	GO:0016020; GO:0016021; GO:0005829; GO:0005886; GO:0009986; GO:0035579; GO:0070821; GO:0005887	23601	TRUE	1.31118	2.61694e-23	3.69871e-21	chr7	141927357	141947007	19651	-	350.117	227.03	247.596	201.695	150.557	232.118	165.361	167.826	141.912	528.927	388.193	503.082	462.038	512.1	483.028	513.632	585.072	632.968	487.443	489.12	486.424	519.128	484.95	463.902	754.95	634.985	505.54	14.2766	9.16013
ENSG00000177494	ENST00000317012	ZBED2	protein_coding	protein_coding	zinc finger BED-type containing 2 [Source:HGNC Symbol;Acc:HGNC:20710]	0.4842	2214	GO:0000122; GO:0006357; GO:0045618	GO:0003677; GO:0046872; GO:0000976; GO:0000981; GO:0001227; GO:0000977	GO:0005634; GO:0000785	79413	TRUE	7.2901	2.88799e-23	4.03645e-21	chr3	111592900	111595346	2447	-	0	0	0	0	0	0	0	0	0	15.1122	9.12203	23.9045	21.0521	36.1597	32.9118	18.4481	31.0657	45.8542	1.38478	5.7274	3.58543	20.5237	35.1413	19.3768	31.3443	21.1341	18.4504	0	0
ENSG00000057657	ENST00000652320; ENST00000651185; ENST00000369091; ENST00000369096; ENST00000424894; ENST00000648754; ENST00000489365; ENST00000450060; ENST00000481163; ENST00000369089	PRDM1	protein_coding	protein_coding	PR/SET domain 1 [Source:HGNC Symbol;Acc:HGNC:9346]	0.4667	2854	GO:0032259; GO:0000122; GO:0002376; GO:0045087; GO:0002250; GO:0006357; GO:0010468; GO:0045165; GO:0048869; GO:0032823; GO:0033082; GO:0051136; GO:0001701; GO:0001763; GO:0001822; GO:0001892; GO:0001893; GO:0003170; GO:0003279; GO:0003281; GO:0007281; GO:0009314; GO:0009791; GO:0010467; GO:0010628; GO:0010629; GO:0034969; GO:0035904; GO:0042127; GO:0042462; GO:0048844; GO:0060576; GO:0060707; GO:…	GO:0005515; GO:0046872; GO:0016740; GO:0008168; GO:0003677; GO:0003700; GO:0043565; GO:0000977; GO:0000978; GO:0001227; GO:0042826; GO:1990837; GO:1990841	GO:0005634; GO:0005737; GO:0005654	639	TRUE	0.79381	5.46672e-23	7.5567e-21	chr6	105993463	106109939	116477	+	465.551	407.152	430.266	330.344	336.796	327.867	326.024	276.366	331.824	576.588	556.444	612.826	627.13	645.011	587.571	685.491	610.959	671.629	637	563.577	592.791	635.025	640.133	740.877	717.337	631.143	524.912	8.26793	7.15471
ENSG00000127152	ENST00000345514; ENST00000357195; ENST00000443726	BCL11B	protein_coding	protein_coding	BAF chromatin remodeling complex subunit BCL11B [Source:HGNC Symbol;Acc:HGNC:13222]	0.5603	6243	GO:0006357; GO:0045944; GO:0035701; GO:0097535; GO:0003334; GO:0003382; GO:0006366; GO:0006915; GO:0007409; GO:0008285; GO:0009791; GO:0010468; GO:0010837; GO:0019216; GO:0021773; GO:0021902; GO:0021953; GO:0031077; GO:0033077; GO:0033153; GO:0042475; GO:0043368; GO:0043588; GO:0045664; GO:0046632; GO:0048538; GO:0070231; GO:0070233; GO:0070242; GO:0070244; GO:0071678	GO:0046872; GO:0005515; GO:0000978; GO:0003700; GO:1990837; GO:0001228; GO:0043565	GO:0005634; GO:0016514; GO:0043005	64919	TRUE	7.15083	5.71257e-23	7.81069e-21	chr14	99169287	99272197	102911	-	0	0	0	0	0	0	0	0	0	6.97486	10.1356	15.212	28.8082	34.2051	17.4239	27.1866	51.7762	44.9551	8.30871	8.01836	3.58543	13.28	25.864	28.4953	34.9265	28.8193	30.4431	0	0
ENSG00000139567	ENST00000551576; ENST00000388922; ENST00000547400; ENST00000550683; ENST00000419526; ENST00000552678; ENST00000547632; ENST00000550084	ACVRL1	protein_coding	protein_coding	activin A receptor like type 1 [Source:HGNC Symbol;Acc:HGNC:175]	0.5975	1582	GO:0016310; GO:0007178; GO:0006468; GO:0051171; GO:0060255; GO:0080090; GO:0051239; GO:0001525; GO:0001666; GO:0001701; GO:0001937; GO:0001938; GO:0001946; GO:0001974; GO:0003203; GO:0007179; GO:0010629; GO:0030509; GO:0030513; GO:0035912; GO:0045602; GO:0045603; GO:0045766; GO:0045893; GO:0045944; GO:0048514; GO:0060836; GO:0060840; GO:0060841; GO:0061298; GO:0071560; GO:0032924; GO:0007507; GO:…	GO:0000166; GO:0004674; GO:0005524; GO:0016301; GO:0004675; GO:0004672; GO:0005515; GO:0046872; GO:0016740; GO:0043167; GO:0005025; GO:0046332; GO:0019901; GO:0048185; GO:0098821; GO:0005024; GO:0016361; GO:0050431	GO:0016020; GO:0016021; GO:0005886; GO:0005887; GO:0009986; GO:0030425; GO:0043025; GO:0043235; GO:0070724	94	TRUE	0.708146	6.3327e-23	8.56549e-21	chr12	51906908	51923361	16454	+	165.042	205.452	152.959	228.951	194.071	225.348	204.822	238.058	195.129	279.136	230.078	265.123	388.909	350.167	351.381	369.932	336.545	383.475	242.338	257.733	204.369	406.852	482.982	420.59	397.205	386.178	396.682	5.28776	6.51319
ENSG00000156738	ENST00000532491; ENST00000527101; ENST00000532073; ENST00000345732; ENST00000534668; ENST00000528313; ENST00000534503; ENST00000533306; ENST00000674194; ENST00000389939; ENST00000532418; ENST00000530482	MS4A1	protein_coding	protein_coding	membrane spanning 4-domains A1 [Source:HGNC Symbol;Acc:HGNC:7315]	0.4067	1677	GO:0009617; GO:1905665; GO:0007166; GO:0042113; GO:0050853; GO:0051262; GO:0006959; GO:0042100; GO:0030183; GO:0002115; GO:1902656	GO:0005515; GO:0005154; GO:0042802; GO:0023026; GO:0019865	GO:0016021; GO:0016020; GO:0005654; GO:0005886; GO:0005887; GO:0005615; GO:0009897; GO:0009986; GO:0070062; GO:0044853	931	TRUE	6.6594	8.06566e-23	1.07934e-20	chr11	60455846	60470752	14907	+	0.953997	0	0	2.18049	0	0	0	0	0	45.3365	26.3526	36.9434	39.8881	44.9553	42.5917	20.3899	10.3552	19.7802	34.6195	27.4915	43.0252	49.4983	52.5713	76.3673	26.8666	16.3309	21.2179	0.0288335	0
ENSG00000122877	ENST00000639815; ENST00000242480; ENST00000637191; ENST00000411732; ENST00000439032; ENST00000691610; ENST00000690143	EGR2	protein_coding	protein_coding	early growth response 2 [Source:HGNC Symbol;Acc:HGNC:3239]	0.5276	2288	GO:0045893; GO:0016925; GO:0045944; GO:0006357; GO:0006611; GO:0007420; GO:0007422; GO:0045444; GO:0031643; GO:0035914; GO:0006355; GO:0007611; GO:0007622; GO:0008045; GO:0010467; GO:0014037; GO:0014040; GO:0021569; GO:0021612; GO:0021659; GO:0021660; GO:0021665; GO:0021666; GO:0030278; GO:0032868; GO:0035284; GO:0035904; GO:0042552; GO:0048168; GO:0071310	GO:0046872; GO:0016740; GO:0003677; GO:0031625; GO:0003700; GO:0043565; GO:0005515; GO:0000981; GO:0000978; GO:0000976; GO:0003682; GO:1990837; GO:0001228; GO:0061629; GO:0061665; GO:0071837	GO:0005634; GO:0005737; GO:0043231; GO:0005654; GO:0000785	1959	TRUE	0.314386	1.0879e-22	1.4405e-20	chr10	62811996	62819167	7172	-	4888.28	5002.05	5034.43	7349.32	7176.27	6912.27	7319.06	7356.92	7403.44	6864.38	6489.77	6273.86	8026.39	8458.44	8168.89	9008.44	9987.61	9298.52	6458.64	5854.55	5914.76	8004.23	8125.51	8438.02	11035.9	10493.1	10005.6	108.289	109.643
ENSG00000106546	ENST00000645559; ENST00000642825; ENST00000242057; ENST00000463496; ENST00000475440; ENST00000481944; ENST00000492120	AHR	protein_coding	protein_coding	aryl hydrocarbon receptor [Source:HGNC Symbol;Acc:HGNC:348]	0.3931	2815	GO:0006355; GO:0048511; GO:0006805; GO:0009410; GO:0006915; GO:0030522; GO:0007049; GO:0045893; GO:0032922; GO:0045944; GO:0006357; GO:0045892; GO:0019933; GO:0071320; GO:1904613; GO:0009636; GO:1904322; GO:0002819; GO:0001568; GO:0002841; GO:0010468; GO:0030888	GO:0005515; GO:0046983; GO:0003677; GO:0003700; GO:0042803; GO:1990837; GO:0000976; GO:0004879; GO:0000981; GO:0046982; GO:0060090; GO:0061629; GO:0051879; GO:0070888; GO:0017025; GO:0000987; GO:0001094; GO:0001223	GO:0005634; GO:0005737; GO:0034751; GO:0005829; GO:0000785; GO:0005654; GO:0032991; GO:0005667; GO:0034752	196	TRUE	0.604563	1.20736e-22	1.58202e-20	chr7	16916359	17346152	429794	+	853.398	808.506	721.375	708.04	668.37	685.575	850.811	765.249	830.603	1021.52	918.855	1038.76	1178.92	1214.77	1115.13	1348.25	1366.89	1349.51	1152.14	1021.99	1045.75	1135.7	1061.54	1421.34	1380.94	1337.21	1190.05	15.3659	14.4044
ENSG00000143507	ENST00000366899; ENST00000468085; ENST00000477026; ENST00000494642	DUSP10	protein_coding	protein_coding	dual specificity phosphatase 10 [Source:HGNC Symbol;Acc:HGNC:3065]	0.4626	1506	GO:0006470; GO:0016311; GO:0070373; GO:0043409; GO:0030336; GO:0045591; GO:0046329; GO:0043508; GO:1990264; GO:1903753; GO:0050680; GO:0010633; GO:0002819; GO:0010033; GO:0032496; GO:0032873; GO:0035970; GO:0044387; GO:0045088; GO:0048709; GO:0048715; GO:0051403; GO:0060266; GO:0090335; GO:1905042	GO:0016791; GO:0008138; GO:0016787; GO:0004722; GO:0004721; GO:0017018; GO:0005515; GO:0004725; GO:0017017; GO:0048273; GO:0008432; GO:0008330; GO:0033549	GO:0005737; GO:0005634; GO:0016607; GO:0005794; GO:0005654; GO:0005829	11221	TRUE	0.588841	1.60654e-22	2.08337e-20	chr1	221701424	221742089	40666	-	303.371	356.492	345.9	288.914	282.839	277.574	373.002	379.432	381.911	439.416	458.129	432.455	409.962	458.349	407.525	603.932	745.578	659.042	380.816	345.935	362.128	357.353	345.791	421.729	771.07	745.458	794.288	10.2102	11.8717
ENSG00000167286	ENST00000695666; ENST00000300692; ENST00000534687; ENST00000695667; ENST00000529594; ENST00000392884; ENST00000526561; ENST00000695668	CD3D	protein_coding	protein_coding	CD3 delta subunit of T-cell receptor complex [Source:HGNC Symbol;Acc:HGNC:1673]	0.5046	879	GO:0007166; GO:0002376; GO:0002250; GO:0045059; GO:0050852; GO:0046631	GO:0004888; GO:0005515; GO:0042802	GO:0016020; GO:0005737; GO:0016021; GO:0005886; GO:0009897; GO:0042105; GO:0042101; GO:0030669	915	TRUE	7.03015	4.78298e-22	6.13929e-20	chr11	118339075	118342705	3631	-	0.953997	0	0	0	0	0	0	0	0	12.7873	12.1627	19.5583	43.2122	42.0234	34.8478	15.5352	20.7105	46.7533	9.69349	17.1822	11.9514	25.3528	31.2054	19.3768	48.3598	45.1502	28.598	0.0549538	0
ENSG00000150637	ENST00000578928; ENST00000582621; ENST00000280200; ENST00000581982; ENST00000577287; ENST00000579496; ENST00000583955; ENST00000580335	CD226	protein_coding	protein_coding	CD226 molecule [Source:HGNC Symbol;Acc:HGNC:16961]	0.4198	3894	GO:0007155; GO:0050862; GO:0002729; GO:0007165; GO:0008037; GO:0045954; GO:0002860; GO:0032729; GO:0002891; GO:0033005; GO:0060369	GO:0005515; GO:0042802; GO:0019901; GO:0050839; GO:0005178	GO:0016020; GO:0016021; GO:0005886; GO:0009897; GO:0009986; GO:0005887; GO:0045121	10666	TRUE	2.58162	6.55377e-22	8.32726e-20	chr18	69831158	69961803	130646	-	19.0799	4.6959	10.6374	10.0944	5.22258	8.70443	11.2746	7.29678	5.21736	32.5493	29.3932	38.0328	98.6124	80.1377	72.6237	67.9665	62.1314	47.6525	30.4652	25.2006	28.6835	67.6376	97.5541	143.631	86.1158	67.2679	47.7266	0.24835	0.0604801
ENSG00000188404	ENST00000650983; ENST00000236147; ENST00000497295; ENST00000463108; ENST00000460650; ENST00000479657; ENST00000466340	SELL	protein_coding	protein_coding	selectin L [Source:HGNC Symbol;Acc:HGNC:10720]	0.4382	1172	GO:0007155; GO:0050900; GO:0007159; GO:0050901; GO:0016339	GO:0046872; GO:0030246; GO:0005509; GO:0005515; GO:0008201; GO:0002020; GO:0043208; GO:0070492	GO:0016020; GO:0016021; GO:0005886; GO:0012505; GO:0005887; GO:0030667	6402	TRUE	4.00036	1.60517e-21	2.01914e-19	chr1	169690665	169711702	21038	-	6.67798	0.938139	5.86893	2.18048	0.870274	0	0	3.64839	2.08694	30.2244	22.2983	40.203	73.1283	59.6147	51.3036	36.8961	20.7105	46.7534	29.0805	19.4732	17.9271	92.9601	70.2824	72.9479	59.1063	42.2683	52.5836	0.288803	0.0401448
ENSG00000167984	ENST00000359128; ENST00000615877; ENST00000324659; ENST00000618137; ENST00000603055	NLRC3	protein_coding	protein_coding	NLR family CARD domain containing 3 [Source:HGNC Symbol;Acc:HGNC:29889]	0.6015	3635	GO:0032088; GO:0045824; GO:0050728; GO:0035556; GO:0042110; GO:1901223; GO:0014067; GO:0007249; GO:0050680; GO:1900016; GO:1900226; GO:0043124; GO:0032688; GO:0048147; GO:0032715; GO:0032720; GO:0032687	GO:0005515; GO:0000166; GO:0005524; GO:0003674; GO:0036312	GO:0005737; GO:0043231; GO:0005829; GO:0048471; GO:0034451	197358	TRUE	6.51494	2.59134e-21	3.22738e-19	chr16	3539033	3577403	38371	-	0	1.87628	0	0	0.870274	0	0.940257	0	0	26.737	15.2034	15.212	37.8618	48.8645	46.7603	36.9089	46.5986	68.3318	12.4631	21.856	16.745	42.2547	37.677	41.0332	54.6493	48.0321	50.7385	0	0.025887
ENSG00000197629	ENST00000361050	MPEG1	protein_coding	protein_coding	macrophage expressed 1 [Source:HGNC Symbol;Acc:HGNC:29619]	0.4697	4418	GO:0002376; GO:0045087; GO:0042742; GO:0050830; GO:0050829; GO:0035915		GO:0016020; GO:0016021; GO:0030659; GO:0031410; GO:0005576; GO:0045335	219972	TRUE	1.3358	2.80362e-21	3.45752e-19	chr11	59208510	59212927	4418	-	1143.84	941.892	931.692	593.091	493.445	636.39	739.428	790.788	800.343	2299.38	1796.03	2173.14	1892.47	2467.66	2172.18	1345.51	1403.13	2031.97	2661.55	2820.17	2604.22	2371.09	2244.26	1995.81	2006.04	1650.38	1601.49	13.1227	10.6921
ENSG00000178726	ENST00000377103	THBD	protein_coding	protein_coding	thrombomodulin [Source:HGNC Symbol;Acc:HGNC:11784]	0.5468	4040	GO:0007596; GO:0007599; GO:0030195; GO:0006508; GO:0010544; GO:0051918; GO:0007565; GO:0010165; GO:0031638; GO:0032496; GO:0051591; GO:0072377	GO:0005509; GO:0004888; GO:0005515; GO:0038023	GO:0016021; GO:0016020; GO:0005887; GO:0005886; GO:0009986; GO:1905370; GO:0005615; GO:0005774; GO:0009897; GO:0016327	7056	TRUE	0.965334	3.51698e-21	4.29516e-19	chr20	23045633	23049672	4040	-	97.3077	126.649	139.387	38.1585	40.9029	33.8505	121.202	101.243	92.869	251.095	221.969	269.469	89.7484	78.1831	84.2154	159.236	165.684	208.592	224.335	182.131	248.59	63.9855	56.7883	45.5924	389.565	364.083	362.549	1.22082	1.5722
ENSG00000134954	ENST00000535549; ENST00000319397; ENST00000392668; ENST00000526145; ENST00000531611; ENST00000530924; ENST00000608978; ENST00000525404; ENST00000527676	ETS1	protein_coding	protein_coding	ETS proto-oncogene 1, transcription factor [Source:HGNC Symbol;Acc:HGNC:3488]	0.4443	2533	GO:0006355; GO:0010628; GO:0006357; GO:0045893; GO:0002376; GO:0030154; GO:0045944; GO:0006955; GO:0050729; GO:0045766; GO:0008285; GO:0010595; GO:1902895; GO:0043536; GO:0045648; GO:0045765; GO:1904996; GO:0048870; GO:0030578; GO:0042981; GO:0045786; GO:0046677	GO:0003700; GO:0043565; GO:0003677; GO:0005515; GO:1990837; GO:0042802; GO:0000981; GO:0000978; GO:0001228; GO:0061629; GO:0001222; GO:0003676; GO:0000976; GO:0030374	GO:0005634; GO:0005737; GO:0005654; GO:0000785	2113	TRUE	3.04221	3.91321e-21	4.73311e-19	chr11	128458761	128587558	128798	-	45.0129	39.1743	40.2549	13.2164	12.1043	16.874	58.8145	41.0521	58.6468	157.104	119.118	142.729	332.575	440.385	295.237	296.964	409.032	454.946	134.778	147.288	123.656	275.258	321.565	353.333	367.317	322.832	268.453	0.900712	0.775632
ENSG00000036672	ENST00000260187; ENST00000455332; ENST00000525735; ENST00000525189; ENST00000532613; ENST00000531070; ENST00000527843	USP2	protein_coding	protein_coding	ubiquitin specific peptidase 2 [Source:HGNC Symbol;Acc:HGNC:12618]	0.5689	1550	GO:0006511; GO:0016579; GO:0006508; GO:0000122; GO:0007517; GO:0007049; GO:0048511; GO:0032922; GO:0050821; GO:0048512; GO:1901796; GO:0045931; GO:0043153; GO:0045475	GO:0004843; GO:0046872; GO:0008233; GO:0008234; GO:0031625; GO:0016787; GO:0005515; GO:0030332; GO:0004197; GO:0042802	GO:0005634; GO:0005737; GO:0016020; GO:0048471; GO:0005654; GO:0005813	9099	TRUE	-0.303026	4.00224e-21	4.79468e-19	chr11	119355215	119381711	26497	-	3304.64	3311.63	3314.48	2460.68	2417.62	2370.51	2799.87	2770.04	2732.85	2669.05	2654.51	2436.09	2055.35	1779.64	1982.45	2392.43	2329.93	2367.33	2554.93	2822.47	2738.07	1920.78	1764.09	1641.32	2034.69	2277.68	2489.88	108.063	107.152
ENSG00000271503	ENST00000605140; ENST00000651122; ENST00000603197; ENST00000605509	CCL5	protein_coding	protein_coding	C-C motif chemokine ligand 5 [Source:HGNC Symbol;Acc:HGNC:10632]	0.5367	1132	GO:0006955; GO:0007186; GO:0007165; GO:0006887; GO:0006935; GO:0006816; GO:0006954; GO:0060326; GO:0061098; GO:0070098; GO:0030335; GO:0051928; GO:0071346; GO:0071347; GO:0071356; GO:0006874; GO:0000165; GO:0014068; GO:0002548; GO:0030593; GO:0043547; GO:0048247; GO:0070374; GO:0050796; GO:0045070; GO:0042327; GO:2000406; GO:0002407; GO:0010820; GO:0044344; GO:0014911; GO:0034112; GO:0009636; GO:…	GO:0008009; GO:0005515; GO:0004672; GO:0005125; GO:0004435; GO:0042802; GO:0042803; GO:0048020; GO:0042056; GO:0043621; GO:0016004; GO:0031726; GO:0030298; GO:0031729; GO:0031730; GO:0042379; GO:0046817	GO:0005576; GO:0005615	6352	TRUE	2.97632	4.18412e-21	4.96529e-19	chr17	35871491	35880793	9303	-	40.3293	34.1128	27.6944	23.9764	17.3705	35.7034	33.7981	23.6449	28.191	118.655	91.287	76.0599	389.969	485.702	308.698	281.489	232.993	413.585	116.322	115.687	83.66	439.448	469.434	405.935	431.584	279.656	292.852	1.80575	1.51133
ENSG00000160856	ENST00000457799; ENST00000477837; ENST00000480682; ENST00000492769; ENST00000494724; ENST00000368186; ENST00000485028; ENST00000368184; ENST00000473231; ENST00000468507; ENST00000478179; ENST00000496769	FCRL3	protein_coding	protein_coding	Fc receptor like 3 [Source:HGNC Symbol;Acc:HGNC:18506]	0.4793	2248	GO:0007166; GO:0043410; GO:0050859; GO:0030890; GO:0050864; GO:0045577; GO:0090279; GO:0002638; GO:0034163; GO:1905184	GO:0004888; GO:0019902; GO:0019903; GO:0019900; GO:1990782; GO:0005515	GO:0016020; GO:0016021; GO:0005886; GO:0009986; GO:0005887	115352	TRUE	5.34628	4.3416e-21	5.10402e-19	chr1	157674321	157700769	26449	-	0.953997	0	0	0	0.870274	0.967157	0.939553	0.912097	2.08694	13.9497	12.1627	16.2986	26.5921	33.2278	32.9118	33.9833	62.1314	34.1659	15.2326	15.8792	19.1223	50.7055	34.2979	50.1516	41.1954	40.3469	47.9709	0.0215097	0
ENSG00000183508	ENST00000369448	TENT5C	protein_coding	protein_coding	terminal nucleotidyltransferase 5C [Source:HGNC Symbol;Acc:HGNC:24712]	0.4397	5654	GO:0048255; GO:0045596; GO:0001701	GO:1990817; GO:0003723; GO:0016740; GO:0005515; GO:0016779; GO:0004652	GO:0005634; GO:0005737; GO:0005654; GO:0005856; GO:0005815; GO:0005813	54855	TRUE	5.23879	5.00261e-21	5.82665e-19	chr1	117606048	117628389	22342	+	0	0.938139	0.366808	0	0.870274	2.90147	0	1.82419	0	15.1122	13.1763	19.5583	32.1321	67.433	39.6877	30.0995	25.8881	21.5785	12.4631	10.3093	8.366	35.011	60.1618	77.5071	37.6132	24.0161	33.2106	0	0.00832149
ENSG00000184545	ENST00000331588; ENST00000397374; ENST00000528778	DUSP8	protein_coding	protein_coding	dual specificity phosphatase 8 [Source:HGNC Symbol;Acc:HGNC:3074]	0.6418	3305	GO:0006470; GO:0016311; GO:0043409	GO:0016791; GO:0008138; GO:0016787; GO:0004722; GO:0004721; GO:0017018; GO:0004725; GO:0017017; GO:0008330	GO:0005634; GO:0005737; GO:0005829	1850	TRUE	0.949837	6.24747e-21	7.20981e-19	chr11	1554051	1572271	18221	-	67.7338	70.3605	85.0994	76.3169	56.5678	67.701	95.8344	102.155	87.6515	120.898	130.749	132.562	113.017	151.48	152.943	168.945	201.927	219.381	95.5501	89.3474	109.953	106.24	137.191	68.3887	284.785	270.901	273.988	1.03877	1.06769
ENSG00000137801	ENST00000397591; ENST00000260356; ENST00000497720; ENST00000466755; ENST00000490247; ENST00000560894; ENST00000484734; ENST00000559746	THBS1	protein_coding	protein_coding	thrombospondin 1 [Source:HGNC Symbol;Acc:HGNC:11785]	0.5134	1528	GO:0016525; GO:0007155; GO:0043066; GO:0006986; GO:0034976; GO:0008284; GO:0032760; GO:0030335; GO:0043406; GO:0010595; GO:0045766; GO:0042327; GO:0043154; GO:0050921; GO:0051897; GO:0002040; GO:0008285; GO:0030511; GO:0001953; GO:0016477; GO:0043536; GO:0032695; GO:0051895; GO:0090051; GO:0006955; GO:0002544; GO:1903671; GO:0010596; GO:0043032; GO:2000353; GO:0009410; GO:0030194; GO:0051918; GO:…	GO:0050840; GO:0008201; GO:0005515; GO:0005509; GO:0001968; GO:0005201; GO:0001786; GO:0042802; GO:0017134; GO:0030169; GO:0005178; GO:0050431; GO:0043394; GO:0043236; GO:0070051; GO:0070052	GO:0005615; GO:0005576; GO:0005783; GO:0016529; GO:0009986; GO:0070062; GO:0062023; GO:0031012; GO:0009897; GO:0005788; GO:0031093; GO:0005577; GO:0031091; GO:0005737; GO:0030141	7057	TRUE	3.6371	8.98321e-21	1.02727e-18	chr15	39581079	39599466	18388	+	0	2.81442	2.93446	3.27657	0	1.93431	0.939553	2.73629	4.17389	40.6867	17.2305	30.424	19.9441	22.7752	18.3919	17.4771	31.0657	39.5605	23.5413	21.7642	16.732	31.3891	16.0244	33.6339	44.7776	30.7405	25.8305	0	0.092375
ENSG00000123689	ENST00000367029	G0S2	protein_coding	protein_coding	G0/G1 switch 2 [Source:HGNC Symbol;Acc:HGNC:30229]	0.5708	876	GO:0006915; GO:0097191; GO:0120162; GO:2001238	GO:0005515; GO:0003674	GO:0005739; GO:0005811	50486	TRUE	2.00296	9.48746e-21	1.07516e-18	chr1	209675412	209676390	979	+	55.3318	52.5358	66.7591	26.1658	22.6271	30.949	39.4612	16.4177	15.6521	138.335	90.2067	154.293	131.853	163.207	137.455	127.194	103.552	182.518	99.7044	74.4562	98.0017	84.5092	70.5636	77.5071	249.859	216.145	168.821	3.20151	3.00774
ENSG00000183918	ENST00000698112; ENST00000635645; ENST00000698113; ENST00000698114; ENST00000647259; ENST00000698115; ENST00000360027; ENST00000698116; ENST00000698117; ENST00000371139; ENST00000477673; ENST00000491950; ENST00000494073; ENST00000698118; ENST00000698119; ENST00000698120	SH2D1A	protein_coding	protein_coding	SH2 domain containing 1A [Source:HGNC Symbol;Acc:HGNC:10820]	0.39	1864	GO:0002376; GO:0045087; GO:0002250; GO:0007267; GO:0050776; GO:0009966; GO:0045954; GO:0006968; GO:0050860; GO:0006959; GO:0042267	GO:0005515	GO:0005737; GO:0005829	4068	TRUE	6.87594	1.0474e-20	1.17636e-18	chrX	124227868	124373197	145330	+	0	0	0	0	0	0	0	0	0	5.81239	8.10847	7.60599	17.7281	41.0462	27.1038	18.4481	36.2433	39.5605	9.69349	6.87288	8.366	20.5236	28.6752	35.3341	18.8066	31.7012	31.3656	0	0
ENSG00000125384	ENST00000557436; ENST00000245457	PTGER2	protein_coding	protein_coding	prostaglandin E receptor 2 [Source:HGNC Symbol;Acc:HGNC:9594]	0.5282	1550	GO:0007186; GO:0007165; GO:0007189; GO:0006954; GO:0007204; GO:0071380; GO:0009624; GO:0032496; GO:0032570; GO:0042127	GO:0004957; GO:0004930	GO:0016020; GO:0016021; GO:0005886; GO:0005887	5732	TRUE	1.2208	1.22853e-20	1.36758e-18	chr14	52314305	52328598	14294	+	91.5837	100.381	96.1039	82.8584	49.6056	84.1427	83.6202	87.5614	102.26	165.072	133.79	208.621	229.358	238.459	181.015	197.103	196.75	261.639	171.713	193.586	143.417	255.942	249.081	289.512	253.441	193.089	189.116	2.99482	3.24795
ENSG00000116044	ENST00000699296; ENST00000699297; ENST00000699431; ENST00000699342; ENST00000699220; ENST00000699404; ENST00000699432; ENST00000699405; ENST00000699327; ENST00000458603; ENST00000397063; ENST00000699264; ENST00000699265; ENST00000699328; ENST00000699329; ENST00000699433; ENST00000699298; ENST00000446151; ENST00000421929; ENST00000699300; ENST00000397062; ENST00000699223; ENST00000586532; ENST0000…	NFE2L2	protein_coding	protein_coding	NFE2 like bZIP transcription factor 2 [Source:HGNC Symbol;Acc:HGNC:7782]	0.4204	2493	GO:0006355; GO:0016567; GO:0045088; GO:0043161; GO:0045944; GO:0006357; GO:0034599; GO:0010628; GO:0045454; GO:0010499; GO:1903206; GO:0071498; GO:2000352; GO:0071499; GO:1903071; GO:0140467; GO:1902176; GO:0071356; GO:0036499; GO:0070301; GO:0061419; GO:0036003; GO:0030968; GO:1900407; GO:0006954; GO:0007568; GO:0009410; GO:0010226; GO:0010667; GO:0010976; GO:0030194; GO:0034976; GO:0042149; GO:…	GO:0003677; GO:0003700; GO:0043565; GO:0005515; GO:0000981; GO:0000978; GO:0000976; GO:0019904; GO:0061629; GO:0001221; GO:0001228	GO:0005634; GO:0005737; GO:0005794; GO:0005654; GO:0005829; GO:0005886; GO:0005813; GO:0000785; GO:0090575; GO:0032993	4780	TRUE	0.533224	1.29079e-20	1.42428e-18	chr2	177218667	177392756	174090	-	3131.86	3083.77	2987.08	2134.78	1976.97	2178.67	2816	2451.41	2530.3	3641.17	3738.9	3631.61	3366.27	3598.96	3329.58	3996.29	4297.84	3881.28	3405.65	3359.76	3357.97	3171.15	3200.74	3535.18	4729.63	4558.4	4092.18	63.6743	62.0368
ENSG00000211592	ENST00000390237	IGKC	protein_coding	IG_C_gene	immunoglobulin kappa constant [Source:HGNC Symbol;Acc:HGNC:5716]	0.5335	523				3514	TRUE	6.66731	1.39418e-20	1.52499e-18	chr2	88857161	88857683	523	-	0	0	0	0	0	1.93431	0	0	0	22.0871	12.1627	20.6448	36.5642	58.6374	39.6877	13.5933	25.8881	23.3767	11.0783	19.4732	26.2931	57.9492	79.8409	104.863	31.3443	25.9373	17.5278	0	0
ENSG00000215788	ENST00000647810; ENST00000356876; ENST00000473343; ENST00000513135; ENST00000377782; ENST00000480393; ENST00000485036; ENST00000351959; ENST00000348333; ENST00000351748; ENST00000414040; ENST00000502588; ENST00000502730; ENST00000510563; ENST00000453260; ENST00000475730; ENST00000469691; ENST00000481401; ENST00000461703; ENST00000453341; ENST00000515145	TNFRSF25	protein_coding	protein_coding	TNF receptor superfamily member 25 [Source:HGNC Symbol;Acc:HGNC:11910]	0.6413	1247	GO:0007165; GO:0006915; GO:0042981; GO:0033209; GO:0007166; GO:0097190	GO:0005515; GO:0038023; GO:0005031	GO:0110165; GO:0016020; GO:0016021; GO:0005886; GO:0005576; GO:0005829; GO:0005887	8718	TRUE	6.93062	1.47552e-20	1.60004e-18	chr1	6460786	6466175	5390	-	0	0	0	0	0	0	0	0	0	16.2747	5.06875	8.69256	18.8361	36.1597	23.2318	18.4481	20.7105	41.3609	1.38478	12.6003	7.17087	15.6946	23.8976	26.2226	12.5425	24.9767	15.6828	0	0
ENSG00000131069	ENST00000490046; ENST00000481971; ENST00000497927; ENST00000488172; ENST00000481284; ENST00000475459; ENST00000461051; ENST00000484354; ENST00000480274; ENST00000493805; ENST00000473172; ENST00000477932; ENST00000480978; ENST00000467019; ENST00000360596; ENST00000253382; ENST00000476922; ENST00000464399; ENST00000468550; ENST00000493250; ENST00000491533; ENST00000490464; ENST00000470315; ENST0000…	ACSS2	protein_coding	protein_coding	acyl-CoA synthetase short chain family member 2 [Source:HGNC Symbol;Acc:HGNC:15814]	0.5263	1001	GO:0006629; GO:0008610; GO:0006085; GO:0006069; GO:0019427	GO:0000166; GO:0005524; GO:0016874; GO:0003987; GO:0016405; GO:0016878; GO:0050218; GO:0016208	GO:0005737; GO:0005829; GO:0005759	55902	TRUE	-0.306532	1.60682e-20	1.72754e-18	chr20	34872146	34927962	55817	+	2676.91	2957.95	2719.15	3301.25	3503.72	3396.66	3070.46	3329.15	3071.98	2415.62	2440.65	2312.22	2650.34	2589.82	2795.56	2442.91	2469.72	2496.81	2477.38	2441.02	2637.65	2553.38	2739.62	2484.79	2572.92	2464.04	2573.83	135.545	148.199
ENSG00000120437	ENST00000367048; ENST00000467951; ENST00000472052	ACAT2	protein_coding	protein_coding	acetyl-CoA acetyltransferase 2 [Source:HGNC Symbol;Acc:HGNC:94]	0.4672	1339	GO:0006631; GO:0006629; GO:0006635	GO:0016747; GO:0016740; GO:0016746; GO:0005515; GO:0003985	GO:0005737; GO:0005829; GO:0070062; GO:0005739	39	TRUE	-0.398598	2.00625e-20	2.13869e-18	chr6	159762045	159779112	17068	+	4334.96	5266.72	4143.1	8846.22	9257.94	8726.66	7724.06	8077.53	7790.55	3531.61	3616.38	3543.3	6738.89	6503.86	6720.78	6185.93	6394.33	5329.88	3317.94	3626.6	3904.53	5691.09	7226.17	6988.18	5819.29	5976.16	6090.46	164.093	197.264
ENSG00000128567	ENST00000446198; ENST00000378555; ENST00000484346; ENST00000322985; ENST00000490761; ENST00000487965; ENST00000482581; ENST00000465001	PODXL	protein_coding	protein_coding	podocalyxin like [Source:HGNC Symbol;Acc:HGNC:9171]	0.5661	2183	GO:0016477; GO:0022407; GO:0007155; GO:0022408; GO:0030335; GO:0007162; GO:0032534; GO:0033634; GO:0072015; GO:0072175	GO:0005515	GO:0016020; GO:0005737; GO:0016021; GO:0043231; GO:0005730; GO:0005886; GO:0042995; GO:0005615; GO:0016324; GO:0045121; GO:0030175; GO:0034451; GO:0030027; GO:0001726; GO:0005902; GO:0031528; GO:0070062; GO:0005887; GO:0036057	5420	TRUE	-0.833231	3.63646e-20	3.84395e-18	chr7	131500262	131558217	57956	-	117.342	163.237	107.842	209.326	231.492	208.906	384.277	445.103	488.345	70.911	87.1661	69.5404	113.016	102.615	120.999	241.766	300.302	242.757	85.8565	99.6568	92.026	85.7165	123.978	90.045	221.201	253.609	260.15	2.72448	3.75019
ENSG00000136634	ENST00000640756; ENST00000423557; ENST00000367099; ENST00000471071; ENST00000659642; ENST00000659065; ENST00000664374	IL10	protein_coding	protein_coding	interleukin 10 [Source:HGNC Symbol;Acc:HGNC:5962]	0.4616	1543	GO:1904707; GO:0043066; GO:0007165; GO:0045893; GO:0006955; GO:0001817; GO:0032715; GO:0071222; GO:0002237; GO:0051091; GO:0030097; GO:0008285; GO:0001819; GO:0010468; GO:0050728; GO:0034115; GO:0010507; GO:2000273; GO:0007253; GO:0001818; GO:0042130; GO:0042100; GO:0030183; GO:1902895; GO:0002719; GO:0034116; GO:0051384; GO:1904706; GO:0042092; GO:0045191; GO:0046427; GO:0002639; GO:1900100; GO:…	GO:0005515; GO:0005125; GO:0046983; GO:0008083; GO:0005141	GO:0005615; GO:0005576	3586	TRUE	-1.14979	3.936e-20	4.12591e-18	chr1	206767602	206774541	6940	-	123.516	128.525	107.517	115.566	107.914	96.0718	100.532	96.0966	124.173	77.886	74.0551	45.6359	50.9682	39.1862	43.5597	43.7556	31.0657	38.6614	88.6262	98.5113	84.8551	63.9855	65.5263	62.6896	45.6732	35.5437	23.0629	4.05735	4.17745
ENSG00000126759	ENST00000640573; ENST00000396992; ENST00000478222; ENST00000247153; ENST00000485991; ENST00000377005; ENST00000469388; ENST00000480317	CFP	protein_coding	protein_coding	complement factor properdin [Source:HGNC Symbol;Acc:HGNC:8864]	0.6074	1815	GO:0002376; GO:0045087; GO:0006957; GO:0006955; GO:1903028; GO:0042742; GO:0050778; GO:0006956	GO:0005515	GO:0005576; GO:0005615; GO:0030141; GO:0062023; GO:0005886; GO:0005788; GO:0035580; GO:1904724	5199	TRUE	1.43996	4.78086e-20	4.97012e-18	chrX	47623172	47630305	7134	-	23.8759	29.0823	20.1744	26.1658	38.292	33.8935	38.5216	33.8227	25.0433	77.886	58.7864	64.853	125.205	130.964	89.0552	63.1118	36.2433	73.8159	95.5501	104.239	62.1474	101.411	105.639	83.4554	73.4352	68.3337	63.6538	0.666755	0.803603
ENSG00000173334	ENST00000311922; ENST00000520847; ENST00000521778; ENST00000519576	TRIB1	protein_coding	protein_coding	tribbles pseudokinase 1 [Source:HGNC Symbol;Acc:HGNC:16891]	0.5142	1708	GO:0006468; GO:0043405; GO:0032496; GO:0043433; GO:0006469; GO:0032436; GO:0007254; GO:0014912; GO:0048662; GO:0031665; GO:0045645; GO:0045651; GO:0045659	GO:0005524; GO:0004672; GO:0005515; GO:0004860; GO:0061629; GO:0031625; GO:0031434; GO:0055106	GO:0005737; GO:0005634; GO:0005829	10221	TRUE	0.326202	4.8484e-20	4.99902e-18	chr8	125430358	125438403	8046	+	815.668	773.965	826.051	854.749	850.258	859.803	1011.9	1057.12	1054.95	1070.64	1108.83	1034.41	1013.82	1020.29	1056.08	1218.55	1454.91	1271.33	1106.44	1056.13	1025.43	938.052	869.816	997.334	1626.33	1669.6	1434.52	24.2052	22.726
ENSG00000197852	ENST00000527570; ENST00000357260; ENST00000534365; ENST00000444059; ENST00000527621	INKA2	protein_coding	protein_coding	inka box actin regulator 2 [Source:HGNC Symbol;Acc:HGNC:28045]	0.5692	1930	GO:0043086	GO:0019901; GO:0030291	GO:0005634; GO:0005654	55924	TRUE	-0.650384	6.53685e-20	6.68513e-18	chr1	111680630	111755824	75195	-	365.476	303.018	333.288	514.594	532.608	581.515	391.794	481.771	462.258	237.145	243.254	212.968	289.189	286.446	302.982	296.14	305.48	335.504	193.87	229.096	203.175	260.772	244.358	239.678	306.279	315.091	312.049	9.59811	7.8741
ENSG00000180644	ENST00000638674; ENST00000441259; ENST00000373209; ENST00000639390	PRF1	protein_coding	protein_coding	perforin 1 [Source:HGNC Symbol;Acc:HGNC:9360]	0.5789	1649	GO:0051607; GO:0055085; GO:0019835; GO:0051260; GO:0006915; GO:0006968; GO:0001771; GO:0001913; GO:0002357; GO:0002418; GO:0051712	GO:0046872; GO:0005509; GO:0005515; GO:0042802; GO:0022829	GO:0016020; GO:0016021; GO:0005829; GO:0005886; GO:0005768; GO:0005576; GO:0005764; GO:0031904; GO:0044194; GO:0031410	5551	TRUE	4.77092	6.78566e-20	6.88361e-18	chr10	70597348	70602759	5412	-	3.81599	4.69069	2.93446	3.27072	0.870274	0.967157	0.939553	0.912097	0	29.0619	20.2712	23.9045	87.5324	85.0242	55.1756	63.1118	82.8419	110.59	23.5413	25.2006	23.9028	103.826	103.737	115.121	85.0774	55.7173	57.1961	0.117293	0.142661
ENSG00000185885	ENST00000680299; ENST00000679353; ENST00000679982; ENST00000681350; ENST00000680855; ENST00000680588; ENST00000680310; ENST00000681702; ENST00000681111; ENST00000680342; ENST00000680870; ENST00000681293; ENST00000680802; ENST00000528780; ENST00000681761; ENST00000681821; ENST00000328221; ENST00000680699; ENST00000681938; ENST00000679380; ENST00000680938; ENST00000408968; ENST00000679765; ENST0000…	IFITM1	protein_coding	protein_coding	interferon induced transmembrane protein 1 [Source:HGNC Symbol;Acc:HGNC:5412]	0.5677	522	GO:0002376; GO:0009615; GO:0045087; GO:0051607; GO:0001503; GO:0008285; GO:0045071; GO:0030336; GO:0060337; GO:0007166; GO:0046597; GO:0035456; GO:0034341; GO:0045669; GO:0035455	GO:0005515	GO:0016021; GO:0016020; GO:0005765; GO:0005886; GO:0005764; GO:0032991	8519	TRUE	5.18942	7.3404e-20	7.38679e-18	chr11	310041	315272	5232	+	0.953997	0	0.366808	0	1.77322	1.02325	0.939553	0	1.04347	10.5934	9.52958	11.1922	27.3234	31.6367	28.4109	36.5639	20.7105	50.0492	8.3087	19.6094	13.4965	392.61	327.076	277.248	162.293	36.9657	20.6028	0.0925787	0
ENSG00000172215	ENST00000438735; ENST00000304552; ENST00000458629; ENST00000457814	CXCR6	protein_coding	protein_coding	C-X-C motif chemokine receptor 6 [Source:HGNC Symbol;Acc:HGNC:16647]	0.4853	2050	GO:0007186; GO:0007165; GO:0006935; GO:0006954; GO:0070098; GO:0006955; GO:0007204; GO:0019722; GO:0060326; GO:0019079	GO:0004930; GO:0015026; GO:0004950; GO:0016494; GO:0016493; GO:0019957	GO:0016021; GO:0016020; GO:0005886; GO:0009897; GO:0005887	10663	TRUE	6.68156	7.41798e-20	7.40562e-18	chr3	45940933	45948351	7419	+	0	0	0	0	0	0	0	0	0	13.9497	14.1898	10.8657	25.4842	23.4549	11.6159	12.6224	20.7105	18.8811	9.69349	6.87288	5.97572	16.9018	13.7754	19.3768	19.7021	14.4096	12.9152	0	0
ENSG00000175137	ENST00000484202; ENST00000366472; ENST00000475978; ENST00000494837	SH3BP5L	protein_coding	protein_coding	SH3 binding domain protein 5 like [Source:HGNC Symbol;Acc:HGNC:29360]	0.5651	2760	GO:0035556; GO:0061099	GO:0005085; GO:0005515; GO:0004860	GO:0005737	80851	TRUE	-0.38775	9.43445e-20	9.34456e-18	chr1	248810446	248825915	15470	-	1230.66	1289.94	1253.38	1537.24	1494.26	1501.99	1406.51	1426.52	1520.34	1076.45	1109.84	1073.53	1082.52	1014.43	1105.45	1082.61	999.282	1066.34	1081.52	1156.94	1094.75	1134.84	1085.16	989.356	971.678	1143.17	1135.62	22.6002	23.4396
ENSG00000143297	ENST00000462218; ENST00000361835; ENST00000461387; ENST00000497286; ENST00000483875; ENST00000368190; ENST00000368189; ENST00000481082	FCRL5	protein_coding	protein_coding	Fc receptor like 5 [Source:HGNC Symbol;Acc:HGNC:18508]	0.4787	3358	GO:0007166	GO:0005515; GO:0004888	GO:0016020; GO:0016021; GO:0005886; GO:0009986; GO:0005887; GO:0043235	83416	TRUE	4.87628	9.75861e-20	9.59012e-18	chr1	157513377	157552515	39139	-	0.953997	0	1.46723	1.09024	0	0	1.87911	0	1.04347	18.5996	19.2576	28.2509	26.5921	42.0234	40.4365	14.5643	5.17762	16.1838	26.3109	28.637	13.1466	49.4983	30.6432	25.0758	22.3888	9.60642	14.7603	0.0143996	0
ENSG00000169508	ENST00000376414	GPR183	protein_coding	protein_coding	G protein-coupled receptor 183 [Source:HGNC Symbol;Acc:HGNC:3128]	0.3804	1685	GO:0007186; GO:0007165; GO:0002376; GO:0002250; GO:0002313; GO:0002407; GO:0006959; GO:0010818; GO:0030316; GO:0030595; GO:0030890; GO:0036145; GO:0060326; GO:0061470; GO:0070374; GO:0006955; GO:0002312; GO:2000458	GO:0004930; GO:0008142	GO:0016021; GO:0016020; GO:0005886; GO:0005887	1880	TRUE	1.00003	1.01319e-19	9.8798e-18	chr13	99294539	99307399	12861	-	206.063	190.442	169.465	44.6999	40.0326	52.2265	248.042	217.079	230.607	356.88	293.932	368.347	155.121	134.866	136.487	368.961	424.565	343.457	306.037	284.079	371.689	66.4001	103.456	161.853	525.689	490.888	423.436	6.19848	5.6683
ENSG00000113070	ENST00000230990; ENST00000482211; ENST00000498452	HBEGF	protein_coding	protein_coding	heparin binding EGF like growth factor [Source:HGNC Symbol;Acc:HGNC:3059]	0.4834	1384	GO:0007171; GO:0051897; GO:0007165; GO:0030335; GO:0008284; GO:0060326; GO:0007517; GO:0007173; GO:0045741; GO:0090303; GO:0008016; GO:0016477; GO:0030307; GO:0035313; GO:0038134; GO:0038135; GO:0048661; GO:0050731; GO:0051545; GO:0051549	GO:0005515; GO:0008201; GO:0008083; GO:0005154; GO:0030297; GO:0048018	GO:0005615; GO:0016020; GO:0016021; GO:0005886; GO:0005576; GO:0009986; GO:0005887; GO:0030669; GO:0030666	1839	TRUE	1.22244	1.07356e-19	1.03879e-17	chr5	140332843	140346603	13761	-	548.548	447.492	499.593	308.539	272.396	295.95	446.287	453.312	433.041	792.809	699.356	711.703	856.488	979.244	891.522	1137.95	1351.36	1234.46	692.392	668.96	732.622	699.012	838.891	778.49	1299.45	1186.39	1158.68	20.0892	16.2158
ENSG00000136603	ENST00000477216; ENST00000465590; ENST00000476188; ENST00000259119; ENST00000426052; ENST00000490989; ENST00000413427; ENST00000458537; ENST00000470571; ENST00000490894	SKIL	protein_coding	protein_coding	SKI like proto-oncogene [Source:HGNC Symbol;Acc:HGNC:10897]	0.3917	2344	GO:0000122; GO:0030512; GO:0030514; GO:0001825; GO:0002260; GO:0007179; GO:0007283; GO:0008625; GO:0008630; GO:0030154; GO:0034097; GO:0045596; GO:0050772; GO:0051726; GO:0070306; GO:1902043; GO:1902231	GO:0046332; GO:0005515; GO:0000981; GO:0000978; GO:0001227; GO:0003682	GO:0110165; GO:0005634; GO:0005667; GO:0005654; GO:0032991; GO:0001669	6498	TRUE	0.748624	1.08829e-19	1.045e-17	chr3	170357678	170396835	39158	+	206.063	208.267	186.705	227.861	214.175	194.399	249.921	249.916	222.259	276.669	242.24	322.711	421.042	342.051	335.893	470.91	569.538	419.881	257.57	230.242	273.688	370.634	285.669	606.379	545.607	538.92	401.296	4.45581	4.45607
ENSG00000159788	ENST00000336727; ENST00000506631; ENST00000344733; ENST00000502947; ENST00000514268; ENST00000382788; ENST00000511805; ENST00000513784; ENST00000338806; ENST00000506998; ENST00000508158; ENST00000505570; ENST00000512990; ENST00000503041; ENST00000504194; ENST00000643191; ENST00000512266; ENST00000513991; ENST00000515521; ENST00000510803; ENST00000509746; ENST00000511709; ENST00000507041; ENST0000…	RGS12	protein_coding	protein_coding	regulator of G protein signaling 12 [Source:HGNC Symbol;Acc:HGNC:9994]	0.5817	1717	GO:0007165; GO:0050790; GO:0009968; GO:0008277; GO:0007186	GO:0005515; GO:0030695; GO:0005096; GO:0003924	GO:0005634; GO:0005737; GO:0005654; GO:0005730; GO:0005829; GO:0042995; GO:0030425; GO:0045202; GO:0005886; GO:0016363; GO:0000794	6002	TRUE	-0.36593	1.43643e-19	1.36886e-17	chr4	3293021	3439913	146893	+	2650.2	2679.33	2636.62	2775.77	2945.01	3051.38	2912.61	2874.01	2800.68	2317.97	2153.82	2140.54	2023.22	1985.85	2075.37	2427.37	2169.43	2348.45	2241.97	2272.64	2162.01	2267.27	2032.29	1924	2231.72	2261.35	2490.8	78.2335	78.2609
ENSG00000130559	ENST00000389532; ENST00000312405; ENST00000483991; ENST00000409386; ENST00000482664; ENST00000487868; ENST00000493088; ENST00000492174; ENST00000468150; ENST00000460094	CAMSAP1	protein_coding	protein_coding	calmodulin regulated spectrin associated protein 1 [Source:HGNC Symbol;Acc:HGNC:19946]	0.5267	2693	GO:0031175; GO:0007010; GO:0000226; GO:0031122; GO:0022604; GO:0007026; GO:0031113	GO:0005515; GO:0005516; GO:0008017; GO:0030507; GO:0051011	GO:0005737; GO:0005856; GO:0005874; GO:0036449	157922	TRUE	-0.24458	1.53535e-19	1.45212e-17	chr9	135808487	135907546	99060	-	2187.52	2205.57	2154.26	1921	2023.39	2035.87	2145	2047.66	2074.42	1891.35	1932.86	1929.75	1664.22	1699.51	1706.57	1688.48	1641.31	1677.72	2067.48	2089.36	2038.91	1620.16	1553.53	1366.63	1624.53	1674.4	1811.82	41.1717	41.0746
ENSG00000227191	ENST00000436911	TRGC2	protein_coding	TR_C_gene	T cell receptor gamma constant 2 [Source:HGNC Symbol;Acc:HGNC:12276]	0.4176	1013			GO:0016020; GO:0016021	6967	TRUE	6.809	1.9528e-19	1.83315e-17	chr7	38239580	38249572	9993	-	0	0	0	0	0	0	0	0	0	8.34272	1.17877	9.65916	19.7853	38.6648	27.2639	23.7525	20.7105	43.3488	11.0783	2.85886	1.19514	31.5295	30.2204	28.1323	32.8121	14.1806	15.3602	0	0
ENSG00000163600	ENST00000316386; ENST00000435193	ICOS	protein_coding	protein_coding	inducible T cell costimulator [Source:HGNC Symbol;Acc:HGNC:5351]	0.404	2579	GO:0006955; GO:0031295; GO:0098609; GO:0002517	GO:0005515	GO:0016020; GO:0016021; GO:0005886; GO:0005576	29851	TRUE	5.55274	2.0211e-19	1.88321e-17	chr2	203936763	203961577	24815	+	3.81599	0.938139	0	0	0.870274	0.967157	0	0	0	25.5745	12.1627	19.5583	43.2122	41.0462	30.0078	45.6347	25.8881	49.4506	5.53914	3.43644	5.97572	32.5965	37.9526	44.4526	36.7176	31.7012	39.6683	0.0749963	0.0182434
ENSG00000276070	ENST00000615418; ENST00000617405; ENST00000610565; ENST00000613173; ENST00000617416; ENST00000620055; ENST00000620098; ENST00000620250; ENST00000620576; ENST00000620732	CCL4L2	protein_coding	protein_coding	C-C motif chemokine ligand 4 like 2 [Source:HGNC Symbol;Acc:HGNC:24066]	0.4857	812	GO:0006955; GO:0006935; GO:0006954; GO:0007186; GO:0002548; GO:0030593; GO:0043547; GO:0048245; GO:0048247; GO:0070098; GO:0070374; GO:0071346; GO:0071347; GO:0071356	GO:0008009; GO:0005515; GO:0005125; GO:0048020	GO:0005576; GO:0005615	9560	TRUE	2.55071	2.65195e-19	2.45286e-17	chr17	36210924	36212878	1955	+	11.0595	12.7283	22.1237	11.9927	14.7946	4.0531	6.78804	6.64463	9.57718	49.361	41.5507	40.5995	60.0119	128.147	62.8504	76.8436	91.3467	66.6316	32.6701	38.5395	54.1258	69.8533	92.4078	73.1833	141.214	107.126	61.0365	0.689748	0.785467
ENSG00000138795	ENST00000379951; ENST00000265165; ENST00000503879; ENST00000504426; ENST00000505379; ENST00000514444; ENST00000505297; ENST00000510135; ENST00000438313; ENST00000507470; ENST00000509428; ENST00000512407; ENST00000510624; ENST00000506680; ENST00000505328; ENST00000504775; ENST00000504950; ENST00000515500; ENST00000510717; ENST00000512172; ENST00000505293	LEF1	protein_coding	protein_coding	lymphoid enhancer binding factor 1 [Source:HGNC Symbol;Acc:HGNC:6551]	0.4807	1211	GO:0043066; GO:0006357; GO:0016055; GO:0043966; GO:0045893; GO:0008284; GO:0030335; GO:0032696; GO:0010628; GO:0045892; GO:0060070; GO:0045944; GO:0030854; GO:0071345; GO:0043967; GO:0010718; GO:0060326; GO:0062009; GO:0045597; GO:0001649; GO:0001837; GO:0032714; GO:0043392; GO:0043923; GO:0045063; GO:0071353; GO:0050767; GO:0045588; GO:0030223; GO:0032713; GO:0071864; GO:0071866; GO:0000122; GO:…	GO:0005515; GO:0008013; GO:0003677; GO:0000981; GO:0000978; GO:1990837; GO:0030331; GO:0070016; GO:0001228; GO:0042393; GO:0003700; GO:0000977; GO:0140416; GO:0008301; GO:0001222; GO:0043565; GO:0042826; GO:0045295; GO:0070742; GO:0000976; GO:0000987; GO:0001227; GO:0003682	GO:0005737; GO:0005634; GO:0005654; GO:0005667; GO:1990907; GO:0032993; GO:0090575	51176	TRUE	6.59488	2.74375e-19	2.51924e-17	chr4	108047545	108168956	121412	-	0	0	0	0	0	0	0	0	0	6.97486	6.08135	3.25971	31.0241	41.0461	20.3278	17.4771	25.8881	21.5785	8.3087	1.14548	2.39029	26.56	20.5225	26.2156	17.0155	11.5277	12.9153	0	0
ENSG00000146278	ENST00000369472; ENST00000336032; ENST00000354922	PNRC1	protein_coding	protein_coding	proline rich nuclear receptor coactivator 1 [Source:HGNC Symbol;Acc:HGNC:17278]	0.4498	1418		GO:0005515	GO:0005634	10957	TRUE	0.648105	3.06147e-19	2.7906e-17	chr6	89080751	89085160	4410	+	519.929	506.595	558.283	446.999	415.991	471.006	406.827	476.115	409.041	652.149	677.057	691.059	837.651	908.879	758.906	681.607	714.511	708.493	617.614	665.524	603.547	957.368	761.582	1105.62	841.818	979.856	739.859	18.5845	17.9174
ENSG00000198223	ENST00000498153; ENST00000381524; ENST00000493312; ENST00000696230; ENST00000381529; ENST00000412290; ENST00000432318; ENST00000381509; ENST00000494969; ENST00000481245; ENST00000355432; ENST00000355805; ENST00000486791; ENST00000381500; ENST00000477940; ENST00000478256; ENST00000475259; ENST00000491683	CSF2RA	protein_coding	protein_coding	colony stimulating factor 2 receptor subunit alpha [Source:HGNC Symbol;Acc:HGNC:2435]	0.4899	1215	GO:0019221; GO:0006468; GO:0007259; GO:0038157; GO:0070665	GO:0005515; GO:0004896; GO:0038023; GO:0019955	GO:0016020; GO:0016021; GO:0005886; GO:0005576; GO:0009897; GO:0005887; GO:0043235; GO:0030526	1438	TRUE	1.42338	3.3579e-19	3.03878e-17	chrX	1268800	1310381	41582	+	196.524	181.061	181.008	70.8657	60.0489	62.8652	91.1366	95.3397	85.5647	305.731	260.485	323.797	244.869	340.096	283.622	222.348	222.638	320.08	342.042	297.825	288.029	254.735	294.625	214.284	334.936	244.964	220.482	8.19828	7.47374
ENSG00000120875	ENST00000240100; ENST00000240101	DUSP4	protein_coding	protein_coding	dual specificity phosphatase 4 [Source:HGNC Symbol;Acc:HGNC:3070]	0.539	4256	GO:0006470; GO:0016311; GO:0070373; GO:0043409; GO:0001706	GO:0016791; GO:0008138; GO:0016787; GO:0004722; GO:0004721; GO:0017018; GO:0005515; GO:0004725; GO:0017017; GO:0008330; GO:1990439	GO:0005634; GO:0005654; GO:0005737	1846	TRUE	2.33885	3.89432e-19	3.49905e-17	chr8	29333064	29350684	17621	-	65.8258	49.7214	54.2876	29.4365	22.6271	27.0804	34.0322	31.9234	36.5215	119.735	101.356	130.388	268.138	258.004	195.535	229.882	207.105	272.428	95.5501	87.0565	74.0989	211.273	212.743	214.284	242.694	207.499	192.806	0.783932	0.58591
ENSG00000128016	ENST00000597629; ENST00000594442; ENST00000594045; ENST00000652583; ENST00000600033	ZFP36	protein_coding	protein_coding	ZFP36 ring finger protein [Source:HGNC Symbol;Acc:HGNC:12862]	0.6143	1266	GO:0051028; GO:0000122; GO:0031047; GO:0043488; GO:0061158; GO:1900153; GO:0000288; GO:0006402; GO:0071222; GO:0060213; GO:2000637; GO:0071356; GO:0000165; GO:0038066; GO:0097011; GO:0044344; GO:0042594; GO:0009611; GO:0045600; GO:0035278; GO:0071364; GO:0032897; GO:0045616; GO:0071385; GO:0032680; GO:0070935; GO:0032703; GO:0045647; GO:0000289; GO:0006357; GO:0010837; GO:0030099; GO:0031086; GO:…	GO:0046872; GO:0005515; GO:0003723; GO:0003729; GO:0003677; GO:0035925; GO:0019901; GO:0003730; GO:0019899; GO:0071889; GO:0044877; GO:0070063; GO:0031072; GO:0019957	GO:0005737; GO:0005634; GO:1990904; GO:0000932; GO:0010494; GO:0005829; GO:0030014; GO:0070578	7538	TRUE	0.67358	4.5003e-19	4.01484e-17	chr19	39406847	39409412	2566	+	322.451	269.246	283.909	237.673	220.179	261.132	355.151	320.146	369.389	606.813	440.898	551.978	365.642	329.346	406.557	519.458	440.098	513.387	635.615	610.541	549.765	352.524	354.787	325.986	617.931	421.722	456.646	12.9096	10.6661
ENSG00000135426	ENST00000449076; ENST00000524622; ENST00000524923; ENST00000528240; ENST00000532804; ENST00000316577; ENST00000532757; ENST00000531122; ENST00000524959; ENST00000526532; ENST00000533446; ENST00000525978; ENST00000524668; ENST00000533607	TESPA1	protein_coding	protein_coding	thymocyte expressed, positive selection associated 1 [Source:HGNC Symbol;Acc:HGNC:29109]	0.4928	1463	GO:0010387; GO:0050862; GO:0008104; GO:0033077; GO:0033089; GO:0036399; GO:0050856	GO:0005102; GO:0043274	GO:0005737; GO:0016020; GO:0005783; GO:0005789; GO:0005829; GO:0008180; GO:0036398	9840	TRUE	4.04109	4.67814e-19	4.14411e-17	chr12	54948015	54984762	36748	-	0	2.81442	1.46723	1.09024	0	0	1.8791	3.64839	3.13041	8.13733	10.1356	10.8657	53.1842	43.978	41.6754	38.838	5.17762	41.3587	16.6174	6.87288	14.3417	36.2182	34.87	22.8025	46.5686	26.9239	41.5133	0	0.0964792
ENSG00000173391	ENST00000309539; ENST00000544577; ENST00000543993; ENST00000545927; ENST00000432556; ENST00000536989; ENST00000539518; ENST00000538745; ENST00000339968; ENST00000538873; ENST00000543414	OLR1	protein_coding	protein_coding	oxidized low density lipoprotein receptor 1 [Source:HGNC Symbol;Acc:HGNC:8133]	0.4439	874	GO:0007155; GO:0002376; GO:0006954; GO:0006897; GO:0006508; GO:0008015; GO:0042157; GO:0007159; GO:0008219	GO:0030246; GO:0005515; GO:0042802; GO:0005041	GO:0016020; GO:0016021; GO:0043231; GO:0005654; GO:0005886; GO:0005576; GO:0045121; GO:0035579; GO:0070821; GO:0005887; GO:0043235	4973	TRUE	1.2058	5.50241e-19	4.8402e-17	chr12	10158301	10172138	13838	-	189.845	129.464	177.168	121.017	128.801	223.414	180.394	228.025	163.825	272.019	227.038	309.672	443.202	502.326	481.092	420.422	501.13	519.682	231.259	147.767	225.882	510.676	357.316	424.009	497.926	536.999	560.891	11.0096	7.42892
ENSG00000100219	ENST00000216037; ENST00000403532; ENST00000484256; ENST00000405219; ENST00000344347; ENST00000482720	XBP1	protein_coding	protein_coding	X-box binding protein 1 [Source:HGNC Symbol;Acc:HGNC:12801]	0.5019	1531	GO:0006355; GO:0015031; GO:0006914; GO:0043066; GO:0006629; GO:0006915; GO:0030154; GO:0007517; GO:0006986; GO:0006511; GO:0006366; GO:0045944; GO:0001525; GO:0045582; GO:0071230; GO:0048666; GO:0071222; GO:0060612; GO:0008284; GO:0032755; GO:0006955; GO:0030335; GO:0006357; GO:0045766; GO:0032869; GO:0042632; GO:0001889; GO:0042149; GO:1902236; GO:0045600; GO:0036498; GO:1900103; GO:0030968; GO:…	GO:0003700; GO:0003677; GO:0005515; GO:0042802; GO:0000977; GO:0000981; GO:0000978; GO:0000987; GO:1990837; GO:0046982; GO:0031490; GO:0000976; GO:0019901; GO:0042803; GO:0030331	GO:0005634; GO:0005737; GO:0016020; GO:0016021; GO:0005783; GO:0005789; GO:0005654; GO:0090575	7494	TRUE	0.387702	6.22918e-19	5.44144e-17	chr22	28794555	28800597	6043	-	1026.5	946.582	1097.86	920.164	926.841	901.39	956.465	955.878	878.603	1414.73	1333.85	1307.14	1182.24	1384.82	1209.99	1170.97	1035.52	1187.72	1114.75	1126.01	1204.7	1051.54	1112.43	1115.87	1784.84	1377.56	1253.7	33.9835	31.0079
ENSG00000205336	ENST00000565587; ENST00000568791; ENST00000570044; ENST00000567553; ENST00000565314; ENST00000564912; ENST00000562673; ENST00000564907; ENST00000568908; ENST00000568909; ENST00000566778; ENST00000562101; ENST00000561872; ENST00000561988; ENST00000567835; ENST00000569372; ENST00000563548; ENST00000562003; ENST00000561833; ENST00000569531; ENST00000565013; ENST00000561696; ENST00000562414; ENST0000…	ADGRG1	protein_coding	protein_coding	adhesion G protein-coupled receptor G1 [Source:HGNC Symbol;Acc:HGNC:4512]	0.5972	1097	GO:0007186; GO:0007166; GO:0007165; GO:0007155; GO:0030154; GO:0007399; GO:0001525; GO:0007266; GO:0010573; GO:0008285; GO:0016477; GO:0007189; GO:0007267; GO:0045785; GO:2001223; GO:0070528; GO:0035025; GO:0021819; GO:0021801; GO:0007420; GO:0021796; GO:0061351; GO:0061484; GO:0072520; GO:2000179	GO:0004930; GO:0004888; GO:0008201; GO:0005515; GO:0050840; GO:0005518	GO:0016021; GO:0016020; GO:0005886; GO:0005576; GO:0045121; GO:0005887; GO:0070062; GO:0097451	9289	TRUE	3.26142	1.13225e-18	9.82249e-17	chr16	57610652	57665580	54929	+	1.99556	0.938139	1.46723	5.45121	1.74055	1.93432	1.87911	4.56049	1.04347	18.5997	8.10847	10.8657	31.0242	33.2279	28.0717	23.2249	10.3553	30.5695	5.53914	11.4548	5.97572	16.9018	24.8557	19.3767	23.2844	34.1485	26.753	0.0922025	0.0428894
ENSG00000170989	ENST00000475821; ENST00000561748; ENST00000305352; ENST00000649383; ENST00000475289; ENST00000648480	S1PR1	protein_coding	protein_coding	sphingosine-1-phosphate receptor 1 [Source:HGNC Symbol;Acc:HGNC:3165]	0.4889	2250	GO:0007186; GO:0007165; GO:0003376; GO:0006935; GO:0001525; GO:0016477; GO:0030500; GO:0072678; GO:0007189; GO:0007155; GO:0030032; GO:0031532; GO:0019222; GO:0045124; GO:0001955; GO:0003245; GO:0007193; GO:0007420; GO:0008283; GO:0008284; GO:0019226; GO:0030155; GO:0030182; GO:0030335; GO:0030595; GO:0043547; GO:0045446; GO:0045944; GO:0048661; GO:0050927; GO:0051482; GO:0051497; GO:0061384	GO:0004930; GO:0038036; GO:0005515; GO:0001664; GO:0046625	GO:0016021; GO:0016020; GO:0043231; GO:0005654; GO:0005886; GO:0005768; GO:0045121; GO:0005737; GO:0031226; GO:0009897	1901	TRUE	3.89562	1.32277e-18	1.13967e-16	chr1	101236865	101243713	6849	+	1.90799	1.87628	2.56766	0	2.61082	0	0.939553	0	3.13041	8.13733	8.10847	15.212	22.16	38.1143	31.9438	39.809	41.4209	39.5605	13.8478	11.4548	11.9514	32.5964	22.7715	28.4953	28.6576	26.898	33.2107	0.0429812	0.0418219
ENSG00000122641	ENST00000416150; ENST00000242208; ENST00000464515; ENST00000442711; ENST00000638023	INHBA	protein_coding	protein_coding	inhibin subunit beta A [Source:HGNC Symbol;Acc:HGNC:6066]	0.4782	2494	GO:0010628; GO:0007165; GO:0030154; GO:0045893; GO:0007399; GO:0045944; GO:0006357; GO:0006952; GO:0007166; GO:0008285; GO:0007267; GO:0030218; GO:0051799; GO:0001707; GO:0001934; GO:0002244; GO:0006366; GO:0010259; GO:0032967; GO:0045945; GO:0048333; GO:0060279; GO:0060936; GO:0061029; GO:0070374; GO:0071372; GO:0071397; GO:1904385; GO:0008584; GO:0060395; GO:0032689; GO:0010862; GO:0060021; GO:…	GO:0008083; GO:0042802; GO:0005515; GO:0005179; GO:0005102; GO:0044877; GO:0005125; GO:0017046; GO:0070699	GO:0005576; GO:0005615; GO:0043512; GO:0048471; GO:0043509	3624	TRUE	3.04451	1.56026e-18	1.33514e-16	chr7	41667168	41705834	38667	-	37.2059	25.3297	34.1131	28.3463	26.9785	21.2775	54.494	51.9896	30.2607	87.1857	76.0391	72.8002	552.894	528.714	467.54	406.828	621.314	441.459	45.6978	24.0551	31.0737	225.76	310.087	492.398	933.164	835.759	482.477	0.756134	0.509358
ENSG00000135048	ENST00000377044; ENST00000377057; ENST00000538669; ENST00000377066; ENST00000542935; ENST00000396272; ENST00000474495; ENST00000377055; ENST00000377043; ENST00000537329; ENST00000546219; ENST00000543165; ENST00000545719	CEMIP2	protein_coding	protein_coding	cell migration inducing hyaluronidase 2 [Source:HGNC Symbol;Acc:HGNC:11869]	0.437	2195	GO:0008152; GO:0001525; GO:0030214; GO:1903670	GO:0016787; GO:0005509; GO:0016798; GO:0004415; GO:0045296	GO:0016020; GO:0016021; GO:0043231; GO:0005730; GO:0005829; GO:0005886; GO:0005887; GO:0070062	23670	TRUE	0.581878	1.61986e-18	1.37677e-16	chr9	71683366	71816690	133325	-	304.326	302.081	330.494	287.9	266.304	265.968	315.689	255.387	255.65	456.854	387.18	429.195	510.79	433.916	428.82	389.351	455.631	413.656	436.207	466.21	352.567	382.784	409.326	426.289	457.754	384.257	395.794	7.02729	6.90205
ENSG00000054654	ENST00000674003; ENST00000358025; ENST00000344113; ENST00000341472; ENST00000555002; ENST00000556725; ENST00000674144; ENST00000554584; ENST00000557005; ENST00000557060; ENST00000394768; ENST00000555323; ENST00000553308; ENST00000673869; ENST00000673797; ENST00000553455; ENST00000555612; ENST00000557024; ENST00000553289; ENST00000556342; ENST00000555241; ENST00000553801; ENST00000555022; ENST0000…	SYNE2	protein_coding	protein_coding	spectrin repeat containing nuclear envelope protein 2 [Source:HGNC Symbol;Acc:HGNC:17084]	0.4754	5276	GO:0051641; GO:0030335; GO:0007097; GO:0051642; GO:0031022; GO:0021817; GO:1902017	GO:0005515; GO:0003779; GO:0051015; GO:0140444	GO:0034993; GO:0005635; GO:0016021; GO:0005634; GO:0005737; GO:0016020; GO:0005886; GO:0005739; GO:0005856; GO:0005925; GO:0031965; GO:0070161; GO:0045111; GO:0005654; GO:0031981; GO:0016529; GO:0033017; GO:0030018; GO:0031258; GO:0005640; GO:0070062; GO:0031527; GO:0030016; GO:0110165	23224	TRUE	1.5318	1.67388e-18	1.41314e-16	chr14	63761899	64226433	464535	+	24.8039	35.7362	31.3569	33.7975	41.962	16.4417	65.8552	44.6928	53.3521	53.9629	54.6193	59.7613	139.571	137.875	134.551	122.891	181.217	179.967	54.3499	84.7655	52.5863	179.804	148.593	174.586	225.535	187.274	184.652	0.238287	0.339698
ENSG00000109099	ENST00000674673; ENST00000676002; ENST00000676329; ENST00000675551; ENST00000675819; ENST00000643451; ENST00000675854; ENST00000395938; ENST00000612492; ENST00000312280; ENST00000494511; ENST00000580584; ENST00000676221; ENST00000675950; ENST00000674871; ENST00000675808; ENST00000644020; ENST00000674651; ENST00000674707; ENST00000676161; ENST00000395936; ENST00000646419; ENST00000674947; ENST0000…	PMP22	protein_coding	protein_coding	peripheral myelin protein 22 [Source:HGNC Symbol;Acc:HGNC:9118]	0.4691	1701	GO:0007268; GO:0008219; GO:0007422; GO:0032060; GO:0032288; GO:0008285; GO:0010977; GO:0030154; GO:0042552	GO:0005515	GO:0016021; GO:0016020; GO:0005886; GO:0045202; GO:0005923; GO:0043218	5376	TRUE	0.873811	1.90384e-18	1.59656e-16	chr17	15229773	15272292	42520	-	70.5958	89.1232	82.8986	112.295	75.7138	105.42	134.356	112.188	124.173	196.458	152.034	164.072	196.164	167.117	146.167	180.597	212.282	231.07	155.096	168.471	173.296	159.36	158.839	210.865	245.381	206.538	200.186	2.10358	2.6277
ENSG00000073464	ENST00000380833; ENST00000380829; ENST00000421085; ENST00000675769; ENST00000675144; ENST00000674669; ENST00000454850; ENST00000674959	CLCN4	protein_coding	protein_coding	chloride voltage-gated channel 4 [Source:HGNC Symbol;Acc:HGNC:2022]	0.5282	2910	GO:0055085; GO:0006821; GO:0006811; GO:1902600; GO:1902476; GO:0034220; GO:1905515	GO:0005247; GO:0000166; GO:0005524; GO:0005515; GO:0015297; GO:0005254; GO:0015299	GO:0016020; GO:0016021; GO:0005765; GO:0005783; GO:0005789; GO:0005768; GO:0010008; GO:0005764; GO:0031902; GO:0055037; GO:0055038; GO:0031901; GO:0005887; GO:0005794; GO:0005769; GO:0008021; GO:0097546	1183	TRUE	2.18633	3.29607e-18	2.74578e-16	chrX	10156975	10237660	80686	+	21.942	15.9483	16.5064	20.7146	23.4974	14.5074	17.8515	11.8573	13.5651	44.1741	42.5694	41.2897	127.421	222.822	133.583	33.9833	119.085	68.3318	45.6979	51.5466	31.0737	162.982	168.116	167.552	110.153	64.363	48.8935	0.382179	0.27486
ENSG00000163599	ENST00000696479; ENST00000696049; ENST00000648405; ENST00000295854; ENST00000487393; ENST00000427473; ENST00000650075	CTLA4	protein_coding	protein_coding	cytotoxic T-lymphocyte associated protein 4 [Source:HGNC Symbol;Acc:HGNC:2505]	0.4655	1080	GO:0006974; GO:0002376; GO:0006955; GO:0002250; GO:0050853; GO:0050852; GO:0043065; GO:0030889; GO:0042129; GO:0042130; GO:0045590; GO:0050777	GO:0005515	GO:0110165; GO:0016020; GO:0016021; GO:0005886; GO:0009897; GO:0005887; GO:0048471; GO:0005794; GO:0098636; GO:0045334	1493	TRUE	6.15782	4.08693e-18	3.3822e-16	chr2	203853888	203873965	20078	+	1.90799	0	0.366808	0	0	0	0	0	1.04347	17.4371	8.10847	16.2985	36.5642	53.7509	27.1038	22.3318	41.4209	49.4506	2.76957	5.7274	10.7563	19.3164	32.611	22.7962	24.1799	21.1341	24.908	0.0895442	0
ENSG00000102245	ENST00000370629; ENST00000695724; ENST00000695725; ENST00000695726; ENST00000370628; ENST00000695727; ENST00000695728; ENST00000695729	CD40LG	protein_coding	protein_coding	CD40 ligand [Source:HGNC Symbol;Acc:HGNC:11935]	0.4352	2197	GO:0006955; GO:0043066; GO:0006954; GO:0030168; GO:0071902; GO:0007154; GO:0023052; GO:0007229; GO:0042102; GO:0032733; GO:0032735; GO:0032753; GO:0051092; GO:0031295; GO:0045190; GO:0042100; GO:0007159; GO:0023035; GO:2000353; GO:0002637; GO:0030183; GO:0007165	GO:0005164; GO:0005125; GO:0005102; GO:0005515; GO:0043539; GO:0005178; GO:0005174	GO:0016020; GO:0016021; GO:0005794; GO:0005886; GO:0005576; GO:0005615; GO:0009986; GO:0005887; GO:0009897	959	TRUE	6.56896	4.36937e-18	3.59231e-16	chrX	136648158	136660390	12233	+	0	0	0	0	0	0	0	0	0	16.2747	5.0678	5.43285	28.8081	20.5231	11.6159	21.3609	10.3552	21.5785	1.38478	2.29096	3.58543	14.4873	13.2131	23.936	20.5977	16.3309	16.6053	0	0
ENSG00000175567	ENST00000663595; ENST00000310473; ENST00000536983; ENST00000544615; ENST00000545212; ENST00000545562; ENST00000543714; ENST00000539764; ENST00000542615; ENST00000541027; ENST00000539330	UCP2	protein_coding	protein_coding	uncoupling protein 2 [Source:HGNC Symbol;Acc:HGNC:12518]	0.5662	834	GO:0000303; GO:0001666; GO:0006839; GO:0007565; GO:0007568; GO:0009749; GO:0010942; GO:0032869; GO:0032870; GO:0034198; GO:0043066; GO:0051881; GO:0061179; GO:0070542; GO:0071333; GO:0097421; GO:0120162; GO:1902600; GO:0009409; GO:1990542; GO:1990845	GO:0005515; GO:0022857; GO:0017077	GO:0016020; GO:0016021; GO:0005739; GO:0005743; GO:0005737; GO:0031966	7351	TRUE	-0.310925	4.8565e-18	3.96687e-16	chr11	73974672	73982843	8172	-	16830.4	18299.3	19188.1	14299.6	14067.1	14133.1	13671.5	13857.5	13862.5	15736.4	16837.3	15306.5	11437.9	11354.2	11217.1	10264.9	10401.8	10106.8	15824	17194.8	16876.6	10411.5	11695.8	9353.29	9200.85	9680.4	10428.2	1021.99	1099.5
ENSG00000171049	ENST00000600258; ENST00000340023; ENST00000599326; ENST00000598953; ENST00000598776; ENST00000600722	FPR2	protein_coding	protein_coding	formyl peptide receptor 2 [Source:HGNC Symbol;Acc:HGNC:3827]	0.4766	1368	GO:0007165; GO:0007186; GO:0006935; GO:0006954; GO:0007155; GO:0042742; GO:1904646; GO:0007204; GO:0001934; GO:0007200; GO:0032930; GO:0001774; GO:0070374; GO:0002430; GO:0006898; GO:0019722; GO:0048143; GO:0050766; GO:0050728; GO:0002768; GO:0007166; GO:0007193; GO:0045089; GO:0050918; GO:0061903; GO:0090026	GO:0004930; GO:0004982; GO:0005515; GO:0001540; GO:0004875; GO:0005124; GO:0038023; GO:0038024	GO:0016020; GO:0016021; GO:0005886; GO:0035579; GO:0070821; GO:0005737; GO:0101003	2358	TRUE	1.00024	4.9309e-18	4.00166e-16	chr19	51752026	51770531	18506	+	42.9299	37.5256	42.1829	105.753	93.9895	116.059	149.389	176.034	154.434	73.236	37.5017	63.0211	214.953	261.913	211.023	330.123	403.854	401.898	81.7023	63.0014	53.7814	295.782	287.596	262.157	377.028	350.635	306.275	1.59059	1.37572
ENSG00000142669	ENST00000270792; ENST00000319041	SH3BGRL3	protein_coding	protein_coding	SH3 domain binding glutamate rich protein like 3 [Source:HGNC Symbol;Acc:HGNC:15568]	0.5932	759	GO:0007010	GO:0005515	GO:0005634; GO:0005737; GO:0005829; GO:0016604; GO:0032587; GO:0070062	83442	TRUE	-0.168574	5.05636e-18	4.07718e-16	chr1	26280086	26281522	1437	+	28145.8	28498.8	28587.2	27183	26445	25863.7	28830.2	30839.8	30165.7	25626.8	25282.2	24334.8	23082	23750.1	23142.7	27602.2	26690.6	27310.2	26665.4	26108.9	24985.7	21865	23567.7	19927.3	26226.2	24166.9	26064.9	1878.32	1881.87
ENSG00000164949	ENST00000297596; ENST00000396194; ENST00000523660; ENST00000521817; ENST00000523433	GEM	protein_coding	protein_coding	GTP binding protein overexpressed in skeletal muscle [Source:HGNC Symbol;Acc:HGNC:4234]	0.5304	1246	GO:1901842; GO:0051276; GO:0006955; GO:0007165; GO:0007166; GO:0000278; GO:0051310	GO:0005525; GO:0003924; GO:0000166; GO:0005515; GO:0005516; GO:0005246; GO:0000287; GO:0019003	GO:0016020; GO:0005886; GO:0030496; GO:0005634; GO:0072686; GO:0051233; GO:0009898	2669	TRUE	0.718121	5.14127e-18	4.11924e-16	chr8	94249253	94262350	13098	-	558.088	466.255	526.003	222.41	181.017	223.413	557.155	515.334	554.083	663.773	684.153	643.249	411.069	459.327	437.533	885.507	885.372	1003.4	414.05	438.719	446.983	381.498	362.096	430.848	1636.17	1697.46	1441.89	22.7022	18.767
ENSG00000176083	ENST00000403843; ENST00000349618; ENST00000436292; ENST00000455900; ENST00000451801; ENST00000454975; ENST00000453132; ENST00000423508; ENST00000416125	ZNF683	protein_coding	protein_coding	zinc finger protein 683 [Source:HGNC Symbol;Acc:HGNC:28495]	0.5931	1097	GO:0010468; GO:0002376; GO:0045087; GO:0002250; GO:0006357; GO:0032823; GO:0033082; GO:0051136; GO:0032826; GO:0000122; GO:0010628; GO:0032689; GO:0050852; GO:1904637	GO:0046872; GO:0003677; GO:0005515; GO:0000978; GO:0003700; GO:1990841	GO:0005634	257101	TRUE	6.32675	5.18508e-18	4.12804e-16	chr1	26361634	26374522	12889	-	0	0.938139	0	0	0	0	0	0	0	1.16248	0	3.25971	39.8882	57.6601	37.7517	30.0995	41.4209	42.2578	1.38478	3.43645	1.19514	56.7419	45.262	52.4313	51.0464	54.7566	36.9007	0	0.0428894
ENSG00000105835	ENST00000681550; ENST00000680675; ENST00000680077; ENST00000681456; ENST00000222553; ENST00000681494; ENST00000680708; ENST00000681653; ENST00000681391; ENST00000680991; ENST00000681491; ENST00000680864; ENST00000680669; ENST00000680584; ENST00000424768; ENST00000681255; ENST00000679873; ENST00000679643; ENST00000681878; ENST00000463871; ENST00000680482; ENST00000679894; ENST00000680468; ENST0000…	NAMPT	protein_coding	protein_coding	nicotinamide phosphoribosyltransferase [Source:HGNC Symbol;Acc:HGNC:30092]	0.366	3296	GO:0009435; GO:0007165; GO:0048511; GO:0019363; GO:0007623; GO:0032922; GO:0045944; GO:0007267; GO:0051770; GO:0008284; GO:0034356	GO:0016740; GO:0016757; GO:0005515; GO:0005125; GO:0004514; GO:0042802; GO:0047280	GO:0005634; GO:0005737; GO:0016607; GO:0005576; GO:0005615; GO:0030054; GO:0005829; GO:0070062	10135	TRUE	1.23859	5.31219e-18	4.20264e-16	chr7	106248298	106285966	37669	-	1316.52	1148.28	1247.15	841.666	730.164	647.995	856.878	748.832	764.864	1742.55	1894.34	1900.41	2066.67	2324.97	2185.73	1936.08	2935.71	2210	1352.93	1320.74	1553.69	2961.45	2741.02	3433.02	3632.36	3264.26	2488.07	20.2453	17.4723
ENSG00000183813	ENST00000330953	CCR4	protein_coding	protein_coding	C-C motif chemokine receptor 4 [Source:HGNC Symbol;Acc:HGNC:1605]	0.4549	3025	GO:0007186; GO:0007165; GO:0006955; GO:0006935; GO:0006954; GO:0070098; GO:0001764; GO:0002507; GO:0009314; GO:0009617; GO:0046677; GO:0048872; GO:0050927; GO:1904936; GO:0007204; GO:0019722; GO:0060326	GO:0004930; GO:0005515; GO:0004950; GO:0016493; GO:0019957	GO:0016021; GO:0016020; GO:0005886; GO:0009897; GO:0043025; GO:0005887	1233	TRUE	2.3133	5.72217e-18	4.4987e-16	chr3	32951644	32956349	4706	+	3.81869	8.44325	2.95359	7.63169	6.09191	3.86863	10.3351	11.8573	10.4347	33.9896	18.2441	18.4717	29.9161	51.8877	28.0718	42.9447	20.7105	56.6434	8.3087	9.16384	3.58543	22.9382	25.5828	35.3341	42.9865	32.6618	33.2106	0.0639842	0.139983
ENSG00000155368	ENST00000535757; ENST00000535617; ENST00000492375; ENST00000627093; ENST00000355857; ENST00000409094; ENST00000311521; ENST00000460901; ENST00000627305; ENST00000393103; ENST00000475783	DBI	protein_coding	protein_coding	diazepam binding inhibitor, acyl-CoA binding protein [Source:HGNC Symbol;Acc:HGNC:2690]	0.5044	674	GO:0006631; GO:2001140; GO:0036151; GO:1903060; GO:1905920	GO:0000062; GO:0042802; GO:0005515; GO:0008289; GO:0030156; GO:0036042	GO:0005794; GO:0005783; GO:0070062; GO:0005788; GO:0032994	1622	TRUE	-0.41289	7.71442e-18	6.02731e-16	chr2	119366924	119372550	5627	+	7750.27	8726.57	7422.37	7994.74	8959.47	8686.04	8905.08	9281.5	8920.63	6902.78	6491.84	6428.15	6241.39	5942.9	6439.08	7130.66	5736.8	6156.16	6641.43	7336.8	7246.15	4872.55	6403.29	5394.72	6368.26	6514.11	7044.34	582.31	648.764
ENSG00000197019	ENST00000357949	SERTAD1	protein_coding	protein_coding	SERTA domain containing 1 [Source:HGNC Symbol;Acc:HGNC:17932]	0.5374	2084	GO:0030308; GO:0008284; GO:0000079; GO:0045893; GO:0045944	GO:0005515	GO:0005634; GO:0005737; GO:0016528	29950	TRUE	0.607421	1.1963e-17	9.28905e-16	chr19	40421589	40425992	4404	-	228.005	229.844	285.743	315.08	259.342	276.607	298.778	273.629	264.63	415.004	355.759	442.234	390.018	420.234	379.453	461.201	331.368	470.231	386.355	351.663	344.201	405.644	469.459	401.213	660.917	566.947	488.012	5.54538	5.53127
ENSG00000107796	ENST00000224784; ENST00000480297; ENST00000458159; ENST00000415557; ENST00000488967; ENST00000482085	ACTA2	protein_coding	protein_coding	actin alpha 2, smooth muscle [Source:HGNC Symbol;Acc:HGNC:130]	0.5208	895	GO:0009615; GO:0010628; GO:0006936; GO:0008217; GO:0014829; GO:0061041; GO:0061870; GO:0061874; GO:0070374; GO:0090131; GO:2000491; GO:0072144	GO:0000166; GO:0005524; GO:0019901	GO:0005737; GO:0005856; GO:0005615; GO:0005829; GO:0070062; GO:0032991; GO:0001725; GO:0005604; GO:0015629; GO:0030027; GO:0030175; GO:0030485; GO:0031514; GO:0044297; GO:0005869	59	TRUE	-0.521579	1.26638e-17	9.77287e-16	chr10	88935074	88991339	56266	-	704.32	679.797	804.031	1157.95	1308.92	1234.36	672.192	857.569	722.626	549.982	563.345	483.241	809.567	741.998	774.412	583.443	497.051	579.725	548.189	518.795	551.702	798.775	818.898	674.434	464.22	472.145	605.38	39.8736	38.0803
ENSG00000173898	ENST00000533211; ENST00000647510; ENST00000529997; ENST00000528051; ENST00000617502; ENST00000309996; ENST00000611817; ENST00000530775; ENST00000532650; ENST00000532902; ENST00000530665; ENST00000682471	SPTBN2	protein_coding	protein_coding	spectrin beta, non-erythrocytic 2 [Source:HGNC Symbol;Acc:HGNC:11276]	0.6114	4494	GO:0016192; GO:0051693; GO:0030036; GO:0007416; GO:0021692; GO:0030534; GO:0035264; GO:0099173; GO:0007010	GO:0005515; GO:0003779; GO:0005200; GO:0005543; GO:0051015; GO:0045296; GO:0098918	GO:0005737; GO:0043231; GO:0005829; GO:0005886; GO:0005856; GO:0005615; GO:0071944; GO:0005938; GO:0008091; GO:0030054; GO:0042995; GO:0030864; GO:0016324; GO:0033010; GO:0043025; GO:0098688; GO:0098793; GO:0098978; GO:0099189	6712	TRUE	-0.650407	1.54563e-17	1.18552e-15	chr11	66682497	66744670	62174	-	717.416	1066.62	710.897	2803.01	3098.23	2810.71	1372.69	1600.82	1561.09	590.547	643.619	605.219	1948.98	1727.85	1870.28	841.824	761.109	870.364	714.549	673.61	687.208	1511.56	1853.82	1486.34	684.201	904.998	1074.76	8.09136	11.9033
ENSG00000169635	ENST00000407464; ENST00000407598; ENST00000443632	HIC2	protein_coding	protein_coding	HIC ZBTB transcriptional repressor 2 [Source:HGNC Symbol;Acc:HGNC:18595]	0.5971	6168	GO:0000122; GO:0006357; GO:0045892	GO:0005515; GO:0046872; GO:0003677; GO:0001227; GO:0000978; GO:0008022	GO:0005634; GO:0005654	23119	TRUE	-0.434704	1.64545e-17	1.25443e-15	chr22	21417371	21451463	34093	+	470.056	485.018	440.938	928.053	823.864	829.823	812.489	756.846	743.699	402.217	345.494	352.049	562.611	584.267	603.484	613.176	507.407	603.855	405.741	367.258	413.519	684.753	635.588	681.549	510.989	488.826	553.798	3.86268	3.94369
ENSG00000130598	ENST00000381911; ENST00000381906; ENST00000252898; ENST00000381905; ENST00000468473	TNNI2	protein_coding	protein_coding	troponin I2, fast skeletal type [Source:HGNC Symbol;Acc:HGNC:11946]	0.6212	663	GO:0045893; GO:0003009; GO:0060048; GO:0006936; GO:0006937	GO:0003779; GO:0005515; GO:0031014	GO:0005861; GO:0005634; GO:0005829	7136	TRUE	-0.463394	1.78002e-17	1.34884e-15	chr11	1838981	1841680	2700	+	836.656	950.335	846.96	670.499	716.234	666.371	965.86	1001.48	938.08	687.024	687.193	569.363	535.166	517.964	561.435	672.868	486.696	670.731	707.625	738.835	717.087	479.288	634.792	544.828	716.442	621.536	698.346	63.9613	71.8873
ENSG00000289746	ENST00000698248	TARP	protein_coding	protein_coding	TCR gamma alternate reading frame protein [Source:NCBI gene (formerly Entrezgene);Acc:445347]	0.4183	1016				445347	TRUE	6.29601	1.93655e-17	1.45867e-15	chr7	38259643	38273636	13994	-	0	0	0	0	0	0	0	0	0	2.11957	5.38964	5.55282	21.1684	25.2921	13.1022	22.396	20.7105	20.9727	6.92392	1.67618	0	29.9271	28.2465	25.9757	14.0965	16.6949	12.3153	0	0
ENSG00000101082	ENST00000262866; ENST00000360672	SLA2	protein_coding	protein_coding	Src like adaptor 2 [Source:HGNC Symbol;Acc:HGNC:17329]	0.5416	2454	GO:0000122; GO:0043551; GO:0009966; GO:0046854; GO:0050776; GO:0042110; GO:0050860; GO:0050851; GO:0019724; GO:0050849	GO:0005515; GO:0046935; GO:0047485; GO:0035591	GO:0005737; GO:0016020; GO:0005794; GO:0031410; GO:0043231; GO:0005654; GO:0005886; GO:0010008; GO:0005942; GO:0005829; GO:0005770	84174	TRUE	3.04385	2.41583e-17	1.80886e-15	chr20	36612318	36646196	33879	-	2.86199	0.938139	2.93446	2.18048	0.870274	1.93431	1.87911	3.64839	6.26083	6.97486	12.1627	10.8657	25.4841	32.2505	34.8477	26.2157	25.8881	35.9641	15.2326	14.8912	4.78057	37.4255	36.2658	41.0332	22.6532	20.1735	23.9855	0.0591123	0.0191726
ENSG00000185950	ENST00000375856	IRS2	protein_coding	protein_coding	insulin receptor substrate 2 [Source:HGNC Symbol;Acc:HGNC:6126]	0.5866	8156	GO:0007165; GO:0008286; GO:0008284; GO:0032024; GO:0032869; GO:0045725; GO:0046326; GO:0009749; GO:0030890; GO:0055088; GO:0010748; GO:0010907; GO:0032000; GO:0006006; GO:0019216; GO:0002053; GO:0002903; GO:0007420; GO:0008283; GO:0010631; GO:0010634; GO:0016477; GO:0030879; GO:0033673; GO:0044342; GO:0071333; GO:0072089; GO:1901653; GO:1904692; GO:2000648	GO:0005515; GO:0005158; GO:0043548; GO:0019901; GO:0019903; GO:0019904; GO:0071889	GO:0005737; GO:0005829; GO:0005886; GO:0032991	8660	TRUE	0.57249	2.85785e-17	2.12715e-15	chr13	109752695	109786583	33889	-	648.718	569.45	639.346	568.871	602.229	541.378	442.529	394.938	391.269	714.923	910.176	784.504	897.484	821.053	884.745	595.192	786.998	744.344	857.181	744.018	750.55	888.554	686.047	685.026	556.176	698.387	775.837	4.03146	3.50161
ENSG00000010278	ENST00000382518; ENST00000642746; ENST00000543916; ENST00000538834; ENST00000645368; ENST00000610354; ENST00000677718; ENST00000677585; ENST00000679331; ENST00000677318; ENST00000677572; ENST00000382519; ENST00000546073; ENST00000009180; ENST00000536586; ENST00000538418; ENST00000645565; ENST00000678719; ENST00000382515; ENST00000676788; ENST00000481267; ENST00000676764; ENST00000646407; ENST0000…	CD9	protein_coding	protein_coding	CD9 molecule [Source:HGNC Symbol;Acc:HGNC:1709]	0.4917	1465	GO:0007155; GO:0030168; GO:0007338; GO:0014905; GO:0007342; GO:0035036; GO:0031623; GO:0071404; GO:0090331; GO:0008347; GO:0030913; GO:0008283; GO:0008285; GO:1905521	GO:0005515; GO:0005178	GO:0016021; GO:0016020; GO:0005886; GO:0005576; GO:0005925; GO:0005615; GO:0005887; GO:0070062; GO:0030666; GO:1903561; GO:0030669; GO:0031092; GO:0032991; GO:0009897	928	TRUE	-0.43286	3.01978e-17	2.23446e-15	chr12	6199715	6238271	38557	+	6853.51	8151.49	7826.59	7572.81	8279.78	8435.55	9887.85	11112.1	10581.8	6771.43	6631.72	6204.31	5531.16	5266.62	5428.8	7513.21	7347.02	7561.45	6778.52	7083.65	7331.29	4656.46	5774.71	5685.38	6955.75	7287.44	8487.4	237.115	279.054
ENSG00000173535	ENST00000517558; ENST00000356864; ENST00000518135	TNFRSF10C	protein_coding	protein_coding	TNF receptor superfamily member 10c [Source:HGNC Symbol;Acc:HGNC:11906]	0.5284	898	GO:0006915; GO:0043065; GO:0036462	GO:0005515; GO:0045569; GO:0004888	GO:0016020; GO:0005886; GO:0031225; GO:0009986	8794	TRUE	-0.592012	3.49312e-17	2.56959e-15	chr8	23102921	23117445	14525	+	273.797	268.307	229.255	491.698	505.629	431.352	194.487	226.2	209.738	194.133	194.603	160.812	288.082	281.459	296.206	140.788	144.974	148.352	184.177	168.386	180.467	328.378	312.617	295.211	130.751	167.152	162.363	15.4418	14.9729
ENSG00000211895	ENST00000641837; ENST00000390547	IGHA1	protein_coding	IG_C_gene	immunoglobulin heavy constant alpha 1 [Source:HGNC Symbol;Acc:HGNC:5478]	0.6371	1211	GO:0002376; GO:0006955; GO:0002250; GO:0006910; GO:0006911; GO:0006958; GO:0042742; GO:0045087; GO:0050853; GO:0050871; GO:0001895; GO:0019731; GO:0003094; GO:0060267	GO:0003823; GO:0034987	GO:0016020; GO:0005886; GO:0005576; GO:0005615; GO:0019814; GO:0009897; GO:0042571; GO:0070062; GO:0072562; GO:0071748; GO:0071751; GO:0071752; GO:0071735; GO:0071745	3493	TRUE	6.23635	4.84005e-17	3.53971e-15	chr14	105703995	105708665	4671	-	0	0	0	0	0	0	0	0	0	3.48743	2.02712	4.34628	33.4249	42.0234	27.0329	11.6514	10.3552	16.9479	8.3087	3.43644	7.17086	41.0473	59.3989	70.6682	6.26886	17.1845	9.22518	0	0
ENSG00000159388	ENST00000475157; ENST00000290551	BTG2	protein_coding	protein_coding	BTG anti-proliferation factor 2 [Source:HGNC Symbol;Acc:HGNC:1131]	0.5164	2002	GO:0017148; GO:0008285; GO:0031175; GO:0006281; GO:0006974; GO:0045930; GO:0060213; GO:0000122; GO:0006479; GO:0008306; GO:0009612; GO:0009952; GO:0010033; GO:0010243; GO:0014070; GO:0021542; GO:0021954; GO:0030182; GO:0035914; GO:0043066; GO:0043434; GO:0043524; GO:0051602; GO:0061351; GO:2000178	GO:0005515; GO:0003714	GO:0005634; GO:0005737; GO:0005829; GO:0070062	7832	TRUE	0.59313	5.11419e-17	3.71858e-15	chr1	203305491	203309602	4112	+	1515.9	1357.49	1436.79	2502.1	2585.58	2520.41	2445.66	2410.67	2349.89	2762.04	2380.85	2467.6	3006.01	3020.8	2865.26	4379.96	3805.55	3841.86	2982.82	2555.57	2424.95	3023.01	3152.32	3329.38	4588.8	4216.26	3696.53	38.3788	34.0064
ENSG00000166523	ENST00000299663; ENST00000446457; ENST00000545274; ENST00000537698; ENST00000450725; ENST00000446809	CLEC4E	protein_coding	protein_coding	C-type lectin domain family 4 member E [Source:HGNC Symbol;Acc:HGNC:14555]	0.412	850	GO:0002376; GO:0045087; GO:0006955; GO:0061760; GO:0002221; GO:0001819; GO:0002292; GO:0038094; GO:0042742	GO:0046872; GO:0030246; GO:0005509; GO:0005515; GO:0038187; GO:0051861; GO:0038023	GO:0016020; GO:0016021; GO:0005886; GO:0042995; GO:0030670; GO:0009897; GO:0001891	26253	TRUE	1.21296	5.66208e-17	4.0933e-15	chr12	8533305	8540905	7601	-	143.099	107.886	123.614	70.8657	80.9354	88.0112	73.2852	98.5065	76.1734	180.184	172.305	162.985	255.949	265.823	273.942	222.348	222.637	248.152	195.254	217.641	179.271	282.503	273.258	255.317	261.501	235.357	224.172	8.525	6.35955
ENSG00000163106	ENST00000295256; ENST00000514774; ENST00000506331	HPGDS	protein_coding	protein_coding	hematopoietic prostaglandin D synthase [Source:HGNC Symbol;Acc:HGNC:17890]	0.3854	903	GO:0006629; GO:0006631; GO:0006633; GO:0001516; GO:0006693; GO:0006749; GO:2000255; GO:0007165; GO:0007626	GO:0046872; GO:0016740; GO:0016853; GO:0005509; GO:0042803; GO:0005515; GO:0000287; GO:0004667; GO:0004364	GO:0005737; GO:0043231; GO:0005654; GO:0005829	27306	TRUE	-0.608576	7.90812e-17	5.68436e-15	chr4	94298535	94342876	44342	-	197.478	272.06	199.91	823.132	724.938	719.565	775.131	820.887	798.255	172.047	160.143	131.475	540.706	483.758	481.093	560.238	507.407	418.083	189.715	180.986	213.931	309.063	502.66	447.945	472.852	539.88	528.603	11.0759	15.0984
ENSG00000027869	ENST00000368198; ENST00000368199; ENST00000392306; ENST00000468744; ENST00000486350; ENST00000495306	SH2D2A	protein_coding	protein_coding	SH2 domain containing 2A [Source:HGNC Symbol;Acc:HGNC:10821]	0.6128	1216	GO:0030154; GO:0001525; GO:0007165; GO:0042098	GO:0017124; GO:0005515	GO:0005737; GO:0005829	9047	TRUE	3.21889	8.17902e-17	5.84567e-15	chr1	156806243	156816848	10606	-	5.72398	0.938139	2.20085	5.45121	13.9244	1.93431	0.939553	0.912097	3.13041	20.9246	17.2305	10.8657	31.0241	61.5692	40.6558	48.5475	41.4209	61.139	12.4631	9.16384	7.17086	25.3528	41.045	18.237	66.2708	32.6618	38.7457	0.238588	0.0386922
ENSG00000023228	ENST00000233190; ENST00000455934; ENST00000423725; ENST00000457011; ENST00000440274; ENST00000449699; ENST00000432169; ENST00000498520; ENST00000456284; ENST00000454195	NDUFS1	protein_coding	protein_coding	NADH:ubiquinone oxidoreductase core subunit S1 [Source:HGNC Symbol;Acc:HGNC:7707]	0.4436	2839	GO:0042773; GO:0072593; GO:0046034; GO:0032981; GO:0006120; GO:0009060; GO:0042776; GO:0045333; GO:0051881; GO:0008637	GO:0016491; GO:0008137; GO:0051536; GO:0016651; GO:0046872; GO:0005515; GO:0051539; GO:0051537; GO:0009055	GO:0016020; GO:0005739; GO:0005743; GO:0005758; GO:0070469; GO:0005759; GO:0005747	4719	TRUE	-0.257718	8.79789e-17	6.25247e-15	chr2	206114817	206159509	44693	-	2939.63	2993.6	2669.81	3306.89	3348.94	3278.31	3202.97	3136.64	3230.72	2525	2460.95	2549.09	2747.63	2563.43	2653.28	2731.7	2702.72	2564.11	2597.85	2599.09	2635.21	2162.21	2620.29	2562.29	2528.5	2832.94	2645.78	52.4822	52.8832
ENSG00000125430	ENST00000360954; ENST00000466596	HS3ST3B1	protein_coding	protein_coding	heparan sulfate-glucosamine 3-sulfotransferase 3B1 [Source:HGNC Symbol;Acc:HGNC:5198]	0.5274	4088	GO:0006024; GO:0015012; GO:0015015; GO:0001658; GO:0006477	GO:0008146; GO:0016740; GO:0008467; GO:0033872	GO:0016020; GO:0016021; GO:0005794; GO:0000139; GO:0005887	9953	TRUE	2.11537	9.416e-17	6.65415e-15	chr17	14301081	14349404	48324	+	6.67798	9.38139	11.0042	6.09675	12.1838	11.4885	1.87911	9.12097	9.39124	22.0871	26.3525	21.7314	46.5362	77.2059	54.2076	28.2228	51.7762	43.9844	27.3578	23.2322	31.0737	63.9668	67.7523	72.9478	47.4841	34.5831	28.5981	0.0827977	0.115092
ENSG00000139318	ENST00000279488; ENST00000308385; ENST00000547291; ENST00000547140; ENST00000548755	DUSP6	protein_coding	protein_coding	dual specificity phosphatase 6 [Source:HGNC Symbol;Acc:HGNC:3072]	0.5384	1566	GO:0006470; GO:0016311; GO:0001933; GO:0009410; GO:0010033; GO:0010942; GO:0014070; GO:0030154; GO:0060420; GO:0070373; GO:0070848; GO:0043065; GO:0043409; GO:0035335; GO:0000165; GO:0070371; GO:0051409	GO:0016791; GO:0008138; GO:0016787; GO:0004722; GO:0004721; GO:0017018; GO:0005515; GO:0004725; GO:0017017; GO:0008330	GO:0005737; GO:0005654; GO:0005829	1848	TRUE	0.751279	9.65682e-17	6.78621e-15	chr12	89347235	89352501	5267	-	1871.75	1778.71	1869.25	793.696	725.808	818.216	1219.54	1260.52	1219.82	2258.69	2136.58	2253.55	1691.93	1715.14	1781.11	2035.11	2179.78	2450.06	2185.19	2203.91	2128.55	1851.96	1682.56	1918.3	3181.89	2838.7	2525.86	60.5814	56.9644
ENSG00000131979	ENST00000395514; ENST00000543643; ENST00000254299; ENST00000491895; ENST00000536224; ENST00000395521	GCH1	protein_coding	protein_coding	GTP cyclohydrolase 1 [Source:HGNC Symbol;Acc:HGNC:4193]	0.462	1974	GO:0046654; GO:0008152; GO:0006729; GO:0035998; GO:0032496; GO:0008217; GO:0034612; GO:0051000; GO:0034341; GO:2000121; GO:0048265; GO:0042416; GO:0050884; GO:0006809; GO:0042559; GO:0010460; GO:0014916; GO:0042311; GO:0045776; GO:0051066; GO:0065003	GO:0003934; GO:0046872; GO:0000166; GO:0008270; GO:0042802; GO:0016787; GO:0005525; GO:0042803; GO:0003924; GO:0003824; GO:0005515; GO:0003933; GO:0051019; GO:0005509; GO:0030742; GO:0031369; GO:0044877	GO:0005634; GO:0005737; GO:0031410; GO:0032991; GO:0005654; GO:0005829; GO:0031965; GO:0044306	2643	TRUE	1.0302	1.01049e-16	7.06161e-15	chr14	54842008	54902826	60819	-	83.9518	91.9377	92.0688	140.641	131.411	119.927	91.1366	98.5066	103.304	120.898	103.383	113.003	309.134	334.233	305.885	267.982	295.124	249.95	131.554	109.966	106.368	508.263	728.971	858.278	500.613	269.94	183.581	2.15559	2.3358
ENSG00000113263	ENST00000521769; ENST00000522616; ENST00000520555; ENST00000696962; ENST00000422843; ENST00000519402; ENST00000517779; ENST00000519759; ENST00000520173; ENST00000519749; ENST00000523926	ITK	protein_coding	protein_coding	IL2 inducible T cell kinase [Source:HGNC Symbol;Acc:HGNC:6171]	0.4516	2113	GO:0035556; GO:0002250; GO:0006468; GO:0016310; GO:0018108; GO:0002376; GO:0050853; GO:0050852; GO:0001819; GO:0007165; GO:0042110; GO:0006968; GO:0007202; GO:0046629; GO:0001865	GO:0005515; GO:0005524; GO:0004672; GO:0046872; GO:0000166; GO:0016301; GO:0016740; GO:0004713; GO:0004715	GO:0005634; GO:0005737; GO:0005829; GO:0005886; GO:0005911	3702	TRUE	1.38859	1.16943e-16	8.12724e-15	chr5	157142933	157255185	112253	+	32.4359	25.1909	37.0758	180.98	129.671	139.271	30.1163	28.97	35.9175	74.614	53.7255	80.4062	286.119	305.891	290.421	112.63	134.618	189.664	63.7	63.0014	62.1475	391.358	302.312	289.511	129.848	159.434	127.858	0.778055	0.597908
ENSG00000014641	ENST00000485781; ENST00000544381; ENST00000409908; ENST00000442225; ENST00000233114; ENST00000539945; ENST00000409476; ENST00000485155; ENST00000436321; ENST00000462944; ENST00000454035; ENST00000472098; ENST00000421012; ENST00000432309; ENST00000484538; ENST00000495083	MDH1	protein_coding	protein_coding	malate dehydrogenase 1 [Source:HGNC Symbol;Acc:HGNC:6970]	0.4258	942	GO:0006108; GO:0006099; GO:0019752; GO:0006734; GO:0006739; GO:0006107	GO:0016491; GO:0016615; GO:0016616; GO:0003824; GO:0005515; GO:0030060; GO:0004470; GO:0047860	GO:0005737; GO:0005829; GO:0005615; GO:0005813; GO:0070062	4190	TRUE	-0.236426	1.8505e-16	1.27898e-14	chr2	63588609	63607197	18589	+	5406.31	5972.2	5413.77	6947.02	6935.22	6992.55	6736.6	6646.45	6662.57	4946.33	4953.85	4961.29	5745.01	5745.48	5641.47	5928.63	5773.04	5257.95	4873.05	4979.44	5359.01	4676.99	5796.06	5716.16	5658.1	5802.28	5620.1	290.893	317.96
ENSG00000006459	ENST00000397560; ENST00000472616; ENST00000478996	KDM7A	protein_coding	protein_coding	lysine demethylase 7A [Source:HGNC Symbol;Acc:HGNC:22224]	0.4112	5929	GO:0006354; GO:0006325; GO:0007399; GO:0006357; GO:0033169; GO:0006482; GO:0071557; GO:0035574; GO:0070544; GO:0030901; GO:0045893	GO:0046872; GO:0016491; GO:0008270; GO:0051213; GO:0035064; GO:0005506; GO:0032452; GO:0016706; GO:0003712; GO:0032454; GO:0071558; GO:0140683; GO:0035575; GO:0051864	GO:0005634; GO:0005654; GO:0005730	80853	TRUE	0.703964	2.0596e-16	1.41572e-14	chr7	140084746	140176983	92238	-	662.074	537.554	553.878	425.194	365.515	357.848	428.436	359.366	358.954	713.761	719.627	785.59	695.827	770.104	752.131	602.96	818.064	675.225	632.846	623.141	631.036	662.793	639.571	788.749	757.637	789.648	726.944	5.6599	4.54705
ENSG00000126353	ENST00000246657; ENST00000579344; ENST00000578085	CCR7	protein_coding	protein_coding	C-C motif chemokine receptor 7 [Source:HGNC Symbol;Acc:HGNC:1608]	0.5534	1611	GO:0007186; GO:0007165; GO:0006955; GO:0006935; GO:0006954; GO:0070098; GO:0002606; GO:0002885; GO:0002922; GO:0032496; GO:0032649; GO:0032651; GO:0032695; GO:0032735; GO:0045060; GO:0048872; GO:0050862; GO:0090023; GO:0097029; GO:2000510; GO:2000522; GO:2000525; GO:2000526; GO:0051897; GO:0071345; GO:0030838; GO:0051491; GO:0007204; GO:0019722; GO:0060326; GO:0046330; GO:0001768; GO:0001954; GO:…	GO:0004930; GO:0004950; GO:0016493; GO:0019957; GO:0035757; GO:0035758; GO:0038117; GO:0038121	GO:0016021; GO:0016020; GO:0005886; GO:0005739; GO:0009986; GO:0009897	1236	TRUE	2.418	2.17206e-16	1.4785e-14	chr17	40553769	40565472	11704	-	17.172	17.8246	19.4408	5.45121	3.48109	4.83579	2.81866	8.20887	6.26083	45.3366	43.583	39.1165	35.4561	57.6601	29.0398	38.838	67.309	71.9282	26.3109	43.5283	22.7077	36.2182	44.4185	43.3128	61.793	41.3076	52.5835	0.540267	0.554899
ENSG00000174705	ENST00000636523; ENST00000519643; ENST00000523651; ENST00000518522; ENST00000311601	SH3PXD2B	protein_coding	protein_coding	SH3 and PX domains 2B [Source:HGNC Symbol;Acc:HGNC:29242]	0.5214	2329	GO:0007507; GO:0001654; GO:0060348; GO:0071800; GO:0050790; GO:0030154; GO:0001501; GO:0006801; GO:0022617; GO:0042554; GO:0060612; GO:0072657	GO:0005515; GO:0035091; GO:0032266; GO:0010314; GO:0016176; GO:0042169; GO:0080025	GO:0005737; GO:0042995; GO:0002102; GO:0070161	285590	TRUE	0.76472	2.17444e-16	1.4785e-14	chr5	172325000	172454525	129526	-	271.889	287.07	264.469	201.695	181.017	178.924	282.805	270.892	225.39	358.042	343.596	403.118	399.99	463.235	352.35	423.334	388.321	502.598	296.344	336.771	329.859	391.157	391.334	419.45	528.375	476.479	446.499	5.91706	6.18171
ENSG00000074964	ENST00000361221; ENST00000375415; ENST00000482892; ENST00000469726; ENST00000375408; ENST00000167825; ENST00000482359; ENST00000466782; ENST00000495593	ARHGEF10L	protein_coding	protein_coding	Rho guanine nucleotide exchange factor 10 like [Source:HGNC Symbol;Acc:HGNC:25540]	0.6028	2648	GO:0050790; GO:0051056; GO:0030036; GO:0051496; GO:0032933	GO:0005085; GO:0005096	GO:0005737; GO:0005829	55160	TRUE	0.481807	2.28741e-16	1.54695e-14	chr1	17539698	17697874	158177	+	507.527	495.337	517.933	306.358	326.353	366.552	382.398	400.411	393.389	714.922	654.759	622.605	557.327	556.078	538.203	473.823	491.874	520.58	655.003	705.616	591.596	624.161	549.048	451.365	493.449	428.447	478.787	9.7146	9.38151
ENSG00000204386	ENST00000495807; ENST00000375631; ENST00000480384; ENST00000491768; ENST00000678869; ENST00000677054; ENST00000677512	NEU1	protein_coding	protein_coding	neuraminidase 1 [Source:HGNC Symbol;Acc:HGNC:7758]	0.5461	2774	GO:0006629; GO:0016042; GO:0005975; GO:0008152; GO:0006689; GO:0009313	GO:0016787; GO:0005515; GO:0016798; GO:0004308; GO:0052794; GO:0052795; GO:0052796; GO:0016997	GO:0016020; GO:0016021; GO:0005765; GO:0031410; GO:0043231; GO:0005886; GO:0030054; GO:0005764; GO:0005737; GO:0005576; GO:0043202; GO:0070062; GO:0035580	4758	TRUE	-0.278151	2.84438e-16	1.91334e-14	chr6	31857659	31862905	5247	-	3447.75	3822.91	3671.01	4138.55	4316.56	4278.71	3715.9	3940.25	3699.11	3209.6	3299.13	3127.14	3645.34	3362.85	3432.06	3082.77	2749.32	2910.37	3327.57	3595.64	3404.96	3277.75	3751.66	3231.31	3132.64	2938.61	3120.37	62.996	69.1158
ENSG00000159640	ENST00000583336; ENST00000584529; ENST00000582678; ENST00000290866; ENST00000428043; ENST00000579462; ENST00000582627; ENST00000580318; ENST00000579726; ENST00000290863; ENST00000582005; ENST00000578839; ENST00000413513; ENST00000579314; ENST00000579204; ENST00000584865; ENST00000582761; ENST00000577418; ENST00000583645; ENST00000578679; ENST00000582244	ACE	protein_coding	protein_coding	angiotensin I converting enzyme [Source:HGNC Symbol;Acc:HGNC:2707]	0.6053	1600	GO:0006508; GO:0001822; GO:0003081; GO:0019229; GO:0048167; GO:1900086; GO:2000170; GO:0008217; GO:0042445; GO:0014910; GO:0002003; GO:0001974; GO:0002019; GO:0002446; GO:0050482; GO:0060047; GO:0010814; GO:0010815; GO:0042447; GO:0001666; GO:0002474; GO:0003084; GO:0006518; GO:0007283; GO:0007420; GO:0007565; GO:0007568; GO:0008584; GO:0009410; GO:0009792; GO:0010608; GO:0010629; GO:0019233; GO:…	GO:0008237; GO:0008241; GO:0046872; GO:0008233; GO:0016787; GO:0004180; GO:0004222; GO:0005516; GO:0004175; GO:0008270; GO:0051019; GO:0031404; GO:0008238; GO:0008240; GO:0031434; GO:0031711; GO:0070573; GO:1901363; GO:0005515	GO:0016020; GO:0005615; GO:0005737; GO:0016021; GO:0005886; GO:0005576; GO:0070062; GO:0009897; GO:0005764; GO:0005768; GO:0009925; GO:0031526; GO:0031982; GO:0097225; GO:0005887	1636	TRUE	1.27241	3.08231e-16	2.06236e-14	chr17	63477061	63498380	21320	+	719.314	669.832	686.663	493.928	355.113	423.615	425.617	414.092	385.041	1344.99	1028.76	1082.22	1501.34	1638.91	1398.16	928.229	688.625	1285.72	1258.77	1266.9	1026.63	1575.49	1421.68	1280.13	1017.35	912.61	1053.51	22.7868	20.9959
ENSG00000078596	ENST00000373298; ENST00000434584; ENST00000469541; ENST00000482194; ENST00000462038; ENST00000461357	ITM2A	protein_coding	protein_coding	integral membrane protein 2A [Source:HGNC Symbol;Acc:HGNC:6173]	0.4698	866	GO:0002317; GO:0042985	GO:0005515; GO:0001540	GO:0016020; GO:0016021; GO:0005886; GO:0005794	9452	TRUE	6.0495	3.32813e-16	2.21506e-14	chrX	79360384	79367667	7284	-	0	0	0	0	0	0	0.939553	0	0	3.48742	4.05424	5.43285	25.4841	10.7502	11.6159	34.9542	36.2433	26.0739	1.38478	4.58192	3.58543	10.8655	18.2735	25.0758	31.3442	16.3309	17.5278	0	0
ENSG00000145860	ENST00000274542; ENST00000519865; ENST00000424310; ENST00000518284; ENST00000611185; ENST00000519985; ENST00000521606; ENST00000518802; ENST00000520638; ENST00000518062; ENST00000521266; ENST00000520548	RNF145	protein_coding	protein_coding	ring finger protein 145 [Source:HGNC Symbol;Acc:HGNC:20853]	0.4374	2185	GO:0016567	GO:0008270; GO:0046872; GO:0016740; GO:0061630	GO:0016020; GO:0016021; GO:0005783; GO:0005789; GO:0012505	153830	TRUE	-0.447324	3.37724e-16	2.23591e-14	chr5	159157409	159210053	52645	-	982.618	954.088	895.745	840.577	1049.55	962.321	916.064	1044.35	965.211	760.261	750.034	772.552	611.618	627.42	620.484	714.62	833.596	697.704	793.481	696.452	719.476	569.833	565.353	640.573	657.335	702.23	713.106	22.7938	21.8991
ENSG00000110848	ENST00000228434; ENST00000536709; ENST00000416624; ENST00000543147	CD69	protein_coding	protein_coding	CD69 molecule [Source:HGNC Symbol;Acc:HGNC:1694]	0.3757	1066	GO:0071466	GO:0030246; GO:0005515; GO:0004888; GO:0042802	GO:0016020; GO:0016021; GO:0009897; GO:0005887; GO:0032991; GO:0009986	969	TRUE	5.90619	3.73302e-16	2.45851e-14	chr12	9752486	9760901	8416	-	0	0	0	0	0	0	1.87911	0	1.04347	10.4623	13.1763	15.212	27.7001	40.0689	24.1998	22.3319	0	15.2847	13.8478	6.87288	5.97572	31.3891	47.7922	50.1517	39.4043	15.3702	26.753	0	0
ENSG00000108932	ENST00000327268; ENST00000580666; ENST00000583477; ENST00000582867	SLC16A6	protein_coding	protein_coding	solute carrier family 16 member 6 [Source:HGNC Symbol;Acc:HGNC:10927]	0.4391	2165	GO:0055085; GO:0015718	GO:0022857; GO:0015293; GO:0005515; GO:0008028	GO:0016020; GO:0016021; GO:0005886; GO:0005887	9120	TRUE	0.934692	3.84691e-16	2.52033e-14	chr17	68267026	68291267	24242	-	516.195	540.368	560.117	266.019	239.325	209.874	316.629	257.212	242.085	682.373	679.084	646.509	590.566	597.124	574.988	586.454	678.267	651.849	736.705	627.724	668.085	549.31	486.635	740.876	631.364	624.467	607.939	12.0848	12.5176
ENSG00000158517	ENST00000449343; ENST00000398421; ENST00000289473; ENST00000443956; ENST00000438106; ENST00000442021; ENST00000433458; ENST00000464878; ENST00000455062; ENST00000488197; ENST00000486097	NCF1	protein_coding	protein_coding	neutrophil cytosolic factor 1 [Source:HGNC Symbol;Acc:HGNC:7660]	0.5913	992	GO:0022900; GO:0042554; GO:0006612; GO:0045087; GO:0034614; GO:0045893; GO:0071276; GO:0006968; GO:0006801; GO:0045730; GO:0006915; GO:0014068; GO:0045741; GO:0046330; GO:0060264; GO:0071333; GO:0071394; GO:1900745; GO:1903409; GO:0050790	GO:0005515; GO:0035091; GO:0008289; GO:0016176; GO:0043325; GO:0009055; GO:0017124; GO:0016175	GO:0005737; GO:0016020; GO:0005829; GO:0019898; GO:0005886; GO:0043020; GO:0032010; GO:0005791; GO:0005794; GO:0030425; GO:0043025	653361	TRUE	0.649636	4.15495e-16	2.70803e-14	chr7	74774011	74789315	15305	+	1430.34	1392.8	1481.55	1259	1306.09	1401.9	1190.04	1345.5	1244.45	1798.99	1738.45	1688.37	2383.98	2622.22	2414.97	2018.71	1829.22	2566.06	1903.9	1937.32	1606.36	3842.14	3854.29	2878.43	2553.58	2104.98	1972.5	73.0822	70.4151
ENSG00000121769	ENST00000373713; ENST00000497275; ENST00000498148; ENST00000482018	FABP3	protein_coding	protein_coding	fatty acid binding protein 3 [Source:HGNC Symbol;Acc:HGNC:3557]	0.4996	737	GO:0015909; GO:0032365; GO:0042632; GO:0046320; GO:0050873; GO:0055091; GO:0140214; GO:2001245; GO:0015908; GO:0008285; GO:0071073	GO:0008289; GO:0005515; GO:0008092; GO:0005504; GO:0036041; GO:0070538	GO:0005615; GO:0005737; GO:0005634; GO:0005829; GO:0070062	2170	TRUE	-0.435092	5.14404e-16	3.33541e-14	chr1	31365253	31376850	11598	-	1856.48	2069.54	2039.45	2918.57	3304.43	3245.78	2191.04	2458.1	2372.85	1696.05	1779.81	1697.22	2158.39	2081.63	2236.07	1705.96	1439.38	1603.1	1606.35	1869.43	1833.35	1768.66	2102.86	1804.32	1413.18	1562	1847.8	127.589	140.734
ENSG00000072210	ENST00000581518; ENST00000673136; ENST00000580550; ENST00000672465; ENST00000467473; ENST00000626500; ENST00000631291; ENST00000672357; ENST00000584332; ENST00000672564; ENST00000176643; ENST00000339618; ENST00000579855; ENST00000578614; ENST00000582991; ENST00000671878; ENST00000395575; ENST00000672487; ENST00000630662; ENST00000472059; ENST00000579403; ENST00000446398; ENST00000672567; ENST0000…	ALDH3A2	protein_coding	protein_coding	aldehyde dehydrogenase 3 family member A2 [Source:HGNC Symbol;Acc:HGNC:403]	0.4559	2127	GO:0006629; GO:0006631; GO:0006081; GO:0008544; GO:0007417; GO:0007422; GO:0033306; GO:0046458	GO:0016491; GO:0042803; GO:0016620; GO:0005515; GO:0004029; GO:0043878; GO:0046577; GO:0050061; GO:0052814	GO:0016020; GO:0016021; GO:0005783; GO:0005789; GO:0043231; GO:0005737; GO:0005829; GO:0005778	224	TRUE	-0.236207	5.83117e-16	3.76155e-14	chr17	19648136	19685760	37625	+	3164	3336.02	3051.44	3166.67	3267.06	3300.28	3352.69	3449.55	3694.85	2839.93	2831.94	2805.59	2692.89	2639.93	2637.13	3027.34	2883.94	2900.1	3031.49	2955.34	3065.54	2313.12	2537.01	2586.21	2795.87	3145.45	3160.03	75.3967	78.6594
ENSG00000187605	ENST00000409262; ENST00000496886; ENST00000305799; ENST00000475405	TET3	protein_coding	protein_coding	tet methylcytosine dioxygenase 3 [Source:HGNC Symbol;Acc:HGNC:28313]	0.557	4888	GO:0006325; GO:0006807; GO:0044238; GO:0006493; GO:0045944; GO:0044260; GO:0006211; GO:0080111; GO:0043412; GO:0080182; GO:0044727; GO:0070989	GO:0008270; GO:0003677; GO:0046872; GO:0016491; GO:0051213; GO:0005515; GO:0070579; GO:0008327	GO:0005634; GO:0005737; GO:0005694; GO:0001939; GO:0001940	200424	TRUE	0.355019	6.30987e-16	4.04958e-14	chr2	73984910	74108176	123267	+	682.108	603.351	622.84	557.113	591.786	535.805	584.401	592.863	541.562	770.732	797.671	771.465	782.251	734.922	720.395	680.636	771.465	787.613	774.095	830.473	755.33	654.343	655.595	669.069	827.489	738.734	734.324	7.07304	6.19053
ENSG00000076356	ENST00000367033; ENST00000483048; ENST00000480053; ENST00000463510; ENST00000460870; ENST00000486969	PLXNA2	protein_coding	protein_coding	plexin A2 [Source:HGNC Symbol;Acc:HGNC:9100]	0.5506	2820	GO:0007165; GO:0071526; GO:0030334; GO:0008360; GO:0007162; GO:0043087; GO:0050772; GO:1902287; GO:0001756; GO:0007166; GO:0021915; GO:0021935; GO:0051642; GO:0060037; GO:0060174	GO:0005515; GO:0017154; GO:0042802	GO:0016020; GO:0016021; GO:0005886; GO:0005887; GO:0002116	5362	TRUE	-0.456466	6.36437e-16	4.06383e-14	chr1	208022242	208244384	222143	-	341.531	422.163	351.035	715.198	698.83	620.915	476.354	501.653	490.431	252.257	285.823	240.132	509.683	463.235	542.076	369.033	383.144	346.154	245.107	234.824	260.541	488.946	495.071	430.848	329.563	391.942	472.329	6.13854	7.50793
ENSG00000058335	ENST00000558480; ENST00000419573; ENST00000394745; ENST00000559926; ENST00000560334; ENST00000623620; ENST00000560286; ENST00000560943; ENST00000561112	RASGRF1	protein_coding	protein_coding	Ras protein specific guanine nucleotide releasing factor 1 [Source:HGNC Symbol;Acc:HGNC:9875]	0.5375	2556	GO:0035556; GO:0007264; GO:0035023; GO:0046578; GO:0007616; GO:0007165; GO:0043547; GO:0048167; GO:0007265; GO:0034976; GO:0046579; GO:0031175; GO:0035020; GO:0044342; GO:0048168; GO:0090630; GO:2000310	GO:0005515; GO:0005085; GO:0035254	GO:0005886; GO:0043005; GO:0005829; GO:0030426	5923	TRUE	-0.626174	6.54757e-16	4.1423e-14	chr15	78959906	79090780	130875	-	522.79	556.316	499.96	1598.29	1898.93	2014.59	960.223	1162.92	1105.04	432.44	402.383	450.926	991.664	931.357	1028.01	731.125	683.446	641.959	384.97	477.665	438.617	896.787	905.535	868.535	497.927	658.04	787.83	10.3669	10.9157
ENSG00000122861	ENST00000481390; ENST00000496926; ENST00000446342; ENST00000372764; ENST00000494287	PLAU	protein_coding	protein_coding	plasminogen activator, urokinase [Source:HGNC Symbol;Acc:HGNC:9052]	0.55	1276	GO:0031639; GO:0006508; GO:0007596; GO:0007599; GO:0042730; GO:0006935; GO:0007165; GO:0030335; GO:0001666; GO:0010469; GO:0010755; GO:0010757; GO:0014909; GO:0014910; GO:0030155; GO:0033628; GO:0038195; GO:0042127; GO:0051917; GO:0051918; GO:0061041; GO:2000097	GO:0008236; GO:0004252; GO:0008233; GO:0016787; GO:0005515	GO:0005615; GO:0005576; GO:0005925; GO:0005886; GO:0070062; GO:0035579; GO:0070821; GO:0009986; GO:1905370; GO:0097180; GO:0098637	5328	TRUE	0.625825	6.55313e-16	4.1423e-14	chr10	73909177	73917496	8320	+	597.203	579.77	526.738	264.928	293.282	324.965	513.935	509.862	452.867	782.347	764.224	662.808	496.386	592.238	533.364	700.055	693.803	899.102	724.243	734.253	723.062	277.673	382.054	325.986	745.995	764.671	853.329	23.7222	22.7874
ENSG00000100351	ENST00000344138; ENST00000420971; ENST00000478445; ENST00000461082; ENST00000407075; ENST00000481263; ENST00000460449	GRAP2	protein_coding	protein_coding	GRB2 related adaptor protein 2 [Source:HGNC Symbol;Acc:HGNC:4563]	0.5197	1307	GO:0007165; GO:0007267; GO:0007265; GO:0043408	GO:0005515; GO:0001784	GO:0005634; GO:0005737; GO:0005654; GO:0005829; GO:0005886; GO:0005768	9402	TRUE	5.81293	7.34919e-16	4.62227e-14	chr22	39901084	39973721	72638	+	0	0	0	0	0	1.93432	0	0	1.04347	10.4623	7.09491	5.43285	27.7001	34.2051	19.3599	27.1866	36.2433	19.7803	2.76956	8.01837	9.56114	15.6945	30.6432	17.0971	19.7021	19.2128	14.7602	0	0
ENSG00000211896	ENST00000390548; ENST00000390549; ENST00000390542	IGHG1	protein_coding	IG_C_gene	immunoglobulin heavy constant gamma 1 (G1m marker) [Source:HGNC Symbol;Acc:HGNC:5525]	0.6112	1590	GO:0002376; GO:0002250; GO:0006910; GO:0006911; GO:0006958; GO:0042742; GO:0045087; GO:0050853; GO:0050871; GO:0001788; GO:0097278	GO:0005515; GO:0003823; GO:0034987; GO:0034988	GO:0016020; GO:0016021; GO:0005886; GO:0005576; GO:0005615; GO:0019814; GO:0009897; GO:0042571; GO:0070062; GO:0072562; GO:0071735	3500	TRUE	5.46624	7.45167e-16	4.66341e-14	chr14	105736343	105743071	6729	-	0	0	0.663082	0	0.870274	0.967152	0	0	0	12.2805	7.33559	13.0388	30.5214	42.503	19.8814	11.1964	10.3552	15.0567	1.38478	13.4896	9.56114	25.8681	45.9149	41.4401	9.5929	3.84257	7.38014	0	0
ENSG00000178789	ENST00000392621; ENST00000314401	CD300LB	protein_coding	protein_coding	CD300 molecule like family member b [Source:HGNC Symbol;Acc:HGNC:30811]	0.5535	1644	GO:0002376	GO:0005515; GO:0042802; GO:0004888	GO:0016020; GO:0016021; GO:0005886	124599	TRUE	-0.673404	7.50397e-16	4.67289e-14	chr17	74521174	74531475	10302	-	1085.65	1228.03	985.98	826.403	878.105	1032.93	2101.78	2395.17	2324.86	923.006	749.02	805.148	562.866	385.052	507.228	1567.11	1268.51	1344.16	927.806	932.421	901.137	284.917	390.207	424.009	1344.22	1378.52	1418.83	33.4711	37.4624
ENSG00000078401	ENST00000379375	EDN1	protein_coding	protein_coding	endothelin 1 [Source:HGNC Symbol;Acc:HGNC:3176]	0.4506	2035	GO:0019229; GO:0065008; GO:0042310; GO:0097746; GO:0008284; GO:0006874; GO:0045944; GO:0030335; GO:0043406; GO:0000122; GO:0010595; GO:0014065; GO:0051091; GO:0043507; GO:0019722; GO:0045429; GO:0007166; GO:0007204; GO:0007267; GO:2000273; GO:0045840; GO:0070301; GO:0086100; GO:0010613; GO:0060298; GO:0007186; GO:0048661; GO:0010460; GO:0071310; GO:0030195; GO:0061051; GO:0070101; GO:0000165; GO:…	GO:0005515; GO:0005179; GO:0005125; GO:0005102; GO:0031707; GO:0031708	GO:0005576; GO:0005737; GO:0005615; GO:0030133; GO:0033093; GO:0045178; GO:0048237	1906	TRUE	3.4397	7.74622e-16	4.79999e-14	chr6	12290361	12297194	6834	+	1.90799	0.938139	2.93446	1.09024	0.870274	2.90147	1.87911	3.64839	0	15.1122	9.12203	4.34628	25.4841	23.4549	13.5519	42.7218	36.2433	49.4506	9.69349	5.7274	4.78057	16.9018	20.5225	17.0972	40.2998	63.4024	27.6755	0.0475222	0.0231202
ENSG00000100380	ENST00000216218; ENST00000480048; ENST00000455824; ENST00000413424; ENST00000411695; ENST00000495652	ST13	protein_coding	protein_coding	ST13 Hsp70 interacting protein [Source:HGNC Symbol;Acc:HGNC:11343]	0.4355	1034	GO:0009617; GO:0006457; GO:0051085	GO:0005515; GO:0046983; GO:0030544; GO:0030674	GO:0005737; GO:0005829; GO:0070062	6767	TRUE	-0.183767	7.94572e-16	4.89947e-14	chr22	40824535	40856639	32105	-	7721.66	7794.06	7845.29	7229.39	7633.17	7695.67	7466.63	7530.27	7294.9	6900.46	7156.74	6789.98	6251.37	6430.56	6507.81	6921.91	6575.57	6576.94	7069.32	7207.36	7314.27	6234.37	6670.93	6646.23	6615.45	6790.78	6587.7	378.507	378.036
ENSG00000078589	ENST00000544091; ENST00000171757; ENST00000461541; ENST00000475374	P2RY10	protein_coding	protein_coding	P2Y receptor family member 10 [Source:HGNC Symbol;Acc:HGNC:19906]	0.4243	1586	GO:0007186; GO:0007165; GO:0035589; GO:0035025; GO:0051482	GO:0004930; GO:0045028	GO:0016021; GO:0016020; GO:0005886; GO:0005887	27334	TRUE	5.16155	8.03671e-16	4.9314e-14	chrX	78945332	78963727	18396	+	0	0	0.733616	0	0	0.967157	0.983063	0	1.10923	6.97486	3.04068	4.34628	18.8361	42.0234	29.0398	25.2447	20.7105	31.4686	11.0783	0	2.39028	28.9746	21.9281	26.2156	13.4333	28.8192	13.8378	0	0
ENSG00000111275	ENST00000416293; ENST00000261733; ENST00000548536; ENST00000549106; ENST00000551450	ALDH2	protein_coding	protein_coding	aldehyde dehydrogenase 2 family member [Source:HGNC Symbol;Acc:HGNC:404]	0.5279	2808	GO:0022900; GO:0005975; GO:0006066; GO:0006068; GO:0046185; GO:1903179; GO:1905627	GO:0016491; GO:0016620; GO:0052689; GO:0004029; GO:0043878; GO:0009055; GO:0051287; GO:0004030; GO:0008957; GO:0018547	GO:0005739; GO:0005759; GO:0070062	217	TRUE	0.572417	8.2952e-16	5.06531e-14	chr12	111766887	111817532	50646	+	3351.51	2800.09	3644.89	2272.11	2356.3	2742.89	1761	1759.86	1597.34	4280.58	3991.45	3975.95	3965.07	4311.8	4018.74	2326.22	2686.03	3107.12	4091.13	4006.41	3763.43	4817.1	3892.98	3183.2	2390.86	2379.72	2623.6	60.496	50.0109
ENSG00000198355	ENST00000467480; ENST00000360612	PIM3	protein_coding	protein_coding	Pim-3 proto-oncogene, serine/threonine kinase [Source:HGNC Symbol;Acc:HGNC:19310]	0.7134	1412	GO:0006468; GO:0016310; GO:0043066; GO:0006915; GO:0007049; GO:0007346; GO:0061179; GO:0046777	GO:0005524; GO:0004672; GO:0000166; GO:0004674; GO:0016301; GO:0016740; GO:0106310; GO:0005515	GO:0005737; GO:0005829	415116	TRUE	0.391429	8.79095e-16	5.34209e-14	chr22	49960768	49964072	3305	+	1288.85	1457.87	1518.59	1331.19	1402.88	1320.17	2237.07	1962.84	2004.51	1814.62	1784.88	1726.56	1862.55	2061.1	1954.38	2671.08	2262.62	2759.35	1816.84	1746.86	1676.78	1790.39	2308.64	1911.46	3495.34	2899.22	2725.12	46.2651	51.7813
ENSG00000177374	ENST00000574370; ENST00000571875; ENST00000571990; ENST00000399849; ENST00000619757; ENST00000576444; ENST00000322941	HIC1	protein_coding	protein_coding	HIC ZBTB transcriptional repressor 1 [Source:HGNC Symbol;Acc:HGNC:4909]	0.6808	2320	GO:0000122; GO:0008630; GO:0006355; GO:0016055; GO:0006357; GO:0030178; GO:0043517	GO:0005515; GO:0003700; GO:0046872; GO:0003677; GO:0043565; GO:0000981; GO:0000978; GO:0042826; GO:0001227; GO:1990837	GO:0005634; GO:0000785; GO:0005654	3090	TRUE	1.88445	9.21518e-16	5.55088e-14	chr17	2054154	2063241	9088	+	14.31	7.50511	12.8383	2.18048	2.61082	3.86863	15.0328	12.7694	13.5651	29.062	24.3254	33.6837	28.8081	21.5003	23.2318	49.5185	41.4209	55.7443	41.5435	33.219	37.0494	39.84	23.0527	29.635	75.2263	46.1109	31.3656	0.312634	0.16224
ENSG00000115165	ENST00000264192; ENST00000418920; ENST00000457793; ENST00000497432; ENST00000439355; ENST00000462109; ENST00000483929; ENST00000435117	CYTIP	protein_coding	protein_coding	cytohesin 1 interacting protein [Source:HGNC Symbol;Acc:HGNC:9506]	0.4431	832	GO:0030155	GO:0005515	GO:0005737; GO:0005769; GO:0005654; GO:0005829; GO:0005768; GO:0005938	9595	TRUE	0.586377	9.22904e-16	5.55088e-14	chr2	157414619	157488961	74343	-	982.618	982.231	1047.24	659.596	726.678	632.521	628.561	562.764	578.083	1200.84	1218.3	1145.25	1157.86	1261.68	1176.11	917.548	900.907	1048.36	1111.98	1121.43	1161.68	1183.13	1172.03	1249.24	1060.33	1056.71	1037.83	59.818	59.1653
ENSG00000178562	ENST00000374481; ENST00000458610; ENST00000324106	CD28	protein_coding	protein_coding	CD28 molecule [Source:HGNC Symbol;Acc:HGNC:1653]	0.4495	3317	GO:0043066; GO:0006955; GO:0010629; GO:0007166; GO:0050852; GO:0010628; GO:0001819; GO:0042102; GO:0032733; GO:0032753; GO:0045727; GO:0045840; GO:0032743; GO:0045070; GO:0031295; GO:0006959; GO:0042110; GO:0042129; GO:0045066; GO:0002863; GO:0006366; GO:0014065; GO:0014068; GO:0035739; GO:0042098; GO:0043491; GO:0045060; GO:0045589; GO:0045944; GO:0048304; GO:0051897; GO:0097190; GO:2000563	GO:0042802; GO:0005515; GO:0015026; GO:0002020; GO:0019901	GO:0110165; GO:0016020; GO:0016021; GO:0009986; GO:0009897; GO:0005886; GO:0005887; GO:0005829; GO:0098636; GO:0001772	940	TRUE	3.59971	9.2669e-16	5.55088e-14	chr2	203706475	203738912	32438	+	4.76999	0.938139	5.50212	2.18048	1.74055	0	6.57785	0	0	23.2495	16.2169	22.8179	45.4282	41.0462	29.0398	26.2157	20.7105	59.3408	9.69349	16.0367	20.3174	25.3527	35.7037	29.6351	43.882	36.5044	22.1404	0.0728879	0.0141844
ENSG00000116459	ENST00000493119; ENST00000369722; ENST00000369721; ENST00000483994; ENST00000468818; ENST00000464154	ATP5PB	protein_coding	protein_coding	ATP synthase peripheral stalk-membrane subunit b [Source:HGNC Symbol;Acc:HGNC:840]	0.4549	1090	GO:0015986; GO:0006811; GO:1902600; GO:0042776; GO:0021762	GO:0015078; GO:0005515; GO:0046933	GO:0000276; GO:0005634; GO:0016020; GO:0005739; GO:0005743; GO:0005759; GO:0045263; GO:0005753; GO:0016021	515	TRUE	-0.268924	9.87474e-16	5.88694e-14	chr1	111448864	111462773	13910	+	4696.54	4807.96	4369.79	5088.16	5131.12	5111.43	5092.37	5126.89	5067.1	3878.02	4012.3	4048.56	4098.51	3985.39	3983.29	4704.25	4230.11	3978.52	3870.47	3922.13	4356.3	3449.18	3857.67	3963.12	4291.48	4464.11	4226.98	218.391	221.22
ENSG00000147138	ENST00000645147	GPR174	protein_coding	protein_coding	G protein-coupled receptor 174 [Source:HGNC Symbol;Acc:HGNC:30245]	0.3733	5494	GO:0007186; GO:0007165; GO:0035025; GO:0051482; GO:0043029	GO:0004930; GO:0045125	GO:0016021; GO:0016020; GO:0043231; GO:0005886; GO:0034451; GO:0005887	84636	TRUE	3.13045	1.02516e-15	6.08279e-14	chrX	79144688	79175318	30631	+	0	2.81442	3.30127	0	1.74055	1.93431	2.81866	4.56049	3.13041	8.13733	6.08135	15.212	35.4561	21.5004	29.0398	30.0995	25.8881	33.2668	8.3087	1.14548	5.97572	30.1819	22.2093	43.3128	35.8221	25.9373	31.3656	0	0.0256915
ENSG00000187764	ENST00000339861; ENST00000492386; ENST00000420987; ENST00000420101; ENST00000475255; ENST00000469653; ENST00000455551; ENST00000429836; ENST00000537934; ENST00000450295; ENST00000438547; ENST00000422704; ENST00000356444; ENST00000486935; ENST00000540183; ENST00000544513; ENST00000474258; ENST00000420681; ENST00000433650; ENST00000540475; ENST00000418828; ENST00000420670; ENST00000464051; ENST0000…	SEMA4D	protein_coding	protein_coding	semaphorin 4D [Source:HGNC Symbol;Acc:HGNC:10732]	0.5506	2272	GO:0007165; GO:0030154; GO:0001934; GO:0007399; GO:0000122; GO:0048731; GO:0043547; GO:0030335; GO:0008360; GO:0050731; GO:0006955; GO:0007155; GO:0043066; GO:0007162; GO:0001755; GO:0007411; GO:0071526; GO:0048843; GO:0050919; GO:0014068; GO:0043931; GO:1900220; GO:0045668; GO:0048814; GO:0050732; GO:0010693; GO:0031344; GO:0048672; GO:0070486; GO:1905704; GO:0007409; GO:0050772	GO:0005515; GO:0005102; GO:0030215; GO:0004888; GO:0045499; GO:0038023	GO:0005615; GO:0016020; GO:0016021; GO:0005886; GO:0005887	10507	TRUE	1.14432	1.04106e-15	6.14812e-14	chr9	89360787	89498130	137344	-	200.937	183.876	156.272	197.334	177.536	200.201	110.867	116.748	105.391	262.719	221.256	248.825	473.118	572.882	469.528	344.688	222.637	423.478	303.268	277.206	205.565	593.978	732.636	624.686	471.06	336.224	338.564	4.48265	4.05887
ENSG00000101445	ENST00000299824; ENST00000373331; ENST00000468265; ENST00000463749	PPP1R16B	protein_coding	protein_coding	protein phosphatase 1 regulatory subunit 16B [Source:HGNC Symbol;Acc:HGNC:15850]	0.5489	3233	GO:0050790; GO:0014066; GO:0035308; GO:0001938; GO:0051489; GO:0035307; GO:0035304; GO:0061028; GO:1902309; GO:1903589; GO:1903670	GO:0005515; GO:0019888; GO:0008157; GO:0017020	GO:0005634; GO:0016607; GO:0016020; GO:0005886; GO:0042995; GO:0048471	26051	TRUE	1.14805	1.23713e-15	7.27191e-14	chr20	38805697	38923024	117328	+	126.881	131.339	138.287	292.185	217.568	216.643	50.7358	58.3742	56.3475	167.397	187.508	208.621	497.494	619.601	528.524	166.032	191.572	240.96	152.326	151.203	158.954	463.593	549.329	542.55	216.723	177.719	174.356	1.98919	2.03741
ENSG00000171631	ENST00000393592; ENST00000540342; ENST00000679753; ENST00000542092; ENST00000349767; ENST00000618468; ENST00000393591; ENST00000393590; ENST00000540124; ENST00000680915; ENST00000536225; ENST00000535931; ENST00000544437; ENST00000680955; ENST00000538328; ENST00000680825	P2RY6	protein_coding	protein_coding	pyrimidinergic receptor P2Y6 [Source:HGNC Symbol;Acc:HGNC:8543]	0.5814	2506	GO:0007186; GO:1904707; GO:0007165; GO:0035589; GO:0070374; GO:0006909; GO:0007200; GO:0007202; GO:0031587; GO:0032962; GO:0071415; GO:1905835; GO:0014911; GO:0030321; GO:0071380; GO:0071407	GO:0004930; GO:0005515; GO:0045028; GO:0038023; GO:0045030; GO:0001621; GO:0045029	GO:0016021; GO:0016020; GO:0005886; GO:0005887; GO:0016323; GO:0016324	5031	TRUE	1.15533	1.26743e-15	7.41537e-14	chr11	73264498	73305103	40606	+	56.2858	60.5096	37.7812	41.1327	33.9576	32.003	54.5022	38.3101	45.101	96.821	84.131	98.2661	116.017	126.07	109.389	75.7761	67.309	98.9115	130.183	148.922	106.38	141.259	128.22	118.549	163.37	98.8437	78.4141	1.13842	1.21097
ENSG00000110799	ENST00000261405; ENST00000612016; ENST00000621700; ENST00000538635; ENST00000539641; ENST00000321023; ENST00000538563; ENST00000545906; ENST00000540192	VWF	protein_coding	protein_coding	von Willebrand factor [Source:HGNC Symbol;Acc:HGNC:12726]	0.5302	1605	GO:0007155; GO:0030168; GO:0007596; GO:0007599; GO:0031589; GO:0009611; GO:1902533	GO:0005515; GO:0042802; GO:0047485; GO:0005178; GO:0002020; GO:0005201; GO:0051087; GO:0005518; GO:0019865	GO:0005783; GO:0005576; GO:0005615; GO:0031012; GO:0070062; GO:0062023; GO:0031091; GO:0031093; GO:0033093	7450	TRUE	-0.45751	1.3882e-15	8.08431e-14	chr12	5948877	6124770	175894	-	692.602	749.573	611.836	908.171	1035.62	970.059	823.048	948.581	898.429	497.539	511.847	487.87	755.659	686.057	824.73	665.101	538.474	567.334	528.988	564.722	629.84	491.361	699.733	534.571	496.135	589.834	718.641	21.8722	23.4222
ENSG00000160014	ENST00000391918; ENST00000597743; ENST00000477244; ENST00000598871; ENST00000291295; ENST00000595072; ENST00000602169; ENST00000594523; ENST00000597868; ENST00000599839; ENST00000596362; ENST00000482455; ENST00000486500	CALM3	protein_coding	protein_coding	calmodulin 3 [Source:HGNC Symbol;Acc:HGNC:1449]	0.5661	1213	GO:0016310; GO:0007186; GO:1901842; GO:0000086; GO:0001975; GO:0007190; GO:0019722; GO:0043388; GO:0050848; GO:0051000; GO:0051412; GO:0060314; GO:0090150; GO:0090151; GO:1900242; GO:1901020; GO:1901841; GO:1905913; GO:2000300; GO:0021762; GO:0010801; GO:0002027; GO:0005513; GO:0010880; GO:0010881; GO:0060315; GO:0055117; GO:0010800; GO:0032465; GO:0031954; GO:0051592; GO:0035307; GO:0032516; GO:…	GO:0005509; GO:0046872; GO:0016301; GO:0005515; GO:0019904; GO:0043539; GO:0008179; GO:0030235; GO:0031800; GO:0043548; GO:0044325; GO:0047485; GO:0048306; GO:0050998; GO:0019901; GO:0031432; GO:0097718; GO:0030234; GO:0010856; GO:0031997; GO:0072542	GO:0005634; GO:0005737; GO:0005886; GO:0005856; GO:0005815; GO:0005819; GO:0031982; GO:0000922; GO:0005813; GO:0008076; GO:0016020; GO:0030426; GO:0030672; GO:0031966; GO:0043005; GO:0043209; GO:0097225; GO:0005876; GO:0032991; GO:0034704; GO:0030017; GO:1902494	808	TRUE	-0.328216	1.74838e-15	1.0135e-13	chr19	46601074	46610782	9709	+	10554.1	12293.4	11043.5	17209.4	18482.9	18507.5	9359.82	10650.6	10134.2	9825.25	10058.6	9194.55	13840.1	12865	13628.4	8381.24	7683.58	7834.77	10095.1	10425	10502.9	13153.3	13595.7	12390.9	7493.97	7477.65	8358.01	441.005	508.276
ENSG00000124203	ENST00000637017; ENST00000610729; ENST00000371030	ZNF831	protein_coding	protein_coding	zinc finger protein 831 [Source:HGNC Symbol;Acc:HGNC:16167]	0.5187	7226		GO:0046872		128611	TRUE	5.77912	2.01843e-15	1.16467e-13	chr20	59123381	59259113	135733	+	0	0	0	0	1.74055	0	0.939553	0	0	8.13733	10.1356	13.0388	29.9161	19.5458	17.4239	18.4481	15.5329	26.9731	6.92392	5.7274	2.39029	21.7309	15.7433	29.6351	18.8066	15.3703	23.0629	0	0
ENSG00000196262	ENST00000481437; ENST00000451562; ENST00000489459; ENST00000355968; ENST00000676977; ENST00000677107; ENST00000468812; ENST00000479021; ENST00000415933; ENST00000620047; ENST00000678643; ENST00000677521; ENST00000678789; ENST00000678165; ENST00000677022; ENST00000678805; ENST00000494484; ENST00000480603	PPIA	protein_coding	protein_coding	peptidylprolyl isomerase A [Source:HGNC Symbol;Acc:HGNC:9253]	0.468	1903	GO:0006457; GO:0000413; GO:0006915; GO:0001934; GO:0030168; GO:0030593; GO:0043410; GO:0034599; GO:0051092; GO:0070527; GO:0001933; GO:0050714; GO:0006469; GO:0032148; GO:0042118; GO:0045070; GO:0019076; GO:1902176; GO:0032873; GO:0030595; GO:0034389; GO:0035307; GO:0045069; GO:0060352; GO:0061944; GO:1903901; GO:2001233	GO:0003755; GO:0016853; GO:0003723; GO:0005515; GO:0051082; GO:0016018; GO:0005178; GO:1904399; GO:0046790	GO:0005634; GO:0005737; GO:0016020; GO:0032991; GO:0005576; GO:0005925; GO:0005829; GO:0005615; GO:0031982; GO:0043231; GO:0070062; GO:0034774; GO:1904813	5478	TRUE	-0.262495	2.86228e-15	1.64405e-13	chr7	44796680	44824564	27885	+	12622.3	13660.3	13089.2	13599.7	14108	14377.1	13313.5	14551.6	13710.1	12319.9	11702.4	11127.6	10968.1	10794	11058.3	11694.1	11893	11153.4	12055.9	12539.7	12749.7	8412.28	11729.9	10209.2	11253.5	10932.1	11730.7	336.19	360.008
ENSG00000186810	ENST00000373691; ENST00000373693	CXCR3	protein_coding	protein_coding	C-X-C motif chemokine receptor 3 [Source:HGNC Symbol;Acc:HGNC:4540]	0.618	1738	GO:0007186; GO:0007165; GO:0006915; GO:0006935; GO:0006954; GO:0070098; GO:0030155; GO:0045944; GO:0001525; GO:0006955; GO:0016525; GO:0007189; GO:0007155; GO:0007204; GO:0019722; GO:0060326; GO:0001937; GO:0007166; GO:0002685; GO:1900119	GO:0004930; GO:0005515; GO:0004950; GO:0016494; GO:0038023; GO:0016493; GO:0019957; GO:0019956; GO:0019958	GO:0016021; GO:0016020; GO:0005886; GO:0009897; GO:0005887; GO:0005737; GO:0009986	2833	TRUE	5.6893	2.94614e-15	1.68452e-13	chrX	71615916	71618511	2596	-	0	0	0.733616	0	0	0	0	0.912097	0	5.81238	2.02712	4.34628	31.0241	40.0689	33.8797	22.3319	5.17762	36.8632	5.53914	4.58192	3.58543	15.6946	24.4583	14.8175	36.7176	17.2916	28.598	0	0
ENSG00000107736	ENST00000224721; ENST00000398809; ENST00000461841; ENST00000299366; ENST00000644511; ENST00000616684; ENST00000442677; ENST00000646131; ENST00000643732; ENST00000466757; ENST00000470494; ENST00000398792; ENST00000642965; ENST00000647092; ENST00000398788; ENST00000619887; ENST00000475158	CDH23	protein_coding	protein_coding	cadherin related 23 [Source:HGNC Symbol;Acc:HGNC:13733]	0.591	3895	GO:0007156; GO:0007155; GO:0007605; GO:0050896; GO:0007601; GO:0007626; GO:0060122; GO:0045494; GO:0050953; GO:0098742; GO:0016339; GO:0050957; GO:0006816; GO:0051480; GO:0042472; GO:0042491; GO:0048563; GO:0048839; GO:0060088; GO:0098609	GO:0005509; GO:0046872; GO:0005515; GO:0045296	GO:0016020; GO:0005886; GO:0016021; GO:0032420; GO:0016342; GO:0001917; GO:0005813; GO:0032426; GO:0045202; GO:0060091; GO:0098683; GO:0098684	64072	TRUE	-0.504446	3.3593e-15	1.91206e-13	chr10	71396920	71815947	419028	+	5145.86	5733.91	5263.32	6954.48	6876.03	6419.02	6372.98	6686.58	6582.22	4648.75	4957.31	4454.94	4345.6	3864.2	4506.01	4377.04	3707.18	4465.84	5037.84	5152.37	4726.79	3667.7	4179	3156.13	4266.41	4073.13	5062.77	66.9629	73.8299
ENSG00000165168	ENST00000696170; ENST00000696171; ENST00000378588; ENST00000696172; ENST00000696173; ENST00000492288	CYBB	protein_coding	protein_coding	cytochrome b-245 beta chain [Source:HGNC Symbol;Acc:HGNC:2578]	0.4318	2000	GO:0006811; GO:0034220; GO:0034765; GO:0045087; GO:0006954; GO:0022900; GO:0006801; GO:0007584; GO:0009410; GO:0032760; GO:0045766; GO:0050665; GO:0071276; GO:0071361; GO:0071456; GO:0072593; GO:0097411; GO:1904044; GO:1904845; GO:1990776; GO:0006952; GO:0042554; GO:0045730	GO:0016491; GO:0005515; GO:0046872; GO:0005244; GO:0016175; GO:0050664; GO:0046982; GO:0020037; GO:0009055; GO:0050660	GO:0016020; GO:0016021; GO:0005886; GO:0005887; GO:0005635; GO:0005737; GO:0005783; GO:0005791; GO:0005794; GO:0030425; GO:0043020; GO:0043025; GO:0045335; GO:0097038; GO:0005789; GO:0035579; GO:0070821; GO:0030670	1536	TRUE	0.438929	3.39417e-15	1.92321e-13	chrX	37780018	37813461	33444	+	32529.4	27984.6	28621.3	16772.3	16496.1	17011.3	17872.2	17030.7	18106.3	33901.3	32998.5	33582.6	25832	25756.5	25134	24083.5	27938.4	25071.5	34990.7	32742.4	33692.2	28880.4	24155.8	27727	24908	25073.7	23348.9	824.386	701.745
ENSG00000134590	ENST00000257013; ENST00000495563; ENST00000464369	RTL8C	protein_coding	protein_coding	retrotransposon Gag like 8C [Source:HGNC Symbol;Acc:HGNC:2569]	0.5824	795		GO:0005515		8933	TRUE	-0.406261	3.41452e-15	1.92496e-13	chrX	135032355	135033546	1192	+	934.917	1054.47	995.149	1104.16	1161.81	1162.39	1331.35	1552.39	1486.86	896.27	851.389	800.802	880.864	779.877	767.111	1062.22	947.506	1063.36	898.725	980.532	1003.92	770.091	818.857	767.092	1004.81	1039.21	1125.38	59.5835	66.4957
ENSG00000129559	ENST00000396828; ENST00000250495; ENST00000527046; ENST00000531430; ENST00000560427; ENST00000526430; ENST00000524927; ENST00000533242	NEDD8	protein_coding	protein_coding	NEDD8 ubiquitin like modifier [Source:HGNC Symbol;Acc:HGNC:7732]	0.483	829	GO:0036211; GO:0009653; GO:0006511; GO:0030162; GO:0006508; GO:0019941; GO:0045116; GO:0006357; GO:0008104	GO:0005515; GO:0031625; GO:0031386	GO:0005634; GO:0005654; GO:0005829; GO:0005737; GO:0070062	4738	TRUE	-0.289828	3.42787e-15	1.92496e-13	chr14	24216857	24232367	15511	-	2075.12	2171.79	2035.42	2376.8	2338.51	2243.81	2327.64	2480.04	2344.68	1881.03	1840.62	1791.75	1748.44	1780.62	1818.9	2066.19	1977.85	1783.87	1859.26	1941.6	1879.97	1624.99	2005.64	1747.33	1993.5	1798.32	1899.46	126.859	131.371
ENSG00000156711	ENST00000476951; ENST00000373766; ENST00000211287; ENST00000373759; ENST00000490334	MAPK13	protein_coding	protein_coding	mitogen-activated protein kinase 13 [Source:HGNC Symbol;Acc:HGNC:6875]	0.5627	2939	GO:0006468; GO:0016310; GO:0007049; GO:0000165; GO:0071347; GO:0035556; GO:0032755; GO:0050729; GO:0006970; GO:0051403; GO:0018105; GO:0034644; GO:0070301; GO:0072709; GO:0072740; GO:1903936	GO:0005524; GO:0004672; GO:0004707; GO:0000166; GO:0004674; GO:0016301; GO:0016740; GO:0106310; GO:0005515	GO:0005634; GO:0005737; GO:0005829	5603	TRUE	-0.198796	3.86503e-15	2.16081e-13	chr6	36127809	36144524	16716	+	5872.81	5733.84	5935.33	5665.99	5836.88	5545.68	5718.11	5689.06	5733.88	5395.05	5424.49	5344.84	4736.03	4707.6	5090.16	4841.16	4716.81	4833.38	5478.2	5565.92	5463	4650.63	4904.9	4402.21	4416.1	4556.33	5010.88	101.282	97.8443
ENSG00000152234	ENST00000398752; ENST00000593152; ENST00000282050; ENST00000586523; ENST00000590156; ENST00000590665; ENST00000586592; ENST00000587902; ENST00000592364; ENST00000589252; ENST00000589869; ENST00000589611; ENST00000590406; ENST00000590324; ENST00000590448; ENST00000591981; ENST00000592989; ENST00000585650; ENST00000591267; ENST00000588390	ATP5F1A	protein_coding	protein_coding	ATP synthase F1 subunit alpha [Source:HGNC Symbol;Acc:HGNC:823]	0.4724	1449	GO:0015986; GO:1902600; GO:0046034; GO:0006811; GO:0006629; GO:0042776; GO:0006754; GO:0001937; GO:0043536; GO:0006915; GO:0007568; GO:0014850; GO:0045471; GO:0071549; GO:0071732	GO:0046933; GO:0005524; GO:0003723; GO:0000166; GO:0005515; GO:0032559; GO:0042288; GO:0043531; GO:0043532; GO:0002020; GO:0016887	GO:0045261; GO:0005737; GO:0016020; GO:0005886; GO:0005739; GO:0005743; GO:0008180; GO:0016469; GO:0070062; GO:0005759; GO:0005753; GO:0045259; GO:0000275; GO:0005634; GO:0005754; GO:0009986; GO:0045121	498	TRUE	-0.235786	4.18177e-15	2.32754e-13	chr18	46080248	46104334	24087	-	11041.1	12309.5	10869.8	12144.2	12695.3	13029.7	10949.7	11371.5	11131.7	10276.3	9995.98	9768.73	10387.7	10046.9	10470.1	9957.12	9557.86	9168.32	9743.61	10334.5	11095.2	8632.04	10609.6	9276.89	9406.86	9135.06	9606.2	386.214	426.049
ENSG00000090382	ENST00000261267; ENST00000549690; ENST00000548839	LYZ	protein_coding	protein_coding	lysozyme [Source:HGNC Symbol;Acc:HGNC:6740]	0.4108	905	GO:0008152; GO:0006954; GO:0042742; GO:0050830; GO:0019835; GO:0001895; GO:0050829; GO:0031640; GO:0019730	GO:0016787; GO:0003824; GO:0016798; GO:0003796; GO:0042802	GO:0005576; GO:0005615; GO:0070062; GO:0035580; GO:1904724; GO:0035578	4069	TRUE	0.466621	4.33443e-15	2.40189e-13	chr12	69348381	69354234	5854	+	50364.4	40276.3	44354.1	39482	39780.1	47273.7	31201.6	30235.6	30307.5	56589.4	47858.2	54684.9	61131.9	61920.1	61801.5	45531.7	46324.2	49156.7	55409.3	51680.6	50205.5	72335.1	58534.9	72649.3	49613.5	46886	44405.3	2818.53	2230.25
ENSG00000100450	ENST00000216338; ENST00000557220; ENST00000382548	GZMH	protein_coding	protein_coding	granzyme H [Source:HGNC Symbol;Acc:HGNC:4710]	0.5447	714	GO:0006508; GO:0006915; GO:0019835	GO:0004252; GO:0008233; GO:0016787; GO:0008236	GO:0016020; GO:0005764; GO:0005737; GO:0043231; GO:0044194	2999	TRUE	6.06777	4.87306e-15	2.68852e-13	chr14	24606480	24609699	3220	-	0	0	0	0	0	0	0	0	0	2.32495	1.01356	5.43285	17.7281	18.5685	14.5199	22.6102	5.17762	31.7122	1.38478	4.58192	2.39029	12.0727	22.643	19.3768	23.2843	18.6557	13.0422	0	0
ENSG00000109861	ENST00000678554; ENST00000679224; ENST00000677208; ENST00000533897; ENST00000678395; ENST00000227266; ENST00000677802; ENST00000676612; ENST00000678506; ENST00000677661; ENST00000678520; ENST00000678464; ENST00000678915; ENST00000527018; ENST00000678065; ENST00000679199; ENST00000679032; ENST00000524463; ENST00000528020; ENST00000529974; ENST00000533865; ENST00000677976; ENST00000677796; ENST0000…	CTSC	protein_coding	protein_coding	cathepsin C [Source:HGNC Symbol;Acc:HGNC:2528]	0.4439	2056	GO:0006508; GO:0006915; GO:0006955; GO:0051603; GO:0001913; GO:0007568; GO:0010033; GO:0031642; GO:1903052; GO:1903980; GO:2001235	GO:0008234; GO:0008239; GO:0008233; GO:0016787; GO:0005515; GO:0004197; GO:0051087; GO:0004252; GO:0016505; GO:0019902; GO:0031404; GO:0042802; GO:0043621	GO:0005764; GO:0016020; GO:0043231; GO:0005654; GO:0005615; GO:0005813; GO:0005576; GO:0070062; GO:0062023; GO:0005788; GO:0035578; GO:0033116; GO:0030134; GO:0005737; GO:0005783; GO:0005794	1075	TRUE	0.410251	4.92559e-15	2.70564e-13	chr11	88265069	88359684	94616	-	3097.63	2940.13	2931.11	2291.43	2248.79	2485.53	1839.72	1977.43	1969.03	3629.25	3248.18	3569.61	3453.65	3422.7	3399.59	2341.93	2775.2	2924.66	3697.41	3709.06	3505.36	3935.72	3457.43	3477.74	2624.29	2367.13	2529.62	76.3643	71.7188
ENSG00000110955	ENST00000548474; ENST00000262030; ENST00000551182; ENST00000547808; ENST00000547250; ENST00000551020; ENST00000550162; ENST00000552959; ENST00000551570; ENST00000553007; ENST00000548647	ATP5F1B	protein_coding	protein_coding	ATP synthase F1 subunit beta [Source:HGNC Symbol;Acc:HGNC:830]	0.5019	809	GO:0015986; GO:1902600; GO:0046034; GO:0006811; GO:0001525; GO:0042776; GO:0006754; GO:0001649; GO:0051453; GO:0006091; GO:0006629; GO:0006933; GO:0043536; GO:0098761	GO:0046933; GO:0005524; GO:0000166; GO:0005515; GO:0046961; GO:0042288; GO:0043532	GO:0045261; GO:0005634; GO:0005737; GO:0016020; GO:0005886; GO:0005739; GO:0005743; GO:0005759; GO:0031966; GO:0009986; GO:0016469; GO:0070062; GO:0042645; GO:0005753; GO:0005754; GO:0045259	506	TRUE	-0.168855	5.17747e-15	2.83162e-13	chr12	56638175	56645984	7810	-	15888.8	16989.7	16654.6	15191.5	15943.4	15545.1	14740.6	15572.3	15451.7	14962.2	14980.4	14292.8	14192.5	14156.1	14113.4	13139.9	12975.1	13551.2	14724.5	15468.6	15504.5	12077.6	14551.3	12592.6	12911.1	13180	13657.9	994.361	1052.07
ENSG00000143891	ENST00000427858; ENST00000272252; ENST00000410063; ENST00000444351; ENST00000434934	GALM	protein_coding	protein_coding	galactose mutarotase [Source:HGNC Symbol;Acc:HGNC:24063]	0.5185	1091	GO:0005975; GO:0019318; GO:0006006; GO:0006012; GO:0033499	GO:0016853; GO:0030246; GO:0003824; GO:0004034	GO:0005737; GO:0070062	130589	TRUE	-0.236447	5.41889e-15	2.95083e-13	chr2	38666081	38741237	75157	+	5807.94	6188.71	5515.83	5124.11	5135.05	4787.91	6159.82	6213.21	6260.25	5089.32	4822.52	4707.02	4353.35	4191.09	4445.99	5517.91	4872.14	5338.87	5155.55	5109.99	5256.7	4026.95	4751.59	4107.88	5455.63	5219.54	5305.9	269.824	284.489
ENSG00000152518	ENST00000282388	ZFP36L2	protein_coding	protein_coding	ZFP36 ring finger protein like 2 [Source:HGNC Symbol;Acc:HGNC:1108]	0.544	3693	GO:0006417; GO:0010629; GO:0043488; GO:0061014; GO:0061158; GO:1900153; GO:0006402; GO:0071356; GO:0070371; GO:0045599; GO:0071560; GO:0097011; GO:0030097; GO:0044344; GO:0009611; GO:0071364; GO:2000737; GO:0071385; GO:0060216; GO:0033077; GO:0000165; GO:0000288; GO:0035019; GO:0045577; GO:0048103; GO:1901991	GO:0046872; GO:0003723; GO:0003729; GO:0035925; GO:0005515	GO:0005634; GO:0005737; GO:1990904	678	TRUE	0.261612	6.10262e-15	3.30883e-13	chr2	43222402	43226606	4205	-	1986.22	2164.29	2155.36	2060.56	1972.91	2080.36	2568.74	2586.71	2556.51	2465.61	2381.86	2385.02	2569.46	2367.97	2313.5	3306.09	3510.43	3098.31	2620.01	2395.2	2366.38	2800.88	2793.31	3284.93	3564.29	3369.93	3311.84	27.2604	29.3917
ENSG00000138796	ENST00000505878; ENST00000603302; ENST00000639335; ENST00000639146; ENST00000640201; ENST00000507260; ENST00000640752; ENST00000682197; ENST00000638621; ENST00000511742; ENST00000639013; ENST00000684696; ENST00000309522; ENST00000681992; ENST00000403312; ENST00000640060; ENST00000638559; ENST00000682373; ENST00000640586; ENST00000639698; ENST00000638648; ENST00000626637; ENST00000682067; ENST0000…	HADH	protein_coding	protein_coding	hydroxyacyl-CoA dehydrogenase [Source:HGNC Symbol;Acc:HGNC:4799]	0.4764	2140	GO:0006631; GO:0006629; GO:0006635; GO:0050796; GO:0120162; GO:0009410; GO:0009725; GO:0014823; GO:0032868; GO:0046676	GO:0016491; GO:0016616; GO:0070403; GO:0016740; GO:0042802; GO:0003857	GO:0005654; GO:0005739; GO:0005759; GO:0005737	3033	TRUE	-0.373824	6.22973e-15	3.36325e-13	chr4	107989714	108035241	45528	+	569.536	632.306	530.434	765.382	796.3	829.821	608.83	667.21	656.398	471.966	460.155	429.195	576.163	591.872	570.439	542.761	460.808	521.27	445.949	467.356	503.155	438.24	518.851	490.514	472.852	504.337	553.393	13.4894	14.8184
ENSG00000115590	ENST00000464994; ENST00000493749; ENST00000332549; ENST00000393414; ENST00000457817; ENST00000441002; ENST00000482658; ENST00000474085; ENST00000485335	IL1R2	protein_coding	protein_coding	interleukin 1 receptor type 2 [Source:HGNC Symbol;Acc:HGNC:5994]	0.5047	935	GO:0019221; GO:0006955; GO:0010955; GO:0016485; GO:0032690; GO:1900016; GO:2000660	GO:0005515; GO:0004908; GO:0004910; GO:0019966	GO:0016020; GO:0016021; GO:0005886; GO:0005576; GO:0005737	7850	TRUE	1.77427	6.74041e-15	3.6234e-13	chr2	101991960	102028544	36585	+	7.63198	8.44325	6.96935	7.63169	11.3136	6.7701	6.57687	12.7694	13.5651	26.737	14.1898	32.5971	31.0241	27.3641	35.8158	33.9832	31.0657	43.1569	23.5413	25.2006	13.1466	36.2182	28.9564	33.0545	44.7776	34.5831	29.5206	0.413635	0.452788
ENSG00000110900	ENST00000545802; ENST00000546076; ENST00000535215; ENST00000261177	TSPAN11	protein_coding	protein_coding	tetraspanin 11 [Source:HGNC Symbol;Acc:HGNC:30795]	0.5674	3413	GO:0016477		GO:0016020; GO:0016021; GO:0005887	441631	TRUE	-1.40756	6.7773e-15	3.62773e-13	chr12	30926428	30996602	70175	+	22.896	26.2679	32.2791	113.385	109.654	132.501	14.0933	15.5056	14.6086	15.1122	7.09491	13.0388	49.8602	42.0235	34.8478	3.8838	0	8.99102	16.6174	24.0551	16.732	31.3891	47.2297	42.173	3.58221	9.60642	11.0702	0.340022	0.385992
ENSG00000160654	ENST00000533462; ENST00000527777; ENST00000392883; ENST00000532917; ENST00000292144; ENST00000528540; ENST00000532903	CD3G	protein_coding	protein_coding	CD3 gamma subunit of T-cell receptor complex [Source:HGNC Symbol;Acc:HGNC:1675]	0.4452	1207	GO:0007166; GO:0002250; GO:0015031; GO:0002376; GO:0007163; GO:0042110; GO:0065003; GO:0050852; GO:0045059; GO:0046631; GO:0046629; GO:0070228	GO:0004888; GO:0005515; GO:0042802; GO:0030159; GO:0042608	GO:0016020; GO:0005829; GO:0005886; GO:0042105; GO:0016021; GO:0009897; GO:0005887; GO:0030669; GO:0042106	917	TRUE	5.46146	7.72338e-15	4.11663e-13	chr11	118344344	118355161	10818	+	0	0	0.366808	0	0.870274	0.967157	0	0	1.04347	6.97486	3.04068	9.77913	23.2393	35.7739	10.6479	27.1959	25.8881	35.9641	17.9395	6.87288	2.39029	25.3528	22.2093	27.2287	23.2843	20.1735	16.6053	0	0
ENSG00000113448	ENST00000340635; ENST00000636120; ENST00000360047; ENST00000507116; ENST00000358923; ENST00000317118; ENST00000503258; ENST00000405755; ENST00000515011; ENST00000502484; ENST00000505453; ENST00000309641; ENST00000405053; ENST00000502575; ENST00000621323; ENST00000515324; ENST00000638939; ENST00000514231; ENST00000512069; ENST00000509368; ENST00000509355; ENST00000504624; ENST00000506024; ENST0000…	PDE4D	protein_coding	protein_coding	phosphodiesterase 4D [Source:HGNC Symbol;Acc:HGNC:8783]	0.4442	1851	GO:0007165; GO:0006198; GO:0032729; GO:0043951; GO:0061028; GO:0002027; GO:0010880; GO:0033137; GO:0019933; GO:0010469; GO:0032743; GO:0071875; GO:1901844; GO:0032754; GO:0060314; GO:0086004; GO:0050852; GO:1901898; GO:0045822; GO:0086024; GO:0071320; GO:0071872	GO:0004114; GO:0008081; GO:0046872; GO:0016787; GO:0005515; GO:0030552; GO:0004115; GO:0044325; GO:0051117; GO:0097110; GO:0019899; GO:0031698; GO:1901363	GO:0005737; GO:0016020; GO:0005829; GO:0005886; GO:0005856; GO:0016324; GO:0005815; GO:0005634; GO:0048471; GO:0034704; GO:0005891	5144	TRUE	1.08386	8.01233e-15	4.25262e-13	chr5	58969038	60522120	1553083	-	89.6757	87.2469	92.8024	54.5121	52.2165	35.7849	46.9777	39.2202	46.9563	133.685	113.519	129.302	126.313	134.866	127.775	119.427	103.552	130.37	91.3957	111.112	113.539	126.764	110.203	134.498	102.093	117.198	83.9492	2.45557	2.36392
ENSG00000152229	ENST00000589328; ENST00000409746; ENST00000588801; ENST00000593086; ENST00000591729; ENST00000587042	PSTPIP2	protein_coding	protein_coding	proline-serine-threonine phosphatase interacting protein 2 [Source:HGNC Symbol;Acc:HGNC:9581]	0.4323	1478	GO:0016477; GO:0007010; GO:0030041	GO:0003779; GO:0051015	GO:0005737; GO:0016020; GO:0005886; GO:0005884; GO:0005829; GO:0005856	9050	TRUE	0.797967	8.45283e-15	4.46757e-13	chr18	45983536	46072272	88737	-	295.739	322.72	302.616	360.87	342.888	319.162	321.327	261.052	324.98	388.59	351.705	367.261	723.527	744.694	662.107	612.67	543.652	723.777	327.122	363.117	315.518	583.114	694.111	742.016	765.696	681.102	527.68	10.1419	10.9507
ENSG00000068903	ENST00000358931; ENST00000479290; ENST00000462654; ENST00000392081; ENST00000249396; ENST00000496069; ENST00000414941; ENST00000420440; ENST00000443898; ENST00000407552; ENST00000381766; ENST00000491960; ENST00000476771; ENST00000451193; ENST00000423526; ENST00000437828; ENST00000447739; ENST00000481381	SIRT2	protein_coding	protein_coding	sirtuin 2 [Source:HGNC Symbol;Acc:HGNC:10886]	0.5843	1260	GO:0006914; GO:0000122; GO:0051301; GO:0030154; GO:0006476; GO:0007049; GO:0002376; GO:0045087; GO:0007399; GO:0051321; GO:0051781; GO:0043161; GO:0045944; GO:0051726; GO:0008285; GO:0045836; GO:0071219; GO:0021762; GO:0045892; GO:0034599; GO:0045599; GO:0051775; GO:0014065; GO:0042177; GO:0031507; GO:0070932; GO:0071456; GO:0000183; GO:1900425; GO:0010507; GO:0042325; GO:0043388; GO:0032436; GO:…	GO:0070403; GO:0016740; GO:0046872; GO:0033558; GO:0008270; GO:0034979; GO:0017136; GO:0051287; GO:0005515; GO:0043130; GO:0004407; GO:0042826; GO:0003682; GO:0140297; GO:0003950; GO:0035035; GO:0042903; GO:0046970; GO:0140773; GO:0140774	GO:0005730; GO:0005829; GO:0005886; GO:0005634; GO:0005737; GO:0016020; GO:0005814; GO:0042995; GO:0005856; GO:0005694; GO:0005874; GO:0048471; GO:0043209; GO:0043204; GO:0030496; GO:0005815; GO:0005819; GO:0005813; GO:0072686; GO:0030426; GO:0033010; GO:0000792; GO:0000781; GO:0005677; GO:0072687; GO:0097386; GO:0033270; GO:0044224; GO:0043220; GO:0043219; GO:0005739	22933	TRUE	-0.31252	9.66391e-15	5.08629e-13	chr19	38878555	38899862	21308	-	961.63	1102.32	1049.08	1108.81	1191.41	1203.14	1202.66	1219.47	1178.08	856.745	835.861	837.746	916.32	855.128	990.257	1029.24	828.419	1005.2	922.267	963.349	860.533	711.091	934.993	775.088	883.91	947.193	1027.69	38.6831	43.8759
ENSG00000275395	ENST00000616721; ENST00000595713	FCGBP	protein_coding	protein_coding	Fc gamma binding protein [Source:HGNC Symbol;Acc:HGNC:13572]	0.5997	6640				8857	TRUE	5.68285	9.71073e-15	5.08964e-13	chr19	39863323	39934626	71304	-	0	0	0	0	0	0	0	0.912097	1.04347	5.81238	4.05424	4.34628	27.7001	18.5685	26.1358	19.419	20.7105	14.3856	5.53914	10.3093	7.17085	8.45092	23.8961	33.0546	13.4333	24.9767	38.7457	0	0
ENSG00000147684	ENST00000606244; ENST00000276689; ENST00000677021; ENST00000518008; ENST00000677822; ENST00000522532; ENST00000517367; ENST00000524241; ENST00000677782; ENST00000677950; ENST00000676713; ENST00000518657; ENST00000678801; ENST00000678753; ENST00000517830; ENST00000677095	NDUFB9	protein_coding	protein_coding	NADH:ubiquinone oxidoreductase subunit B9 [Source:HGNC Symbol;Acc:HGNC:7704]	0.4697	2290	GO:0006120; GO:0032981; GO:0009060; GO:0042776; GO:0007605	GO:0005515; GO:0008137	GO:0016020; GO:0005739; GO:0005743; GO:0070469; GO:0005747	4715	TRUE	-0.372906	9.8557e-15	5.14418e-13	chr8	124539101	124580648	41548	+	3669.09	4181.29	3546.67	5007.55	5850.01	5790.38	4651.72	5018.37	5027.45	3292.14	3164.33	3096.22	3991.04	3802.63	4148.82	4094.5	3427.58	3707.89	3196.11	3592.89	3546.99	3343.04	4123.29	3365.86	3648.51	3685.98	4121.11	81.2094	91.5722
ENSG00000185933	ENST00000329905	CALHM1	protein_coding	protein_coding	calcium homeostasis modulator 1 [Source:HGNC Symbol;Acc:HGNC:23494]	0.5616	3212	GO:0006811; GO:0034765; GO:0050896; GO:0006812; GO:0006816; GO:0070588; GO:0050909; GO:0051260; GO:0015867; GO:0050913; GO:0050916; GO:0050917; GO:0051291	GO:0005227; GO:0005244; GO:0005515; GO:0005262; GO:0042802; GO:0005261; GO:0005245	GO:0016020; GO:0016021; GO:0005783; GO:0005789; GO:0005886; GO:0016323; GO:0005887	255022	TRUE	-0.751538	1.03051e-14	5.3565e-13	chr10	103453240	103458900	5661	-	62.0098	69.4223	53.554	352.148	367.255	348.177	373.002	430.51	358.954	29.0619	39.5288	44.5494	183.929	222.782	227.478	259.244	274.414	165.435	40.1587	58.4195	49.0009	148.495	192.855	162.993	231.948	250.728	219.559	0.978518	1.08396
ENSG00000160888	ENST00000292433; ENST00000587885; ENST00000588173	IER2	protein_coding	protein_coding	immediate early response 2 [Source:HGNC Symbol;Acc:HGNC:28871]	0.6398	2112	GO:0030182; GO:0071774; GO:0045944; GO:0048870	GO:0003677; GO:0005515	GO:0005634; GO:0005737; GO:0005654	9592	TRUE	0.383784	1.0844e-14	5.61346e-13	chr19	13150411	13154911	4501	+	519.928	616.357	599.73	677.04	677.943	669.273	789.224	735.15	775.299	825.358	726.722	844.265	790.008	812.128	753.098	1060.28	1040.7	1087.91	815.638	765.181	713.501	680.903	835.798	671.348	1481.24	1392.93	1333.03	12.4777	14.6362
ENSG00000163219	ENST00000463483; ENST00000481684; ENST00000491237; ENST00000409202; ENST00000456116; ENST00000467265; ENST00000485573; ENST00000488795; ENST00000463061; ENST00000485700; ENST00000496266; ENST00000409030; ENST00000409220; ENST00000473986; ENST00000497079; ENST00000497259; ENST00000479844	ARHGAP25	protein_coding	protein_coding	Rho GTPase activating protein 25 [Source:HGNC Symbol;Acc:HGNC:28951]	0.5237	1504	GO:0007165; GO:0006911; GO:0090630; GO:0007015; GO:0051058; GO:0050790	GO:0005096; GO:0005515	GO:0001891	9938	TRUE	-0.356395	1.11756e-14	5.76137e-13	chr2	68679601	68826833	147233	+	4484.74	4490.87	4184.18	5660.54	6000.54	5853.23	5856.23	5902.18	5849.7	3903.6	3981.26	3993.14	4172.75	4052.82	4174.23	4761.54	4209.4	4158.35	3766.61	4085.93	4010.9	4235.12	5053.02	4498.84	5163.75	4672.56	4637.49	151.138	149.752
ENSG00000116731	ENST00000311066; ENST00000484063; ENST00000376048; ENST00000235372; ENST00000491134; ENST00000502727; ENST00000502724; ENST00000413440; ENST00000343137; ENST00000491815; ENST00000503842; ENST00000407521; ENST00000505823; ENST00000487453	PRDM2	protein_coding	protein_coding	PR/SET domain 2 [Source:HGNC Symbol;Acc:HGNC:9347]	0.4836	2560	GO:0032259; GO:0006355; GO:0006357; GO:0016571; GO:0010468; GO:0000122; GO:0045944; GO:0008340	GO:0005515; GO:0046872; GO:0016740; GO:0008168; GO:0003677; GO:0008270; GO:0003700; GO:0000977; GO:0000981; GO:0042054; GO:0001227; GO:0001228; GO:0043565	GO:0005634; GO:0005794; GO:0005654	7799	TRUE	0.34351	1.23714e-14	6.35181e-13	chr1	13700188	13825079	124892	+	625.822	544.121	534.806	517.865	528.255	526.134	527.09	511.686	535.3	639.362	727.735	720.396	692.503	672.375	635.971	694.23	755.932	657.244	682.698	673.542	666.89	618.123	587	694.145	765.697	689.741	687.275	12.3907	10.6597
ENSG00000162490	ENST00000294485	DRAXIN	protein_coding	protein_coding	dorsal inhibitory axon guidance protein [Source:HGNC Symbol;Acc:HGNC:25054]	0.5317	7365	GO:0016055; GO:0007411; GO:0090090; GO:0030900; GO:0021516; GO:0010977; GO:0021528; GO:0021960; GO:0030517; GO:0051402; GO:0110088; GO:0110091	GO:0005515	GO:0005576	374946	TRUE	-0.330095	1.26029e-14	6.4444e-13	chr1	11691710	11725857	34148	+	763.096	892.049	745.809	1146.25	1141.79	1117.64	692.134	719.725	737.734	602.163	642.812	598.611	894.16	934.592	891.7	614.687	497.542	596.105	695.162	727.448	770.867	744.629	877.963	757.76	503.3	560.915	673.438	5.25158	6.07443
ENSG00000140740	ENST00000630839; ENST00000565464; ENST00000268379; ENST00000567757; ENST00000561553; ENST00000565331; ENST00000563898; ENST00000564095; ENST00000618892; ENST00000567597; ENST00000563711; ENST00000567810; ENST00000561798	UQCRC2	protein_coding	protein_coding	ubiquinol-cytochrome c reductase core protein 2 [Source:HGNC Symbol;Acc:HGNC:12586]	0.4355	925	GO:0006508; GO:0045333; GO:0006122; GO:0009060; GO:0006119	GO:0004222; GO:0046872; GO:0005515	GO:0016020; GO:0005654; GO:0005739; GO:0005743; GO:0070469; GO:0005751; GO:0005750	7385	TRUE	-0.271409	1.31627e-14	6.70337e-13	chr16	21953288	21983660	30373	+	3997.25	4701.02	4108.25	4474.35	4748.24	4752.61	4784.21	5237.27	5010.75	3649.02	3802.09	3585.68	3676.36	3752.79	3730.64	4218.78	4333.71	3948.86	3503.6	3848.81	4128.11	3281.37	3929.36	3632.57	4165.21	3950.16	4153.2	218.912	254.745
ENSG00000163659	ENST00000486483; ENST00000295924; ENST00000461166; ENST00000473702; ENST00000481853; ENST00000542783; ENST00000495891	TIPARP	protein_coding	protein_coding	TCDD inducible poly(ADP-ribose) polymerase [Source:HGNC Symbol;Acc:HGNC:23696]	0.4169	2911	GO:0045732; GO:0071407; GO:0010629; GO:0140289; GO:0001570; GO:0001822; GO:0006807; GO:0008209; GO:0008210; GO:0008585; GO:0009791; GO:0030097; GO:0048008; GO:0048705; GO:0048745; GO:0060021; GO:0060325	GO:0046872; GO:0003950; GO:0016740; GO:0016757; GO:0016779; GO:1990404; GO:0000987	GO:0005634	25976	TRUE	0.33015	1.42695e-14	7.23776e-13	chr3	156673235	156706770	33536	+	626.776	612.604	610.735	501.512	528.256	549.344	596.616	581.918	593.735	695.16	697.328	802.975	665.911	664.557	638.875	808.801	797.356	796.605	796.251	670.106	743.378	686.939	634.231	769.373	1051.38	955.839	772.147	10.9133	10.5542
ENSG00000131724	ENST00000652600; ENST00000371642; ENST00000371666; ENST00000481868	IL13RA1	protein_coding	protein_coding	interleukin 13 receptor subunit alpha 1 [Source:HGNC Symbol;Acc:HGNC:5974]	0.4243	2476	GO:0019221; GO:0007166; GO:0008284; GO:0038165; GO:0048861	GO:0005515; GO:0004896; GO:0019955; GO:0004924; GO:0004923; GO:0005127	GO:0016020; GO:0016021; GO:0009897; GO:0005886; GO:0043235; GO:0005898	3597	TRUE	0.409828	1.4797e-14	7.47517e-13	chrX	118727133	118794535	67403	+	2422.2	2273.11	2435.97	2105.25	2063.42	2099.7	1905.41	1857.03	1908.51	2615.57	2655.53	2928.3	2900.76	2981.71	2873.97	2606.03	3292.96	2554.35	2644.94	2570.45	2858.78	3172.72	2616.76	2876.89	2536.2	2726.3	2363.49	49.5842	46.0426
ENSG00000113369	ENST00000265138; ENST00000511391; ENST00000505631; ENST00000514284; ENST00000508948; ENST00000503192; ENST00000507075	ARRDC3	protein_coding	protein_coding	arrestin domain containing 3 [Source:HGNC Symbol;Acc:HGNC:29263]	0.432	1082	GO:0015031; GO:0120163; GO:0035332; GO:0051443; GO:0001659; GO:0031649; GO:0031651; GO:0043588; GO:0060613; GO:0071878	GO:0005515; GO:0031699	GO:0005737; GO:0016020; GO:0005769; GO:0005886; GO:0005768; GO:0005764	57561	TRUE	0.567505	1.50259e-14	7.54972e-13	chr5	91368631	91383317	14687	-	225.143	245.793	245.395	303.087	351.59	289.18	227.371	275.453	298.433	339.444	297.987	395.511	437.661	408.507	451.085	491.301	403.854	421.679	481.904	351.663	365.714	682.11	463.021	917.548	385.087	316.051	328.416	10.5467	11.3928
ENSG00000197471	ENST00000395389; ENST00000436527; ENST00000360121; ENST00000652691; ENST00000563039; ENST00000561857	SPN	protein_coding	protein_coding	sialophorin [Source:HGNC Symbol;Acc:HGNC:11249]	0.5447	3535	GO:0050863; GO:2000404; GO:0007166; GO:0042742; GO:0006935; GO:0006955; GO:0007165; GO:0050776; GO:0006968; GO:0042130; GO:2000406; GO:0050901; GO:0032760; GO:0007163; GO:0002296; GO:0007162	GO:0005515; GO:0004888; GO:0031072; GO:0030544	GO:0005634; GO:0016020; GO:0016021; GO:0042995; GO:0016605; GO:0009986; GO:0009897; GO:0005886; GO:0005902; GO:0070062; GO:0005887; GO:0005615; GO:0001931	6693	TRUE	-0.286066	1.50646e-14	7.54972e-13	chr16	29662979	29670876	7898	+	9353.94	10781.1	9520.09	10468.3	11217	10528.5	12053	12432	12764.1	8888.2	8869.29	8597.69	8417.51	7846.62	8255.61	10385.3	9909.1	10126.6	9442.85	9499.47	9531.37	7002.5	7792.13	7172.51	8476.98	9362.14	10463.3	134.119	152.954
ENSG00000244682	ENST00000502411; ENST00000496692; ENST00000466542; ENST00000465075; ENST00000473530; ENST00000473712; ENST00000482226; ENST00000467903; ENST00000507374; ENST00000508651	FCGR2C	protein_coding	protein_coding	Fc gamma receptor IIc (gene/pseudogene) [Source:HGNC Symbol;Acc:HGNC:15626]	0.5096	788				9103	TRUE	1.725	1.57211e-14	7.84306e-13	chr1	161581339	161605662	24324	+	73.3626	53.1204	57.9016	17.5469	16.5788	20.1748	6.31211	10.1267	8.26887	123.724	88.5503	111.315	67.8715	97.7002	99.1013	34.2333	57.0159	54.3521	110.435	128.971	89.0863	100.478	67.3393	71.2357	53.5842	27.6183	38.776	4.71821	3.38041
ENSG00000041982	ENST00000350763; ENST00000341037; ENST00000705190; ENST00000705191; ENST00000705192; ENST00000537320; ENST00000423613; ENST00000542877; ENST00000544972; ENST00000460345; ENST00000476680; ENST00000473855; ENST00000635336; ENST00000481475; ENST00000534839	TNC	protein_coding	protein_coding	tenascin C [Source:HGNC Symbol;Acc:HGNC:5318]	0.5325	3413	GO:0007155; GO:0042127; GO:0031175; GO:0001649; GO:0030155; GO:0001558; GO:0009611; GO:0002009; GO:0007528; GO:0008284; GO:0010628; GO:0014012; GO:0030334; GO:0050727; GO:0060739; GO:0060740	GO:0005515; GO:0005201; GO:0045545	GO:0005615; GO:0016020; GO:0005576; GO:0005925; GO:0062023; GO:0005788; GO:0098966; GO:0005604; GO:0005614; GO:0090733	3371	TRUE	3.79851	1.57747e-14	7.84306e-13	chr9	115019575	115118207	98633	-	3.81599	2.81442	1.83404	0	0.870274	0	0	1.82419	2.08694	4.64991	13.1763	16.2985	14.4041	22.4777	14.5199	37.8671	36.2433	44.9551	9.69348	9.16384	9.56114	27.7673	19.1168	9.11849	24.1799	23.0554	18.4503	0.0566702	0.0413563
ENSG00000127946	ENST00000336926; ENST00000434438; ENST00000616821; ENST00000404944; ENST00000420909; ENST00000485723; ENST00000479835	HIP1	protein_coding	protein_coding	huntingtin interacting protein 1 [Source:HGNC Symbol;Acc:HGNC:4913]	0.5516	2918	GO:0006915; GO:0030154; GO:0006897; GO:0048268; GO:0072583; GO:0007015; GO:0006919; GO:0042981; GO:0030100; GO:0045742; GO:0048260; GO:0050821; GO:0051897; GO:0097190; GO:0099637; GO:2000588	GO:0003779; GO:0005543; GO:0030276; GO:0005515; GO:0035091; GO:0051015; GO:0005154; GO:0005200; GO:0032051; GO:0032266; GO:0035254; GO:0035612; GO:0035615; GO:0042803; GO:0043325; GO:0046982; GO:0080025	GO:0005634; GO:0005737; GO:0016020; GO:0031410; GO:0043231; GO:0012505; GO:0030136; GO:0030665; GO:0005829; GO:0098793; GO:0098890; GO:0005794; GO:0005856; GO:0031234; GO:0045211; GO:0098794; GO:0098888; GO:0098978	3092	TRUE	0.967175	1.58597e-14	7.85429e-13	chr7	75533298	75738962	205665	-	268.598	243.928	226.237	280.192	228.947	189.945	287.134	246.516	217.731	298.047	400.097	325.962	643.751	720.468	671.112	396.147	486.696	508.88	405.742	390.676	344.201	604.337	596.499	539.69	497.927	428.434	364.394	4.66553	4.19244
ENSG00000147894	ENST00000673600; ENST00000380003; ENST00000619707; ENST00000488117; ENST00000644136; ENST00000647196; ENST00000379997; ENST00000379995	C9orf72	protein_coding	protein_coding	C9orf72-SMCR8 complex subunit [Source:HGNC Symbol;Acc:HGNC:28337]	0.3879	2553	GO:0050790; GO:0006914; GO:1902774; GO:0006897; GO:0043547; GO:0110053; GO:0001933; GO:0010506; GO:0034063; GO:1903432; GO:0048675; GO:0016239; GO:2000785; GO:0032880; GO:1904425	GO:0005085; GO:0005515; GO:0031267	GO:0005634; GO:0005737; GO:0016020; GO:0031410; GO:0043231; GO:0005829; GO:0042995; GO:0005768; GO:0005576; GO:0005615; GO:0031965; GO:0030425; GO:0005764; GO:0045202; GO:0005776; GO:0043204; GO:0000932; GO:0030424; GO:0010494; GO:0090543; GO:0030426; GO:0098793; GO:0044295; GO:0098794; GO:1990316; GO:0032045; GO:0043005; GO:0044304	203228	TRUE	0.558809	1.67162e-14	8.246e-13	chr9	27535640	27573866	38227	-	248.039	197.009	257.132	156.995	127.06	142.172	196.366	168.738	167.999	341.769	303.054	319.452	219.384	216.958	244.902	261.186	274.414	267.933	296.344	306.988	344.201	234.211	178.799	287.232	283.89	296.838	260.15	4.9244	3.87012
ENSG00000124882	ENST00000244869; ENST00000507603; ENST00000503689	EREG	protein_coding	protein_coding	epiregulin [Source:HGNC Symbol;Acc:HGNC:3443]	0.3924	2168	GO:0030154; GO:0051781; GO:0019221; GO:0009653; GO:0001525; GO:0008284; GO:0042327; GO:0007171; GO:0008285; GO:0007267; GO:0001819; GO:0032755; GO:0045892; GO:0001550; GO:0007173; GO:0045089; GO:0001556; GO:0007143; GO:0009299; GO:0009887; GO:0030216; GO:0030728; GO:0038134; GO:0038135; GO:0038138; GO:0042060; GO:0042700; GO:0043434; GO:0043616; GO:0045740; GO:0045741; GO:0045840; GO:0045860; GO:…	GO:0005515; GO:0008083; GO:0005154; GO:0030297; GO:0048018	GO:0016020; GO:0016021; GO:0005886; GO:0005576; GO:0005615; GO:0005887; GO:0030669	2069	TRUE	4.37271	1.73726e-14	8.51898e-13	chr4	74365145	74388749	23605	+	0.953997	1.87628	2.93447	0	6.96219	1.93431	0	2.73629	1.04347	16.1152	3.04068	16.2986	74.2363	81.115	60.9836	81.5598	77.6643	117.782	9.69349	6.87288	9.56114	77.2655	98.4727	134.498	163.886	145.057	75.6465	0.0223034	0.0434038
ENSG00000116221	ENST00000487096; ENST00000336230; ENST00000360840; ENST00000605337; ENST00000490670; ENST00000398219	MRPL37	protein_coding	protein_coding	mitochondrial ribosomal protein L37 [Source:HGNC Symbol;Acc:HGNC:14034]	0.5277	1088	GO:0006412; GO:0032543	GO:0003735; GO:0003723	GO:0005840; GO:0005739; GO:0005743; GO:1990904; GO:0005762; GO:0005761	51253	TRUE	-0.254054	1.7405e-14	8.51898e-13	chr1	54184041	54225464	41424	+	2150.31	2472.93	2426.07	3231.47	3169.54	3194.52	2809.26	2789.19	2752.67	2097.11	1992.65	2041.66	2670.29	2621.09	2759.75	2402.13	2226.37	2120.08	2060.56	2232.54	2262.41	2316.76	2824.23	2365.1	2229.93	2188.34	2304.45	100.174	113.992
ENSG00000134780	ENST00000257215; ENST00000540717	DAGLA	protein_coding	protein_coding	diacylglycerol lipase alpha [Source:HGNC Symbol;Acc:HGNC:1165]	0.6282	5749	GO:0006629; GO:0016042; GO:0019369; GO:0022008; GO:0042136; GO:0150077; GO:0046340; GO:0071926; GO:0007216; GO:0007405; GO:0098921	GO:0046872; GO:0016787; GO:0005515; GO:0004806; GO:0004465; GO:0016298; GO:0047372	GO:0016020; GO:0016021; GO:0005886; GO:0042995; GO:0005768; GO:0045202; GO:0045211; GO:0031901; GO:0005737; GO:0098839; GO:0032591; GO:0032590; GO:0043196; GO:0099055	747	TRUE	-0.292037	1.97304e-14	9.59088e-13	chr11	61680391	61747001	66611	+	1182	1358.43	1215.23	2278.6	2235.73	2077.46	2276.54	2122.45	2417.72	1056.69	1076.4	1068.1	1773.91	1713.19	1686.24	1928.31	1874.3	1782.02	1146.6	1156.94	1160.48	1675.7	1891.72	1670.96	1968.42	1796.4	1678.98	10.421	11.8504
ENSG00000118564	ENST00000341285; ENST00000513163; ENST00000511441; ENST00000412094; ENST00000507700; ENST00000504837; ENST00000512066; ENST00000503196; ENST00000509314; ENST00000510802; ENST00000507899; ENST00000515679; ENST00000514541	FBXL5	protein_coding	protein_coding	F-box and leucine rich repeat protein 5 [Source:HGNC Symbol;Acc:HGNC:13602]	0.4296	1462	GO:0016567; GO:0055072; GO:0031146; GO:0030163; GO:0045732	GO:0005515; GO:0046872; GO:0004842; GO:0005506	GO:0005737; GO:0048471; GO:0005829; GO:0019005; GO:0000151	26234	TRUE	0.38521	1.97475e-14	9.59088e-13	chr4	15604381	15681679	77299	-	1023.64	984.108	994.783	1052.08	952.08	1003.91	987.47	886.559	948.515	1167.13	1192.96	1252.82	1322.96	1376.02	1289.37	1263.21	1667.19	1173.33	1160.45	1129.44	1184.39	1419.75	1283.36	1596.87	1401.54	1473.63	1242.63	35.4882	33.7586
ENSG00000198846	ENST00000361421	TOX	protein_coding	protein_coding	thymocyte selection associated high mobility group box [Source:HGNC Symbol;Acc:HGNC:18988]	0.4105	4076	GO:0006325; GO:0007399; GO:0006357; GO:2000179; GO:0001779; GO:0010976; GO:0002362; GO:0002364; GO:0002521; GO:0021895; GO:0030098; GO:0032825; GO:0043373; GO:0043375; GO:0048535; GO:0048541; GO:1901537; GO:1902232	GO:0003677; GO:0031490; GO:0005515	GO:0005634	9760	TRUE	5.64991	2.10814e-14	1.01994e-12	chr8	58805412	59119147	313736	-	0	0	0	0	0.870274	0	0	0.912097	0	6.97486	6.08135	6.51942	15.5121	25.4095	14.5199	14.5643	10.3552	19.7803	1.38478	3.43644	1.19514	20.5237	21.3659	14.8175	22.3888	14.4096	13.8378	0	0
ENSG00000105374	ENST00000595217; ENST00000593572; ENST00000600427; ENST00000221978; ENST00000595157	NKG7	protein_coding	protein_coding	natural killer cell granule protein 7 [Source:HGNC Symbol;Acc:HGNC:7830]	0.586	566	GO:0006954; GO:0019835; GO:0050729; GO:0043320; GO:0042832; GO:0042267; GO:0140507; GO:0002420; GO:0035710	GO:0005515	GO:0016021; GO:0016020; GO:0005886; GO:0005764; GO:0005887; GO:0044194; GO:0101004	4818	TRUE	4.7554	2.12541e-14	1.02435e-12	chr19	51371606	51372701	1096	-	4.76999	0	2.93446	0	1.74055	1.93431	0	0.912097	1.04347	8.13733	16.2169	21.7314	47.6442	76.2285	38.7197	50.4894	93.197	102.498	24.9261	19.4732	9.56114	47.0837	56.7883	60.4099	93.1373	75.8907	58.1186	0.426702	0
ENSG00000135821	ENST00000331872; ENST00000642379; ENST00000417584; ENST00000311223; ENST00000491322; ENST00000339526; ENST00000463851; ENST00000461447; ENST00000484996; ENST00000489818; ENST00000475808; ENST00000480604; ENST00000462444	GLUL	protein_coding	protein_coding	glutamate-ammonia ligase [Source:HGNC Symbol;Acc:HGNC:4341]	0.504	2848	GO:0006807; GO:0006542; GO:0042254; GO:0001525; GO:0006536; GO:0009267; GO:0009749; GO:0010594; GO:0019676; GO:0032024; GO:0050679; GO:0051968; GO:1903670; GO:1904749; GO:0008283; GO:0006538; GO:0018345	GO:0004356; GO:0046872; GO:0000166; GO:0005524; GO:0016740; GO:0003824; GO:0019706; GO:0016874; GO:0005515; GO:0042802; GO:0000287; GO:0016595; GO:0030145; GO:0045503	GO:0005634; GO:0005737; GO:0016020; GO:0005783; GO:0005829; GO:0005886; GO:0043231; GO:0005739; GO:0070062; GO:0005791; GO:0032991; GO:0042995; GO:0043005; GO:0043204; GO:0043209; GO:0043679; GO:0044297; GO:0097386	2752	TRUE	0.299826	2.14575e-14	1.0302e-12	chr1	182378098	182392206	14109	-	11923.6	11947.5	11175.9	10931.9	11143.9	11988.9	10881.9	11835.4	11281	14134.5	12383.9	12996.5	14894.9	14593.9	14116.2	14049.7	14528.4	15507.9	13573.6	13686.2	12801.8	15115.4	16141.1	16354	18272.8	13791	14439.2	212.204	210.391
ENSG00000139193	ENST00000266557; ENST00000541233	CD27	protein_coding	protein_coding	CD27 molecule [Source:HGNC Symbol;Acc:HGNC:11922]	0.5888	1145	GO:0043066; GO:0006915; GO:0007166; GO:0043154; GO:0045582; GO:1901224; GO:0046330; GO:0097191; GO:0016064; GO:0045579; GO:0070233	GO:0005515; GO:0004888; GO:0043027	GO:0016020; GO:0016021; GO:0005576; GO:0009897; GO:0005886; GO:0005887; GO:0009986	939	TRUE	5.37103	2.26993e-14	1.08568e-12	chr12	6444955	6451718	6764	+	0	0	0	0	0	1.93431	0	0.912097	1.04347	10.4623	8.10847	14.1254	32.1321	26.3868	19.3599	8.73855	5.17762	22.4776	5.53914	11.4548	10.7563	10.8655	27.5507	17.0972	14.3288	16.3309	12.9153	0	0
ENSG00000130787	ENST00000535831; ENST00000253083; ENST00000452196; ENST00000536772; ENST00000536847; ENST00000541712; ENST00000536617; ENST00000538236; ENST00000535012; ENST00000537322	HIP1R	protein_coding	protein_coding	huntingtin interacting protein 1 related [Source:HGNC Symbol;Acc:HGNC:18415]	0.6162	1650	GO:0006897; GO:0006915; GO:2000369; GO:0007015; GO:0006919; GO:0030100; GO:0045742; GO:0048268; GO:0050821; GO:2000588; GO:0043065; GO:0032092; GO:0006898; GO:0030837; GO:0032956; GO:0034316; GO:0043066; GO:0055123; GO:0060453; GO:0061024; GO:1901030; GO:1905445	GO:0003779; GO:0005543; GO:0030276; GO:0035091; GO:0005515; GO:0042802; GO:0051015; GO:0032051; GO:0035615; GO:0042803; GO:0043325; GO:0080025; GO:0005546; GO:0005547; GO:0017124; GO:0046982	GO:0005737; GO:0016020; GO:0031410; GO:0043231; GO:0005829; GO:0005886; GO:0005739; GO:0012505; GO:0048471; GO:0030136; GO:0030665; GO:0005905; GO:0005856; GO:0005938; GO:0014069; GO:0016324; GO:0032587; GO:0032839; GO:0043025; GO:0043197; GO:0097060	9026	TRUE	1.19217	2.39719e-14	1.14221e-12	chr12	122834453	122862961	28509	+	14.3099	9.38138	12.8383	47.9706	52.2164	38.6863	16.912	14.5935	18.7825	23.2495	25.3389	19.5583	91.9644	114.343	93.8953	42.7218	72.4867	52.148	15.2326	13.7458	20.3174	79.6801	112.452	86.6256	42.0909	29.7799	52.5835	0.43958	0.285149
ENSG00000091592	ENST00000699705; ENST00000544378; ENST00000699800; ENST00000699801; ENST00000699771; ENST00000699622; ENST00000574406; ENST00000699772; ENST00000699623; ENST00000699773; ENST00000699706; ENST00000699612; ENST00000699629; ENST00000699624; ENST00000699630; ENST00000572143; ENST00000699631; ENST00000262467; ENST00000699707; ENST00000699708; ENST00000699613; ENST00000699614; ENST00000699625; ENST0000…	NLRP1	protein_coding	protein_coding	NLR family pyrin domain containing 1 [Source:HGNC Symbol;Acc:HGNC:14374]	0.5488	3586	GO:0006508; GO:0006915; GO:0042981; GO:0012501; GO:0045087; GO:0048583; GO:0002376; GO:0051607; GO:0006954; GO:0051260; GO:0032731; GO:0006919; GO:0002221; GO:0050729; GO:0070269; GO:0140374; GO:0097264; GO:0042742; GO:0050727; GO:0051402; GO:0032495; GO:1904784	GO:0005515; GO:0000166; GO:0005524; GO:0008233; GO:0016787; GO:0019899; GO:0019904; GO:0016887; GO:0003690; GO:0008656; GO:0043621; GO:0003725; GO:0140608	GO:0005634; GO:0005737; GO:0005654; GO:0005829; GO:0005730; GO:0061702; GO:0072558	22861	TRUE	0.739801	2.40665e-14	1.14239e-12	chr17	5499415	5619424	120010	-	167.197	174.494	163.965	115.714	128.8	171.187	124.962	166.002	129.872	296.599	229.184	234.699	227.141	256.05	288.462	216.44	186.394	280.926	220.181	251.454	207.955	230.672	248.879	199.469	177.319	229.575	253.692	2.36321	2.44039
ENSG00000063660	ENST00000264039; ENST00000469694; ENST00000420138; ENST00000426280; ENST00000427506; ENST00000425056; ENST00000495100; ENST00000455111; ENST00000466624	GPC1	protein_coding	protein_coding	glypican 1 [Source:HGNC Symbol;Acc:HGNC:4449]	0.6541	1762	GO:0009966; GO:0040037; GO:2001016; GO:0016477; GO:1905475; GO:0032288; GO:0014037; GO:0030200	GO:0005515; GO:0043236; GO:0017134; GO:0005507	GO:0046658; GO:0062023; GO:0016020; GO:0005654; GO:0005829; GO:0005886; GO:0005768; GO:0005576; GO:0005615; GO:0045121; GO:0031225; GO:0043202; GO:0045202; GO:0031012; GO:0070062; GO:0009986; GO:0031226; GO:0005796	2817	TRUE	-0.616068	2.73248e-14	1.29218e-12	chr2	240435663	240468076	32414	+	180.305	206.391	214.949	123.197	103.563	109.288	253.68	238.97	245.216	138.334	155.074	145.6	59.8322	65.4784	66.7915	167.974	98.3749	163.636	134.324	185.568	154.173	48.291	72.2504	53.5711	191.648	187.325	162.363	5.18665	5.87454
ENSG00000072694	ENST00000358671; ENST00000236937; ENST00000674150; ENST00000367961; ENST00000480308; ENST00000485778	FCGR2B	protein_coding	protein_coding	Fc gamma receptor IIb [Source:HGNC Symbol;Acc:HGNC:3618]	0.502	2084	GO:0007166; GO:0006955; GO:0007165; GO:1904646; GO:0046330; GO:0050776; GO:0032693; GO:0050765; GO:0006898; GO:0050766; GO:0006911; GO:0002638; GO:0050859; GO:0001811; GO:0001814; GO:0001818; GO:0002266; GO:0002313; GO:0002316; GO:0002436; GO:0002605; GO:0002622; GO:0002819; GO:0002865; GO:0002922; GO:0002924; GO:0006952; GO:0006954; GO:0009617; GO:0010469; GO:0016064; GO:0019886; GO:0021549; GO:…	GO:0005515; GO:0004888; GO:0001540; GO:0044877; GO:0019864; GO:0019772	GO:0016020; GO:0016021; GO:0005886; GO:0005887; GO:0043197; GO:0009897; GO:0044297	2213	TRUE	1.54869	2.82836e-14	1.33251e-12	chr1	161663143	161678654	15512	+	78.545	78.4178	70.6989	26.4872	17.6562	26.5819	69.8103	68.207	65.341	166.085	131.118	129.437	127.454	184.606	161.191	132.658	109.432	197.028	174.379	129.337	127.646	135.359	165.139	142.57	189.705	160.295	165.839	1.91032	1.88715
ENSG00000120963	ENST00000520984; ENST00000518071; ENST00000311212; ENST00000519744; ENST00000520498; ENST00000517844; ENST00000519103; ENST00000520347; ENST00000519882; ENST00000521272; ENST00000518336; ENST00000523146; ENST00000519916; ENST00000523922; ENST00000520454	ZNF706	protein_coding	protein_coding	zinc finger protein 706 [Source:HGNC Symbol;Acc:HGNC:24992]	0.4615	948	GO:0006417; GO:1902455; GO:0045892	GO:0046872	GO:0005634; GO:0005737	51123	TRUE	-0.232793	2.96387e-14	1.39114e-12	chr8	101177878	101206193	28316	-	1754.4	1793.72	1747.11	1889.39	1795.37	1864.68	2323.52	2190.86	2247.64	1589.11	1626.76	1549.45	1492.48	1485.48	1486.84	1973.94	1977.85	1835.07	1620.2	1636.89	1698.3	1486.15	1481.27	1470.36	1828.71	1866.53	1835.81	93.7113	94.8034
ENSG00000102172	ENST00000404933; ENST00000379404; ENST00000478094; ENST00000457085	SMS	protein_coding	protein_coding	spermine synthase [Source:HGNC Symbol;Acc:HGNC:11123]	0.5029	1074	GO:0006597; GO:0006596; GO:0006595; GO:0006555; GO:0008215	GO:0016740; GO:0016768	GO:0005829; GO:0070062	6611	TRUE	-0.232725	2.99961e-14	1.40268e-12	chrX	21940709	21994837	54129	+	2687.41	2729.05	2596.27	1813.08	1883.27	1788.28	2497.33	2429.82	2510.6	2286.59	2300.78	2357.86	1539.02	1504.05	1586.54	2107.93	2386.88	1920.49	2344.44	2583.06	2556.41	1382.33	1487.74	1455.54	1933.49	2062.5	2058.14	126.828	127.437
ENSG00000163874	ENST00000640233; ENST00000373087; ENST00000472312; ENST00000471012	ZC3H12A	protein_coding	protein_coding	zinc finger CCCH-type containing 12A [Source:HGNC Symbol;Acc:HGNC:26259]	0.6084	1591	GO:0010628; GO:0006915; GO:0010468; GO:0030154; GO:0006974; GO:0002376; GO:0051607; GO:0007399; GO:0016579; GO:0006954; GO:0061014; GO:0061158; GO:0090503; GO:0045944; GO:0001525; GO:0098586; GO:0071222; GO:0090502; GO:0071347; GO:0071356; GO:2000627; GO:0042307; GO:0034599; GO:0032689; GO:0032720; GO:0032715; GO:0001933; GO:0050852; GO:0051259; GO:1901223; GO:0045766; GO:0010595; GO:0043124; GO:…	GO:0046872; GO:0016787; GO:0003723; GO:0004843; GO:0003677; GO:0005515; GO:0004519; GO:0004518; GO:0035925; GO:0003729; GO:0004521; GO:0003682; GO:0043022; GO:0003730; GO:0035613; GO:0004540; GO:0035198; GO:0004532	GO:0005737; GO:0005634; GO:0016020; GO:0032991; GO:0005783; GO:0005654; GO:0005791; GO:0005856; GO:0036464; GO:0000932; GO:0030867; GO:0042406	80149	TRUE	0.494419	3.32284e-14	1.54412e-12	chr1	37474580	37484377	9798	+	365.381	396.832	361.306	470.985	513.461	499.053	490.446	473.378	484.171	505.677	442.925	403.117	698.043	711.467	637.907	833.076	771.464	823.578	558.068	531.503	460.13	845.092	1105.4	1034.95	814.056	640.749	630.079	11.6402	12.5091
ENSG00000079393	ENST00000472493; ENST00000491677; ENST00000372702; ENST00000464872; ENST00000478873; ENST00000605915; ENST00000308475; ENST00000479884; ENST00000607131; ENST00000394707; ENST00000494588; ENST00000372700; ENST00000607487; ENST00000607009; ENST00000473072	DUSP13	protein_coding	protein_coding	dual specificity phosphatase 13 [Source:HGNC Symbol;Acc:HGNC:19681]	0.6058	1096	GO:0006470; GO:0016311; GO:0007283; GO:0043409; GO:0051321	GO:0016791; GO:0008138; GO:0016787; GO:0004722; GO:0004721; GO:0017018; GO:0005515; GO:0004725; GO:0033549	GO:0005737; GO:0016020; GO:0016021	51207	TRUE	-0.501677	3.32662e-14	1.54412e-12	chr10	75094432	75109221	14790	-	396.863	561.007	475.016	838.395	903.344	772.759	735.669	715.084	708.517	347.58	358.8	355.309	645.967	667.489	652.427	451.492	372.789	440.56	380.816	373.426	402.763	558.968	714.07	670.209	398.521	469.754	519.377	18.3533	25.6713
ENSG00000175899	ENST00000543436; ENST00000318602; ENST00000495442; ENST00000495709; ENST00000545828; ENST00000542567; ENST00000462568; ENST00000546069; ENST00000472360; ENST00000539638; ENST00000404455; ENST00000467091; ENST00000497324	A2M	protein_coding	protein_coding	alpha-2-macroglobulin [Source:HGNC Symbol;Acc:HGNC:7]	0.4598	891	GO:0010466; GO:0001553; GO:0001869; GO:0002438; GO:0006953; GO:0007584; GO:0010037; GO:0010951; GO:0034695; GO:0048863; GO:0051384; GO:1990402	GO:0004866; GO:0005515; GO:0019838; GO:0019899; GO:0004867; GO:0030414; GO:0048306; GO:0005102; GO:0002020; GO:0019966; GO:0019959; GO:0042802; GO:0043120; GO:0048403; GO:0048406	GO:0005576; GO:0005615; GO:0070062; GO:0072562; GO:0062023; GO:0031093	2	TRUE	-0.197234	3.37451e-14	1.56059e-12	chr12	9067664	9116229	48566	-	51891.8	52242.2	48748.4	51044	51089.4	46215.6	61611.1	61680.5	62185.7	44808.8	45771.3	44935.1	44376.7	43442.5	44717.4	52965.3	49767.3	52965.2	47543.9	48149.1	47239.2	38717.2	44083.8	37374.4	52806.2	51891	52684.1	2949.6	2938.27
ENSG00000115963	ENST00000375734; ENST00000263895; ENST00000409557; ENST00000497865; ENST00000473639; ENST00000466334; ENST00000472416; ENST00000454202; ENST00000439275	RND3	protein_coding	protein_coding	Rho family GTPase 3 [Source:HGNC Symbol;Acc:HGNC:671]	0.4323	1219	GO:0007264; GO:0016477; GO:0007015; GO:0008360; GO:0007155; GO:0007163; GO:0030865; GO:0032956; GO:0030036	GO:0005525; GO:0003924; GO:0000166; GO:0005515; GO:0019901	GO:0016020; GO:0005794; GO:0005925; GO:0000139; GO:0005886; GO:0005856; GO:0031410; GO:0005938; GO:0042995	390	TRUE	1.02487	3.49021e-14	1.60818e-12	chr2	150468195	150539011	70817	-	89.6757	71.2986	97.2041	14.1732	11.3136	11.6059	56.3731	41.0444	41.7388	155.772	131.763	145.6	35.4561	32.2505	28.0718	106.804	113.908	112.388	73.3935	82.4746	108.758	32.5964	39.6393	50.1517	257.024	195.971	164.208	3.72868	2.93337
ENSG00000134574	ENST00000622878; ENST00000614825; ENST00000256996; ENST00000378601; ENST00000622090; ENST00000615695; ENST00000610805; ENST00000612309; ENST00000617022; ENST00000378600; ENST00000378603; ENST00000616278; ENST00000617847; ENST00000614394; ENST00000620515; ENST00000614884	DDB2	protein_coding	protein_coding	damage specific DNA binding protein 2 [Source:HGNC Symbol;Acc:HGNC:2718]	0.5425	1180	GO:0006281; GO:0016567; GO:0006974; GO:0051865; GO:0006289; GO:0009411; GO:0000209; GO:0035518; GO:0034644; GO:0070914; GO:0006290	GO:0003684; GO:0005515; GO:0003677; GO:0004842; GO:0044877	GO:0005634; GO:0005654; GO:0030054; GO:0080008; GO:0032991; GO:0005694; GO:0090734; GO:0031464; GO:0031465	1643	TRUE	-0.422521	3.67535e-14	1.68731e-12	chr11	47214465	47239217	24753	+	788.001	724.243	684.097	979.998	1001.68	982.631	768.928	820.649	751.299	592.863	572.66	610.652	631.563	618.624	631.132	632.089	595.426	665.336	535.914	609.395	555.741	657.965	717.102	626.896	619.721	634.985	676.256	33.8477	30.7817
ENSG00000175445	ENST00000520959; ENST00000524029; ENST00000522701; ENST00000650287; ENST00000519773; ENST00000521994; ENST00000523696; ENST00000650478	LPL	protein_coding	protein_coding	lipoprotein lipase [Source:HGNC Symbol;Acc:HGNC:6677]	0.5138	1144	GO:0006629; GO:0050729; GO:0006631; GO:0016042; GO:0009409; GO:0009410; GO:0009617; GO:0010744; GO:0019432; GO:0019433; GO:0031670; GO:0032731; GO:0032755; GO:0032760; GO:0071398; GO:1900077; GO:2000343; GO:0010890; GO:0032722; GO:0006633; GO:0042632; GO:0070328; GO:0006641; GO:0034372; GO:0034371; GO:0010886; GO:0006644; GO:0009749; GO:0010884; GO:0045600; GO:0055096	GO:0016298; GO:0004465; GO:0005515; GO:0046872; GO:0016787; GO:0005509; GO:0042803; GO:0008201; GO:0008970; GO:0052689; GO:0052739; GO:0052740; GO:0004806; GO:0017129; GO:0043395; GO:0005102; GO:0004620; GO:0034185; GO:0043495; GO:0071813	GO:0005576; GO:0005615; GO:0016020; GO:0005886; GO:0034361; GO:0042627; GO:0009986; GO:1902494	4023	TRUE	-0.374705	3.74702e-14	1.71396e-12	chr8	19901717	19967259	65543	+	20198	21277.9	19627.9	20541.2	22055.4	21585	20945.5	21390.5	21649.9	17623.1	18446.8	17939.3	14957	13973.3	14584.7	16782.9	17759.2	14648.2	17415	17878.7	19006.3	16673.7	15634.5	16892	16236.4	16092.7	16382.1	894.884	932.808
ENSG00000151376	ENST00000393324; ENST00000524826; ENST00000543262; ENST00000530520; ENST00000526504; ENST00000525957; ENST00000323418; ENST00000530335; ENST00000534638; ENST00000532471; ENST00000526834; ENST00000526944	ME3	protein_coding	protein_coding	malic enzyme 3 [Source:HGNC Symbol;Acc:HGNC:6985]	0.5921	1202	GO:0006090; GO:0006108; GO:0009060; GO:0072592	GO:0051287; GO:0004471; GO:0046872; GO:0016491; GO:0004470; GO:0070401; GO:0004473; GO:0008948	GO:0005739; GO:0005759	10873	TRUE	-0.588505	4.17861e-14	1.90445e-12	chr11	86441108	86672636	231529	-	321.497	311.462	315.455	438.277	437.748	436.188	435.013	443.279	424.693	259.232	274.674	264.036	261.489	266.8	294.27	263.127	258.881	204.995	250.646	297.825	292.81	214.895	313.46	229.102	189.857	244.964	231.552	13.5568	12.9954
ENSG00000076706	ENST00000264036; ENST00000528533; ENST00000525586; ENST00000524940; ENST00000528976; ENST00000530706; ENST00000529257; ENST00000529295; ENST00000530006; ENST00000530937; ENST00000528502; ENST00000529686; ENST00000526190; ENST00000525555; ENST00000534522; ENST00000530144; ENST00000526992	MCAM	protein_coding	protein_coding	melanoma cell adhesion molecule [Source:HGNC Symbol;Acc:HGNC:6934]	0.6172	1148	GO:0007155; GO:0030335; GO:0009653; GO:0001525; GO:0003094; GO:0061042		GO:0016020; GO:0016021; GO:0005925; GO:0005615; GO:0005634; GO:0005886; GO:0009897; GO:0005576	4162	TRUE	-1.27992	4.25365e-14	1.93165e-12	chr11	119308529	119321521	12993	-	46.7458	48.0562	59.1426	112.295	114.876	128.632	136.235	166.572	129.658	41.8492	34.467	36.4804	47.6442	41.0461	44.5366	34.9542	46.5986	35.065	36.0044	38.9463	38.2446	79.6801	49.479	30.7749	34.031	52.8353	59.0411	2.06388	2.09941
ENSG00000134531	ENST00000431267; ENST00000542474; ENST00000544053; ENST00000542289; ENST00000256951; ENST00000538364; ENST00000535134; ENST00000541935; ENST00000396301; ENST00000537612; ENST00000536383; ENST00000546357	EMP1	protein_coding	protein_coding	epithelial membrane protein 1 [Source:HGNC Symbol;Acc:HGNC:3333]	0.4793	1146	GO:0008219; GO:0008544; GO:0032060	GO:0005515	GO:0016021; GO:0016020; GO:0005886	2012	TRUE	-0.296065	4.37446e-14	1.97937e-12	chr12	13196723	13219941	23219	+	11267.7	10893.7	11461.3	8297.83	8693.17	8633.82	10690.2	10490	10580.8	10167	10561.3	10076.9	6226.99	6162.79	6404.24	8544.36	8879.64	8189.92	10772.2	10514.4	11086.1	8244.47	7629.87	7343.8	8611.62	8574.7	8834.95	498.349	476.737
ENSG00000103066	ENST00000413021; ENST00000565744; ENST00000566978; ENST00000564827; ENST00000566188; ENST00000444212; ENST00000219345; ENST00000562966; ENST00000568082; ENST00000568599; ENST00000562449; ENST00000565460	PLA2G15	protein_coding	protein_coding	phospholipase A2 group XV [Source:HGNC Symbol;Acc:HGNC:17163]	0.5888	1187	GO:0006629; GO:0006631; GO:0016042; GO:0046470; GO:0006650; GO:0006672; GO:0006658; GO:0034638; GO:0046471; GO:0046338; GO:0006651; GO:0006644; GO:0009062	GO:0008374; GO:0046872; GO:0016740; GO:0008270; GO:0016787; GO:0016746; GO:0008970; GO:0052739; GO:0052740; GO:0004623; GO:0004622; GO:0102545; GO:0047499; GO:0005543; GO:0016411	GO:0016020; GO:0043231; GO:0005654; GO:0005576; GO:0005615; GO:0005764; GO:0070062	23659	TRUE	-0.460858	4.44721e-14	2.00507e-12	chr16	68245304	68261058	15755	+	3013.68	3614.65	3176.56	3983.74	3941.47	3930.53	3933.9	3823.51	3805.54	2889.91	3135.95	2717.51	2628.19	2554.64	2655.25	2659.43	2386.88	2451.85	3016.06	3244.01	3162.35	2315.55	2660.33	2267.08	2442.17	2487.1	2632.86	128.686	152.723
ENSG00000150347	ENST00000644638; ENST00000681100; ENST00000279873; ENST00000647323; ENST00000309334	ARID5B	protein_coding	protein_coding	AT-rich interaction domain 5B [Source:HGNC Symbol;Acc:HGNC:17362]	0.4581	4021	GO:0045893; GO:0051091; GO:0060612; GO:0006357; GO:0000122; GO:0001889; GO:0045892; GO:0001822; GO:0006807; GO:0008584; GO:0008585; GO:0009791; GO:0010761; GO:0030325; GO:0035264; GO:0045444; GO:0048008; GO:0048468; GO:0048644; GO:0048705; GO:0060021; GO:0060325; GO:0060613; GO:1990830	GO:0003713; GO:0003677; GO:0005515; GO:0000976	GO:0005634; GO:0005654	84159	TRUE	0.51448	4.67834e-14	2.10141e-12	chr10	61901684	62096944	195261	+	600.064	635.12	520.501	620.347	595.267	523.232	647.352	583.742	625.039	750.96	664.894	694.318	867.568	860.991	775.362	960.269	1180.5	1041.16	704.855	556.704	662.109	718.329	783.79	949.462	1398.85	1287.26	1032.3	7.56393	7.92157
ENSG00000073578	ENST00000504309; ENST00000502379; ENST00000505555; ENST00000510361; ENST00000264932; ENST00000509632; ENST00000504824; ENST00000509420; ENST00000514027; ENST00000514233; ENST00000512962; ENST00000515752; ENST00000511810; ENST00000515815; ENST00000509082; ENST00000503674; ENST00000507266; ENST00000509564; ENST00000507522	SDHA	protein_coding	protein_coding	succinate dehydrogenase complex flavoprotein subunit A [Source:HGNC Symbol;Acc:HGNC:10680]	0.5139	1379	GO:0006099; GO:0022900; GO:0007399; GO:0042776; GO:0006121; GO:0006105; GO:0022904	GO:0016491; GO:0050660; GO:0008177; GO:0016627; GO:0005515; GO:0009055; GO:0000104	GO:0016020; GO:0005730; GO:0005739; GO:0005743; GO:0005749	6389	TRUE	-0.369368	4.69431e-14	2.10141e-12	chr5	218303	257082	38780	+	2837.39	3224.45	2767.91	3668.83	3950.59	3904.25	3312.75	3668.74	3494.54	2586.06	2591.84	2351.27	2806.16	2629.71	2760.52	2893.41	2317.95	2734.5	2587.43	2721.35	2722.26	2391.98	2834.35	2446.21	2759.58	2647.14	2908.54	104.289	117.268
ENSG00000108700	ENST00000394620	CCL8	protein_coding	protein_coding	C-C motif chemokine ligand 8 [Source:HGNC Symbol;Acc:HGNC:10635]	0.3968	862	GO:0006955; GO:0006887; GO:0006935; GO:0006816; GO:0006954; GO:0007267; GO:0007186; GO:0006874; GO:0002548; GO:0007165; GO:0030593; GO:0043547; GO:0048245; GO:0048247; GO:0070098; GO:0070374; GO:0071346; GO:0071347; GO:0071356; GO:0009615; GO:0044828	GO:0008009; GO:0005515; GO:0004672; GO:0008201; GO:0005125; GO:0048020; GO:0016004	GO:0005576; GO:0005615	6355	TRUE	2.7642	4.72009e-14	2.10546e-12	chr17	34319435	34321402	1968	+	6.67798	4.6907	6.96935	3.27072	3.48109	1.93431	2.81866	0	4.17389	19.7621	14.1898	20.6448	47.6442	58.6374	28.0718	21.3609	31.0657	15.2847	26.3109	19.4732	26.2931	367.011	542.862	443.386	290.159	21.1341	9.22518	0.392665	0.27291
ENSG00000203710	ENST00000367050; ENST00000400960; ENST00000367049; ENST00000530487; ENST00000367051; ENST00000367052; ENST00000367053; ENST00000534202; ENST00000434033; ENST00000436595; ENST00000450439; ENST00000529814	CR1	protein_coding	protein_coding	complement C3b/C4b receptor 1 (Knops blood group) [Source:HGNC Symbol;Acc:HGNC:2334]	0.4742	4654	GO:0002376; GO:0045087; GO:0046718; GO:0006958; GO:0008284; GO:0007009; GO:0045959; GO:1900005; GO:0032703; GO:1900004; GO:0001971; GO:0002638; GO:1900099; GO:0032689; GO:1904669; GO:0001970; GO:0002430; GO:0002435; GO:0006957; GO:0042130; GO:0045591; GO:0045916; GO:0045918; GO:0045957	GO:0005515; GO:0001618; GO:0001851; GO:0001855; GO:0001861; GO:0004877	GO:0016020; GO:0016021; GO:0009986; GO:0005615; GO:0005886; GO:0005887; GO:0070062; GO:0030667; GO:0005856; GO:0101003; GO:0044853	1378	TRUE	0.657895	5.0137e-14	2.22853e-12	chr1	207496147	207641765	145619	+	972.091	826.491	857.565	433.916	411.484	382.793	802.329	684.936	792.858	1243.48	1160.48	1323.27	928.399	807.898	934.86	948.884	973.108	1040.1	1358.22	1267.86	1137.61	719.172	686.85	691.405	938.483	841.31	965.623	10.5868	8.90637
ENSG00000059728	ENST00000435990; ENST00000540449; ENST00000409442; ENST00000264444; ENST00000410000; ENST00000465446	MXD1	protein_coding	protein_coding	MAX dimerization protein 1 [Source:HGNC Symbol;Acc:HGNC:6761]	0.4747	2343	GO:0000122; GO:0006357	GO:0046983; GO:0003677; GO:0005515; GO:0000981; GO:0000978; GO:0001227	GO:0005654; GO:0005829; GO:0005739; GO:0005634; GO:0000785; GO:0070443	4084	TRUE	0.767436	5.56531e-14	2.465e-12	chr2	69897688	69942945	45258	+	799.046	696.42	742.85	432.14	417.162	390.311	446.889	375.61	415.963	845.068	851.356	901.054	788.173	909.888	856.913	776.235	996.689	852.978	776.634	675.962	744.762	828.205	754.315	1023.25	1076.79	1006.98	864.212	17.2856	14.9069
ENSG00000133574	ENST00000461940; ENST00000494750; ENST00000255945; ENST00000478135; ENST00000479232	GIMAP4	protein_coding	protein_coding	GTPase, IMAP family member 4 [Source:HGNC Symbol;Acc:HGNC:21872]	0.4779	1099		GO:0005525; GO:0000166	GO:0043231; GO:0005829; GO:0005737	55303	TRUE	0.365409	6.10326e-14	2.69378e-12	chr7	150567369	150573953	6585	+	691.648	636.997	584.691	621.438	588.305	619.949	381.458	417.74	435.127	816.058	726.722	825.792	786.683	783.786	718.25	568.007	595.426	575.425	800.404	764.035	702.744	1232.63	1038.77	1339.27	668.977	569.661	546.13	31.8986	29.0689
ENSG00000196743	ENST00000523466; ENST00000357164; ENST00000523004	GM2A	protein_coding	protein_coding	ganglioside GM2 activator [Source:HGNC Symbol;Acc:HGNC:4367]	0.5033	1600	GO:0050790; GO:0006689; GO:0006629; GO:0006665; GO:0006687; GO:0006869; GO:0007611; GO:0009313; GO:0019915; GO:0050877; GO:0050885; GO:0051651	GO:0008047; GO:0016787; GO:0005319; GO:0004563; GO:0030290	GO:0043231; GO:0005829; GO:0005764; GO:0005576; GO:0070062; GO:0043202; GO:0009898; GO:0035578	2760	TRUE	-0.275986	6.15082e-14	2.70529e-12	chr5	151212150	151270440	58291	+	131012	157228	136349	170170	173631	162174	180829	182811	185749	124492	128638	119201	133980	133234	135040	156065	150519	138714	125648	134876	137840	133291	160596	159036	157806	147355	145024	4150.27	4928.33
ENSG00000184602	ENST00000329565	SNN	protein_coding	protein_coding	stannin [Source:HGNC Symbol;Acc:HGNC:11149]	0.5374	3264	GO:0009636	GO:0046872	GO:0016020; GO:0016021; GO:0005739; GO:0005741; GO:0005737	8303	TRUE	-0.412735	6.40605e-14	2.80773e-12	chr16	11668455	11679152	10698	+	2205.64	2509.52	2172.24	2144.5	2394.99	2488.5	2430.62	2596.74	2646.24	1993.65	1997.72	2028.63	1555.64	1516.75	1542.98	1990.45	1796.63	1853.95	2093.79	2257.74	2167.99	1517.54	1549.03	1373.47	1763.34	1886.7	2005.55	34.2506	38.5594
ENSG00000182197	ENST00000378204; ENST00000684189; ENST00000684443; ENST00000437196; ENST00000436216	EXT1	protein_coding	protein_coding	exostosin glycosyltransferase 1 [Source:HGNC Symbol;Acc:HGNC:3512]	0.4523	3005	GO:0006486; GO:0015012; GO:0007165; GO:0001501; GO:0001503; GO:0000902; GO:0001958; GO:0001974; GO:0002062; GO:0002067; GO:0002244; GO:0002524; GO:0003128; GO:0003415; GO:0003416; GO:0006024; GO:0007033; GO:0007155; GO:0007166; GO:0007224; GO:0007369; GO:0007411; GO:0007420; GO:0007492; GO:0007498; GO:0008217; GO:0008283; GO:0008543; GO:0009615; GO:0009642; GO:0010467; GO:0014033; GO:0015014; GO:…	GO:0016757; GO:0046872; GO:0016740; GO:0015020; GO:0005515; GO:0008375; GO:0042803; GO:0046982; GO:0042328; GO:0050508; GO:0050509	GO:0016021; GO:0016020; GO:0005794; GO:0005783; GO:0005789; GO:0000139; GO:0045202; GO:0030176	2131	TRUE	2.33649	6.96845e-14	3.04362e-12	chr8	117794490	118111826	317337	-	2.86199	6.56697	2.56766	4.3711	3.4811	0	8.45597	14.5936	7.3043	26.737	17.2305	29.3374	22.1601	12.7048	27.1038	28.1575	36.2434	31.4686	20.7718	21.7641	19.1223	35.011	21.647	20.5166	33.1354	26.898	28.5981	0.0482734	0.1096
ENSG00000143878	ENST00000272233	RHOB	protein_coding	protein_coding	ras homolog family member B [Source:HGNC Symbol;Acc:HGNC:668]	0.5746	2367	GO:0015031; GO:0006915; GO:0007155; GO:0007264; GO:0030154; GO:0008333; GO:0001525; GO:0045786; GO:0007266; GO:0016477; GO:0007015; GO:0043065; GO:0008360; GO:0007163; GO:0030865; GO:0032956; GO:0010595; GO:0045766; GO:0000281; GO:0030336; GO:0070301; GO:0071479; GO:0030334; GO:0061154; GO:0006886	GO:0005525; GO:0003924; GO:0000166; GO:0005515; GO:0019901; GO:0019003	GO:0005634; GO:0016020; GO:0005886; GO:0005768; GO:0005925; GO:0010008; GO:0031902; GO:0032154; GO:0005856; GO:0031410; GO:0005829; GO:0070062; GO:0005938; GO:0042995; GO:0005769; GO:0005770	388	TRUE	0.544471	7.09539e-14	3.08834e-12	chr2	20447074	20449440	2367	+	290.015	248.607	310.686	239.853	222.79	174.088	271.531	295.519	268.172	416.167	421.64	472.658	308.025	339.119	297.174	331.094	362.433	430.67	288.035	297.825	297.591	277.673	276.07	305.469	696.739	693.584	620.854	6.21021	5.2675
ENSG00000198604	ENST00000360310; ENST00000358716; ENST00000382422; ENST00000555331; ENST00000557739; ENST00000554865; ENST00000554391; ENST00000556314; ENST00000555273; ENST00000553385; ENST00000553573; ENST00000553853	BAZ1A	protein_coding	protein_coding	bromodomain adjacent to zinc finger domain 1A [Source:HGNC Symbol;Acc:HGNC:960]	0.3897	1888	GO:0006338; GO:0010604; GO:0045935; GO:0006261; GO:0006355; GO:0006357; GO:0006275; GO:0006334; GO:0045740; GO:0031445	GO:0005515; GO:0046872; GO:0003677	GO:0005634; GO:0000785; GO:0000228; GO:0005721; GO:0008623; GO:0016590; GO:0043229	11177	TRUE	0.374812	7.31477e-14	3.17285e-12	chr14	34752731	34875647	122917	-	1078.01	1090.12	1001.38	989.94	939.025	910.095	1134.04	1036.15	1063.3	1258.96	1237.55	1191.97	1341.79	1376.02	1294.21	1480.7	1646.49	1254.25	1100.9	1074.46	1165.26	1609.29	1921.24	2071.03	1976.49	1587.94	1285.99	28.9405	28.9576
ENSG00000065675	ENST00000397176; ENST00000539722; ENST00000263125	PRKCQ	protein_coding	protein_coding	protein kinase C theta [Source:HGNC Symbol;Acc:HGNC:9410]	0.4728	3192	GO:0006468; GO:0016310; GO:0006355; GO:0080090; GO:0002376; GO:0006954; GO:0035556; GO:0050870; GO:0018105; GO:0001558; GO:0032753; GO:0051092; GO:0060326; GO:0006509; GO:0032212; GO:0038095; GO:0051973; GO:1904355; GO:0032740; GO:0046627; GO:0007411; GO:0090330; GO:0070233; GO:2000318; GO:2000570; GO:0032743; GO:0035739; GO:0042110; GO:2000563	GO:0005524; GO:0004672; GO:0004674; GO:0046872; GO:0000166; GO:0016301; GO:0016740; GO:0106310; GO:0005515; GO:0004697; GO:0004698	GO:0005737; GO:0016020; GO:0005886; GO:0016235; GO:0034451; GO:0005829; GO:0001772	5588	TRUE	4.47339	8.23385e-14	3.55923e-12	chr10	6427143	6580301	153159	-	0	1.87628	1.46723	0	0	0.967157	0.939553	0	1.04347	13.9497	3.04068	9.77913	18.8361	30.296	16.4559	23.3028	10.3552	44.056	8.3087	6.87288	3.58543	18.1091	23.6149	37.6137	28.6577	26.898	24.908	0	0.0294797
ENSG00000026950	ENST00000476549; ENST00000465690; ENST00000450085; ENST00000425234; ENST00000427334; ENST00000506698; ENST00000289361; ENST00000414912; ENST00000082468; ENST00000513047; ENST00000502361	BTN3A1	protein_coding	protein_coding	butyrophilin subfamily 3 member A1 [Source:HGNC Symbol;Acc:HGNC:1138]	0.4778	1596	GO:0002376; GO:0002250; GO:0001817; GO:0050852; GO:0001819; GO:0032729; GO:0050798	GO:0005515; GO:0005102	GO:0016020; GO:0016021; GO:0005886; GO:0009897	11119	TRUE	0.314259	8.34725e-14	3.59589e-12	chr6	26402237	26415208	12972	+	1013.83	1096.73	1007.33	1489.03	1327.22	1379.92	1103.86	1212.55	1103.54	1220.71	1146.89	1178.33	1753.36	1941.79	1755.55	1458.72	1570.63	1465.62	1259.58	1251.03	1121.84	1779.66	2136.96	2174.11	1662.68	1479.15	1432.24	32.1971	34.4633
ENSG00000126247	ENST00000589146; ENST00000628018; ENST00000628306; ENST00000246533; ENST00000587718; ENST00000592483; ENST00000590874; ENST00000588815; ENST00000591041; ENST00000588780; ENST00000629983; ENST00000590049; ENST00000586851; ENST00000590211; ENST00000592354; ENST00000586963; ENST00000589162	CAPNS1	protein_coding	protein_coding	calpain small subunit 1 [Source:HGNC Symbol;Acc:HGNC:1481]	0.5837	912	GO:0006508; GO:0016241; GO:0008284	GO:0005509; GO:0046872; GO:0005515; GO:0004198	GO:0005737; GO:0016020; GO:0005886; GO:0005829; GO:0070062; GO:0110158	826	TRUE	-0.447379	1.04498e-13	4.4863e-12	chr19	36139953	36150353	10401	+	4810.05	5787.38	4966.94	6593.78	6795.97	6915.17	6638.88	6933.76	7059.08	4587.13	4468.78	4137.66	4782.15	4524.85	4548.6	5385.87	3841.79	4783.22	4572.56	4803.01	4794.92	3910.35	4975.44	4526.19	5321.36	4788.8	5048.94	267.266	318.186
ENSG00000013563	ENST00000369807; ENST00000369809; ENST00000393638; ENST00000369808; ENST00000014935; ENST00000309585; ENST00000497242; ENST00000447892; ENST00000451865; ENST00000412184; ENST00000424626; ENST00000432135	DNASE1L1	protein_coding	protein_coding	deoxyribonuclease 1 like 1 [Source:HGNC Symbol;Acc:HGNC:2957]	0.5927	1664	GO:0090305; GO:0006308; GO:0006259; GO:0000737	GO:0003824; GO:0016787; GO:0005515; GO:0004519; GO:0004518; GO:0004536; GO:0003677; GO:0004530	GO:0005783; GO:0005634; GO:0005576; GO:0035580	1774	TRUE	-0.340137	1.14601e-13	4.9033e-12	chrX	154401236	154412112	10877	-	1304.17	1597.65	1355.35	1651.72	1600.44	1504.9	1608.52	1724.77	1641.39	1171.78	1278.1	1164.8	1233.21	1185.45	1277.75	1301.07	1170.14	1205.75	1275.39	1310.43	1300.32	1169.85	1336.81	1227.58	1200.93	1174.87	1348.8	39.7251	48.1523
ENSG00000171681	ENST00000539659; ENST00000537653; ENST00000261168; ENST00000538511; ENST00000545723; ENST00000543189; ENST00000536444; ENST00000542967; ENST00000534828; ENST00000535132; ENST00000544627; ENST00000541654; ENST00000542991; ENST00000541056; ENST00000539057; ENST00000545769; ENST00000428217; ENST00000396279; ENST00000542514; ENST00000536279; ENST00000542508; ENST00000540793; ENST00000535179; ENST0000…	ATF7IP	protein_coding	protein_coding	activating transcription factor 7 interacting protein [Source:HGNC Symbol;Acc:HGNC:20092]	0.418	2104	GO:0006354; GO:0045893; GO:0000122; GO:0050821; GO:0006355; GO:0045892; GO:0031647; GO:0006306; GO:0090309; GO:0045898	GO:0005515; GO:0003714; GO:0016887; GO:0003712	GO:0005634; GO:0005654; GO:0005829; GO:0016604; GO:0005667	55729	TRUE	0.268295	1.30239e-13	5.5535e-12	chr12	14365676	14502931	137256	+	846.196	753.457	805.512	777.343	772.803	758.251	702.786	681.337	658.43	960.205	942.82	1006.83	966.18	878.583	889.584	829.192	885.373	824.476	997.045	838.652	922.912	989.965	813.134	954.549	870.476	924.125	798.901	20.3849	17.9598
ENSG00000115677	ENST00000391975; ENST00000427183; ENST00000310931; ENST00000391976; ENST00000487169; ENST00000373292; ENST00000484412; ENST00000442730; ENST00000494862; ENST00000488013; ENST00000470482; ENST00000479894; ENST00000483086; ENST00000479169; ENST00000427487; ENST00000459788; ENST00000471294; ENST00000452931; ENST00000460826; ENST00000488923; ENST00000498595; ENST00000476807; ENST00000477477; ENST0000…	HDLBP	protein_coding	protein_coding	high density lipoprotein binding protein [Source:HGNC Symbol;Acc:HGNC:4857]	0.5335	1220	GO:0006629; GO:0008202; GO:0008203; GO:0006869	GO:0003723; GO:0003676; GO:0005515; GO:0003729; GO:0045296; GO:0008289	GO:0005829; GO:0005634; GO:0005737; GO:0034364; GO:0005886; GO:0005844	3069	TRUE	-0.234418	1.3418e-13	5.70218e-12	chr2	241227264	241317061	89798	-	16517.5	16750.5	16441.4	17058	17664.8	17213.5	17123.3	17616.5	17786	15269.2	15511.5	14911	14019.6	13938.1	14488.9	15159.5	13109.7	14611.3	15677.1	16262.4	15426.9	12787.4	14262.6	12051.2	14251.8	14227.1	15156	686.23	688.584
ENSG00000182307	ENST00000524395; ENST00000534350; ENST00000331434; ENST00000530455; ENST00000648531; ENST00000647640; ENST00000647724; ENST00000648784; ENST00000529593	C8orf33	protein_coding	protein_coding	chromosome 8 open reading frame 33 [Source:HGNC Symbol;Acc:HGNC:26104]	0.536	1656		GO:0005515		65265	TRUE	-0.316003	1.44031e-13	6.10021e-12	chr8	145052465	145066685	14221	+	794.148	734.427	795.381	830.301	843.088	839.11	808.712	812.435	739.671	658.255	713.064	682.812	626.671	636.425	635.4	626.914	574.556	603.881	659.1	715.362	751.154	583.675	605.6	555.826	602.527	584.046	616.101	24.3067	22.2422
ENSG00000138433	ENST00000342016; ENST00000464393; ENST00000377973; ENST00000461454; ENST00000472169	CIR1	protein_coding	protein_coding	corepressor interacting with RBPJ, CIR1 [Source:HGNC Symbol;Acc:HGNC:24217]	0.3952	885	GO:0006397; GO:0008380; GO:0045892; GO:0000122; GO:0001701	GO:0005515; GO:0003714; GO:0019901; GO:0044877; GO:0042826	GO:0005634; GO:0005737; GO:0016607; GO:0032991; GO:0005856; GO:0005815; GO:0005813	9541	TRUE	-0.341605	1.47563e-13	6.22886e-12	chr2	174348022	174395712	47691	-	12461.1	13614.3	12322.6	14676.9	15753.7	14966.8	14428.7	15400.7	14759.9	10648.3	11905.5	11155.8	10098.4	10847	10940.2	12622.4	12017.3	11014	11137.8	12856.9	13308.4	10958.4	12163	11777.6	11751.4	12595	12052.7	713.189	770.985
ENSG00000074416	ENST00000453507; ENST00000398104; ENST00000265052; ENST00000496306; ENST00000476682; ENST00000398101; ENST00000487473; ENST00000648300; ENST00000465597; ENST00000479967; ENST00000493611; ENST00000476654; ENST00000494830	MGLL	protein_coding	protein_coding	monoglyceride lipase [Source:HGNC Symbol;Acc:HGNC:17038]	0.5483	1909	GO:0006629; GO:0006631; GO:0016042; GO:0006633; GO:0019433; GO:0009966; GO:0006954; GO:0019369; GO:0052651; GO:0051930; GO:0050727; GO:0046464; GO:2000124	GO:0016787; GO:0042803; GO:0005515; GO:0052689; GO:0047372; GO:0004622; GO:0016298	GO:0005737; GO:0016020; GO:0005654; GO:0005829; GO:0005886; GO:0005789; GO:0019898	11343	TRUE	-0.29977	1.49032e-13	6.26979e-12	chr3	127689062	128052190	363129	-	13340.7	14705.3	14325.3	16821.3	17288.1	17205.9	16828.3	18353.2	18433.9	12704.7	13542.2	12470.5	13314.9	12448.7	12886	14282.7	13601.6	13966.7	13717.7	13791.6	13738.2	12106.6	13155.2	11687.8	13219.3	13279.9	14492.7	354.206	386.329
ENSG00000116133	ENST00000371269; ENST00000647912; ENST00000535035; ENST00000649769; ENST00000648712; ENST00000648728; ENST00000436604; ENST00000647585; ENST00000648641; ENST00000650362; ENST00000648182; ENST00000648494	DHCR24	protein_coding	protein_coding	24-dehydrocholesterol reductase [Source:HGNC Symbol;Acc:HGNC:2859]	0.562	2621	GO:0043066; GO:0006629; GO:0006915; GO:0006694; GO:0006695; GO:0008202; GO:0008203; GO:0016126; GO:0051726; GO:0009888; GO:0006979; GO:0043154; GO:0033489; GO:0033490; GO:1901214; GO:0043588; GO:0007265; GO:0008104; GO:0008285; GO:0009725; GO:0016125; GO:0030539; GO:0031639; GO:0042987; GO:0061024	GO:0050660; GO:0071949; GO:0016491; GO:0019899; GO:0005515; GO:0050614; GO:0042605; GO:0000246; GO:0016628	GO:0005634; GO:0016020; GO:0016021; GO:0005794; GO:0005783; GO:0005789; GO:0000139; GO:0005737; GO:0005829; GO:0005856	1718	TRUE	-0.422935	1.62937e-13	6.83194e-12	chr1	54849627	54887195	37569	-	5661.02	7244.31	4918.88	6029.04	6312.96	6050.53	5074.52	5396.88	5348.84	4499.94	4286.34	4048.56	5080.2	4417.35	4562.15	4303.25	3795.2	3835.57	4679.18	4837.37	5050.67	3204.1	4521.7	4137.52	3781.91	3951.12	4146.71	109.474	138.618
ENSG00000226979	ENST00000454783; ENST00000489638; ENST00000418386; ENST00000471842	LTA	protein_coding	protein_coding	lymphotoxin alpha [Source:HGNC Symbol;Acc:HGNC:6709]	0.5647	1449	GO:0006955; GO:0007165; GO:0007154; GO:0023052; GO:0007267; GO:0006915; GO:0006959; GO:0001666; GO:0002876; GO:0002925; GO:0007584; GO:0009410; GO:0032496; GO:0032729; GO:0043065; GO:0048147; GO:0048535; GO:0050830; GO:0060252	GO:0005164; GO:0005515; GO:0005125; GO:0005102	GO:0016020; GO:0005576; GO:0005615; GO:0005886	4049	TRUE	4.98331	1.96233e-13	8.20072e-12	chr6	31572054	31574324	2271	+	0	0.938139	0.733616	0	0	1.93431	0	0	0	8.13733	6.08135	6.51942	16.6201	23.4549	11.6159	14.5643	31.0657	34.1659	4.15435	4.58192	0	12.0727	21.0847	26.2156	18.8066	18.2522	20.2954	0	0.0324704
ENSG00000159753	ENST00000602563; ENST00000696175; ENST00000334583; ENST00000602467; ENST00000696044; ENST00000545661; ENST00000602742; ENST00000602321; ENST00000602562; ENST00000602633; ENST00000602931; ENST00000602924; ENST00000696045; ENST00000602368; ENST00000602705	CARMIL2	protein_coding	protein_coding	capping protein regulator and myosin 1 linker 2 [Source:HGNC Symbol;Acc:HGNC:27089]	0.6419	1760	GO:0016477; GO:0007163; GO:0030335; GO:0044319; GO:0010592; GO:0090091; GO:1900029; GO:0051639; GO:0034315; GO:1902745; GO:2000249; GO:0030011; GO:0061339; GO:2000813	GO:0005515; GO:0005543; GO:0044877	GO:0005737; GO:0016020; GO:0005886; GO:0042995; GO:0005856; GO:0030027; GO:0001726; GO:0031234; GO:0031252; GO:0015629; GO:0045111; GO:0044354	146206	TRUE	1.56166	2.34806e-13	9.7802e-12	chr16	67644988	67657569	12582	+	7.63198	12.1958	15.7727	19.6244	11.3136	15.4745	27.247	16.4178	7.3043	34.8743	29.3932	30.4239	54.2922	57.6601	52.2716	33.9832	46.5986	63.8363	22.1566	29.7825	19.1223	37.4255	56.7883	42.173	63.5842	29.7799	40.5908	0.21979	0.347526
ENSG00000167680	ENST00000677828; ENST00000586582; ENST00000676793; ENST00000586965; ENST00000589889	SEMA6B	protein_coding	protein_coding	semaphorin 6B [Source:HGNC Symbol;Acc:HGNC:10739]	0.6653	2859	GO:0030154; GO:0007399; GO:0007411; GO:0001755; GO:0030335; GO:0048843; GO:0050919; GO:0071526; GO:0007417; GO:0021766	GO:0030215; GO:0005515; GO:0045499	GO:0016020; GO:0016021; GO:0005886; GO:0005615; GO:0005887	10501	TRUE	0.435956	2.47802e-13	1.02875e-11	chr19	4542593	4581776	39184	-	806.128	980.356	991.114	1793.45	1600.43	1634.48	1410.27	1070.82	1146.78	1328.71	1235.53	1358.21	2168.36	2288.81	2077.31	1549.84	1470.45	1859.36	1433.25	1430.71	1324.54	2023.39	2109.66	1848.77	1934.39	1761.82	1684.52	14.2914	17.1972
ENSG00000163975	ENST00000469783; ENST00000445739; ENST00000296350; ENST00000696016; ENST00000296351; ENST00000489445; ENST00000439320; ENST00000491399; ENST00000473501	MELTF	protein_coding	protein_coding	melanotransferrin [Source:HGNC Symbol;Acc:HGNC:7037]	0.5907	2607	GO:0006811; GO:0055072; GO:0006826; GO:1900025; GO:0090091; GO:0010756	GO:0046872; GO:0005506; GO:0005515	GO:0005576; GO:0016020; GO:0005615; GO:0005886; GO:0031225; GO:0009986; GO:0070062; GO:0005769; GO:0055037; GO:0005788; GO:0046658	4241	TRUE	-0.569654	2.57356e-13	1.06489e-11	chr3	196980590	197029835	49246	-	1484.42	1778.71	1860.82	1160.02	1208.81	1182.84	1917.64	2241.94	2070.26	1371.72	1581.15	1358.21	770.065	656.74	760.879	1293.31	978.571	1339.68	1415.25	1611.81	1504.69	767.826	767.77	608.662	1012.88	1173.9	1474.18	28.8602	34.2179
ENSG00000126804	ENST00000556818; ENST00000553583; ENST00000556965; ENST00000554015; ENST00000358738; ENST00000555321; ENST00000683701	ZBTB1	protein_coding	protein_coding	zinc finger and BTB domain containing 1 [Source:HGNC Symbol;Acc:HGNC:20259]	0.4685	1823	GO:0000122; GO:0030154; GO:0006281; GO:0006974; GO:0002376; GO:0045087; GO:0006338; GO:0006357; GO:0045582; GO:0051260; GO:0048538; GO:0034644; GO:0019985; GO:0042789; GO:0032825; GO:0002711; GO:2000176; GO:0030183; GO:0033077	GO:0005515; GO:0046872; GO:0003677; GO:0042803; GO:0001227; GO:0000978; GO:0046982; GO:0070530	GO:0005654; GO:0005813; GO:0005634; GO:0031965; GO:0016604	22890	TRUE	0.412159	2.61009e-13	1.07647e-11	chr14	64503712	64533690	29979	+	858.598	800.233	819.451	893.997	806.743	915.898	1001.56	812.678	896.342	939.281	1039.91	1155.02	1156.76	1106.29	1118.03	1339.91	1511.86	1147.25	930.576	928.985	1055.31	1340.07	1032.59	1683.5	1518.86	1603.31	1238.02	23.8719	22.015
ENSG00000169021	ENST00000304863	UQCRFS1	protein_coding	protein_coding	ubiquinol-cytochrome c reductase, Rieske iron-sulfur polypeptide 1 [Source:HGNC Symbol;Acc:HGNC:12587]	0.4339	3086	GO:1902600; GO:0006122; GO:0034551; GO:0006091; GO:0022904	GO:0008121; GO:0051537; GO:0046872; GO:0005515; GO:0051536; GO:0016491	GO:0016020; GO:0016021; GO:0005739; GO:0005743; GO:0070469; GO:0005751; GO:0005750	7386	TRUE	-0.251754	2.64284e-13	1.08641e-11	chr19	29205320	29213151	7832	-	1762.99	1940.07	1728.4	2328.76	2491.59	2300.87	2085.81	2185.38	2279.99	1582.13	1593.31	1579.87	1933.47	1898.87	1899.2	1880.73	1941.61	1747.85	1607.73	1644.91	1710.25	1774.69	2155.14	1933.12	1944.24	1960.67	1945.59	28.9559	31.5291
ENSG00000130414	ENST00000419408; ENST00000679183; ENST00000677057; ENST00000676782; ENST00000677407; ENST00000676929; ENST00000678455; ENST00000252711; ENST00000677692; ENST00000678832; ENST00000678562; ENST00000678188; ENST00000677979; ENST00000678914; ENST00000677395; ENST00000476216; ENST00000677155; ENST00000677324; ENST00000677764; ENST00000677294; ENST00000678468; ENST00000678158; ENST00000676491; ENST0000…	NDUFA10	protein_coding	protein_coding	NADH:ubiquinone oxidoreductase subunit A10 [Source:HGNC Symbol;Acc:HGNC:7684]	0.4792	3460	GO:0006120; GO:0032981; GO:0009060; GO:0042776	GO:0008137	GO:0005739; GO:0005759; GO:0070469; GO:0005747; GO:0005737; GO:0005743	4705	TRUE	-0.238579	2.8267e-13	1.15821e-11	chr2	239892450	240025743	133294	-	1717.2	1902.29	1701.26	2038.75	2118.25	2141.29	1898.84	1921.79	1889.73	1564.69	1583.18	1499.47	1694.14	1713.19	1686.24	1676.83	1775.92	1555.02	1491.41	1602.53	1663.65	1440.28	1724.95	1464.65	1573.48	1540.87	1564.59	25.1552	27.5733
ENSG00000117592	ENST00000460950; ENST00000340385; ENST00000470017	PRDX6	protein_coding	protein_coding	peroxiredoxin 6 [Source:HGNC Symbol;Acc:HGNC:16753]	0.4571	1119	GO:0006629; GO:0016042; GO:0008152; GO:0045454; GO:0006979; GO:0046475; GO:0048026; GO:0098869	GO:0016491; GO:0016209; GO:0051920; GO:0016740; GO:0016787; GO:0003824; GO:0005515; GO:0004623; GO:0004601; GO:0047184; GO:0045296; GO:0031625; GO:0042802; GO:0004602; GO:0008379; GO:0047499	GO:0005737; GO:0005634; GO:0016020; GO:0005829; GO:0005615; GO:0005764; GO:0048471; GO:0005576; GO:0070062; GO:0005739; GO:0035578	9588	TRUE	-0.29405	3.25747e-13	1.33038e-11	chr1	173477330	173488815	11486	+	5749.74	6385.91	5978.97	6059.56	6571.43	6329.08	6803.29	7361.53	7320.99	5570.59	5660.73	5148.17	4863.03	4883.51	4793.5	5848.03	5716.09	5292.11	5392.35	6030.96	6011.56	4884.63	5398.55	5197.54	5516.6	5905.07	5976.07	260.437	286.208
ENSG00000175183	ENST00000311083; ENST00000548783; ENST00000552330; ENST00000546966; ENST00000547435; ENST00000547557; ENST00000551725	CSRP2	protein_coding	protein_coding	cysteine and glycine rich protein 2 [Source:HGNC Symbol;Acc:HGNC:2470]	0.4815	1301	GO:0030154; GO:0030036; GO:0045214; GO:0060537	GO:0046872; GO:0005515; GO:0003674; GO:0008307; GO:0042805	GO:0005634; GO:0005925; GO:0005737; GO:0030018	1466	TRUE	-0.494338	3.45291e-13	1.40564e-11	chr12	76858709	76879023	20315	-	661.12	743.006	717.488	871.103	972.096	1025.19	580.644	704.139	659.474	531.252	591.919	530.246	547.354	604.014	775.361	407.799	471.163	461.239	544.221	575.032	689.598	609.672	526.275	319.147	301.801	449.479	619.009	25.7565	28.6421
ENSG00000132475	ENST00000254810; ENST00000593254; ENST00000586518; ENST00000592643; ENST00000591890; ENST00000589949; ENST00000587560; ENST00000589599; ENST00000586607; ENST00000586270; ENST00000587171; ENST00000589417; ENST00000591893	H3-3B	protein_coding	protein_coding	H3.3 histone B [Source:HGNC Symbol;Acc:HGNC:4765]	0.5483	1063	GO:0006334; GO:0030307; GO:0032200	GO:0003677; GO:0030527; GO:0005515; GO:0046982; GO:0000978; GO:0000979; GO:0031492	GO:0000786; GO:0000781; GO:0005634; GO:0032991; GO:0000785; GO:0005694; GO:0005576; GO:0005654; GO:0070062	3021	TRUE	0.277954	3.80705e-13	1.5448e-11	chr17	75776434	75785893	9460	-	3217.82	3289.04	3556.19	3013.42	3306.17	3364.7	3320.32	3479.59	3531.09	3703.64	3739.02	3873.62	3961.1	4409.46	3952.3	4180.87	4364.66	4408.23	3359.41	3540.67	3682.2	5231.11	4910.99	5077.82	4774.18	4586.1	4570.11	153.431	155.176
ENSG00000187037	ENST00000334425; ENST00000461610; ENST00000450180; ENST00000467202; ENST00000447769	GPR141	protein_coding	protein_coding	G protein-coupled receptor 141 [Source:HGNC Symbol;Acc:HGNC:19997]	0.4515	1380	GO:0007186; GO:0007165	GO:0004930; GO:0005515	GO:0016021; GO:0016020; GO:0005886	353345	TRUE	0.484356	4.02156e-13	1.6266e-11	chr7	37683766	37833788	150023	+	98.2618	101.319	98.1844	290.004	281.969	268.924	133.17	129.518	140.869	147.635	136.83	160.813	344.59	351.824	382.357	197.103	191.572	207.693	121.861	124.857	131.466	362.182	421.619	536.85	263.292	197.893	180.814	3.60902	3.68215
ENSG00000148400	ENST00000680778; ENST00000679595; ENST00000651671; ENST00000681454; ENST00000680668; ENST00000681135; ENST00000680218; ENST00000680003; ENST00000679969; ENST00000680924; ENST00000680133; ENST00000681298; ENST00000645828; ENST00000680882; ENST00000646957; ENST00000491649	NOTCH1	protein_coding	protein_coding	notch receptor 1 [Source:HGNC Symbol;Acc:HGNC:7881]	0.6368	6628	GO:0007275; GO:0030154; GO:0007219; GO:0006355; GO:0001525; GO:0050793; GO:0010628; GO:0000122; GO:0045893; GO:0006955; GO:0010629; GO:0045944; GO:0008284; GO:0008285; GO:0060271; GO:0070374; GO:0030513; GO:0030335; GO:0120163; GO:0045892; GO:0001947; GO:0007368; GO:0045662; GO:0097150; GO:0006357; GO:0003151; GO:0035148; GO:0035924; GO:0090051; GO:0007411; GO:0043086; GO:0030514; GO:0060412; GO:…	GO:0005515; GO:0005509; GO:0038023; GO:0046872; GO:0019899; GO:0042802; GO:0004857; GO:0003713; GO:0003682; GO:0004888; GO:0005112; GO:0031490; GO:0140537	GO:0016021; GO:0005634; GO:0016020; GO:0005886; GO:0000139; GO:0005912; GO:0016324; GO:0005576; GO:0005789; GO:0005654; GO:0005829; GO:0009986; GO:0043235; GO:0001669; GO:0002193; GO:0005737; GO:0005783; GO:0005794; GO:0031410; GO:0071944	4851	TRUE	0.581913	4.30823e-13	1.73696e-11	chr9	136494433	136546048	51616	-	311.003	360.246	310.686	384.855	332.445	322.064	479.172	441.455	459.128	462.665	385.152	409.637	675.882	648.92	640.81	607.815	533.295	726.475	494.368	439.865	418.3	624.161	683.99	571.045	831.071	714.718	652.22	2.3783	2.72587
ENSG00000131042	ENST00000314446; ENST00000391748; ENST00000434421; ENST00000455108; ENST00000391746; ENST00000493242; ENST00000391749; ENST00000471216	LILRB2	protein_coding	protein_coding	leukocyte immunoglobulin like receptor B2 [Source:HGNC Symbol;Acc:HGNC:6606]	0.5684	2118	GO:0002376; GO:0002250; GO:0019221; GO:0006955; GO:0007267; GO:0032755; GO:0071222; GO:0007166; GO:0045591; GO:0006968; GO:0007165; GO:0007611; GO:0051248; GO:0042102; GO:2001198; GO:0002774; GO:0034113; GO:0002645; GO:0002666; GO:0002767; GO:0042130; GO:0035307; GO:0051926; GO:1900271; GO:0002578; GO:0140105; GO:1900454; GO:1905875; GO:2000524	GO:0005515; GO:0008157; GO:0032396; GO:0001540; GO:0042803; GO:0042288; GO:0044877; GO:0050839; GO:0023029; GO:0023025	GO:0005737; GO:0005615; GO:0016020; GO:0016021; GO:0005886; GO:0009986; GO:0070821; GO:0005887; GO:0101003	10288	TRUE	0.53809	4.60732e-13	1.85161e-11	chr19	54273812	54281184	7373	-	795.525	781.727	777.813	433.354	374.627	462.184	485.623	513.249	479.169	1073.82	904.392	886.793	722.084	784.753	690.206	714.87	607.13	820.402	1044.51	1071.22	1013.56	898.898	812.575	679.508	908.991	631.902	675.485	19.0376	18.5105
ENSG00000121966	ENST00000409817; ENST00000696136; ENST00000696137; ENST00000241393; ENST00000696152; ENST00000696228; ENST00000466288	CXCR4	protein_coding	protein_coding	C-X-C motif chemokine receptor 4 [Source:HGNC Symbol;Acc:HGNC:2561]	0.463	1758	GO:0007186; GO:0007165; GO:0071345; GO:0006935; GO:0030155; GO:0046718; GO:0006955; GO:0070098; GO:0001666; GO:0006954; GO:0007204; GO:0019722; GO:0060326; GO:0007420; GO:0002407; GO:0009615; GO:0120162; GO:0006915; GO:0022008; GO:2000448; GO:0050920; GO:0038160; GO:0043217; GO:0048714; GO:0001764; GO:0002064; GO:0008038; GO:0014070; GO:0014823; GO:0016477; GO:0022029; GO:0030335; GO:0035470; GO:…	GO:0004930; GO:0019955; GO:0031625; GO:0003779; GO:0005515; GO:0004950; GO:0043130; GO:0016493; GO:0019957; GO:0015026; GO:0001618; GO:0016494; GO:0032027; GO:0038147; GO:0036094	GO:0016021; GO:0016020; GO:0005769; GO:0031410; GO:0005886; GO:0005768; GO:0005770; GO:0070161; GO:0005764; GO:0009986; GO:0009897; GO:0031252; GO:0070062; GO:0005737; GO:0032991; GO:0005634; GO:0005829; GO:0031012	7852	TRUE	0.7217	4.68105e-13	1.87525e-11	chr2	136114349	136119177	4829	-	1248.78	1290.88	1372.6	605.084	654.446	645.094	467.897	666.743	526.953	1521.68	1649.06	1507.08	1051.5	1174.7	1146.1	1002.99	1247.81	1341.46	1369.55	1320.73	1302.7	1145.7	1025.28	1015.57	1166	1339.14	1475.1	36.0041	36.8262
ENSG00000028528	ENST00000560829; ENST00000559061; ENST00000559844; ENST00000380285; ENST00000261889; ENST00000560260; ENST00000625244; ENST00000561026; ENST00000558040; ENST00000559389; ENST00000559401; ENST00000559339; ENST00000559961; ENST00000560861	SNX1	protein_coding	protein_coding	sorting nexin 1 [Source:HGNC Symbol;Acc:HGNC:11172]	0.5086	2053	GO:0006886; GO:0015031; GO:0051641; GO:0042147; GO:0031623; GO:0034498; GO:0072673; GO:0016197; GO:0045732	GO:0035091; GO:0005515; GO:0008289; GO:0042802; GO:0045296; GO:0042803; GO:0046982; GO:0005154; GO:0005158; GO:1990459; GO:1990460	GO:0031410; GO:0005829; GO:0030904; GO:0016020; GO:0005794; GO:0043231; GO:0032991; GO:0042995; GO:0005768; GO:0010008; GO:0031901; GO:0030027; GO:0005764; GO:0005737; GO:0031982; GO:0030905; GO:0005769	6642	TRUE	-0.200936	4.74949e-13	1.89663e-11	chr15	64094123	64146090	51968	+	4354.05	4365.16	4098.59	4694.58	4964.04	4875.44	4399.64	4642.57	4540.14	3960.55	3904.23	3723.68	3947.82	3933.59	4155.59	3977.01	3971.23	4018.99	3831.69	4171.83	4175.83	4118.01	4288.76	3887.14	4014.76	3967.45	4032.32	107.495	106.635
ENSG00000109452	ENST00000513000; ENST00000262992; ENST00000508116; ENST00000509777; ENST00000511838; ENST00000512630; ENST00000510812; ENST00000514525; ENST00000506297; ENST00000507462; ENST00000506217; ENST00000692370; ENST00000506788; ENST00000506517; ENST00000506000; ENST00000504632; ENST00000506243; ENST00000507861; ENST00000630044; ENST00000503927; ENST00000690114; ENST00000514964; ENST00000505483; ENST0000…	INPP4B	protein_coding	protein_coding	inositol polyphosphate-4-phosphatase type II B [Source:HGNC Symbol;Acc:HGNC:6075]	0.4234	1824	GO:0006629; GO:0036092; GO:0007165; GO:0006661; GO:0043647; GO:0046855; GO:0046856	GO:0016787; GO:0016316; GO:0034597; GO:0005515; GO:0017161; GO:0052828	GO:0005737; GO:0005829; GO:0016020; GO:0016021	8821	TRUE	2.48716	4.82085e-13	1.91903e-11	chr4	142023160	142847432	824273	-	6.67798	2.81442	2.20085	6.54145	6.96219	7.73726	1.87918	0.912097	1.0435	16.292	15.2034	16.2986	23.2681	34.2051	20.3279	13.5933	31.0657	30.5695	5.53914	8.01836	4.78057	33.6793	19.398	25.0758	25.0754	21.1341	20.2954	0.185569	0.0773843
ENSG00000136286	ENST00000258787; ENST00000495831; ENST00000483585; ENST00000488554; ENST00000463516; ENST00000648014; ENST00000480503; ENST00000464434	MYO1G	protein_coding	protein_coding	myosin IG [Source:HGNC Symbol;Acc:HGNC:13880]	0.5993	3878	GO:0002376; GO:0002250; GO:0007015; GO:0002456; GO:0006887; GO:0006909; GO:0030050; GO:0031589; GO:0038096; GO:0051649; GO:0071976; GO:0072678; GO:0120117	GO:0005524; GO:0003774; GO:0000166; GO:0003779; GO:0008289; GO:0005516; GO:0051015; GO:0000146; GO:0005546; GO:0005547; GO:0043325	GO:0016459; GO:0016020; GO:0005654; GO:0005886; GO:0042995; GO:0070062; GO:0001891; GO:0005902; GO:0015629; GO:0030027; GO:0030175; GO:0031256	64005	TRUE	0.931743	4.90695e-13	1.94715e-11	chr7	44962662	44979088	16427	-	130.7	151.044	146.418	191.892	167.965	155.716	156.913	176.042	158.612	223.196	168.255	167.333	412.05	448.598	393.036	334.98	232.993	465.395	226.253	193.604	200.792	385.139	400.904	372.723	377.925	317.023	330.267	1.70826	1.95337
ENSG00000071575	ENST00000483034; ENST00000381465; ENST00000155926; ENST00000405331	TRIB2	protein_coding	protein_coding	tribbles pseudokinase 2 [Source:HGNC Symbol;Acc:HGNC:30809]	0.5257	2138	GO:0006468; GO:0043405; GO:0045599; GO:0006469; GO:0032436; GO:0032693	GO:0005524; GO:0004672; GO:0005515; GO:0004860; GO:0061629; GO:0031625; GO:0031434; GO:0055106	GO:0005737; GO:0005856; GO:0005634	28951	TRUE	3.78515	5.81238e-13	2.29918e-11	chr2	12716910	12742734	25825	+	0	1.87628	0.733616	2.18049	0.870274	1.93431	0.939553	1.82419	0	5.81238	8.10847	10.8657	18.8361	35.1824	11.6159	14.5643	5.17762	29.6704	6.92392	9.16385	8.366	33.8037	49.7601	34.1943	20.5976	18.2522	24.908	0	0.0440128
ENSG00000137265	ENST00000696871; ENST00000468485; ENST00000696872; ENST00000380956; ENST00000696873; ENST00000495137; ENST00000493114; ENST00000469834	IRF4	protein_coding	protein_coding	interferon regulatory factor 4 [Source:HGNC Symbol;Acc:HGNC:6119]	0.5739	1555	GO:0006355; GO:0045893; GO:0045944; GO:0006357; GO:0032733; GO:0032736; GO:0032753; GO:0042110; GO:0120162; GO:0002376; GO:0032743; GO:0045622; GO:0042832; GO:0072540; GO:0034122; GO:0043011; GO:0043388; GO:0043966; GO:0043967	GO:0003700; GO:0000976; GO:0003677; GO:0043565; GO:0005515; GO:1990837; GO:0000981; GO:0000978; GO:0001228; GO:0000987; GO:0003713	GO:0005634; GO:0016020; GO:0005654; GO:0005829; GO:0000785; GO:0000786	3662	TRUE	3.43202	6.16407e-13	2.43065e-11	chr6	391739	411443	19705	+	28.6199	20.6391	30.8119	4.36097	3.48109	3.86863	8.45598	4.56048	1.04347	66.2612	57.7728	51.0688	130.196	133.889	87.1194	89.3274	98.3748	106.994	69.2392	58.4195	34.6592	85.7164	112.171	87.7654	91.3462	85.9897	96.8644	0.932872	0.665655
ENSG00000166963	ENST00000382031; ENST00000300231	MAP1A	protein_coding	protein_coding	microtubule associated protein 1A [Source:HGNC Symbol;Acc:HGNC:6835]	0.5528	10410	GO:0000226; GO:0016358; GO:0048167; GO:0007409; GO:1990535; GO:0070050; GO:0007613; GO:0008306; GO:0031114; GO:1903829; GO:0032435; GO:0050882; GO:0099641; GO:0099642; GO:1902817; GO:2000010	GO:0008017; GO:0005515; GO:0003779; GO:0048156; GO:0005198; GO:0008093; GO:0015631	GO:0005874; GO:0005737; GO:0005856; GO:1904115; GO:0005829; GO:0045202; GO:0043025; GO:0030425; GO:0043005; GO:0005875; GO:0030424; GO:0043194; GO:1901588; GO:0043198; GO:0044307; GO:0150001	4130	TRUE	-0.789824	7.01434e-13	2.75729e-11	chr15	43510958	43531620	20663	+	398.771	468.132	384.415	656.325	744.954	605.441	933.915	881.998	860.864	353.393	323.325	354.222	362.318	389.938	322.342	455.376	424.565	301.199	314.346	381.445	368.104	224.553	279.724	299.77	442.403	385.218	452.034	1.94159	2.25531
ENSG00000166136	ENST00000464651; ENST00000299166; ENST00000370322; ENST00000370320; ENST00000528425; ENST00000466088; ENST00000529437; ENST00000531418; ENST00000531189	NDUFB8	protein_coding	protein_coding	NADH:ubiquinone oxidoreductase subunit B8 [Source:HGNC Symbol;Acc:HGNC:7703]	0.5436	629	GO:0006120; GO:0032981; GO:0009060; GO:0042776	GO:0008137	GO:0005739; GO:0016020; GO:0016021; GO:0005743; GO:0070469; GO:0005747; GO:0005759; GO:0005783	4714	TRUE	-0.299422	7.06668e-13	2.76921e-11	chr10	100523740	100530000	6261	-	1445.37	1606.67	1360.05	1887.21	2011.17	1947.44	1753.72	1805.95	1739.47	1267.09	1215.26	1146.83	1534.59	1544.12	1544.05	1627.09	1302.88	1382.55	1300.33	1371.14	1447.9	1219.35	1710.66	1406.53	1500.05	1336.25	1541.53	116.359	127.983
ENSG00000161911	ENST00000426005; ENST00000373127; ENST00000437044; ENST00000590581	TREML1	protein_coding	protein_coding	triggering receptor expressed on myeloid cells like 1 [Source:HGNC Symbol;Acc:HGNC:20434]	0.5486	924	GO:0045087; GO:0030168	GO:0005515; GO:0004888	GO:0005737; GO:0016607; GO:0016020; GO:0016021; GO:0005794; GO:0005829; GO:0005886; GO:0009986; GO:0031091	340205	TRUE	-0.870183	7.37085e-13	2.87944e-11	chr6	41149337	41154347	5011	-	100.17	93.8139	84.7325	223.499	177.536	197.3	169.119	185.156	158.608	63.9361	79.0576	54.3285	79.7763	68.4102	89.0554	109.717	113.908	90.8094	78.9327	50.4012	46.6106	59.1564	72.2505	86.6255	111.048	104.71	103.322	5.49	5.08755
ENSG00000152495	ENST00000508074; ENST00000512453; ENST00000504544; ENST00000515231; ENST00000282356; ENST00000509408; ENST00000514007; ENST00000504090; ENST00000502916; ENST00000505763; ENST00000509645; ENST00000510858; ENST00000512890	CAMK4	protein_coding	protein_coding	calcium/calmodulin dependent protein kinase IV [Source:HGNC Symbol;Acc:HGNC:1464]	0.4846	1837	GO:0006468; GO:0016310; GO:0045893; GO:0002376; GO:0006954; GO:0002250; GO:0018105; GO:0007616; GO:0035556; GO:0007165; GO:0043011; GO:0033081; GO:0045670; GO:0046777	GO:0005524; GO:0004672; GO:0000166; GO:0004674; GO:0016301; GO:0016740; GO:0106310; GO:0005516; GO:0004683; GO:0009931	GO:0005634; GO:0005737; GO:0005654; GO:0001650; GO:0070062; GO:0098794; GO:0098978	814	TRUE	4.43387	7.40285e-13	2.88299e-11	chr5	111223653	111494886	271234	+	1.90799	0	0.366808	4.36097	0	0	0	0.912097	0	12.7872	9.12203	11.9523	22.1601	23.455	9.68077	9.71007	15.5328	35.0651	6.92393	3.43644	4.78141	27.7674	18.8397	28.4971	10.7466	17.2916	15.6828	0.0526444	0
ENSG00000100644	ENST00000557446; ENST00000553999; ENST00000337138; ENST00000394997; ENST00000323441; ENST00000557538; ENST00000539097; ENST00000557206; ENST00000556237; ENST00000555014; ENST00000547430; ENST00000556827	HIF1A	protein_coding	protein_coding	hypoxia inducible factor 1 subunit alpha [Source:HGNC Symbol;Acc:HGNC:4910]	0.4101	1966	GO:0006355; GO:0010628; GO:0010468; GO:0045893; GO:0045944; GO:0006357; GO:0098586; GO:0001666; GO:0001525; GO:0001568; GO:0001755; GO:0001837; GO:0001892; GO:0001922; GO:0001944; GO:0001947; GO:0002052; GO:0002062; GO:0002067; GO:0002071; GO:0002248; GO:0003151; GO:0003208; GO:0006089; GO:0006110; GO:0006879; GO:0006915; GO:0007405; GO:0007595; GO:0008542; GO:0010508; GO:0010634; GO:0014850; GO:…	GO:0005515; GO:0046983; GO:0003677; GO:0031625; GO:0003700; GO:0019899; GO:0000977; GO:0000981; GO:0019901; GO:0000978; GO:0001228; GO:0042826; GO:0043565; GO:0046982; GO:0070888; GO:0019904; GO:0061629; GO:0051879; GO:0002039; GO:0016922; GO:0001223; GO:0140537; GO:0001216	GO:0005737; GO:0005634; GO:0016607; GO:0005654; GO:0005829; GO:1904115; GO:0016604; GO:0043229; GO:0043227; GO:0000785; GO:0000791; GO:0031514; GO:0032991; GO:0005667; GO:0090575	3091	TRUE	0.34068	7.79205e-13	3.02519e-11	chr14	61695513	61748259	52747	+	2542.41	2491.69	2337.67	1621.19	1672.44	1681.89	2044.47	2000.23	2010.77	2627.19	2667.68	2743.59	2377.78	2367.97	2236.06	2562.34	2718.25	2825.88	2571.55	2521.21	2696.24	2273.3	2198.16	2458.26	2846.96	2809.88	2640.25	65.5459	63.5625
ENSG00000140450	ENST00000268042	ARRDC4	protein_coding	protein_coding	arrestin domain containing 4 [Source:HGNC Symbol;Acc:HGNC:28087]	0.4338	4062	GO:0015031; GO:0016567; GO:0140112; GO:0051443	GO:0005515; GO:1990756	GO:0016020; GO:0005769; GO:0031410; GO:0043231; GO:0005886; GO:0005768; GO:0005737; GO:1903561	91947	TRUE	0.741573	7.87852e-13	3.04935e-11	chr15	97960703	97973833	13131	+	823.3	588.213	902.348	304.177	294.152	304.655	324.146	288.223	250.433	918.356	917.271	976.827	648.183	646.966	593.38	514.604	564.36	560.141	976.273	798.4	811.502	761.79	506.596	659.95	549.869	552.369	475.097	10.2731	7.26247
ENSG00000135604	ENST00000698355; ENST00000367568; ENST00000698356; ENST00000698357	STX11	protein_coding	protein_coding	syntaxin 11 [Source:HGNC Symbol;Acc:HGNC:11429]	0.4798	3407	GO:0006886; GO:0015031; GO:0016192; GO:0006887; GO:0006906; GO:0031629; GO:0061025; GO:0048278	GO:0005484; GO:0005515; GO:0000149	GO:0016020; GO:0005794; GO:0005886; GO:0016021; GO:0031201; GO:0012505; GO:0008021; GO:0048787	8676	TRUE	0.601057	1.04304e-12	4.02468e-11	chr6	144150487	144191939	41453	+	1286.94	1322.07	1399.79	1049.97	1067.28	1001.97	1035.56	1083.57	1014.25	1457.74	1509.19	1391.9	1903.55	1950.94	1786.91	1786.55	1951.96	1870.39	1430.48	1359.86	1431.78	2263.64	2423.53	2303.76	1977.38	1859.3	1712.19	19.1457	19.4613
ENSG00000155307	ENST00000400566; ENST00000400564; ENST00000644288; ENST00000647101; ENST00000619120; ENST00000285670; ENST00000463807; ENST00000493640; ENST00000435732; ENST00000400562; ENST00000469393; ENST00000467280	SAMSN1	protein_coding	protein_coding	SAM domain, SH3 domain and nuclear localization signals 1 [Source:HGNC Symbol;Acc:HGNC:10528]	0.3704	1352	GO:0002820; GO:0050732; GO:0050869	GO:0005515; GO:0003723; GO:0001784	GO:0005634; GO:0005737; GO:0110165; GO:0042995; GO:0001726; GO:0005829	64092	TRUE	0.859668	1.16917e-12	4.49756e-11	chr21	14485228	14658821	173594	-	355.841	266.432	258.233	185.341	194.071	232.118	278.107	227.112	224.347	453.366	297.987	433.542	458.714	594.192	441.404	401.974	440.098	492.708	332.348	410.082	345.396	508.262	505.191	616.637	556.138	456.305	393.915	13.3402	9.88322
ENSG00000136478	ENST00000258991; ENST00000584379; ENST00000584498; ENST00000583097; ENST00000583501; ENST00000581812; ENST00000577489; ENST00000583922; ENST00000583738	TEX2	protein_coding	protein_coding	testis expressed 2 [Source:HGNC Symbol;Acc:HGNC:30884]	0.498	2728	GO:0007165; GO:0006665; GO:0006869	GO:0008289; GO:0003674	GO:0005634; GO:0016020; GO:0016021; GO:0005783; GO:0005789; GO:0031965	55852	TRUE	-0.290904	1.31307e-12	5.0357e-11	chr17	64147227	64263260	116034	-	6364.12	7102.65	6321.58	7779.96	8386.82	7961.64	8206.05	8539.97	8829.66	5829.82	6152.31	5881.6	6130.59	5761.13	6497.16	6882.09	7015.67	6483.43	5863.17	6044.69	6558.94	5552.25	5879.55	5944.11	6044.98	6726.42	7184.57	118.244	130.577
ENSG00000121152	ENST00000240423; ENST00000427946; ENST00000477409; ENST00000435975; ENST00000456906; ENST00000455200; ENST00000435349	NCAPH	protein_coding	protein_coding	non-SMC condensin I complex subunit H [Source:HGNC Symbol;Acc:HGNC:1112]	0.4904	2317	GO:0007076; GO:0051301; GO:0007049; GO:0030261; GO:1905821; GO:0007143; GO:0010032; GO:0045132; GO:0051309; GO:0051984; GO:1905820	GO:0005515; GO:0003682	GO:0000796; GO:0005634; GO:0005737; GO:0016020; GO:0005654; GO:0005829; GO:0005694; GO:0000794	23397	TRUE	-0.450631	1.32711e-12	5.07407e-11	chr2	96335766	96377091	41326	+	5059.94	5991.89	4469.17	8168.08	9728.78	10125.2	6439.69	6996.69	6780.48	4453.44	4307.63	4071.38	6214.8	5512.89	6149.63	5230.51	5182.8	4674.43	4180.67	4579.63	5312.41	5641.59	5895.86	5545.18	4173.27	4939.63	5636.58	110.689	129.696
ENSG00000173762	ENST00000584284; ENST00000312648; ENST00000583376; ENST00000578509; ENST00000581744; ENST00000581434; ENST00000582480	CD7	protein_coding	protein_coding	CD7 molecule [Source:HGNC Symbol;Acc:HGNC:1695]	0.6663	1145	GO:0002250; GO:0002376; GO:0006955; GO:0042110; GO:0007169	GO:0038023; GO:0005515	GO:0016020; GO:0016021; GO:0005886	924	TRUE	3.34466	1.33672e-12	5.09535e-11	chr17	82314868	82317608	2741	-	1.90799	1.87628	4.4017	1.09024	0.870274	0	2.81866	2.73629	2.08694	6.97486	6.08135	9.77913	49.8602	44.9553	29.0398	32.0414	15.5329	39.5605	9.69349	16.0367	15.5369	33.8037	36.5468	15.9573	27.7621	41.3077	24.908	0.0844609	0.0821828
ENSG00000169442	ENST00000492808; ENST00000470468; ENST00000374213	CD52	protein_coding	protein_coding	CD52 molecule [Source:HGNC Symbol;Acc:HGNC:1804]	0.5137	476	GO:0007204; GO:0045730		GO:0016020; GO:0016021; GO:0005886; GO:0031225; GO:0005576; GO:0097225; GO:0031226	1043	TRUE	-0.307056	1.41254e-12	5.36808e-11	chr1	26317958	26320523	2566	+	20593	25634.7	21474	32784.7	33749.2	32354.3	29797.9	32004.6	32108.7	18278.7	17876.1	17572	25897.4	25644.1	26216.1	26647.8	29383	23816.3	19562.9	21247.6	21048.8	21291.4	29599.6	23632.8	25769.5	23926.7	24991	2191.4	2699.21
ENSG00000156414	ENST00000409874; ENST00000496087; ENST00000554571; ENST00000557332; ENST00000466378; ENST00000462273; ENST00000481318	TDRD9	protein_coding	protein_coding	tudor domain containing 9 [Source:HGNC Symbol;Acc:HGNC:20122]	0.4442	1641	GO:0030154; GO:0031047; GO:0051321; GO:0007283; GO:0007141; GO:0010529; GO:0034587; GO:0043046; GO:0009566; GO:0007140	GO:0005524; GO:0003676; GO:0004386; GO:0000166; GO:0016787; GO:0003724; GO:0003723; GO:0016887	GO:0005634; GO:0005737; GO:0071547	122402	TRUE	-0.361701	1.48444e-12	5.60965e-11	chr14	103928456	104052667	124212	+	2226.63	2390.38	2259.17	2733.23	2958.93	2990.45	2364.86	2515.56	2482.42	2044.79	2070.7	1941.7	1946.77	1851.96	1976.64	1952.58	2138.36	1902.5	2068.87	2082.49	2154.84	1335.25	1619.03	1350.68	1602.14	1928.01	2253.71	68.7738	73.0546
ENSG00000255833	ENST00000537858	TIFAB	protein_coding	protein_coding	TIFA inhibitor [Source:HGNC Symbol;Acc:HGNC:34024]	0.5342	5867	GO:0007249; GO:0007356; GO:0021559; GO:0021650; GO:0030432; GO:0031223; GO:0035112; GO:0042472; GO:0048634; GO:0048806; GO:0048839; GO:0050885; GO:0071626; GO:0090102; GO:0090103; GO:0097094; GO:0098583; GO:1901078; GO:1905747; GO:1905748	GO:0005515		497189	TRUE	0.986016	1.48502e-12	5.60965e-11	chr5	135444226	135452351	8126	-	86.8137	75.9893	70.7939	90.3603	82.676	95.7486	77.0433	66.1193	58.4344	115.595	106.424	97.7913	245.559	297.096	242.966	112.63	95.336	157.343	131.241	150.058	102.782	304.233	289.564	247.339	182.692	118.159	98.6098	0.749992	0.649569
ENSG00000143344	ENST00000304685; ENST00000360851	RGL1	protein_coding	protein_coding	ral guanine nucleotide dissociation stimulator like 1 [Source:HGNC Symbol;Acc:HGNC:30281]	0.4658	4912	GO:0007165; GO:0007264; GO:0043547; GO:0007265	GO:0005085; GO:0005515	GO:0005886; GO:0005829; GO:0005575	23179	TRUE	0.368357	1.52734e-12	5.73626e-11	chr1	183636085	183928532	292448	+	610.558	563.822	514.632	474.255	472.559	497.119	602.253	576.445	534.257	738.172	673.003	694.318	673.667	683.125	696.955	625.292	766.288	716.584	758.862	808.71	735.013	895.797	973.271	963.139	1131.98	705.111	646.685	6.30018	5.75669
ENSG00000172757	ENST00000530157; ENST00000527752; ENST00000525710; ENST00000308162; ENST00000525451; ENST00000530945; ENST00000527344; ENST00000531407; ENST00000524553; ENST00000534769; ENST00000531413; ENST00000532134; ENST00000530413; ENST00000534784; ENST00000526975	CFL1	protein_coding	protein_coding	cofilin 1 [Source:HGNC Symbol;Acc:HGNC:1874]	0.5569	955	GO:0043066; GO:0009615; GO:0007010; GO:0000281; GO:0030042; GO:0051293; GO:0022604; GO:0007266; GO:0030036; GO:0051014; GO:0040019; GO:0044794; GO:0030043; GO:0061001	GO:0003779; GO:0005515; GO:0051015	GO:0005634; GO:0005737; GO:0016020; GO:0005886; GO:0042995; GO:0005856; GO:0005925; GO:0015629; GO:0005615; GO:0030424; GO:0030027; GO:0031982; GO:0030426; GO:0032587; GO:0016363; GO:0031258; GO:0005829; GO:0070062	1072	TRUE	-0.163636	1.52766e-12	5.73626e-11	chr11	65823022	65862026	39005	-	30392.5	31412.7	32112.2	31329.2	30516.2	29198.5	30355.1	31259.4	30583.1	29481.5	29858.4	28010.7	26032.5	27161.8	26363.3	26946.8	27565.7	26485.8	29987.6	29595.7	29111.3	25361.2	27745.3	24157.1	26261.1	25056.5	25727.2	1613.05	1649.65
ENSG00000100554	ENST00000554087; ENST00000553974; ENST00000553408; ENST00000555625; ENST00000216442; ENST00000555474; ENST00000555431; ENST00000554236; ENST00000555723; ENST00000556058; ENST00000555335; ENST00000553687; ENST00000555012; ENST00000557244	ATP6V1D	protein_coding	protein_coding	ATPase H+ transporting V1 subunit D [Source:HGNC Symbol;Acc:HGNC:13527]	0.4263	843	GO:0006811; GO:1902600; GO:0030030; GO:0060271; GO:0061512; GO:0016241; GO:0007035; GO:0007042; GO:0048388; GO:0051452; GO:0061795	GO:0005515; GO:0046961	GO:0005737; GO:0016020; GO:0005765; GO:0031410; GO:0005929; GO:0042995; GO:0005856; GO:0030665; GO:0005815; GO:0000221; GO:0005813; GO:0005886; GO:0005829; GO:0070062; GO:0010008; GO:0035579; GO:0000139; GO:0033176	51382	TRUE	-0.284757	1.67215e-12	6.26009e-11	chr14	67294371	67360265	65895	-	4226.22	4404.57	4653.32	4246.49	4246.93	4072.7	4791.72	4468.37	4829.19	3952.42	4179.92	4051.82	3199.63	3336.47	3338.61	3650.77	3815.91	3391.41	3828.93	4164.97	4445.94	3072.52	3293.44	3184.63	3309.96	3635.07	3690.07	253.982	261.914
ENSG00000181631	ENST00000325602	P2RY13	protein_coding	protein_coding	purinergic receptor P2Y13 [Source:HGNC Symbol;Acc:HGNC:4537]	0.3913	2765	GO:0007186; GO:0007165; GO:0035589; GO:0007194; GO:0008150; GO:0071407	GO:0004930; GO:0005515; GO:0045028	GO:0016021; GO:0016020; GO:0005886; GO:0005783	53829	TRUE	0.852277	1.70173e-12	6.35193e-11	chr3	151326312	151329549	3238	-	77.2738	65.6697	70.4271	58.873	56.5678	75.4383	36.6426	33.7476	36.5215	99.973	84.1254	96.7047	138.501	138.775	134.551	72.8213	98.3748	78.2219	105.244	126.003	112.343	97.7892	98.1144	92.3246	77.913	67.245	81.1816	1.41651	1.19113
ENSG00000136167	ENST00000398576; ENST00000323076; ENST00000674665; ENST00000469227; ENST00000494531; ENST00000416500; ENST00000442275; ENST00000460190	LCP1	protein_coding	protein_coding	lymphocyte cytosolic protein 1 [Source:HGNC Symbol;Acc:HGNC:6528]	0.4598	1682	GO:0051017; GO:0022617; GO:0016477; GO:0051639; GO:0002286; GO:0010737; GO:0030866; GO:0033157; GO:0051764; GO:0071803; GO:0031100	GO:0005515; GO:0005509; GO:0046872; GO:0003779; GO:0051015; GO:0051020; GO:0005178	GO:0005737; GO:0016020; GO:0005829; GO:0005886; GO:0042995; GO:0005856; GO:0005925; GO:0070161; GO:0005615; GO:0030175; GO:0015629; GO:0001726; GO:0032587; GO:0002102; GO:0070062; GO:0001725; GO:0005884; GO:0030054; GO:0048471; GO:0032432; GO:0001891; GO:0097386	3936	TRUE	-0.248339	1.76112e-12	6.5542e-11	chr13	46125920	46211871	85952	-	107229	116061	100734	103772	96771	91567.5	139367	130252	135803	91857.7	95571.5	92900.6	81820.6	83852.4	81610.5	114058	116429	100875	96401.8	96785.1	104173	67200.6	87077.3	81669.7	113902	109100	103200	3231.24	3460.6
ENSG00000174718	ENST00000541981; ENST00000540924; ENST00000312561; ENST00000535596; ENST00000397578; ENST00000535606; ENST00000381054; ENST00000543763	RESF1	protein_coding	protein_coding	retroelement silencing factor 1 [Source:HGNC Symbol;Acc:HGNC:25559]	0.4088	1581	GO:0090309; GO:0045869	GO:0005515; GO:0042393; GO:1990226	GO:0005634; GO:0000930	55196	TRUE	0.442877	1.85414e-12	6.88e-11	chr12	31959370	31993107	33738	+	406.403	359.307	421.829	608.355	531.737	517.429	351.392	373.048	365.215	509.165	515.901	576.969	670.343	785.741	645.651	543.732	678.268	475.625	466.672	430.701	490.008	935.637	690.455	954.021	726.292	732.971	576.573	13.0289	11.3979
ENSG00000110442	ENST00000355500; ENST00000263401; ENST00000533308; ENST00000452374; ENST00000532705; ENST00000533643; ENST00000528608; ENST00000526789	COMMD9	protein_coding	protein_coding	COMM domain containing 9 [Source:HGNC Symbol;Acc:HGNC:25014]	0.4978	1254	GO:0006811; GO:0006814; GO:0042632	GO:0005515	GO:0005634; GO:0005794; GO:0031410; GO:0005654; GO:0005829; GO:0005576; GO:0034774; GO:1904813	29099	TRUE	-0.34486	2.19057e-12	8.10445e-11	chr11	36269284	36289449	20166	-	1153.38	1273.99	1173.42	1523.07	1502.09	1502.96	1358.57	1486.67	1445.21	1045.07	1026.73	1058.32	1084.74	1086.74	996.065	1215.63	968.215	1196.7	1095.37	1095.08	1089.97	858.371	1092.19	908.497	1211.68	1164.3	1247.21	46.6187	50.9517
ENSG00000081985	ENST00000262345; ENST00000544434; ENST00000696754; ENST00000696755; ENST00000696756; ENST00000541374; ENST00000371000; ENST00000696757; ENST00000674203; ENST00000696758; ENST00000696759; ENST00000696760; ENST00000648487; ENST00000696761; ENST00000696762; ENST00000441640; ENST00000696763; ENST00000465396	IL12RB2	protein_coding	protein_coding	interleukin 12 receptor subunit beta 2 [Source:HGNC Symbol;Acc:HGNC:5972]	0.4756	2840	GO:0019221; GO:0032729; GO:0007166; GO:0008284; GO:0018108; GO:0032496; GO:0034097	GO:0005515; GO:0004896; GO:0019955; GO:0019901	GO:0016020; GO:0016021; GO:0005886; GO:0009897; GO:0005887; GO:0043235	3595	TRUE	4.31503	2.4172e-12	8.9167e-11	chr1	67307364	67398724	91361	+	0.953997	0	0.366808	3.27072	0	0.967157	0.939553	0	0	3.48743	0	6.80668	16.6244	29.683	13.5519	21.3609	20.7105	28.7713	4.15435	0	4.78057	9.68902	31.4866	19.5193	30.4585	16.3309	23.0629	0.017026	0
ENSG00000197119	ENST00000554912; ENST00000359232; ENST00000392908; ENST00000556505; ENST00000555927; ENST00000554224; ENST00000556715; ENST00000554291; ENST00000554060; ENST00000556868; ENST00000555475; ENST00000553359; ENST00000556873; ENST00000553574; ENST00000555051; ENST00000555949; ENST00000557438; ENST00000555888; ENST00000556201; ENST00000556844	SLC25A29	protein_coding	protein_coding	solute carrier family 25 member 29 [Source:HGNC Symbol;Acc:HGNC:20116]	0.6446	1142	GO:0055085; GO:0006865; GO:1903826; GO:0015822; GO:0089709; GO:1903401; GO:1990575; GO:0006844	GO:0022857; GO:0015174; GO:0005289; GO:0005292	GO:0016020; GO:0016021; GO:0005739; GO:0005743	123096	TRUE	-0.399861	2.48805e-12	9.15122e-11	chr14	100291116	100306547	15432	-	815.668	834.944	737.248	1704.84	1658.97	1676.03	1285.54	1332.28	1295.81	714.922	704.424	621.279	1088.08	1015.4	1292.23	1003.02	1056.24	951.268	679.932	739.699	672.865	933.225	1064.23	917.178	860.998	942.39	1154.99	36.2019	36.6674
ENSG00000108654	ENST00000225792; ENST00000676581; ENST00000678757; ENST00000580026; ENST00000678110; ENST00000678810; ENST00000585317; ENST00000676575; ENST00000676969; ENST00000676601; ENST00000678890; ENST00000450599; ENST00000577922; ENST00000585111; ENST00000676785; ENST00000583212; ENST00000678814; ENST00000677726; ENST00000579461; ENST00000540698; ENST00000581230; ENST00000581693; ENST00000582326; ENST0000…	DDX5	protein_coding	protein_coding	DEAD-box helicase 5 [Source:HGNC Symbol;Acc:HGNC:2746]	0.4305	2844	GO:0006397; GO:0008380; GO:0000122; GO:0048511; GO:0000398; GO:0006357; GO:0000956; GO:0000381; GO:0030509; GO:0030521; GO:0030520; GO:0072332; GO:0043517; GO:0000380; GO:0001837; GO:1903800; GO:0045445; GO:0045667; GO:0009299; GO:0060765; GO:0061614; GO:2001014	GO:0005524; GO:0003676; GO:0003724; GO:0005515; GO:0003723; GO:0000166; GO:0016787; GO:0004386; GO:0016887; GO:0043021; GO:0003730; GO:0070412; GO:0046332; GO:0050681; GO:1990841; GO:0036002; GO:0070878; GO:0035500	GO:0005634; GO:0005681; GO:0005737; GO:0016607; GO:0016020; GO:0005654; GO:0005730; GO:0071013; GO:0005829; GO:0070062; GO:1990904	1655	TRUE	0.182031	2.54891e-12	9.34773e-11	chr17	64498254	64508199	9946	-	8998.1	8492.04	8551.38	7410.37	7348.59	7547.69	8443.76	8208.88	8080.64	9892.67	9443.33	9294.52	8402	8763.36	8959.73	8882.25	9692.5	9634.78	8652.13	9002.34	9054.41	8342.27	8371.76	8221.44	9764.19	9833.14	9659.69	160.363	149.752
ENSG00000019582	ENST00000377795; ENST00000009530; ENST00000523836; ENST00000518797; ENST00000523813; ENST00000524315; ENST00000353334; ENST00000523208; ENST00000517752; ENST00000522246; ENST00000517791; ENST00000522153	CD74	protein_coding	protein_coding	CD74 molecule [Source:HGNC Symbol;Acc:HGNC:1697]	0.5871	1475	GO:0006955; GO:0019882; GO:0006886; GO:0043066; GO:0002376; GO:0002250; GO:0001516; GO:0050731; GO:0070374; GO:0010628; GO:0032755; GO:0032757; GO:0065003; GO:0030336; GO:0090023; GO:0045893; GO:0001961; GO:0033674; GO:0034341; GO:0043030; GO:0043518; GO:1902166; GO:0060907; GO:0048146; GO:2000343; GO:0002286; GO:0032722; GO:0031394; GO:0001934; GO:0043123; GO:0043410; GO:0045058; GO:0045657; GO:…	GO:0042289; GO:0042802; GO:0005515; GO:0044183; GO:0004896; GO:0035718; GO:0019955; GO:0001540; GO:0023026; GO:0042609; GO:0042658; GO:0050998	GO:0016020; GO:0016021; GO:0005794; GO:0005783; GO:0005789; GO:0005886; GO:0005768; GO:0005770; GO:0005764; GO:0005737; GO:0070062; GO:0009986; GO:0032588; GO:0000139; GO:0030666; GO:0043202; GO:0005634; GO:0012507; GO:0005765; GO:0030669; GO:0071556; GO:0032991; GO:0030658; GO:0005773; GO:0035692; GO:0042613; GO:0005771; GO:0009897; GO:0035693	972	TRUE	0.491498	2.83658e-12	1.03725e-10	chr5	150401637	150412969	11333	-	75138.7	73197.7	74456.2	70222.4	65409	70699.4	71692.5	75890.1	73301.8	85489.6	79098.1	79735.8	115465	118272	112730	111837	97888	124255	90857.1	86951.2	80443.9	115043	112726	96381.4	109860	106487	106526	2582	2488.83
ENSG00000123342	ENST00000322569; ENST00000548882; ENST00000547685; ENST00000552872; ENST00000548629; ENST00000409200; ENST00000552763; ENST00000547487; ENST00000547299	MMP19	protein_coding	protein_coding	matrix metallopeptidase 19 [Source:HGNC Symbol;Acc:HGNC:7165]	0.5343	1819	GO:0006508; GO:0030154; GO:0030574; GO:0001525; GO:0030198; GO:0022617; GO:0001541; GO:0001542; GO:0001554; GO:0009725; GO:0051591	GO:0008270; GO:0004222; GO:0046872; GO:0008233; GO:0016787; GO:0008237; GO:0004252	GO:0031012; GO:0005576; GO:0005615	4327	TRUE	-0.255546	3.13508e-12	1.14308e-10	chr12	55835433	55842966	7534	-	3738.61	3762.87	4054.33	2787.75	2569.04	2472.06	3528.96	3615.55	3726.24	3587.4	3333.6	3283.62	2175.01	2200.85	2345.45	2793.42	2733.79	2862.63	3463.34	3610.56	3494.6	2348.15	2331.13	1913.74	3007.26	2912.66	2932.68	104.174	103.747
ENSG00000035681	ENST00000038176; ENST00000649465; ENST00000427130; ENST00000521972; ENST00000517612; ENST00000521712; ENST00000523177; ENST00000519166; ENST00000524148; ENST00000523106; ENST00000519174; ENST00000523982; ENST00000519227; ENST00000519858; ENST00000518229; ENST00000518159; ENST00000522645; ENST00000519871	NSMAF	protein_coding	protein_coding	neutral sphingomyelinase activation associated factor [Source:HGNC Symbol;Acc:HGNC:8017]	0.4106	1124	GO:0050790; GO:0007165; GO:0006672; GO:0043065	GO:0005515; GO:0016230	GO:0005829; GO:0005737	8439	TRUE	0.341727	3.16386e-12	1.14591e-10	chr8	58583508	58659853	76346	-	1454.85	1419.41	1531.79	1119.68	1103.5	1069.68	1047.6	1068.07	1083.12	1722.79	1688.59	1537.5	1481.4	1511.87	1569.11	1300.1	1377.25	1539.26	1483.1	1652.93	1486.76	1634.66	1380.07	1396.27	1337.95	1345.86	1380.09	65.6048	63.3329
ENSG00000134256	ENST00000256652; ENST00000682167; ENST00000369470; ENST00000467588; ENST00000460180	CD101	protein_coding	protein_coding	CD101 molecule [Source:HGNC Symbol;Acc:HGNC:5949]	0.5103	2249	GO:0007166; GO:0002763	GO:0016812	GO:0016020; GO:0016021; GO:0070062; GO:0005886	9398	TRUE	0.792026	3.16883e-12	1.14591e-10	chr1	117001750	117036552	34803	+	128.79	129.463	145.256	136.28	137.504	171.187	156.906	155.056	149.216	282.481	172.305	261.863	324.646	335.21	336.861	172.829	227.815	200.5	246.492	229.096	234.248	422.546	317.958	275.834	156.721	162.349	182.659	2.90252	2.887
ENSG00000231389	ENST00000692443; ENST00000419277; ENST00000479107; ENST00000437811; ENST00000453337; ENST00000476642; ENST00000463066; ENST00000417724	HLA-DPA1	protein_coding	protein_coding	major histocompatibility complex, class II, DP alpha 1 [Source:HGNC Symbol;Acc:HGNC:4938]	0.4941	1510	GO:0006955; GO:0019882; GO:0002250; GO:0002504; GO:0002376; GO:0042102; GO:0050870; GO:0071346; GO:0002503; GO:0019886; GO:0032729	GO:0042605; GO:0023026; GO:0032395	GO:0016020; GO:0042613; GO:0016021; GO:0005765; GO:0043231; GO:0005768; GO:0010008; GO:0005764; GO:0005794; GO:0005783; GO:0005789; GO:0005886; GO:0009986; GO:0005887; GO:0032588; GO:0000139; GO:0030666; GO:0012507; GO:0030669; GO:0071556; GO:0030658	3113	TRUE	0.577269	3.17017e-12	1.14591e-10	chr6	33064569	33080775	16207	-	14072.4	14851.7	13680.9	13181	11613	12292.6	12980.8	13069.5	12888.9	15785.2	14490.9	15213.1	22695.3	23235	22120.6	21777.5	21575.2	22720.3	17188	17712.5	16289.8	20561.1	23331	22817.9	23516.3	22090.9	20041.7	472.363	493.275
ENSG00000196092	ENST00000358127; ENST00000377852; ENST00000523241; ENST00000651550; ENST00000377853; ENST00000377840; ENST00000520154; ENST00000520281; ENST00000446742; ENST00000522003; ENST00000523145; ENST00000523493; ENST00000414447; ENST00000377847; ENST00000524340; ENST00000522932; ENST00000520083; ENST00000651199	PAX5	protein_coding	protein_coding	paired box 5 [Source:HGNC Symbol;Acc:HGNC:8619]	0.5773	2639	GO:0006355; GO:0030154; GO:0007399; GO:0007283; GO:0006357; GO:0048856; GO:0006366; GO:0000122; GO:0007568; GO:0021670; GO:0021987; GO:0030183; GO:0030534; GO:0035914; GO:0045944; GO:0048701; GO:0051573	GO:0003677; GO:0005515; GO:0000981; GO:0000978; GO:0060090; GO:0003676; GO:0001228; GO:0003700	GO:0005634; GO:0043231; GO:0005654; GO:0005829; GO:0001650; GO:0000785	5079	TRUE	3.54608	3.28141e-12	1.18272e-10	chr9	36833269	37034268	201000	-	2.86199	5.62883	2.56815	0	1.74055	0.967157	0	2.73629	0	6.97485	21.2847	23.9046	31.0241	48.8752	25.1678	4.85475	15.5329	21.5785	16.6174	24.0551	16.732	48.2909	46.3865	23.936	17.911	13.449	8.30266	0.0549684	0.106972
ENSG00000205045	ENST00000587436; ENST00000260908; ENST00000628453; ENST00000590802	SLFN12L	protein_coding	protein_coding	schlafen family member 12 like [Source:HGNC Symbol;Acc:HGNC:33920]	0.4016	6765			GO:0016020; GO:0016021	100506736	TRUE	1.2025	3.37436e-12	1.21274e-10	chr17	35464249	35537678	73430	-	34.8356	22.4787	18.732	30.6158	26.3104	31.0443	27.754	40.0607	28.1737	50.863	43.5451	40.9641	76.1334	82.8273	77.1531	49.2051	72.9747	108.811	29.9671	43.9544	28.9921	126.568	134.486	111.396	105.501	73.6117	74.9559	0.260999	0.166645
ENSG00000275023	ENST00000621332; ENST00000620609; ENST00000620482; ENST00000611305; ENST00000614769; ENST00000618652; ENST00000615858; ENST00000612066; ENST00000619356; ENST00000615741; ENST00000615441	MLLT6	protein_coding	protein_coding	MLLT6, PHD finger containing [Source:HGNC Symbol;Acc:HGNC:7138]	0.5778	2073	GO:0006357; GO:0006355; GO:0003014; GO:0010765; GO:0034729; GO:0035811; GO:0035812; GO:0036359; GO:0045944; GO:0070295; GO:2001161	GO:0046872; GO:0005515; GO:0042393; GO:0031491	GO:0005634	4302	TRUE	0.45397	3.46549e-12	1.24195e-10	chr17	38705273	38729795	24523	+	1026.5	1110.76	1056.78	1029.19	1010.39	1167.46	1167.86	1254.14	1135.3	1229.55	1122.01	1245.21	1493.59	1650.37	1451.99	1728.29	1983.03	2001.4	1376.48	1294.4	1176.02	1672.08	1639.83	1601.44	1926.31	1717.64	1692.86	25.0984	26.8727
ENSG00000157557	ENST00000360214; ENST00000665212; ENST00000667466; ENST00000360938; ENST00000432278; ENST00000666778; ENST00000653642; ENST00000662305; ENST00000456966	ETS2	protein_coding	protein_coding	ETS proto-oncogene 2, transcription factor [Source:HGNC Symbol;Acc:HGNC:3489]	0.5004	2637	GO:0006355; GO:0006357; GO:0030154; GO:0000122; GO:0045944; GO:0001501; GO:0001712; GO:0007498; GO:0090009	GO:0003700; GO:0043565; GO:0003677; GO:0005515; GO:1990837; GO:0000981; GO:0000978; GO:0001227; GO:0019904; GO:0061629; GO:0000977	GO:0005634; GO:0005654; GO:0005829; GO:0005886; GO:0000785	2114	TRUE	0.832592	3.70137e-12	1.32271e-10	chr21	38805183	38824955	19773	+	369.197	379.008	371.943	192.973	198.422	231.151	248.042	254.475	286.955	447.553	411.504	403.118	439.878	513.076	426.885	578.686	559.182	667.134	412.666	452.465	452.959	323.549	378.12	381.836	734.352	752.183	686.353	7.09631	7.20822
ENSG00000166557	ENST00000299705; ENST00000424155; ENST00000536821; ENST00000543455; ENST00000558562	TMED3	protein_coding	protein_coding	transmembrane p24 trafficking protein 3 [Source:HGNC Symbol;Acc:HGNC:28889]	0.5243	4532	GO:0015031; GO:0006886; GO:0006888; GO:0007030		GO:0016020; GO:0016021; GO:0005794; GO:0031410; GO:0005783; GO:0005789; GO:0030663; GO:0005793; GO:0033116; GO:0030126; GO:0032580; GO:0030134; GO:0000139; GO:0030133	23423	TRUE	-0.340135	3.92172e-12	1.39749e-10	chr15	79311112	79427432	116321	+	1828.81	2266.54	2199.59	2405.09	2537.71	2480.76	2498.27	2499.19	2452.98	1837.88	1894.34	1850.75	1999.94	1836.33	1774.52	1955.64	1734.5	1764.94	2049.61	2153.5	2014.43	1756.59	2043.32	1788.37	1873.5	1840.59	2008	20.4533	25.0821
ENSG00000119655	ENST00000434013; ENST00000541064; ENST00000555619; ENST00000554482; ENST00000238633; ENST00000553490; ENST00000556009; ENST00000557510; ENST00000555592	NPC2	protein_coding	protein_coding	NPC intracellular cholesterol transporter 2 [Source:HGNC Symbol;Acc:HGNC:14537]	0.4974	826	GO:0032367; GO:0006629; GO:0008202; GO:0008203; GO:0006869; GO:0009615; GO:0120009; GO:0030301; GO:0015918; GO:0033344; GO:0042632; GO:0015914; GO:0019747; GO:0032366; GO:0046836	GO:0005515; GO:0019899; GO:0015485; GO:0032934; GO:0120020	GO:0005576; GO:0005783; GO:0005615; GO:0005764; GO:0070062; GO:0043202; GO:0035578	10577	TRUE	-0.203364	4.05048e-12	1.43854e-10	chr14	74476192	74494177	17986	-	9776.57	11067.2	10191	10765	11082	10974.3	10296.6	10875.8	10902.2	9517.2	9025.74	9158.7	9551	8826.88	9042.02	9734.75	9402.55	9133.08	9744.72	10209.7	10029.6	7621.53	9872.45	8652.3	9354.04	8871.53	9162.45	599.698	671.724
ENSG00000140406	ENST00000267984	TLNRD1	protein_coding	protein_coding	talin rod domain containing 1 [Source:HGNC Symbol;Acc:HGNC:13519]	0.5536	4866		GO:0003779; GO:0005515; GO:0042802	GO:0001725	59274	TRUE	0.627438	4.05981e-12	1.43854e-10	chr15	81000923	81005788	4866	+	861.46	883.727	938.295	391.397	346.369	401.37	516.754	522.632	544.692	1028.46	1064.24	1055.06	735.136	814.082	795.69	696.171	859.485	917.048	1012.28	1091.64	985.993	878.896	785.196	697.564	889.283	940.469	940.046	8.97319	9.10826
ENSG00000158864	ENST00000479948; ENST00000677550; ENST00000676600; ENST00000676653; ENST00000678507; ENST00000496133; ENST00000679064; ENST00000677383; ENST00000677579; ENST00000679215; ENST00000678793; ENST00000677178; ENST00000678052; ENST00000677138; ENST00000677457; ENST00000677613; ENST00000677925; ENST00000676535; ENST00000677547; ENST00000678613; ENST00000677231; ENST00000679282; ENST00000677081; ENST0000…	NDUFS2	protein_coding	protein_coding	NADH:ubiquinone oxidoreductase core subunit S2 [Source:HGNC Symbol;Acc:HGNC:7708]	0.5181	2133	GO:0032981; GO:0006120; GO:0006979; GO:0009060; GO:0042776; GO:0022008; GO:0042063; GO:0042775; GO:0061351; GO:0071453; GO:0022900	GO:0048038; GO:0016651; GO:0051287; GO:0046872; GO:0016491; GO:0005515; GO:0051536; GO:0051539; GO:0008137; GO:0003954; GO:0009055; GO:0031625; GO:0019826	GO:0016020; GO:0005654; GO:0005739; GO:0005743; GO:0070469; GO:0005759; GO:0005747	4720	TRUE	-0.225425	4.17614e-12	1.47561e-10	chr1	161197104	161214723	17620	+	2658.79	2946.1	2608.48	2999.07	3156.44	3112.32	2673.03	2784.04	2711.99	2462.12	2271.39	2226.53	2568.35	2615.23	2530.44	2518.65	2309.22	2405.13	2347.43	2493.71	2528.93	2174.3	2646.84	2318.37	2229.03	2214.28	2493.57	63.1796	69.27
ENSG00000117676	ENST00000525525; ENST00000526040; ENST00000374168; ENST00000524436; ENST00000374166; ENST00000526792; ENST00000529454; ENST00000530003; ENST00000366866; ENST00000531113; ENST00000374163; ENST00000530607; ENST00000531382; ENST00000525582; ENST00000527264; ENST00000474934; ENST00000488985; ENST00000403732; ENST00000530305; ENST00000438977	RPS6KA1	protein_coding	protein_coding	ribosomal protein S6 kinase A1 [Source:HGNC Symbol;Acc:HGNC:10430]	0.5819	1339	GO:0006468; GO:0016310; GO:0043066; GO:0035556; GO:0007049; GO:0006915; GO:0045893; GO:0018105; GO:0045944; GO:0007165; GO:0032007; GO:0030307; GO:0043154; GO:0043620; GO:0072574; GO:0045597; GO:0043555; GO:0007268; GO:2000491	GO:0005524; GO:0004672; GO:0004674; GO:0046872; GO:0000166; GO:0016301; GO:0016740; GO:0000287; GO:0106310; GO:0005515; GO:0004712; GO:0043027; GO:0004711	GO:0005634; GO:0005737; GO:0005654; GO:0005829; GO:0045202	6195	TRUE	-0.264057	4.26589e-12	1.5031e-10	chr1	26529761	26575030	45270	+	8928.46	10164.7	9425.15	12987	12511.9	12374.8	12851.2	13718.9	13524.4	8373.32	8371.99	7826.56	10517.2	10217.6	10602.4	11806.8	9433.63	11162.4	8375.18	8929.03	8587.11	8768.44	10493.2	8734.36	10630.2	11047.4	11431.8	337.971	380.719
ENSG00000204287	ENST00000374982; ENST00000395388	HLA-DRA	protein_coding	protein_coding	major histocompatibility complex, class II, DR alpha [Source:HGNC Symbol;Acc:HGNC:4947]	0.4746	1202	GO:0006955; GO:0019882; GO:0002250; GO:0002504; GO:0002376; GO:0002503; GO:0019886; GO:0050870; GO:0050890; GO:0001916; GO:0002469; GO:0002491; GO:0032831; GO:0043382; GO:0045622; GO:2000516	GO:0005515; GO:0042605; GO:0030247; GO:0023026; GO:0032395; GO:0042608	GO:0016020; GO:0042613; GO:0016021; GO:0005765; GO:0005768; GO:0010008; GO:0005764; GO:0031410; GO:0005783; GO:0005789; GO:0005886; GO:0031902; GO:0031901; GO:0009986; GO:0005887; GO:0070062; GO:0032588; GO:0000139; GO:0030666; GO:0012507; GO:0030669; GO:0001772; GO:0071556; GO:0030658	3122	TRUE	0.517769	4.54278e-12	1.59619e-10	chr6	32439878	32445046	5169	+	24786.7	27334.6	23855.4	36147	32918.1	34092.3	32157.1	33066.2	31852	28322.5	25972.5	26781.8	58532.5	59897.1	56326.5	51964.3	52718.5	53123.5	31199.2	32635.9	29844	49044.3	60488.7	55409.6	54838.2	51968.9	48946.9	1045.2	1140.51
ENSG00000110934	ENST00000604560; ENST00000605039; ENST00000452142; ENST00000615107; ENST00000544402; ENST00000603177; ENST00000605819; ENST00000605423; ENST00000603260; ENST00000604702	BIN2	protein_coding	protein_coding	bridging integrator 2 [Source:HGNC Symbol;Acc:HGNC:1053]	0.4932	1376	GO:0006911; GO:0071800; GO:0097320; GO:0060326	GO:0005515; GO:0005543	GO:0005737; GO:0005886; GO:0016020; GO:0042995; GO:0070161; GO:0005938; GO:0005576; GO:0002102; GO:0001891; GO:0034774; GO:1904813	51411	TRUE	-0.218576	4.66994e-12	1.6363e-10	chr12	51281038	51324668	43631	-	2697.9	2711.22	2612.77	3420.09	3240.9	3193.55	2454.11	2329.5	2316.51	2455.16	2405.18	2405.67	2715.72	2868.34	2917.53	1942.87	1682.73	1988.81	2469.08	2579.62	2598.25	2646.35	2945.96	2546.34	1980.96	1972.2	1904.08	99.3783	98.8179
ENSG00000047644	ENST00000380861; ENST00000466248	WWC3	protein_coding	protein_coding	WWC family member 3 [Source:HGNC Symbol;Acc:HGNC:29237]	0.5284	3740	GO:0016477; GO:0006355; GO:0000122; GO:0046621; GO:0035330; GO:0035331	GO:0005515; GO:0060090; GO:0019900	GO:0110165; GO:0005737; GO:0005829	55841	TRUE	1.15504	4.73857e-12	1.65574e-10	chrX	10015254	10144474	129221	+	114.48	67.546	132.051	86.1291	54.8272	64.8329	79.862	50.1653	81.3908	183.671	148.993	184.717	169.525	226.842	223.606	174.771	82.8419	198.702	175.868	167.24	141.091	228.175	191.168	157.294	189.052	165.23	158.673	1.55146	0.905769
ENSG00000075415	ENST00000401722; ENST00000188376; ENST00000551917; ENST00000546766; ENST00000551265; ENST00000550695; ENST00000547534; ENST00000228318; ENST00000552981; ENST00000549338; ENST00000551123; ENST00000548847; ENST00000547908; ENST00000547444; ENST00000548480; ENST00000547869	SLC25A3	protein_coding	protein_coding	solute carrier family 25 member 3 [Source:HGNC Symbol;Acc:HGNC:10989]	0.4672	2105	GO:1902600; GO:1990547; GO:0035435	GO:0015293; GO:0005515; GO:0005315; GO:0044877; GO:0015317	GO:0016020; GO:0016021; GO:0005739; GO:0005743; GO:0070062; GO:0005887; GO:0031305	5250	TRUE	-0.269823	4.7718e-12	1.66273e-10	chr12	98593591	98606379	12789	+	5495.77	6012.54	5427.65	6478.15	6998.58	7210.12	6919.8	6945.59	6605.17	5282.38	5131.64	5052.57	5328.31	5303.39	5283.36	5763.23	5699.61	5229.09	5036.45	5398.54	5719.8	4124.06	5694.91	4971.39	5629.35	5647.34	5615.25	132.331	143.25
ENSG00000118785	ENST00000237623; ENST00000683440; ENST00000683087; ENST00000504310; ENST00000513981; ENST00000509334; ENST00000682655; ENST00000508233; ENST00000360804; ENST00000395080; ENST00000682599; ENST00000683620; ENST00000682554; ENST00000684710; ENST00000684106; ENST00000684450; ENST00000681973; ENST00000509659; ENST00000508002; ENST00000614857; ENST00000682865; ENST00000505146; ENST00000682627; ENST0000…	SPP1	protein_coding	protein_coding	secreted phosphoprotein 1 [Source:HGNC Symbol;Acc:HGNC:11255]	0.4015	1835	GO:0007155; GO:0001503; GO:0007165; GO:0031214; GO:0045893; GO:0033280; GO:0046697; GO:0007566; GO:0001649; GO:0006710; GO:0045780; GO:0071394; GO:2000866; GO:0006954; GO:0010033; GO:0030154; GO:0036005; GO:0048545; GO:0048685	GO:0005515; GO:0005125; GO:0050840; GO:0036094; GO:0043167; GO:0005178	GO:0005615; GO:0005794; GO:0005576; GO:0070062; GO:0005788; GO:0031982; GO:0042995; GO:0048471	6696	TRUE	-0.256249	4.9713e-12	1.72746e-10	chr4	87975667	87983532	7866	+	37953.9	38006.8	34994.2	74087.5	73631.3	77177.6	47580.1	45932.3	45810.5	34583.6	31390	32072	65177.2	61389.4	66196.3	39239.9	34042.8	34869	31927.6	31158.3	34172.7	65567.1	69351.4	76114.3	41095.1	36793.5	37511.4	1048.34	1038.76
ENSG00000157224	ENST00000416322; ENST00000287916; ENST00000462636; ENST00000495768; ENST00000394604; ENST00000496677; ENST00000394605; ENST00000498033; ENST00000483862; ENST00000498326; ENST00000427904; ENST00000451941; ENST00000478752; ENST00000485696; ENST00000476475	CLDN12	protein_coding	protein_coding	claudin 12 [Source:HGNC Symbol;Acc:HGNC:2034]	0.4133	1174	GO:0016338; GO:0035633	GO:0042802; GO:0005515	GO:0016020; GO:0016021; GO:0005923; GO:0005886; GO:0070161; GO:0016328; GO:0070160; GO:0071944	9069	TRUE	0.39236	5.23691e-12	1.81474e-10	chr7	90383721	90513402	129682	+	398.195	351.997	385.591	340.301	312.428	302.834	330.723	308.213	287.231	430.447	451.92	462.892	437.661	446.622	462.705	423.334	522.939	387.513	384.969	382.591	475.667	459.971	428.676	640.628	426.215	506.774	386.54	17.1914	15.037
ENSG00000273604	ENST00000621654	EPOP	protein_coding	protein_coding	elongin BC and polycomb repressive complex 2 associated protein [Source:HGNC Symbol;Acc:HGNC:34493]	0.6406	3255	GO:0006357; GO:0035616; GO:0048663; GO:0048863	GO:0003682	GO:0005634; GO:0005694; GO:0035098; GO:0070449	100170841	TRUE	0.560079	5.69594e-12	1.96838e-10	chr17	38671703	38674957	3255	-	265.211	241.102	232.556	233.312	187.109	234.052	259.317	309.201	275.476	289.457	288.864	275.989	374.506	322.505	369.773	450.521	528.117	480.121	242.337	260.024	228.272	358.56	326.954	310.028	537.331	427.486	426.203	4.12976	3.71483
ENSG00000198830	ENST00000361427; ENST00000468388; ENST00000479815; ENST00000460563; ENST00000464888; ENST00000463817; ENST00000619352; ENST00000467700; ENST00000466194; ENST00000493418	HMGN2	protein_coding	protein_coding	high mobility group nucleosomal binding domain 2 [Source:HGNC Symbol;Acc:HGNC:4986]	0.4705	1028	GO:0061844; GO:0006325; GO:0031640	GO:0031492; GO:0003723; GO:0003677; GO:0005515; GO:0003682; GO:0060090; GO:0003676	GO:0000785; GO:0005634; GO:0005737; GO:0005615	3151	TRUE	0.297514	5.72458e-12	1.97286e-10	chr1	26472440	26476642	4203	+	3167.23	2967.22	3289.78	2569.65	2519.42	2742.79	2623.14	2679.42	2624.19	3380.43	3412.58	3423.63	3449.19	3564.15	3245.63	3405.03	3659.95	3422.81	3392.72	3281.62	3449.05	4093.72	3383.33	3637.1	3347.5	3316.91	3323.66	156.16	144.759
ENSG00000071073	ENST00000264968; ENST00000393487; ENST00000414521; ENST00000409391; ENST00000492163; ENST00000461884; ENST00000484936; ENST00000460768; ENST00000495056	MGAT4A	protein_coding	protein_coding	alpha-1,3-mannosyl-glycoprotein 4-beta-N-acetylglucosaminyltransferase A [Source:HGNC Symbol;Acc:HGNC:7047]	0.3878	2881	GO:0006486; GO:0006487; GO:0006491; GO:0019082; GO:0046487	GO:0046872; GO:0016740; GO:0016757; GO:0042803; GO:0008375; GO:0008453; GO:0008454	GO:0016020; GO:0016021; GO:0005794; GO:0005576; GO:0000139; GO:0005777; GO:0005783; GO:0070062; GO:0005793; GO:0005795; GO:0005788	11320	TRUE	0.434729	5.87767e-12	2.01523e-10	chr2	98619106	98731132	112027	-	457.18	424.977	402.388	376.133	344.628	368.486	420.919	321.058	389.214	516.139	522.02	566.103	538.491	584.419	579.863	452.804	476.341	492.555	580.224	490.265	566.564	647.099	548.203	702.122	592.861	546.743	469.561	8.04319	7.39795
ENSG00000205189	ENST00000379091; ENST00000430430; ENST00000426744; ENST00000455036; ENST00000610895	ZBTB10	protein_coding	protein_coding	zinc finger and BTB domain containing 10 [Source:HGNC Symbol;Acc:HGNC:30953]	0.4055	6992	GO:0006357; GO:0000122	GO:0005515; GO:0046872; GO:0003677; GO:0000977; GO:0001227; GO:0042162	GO:0005634; GO:0005654; GO:0000781	65986	TRUE	0.874741	5.87956e-12	2.01523e-10	chr8	80485619	80526265	40647	+	62.0098	71.2986	63.8246	51.2412	59.1786	40.6206	31.9448	43.7807	40.6954	102.298	102.369	116.263	103.044	121.184	79.3753	54.3733	119.085	80.0201	94.1654	91.6385	64.5378	112.277	77.873	173.252	127.168	80.694	94.0968	0.449514	0.51141
ENSG00000211445	ENST00000388825; ENST00000521722; ENST00000521650; ENST00000519214; ENST00000517973; ENST00000625178; ENST00000521632; ENST00000520597; ENST00000520059	GPX3	protein_coding	protein_coding	glutathione peroxidase 3 [Source:HGNC Symbol;Acc:HGNC:4555]	0.5598	741	GO:0006979; GO:0098869; GO:0042744; GO:0006982	GO:0004602; GO:0016491; GO:0042802; GO:0005515; GO:0004601; GO:0008430	GO:0005576; GO:0005615; GO:0070062	2878	TRUE	-0.282256	6.00828e-12	2.05375e-10	chr5	151020591	151028988	8398	+	4779.52	5350.21	4933.93	7497.59	8188.41	7888.13	5175.06	5703.34	5561.7	4413.92	4452.57	4156.13	5999.85	5551.98	5939.6	4939.22	4696.1	4685.22	4668.11	4846.53	4411.28	5348.23	5695.12	4819.12	4389.1	4417.03	4960.38	326.574	361.721
ENSG00000123610	ENST00000243347; ENST00000460812	TNFAIP6	protein_coding	protein_coding	TNF alpha induced protein 6 [Source:HGNC Symbol;Acc:HGNC:11898]	0.3778	961	GO:0007155; GO:0006954; GO:0007165; GO:0007267; GO:0045671; GO:0001550; GO:0050728; GO:0030514; GO:0045668; GO:0090024; GO:1905590; GO:1903911; GO:0030212; GO:0030335; GO:0030728	GO:0005540; GO:0046872; GO:0016787; GO:0005509; GO:0005515; GO:0052689; GO:0001968	GO:0005576; GO:0005615; GO:1904813; GO:1904724	7130	TRUE	1.21423	6.22517e-12	2.12213e-10	chr2	151357592	151380046	22455	+	56.2858	58.1646	72.628	52.3316	46.1245	58.9966	33.8239	26.4508	34.4346	96.4855	66.8949	83.6659	132.961	142.684	143.263	123.311	98.3748	132.168	80.3175	87.0565	75.294	272.844	193.417	223.402	113.735	112.396	87.6392	2.96711	3.03388
ENSG00000134352	ENST00000381298; ENST00000698638; ENST00000698639; ENST00000698640; ENST00000698641; ENST00000698642; ENST00000698643; ENST00000698644; ENST00000698645; ENST00000506241; ENST00000698646; ENST00000698647; ENST00000577363; ENST00000698648; ENST00000381294; ENST00000651614; ENST00000698649; ENST00000503773; ENST00000502326; ENST00000523039; ENST00000583149; ENST00000381286; ENST00000381293; ENST0000…	IL6ST	protein_coding	protein_coding	interleukin 6 cytokine family signal transducer [Source:HGNC Symbol;Acc:HGNC:6021]	0.3756	5363	GO:0008284; GO:0043066; GO:0019221; GO:0043524; GO:0045669; GO:0045747; GO:0070102; GO:1901731; GO:0042531; GO:0010613; GO:0010575; GO:0042102; GO:0002675; GO:0034097; GO:0038154; GO:0070120; GO:0060576; GO:0038165; GO:0048861; GO:0002821; GO:0005977; GO:0007165; GO:0008593; GO:0048711; GO:0070106; GO:0070104	GO:0005515; GO:0004896; GO:0042802; GO:0019838; GO:0005127; GO:0019955; GO:0005138; GO:0097110; GO:0004897; GO:0004915; GO:0019981; GO:0004923; GO:0004924; GO:0004921; GO:0019970; GO:0045509	GO:0016020; GO:0016021; GO:0005886; GO:0005576; GO:0009897; GO:0070062; GO:0043235; GO:0045121; GO:0005896; GO:0070110; GO:0005900; GO:0030425; GO:0043025; GO:0044297; GO:0005615	3572	TRUE	0.415072	6.25117e-12	2.12523e-10	chr5	55935095	55995022	59928	-	919.653	904.366	848.794	719.559	687.516	712.795	680.236	599.92	620.514	946.972	946.664	1089.48	1048.17	1045.46	1004.58	893.274	1076.94	884.195	1028.89	939.294	1137.78	1238.66	1020.5	1684.64	973.463	1056.71	804.436	8.69161	8.45718
ENSG00000064115	ENST00000343028; ENST00000544179; ENST00000545344; ENST00000545303; ENST00000537406; ENST00000535260; ENST00000543882; ENST00000541081; ENST00000542667; ENST00000543655; ENST00000535819; ENST00000543803; ENST00000542019; ENST00000539741; ENST00000543088; ENST00000535423; ENST00000512808; ENST00000545600; ENST00000539399	TM7SF3	protein_coding	protein_coding	transmembrane 7 superfamily member 3 [Source:HGNC Symbol;Acc:HGNC:23049]	0.494	794	GO:0032024; GO:0043069; GO:0034620	GO:0003674	GO:0016020; GO:0016021; GO:0005886; GO:0070062	51768	TRUE	-0.232441	6.47761e-12	2.19628e-10	chr12	26971579	27014434	42856	-	2611.09	2554.56	2648.35	3275.08	3436.71	3245.78	2447.53	2545.66	2571.11	2387.72	2373.09	2436.09	2659.46	2572.23	2556.47	2145.8	2278.15	2135.2	2412.29	2366.56	2544.46	2707.92	2629.54	2609.27	2187.83	2194.11	2353.36	166.659	161.335
ENSG00000105639	ENST00000527031; ENST00000458235; ENST00000696967; ENST00000696968; ENST00000696969; ENST00000527670; ENST00000526008; ENST00000534444; ENST00000696970; ENST00000528705; ENST00000528293	JAK3	protein_coding	protein_coding	Janus kinase 3 [Source:HGNC Symbol;Acc:HGNC:6193]	0.5944	3025	GO:0006468; GO:0016310; GO:0035556; GO:0018108; GO:0002376; GO:0045087; GO:0019221; GO:0002250; GO:0007204; GO:0042102; GO:0042104; GO:0051770; GO:0051928; GO:0030154; GO:0042981; GO:0032695; GO:0043029; GO:0007167; GO:0007259; GO:0007260; GO:0030218; GO:0060397; GO:0046425; GO:0030183; GO:0070244; GO:0070232; GO:0038110; GO:0045626; GO:0032693; GO:0002731; GO:0035771; GO:0045221; GO:0050868; GO:…	GO:0005524; GO:0004672; GO:0000166; GO:0016301; GO:0016740; GO:0004713; GO:0005515; GO:0004715; GO:0005131; GO:0019903; GO:0005126	GO:0005856; GO:0005737; GO:0016020; GO:0012505; GO:0005886; GO:0005829; GO:0005768	3718	TRUE	0.837137	6.96846e-12	2.35635e-10	chr19	17824780	17848071	23292	-	104.908	88.185	94.2695	118.836	107.914	118.96	77.0434	133.166	126.262	130.197	127.708	121.696	230.465	223.117	210.264	250.505	176.039	297.603	142.633	104.241	105.173	196.79	266.567	257.597	206.872	190.207	194.048	1.7578	1.46204
ENSG00000069399	ENST00000403534; ENST00000487394; ENST00000164227; ENST00000444487; ENST00000473468; ENST00000464319; ENST00000474300; ENST00000477832; ENST00000473473	BCL3	protein_coding	protein_coding	BCL3 transcription coactivator [Source:HGNC Symbol;Acc:HGNC:998]	0.6529	865	GO:0043066; GO:0006974; GO:0045893; GO:0009615; GO:0042981; GO:0006606; GO:0045944; GO:0032717; GO:0032088; GO:0045892; GO:0045727; GO:0007249; GO:0030330; GO:0046426; GO:0042771; GO:0002268; GO:0002315; GO:0002455; GO:0002467; GO:0010225; GO:0019730; GO:0030198; GO:0032720; GO:0032729; GO:0032733; GO:0042088; GO:0042742; GO:0042832; GO:0045064; GO:0048536; GO:0051101; GO:0070231; GO:0070233; GO:…	GO:0005515; GO:0042826; GO:0030674; GO:0140297; GO:0003714; GO:0003713	GO:0005634; GO:0005737; GO:0043231; GO:0032991; GO:0005654; GO:0005829; GO:0005886; GO:0030496; GO:0048471; GO:0032996; GO:0033257	602	TRUE	0.632088	7.09507e-12	2.39273e-10	chr19	44747705	44760044	12340	+	211.788	181.061	193.675	153.724	156.649	192.464	185.092	183.332	186.781	259.232	203.726	243.392	243.761	280.482	287.494	368.961	393.499	332.668	308.807	249.715	242.614	299.404	307.276	282.673	303.592	304.524	280.445	12.3984	10.4881
ENSG00000101280	ENST00000381922	ANGPT4	protein_coding	protein_coding	angiopoietin 4 [Source:HGNC Symbol;Acc:HGNC:487]	0.5426	4692	GO:0043066; GO:0001525; GO:0007171; GO:0007165; GO:0016525; GO:0045766; GO:0010595; GO:0043537; GO:0071456; GO:0050731; GO:0043536; GO:0007219	GO:0030971; GO:0005102; GO:0030297	GO:0005576; GO:0005615; GO:0062023	51378	TRUE	-0.768909	7.76826e-12	2.61275e-10	chr20	869900	916334	46435	-	82.0438	136.03	62.7242	454.631	481.396	362.684	234.888	229.896	244.172	47.6615	50.6779	56.7551	271.461	242.368	266.198	152.439	134.692	127.673	72.0088	74.4562	71.7086	136.422	223.498	145.896	110.153	154.663	184.504	0.886281	1.45401
ENSG00000133321	ENST00000255688; ENST00000537871; ENST00000439013; ENST00000544107; ENST00000354445	PLAAT4	protein_coding	protein_coding	phospholipase A and acyltransferase 4 [Source:HGNC Symbol;Acc:HGNC:9869]	0.5351	708	GO:0006629; GO:0016042; GO:0006644; GO:0008285; GO:0045618; GO:0036152; GO:0070292; GO:0150074	GO:0016740; GO:0016787; GO:0005515; GO:0008970; GO:0052739; GO:0052740; GO:0016410; GO:0004623; GO:0016746	GO:0016020; GO:0016021; GO:0005737; GO:0005829	5920	TRUE	1.59054	8.32006e-12	2.79088e-10	chr11	63536808	63546462	9655	+	118.296	118.205	122.514	116.655	74.8435	75.4383	83.6202	89.3855	77.2169	173.209	136.83	173.851	373.398	475.94	367.837	354.397	331.368	404.596	185.561	169.531	137.441	388.743	548.484	455.924	431.656	309.327	256.46	8.4592	8.36379
ENSG00000197632	ENST00000404622; ENST00000457692; ENST00000299502; ENST00000413956; ENST00000443281; ENST00000482254	SERPINB2	protein_coding	protein_coding	serpin family B member 2 [Source:HGNC Symbol;Acc:HGNC:8584]	0.4463	1179	GO:0010951; GO:0043066; GO:0010466; GO:0042730; GO:0042060	GO:0004867; GO:0030414	GO:0005615; GO:0005737; GO:0005576; GO:0005886; GO:0001533	5055	TRUE	3.58524	8.50376e-12	2.84491e-10	chr18	63871692	63903888	32197	+	0	0.938139	3.30127	0	0.870274	0	0.939553	1.8242	1.04347	10.4623	12.1627	10.8657	12.1881	4.88645	4.83997	39.809	20.7105	21.5785	1.38478	9.16384	7.17086	1.20727	0.84339	2.27962	75.2263	44.1895	34.1332	0	0.0399064
ENSG00000113657	ENST00000343218; ENST00000398514; ENST00000520473; ENST00000507309; ENST00000523458; ENST00000508042; ENST00000519672; ENST00000512722; ENST00000504965	DPYSL3	protein_coding	protein_coding	dihydropyrimidinase like 3 [Source:HGNC Symbol;Acc:HGNC:3015]	0.5162	1707	GO:0071345; GO:0051017; GO:0030334; GO:0010975; GO:0010976; GO:0010977; GO:0030336; GO:0048666; GO:0048678; GO:0051491; GO:0051764	GO:0016787; GO:0042802; GO:0017124; GO:0005515; GO:0016810; GO:0035374; GO:0031005	GO:0005737; GO:0042995; GO:0005829; GO:0005615; GO:0030027; GO:0030426; GO:0031941; GO:0044297; GO:0045202; GO:0070382	1809	TRUE	-0.478415	8.85338e-12	2.95402e-10	chr5	147390808	147510068	119261	-	1754.4	1728.99	1978.56	1640.81	1582.15	1487.49	2695.58	2756.35	2764.15	1405.44	1758.53	1729.82	918.536	975.335	993.16	1859.37	1977.85	1707.4	1661.74	1800.7	1643.32	830.604	941.224	779.63	1747.22	1983.73	2041.53	52.093	50.7982
ENSG00000115216	ENST00000233557; ENST00000379852; ENST00000379863; ENST00000419281; ENST00000356442; ENST00000493768; ENST00000493746; ENST00000460499; ENST00000486701	NRBP1	protein_coding	protein_coding	nuclear receptor binding protein 1 [Source:HGNC Symbol;Acc:HGNC:7993]	0.5149	1441	GO:0006468; GO:0006888; GO:0035556	GO:0005524; GO:0004672; GO:0042803; GO:0005515	GO:0005737; GO:0016020; GO:0042995; GO:0012505; GO:0005938; GO:0030027; GO:0005654	29959	TRUE	-0.160614	9.17061e-12	3.05178e-10	chr2	27427790	27442259	14470	+	7345.78	7227.43	7345.71	6270.92	6438.38	6290.4	6607.88	6935.59	6653.21	6698.19	6744.22	6201.06	5653.04	5847.12	5755.68	6016.98	5503.81	6120.19	6482.18	6622.02	6703.56	6039.99	6036.43	5204.38	5804.66	5861.84	6186.41	258.379	251.541
ENSG00000172243	ENST00000304084; ENST00000353231; ENST00000534609; ENST00000529761; ENST00000298523; ENST00000396484; ENST00000465100; ENST00000349926; ENST00000533022; ENST00000531192; ENST00000528799; ENST00000310002; ENST00000525605	CLEC7A	protein_coding	protein_coding	C-type lectin domain containing 7A [Source:HGNC Symbol;Acc:HGNC:14558]	0.4032	1326	GO:0043123; GO:0002376; GO:0045087; GO:0006954; GO:0071226; GO:0006910; GO:0051092; GO:0010628; GO:0032755; GO:0032757; GO:0032760; GO:0045429; GO:1900017; GO:0050766; GO:0042110; GO:0008284; GO:0030335; GO:0090303; GO:0061760; GO:0032731; GO:0032930; GO:0043280; GO:0071639; GO:0032743; GO:0042832; GO:0031334; GO:0051091; GO:0032733; GO:0008037; GO:0050850; GO:0070884; GO:0001775; GO:0001878; GO:…	GO:0046872; GO:0030246; GO:0005515; GO:0001872; GO:0042287; GO:0038187	GO:0005737; GO:0016020; GO:0016021; GO:0005886; GO:0009986	64581	TRUE	0.862377	9.82069e-12	3.25948e-10	chr12	10116777	10130258	13482	-	1179.13	951.152	950.767	570.197	521.346	553.074	705.688	627.166	592.691	1396.13	1176.13	1186.53	1369.59	1375.05	1305.61	1146.69	1392.78	1345.96	1245.94	1109.97	1247.75	1387.16	1362.88	1624.23	1369.3	1255.71	1169.62	45.0715	35.9746
ENSG00000237541	ENST00000374940	HLA-DQA2	protein_coding	protein_coding	major histocompatibility complex, class II, DQ alpha 2 [Source:HGNC Symbol;Acc:HGNC:4943]	0.4698	1458	GO:0006955; GO:0019882; GO:0002376; GO:0002250; GO:0002504; GO:0002503; GO:0019886; GO:0050870	GO:0005515; GO:0023026; GO:0032395	GO:0016020; GO:0042613; GO:0016021; GO:0005765; GO:0005794; GO:0005783; GO:0005789; GO:0005886; GO:0005768; GO:0010008; GO:0005764; GO:0005887; GO:0032588; GO:0000139; GO:0030666; GO:0012507; GO:0030669; GO:0071556; GO:0030658	3118	TRUE	0.893486	9.93688e-12	3.28937e-10	chr6	32741391	32747198	5808	+	172.581	165.644	203.733	2.20521	4.39872	0	193.16	181.154	170.514	260.631	238.232	317.276	6.72743	2.96202	7.83077	413.792	352.666	452.885	257.38	289.651	229.972	2.44174	5.12537	1.15553	493.983	518.87	344.909	5.99956	5.69782
ENSG00000008516	ENST00000612971; ENST00000336577; ENST00000570755; ENST00000575441	MMP25	protein_coding	protein_coding	matrix metallopeptidase 25 [Source:HGNC Symbol;Acc:HGNC:14246]	0.6537	2394	GO:0006508; GO:0006954; GO:0030198; GO:0030574; GO:0060022	GO:0008270; GO:0046872; GO:0008233; GO:0016787; GO:0004222; GO:0008237; GO:0005515	GO:0031012; GO:0016020; GO:0005886; GO:0005576; GO:0031225; GO:0035579	64386	TRUE	1.64356	1.00002e-11	3.30163e-10	chr16	3046062	3060726	14665	+	38.1599	39.4019	20.9081	27.256	15.6649	33.8505	32.8843	26.4508	23.9998	46.4991	49.6644	52.1554	154.013	194.481	167.463	63.1118	77.6643	101.599	47.0827	76.7472	59.7572	144.873	192.855	167.552	103.884	92.2217	75.6465	0.807917	0.825434
ENSG00000164483	ENST00000439090; ENST00000368134; ENST00000457563; ENST00000437477; ENST00000463253; ENST00000532763; ENST00000528422; ENST00000526886; ENST00000533296; ENST00000324172; ENST00000524930; ENST00000532309; ENST00000531544; ENST00000529723; ENST00000529119	SAMD3	protein_coding	protein_coding	sterile alpha motif domain containing 3 [Source:HGNC Symbol;Acc:HGNC:21574]	0.4213	1267		GO:0005515		154075	TRUE	3.74398	1.05745e-11	3.48211e-10	chr6	130144315	130365425	221111	-	0.953997	0	2.20085	2.18048	0	0.967157	0	0	1.04347	6.97486	6.08135	9.77913	15.5121	20.5231	12.5839	12.6224	10.3553	25.1749	4.15436	8.01837	7.17086	22.9382	22.4904	33.0545	22.3888	22.0948	25.8305	0.0381641	0
ENSG00000170571	ENST00000303221; ENST00000505896; ENST00000508934; ENST00000514111; ENST00000506190	EMB	protein_coding	protein_coding	embigin [Source:HGNC Symbol;Acc:HGNC:30465]	0.3759	2144	GO:0007155; GO:0007411; GO:0007156; GO:0070593; GO:0035879	GO:0098632	GO:0016020; GO:0016021; GO:0005886; GO:0045202; GO:0005887; GO:0030424	133418	TRUE	0.481909	1.09988e-11	3.61239e-10	chr5	50396192	50443248	47057	-	333.412	298.094	357.568	877.644	650.632	761.953	393.557	298.14	335.858	393.988	396.212	470.716	1030.3	1131.26	1063.62	509.664	605.782	496.746	535.487	392.882	440.788	1417.23	1028.59	1863	513.835	541.644	444.484	7.88207	6.97296
ENSG00000117713	ENST00000430799; ENST00000324856; ENST00000637465; ENST00000457599; ENST00000524572; ENST00000374152; ENST00000636219; ENST00000636958; ENST00000636422; ENST00000430291; ENST00000636110; ENST00000636072; ENST00000466382; ENST00000636794; ENST00000532781; ENST00000637788	ARID1A	protein_coding	protein_coding	AT-rich interaction domain 1A [Source:HGNC Symbol;Acc:HGNC:11110]	0.5449	3338	GO:0006338; GO:0006325; GO:0045893; GO:0007399; GO:0006357; GO:0030521; GO:0006337; GO:0030071; GO:0030520; GO:0042921; GO:0045582; GO:0045597; GO:0045663; GO:0045815; GO:0070316; GO:1902459; GO:2000045; GO:2000781; GO:2000819	GO:0003677; GO:0005515; GO:0003713; GO:0031491; GO:0016922	GO:0005634; GO:0005654; GO:0044815; GO:0016514; GO:0070603; GO:0035060; GO:0000785; GO:0071564; GO:0071565; GO:0140092	8289	TRUE	0.275419	1.13546e-11	3.71952e-10	chr1	26693236	26782104	88869	+	1544.52	1573.26	1437.41	1324.7	1376.77	1301.79	1313.49	1439.29	1454.6	1941.33	1774.74	1821.09	1772.81	1538.25	1610.75	1515.7	1775.93	1746.96	1797.45	1847.66	1556.08	1486.15	1488.5	1498.85	1742.74	1648.46	1643.93	23.4526	23.6376
ENSG00000163464	ENST00000295683	CXCR1	protein_coding	protein_coding	C-X-C motif chemokine receptor 1 [Source:HGNC Symbol;Acc:HGNC:6026]	0.5254	2459	GO:0007186; GO:0007165; GO:0006935; GO:0070098; GO:0006955; GO:0007166; GO:0031623; GO:0030593; GO:0007204; GO:0019722; GO:0060326; GO:0002407; GO:0038112	GO:0004930; GO:0005515; GO:0016494; GO:0019959; GO:0004950; GO:0016493; GO:0019957; GO:0004918	GO:0016021; GO:0016020; GO:0005886; GO:0009897; GO:0030667	3577	TRUE	-0.932012	1.22975e-11	4.01793e-10	chr2	218162841	218166962	4122	-	35.2979	86.3088	45.1174	149.363	158.39	167.318	128.719	160.529	143.999	30.2244	34.461	35.8568	77.5603	63.5238	81.3114	81.5598	77.6643	69.2309	37.3892	48.1102	49.0009	44.6691	63.8165	44.4526	48.3598	76.8514	96.8644	0.727569	1.7603
ENSG00000152766	ENST00000371930; ENST00000476963	ANKRD22	protein_coding	protein_coding	ankyrin repeat domain 22 [Source:HGNC Symbol;Acc:HGNC:28321]	0.3975	2156		GO:0005515		118932	TRUE	2.60034	1.25609e-11	4.09334e-10	chr10	88819896	88851844	31949	-	24.8039	23.4535	22.0085	2.18048	4.35137	9.67157	10.3889	9.12097	15.6521	49.9865	47.6373	36.9434	110.8	109.456	88.0873	66.0247	82.842	100.699	60.9305	32.0734	47.8057	127.971	154.34	166.412	149.558	106.631	78.414	0.583117	0.545567
ENSG00000096060	ENST00000539068; ENST00000536438; ENST00000357266; ENST00000542713	FKBP5	protein_coding	protein_coding	FKBP prolyl isomerase 5 [Source:HGNC Symbol;Acc:HGNC:3721]	0.4304	4725	GO:0000413; GO:0061077; GO:0006457; GO:0009617	GO:0005515; GO:0003755; GO:0016853; GO:0031072; GO:0005528	GO:0005634; GO:0005737; GO:0016020; GO:0005654; GO:0005829; GO:0070062	2289	TRUE	0.521832	1.25977e-11	4.09473e-10	chr6	35573585	35728583	154999	-	681.154	692.393	525.637	669.431	682.316	677.977	590.99	587.4	615.655	814.915	671.989	669.333	1141.6	1142.45	1038.66	943.763	900.908	999.803	768.555	729.773	735.138	1139.67	1238.14	1445.28	1043.33	849.208	844.104	7.3068	7.3492
ENSG00000179222	ENST00000375772; ENST00000375722; ENST00000326587; ENST00000375695; ENST00000470461; ENST00000494718; ENST00000485420; ENST00000482188; ENST00000482599; ENST00000473931	MAGED1	protein_coding	protein_coding	MAGE family member D1 [Source:HGNC Symbol;Acc:HGNC:6813]	0.5318	2221	GO:0042981; GO:0006355; GO:0048511; GO:0032922; GO:0000122; GO:0050680; GO:0006357; GO:0034504; GO:0042752; GO:0043406; GO:0045892; GO:0045893; GO:0090190; GO:1900181; GO:2001235	GO:0005515; GO:0042802; GO:0003713	GO:0005634; GO:0005737; GO:0016020; GO:0032991; GO:0005886; GO:0000785	9500	TRUE	-0.52258	1.26628e-11	4.0985e-10	chrX	51803007	51902354	99348	+	613.422	770.213	545.47	1106.6	1147.02	1260.21	1031.81	1160.19	1146.97	563.804	546.308	475.918	745.688	654.783	676.627	857.913	714.512	739.962	540.066	580.758	597.574	492.568	670.265	549.389	674.35	713.757	843.278	13.9989	17.3921
ENSG00000178175	ENST00000318442; ENST00000514477; ENST00000414109	ZNF366	protein_coding	protein_coding	zinc finger protein 366 [Source:HGNC Symbol;Acc:HGNC:18316]	0.5236	2435	GO:0000122; GO:0006357; GO:0033147; GO:0043627	GO:0046872; GO:0003677; GO:0005515; GO:0000978; GO:0003700; GO:0003714; GO:0030331	GO:0005634; GO:0005654; GO:0005886	167465	TRUE	-0.345986	1.26744e-11	4.0985e-10	chr5	72439903	72507410	67508	-	1211.58	1351.86	1076.69	2336.52	2515.33	2281.52	2131.16	2085.97	2262.25	901.392	1040.84	984.432	1957.85	1823.62	1861.45	1788.49	1770.75	1435.87	1003.26	918.63	1105.51	1777.11	1957.51	2164.62	1806.94	1851.16	1657.76	25.2196	27.8434
ENSG00000184640	ENST00000589070; ENST00000591833; ENST00000591198; ENST00000427177; ENST00000590576; ENST00000449803; ENST00000431235; ENST00000587237; ENST00000329047; ENST00000588575; ENST00000590595; ENST00000590294; ENST00000591934; ENST00000588690; ENST00000592098; ENST00000423034; ENST00000590059; ENST00000587514; ENST00000590586; ENST00000592407; ENST00000427674; ENST00000589140; ENST00000590825; ENST0000…	SEPTIN9	protein_coding	protein_coding	septin 9 [Source:HGNC Symbol;Acc:HGNC:7323]	0.6109	1368	GO:0051301; GO:0007049; GO:0008104; GO:0061640; GO:1902857	GO:0005525; GO:0000166; GO:0005515; GO:0045296; GO:0003924; GO:0060090	GO:0005737; GO:0005856; GO:0015629; GO:0005874; GO:0048471; GO:0001725; GO:0097730; GO:0005940; GO:0015630; GO:0032153; GO:0031105; GO:0005930	10801	TRUE	-0.216697	1.2731e-11	4.10625e-10	chr17	77280569	77500596	220028	+	10971	11820.5	11734.2	12081	12078.5	12012.1	12082.6	12389	12146	11104	10733.6	10482.1	10120.5	9598.94	9960.64	10561	9537.17	10243.5	11081.1	11417	11281	9006.27	9982.66	8524.64	9864.5	9763.97	10128.3	406.483	433.352
ENSG00000109790	ENST00000261425; ENST00000508137; ENST00000504108; ENST00000381930; ENST00000261426; ENST00000514399; ENST00000515612	KLHL5	protein_coding	protein_coding	kelch like family member 5 [Source:HGNC Symbol;Acc:HGNC:6356]	0.4033	3164	GO:0008150	GO:0005515; GO:0003779; GO:0003674	GO:0005737; GO:0005856; GO:0005829	51088	TRUE	0.327753	1.29992e-11	4.18202e-10	chr4	39045039	39126857	81819	+	1805.92	1536.67	1838.2	1086.03	1049.11	1090.95	1031.63	1073.27	995.471	1879.72	1904.48	2026.45	1411.84	1527.5	1422.95	1335.17	1397.96	1381.44	1941.73	1837.21	1951.11	1620.16	1327.88	1479.61	1226.95	1431.36	1400.5	28.9298	24.3576
ENSG00000204267	ENST00000652259; ENST00000698448; ENST00000374897; ENST00000705716; ENST00000698440; ENST00000698441; ENST00000698449; ENST00000485701; ENST00000464100	TAP2	protein_coding	protein_coding	transporter 2, ATP binding cassette subfamily B member [Source:HGNC Symbol;Acc:HGNC:44]	0.5138	4461	GO:0055085; GO:0015031; GO:0002376; GO:0002250; GO:0015833; GO:0019885; GO:0046967; GO:0002489; GO:0046968; GO:0001913; GO:0001916; GO:0002237; GO:0002481; GO:0002485	GO:0005524; GO:0140359; GO:0046872; GO:0000166; GO:0005515; GO:0015440; GO:0042287; GO:1904680; GO:0042605; GO:0042288; GO:0015433; GO:0042626; GO:0046978; GO:0023029; GO:0046980	GO:0016021; GO:0016607; GO:0016020; GO:0005783; GO:0005789; GO:0030176; GO:0042825; GO:0042824; GO:0030670; GO:0033116	6891	TRUE	0.550572	1.3426e-11	4.30831e-10	chr6	32821833	32838739	16907	-	2236.48	2267.34	2404.93	2129.05	2074.78	1993.77	1778.93	1489.64	1578.99	2705.19	2502.94	2425.04	3715.3	3982.47	3303.15	2364.15	2938.02	2535.95	2845.77	2650.55	2521.15	6564.25	5569.35	6487.9	3486.7	2389.61	2136.42	25.4107	25.4902
ENSG00000134539	ENST00000544747; ENST00000540271; ENST00000381908; ENST00000350274; ENST00000336164; ENST00000538997; ENST00000543420; ENST00000543777; ENST00000344825; ENST00000539374; ENST00000539792	KLRD1	protein_coding	protein_coding	killer cell lectin like receptor D1 [Source:HGNC Symbol;Acc:HGNC:6378]	0.3865	3758	GO:0002376; GO:0045087; GO:0002250; GO:0045953; GO:0007166; GO:0045954; GO:0002223; GO:0001915; GO:0032814; GO:0002228	GO:0030246; GO:0005515; GO:0004888; GO:0023024; GO:0062082; GO:1990405; GO:0023030	GO:0016020; GO:0016021; GO:0005886; GO:0009897; GO:0005887; GO:0043235	3824	TRUE	2.15351	1.34735e-11	4.31256e-10	chr12	10226058	10329608	103551	+	16.2501	8.74969	8.81528	6.55206	3.51021	9.74514	7.41629	3.68933	7.77461	23.2526	12.1658	16.4389	55.4003	45.9325	37.4905	47.582	52.7215	56.7465	20.3087	15.3362	10.7575	52.5883	42.0637	70.8637	49.6207	58.0099	34.043	0.219171	0.116768
ENSG00000176393	ENST00000481780; ENST00000295640; ENST00000367286; ENST00000487116; ENST00000492587; ENST00000471105; ENST00000447312; ENST00000478617; ENST00000479726; ENST00000492849; ENST00000620670; ENST00000449524; ENST00000464707; ENST00000479531	RNPEP	protein_coding	protein_coding	arginyl aminopeptidase [Source:HGNC Symbol;Acc:HGNC:10078]	0.5392	1112	GO:0006508	GO:0008270; GO:0008237; GO:0046872; GO:0008233; GO:0016787; GO:0004177; GO:0004301; GO:0070006; GO:0008235	GO:0005615; GO:0005886; GO:0005576; GO:0070062	6051	TRUE	-0.26706	1.35665e-11	4.33128e-10	chr1	201982372	202006147	23776	+	2588.2	3002.98	2518.87	4710.94	4659.45	4576.59	3976.18	4197.47	4039.27	2470.26	2374.76	2265.5	3626.5	3645.29	3693.86	3666.31	3313.67	3201.7	2539.69	2565.87	2612.59	3066.48	4162.96	3556.21	3687.88	3481.37	3393.94	117.971	135.437
ENSG00000111913	ENST00000613507; ENST00000259698; ENST00000643898; ENST00000538035; ENST00000463828; ENST00000378023; ENST00000510784; ENST00000540914; ENST00000643623; ENST00000644621; ENST00000645100; ENST00000647136; ENST00000473070; ENST00000644411; ENST00000647309; ENST00000645703; ENST00000606385	RIPOR2	protein_coding	protein_coding	RHO family interacting cell polarization regulator 2 [Source:HGNC Symbol;Acc:HGNC:13872]	0.4784	2776	GO:0007155; GO:0030154; GO:0006935; GO:0007517; GO:0007605; GO:0009968; GO:0048741; GO:0045663; GO:2000114; GO:0051491; GO:0007162; GO:1901741; GO:2000405; GO:0090023; GO:2000391; GO:1990869; GO:0035024; GO:2001107; GO:1903904; GO:1905872; GO:0045184; GO:0051260; GO:0060088; GO:0071260; GO:1901673; GO:0051726; GO:0042130	GO:0005515; GO:0071889; GO:0042802	GO:0005737; GO:0016020; GO:0005886; GO:0042995; GO:0005856; GO:0016324; GO:0030175; GO:0060171; GO:0032420	9750	TRUE	1.14048	1.37946e-11	4.38589e-10	chr6	24804282	25042170	237889	-	48.6538	48.6343	45.851	46.8804	53.957	60.9309	28.1898	35.5718	32.3489	67.4237	46.6236	73.8926	157.645	183.902	135.519	79.6179	67.309	110.599	66.4696	68.7433	65.7329	158.153	220.167	191.488	103.884	66.2843	91.3292	0.888344	0.878643
ENSG00000063241	ENST00000425675; ENST00000438389; ENST00000590921; ENST00000085068; ENST00000587226; ENST00000589080; ENST00000591718; ENST00000589108	ISOC2	protein_coding	protein_coding	isochorismatase domain containing 2 [Source:HGNC Symbol;Acc:HGNC:26278]	0.6371	1144	GO:0031648	GO:0005515	GO:0005737; GO:0005634	79763	TRUE	-0.318101	1.38072e-11	4.38589e-10	chr19	55452985	55462343	9359	-	594.341	583.522	614.771	714.108	826.76	815.314	634.198	635.736	580.17	502.189	512.861	543.285	622.699	577.578	619.516	476.737	528.117	455.845	509.6	457.047	541.399	509.47	594.027	473.021	463.896	443.817	470.484	26.3326	25.5812
ENSG00000197903	ENST00000356950	H2BC12	protein_coding	protein_coding	H2B clustered histone 12 [Source:HGNC Symbol;Acc:HGNC:13954]	0.5818	495	GO:0050830; GO:0042742; GO:0006334; GO:0050829; GO:0002227; GO:0019731; GO:0061844; GO:0031640	GO:0003677; GO:0030527; GO:0046982; GO:0005515; GO:0003674	GO:0000786; GO:0005634; GO:0005654; GO:0005829; GO:0005694; GO:0005615	85236	TRUE	-0.385065	1.40006e-11	4.43611e-10	chr6	27146361	27146855	495	-	458.741	466.248	487.389	797.926	869.004	910.942	450.804	545.334	546.779	378.856	375.017	374.867	586.134	695.755	577.818	422.266	326.19	424.375	378.046	368.57	397.775	646.792	702.378	622.336	368.967	437.97	478.785	46.9728	47.239
ENSG00000166527	ENST00000382064; ENST00000299665	CLEC4D	protein_coding	protein_coding	C-type lectin domain family 4 member D [Source:HGNC Symbol;Acc:HGNC:14554]	0.4167	1278	GO:0002376; GO:0045087; GO:0002250; GO:0006955; GO:0061760; GO:0030887; GO:0002292; GO:0038094; GO:0042742; GO:0043123	GO:0046872; GO:0030246; GO:0005515; GO:0005537; GO:0038187; GO:0034987	GO:0016020; GO:0016021; GO:0005886; GO:0009897; GO:0035579; GO:0070821; GO:0101003	338339	TRUE	1.85277	1.41116e-11	4.46004e-10	chr12	8509475	8522366	12892	+	3.81599	13.1339	10.2706	9.81217	8.70274	8.70442	6.57687	8.20887	2.08694	32.5493	13.1763	19.5582	50.9682	55.7055	35.8157	21.3609	20.7105	24.2758	16.6174	10.3093	19.1223	42.2546	56.226	78.6469	27.7621	23.0554	22.1404	0.151342	0.51541
ENSG00000092010	ENST00000559123; ENST00000206451; ENST00000561059; ENST00000561142; ENST00000382708; ENST00000561435; ENST00000470718; ENST00000559741; ENST00000560420; ENST00000558112	PSME1	protein_coding	protein_coding	proteasome activator subunit 1 [Source:HGNC Symbol;Acc:HGNC:9568]	0.5221	870	GO:0010950; GO:0019884; GO:2000045; GO:0061136	GO:0005515; GO:0061133	GO:0008537; GO:0000502; GO:0005737; GO:0005654; GO:0005829; GO:0070062	5720	TRUE	0.531863	1.44734e-11	4.56293e-10	chr14	24136163	24138967	2805	+	1713.38	1713.98	1686.95	1634.28	1482.95	1526.18	1522.07	1507.7	1460.87	1877.4	1831.5	1729.82	2582.76	2842.93	2511.95	2425.44	2495.61	2570.54	2055.01	1933.57	1815.43	2845.55	3340.67	3177.79	2853.23	2510.16	2251.86	99.7857	98.7704
ENSG00000158715	ENST00000460934; ENST00000367145	SLC45A3	protein_coding	protein_coding	solute carrier family 45 member 3 [Source:HGNC Symbol;Acc:HGNC:8642]	0.5701	2920	GO:0055085; GO:0008645; GO:0015770; GO:0010907; GO:0045723; GO:0048713	GO:0022857; GO:0008506; GO:0051119	GO:0016020; GO:0016021; GO:0005886	85414	TRUE	-0.477165	1.47395e-11	4.63519e-10	chr1	205657851	205680509	22659	-	578.122	568.512	539.208	835.125	776.284	783.397	681.175	731.502	655.3	544.039	492.59	499.822	501.926	480.827	482.06	482.562	414.209	454.946	542.836	493.702	542.595	370.633	416.353	386.395	425.387	418.84	453.878	10.0351	9.76442
ENSG00000127528	ENST00000248071; ENST00000592003	KLF2	protein_coding	protein_coding	Kruppel like factor 2 [Source:HGNC Symbol;Acc:HGNC:6347]	0.648	1692	GO:0045893; GO:0006357; GO:0045944; GO:0000122; GO:0051247; GO:0045429; GO:0071499; GO:1903671; GO:0097533; GO:0036003; GO:0042311; GO:0071498; GO:0000902; GO:0001701; GO:0032715; GO:0034101; GO:0034616; GO:0035264; GO:0040029; GO:0043249; GO:0048386; GO:0060509; GO:0070301; GO:0071347; GO:0071356; GO:0071407; GO:0071409; GO:1901653	GO:0046872; GO:0003677; GO:0003700; GO:0005515; GO:0000981; GO:0000978; GO:1990837	GO:0005634; GO:0000785	10365	TRUE	1.53978	1.48107e-11	4.64598e-10	chr19	16324826	16328685	3860	+	24.8039	22.5153	20.5412	18.5341	11.3136	16.4417	19.7306	17.3298	9.39124	52.3114	29.3932	48.8957	44.3202	79.1604	35.8157	79.6179	62.1313	40.4596	63.7	42.3828	34.6592	47.0837	57.6316	53.5711	55.5242	56.6779	54.4285	0.743026	0.66737
ENSG00000265972	ENST00000582401; ENST00000488537; ENST00000486597; ENST00000425134	TXNIP	protein_coding	protein_coding	thioredoxin interacting protein [Source:HGNC Symbol;Acc:HGNC:16952]	0.4584	1537	GO:0007049; GO:0043086; GO:0015031; GO:0030216; GO:0051782; GO:0071228; GO:0000122; GO:0006606; GO:0006979; GO:0009410; GO:0009612; GO:0009749; GO:0032355; GO:0032570; GO:0042127; GO:0042542; GO:0043065; GO:0048008; GO:0051592	GO:0031625; GO:0005515; GO:0004857	GO:0005737; GO:0005829; GO:0005634; GO:0005758	10628	TRUE	0.493491	1.53414e-11	4.80049e-10	chr1	145992435	145996579	4145	-	5820.34	5120.36	5808.76	3061.4	3130.37	3584.29	3596.61	3702.2	3527.98	6541.26	5669.85	6518.33	4776.6	4721.28	4694.76	5609.18	6373.66	6746.86	5474.05	5159.24	5183.33	5723.69	4814.64	5028.84	8392.21	8217.33	7759.29	191.937	167.077
ENSG00000035862	ENST00000585421; ENST00000536189; ENST00000262768; ENST00000586057; ENST00000592761	TIMP2	protein_coding	protein_coding	TIMP metallopeptidase inhibitor 2 [Source:HGNC Symbol;Acc:HGNC:11821]	0.5255	3247	GO:0010466; GO:0010951; GO:0009725; GO:0010033; GO:0034097; GO:0051045; GO:1905049	GO:0005515; GO:0008191; GO:0030414; GO:0004857; GO:0046872; GO:0008270; GO:0002020; GO:0140678	GO:0005576; GO:0005615; GO:0031012; GO:0062023; GO:1904813; GO:0035580; GO:1904724	7077	TRUE	-0.190153	1.55786e-11	4.86229e-10	chr17	78852977	78925387	72411	-	34225.6	35188.1	33659	35348.9	35421.6	33142.6	34831.1	36090.6	36325.7	32006.5	33408.9	32047.9	29375.1	29494.5	29993.3	30066.5	30258	29212.7	33182.2	32963.5	33497.4	30181.8	30682.7	28846.7	29227.9	28532.7	29950.4	534.259	543.505
ENSG00000110917	ENST00000228506; ENST00000412616; ENST00000545525; ENST00000535656; ENST00000535413	MLEC	protein_coding	protein_coding	malectin [Source:HGNC Symbol;Acc:HGNC:28973]	0.5049	1778	GO:0005975; GO:0006487	GO:0030246; GO:0005515; GO:0019899	GO:0016020; GO:0016021; GO:0005783; GO:0005789; GO:0005886; GO:0035579; GO:0008250	9761	TRUE	-0.391818	1.56162e-11	4.86229e-10	chr12	120687149	120701859	14711	+	4015.37	4718.84	3669.55	5940.73	6261.61	5931.58	5797.98	5745.3	5855.96	3700.16	3584.96	3541.14	4334.51	3894.5	4197.21	4740.18	4437.22	3754.66	3856.62	3870.58	4107.71	3484.19	4306.62	4366.61	4990.01	4266.21	4208.53	114.466	133.105
ENSG00000131203	ENST00000518804; ENST00000519154; ENST00000522495; ENST00000522840; ENST00000253513; ENST00000518237; ENST00000521636; ENST00000521480; ENST00000523779	IDO1	protein_coding	protein_coding	indoleamine 2,3-dioxygenase 1 [Source:HGNC Symbol;Acc:HGNC:6059]	0.4333	1020	GO:0006569; GO:0019441; GO:0002376; GO:0022900; GO:0070234; GO:0007565; GO:0034354; GO:0002666; GO:0002678; GO:0002830; GO:0006954; GO:0032496; GO:0032693; GO:0032735; GO:0033555; GO:0034276; GO:0036269; GO:0042098; GO:0042130; GO:0043065; GO:0046007; GO:0070233	GO:0020037; GO:0046872; GO:0016702; GO:0016491; GO:0051213; GO:0009055; GO:0004833; GO:0033754	GO:0005737; GO:0005829; GO:0030485; GO:0032421	3620	TRUE	3.61456	1.7693e-11	5.49532e-10	chr8	39902275	39928790	26516	+	3.81599	4.6907	4.77026	6.54144	0	2.90148	1.87911	2.73629	10.4436	9.29981	10.0633	11.9523	98.6125	120.207	63.1653	99.9619	129.44	104.321	13.8478	4.58192	9.56114	212.48	430.689	457.054	287.472	138.412	38.7532	0.189623	0.230636
ENSG00000160209	ENST00000398081; ENST00000468090; ENST00000291565; ENST00000398085; ENST00000476084; ENST00000470029; ENST00000438837; ENST00000498040; ENST00000327574; ENST00000472777; ENST00000476313; ENST00000481512; ENST00000621478; ENST00000490666; ENST00000467908; ENST00000343528; ENST00000398078; ENST00000468392; ENST00000461123	PDXK	protein_coding	protein_coding	pyridoxal kinase [Source:HGNC Symbol;Acc:HGNC:8819]	0.5816	2056	GO:0009443; GO:0016310; GO:0042816	GO:0008478; GO:0046872; GO:0000166; GO:0005524; GO:0016301; GO:0016740; GO:0008270; GO:0042803; GO:0000287; GO:0030170; GO:0030955; GO:0031402; GO:0031403	GO:0005634; GO:0005737; GO:0005654; GO:0005829; GO:0005576; GO:0070062; GO:0034774; GO:0035580	8566	TRUE	-0.173843	1.81182e-11	5.61352e-10	chr21	43719094	43762307	43214	+	7234.17	7414.11	7846.54	7818.12	7803.75	7738.22	8788.58	9317.07	9069.85	7131.75	7160.79	6757.37	6694.21	6742.26	6650.1	7987.04	7600.76	7927.39	7662.01	7579.19	7397.93	5953.01	6635.77	5534.41	7475.16	7462.27	8199.3	178.34	180.853
ENSG00000169245	ENST00000306602	CXCL10	protein_coding	protein_coding	C-X-C motif chemokine ligand 10 [Source:HGNC Symbol;Acc:HGNC:10637]	0.3745	1175	GO:0006955; GO:0007186; GO:0050790; GO:0006935; GO:0009605; GO:0042981; GO:0006954; GO:0045944; GO:0006952; GO:0042127; GO:0070098; GO:0016525; GO:0007189; GO:0007165; GO:0007267; GO:0030593; GO:0007166; GO:0010818; GO:2000406; GO:0051281; GO:0061844; GO:0071222; GO:0007517; GO:0050918; GO:0008284; GO:0008015; GO:0098586; GO:0140374; GO:0002690; GO:0009409; GO:0009615; GO:0009617; GO:0010332; GO:…	GO:0008009; GO:0005515; GO:0008201; GO:0005125; GO:0005102; GO:0045236; GO:0048248; GO:0042056; GO:0008603	GO:0005576; GO:0005615; GO:0009897	3627	TRUE	4.83863	1.84077e-11	5.68579e-10	chr4	76021118	76023497	2380	-	4.76999	0	0.366808	0	0	0	0.939553	4.56049	3.13041	12.7872	11.1491	21.7314	87.5324	147.571	37.7517	46.6056	25.8881	56.6434	26.3109	20.6187	16.732	276.466	1004.2	727.199	334.936	59.5598	33.2106	0.205761	0
ENSG00000143369	ENST00000470432; ENST00000369049; ENST00000498579; ENST00000496744; ENST00000346569; ENST00000369047; ENST00000490346	ECM1	protein_coding	protein_coding	extracellular matrix protein 1 [Source:HGNC Symbol;Acc:HGNC:3153]	0.5734	1565	GO:0007165; GO:0043123; GO:0031214; GO:0001503; GO:0001525; GO:0010466; GO:0030500; GO:0045766; GO:0001938; GO:0030502; GO:0001960; GO:0002063; GO:0002828; GO:0003416; GO:0006357; GO:0006954; GO:2000404	GO:0005515; GO:0043236; GO:0019899; GO:0008022; GO:0002020; GO:0005201; GO:0005134	GO:0005576; GO:0005615; GO:0070062; GO:0062023; GO:0031012; GO:0031089	1893	TRUE	-0.236212	1.84419e-11	5.68579e-10	chr1	150508062	150513789	5728	+	3696.74	4115.61	3702.56	4806.88	4523.69	4439.25	4480.73	4652.61	4592.32	3397.92	3191.69	2980.46	4087.43	3928.7	3996.85	3920.7	3474.18	4090.02	3329.02	3569.31	3439.62	3736.52	4234.37	3769.35	3623.4	3486.18	3892.1	119.726	131.889
ENSG00000058404	ENST00000700283; ENST00000700284; ENST00000350811; ENST00000395749; ENST00000700233; ENST00000700285; ENST00000523845; ENST00000700234; ENST00000700286; ENST00000425809; ENST00000440254; ENST00000358707; ENST00000466584; ENST00000353625; ENST00000497584; ENST00000489429; ENST00000700290; ENST00000700235; ENST00000700236; ENST00000700291; ENST00000700237; ENST00000700238; ENST00000353185; ENST0000…	CAMK2B	protein_coding	protein_coding	calcium/calmodulin dependent protein kinase II beta [Source:HGNC Symbol;Acc:HGNC:1461]	0.588	1576	GO:0006468; GO:0016310; GO:0030154; GO:0007399; GO:0018105; GO:0046777; GO:0007165; GO:0051924; GO:2001222; GO:0010976; GO:0048169; GO:0060998; GO:0090129; GO:0051823; GO:0014733; GO:0061003	GO:0005524; GO:0004672; GO:0005516; GO:0004683; GO:0000166; GO:0004674; GO:0016301; GO:0016740; GO:0003779; GO:0106310; GO:0005515; GO:0042802; GO:0042803; GO:0009931	GO:0005737; GO:0016020; GO:0005856; GO:0045202; GO:0005815; GO:0016529; GO:0033017; GO:0043005; GO:0043226; GO:0005654; GO:0005829; GO:0030666; GO:0005954	816	TRUE	-0.886011	1.88687e-11	5.80317e-10	chr7	44210019	44334577	124559	-	170.765	280.504	178.269	104.663	117.487	82.2084	384.277	304.64	330.78	133.685	154.061	148.86	48.7522	50.819	59.0476	137.875	98.3747	179.82	132.939	151.203	150.588	33.8036	62.9731	38.7536	152.244	164.27	190.961	5.49195	8.92632
ENSG00000135617	ENST00000258083; ENST00000480093; ENST00000470391	PRADC1	protein_coding	protein_coding	protease associated domain containing 1 [Source:HGNC Symbol;Acc:HGNC:16047]	0.5818	747		GO:0005515	GO:0005576	84279	TRUE	-0.526475	1.99025e-11	6.10619e-10	chr2	73228010	73233239	5230	-	351.071	387.451	352.869	481.887	552.624	557.083	412.464	455.136	431.997	351.068	288.864	278.162	371.182	278.527	350.413	299.053	248.526	260.74	332.349	274.915	305.957	259.564	271.572	205.166	249.859	250.728	299.818	23.8209	26.0127
ENSG00000164307	ENST00000296754; ENST00000443439; ENST00000512852; ENST00000514604; ENST00000507859; ENST00000503311; ENST00000503921; ENST00000508227; ENST00000507154	ERAP1	protein_coding	protein_coding	endoplasmic reticulum aminopeptidase 1 [Source:HGNC Symbol;Acc:HGNC:18173]	0.4557	1638	GO:0006508; GO:0002376; GO:0045088; GO:0008217; GO:0002250; GO:0019885; GO:0007165; GO:0045444; GO:0006509; GO:0001525; GO:0043171; GO:0009617; GO:0002474; GO:0045766	GO:0008270; GO:0008237; GO:0046872; GO:0008233; GO:0016787; GO:0004177; GO:0005515; GO:0070006; GO:0005138; GO:0004175; GO:0042277; GO:0008235; GO:0005151	GO:0016020; GO:0016021; GO:0005783; GO:0005789; GO:0005576; GO:0005829; GO:0005615; GO:0005737; GO:0005886; GO:0070062; GO:0005788	51752	TRUE	0.224161	2.15066e-11	6.58227e-10	chr5	96760810	96808100	47291	-	3194.94	2874.46	3023.6	4646.61	4177.31	4165.55	3007.51	2940.73	3013.55	3346.77	3377.18	3395.54	5378.26	5435.68	5229.1	3442.99	3717.53	3315.89	3395.49	3245.15	3338.04	6204.18	5653.52	6194.86	3478.32	3505.39	3199.29	98.8627	88.0099
ENSG00000096968	ENST00000636127; ENST00000476574; ENST00000381652; ENST00000487310	JAK2	protein_coding	protein_coding	Janus kinase 2 [Source:HGNC Symbol;Acc:HGNC:6192]	0.4159	2684	GO:0006468; GO:0016310; GO:0035556; GO:0018108; GO:0019221; GO:0030155; GO:0002250; GO:0008284; GO:0007165; GO:0006325; GO:0002376; GO:0045087; GO:0051239; GO:0046777; GO:0030154; GO:0030218; GO:0042981; GO:0014068; GO:0050731; GO:0032496; GO:0032760; GO:0051770; GO:0006955; GO:0120162; GO:0007259; GO:0060396; GO:0034612; GO:0033209; GO:0008285; GO:0007498; GO:0097191; GO:0032731; GO:0043392; GO:…	GO:0005524; GO:0004672; GO:0000166; GO:0016301; GO:0016740; GO:0004713; GO:0004715; GO:0042393; GO:0046872; GO:0005515; GO:0005102; GO:0042802; GO:0020037; GO:0005131; GO:0042169; GO:0019901; GO:0005126; GO:0005143; GO:0008022; GO:0031702; GO:0033130; GO:0035401; GO:0043548; GO:0043560; GO:0051428	GO:0005856; GO:0016020; GO:0005654; GO:0005886; GO:0005925; GO:0012505; GO:0005737; GO:0005634; GO:0005829; GO:0031904; GO:0030526; GO:0042022; GO:0072536; GO:0000791; GO:0005730; GO:0005901; GO:0045121; GO:0098794; GO:0098978	3717	TRUE	0.453581	2.23586e-11	6.82643e-10	chr9	4984390	5129948	145559	+	664.936	582.585	614.772	618.167	566.53	557.083	543.062	497.092	512.344	660.286	670.976	752.992	838.759	892.265	870.226	740.835	968.215	763.338	655.003	630.014	684.817	1190.37	1118.05	1380.31	1047.79	884.752	737.092	12.5569	10.8859
ENSG00000111716	ENST00000542765; ENST00000470985; ENST00000396076; ENST00000350669; ENST00000673047; ENST00000396075; ENST00000470280; ENST00000450584; ENST00000539782; ENST00000544151; ENST00000535112	LDHB	protein_coding	protein_coding	lactate dehydrogenase B [Source:HGNC Symbol;Acc:HGNC:6541]	0.4374	814	GO:0019752; GO:0006089; GO:0006090; GO:0019674	GO:0016491; GO:0016616; GO:0004459; GO:0003824; GO:0005515; GO:0042802; GO:0004457; GO:0019900; GO:0051287	GO:0005737; GO:0016020; GO:0005829; GO:0005739; GO:0005743; GO:0045121; GO:0070062; GO:1990204	3945	TRUE	-0.271165	2.25628e-11	6.87209e-10	chr12	21635342	21757857	122516	-	4726.1	5495.62	5155.49	5584.21	5806.47	5708.16	4240.2	4671.75	4500.5	4755.69	4521.48	4481.02	4437.56	4295.19	4414.04	3580.87	4126.56	3521.78	4582.26	5060.73	5020.8	3495.05	4362.29	3897.02	3095.93	3489.06	3727.9	293.992	338.263
ENSG00000162512	ENST00000339394; ENST00000336798; ENST00000471567; ENST00000487984	SDC3	protein_coding	protein_coding	syndecan 3 [Source:HGNC Symbol;Acc:HGNC:10660]	0.6025	3146	GO:0016477	GO:0005515; GO:0042802	GO:0016020; GO:0016021; GO:0005886; GO:0009986; GO:0062023; GO:0043202; GO:0005796; GO:0044393	9672	TRUE	-0.188431	2.31447e-11	7.03231e-10	chr1	30869466	30908758	39293	-	4895.92	4559.36	4896.87	3269.64	3237.41	3320.25	2494.51	2582.15	2663.98	4394.16	4428.24	4425.6	2878.6	2697.32	2880.75	2150.66	2143.53	2231.57	4684.73	4805.29	4251.12	3460.05	2753.95	2531.52	2031.11	1829.06	2164.22	78.8786	72.6833
ENSG00000100266	ENST00000507586; ENST00000337959; ENST00000263246; ENST00000407585; ENST00000403744; ENST00000402229; ENST00000634914; ENST00000453643; ENST00000418133; ENST00000422336; ENST00000445706; ENST00000453079	PACSIN2	protein_coding	protein_coding	protein kinase C and casein kinase substrate in neurons 2 [Source:HGNC Symbol;Acc:HGNC:8571]	0.5405	1532	GO:0030036; GO:0070836; GO:0006897; GO:0097320; GO:0007010; GO:0072584; GO:0030100; GO:0036010; GO:0048858; GO:0045806; GO:0050804	GO:0005515; GO:0008289; GO:0042802; GO:0045296; GO:0005543; GO:0070300; GO:0008092	GO:0005737; GO:0016607; GO:0016020; GO:0005769; GO:0030659; GO:0031410; GO:0043231; GO:0005829; GO:0005886; GO:0042995; GO:0005768; GO:0005901; GO:0005856; GO:0005925; GO:0010008; GO:0055038; GO:0032587; GO:0070062; GO:0019898; GO:0005911; GO:0098978	11252	TRUE	-0.167997	2.34622e-11	7.1116e-10	chr22	42835412	43015149	179738	-	3604.3	3752.28	3550.3	3923.89	3823.98	3837.68	3946.12	3905.86	3801.71	3442.09	3428.86	3283.76	3353	3354.76	3405.79	3443.28	3096.22	3429.42	3710.05	3604.89	3529.66	3248.86	3568.47	3458.29	3478.63	3555.75	3566.88	119.247	122.836
ENSG00000105655	ENST00000582811; ENST00000338128; ENST00000457269; ENST00000582287; ENST00000581672; ENST00000578963; ENST00000582770; ENST00000577916; ENST00000577820; ENST00000583816; ENST00000583309; ENST00000578352; ENST00000581800; ENST00000583534	ISYNA1	protein_coding	protein_coding	inositol-3-phosphate synthase 1 [Source:HGNC Symbol;Acc:HGNC:29821]	0.6485	1252	GO:0008654; GO:0006021; GO:0006629	GO:0004512; GO:0016853; GO:0005515	GO:0005737; GO:0005829	51477	TRUE	-0.557826	2.41433e-11	7.30044e-10	chr19	18434388	18438167	3780	-	290.969	381.822	299.682	546.211	466.467	498.086	559.034	535.401	474.78	298.756	260.485	247.738	337.941	259.959	318.469	335.949	352.078	303.897	221.565	257.733	259.346	253.528	289.564	239.36	274.934	270.901	345.022	11.7795	15.2949
ENSG00000077009	ENST00000168977; ENST00000616156; ENST00000599576; ENST00000593949; ENST00000597889	NMRK2	protein_coding	protein_coding	nicotinamide riboside kinase 2 [Source:HGNC Symbol;Acc:HGNC:17871]	0.6189	868	GO:0016310; GO:0009435; GO:0019363; GO:0019674; GO:0045662	GO:0046872; GO:0000166; GO:0005524; GO:0016301; GO:0016740; GO:0005515; GO:0050262; GO:0061769	GO:0043231; GO:0005654; GO:0005886; GO:0005737; GO:0005829	27231	TRUE	-0.774716	2.42205e-11	7.30623e-10	chr19	3933069	3942416	9348	+	165.996	237.349	204.312	295.455	408.158	344.308	241.465	239.882	262.954	153.447	162.17	137.995	204.981	201.322	259.422	98.066	72.4867	110.589	164.789	155.785	145.808	231.796	230.808	215.424	69.853	113.356	113.47	9.68636	13.7043
ENSG00000007237	ENST00000432992; ENST00000437099; ENST00000323816; ENST00000585266; ENST00000580865; ENST00000583882; ENST00000542249; ENST00000396115; ENST00000579158; ENST00000581112; ENST00000578456; ENST00000581871; ENST00000580811; ENST00000584146; ENST00000579140; ENST00000578655; ENST00000578599; ENST00000584389; ENST00000580043	GAS7	protein_coding	protein_coding	growth arrest specific 7 [Source:HGNC Symbol;Acc:HGNC:4169]	0.5558	2159	GO:0030154; GO:0007399; GO:0048812; GO:0030041	GO:0005515; GO:0051015; GO:0042802	GO:0005737; GO:0005886; GO:0005884	8522	TRUE	-0.178676	2.46234e-11	7.40999e-10	chr17	9910606	10198606	288001	-	6460.47	6813.7	6067.37	6920.84	7011.53	6811.68	6769.48	6676.55	6880.65	5915.84	5852.29	5904.42	6181.55	5797.89	6296.44	5886.87	5643.6	5827.98	6230.14	6009.19	6285.26	5454.46	5690.14	5186.14	5545.25	5685.08	5799.87	151.668	158.278
ENSG00000167850	ENST00000330793	CD300C	protein_coding	protein_coding	CD300c molecule [Source:HGNC Symbol;Acc:HGNC:19320]	0.5846	1524	GO:0002376; GO:0006968	GO:0005515; GO:0004888	GO:0016020; GO:0016021; GO:0005886; GO:0005887	10871	TRUE	-0.292121	2.47828e-11	7.44015e-10	chr17	74541073	74546115	5043	-	906.604	1147.66	956.393	1512.16	1616.97	1585.17	1565.98	1644.86	1676.86	883.482	842.267	778.361	1355.11	1242.13	1231.29	1337.7	1263.34	1324.38	941.267	904.93	983.603	973.55	1214.48	1158.05	1236.51	1170.38	1383.17	30.152	37.7676
ENSG00000100605	ENST00000354313; ENST00000267615; ENST00000556603; ENST00000555495; ENST00000556954; ENST00000553695; ENST00000554999; ENST00000556185; ENST00000555553; ENST00000553452; ENST00000557309; ENST00000553655	ITPK1	protein_coding	protein_coding	inositol-tetrakisphosphate 1-kinase [Source:HGNC Symbol;Acc:HGNC:6177]	0.5923	1693	GO:0016310; GO:0032957; GO:0007165; GO:0070266; GO:0007596; GO:0052746; GO:0021915	GO:0046872; GO:0000166; GO:0005524; GO:0016301; GO:0016740; GO:0016853; GO:0000287; GO:0016787; GO:0047325; GO:0052725; GO:0052726; GO:0003824; GO:0000825	GO:0005829; GO:0016324	3705	TRUE	-0.211044	2.59189e-11	7.76272e-10	chr14	92936914	93116320	179407	-	4253.88	4597.86	4652.96	6288.51	6406.96	6301.99	5211.7	5837.42	5527.27	4139.58	4293.43	4071.37	5266.34	5133.7	5264.91	4606.18	4711.63	4738.27	4314.99	4553.28	4416.05	5182.84	5587.46	4832.8	4458.06	4347.86	4796.16	127.354	136.204
ENSG00000174903	ENST00000527397; ENST00000311481	RAB1B	protein_coding	protein_coding	RAB1B, member RAS oncogene family [Source:HGNC Symbol;Acc:HGNC:18370]	0.6024	1446	GO:0015031; GO:0006914; GO:0006888; GO:0006886; GO:0000045; GO:0007030; GO:0019068; GO:1903020; GO:2000785	GO:0005525; GO:0003924; GO:0000166; GO:0016787; GO:0003925; GO:0005515	GO:0005737; GO:0016020; GO:0048471; GO:0034045; GO:0005789; GO:0005829; GO:0070062; GO:0000139; GO:0030133; GO:0005794; GO:0033116	81876	TRUE	-0.279413	2.59998e-11	7.76844e-10	chr11	66268590	66277492	8903	+	3229.28	3706.59	3303.84	4362.06	4565.46	4496.32	3755.39	4168.29	3922.41	3114.28	2999.12	2862.03	3537.86	3485.02	3378.29	3383.76	2826.98	3464.25	3233.47	3388.34	3235.26	3194.45	3558.82	3123.08	3268.76	3191.25	3509.25	113.193	128.557
ENSG00000130592	ENST00000676039; ENST00000311604; ENST00000421485; ENST00000446808; ENST00000381775; ENST00000405957; ENST00000451814; ENST00000457279; ENST00000429923; ENST00000418975; ENST00000406638; ENST00000612798; ENST00000417766; ENST00000472974; ENST00000432093; ENST00000485341; ENST00000484895; ENST00000464670	LSP1	protein_coding	protein_coding	lymphocyte specific protein 1 [Source:HGNC Symbol;Acc:HGNC:6707]	0.6283	1119	GO:0007165; GO:0006968; GO:0006935; GO:0006952; GO:0098761	GO:0003779; GO:0008092	GO:0016020; GO:0005886; GO:0070062; GO:0015629	4046	TRUE	-0.27688	2.7521e-11	8.20348e-10	chr11	1850904	1892267	41364	+	37509	44764.2	37612.6	42458.9	41679.3	40791.1	54475.5	55094.5	53528.5	33639.3	32828.3	30943.8	35410.1	35446.8	35207.5	49196.5	39271.9	44714.5	34991.3	35884.8	36319.9	31479.5	40575.9	36067.5	49617.6	44402.1	44208.2	1698.98	2006.27
ENSG00000158270	ENST00000400256; ENST00000580242; ENST00000582147	COLEC12	protein_coding	protein_coding	collectin subfamily member 12 [Source:HGNC Symbol;Acc:HGNC:16016]	0.4662	3645	GO:0045087; GO:0002682; GO:0006952; GO:0042742; GO:0006910; GO:0071360; GO:0044857; GO:0006955; GO:0009756; GO:0034138	GO:0046872; GO:0030246; GO:0005515; GO:0005044; GO:0038187; GO:0030169; GO:0005534	GO:0016020; GO:0016021; GO:0005581; GO:0005615; GO:0005886; GO:0031012; GO:0030666	81035	TRUE	0.59121	2.77759e-11	8.25989e-10	chr18	316737	500722	183986	-	57.2398	61.9172	56.32	138.461	146.392	163.432	148.45	125.869	124.735	113.923	76.3375	95.6664	197.125	221.844	187.79	194.19	212.282	231.976	98.3197	131.037	106.368	164.192	170.864	130.056	230.967	215.22	204.807	0.795948	0.851928
ENSG00000175130	ENST00000329421	MARCKSL1	protein_coding	protein_coding	MARCKS like 1 [Source:HGNC Symbol;Acc:HGNC:7142]	0.5809	1546	GO:0007015; GO:0007417; GO:0008283; GO:0008284	GO:0005516; GO:0003779; GO:0005515; GO:0051015	GO:0005737; GO:0016020; GO:0005886; GO:0005856; GO:0070062	65108	TRUE	0.907255	2.87634e-11	8.53336e-10	chr1	32333839	32336233	2395	-	41.0219	37.5256	42.5497	40.3389	46.9948	42.5549	75.1642	54.7258	58.4344	67.4236	43.583	67.3673	104.152	112.388	77.4394	122.34	88.0195	144.755	80.3175	85.911	66.928	56.7419	88.2748	75.2275	128.064	95.1036	107.012	1.3449	1.21733
ENSG00000124006	ENST00000404537; ENST00000462534; ENST00000489804; ENST00000465149; ENST00000373876; ENST00000596474; ENST00000603926; ENST00000604031; ENST00000456147; ENST00000472388; ENST00000373873; ENST00000289656; ENST00000462385; ENST00000465589; ENST00000491370	OBSL1	protein_coding	protein_coding	obscurin like cytoskeletal adaptor 1 [Source:HGNC Symbol;Acc:HGNC:29092]	0.6433	2404	GO:0000226; GO:0007030; GO:0055003; GO:0007088; GO:0007156; GO:0007010; GO:0007416; GO:0010842; GO:0034067; GO:0050775	GO:0005515; GO:0008093	GO:0005737; GO:0005794; GO:0005856; GO:0048471; GO:0005815; GO:0005813; GO:0045202; GO:0005829; GO:0030018; GO:0014704; GO:0031430; GO:1990393	23363	TRUE	-0.472282	2.96107e-11	8.76408e-10	chr2	219550728	219571859	21132	-	244.223	281.442	250.53	534.219	560.456	542.575	310.052	325.618	320.346	227.845	213.861	232.526	352.345	352.801	423.981	213.609	139.796	201.399	225.72	253.151	260.541	329.586	357.035	296.35	180.006	177.719	233.397	5.14916	5.87143
ENSG00000092841	ENST00000548580; ENST00000550184; ENST00000552297; ENST00000293422; ENST00000348108; ENST00000549017; ENST00000547703; ENST00000549566; ENST00000550697; ENST00000536128; ENST00000547649; ENST00000548725; ENST00000547408; ENST00000551589; ENST00000550639; ENST00000546630; ENST00000549392; ENST00000548400; ENST00000548293; ENST00000546845; ENST00000551954	MYL6	protein_coding	protein_coding	myosin light chain 6 [Source:HGNC Symbol;Acc:HGNC:7587]	0.529	734	GO:0007519; GO:0006936; GO:0030049	GO:0005509; GO:0005515; GO:0008307; GO:0000146; GO:0003774	GO:0016020; GO:0016459; GO:0031982; GO:0005829; GO:0070062; GO:0016460; GO:0005903; GO:0016461	4637	TRUE	-0.364167	3.00958e-11	8.88675e-10	chr12	56158346	56163496	5151	+	11853.4	13716.5	12317.1	16123.5	15970.4	15976.5	17275.6	17634.5	16723.7	12045.6	11618.4	11186.2	11455.7	10888	11134.9	14078.8	11515	12255.7	11846.8	12746.9	12262.2	8584.93	12587.6	10742.7	13903.4	12560.4	12951.2	817.855	936.447
ENSG00000137331	ENST00000259874; ENST00000376377	IER3	protein_coding	protein_coding	immediate early response 3 [Source:HGNC Symbol;Acc:HGNC:5392]	0.5832	1294	GO:0043066; GO:0001562; GO:0003085; GO:0006096; GO:0006282; GO:0007095; GO:0008630; GO:0045732; GO:0045820; GO:0046822; GO:0050728; GO:1901029; GO:2000377; GO:2001020; GO:0009653; GO:0006915	GO:0005515	GO:0016020; GO:0016021; GO:0005634; GO:0005829	8870	TRUE	1.33141	3.1908e-11	9.39979e-10	chr6	30743199	30744548	1350	-	459.826	461.564	494.092	148.273	161.001	194.399	208.581	186.98	195.129	634.712	532.119	634.557	546.247	693.876	621.452	522.372	792.177	701.3	494.368	482.247	399.178	394.778	472.579	461.624	1334.37	1145.08	986.172	18.0112	17.8891
ENSG00000169554	ENST00000639389; ENST00000638087; ENST00000638007; ENST00000636413; ENST00000637045; ENST00000636820; ENST00000636179; ENST00000637304; ENST00000638128; ENST00000627532; ENST00000636471; ENST00000419938; ENST00000409487; ENST00000440875; ENST00000636732; ENST00000636026; ENST00000647488; ENST00000675069; ENST00000689298; ENST00000539609; ENST00000558170; ENST00000303660; ENST00000637873; ENST0000…	ZEB2	protein_coding	protein_coding	zinc finger E-box binding homeobox 2 [Source:HGNC Symbol;Acc:HGNC:14881]	0.4511	3537	GO:0000122; GO:0050790; GO:0007399; GO:0006357; GO:0045944; GO:0048856; GO:0030511; GO:0045636; GO:0048023; GO:0048066; GO:0090263; GO:0097324; GO:1903056	GO:0003677; GO:0046872; GO:0005515; GO:0000981; GO:0000978; GO:0001227; GO:0019208; GO:0043565	GO:0005654; GO:0005730; GO:0005829; GO:0043231; GO:0005634; GO:0005694; GO:0000785	9839	TRUE	0.265753	3.79084e-11	1.11414e-09	chr2	144364364	144521057	156694	-	5875.67	5234.82	5147.05	3462.6	3510.14	3642.31	4153.77	4157.34	4024.67	5848.43	5803.64	5941.36	4719	4706.62	4560.21	4945.05	5296.7	4927.08	5467.12	5160.39	5773.74	4287.03	4202.89	4613.95	5536.29	5739.1	5233.45	84.1988	74.226
ENSG00000196396	ENST00000541713; ENST00000371621	PTPN1	protein_coding	protein_coding	protein tyrosine phosphatase non-receptor type 1 [Source:HGNC Symbol;Acc:HGNC:9642]	0.5002	3724	GO:0006470; GO:0016311; GO:0030100; GO:0009966; GO:0008286; GO:0030948; GO:0034976; GO:0035335; GO:0035791; GO:0036498; GO:0043507; GO:0046626; GO:0070373; GO:1902236; GO:1903898; GO:1990264; GO:0031532; GO:1903896; GO:0034620; GO:0030968; GO:0043407; GO:0046627; GO:0060397; GO:1902202; GO:0009968; GO:0033157; GO:0060338; GO:0061098; GO:2000646	GO:0016791; GO:0004725; GO:0016787; GO:0004721; GO:0003723; GO:0008270; GO:0005515; GO:0019899; GO:0019901; GO:0045296; GO:0005158; GO:0051721; GO:0030971; GO:0046875; GO:0004726	GO:0016020; GO:0016021; GO:0005783; GO:0005769; GO:0005789; GO:0005886; GO:0005737; GO:0005829; GO:0005759; GO:0030061; GO:0031410; GO:0097443; GO:0032991; GO:0098554	5770	TRUE	-0.194082	4.42116e-11	1.29636e-09	chr20	50510321	50585241	74921	+	3898.99	4341.71	3894.4	4218.14	4199.94	4083.34	4723.13	4671.76	4796.84	3760.61	3730.91	3591.11	3526.78	3439.08	3512.85	4287.72	4152.45	3965.04	3625.36	3631.17	3908.12	3326.05	3492.76	3425.13	4043.41	4132.68	4150.41	53.0672	58.471
ENSG00000102531	ENST00000492622; ENST00000378383; ENST00000541916; ENST00000484074; ENST00000398316; ENST00000497644	FNDC3A	protein_coding	protein_coding	fibronectin type III domain containing 3A [Source:HGNC Symbol;Acc:HGNC:20296]	0.3926	4505	GO:0007286; GO:0009566; GO:0060009; GO:0098609	GO:0005515; GO:0003723	GO:0016020; GO:0016021; GO:0005794; GO:0000139; GO:0005737; GO:0001669; GO:0005829; GO:0012506; GO:0031410; GO:0043231	22862	TRUE	0.361578	4.47089e-11	1.30789e-09	chr13	48975912	49209779	233868	+	1305.07	1204.57	1163.51	1426.04	1210.55	1211.85	1427.18	1226.77	1242.78	1378.7	1447.36	1352.78	1835.96	1896.92	1768.52	1615.66	1900.19	1628.27	1440.18	1372.29	1381.59	1871.27	1710.4	2221.49	1809.01	1748.37	1546.14	14.6832	13.4099
ENSG00000161929	ENST00000574081; ENST00000399600; ENST00000571800; ENST00000574297	SCIMP	protein_coding	protein_coding	SLP adaptor and CSK interacting membrane protein [Source:HGNC Symbol;Acc:HGNC:33504]	0.4953	1580	GO:0032755; GO:0070374; GO:0032735; GO:0032874; GO:0002720; GO:0002732; GO:0031666; GO:0071226; GO:0034142; GO:0034138; GO:0034154; GO:0038123	GO:0005515; GO:0060090	GO:0016021; GO:0001772; GO:0097197; GO:0016020; GO:0031410; GO:0005886; GO:0042995; GO:0030175; GO:0045335; GO:0001726; GO:0043235; GO:0031256; GO:0031259	388325	TRUE	0.686209	4.602e-11	1.34312e-09	chr17	5208920	5234860	25941	-	844.591	701.759	669.852	561.475	432.526	514.528	768.386	689.545	815.995	863.642	783.637	798.161	1132.38	1059.38	1013.49	1376.3	1273.69	1392.65	909.531	833.91	831.719	1906.29	1949.06	2007.21	1849.32	1220.97	1129.83	27.094	22.2751
ENSG00000260916	ENST00000564663; ENST00000563294; ENST00000442196; ENST00000310958; ENST00000425574; ENST00000568543; ENST00000568592; ENST00000568372; ENST00000568808; ENST00000569205; ENST00000563171; ENST00000570272; ENST00000564092	CCPG1	protein_coding	protein_coding	cell cycle progression 1 [Source:HGNC Symbol;Acc:HGNC:24227]	0.4067	2009	GO:2001106; GO:0007049; GO:0008284; GO:0045787; GO:0045944	GO:0003674; GO:0005515	GO:0016020; GO:0016021	9236	TRUE	0.471564	4.68408e-11	1.36317e-09	chr15	55340032	55408510	68479	-	6676.05	4993.75	6624.92	2741.73	2673.48	2613.23	2853.43	2514.64	2646.24	6391.3	7397.97	7704.87	4163.88	4641.15	4492.49	3388.78	4017.83	3665.65	6741.14	6415.34	7200.71	6975.61	4082.03	5390.17	3436.23	4007.65	3371.84	168.432	124.663
ENSG00000165732	ENST00000685106; ENST00000687162; ENST00000684824; ENST00000354185; ENST00000686528; ENST00000690650; ENST00000690316; ENST00000620315; ENST00000685513; ENST00000688593; ENST00000692943; ENST00000686366	DDX21	protein_coding	protein_coding	DExD-box helicase 21 [Source:HGNC Symbol;Acc:HGNC:2744]	0.4153	3796	GO:0043123; GO:0002376; GO:0045087; GO:0051607; GO:0006364; GO:0006366; GO:0006338; GO:0035066; GO:0045943; GO:0045944; GO:0045945; GO:0001649; GO:0062176; GO:0002735; GO:0009615; GO:0043330	GO:0003723; GO:0005524; GO:0003676; GO:0004386; GO:0000166; GO:0016787; GO:0005515; GO:0003724; GO:0019843; GO:0016887; GO:0097322; GO:0035198; GO:0030515; GO:0003725; GO:0042802	GO:0005634; GO:0005737; GO:0016020; GO:0005654; GO:0005730; GO:0005739; GO:0005829; GO:0005694; GO:0110016	9188	TRUE	0.390121	4.69236e-11	1.36317e-09	chr10	68956135	68985068	28934	+	1451.03	1290.88	1338.48	917.984	859.832	856.901	1147.2	967.735	1049.73	1364.75	1649.06	1655.94	1232.1	1374.07	1296.14	1376.81	1542.93	1354.05	1495.57	1375.72	1521.42	1465.63	1195.08	1477.19	1480.36	1528.38	1247.25	19.3747	17.0549
ENSG00000075785	ENST00000676214; ENST00000676425; ENST00000675712; ENST00000675864; ENST00000490093; ENST00000675342; ENST00000493186; ENST00000674748; ENST00000265062; ENST00000482525; ENST00000491681; ENST00000675497; ENST00000674589; ENST00000464496; ENST00000483906; ENST00000485280; ENST00000676147; ENST00000674593	RAB7A	protein_coding	protein_coding	RAB7A, member RAS oncogene family [Source:HGNC Symbol;Acc:HGNC:9788]	0.4737	1746	GO:0015031; GO:0006914; GO:0006629; GO:0016042; GO:0045022; GO:0000045; GO:0042147; GO:1903543; GO:0009617; GO:0090385; GO:1903542; GO:1905366; GO:0008333; GO:0022615; GO:0046907; GO:0006897; GO:0045732; GO:0006622; GO:0007174; GO:0019076; GO:0048524; GO:0061724; GO:0090382; GO:0090383; GO:0099638; GO:0045453; GO:0051650	GO:0005525; GO:0003924; GO:0005515; GO:0000166; GO:0016787; GO:0003925; GO:1905394; GO:0019003; GO:0031267	GO:0016020; GO:0005765; GO:0031410; GO:0005768; GO:0005770; GO:0005739; GO:0010008; GO:0005764; GO:0031966; GO:0031902; GO:0030670; GO:0045335; GO:0005886; GO:0000421; GO:0005811; GO:0033162; GO:0005829; GO:0070062; GO:0030667; GO:0030904; GO:0032419; GO:0005737; GO:0005794; GO:0034045; GO:0097208; GO:0098993	7879	TRUE	-0.131827	4.74891e-11	1.37642e-09	chr3	128693669	128825942	132274	+	12085.2	12736.2	12419.4	12127.9	12931.3	12413.5	11638.2	11977.7	11830.9	11721.2	11695.5	11112.4	11203	11162.6	11111.9	10801.8	11131.9	10787.4	11923	12191.4	12204.8	10521.4	11251.1	10355.2	10093.8	10330.8	10561	350.829	365.834
ENSG00000111348	ENST00000228945; ENST00000536592; ENST00000541644; ENST00000539131; ENST00000541546; ENST00000545895; ENST00000535676; ENST00000541380; ENST00000542276	ARHGDIB	protein_coding	protein_coding	Rho GDP dissociation inhibitor beta [Source:HGNC Symbol;Acc:HGNC:679]	0.4891	747	GO:0050790; GO:0007266; GO:2000249; GO:0035023; GO:1901164	GO:0005094; GO:0005096; GO:0005515; GO:0031267; GO:0003924	GO:0005737; GO:0005856; GO:0005829; GO:0016020; GO:0070062; GO:0031410	397	TRUE	-0.250576	4.76693e-11	1.37847e-09	chr12	14942031	14961728	19698	-	11624.4	13157.4	10686.2	15735.5	15534.4	15525.8	15211.4	15264.9	15471.5	10507.6	9924.76	9742.18	13221.8	13255.9	13033	13898.1	11597.9	12474.1	10449.6	10878.6	11423.2	9824.8	13481.9	12087.7	13394.8	12171.4	12573	787.898	882.415
ENSG00000085063	ENST00000642928; ENST00000651785; ENST00000652678; ENST00000395850; ENST00000651485; ENST00000528987; ENST00000652086; ENST00000426650; ENST00000533403; ENST00000415002; ENST00000445143; ENST00000437761; ENST00000351554; ENST00000527577; ENST00000643183; ENST00000528700	CD59	protein_coding	protein_coding	CD59 molecule (CD59 blood group) [Source:HGNC Symbol;Acc:HGNC:1689]	0.4717	2451	GO:0001971; GO:0007166; GO:0007596; GO:0030449; GO:1903659	GO:0005515; GO:0001848	GO:0016020; GO:0005886; GO:0005576; GO:0005925; GO:0005615; GO:0031225; GO:0031982; GO:0009986; GO:0005789; GO:0070062; GO:0035579; GO:0070821; GO:0000139; GO:0030133; GO:0012507; GO:0033116; GO:0031362	966	TRUE	-0.316921	4.7779e-11	1.37847e-09	chr11	33703010	33736479	33470	-	9691.4	11017.2	9662.09	10234.4	11317.5	11411.4	8141.04	8971.27	8845.78	8941.36	8846.52	8718.01	7895.81	7464.15	7954.55	7282.76	7868.49	6745.39	9149.15	9770.15	10290.9	6864.57	7908.38	7924.89	6755.02	7215.99	7033.23	200.414	225.433
ENSG00000147155	ENST00000276096; ENST00000498425; ENST00000495186; ENST00000446158; ENST00000414061; ENST00000466461	EBP	protein_coding	protein_coding	EBP cholestenol delta-isomerase [Source:HGNC Symbol;Acc:HGNC:3133]	0.5528	807	GO:0006695; GO:0016125; GO:0016126; GO:0030097; GO:0006629; GO:0006694; GO:0008202; GO:0008203; GO:0033489; GO:0033490; GO:0043931	GO:0000247; GO:0016853; GO:0047750; GO:0005515; GO:0042802; GO:0004769	GO:0005634; GO:0016020; GO:0016021; GO:0031410; GO:0005783; GO:0005789; GO:0043231; GO:0005635; GO:0030176	10682	TRUE	-0.38956	4.79265e-11	1.37956e-09	chrX	48521799	48528716	6918	+	684.016	906.243	675.661	940.878	932.063	905.26	956.464	939.461	973.559	556.827	619.284	526.987	747.903	745.672	747.291	785.498	626.492	650.051	556.683	658.652	739.793	565.004	822.587	768.232	793.458	730.088	780.45	42.9612	56.3197
ENSG00000232258	ENST00000623677; ENST00000568335; ENST00000620492; ENST00000444171; ENST00000624696	TMEM114	protein_coding	protein_coding	transmembrane protein 114 [Source:HGNC Symbol;Acc:HGNC:33227]	0.6072	805		GO:0005515	GO:0016021; GO:0016020; GO:0005886; GO:0016324; GO:0016327	283953	TRUE	-0.460926	4.84566e-11	1.39163e-09	chr16	8537605	8590511	52907	-	141.192	191.38	172.766	537.489	559.586	530.003	527.089	699.578	605.214	119.735	147.98	114.09	367.858	400.688	423.981	425.276	372.789	456.744	153.711	186.714	180.467	342.866	450.651	352.202	348.369	370.808	511.998	8.88548	11.9172
ENSG00000154518	ENST00000284727; ENST00000409194; ENST00000392541; ENST00000497075; ENST00000472782	ATP5MC3	protein_coding	protein_coding	ATP synthase membrane subunit c locus 3 [Source:HGNC Symbol;Acc:HGNC:843]	0.4509	1245	GO:0015986; GO:1902600; GO:0006811	GO:0015078; GO:0008289; GO:0005515	GO:0045263; GO:0033177; GO:0016020; GO:0016021; GO:0005739; GO:0031966; GO:0005741; GO:0005743; GO:0005753; GO:0000276	518	TRUE	-0.360914	4.94326e-11	1.41643e-09	chr2	175176258	175181710	5453	-	2798.08	3235.64	2800.21	4306.45	4393.14	4453.76	4308.79	4279.56	4211.45	2774.84	2560.25	2470.86	3310.72	3115.6	3038.53	3690.58	2811.45	2967.93	2689.25	2811.02	2767.95	2305.89	3186.61	2907.65	3455.03	3399.71	3063.68	113.913	130.341
ENSG00000164300	ENST00000509193; ENST00000632581; ENST00000512972; ENST00000507668; ENST00000502747; ENST00000513907	SERINC5	protein_coding	protein_coding	serine incorporator 5 [Source:HGNC Symbol;Acc:HGNC:18825]	0.4772	2400	GO:0006629; GO:0006665; GO:0008654; GO:0002376; GO:0045087; GO:0051607; GO:0042552; GO:0006658; GO:0009597; GO:0006564; GO:0015825; GO:1904219; GO:1904222	GO:0015194	GO:0016020; GO:0005737; GO:0016021; GO:0043231; GO:0005829; GO:0005886; GO:0005813; GO:0048471; GO:0070062; GO:0005794; GO:0043209	256987	TRUE	0.293547	4.9554e-11	1.41668e-09	chr5	80111651	80256048	144398	-	1306.97	1316.18	1260.72	1088.06	1178.98	1089.29	1439.98	1387.03	1528.09	1497.27	1396.37	1395.16	1430.43	1610.8	1431.02	1752.79	1967.5	1809.89	1528.8	1455.9	1494.17	1346.65	1318.03	1444.28	1829.35	1858.28	1665.3	27.6019	27.5038
ENSG00000213366	ENST00000442650; ENST00000369831; ENST00000369827; ENST00000460717; ENST00000464206; ENST00000481656; ENST00000241337; ENST00000476040; ENST00000467579; ENST00000414179; ENST00000369829; ENST00000568786; ENST00000472225; ENST00000496578; ENST00000624726	GSTM2	protein_coding	protein_coding	glutathione S-transferase mu 2 [Source:HGNC Symbol;Acc:HGNC:4634]	0.5146	1213	GO:0006629; GO:0098869; GO:0006749; GO:0010880; GO:0010881; GO:0060315; GO:0071313; GO:0051122; GO:0042178; GO:0055119; GO:0043651; GO:0018916; GO:0070458; GO:0060316; GO:0014809	GO:0016740; GO:0042802; GO:0005515; GO:0004364; GO:0042803; GO:0005102; GO:0019899; GO:0004602; GO:0005504; GO:0043295	GO:0005737; GO:0005829; GO:0045171; GO:0070062; GO:0016529	2946	TRUE	-0.579944	5.1537e-11	1.47003e-09	chr1	109668022	109709551	41530	+	257.559	277.182	213.633	175.936	204.467	213.396	157.181	161.91	148.988	172.181	206.761	144.958	123.634	123.039	136.911	117.053	83.1339	91.8641	152.391	146.031	169.856	108.779	122.688	114.54	93.4339	118.413	106.423	10.7622	11.4602
ENSG00000109743	ENST00000265016; ENST00000382346; ENST00000505785; ENST00000514445; ENST00000514989	BST1	protein_coding	protein_coding	bone marrow stromal cell antigen 1 [Source:HGNC Symbol;Acc:HGNC:1118]	0.465	1309	GO:0032956; GO:0030890; GO:0007165; GO:0001952; GO:0002691; GO:0006959; GO:0008284; GO:0050727; GO:0050730; GO:0050848; GO:0090022; GO:0090322; GO:2001044	GO:0003953; GO:0016740; GO:0016787; GO:0050135; GO:0061809; GO:0016849; GO:0061811; GO:0061812	GO:0016020; GO:0005886; GO:0031225; GO:0005576; GO:0070062; GO:0035579; GO:0001931; GO:0019898	683	TRUE	0.4141	5.16986e-11	1.4713e-09	chr4	15703065	15738313	35249	+	412.127	450.307	439.436	322.712	295.893	309.491	270.591	279.102	253.564	538.227	486.509	491.129	491.954	467.144	487.868	352.455	295.125	380.32	522.064	562.431	504.35	498.605	489.448	488.074	347.474	310.387	292.438	15.9579	17.2528
ENSG00000143226	ENST00000367972; ENST00000467654; ENST00000473080; ENST00000699277; ENST00000536731; ENST00000483665; ENST00000699278; ENST00000271450; ENST00000497474; ENST00000482233; ENST00000699279; ENST00000467525; ENST00000471026; ENST00000461298; ENST00000459885; ENST00000486608; ENST00000491841	FCGR2A	protein_coding	protein_coding	Fc gamma receptor IIa [Source:HGNC Symbol;Acc:HGNC:3616]	0.4806	1201	GO:0002376; GO:0007166; GO:0050776	GO:0005515; GO:0004888; GO:0019864	GO:0016020; GO:0016021; GO:0005794; GO:0005886; GO:0005887; GO:0030667	2212	TRUE	0.547883	5.18369e-11	1.47191e-09	chr1	161505430	161524013	18584	+	1542.24	1467.12	1520.37	550.803	518.667	554.451	778.422	826.978	746.965	1659.58	1606.98	1736.02	892.635	1021.14	999.282	1111.51	1516.73	1200.33	1787.39	1727.9	1730.06	1224.24	884.933	875.646	1019.36	1149.14	1052.5	65.0869	61.265
ENSG00000178980	ENST00000593892; ENST00000599874; ENST00000601419; ENST00000595615; ENST00000601048; ENST00000599590; ENST00000599302; ENST00000598273; ENST00000595509; ENST00000598956; ENST00000598083; ENST00000601937; ENST00000599627; ENST00000602163	SELENOW	protein_coding	protein_coding	selenoprotein W [Source:HGNC Symbol;Acc:HGNC:10752]	0.561	898	GO:0098869; GO:0010269; GO:0001514	GO:0016209	GO:0005737; GO:0005829	6415	TRUE	-0.276948	5.23266e-11	1.48247e-09	chr19	47778677	47784686	6010	+	1042.15	887.763	959.975	915.846	989.502	943.054	837.865	825.447	829.533	849.561	833.145	849.432	752.774	712.892	716.464	670.926	771.467	695.747	901.383	904.457	953.724	777.707	798.329	746.432	628.528	587.913	683.585	58.7691	49.5363
ENSG00000178802	ENST00000569931; ENST00000566377; ENST00000569233; ENST00000567132; ENST00000564633; ENST00000568907; ENST00000561470; ENST00000563422; ENST00000564003; ENST00000562800; ENST00000563786; ENST00000535694; ENST00000323744; ENST00000352410; ENST00000567116; ENST00000568303; ENST00000568828; ENST00000562606; ENST00000565576; ENST00000567570; ENST00000568840; ENST00000567177; ENST00000566556; ENST0000…	MPI	protein_coding	protein_coding	mannose phosphate isomerase [Source:HGNC Symbol;Acc:HGNC:7216]	0.5559	1273	GO:0005975; GO:0009298; GO:0061611	GO:0008270; GO:0004476; GO:0016853; GO:0046872; GO:0005515	GO:0005737; GO:0005829; GO:0070062	4351	TRUE	-0.415334	5.24574e-11	1.48284e-09	chr15	74890005	74902219	12215	+	423.574	442.802	405.323	620.348	644.003	702.879	594.978	665.831	641.55	375.48	393.26	349.876	440.986	396.78	461.836	496.156	451.223	436.064	422.359	459.338	411.129	359.768	433.784	389.815	416.432	441.118	503.694	16.865	17.445
ENSG00000147416	ENST00000276390; ENST00000523482; ENST00000523478; ENST00000520830; ENST00000519667; ENST00000521442	ATP6V1B2	protein_coding	protein_coding	ATPase H+ transporting V1 subunit B2 [Source:HGNC Symbol;Acc:HGNC:854]	0.4776	2065	GO:1902600; GO:0046034; GO:0006811; GO:0016241; GO:0007035	GO:0005524; GO:0000166; GO:0005515; GO:0046961; GO:0015078	GO:0005737; GO:0016020; GO:0005765; GO:0031410; GO:0043231; GO:0005886; GO:0005829; GO:0016324; GO:0045202; GO:0042470; GO:0030665; GO:0000221; GO:0033180; GO:0030672; GO:0001726; GO:0005902; GO:0016021; GO:0016469; GO:0070062	526	TRUE	-0.16846	5.53414e-11	1.56085e-09	chr8	20197381	20226819	29439	+	20819.1	22872.8	20917.9	19241.7	19982.3	19282.2	20146.8	21647.7	21218	18786.8	19218.1	18169.7	17412.3	17498.4	17101.5	19097.6	20047.8	18598.9	19420.2	19489.2	20346.2	15244.5	18361.7	16621.6	18539.7	18938.1	18700.4	511.005	555.506
ENSG00000182718	ENST00000396024; ENST00000677968; ENST00000678450; ENST00000557906; ENST00000558558; ENST00000559113; ENST00000559780; ENST00000559956; ENST00000560468; ENST00000678870; ENST00000678061; ENST00000558169; ENST00000676687; ENST00000679109; ENST00000559818; ENST00000451270; ENST00000558985; ENST00000559647; ENST00000678796; ENST00000332680; ENST00000504475; ENST00000560014; ENST00000421017; ENST0000…	ANXA2	protein_coding	protein_coding	annexin A2 [Source:HGNC Symbol;Acc:HGNC:537]	0.4774	1296	GO:0010951; GO:0043086; GO:0001525; GO:0070588; GO:0098609; GO:0031340; GO:0001765; GO:0001921; GO:0002091; GO:0006900; GO:0010756; GO:0032804; GO:0036035; GO:0044090; GO:0045921; GO:1905581; GO:1905597; GO:1905599; GO:1905602; GO:1905686; GO:0030199; GO:0042730; GO:0042789; GO:0045944; GO:0050767; GO:0051099	GO:0005509; GO:0005544; GO:0003723; GO:0005515; GO:0008092; GO:0004859; GO:0042802; GO:0019834; GO:0005546; GO:0048306; GO:0002020; GO:0098641; GO:0001786; GO:0044548; GO:0005262; GO:0046790; GO:0004867	GO:0005634; GO:0005737; GO:0016020; GO:0005765; GO:0005768; GO:0005576; GO:0005615; GO:0045121; GO:0042470; GO:0031902; GO:0030496; GO:0005604; GO:0031982; GO:0009986; GO:0005886; GO:0005811; GO:0070062; GO:0062023; GO:0005912; GO:0090575; GO:0035578; GO:0016363; GO:0016323; GO:0098797; GO:1990667; GO:1990665; GO:0001533; GO:0005769; GO:0005829; GO:0019897; GO:0035749; GO:0042383; GO:0043220	302	TRUE	-0.286421	5.55954e-11	1.56451e-09	chr15	60347134	60402883	55750	-	49559.3	49323.6	49008.1	56042.8	60948.8	62508.4	60728	65481.3	62759.7	46996.1	45597.9	43758.4	44808.8	42971.4	46116.4	53249.8	46422.5	52155.2	45501.3	47592.4	48304.2	41357.7	44462.4	38659	48199.4	49248.2	53919.3	1938.22	1908.71
ENSG00000110436	ENST00000278379; ENST00000642769; ENST00000464522; ENST00000647076; ENST00000479543; ENST00000642171; ENST00000395753; ENST00000395750; ENST00000644459; ENST00000643522; ENST00000645303; ENST00000644050; ENST00000644779; ENST00000645634; ENST00000643000; ENST00000644299; ENST00000645194; ENST00000642448; ENST00000646080; ENST00000645542; ENST00000644868; ENST00000647104; ENST00000643134; ENST0000…	SLC1A2	protein_coding	protein_coding	solute carrier family 1 member 2 [Source:HGNC Symbol;Acc:HGNC:10940]	0.4784	2571	GO:0006865; GO:0006811; GO:0006836; GO:0015804; GO:0015813; GO:0007268; GO:0150104; GO:0070633; GO:0070207; GO:0070779; GO:0098712; GO:0140009; GO:0006750; GO:0007399; GO:0007632; GO:0009410; GO:0009416; GO:0009611; GO:0010259; GO:0021537; GO:0030534; GO:0031668; GO:0035264; GO:0043200; GO:0046326; GO:0070778; GO:0071314; GO:0098656; GO:0098810; GO:1903712; GO:0015807; GO:0055085; GO:0015711; GO:…	GO:0015293; GO:0046872; GO:0008514; GO:0015179; GO:0005515; GO:0005313; GO:0005314; GO:0015175; GO:0015501; GO:0008509; GO:0033229	GO:0016021; GO:0016020; GO:0005886; GO:0009986; GO:0005887; GO:0044297; GO:0045121; GO:0097449; GO:0098796; GO:0099056; GO:0030424; GO:0030673; GO:0031982; GO:0044306; GO:0045202; GO:0098978	6506	TRUE	0.750485	5.59371e-11	1.57061e-09	chr11	35251205	35420063	168859	-	76.198	42.2162	76.6632	349.968	375.958	386.864	267.695	378.52	347.569	89.5132	79.0575	81.4928	638.874	596.149	589.508	562.18	807.709	789.412	83.087	81.3291	63.3426	607.194	420.868	441.671	531.958	702.23	642.072	1.50219	0.823506
ENSG00000162511	ENST00000294507; ENST00000464569; ENST00000476492	LAPTM5	protein_coding	protein_coding	lysosomal protein transmembrane 5 [Source:HGNC Symbol;Acc:HGNC:29612]	0.5532	1363	GO:0002357; GO:0006919; GO:0043410; GO:1901224; GO:0032703; GO:0060907; GO:0032735; GO:0032689; GO:0050869; GO:0006622; GO:0031398; GO:0002720; GO:0006886; GO:0012502; GO:0050860; GO:0050868; GO:0090160; GO:0097214; GO:1903265; GO:1904093; GO:2000060; GO:2000646	GO:0005515; GO:0031625; GO:0140311; GO:0140036	GO:0016021; GO:0110165; GO:0016020; GO:0005765; GO:0005764; GO:0005829; GO:0005887; GO:0031410; GO:0048471; GO:0032991; GO:0030133	7805	TRUE	-0.197021	5.82752e-11	1.63261e-09	chr1	30732469	30757774	25306	-	78703.8	78271.7	83340.1	59069.2	59900.9	60091.4	54120.1	57263.3	56014.5	75372.7	76937.2	74573.5	50821.9	49718.6	49159.5	47670.8	44517.2	48847.3	75854.4	75454	77724.9	55066.2	50368.5	52287.6	46275.8	47164.6	47688.7	2926.74	2880.04
ENSG00000143382	ENST00000369039; ENST00000369041; ENST00000271643; ENST00000483335; ENST00000674043; ENST00000674058; ENST00000369038; ENST00000489159	ADAMTSL4	protein_coding	protein_coding	ADAMTS like 4 [Source:HGNC Symbol;Acc:HGNC:19706]	0.6191	3358	GO:0006915; GO:0043065; GO:0002064; GO:0030198; GO:0070285	GO:0005515; GO:0042802; GO:0002020	GO:0005576; GO:0062023; GO:0005788; GO:0005614; GO:0031012	54507	TRUE	1.05061	5.85691e-11	1.6372e-09	chr1	150549369	150560937	11569	+	175.536	176.37	133.518	221.319	225.401	197.3	301.62	297.344	275.476	274.891	218.928	233.613	685.855	859.038	651.458	449.55	440.098	613.188	315.73	268.042	253.37	790.765	759.893	721.5	543.6	499.534	507.385	2.64953	2.6341
ENSG00000115607	ENST00000264260; ENST00000450855; ENST00000409369; ENST00000497795; ENST00000687160	IL18RAP	protein_coding	protein_coding	interleukin 18 receptor accessory protein [Source:HGNC Symbol;Acc:HGNC:5989]	0.4306	1625	GO:0007165; GO:0006954; GO:0051092; GO:0006955; GO:0035655; GO:0008283; GO:0042119; GO:0045954; GO:0070301; GO:0071345; GO:0071351	GO:0016787; GO:0005515; GO:0050135; GO:0061809; GO:0003953; GO:0042008	GO:0016020; GO:0016021; GO:0005886; GO:0045092	8807	TRUE	4.84952	5.93222e-11	1.65458e-09	chr2	102418689	102452565	33877	+	0	1.87628	0.733616	0	0	0	0	0	0	6.97486	5.06779	1.08657	17.7281	15.6366	23.2318	10.6805	10.3552	18.8812	6.92393	27.4916	4.78057	12.0727	37.9525	19.3768	8.95551	19.2128	9.22518	0	0.0579073
[truncated: 12,128 more rows]
[truncated: 26 more columns]
