# Supplementary material for: Pro-inflammatory macrophages suppress HIV replication in humanized mice and ex vivo co-cultures
Source: Front Immunol. 2024 Nov 7;15:1439328. doi: 10.3389/fimmu.2024.1439328 (PMC11578737; doi:10.3389/fimmu.2024.1439328)
Supplement: Supplementary file 4 [file Table4.xlsx]

## Sheet: Sheet1
gene_id	transcript_id	gene_name	type	biotypes	description	gc	featWidth	GO BP	GO MF	GO CC	entrez_id	isPresent	log2 Ratio	pValue	fdr	seqnames	start	end	width	strand	EM1 [normalized count]	EM2 [normalized count]	EM3 [normalized count]	LM1 [normalized count]	LM2 [normalized count]	LM3 [normalized count]	RM1 [normalized count]	RM2 [normalized count]	RM3 [normalized count]	EMP1 [normalized count]	EMP2 [normalized count]	EMP3 [normalized count]	LMP1 [normalized count]	LMP2 [normalized count]	LMP3 [normalized count]	RMP1 [normalized count]	RMP2 [normalized count]	RMP3 [normalized count]	EMP1plus [normalized count]	EMP2plus [normalized count]	EMP3plus [normalized count]	LMP1plus [normalized count]	LMP2plus [normalized count]	LMP3plus [normalized count]	RMP1plus [normalized count]	RMP2plus [normalized count]	RMP3plus [normalized count]	EM1 [FPKM]	EM2 [FPKM]
ENSG00000085265	ENST00000371806	FCN1	protein_coding	protein_coding	ficolin 1 [Source:HGNC Symbol;Acc:HGNC:3623]	0.4506	7588	GO:0007186; GO:0002376; GO:0045087; GO:0032757; GO:0001867; GO:0002752; GO:0006508; GO:0034394; GO:0043654; GO:0046597; GO:1903028	GO:0046872; GO:0030246; GO:0005515; GO:0003823; GO:0005102; GO:0001664; GO:0033691; GO:0038187; GO:0097367	GO:0016020; GO:0005886; GO:0005576; GO:0005581; GO:0005615; GO:0062023; GO:0034774; GO:1904813; GO:0009897; GO:1905370; GO:0031232	2219	TRUE	1.8264	2.41738e-171	3.05146e-167	chr9	134903232	134917912	14681	-	742.955	626.495	614.944	978.261	847.466	1021.52	562.865	559.231	548.839	2469.3	1772.09	2228.41	2974.9	3834.02	3610.7	1570.04	1552.98	2050.9	2601.95	2650.74	2533.6	3330.64	3554.59	2743.62	2120.85	1690.81	1785.85	4.96196	4.13969
ENSG00000125538	ENST00000263341; ENST00000491056; ENST00000487639; ENST00000418817; ENST00000432018; ENST00000416750; ENST00000496280; ENST00000477398	IL1B	protein_coding	protein_coding	interleukin 1 beta [Source:HGNC Symbol;Acc:HGNC:5992]	0.4828	867	GO:0006955; GO:0006954; GO:0050729; GO:0010628; GO:0045893; GO:0051781; GO:0050830; GO:0010573; GO:0001819; GO:0008284; GO:0019221; GO:0000165; GO:0071260; GO:0001660; GO:0007165; GO:0007267; GO:0030335; GO:0032729; GO:0032757; GO:0071639; GO:0043406; GO:0032755; GO:1901224; GO:0030213; GO:0045766; GO:0051091; GO:0051092; GO:0001934; GO:0070372; GO:0071222; GO:0006915; GO:2001240; GO:0071466; GO:…	GO:0005125; GO:0005149; GO:0005515; GO:0019904; GO:0005178	GO:0005615; GO:0005737; GO:0005576; GO:0005829; GO:0005764; GO:0030141; GO:0031982	3553	TRUE	3.7344	2.03422e-99	1.2839e-95	chr2	112829751	112836816	7066	-	20.037	27.213	24.582	21.807	16.5435	24.1836	37.587	41.0528	28.1723	355.77	291.968	355.303	378.925	547.221	403.663	484.507	605.663	606.01	177.249	251.921	222.288	188.261	294.32	254.115	935.54	774.081	540.468	1.17053	1.57284
ENSG00000179388	ENST00000317216; ENST00000522910; ENST00000519492; ENST00000524088; ENST00000518773	EGR3	protein_coding	protein_coding	early growth response 3 [Source:HGNC Symbol;Acc:HGNC:3240]	0.6247	1860	GO:0006357; GO:0043066; GO:0001938; GO:0007623; GO:0002042; GO:0035767; GO:0035924; GO:0007517; GO:0044344; GO:0007274; GO:0007422; GO:0033089; GO:0045586; GO:0045944	GO:0046872; GO:0003677; GO:0000981; GO:0000978; GO:1990837; GO:0003700; GO:0001228; GO:0043565	GO:0005634; GO:0045202; GO:0000785; GO:0005654	1960	TRUE	2.83327	2.6708e-85	1.12378e-81	chr8	22687659	22693480	5822	-	19.0828	15.9524	27.1503	17.4456	12.1899	12.5755	76.1136	59.2985	60.5183	193	133.819	181.455	200.542	256.021	210.06	396.15	455.542	499.014	175.864	148.862	131.461	120.68	128.186	182.325	415.397	389.922	347.707	0.519934	0.430023
ENSG00000125740	ENST00000615753; ENST00000417353; ENST00000443841; ENST00000585836; ENST00000591858; ENST00000590335; ENST00000353609; ENST00000592436; ENST00000592811; ENST00000586113; ENST00000586615; ENST00000589593; ENST00000587358	FOSB	protein_coding	protein_coding	FosB proto-oncogene, AP-1 transcription factor subunit [Source:HGNC Symbol;Acc:HGNC:3797]	0.5907	2543	GO:0006355; GO:0006357; GO:0000122; GO:0006366; GO:0007565; GO:0009410; GO:0009612; GO:0032570; GO:0032870; GO:0043278; GO:0045944; GO:0051412; GO:0051591; GO:0071277	GO:0003700; GO:0003677; GO:0005515; GO:0000981; GO:0000978; GO:1990837; GO:0001228; GO:0003690; GO:0043565	GO:0005634; GO:0043231; GO:0005654; GO:0000785	2354	TRUE	4.70199	3.42483e-84	1.08079e-80	chr19	45467995	45475179	7185	+	4.84197	3.75352	4.40276	11.9938	13.0606	9.67345	3.7587	18.2457	9.39078	306.999	201.742	208.619	281.424	181.755	189.784	299.054	191.535	187.917	232.639	111.074	210.337	196.817	172.601	323.626	262.309	194.961	263.778	0.0964925	0.0740066
ENSG00000108691	ENST00000580907; ENST00000225831; ENST00000624362	CCL2	protein_coding	protein_coding	C-C motif chemokine ligand 2 [Source:HGNC Symbol;Acc:HGNC:10618]	0.4371	1266	GO:0006955; GO:0007165; GO:0060326; GO:0006935; GO:0006954; GO:0007010; GO:0007186; GO:0071346; GO:0071347; GO:0071356; GO:0000165; GO:0008360; GO:0006468; GO:0043524; GO:0002548; GO:0030593; GO:0043547; GO:0048245; GO:0048247; GO:0070098; GO:0070374; GO:0007155; GO:0051770; GO:0071222; GO:0007166; GO:0034351; GO:0019079; GO:0007259; GO:0009887; GO:0019233; GO:0044344; GO:0001525; GO:0019221; GO:…	GO:0008009; GO:0005125; GO:0005515; GO:0048020; GO:0005102; GO:0004672; GO:0031727	GO:0005576; GO:0005615	6347	TRUE	3.44759	7.92054e-67	1.99962e-63	chr17	34255274	34257208	1935	+	174.608	160.463	208.03	102.493	81.8465	110.277	174.78	135.018	181.555	1148.69	873.878	1008.32	1025.98	1279.13	971.888	1486.53	1511.57	1681.36	1322.44	1372.96	1230.95	1541.08	1780.26	1648.9	2849.59	1325.35	1139.04	6.98953	6.35505
ENSG00000136826	ENST00000497048; ENST00000493306; ENST00000374672; ENST00000610832; ENST00000411706; ENST00000420475	KLF4	protein_coding	protein_coding	Kruppel like factor 4 [Source:HGNC Symbol;Acc:HGNC:6348]	0.5738	1936	GO:0010628; GO:0045893; GO:0045944; GO:0006357; GO:0045595; GO:0045892; GO:0000122; GO:0008285; GO:0051973; GO:0010629; GO:1902895; GO:0002357; GO:0016525; GO:0051247; GO:1903672; GO:0050728; GO:0032088; GO:0002067; GO:0006351; GO:0006366; GO:0007500; GO:0008544; GO:0009913; GO:0010033; GO:0010467; GO:0019827; GO:0030336; GO:0031077; GO:0032526; GO:0032717; GO:0034115; GO:0035019; GO:0035166; GO:…	GO:0046872; GO:0003677; GO:0008270; GO:0003700; GO:0005515; GO:0000981; GO:0000978; GO:0000976; GO:1990837; GO:0001228; GO:0061629; GO:0000987; GO:0001010; GO:0008013; GO:0031490; GO:0043565; GO:1990841	GO:0005634; GO:0005654; GO:0005829; GO:0015630; GO:0000785; GO:0000791; GO:0005667; GO:0005737	9314	TRUE	2.04288	2.58353e-64	5.43532e-61	chr9	107484852	107490482	5631	-	90.6434	86.3311	91.7241	55.6079	53.9839	88.0284	65.7772	63.86	61.5618	267.408	206.812	243.388	355.658	381.1	270.077	306.822	243.301	342.567	286.644	251.92	235.434	302.907	317.091	342.998	307.071	312.13	362.464	2.37274	2.23583
ENSG00000197629	ENST00000361050	MPEG1	protein_coding	protein_coding	macrophage expressed 1 [Source:HGNC Symbol;Acc:HGNC:29619]	0.4697	4418	GO:0002376; GO:0045087; GO:0042742; GO:0050830; GO:0050829; GO:0035915		GO:0016020; GO:0016021; GO:0030659; GO:0031410; GO:0005576; GO:0045335	219972	TRUE	1.50948	1.33306e-57	2.40389e-54	chr11	59208510	59212927	4418	-	1144.02	942.134	931.917	593.15	493.692	636.513	739.524	790.951	800.303	2299.71	1796.42	2173.11	1892.41	2467.38	2172.23	1345.52	1402.86	2032.02	2661.5	2819.21	2604.11	2370.16	2244.09	1995.32	2005.37	1649.96	1601.11	13.1227	10.6921
ENSG00000184588	ENST00000329654; ENST00000341517; ENST00000423207; ENST00000531358; ENST00000532040; ENST00000526666; ENST00000412480; ENST00000371048; ENST00000490695; ENST00000491340; ENST00000528771; ENST00000371045; ENST00000531025; ENST00000526197; ENST00000480109; ENST00000534463; ENST00000524999; ENST00000483863	PDE4B	protein_coding	protein_coding	phosphodiesterase 4B [Source:HGNC Symbol;Acc:HGNC:8781]	0.4288	1509	GO:0007165; GO:0006198; GO:0032729; GO:0071222; GO:1901841; GO:0032743; GO:0030593; GO:0001780; GO:0050900; GO:0071872; GO:0086004; GO:0071466; GO:0050852; GO:1901898; GO:0140199	GO:0004114; GO:0008081; GO:0046872; GO:0016787; GO:0004115; GO:0044325; GO:0030552; GO:0043015	GO:0005737; GO:0016020; GO:0005886; GO:0005634; GO:0005829; GO:0048471; GO:0030018; GO:0005891; GO:0000930; GO:0005813; GO:0008021; GO:0014069; GO:0043197; GO:0060076; GO:0071944	5142	TRUE	2.59355	1.94175e-56	2.79859e-53	chr1	65792514	66374579	582066	+	12.4038	24.3979	14.309	26.1684	34.8283	27.0856	23.4918	23.7194	29.2158	41.8552	62.8544	60.847	196.11	231.591	153.915	141.76	165.651	158.245	66.4681	58.3997	70.5107	164.125	215.892	258.673	222.023	157.505	166.936	0.416567	0.810663
ENSG00000188042	ENST00000390645; ENST00000339728	ARL4C	protein_coding	protein_coding	ADP ribosylation factor like GTPase 4C [Source:HGNC Symbol;Acc:HGNC:698]	0.5021	3940	GO:0006886; GO:0016192; GO:0032456	GO:0005525; GO:0003924; GO:0000166; GO:0005515; GO:0043014	GO:0005737; GO:0016020; GO:0005829; GO:0005886; GO:0042995; GO:0030175; GO:0005634	10123	TRUE	1.13702	1.99535e-56	2.79859e-53	chr2	234493041	234497081	4041	-	185.103	168.909	182.347	172.276	156.728	153.808	129.675	150.527	130.428	397.625	366.988	412.891	350.118	313.675	345.582	274.781	238.124	418.992	371.115	412.232	406.333	366.868	295.164	352.115	344.672	269.872	338.484	2.38087	2.14948
ENSG00000161405	ENST00000346872; ENST00000623724; ENST00000439167; ENST00000348427; ENST00000293068; ENST00000377945; ENST00000394189; ENST00000377944; ENST00000377958; ENST00000535189; ENST00000377952; ENST00000583368; ENST00000351680; ENST00000346243; ENST00000350532; ENST00000467757; ENST00000439016	IKZF3	protein_coding	protein_coding	IKAROS family zinc finger 3 [Source:HGNC Symbol;Acc:HGNC:13178]	0.4791	2594	GO:0042981; GO:0006357; GO:0042113; GO:0007498; GO:0045577; GO:0030888; GO:0009617; GO:0030183; GO:0030217; GO:0045619; GO:0045944	GO:0046872; GO:0003677; GO:0042803; GO:0043565; GO:0005515; GO:0042802; GO:0000978; GO:0003700; GO:0042826; GO:0046982; GO:0001228; GO:1990841; GO:0000977	GO:0005634; GO:0005737; GO:0005654; GO:0005829	22806	TRUE	5.33172	5.4362e-56	6.86212e-53	chr17	39757718	39864312	106595	-	1.91391	1.88383	0	2.18116	3.48343	4.83673	1.88229	1.82457	3.13141	43.0245	35.4823	36.9481	109.8	139.533	89.0595	80.4353	134.592	135.071	29.0798	37.8117	32.2676	86.8897	121.261	149.278	128.954	111.406	104.92	0.0373912	0.0364125
ENSG00000008517	ENST00000325568; ENST00000534507; ENST00000613483; ENST00000531965; ENST00000396887; ENST00000532086; ENST00000529699; ENST00000526464; ENST00000440815; ENST00000529550; ENST00000551122; ENST00000548807; ENST00000528163; ENST00000530890; ENST00000444393; ENST00000533097; ENST00000534748; ENST00000008180; ENST00000532247; ENST00000396890; ENST00000525228; ENST00000525643; ENST00000548652; ENST0000…	IL32	protein_coding	protein_coding	interleukin 32 [Source:HGNC Symbol;Acc:HGNC:16830]	0.5767	831	GO:0006955; GO:0007165; GO:0007155; GO:0006952	GO:0005515; GO:0005125	GO:0016020; GO:0005576; GO:0005615; GO:0005829	9235	TRUE	4.977	7.70182e-56	8.83819e-53	chr16	3065297	3082192	16896	+	5.72485	4.69191	2.20138	2.1807	5.22424	4.83673	2.81902	5.47371	5.21855	70.9214	71.9784	64.1066	268.129	316.606	182.955	200.017	232.948	323.685	48.4664	49.2389	34.6578	153.264	264.805	197.139	263.205	194.001	191.838	0.348748	0.282785
ENSG00000153234	ENST00000339562; ENST00000700228; ENST00000426264; ENST00000409572; ENST00000417764; ENST00000675870; ENST00000417972; ENST00000700229; ENST00000700230; ENST00000700231; ENST00000409108; ENST00000429376; ENST00000406048; ENST00000424077; ENST00000421709	NR4A2	protein_coding	protein_coding	nuclear receptor subfamily 4 group A member 2 [Source:HGNC Symbol;Acc:HGNC:7981]	0.532	1991	GO:0006355; GO:0030522; GO:0050896; GO:0006351; GO:0045944; GO:0006357; GO:0045444; GO:0001666; GO:0001764; GO:0001975; GO:0006366; GO:0007399; GO:0008344; GO:0009791; GO:0010467; GO:0010468; GO:0021952; GO:0021953; GO:0021986; GO:0030182; GO:0031668; GO:0034599; GO:0042053; GO:0042416; GO:0042417; GO:0042551; GO:0043085; GO:0043524; GO:0043576; GO:0045893; GO:0051402; GO:0051866; GO:0071376; GO:…	GO:0008270; GO:0003700; GO:0043565; GO:0046872; GO:0003677; GO:0005515; GO:0000981; GO:0004879; GO:0000978; GO:1990837; GO:0000977; GO:0001228; GO:0035259; GO:0046982; GO:0008013; GO:0046965	GO:0005634; GO:0005737; GO:0016607; GO:0005654; GO:0000785; GO:0005667; GO:0032991	4929	TRUE	3.68132	1.07958e-54	1.13563e-51	chr2	156324437	156342348	17912	-	2.8767	11.2606	7.71313	11.9938	9.6027	13.5428	6.57771	11.8597	4.19107	86.2636	67.9233	67.3663	179.491	190.55	155.851	104.863	134.592	128.575	54.0054	42.3684	62.1449	138.782	136.428	191.819	208.457	159.743	130.044	0.073222	0.283574
ENSG00000105609	ENST00000449561; ENST00000316219; ENST00000615654; ENST00000345866; ENST00000621581	LILRB5	protein_coding	protein_coding	leukocyte immunoglobulin like receptor B5 [Source:HGNC Symbol;Acc:HGNC:6609]	0.5706	3451	GO:0002376; GO:0002250; GO:0019221; GO:0007166; GO:0006952	GO:0032396; GO:0004888	GO:0016020; GO:0016021; GO:0005886	10990	TRUE	1.7686	1.04936e-52	1.01893e-49	chr19	54249421	54257301	7881	-	53.7545	65.8411	42.6915	45.2887	42.6123	49.0773	31.4501	36.1851	29.0835	186.926	117.335	167.32	177.466	283.709	222.772	83.4743	52.7215	85.1995	187.775	185.475	184.104	184.1	184.389	181.552	95.2673	86.4669	71.1718	0.789384	0.956599
ENSG00000132514	ENST00000416562; ENST00000254868; ENST00000576549; ENST00000576617; ENST00000571664; ENST00000571624	CLEC10A	protein_coding	protein_coding	C-type lectin domain containing 10A [Source:HGNC Symbol;Acc:HGNC:16916]	0.527	1339	GO:0002376; GO:0045087; GO:0006897; GO:0002250	GO:0030246; GO:0005515	GO:0016020; GO:0016021; GO:0009897; GO:0005886	10462	TRUE	1.89786	5.40928e-49	4.87724e-46	chr17	7074537	7080307	5771	-	118.314	123.866	112.637	129.752	103.614	147.037	99.6055	93.0531	82.4301	308.101	201.742	294.456	590.548	724.092	597.266	300.996	331.303	408.203	350.343	302.304	279.653	611.848	699.961	524.183	489.704	315.011	310.815	4.47788	4.63821
ENSG00000136960	ENST00000259486; ENST00000075322; ENST00000427067; ENST00000523861; ENST00000522167; ENST00000522826; ENST00000518109; ENST00000520066; ENST00000518958	ENPP2	protein_coding	protein_coding	ectonucleotide pyrophosphatase/phosphodiesterase 2 [Source:HGNC Symbol;Acc:HGNC:3357]	0.4363	2225	GO:0006629; GO:0016042; GO:0006807; GO:0044238; GO:0006935; GO:0090305; GO:0006955; GO:0071704; GO:0030334; GO:0006897; GO:0045765; GO:0034638; GO:0010634; GO:0050731; GO:0048870; GO:0030149; GO:2000394; GO:0009395; GO:0006644	GO:0016787; GO:0046872; GO:0003676; GO:0008270; GO:0005509; GO:0005044; GO:0016788; GO:0004622; GO:0030247; GO:0004528; GO:0004551; GO:0047391	GO:0110165; GO:0005576; GO:0005615; GO:0005886; GO:0016020; GO:0016021	5168	TRUE	2.69023	9.55752e-48	8.04297e-45	chr8	119557086	119673453	116368	-	8.58727	2.81514	3.66896	21.807	23.5091	33.8571	8.45707	6.386	6.26052	29.0662	26.3583	16.2983	129.632	121.17	118.098	35.9254	31.0597	63.8378	48.4664	29.7724	26.2922	149.643	156.578	182.325	47.4484	37.4555	48.8819	0.195589	0.0634377
ENSG00000196735	ENST00000422863; ENST00000395363; ENST00000496318; ENST00000343139; ENST00000374949; ENST00000482745; ENST00000460633	HLA-DQA1	protein_coding	protein_coding	major histocompatibility complex, class II, DQ alpha 1 [Source:HGNC Symbol;Acc:HGNC:4942]	0.4761	1806	GO:0006955; GO:0019882; GO:0002376; GO:0002250; GO:0002504; GO:0002503; GO:0019886; GO:0050870	GO:0005515; GO:0023026; GO:0032395; GO:0042605; GO:0046872	GO:0016020; GO:0042613; GO:0016021; GO:0005765; GO:0005794; GO:0005783; GO:0005789; GO:0005886; GO:0005768; GO:0010008; GO:0005764; GO:0005887; GO:0032588; GO:0000139; GO:0030666; GO:0012507; GO:0030669; GO:0071556; GO:0030658	3117	TRUE	0.989257	2.14521e-46	1.69244e-43	chr6	32628179	32647062	18884	+	1494.28	1466.16	1218.68	6952.35	6090.56	6085.57	1390.17	1309.48	1292.37	2189.03	1721.35	2003.6	14029	15242.9	13288.8	2668.99	2592.89	3377.37	2574.45	2326.98	2118.4	11957	14699.7	13917.1	3157.02	2939.66	2635.13	41.9307	40.7043
ENSG00000038427	ENST00000503923; ENST00000342785; ENST00000343200; ENST00000265077; ENST00000512590; ENST00000513960; ENST00000513984; ENST00000502527; ENST00000515397; ENST00000513016; ENST00000507162; ENST00000505615	VCAN	protein_coding	protein_coding	versican [Source:HGNC Symbol;Acc:HGNC:2464]	0.459	4488	GO:0007155; GO:0007417; GO:0001501; GO:0001649; GO:0008037; GO:0008347	GO:0005509; GO:0005540; GO:0030246; GO:0005515; GO:0030021; GO:0005539	GO:0005615; GO:0016020; GO:0042995; GO:0005576; GO:0012505; GO:0033165; GO:0031012; GO:0062023; GO:0001750; GO:0005788; GO:0043202; GO:0005796	1462	TRUE	3.09451	5.37894e-42	3.99402e-39	chr5	83471618	83582303	110686	+	12.4038	9.3838	11.0069	1.09035	5.22425	3.86938	9.39674	4.56142	4.17368	98.8249	62.8544	111.915	46.5347	32.247	45.4968	46.6059	25.8831	47.6536	72.0072	79.0113	71.7057	59.1332	34.0142	34.1858	69.8297	56.6635	50.7265	0.140062	0.104834
ENSG00000185291	ENST00000381469; ENST00000331035; ENST00000432757	IL3RA	protein_coding	protein_coding	interleukin 3 receptor subunit alpha [Source:HGNC Symbol;Acc:HGNC:6012]	0.5327	1226	GO:0019221; GO:0036016; GO:0038156	GO:0004896; GO:0005515; GO:0019955; GO:0004912	GO:0016020; GO:0016021; GO:0009897; GO:0005886; GO:0043235	3563	TRUE	5.70216	2.08858e-41	1.46467e-38	chrX	1336616	1382689	46074	+	0.954141	1.87676	1.10069	1.09035	0	1.93469	2.81903	0.912285	1.04342	20.9276	12.1654	24.9908	97.5013	164.166	128.746	76.7055	62.1194	109.693	22.1561	26.3371	16.7313	100.165	127.904	115.093	113.698	95.0794	71.0171	0.0394403	0.0767531
ENSG00000144802	ENST00000461724; ENST00000483180; ENST00000394054; ENST00000326151; ENST00000326172; ENST00000486444; ENST00000491281; ENST00000465476; ENST00000477601; ENST00000495089; ENST00000495719	NFKBIZ	protein_coding	protein_coding	NFKB inhibitor zeta [Source:HGNC Symbol;Acc:HGNC:29805]	0.4941	1546	GO:0050729; GO:0010468; GO:0050852; GO:2000321; GO:0006954	GO:0005515	GO:0016607; GO:0036464; GO:0005634	64332	TRUE	1.30784	2.27961e-41	1.5145e-38	chr3	101827991	101861022	33032	+	174.608	167.032	155.197	159.191	134.96	141.232	149.182	145.966	162.774	396.462	327.451	355.304	422.135	417.256	353.326	446.587	590.136	535.879	326.801	308.03	274.871	341.482	371.297	392.717	531.666	469.635	480.519	5.72364	5.4171
ENSG00000099985	ENST00000215781; ENST00000403389; ENST00000403463	OSM	protein_coding	protein_coding	oncostatin M [Source:HGNC Symbol;Acc:HGNC:8506]	0.6224	1110	GO:0006955; GO:0051781; GO:0010646; GO:0023051; GO:0008284; GO:0038165; GO:0014068; GO:0050731; GO:0051897; GO:0050729; GO:0045944; GO:0008285; GO:0033138; GO:0043410; GO:0002675; GO:0046888; GO:0032740; GO:0042531; GO:1902036	GO:0005125; GO:0005515; GO:0005102; GO:0005147; GO:0008083	GO:0005576; GO:0005615	5008	TRUE	3.50768	8.2729e-41	5.22144e-38	chr22	30262829	30266851	4023	-	11.4497	5.63028	4.40274	1.09035	3.48283	4.83673	11.2761	4.56143	13.5645	83.7105	67.9232	88.0108	45.4267	83.0604	57.1129	71.8507	62.1194	88.1142	67.8529	48.0938	43.0235	26.5496	31.203	46.7207	196.061	143.099	122.666	0.522744	0.254323
ENSG00000120738	ENST00000239938	EGR1	protein_coding	protein_coding	early growth response 1 [Source:HGNC Symbol;Acc:HGNC:3238]	0.5531	3137	GO:0010628; GO:0045893; GO:0048511; GO:0032922; GO:0045944; GO:0006357; GO:0032731; GO:0001666; GO:0032722; GO:0002931; GO:0070498; GO:1901216; GO:0045475; GO:0071504; GO:1902949; GO:1902895; GO:0071506; GO:0000122; GO:0006355; GO:0009749; GO:0030217; GO:0030509; GO:0032868; GO:0033233; GO:0035914; GO:0042981; GO:0044849; GO:0046886; GO:0060086; GO:0061418; GO:0071310; GO:0071480; GO:0072110; GO:…	GO:0005515; GO:0046872; GO:0003677; GO:0008270; GO:0003700; GO:0043565; GO:0000977; GO:0000981; GO:0000978; GO:0000976; GO:0010385; GO:1990837; GO:0001228; GO:1990841; GO:0035035; GO:0044729	GO:0005737; GO:0005634; GO:0005654; GO:0000785	1958	TRUE	2.83662	6.54854e-40	3.9363e-37	chr5	138465479	138469303	3825	+	111.635	96.6532	82.9186	31.6201	32.2162	32.8897	106.183	84.8425	106.429	438.317	415.65	485.69	375.602	457.32	363.974	432.075	564.251	535.878	401.579	374.445	311.92	219.638	305.846	332.743	1455.68	971.923	858.661	1.80344	1.54483
ENSG00000123358	ENST00000548977; ENST00000360284; ENST00000546842; ENST00000553200; ENST00000545748; ENST00000550082; ENST00000549102; ENST00000478250; ENST00000547206; ENST00000243050; ENST00000550763; ENST00000394825; ENST00000394824; ENST00000548232; ENST00000562373; ENST00000548733; ENST00000550557; ENST00000564201; ENST00000550339; ENST00000567890; ENST00000550582; ENST00000565848	NR4A1	protein_coding	protein_coding	nuclear receptor subfamily 4 group A member 1 [Source:HGNC Symbol;Acc:HGNC:7980]	0.6166	1468	GO:0006355; GO:0030522; GO:0050896; GO:0006357; GO:0045786; GO:0045444; GO:0001938; GO:0007165; GO:0045944; GO:0002042; GO:0035767; GO:0035924; GO:0061469; GO:0044344; GO:0071376; GO:0001975; GO:0006366; GO:0006915; GO:0014860; GO:0032496; GO:0035914; GO:0043065; GO:0043154; GO:0045893; GO:0051602; GO:0071310	GO:0003677; GO:0004879; GO:0008270; GO:0003700; GO:0043565; GO:0046872; GO:0005515; GO:0000981; GO:0000978; GO:1990837; GO:0046982; GO:0001228; GO:0035259; GO:0042802	GO:0005634; GO:0005737; GO:0005654; GO:0005829; GO:0005739; GO:0098793; GO:0031965; GO:0000785; GO:0005667	3164	TRUE	2.28655	3.32359e-38	1.90699e-35	chr12	52022832	52059507	36676	+	20.9916	30.9666	25.0601	18.5359	18.2849	23.3413	27.2505	52.9125	23.9987	143.006	112.535	118.436	105.257	134.851	108.473	132.05	170.828	203.202	63.6987	92.7542	84.8518	88.0965	94.7602	129.907	258.728	230.496	230.575	0.724667	1.05766
ENSG00000153563	ENST00000352580; ENST00000283635; ENST00000409511; ENST00000699436; ENST00000699437; ENST00000699438; ENST00000699439; ENST00000409781	CD8A	protein_coding	protein_coding	CD8a molecule [Source:HGNC Symbol;Acc:HGNC:1706]	0.5312	2060	GO:0002376; GO:0006955; GO:0002250; GO:0007166; GO:0042110; GO:0007169; GO:0002456; GO:0019882; GO:0045065; GO:0050852	GO:0005515; GO:0042288; GO:0015026; GO:0023024	GO:0016020; GO:0016021; GO:0005886; GO:0005576; GO:0009897; GO:0042101; GO:0005887; GO:0043235; GO:0044853	925	TRUE	3.22074	2.92342e-37	1.60445e-34	chr2	86784610	86808396	23787	-	6.67899	2.81515	6.60413	4.3614	6.96567	7.73876	9.39675	8.21057	8.34736	27.9035	17.2343	19.558	66.4782	80.1288	78.4093	98.0666	103.532	129.474	22.1561	27.4822	16.7313	80.8557	83.7704	82.0462	141.45	104.683	106.987	0.164309	0.068519
ENSG00000153283	ENST00000460744; ENST00000438817; ENST00000488054; ENST00000494798; ENST00000283285; ENST00000352690; ENST00000465428	CD96	protein_coding	protein_coding	CD96 molecule [Source:HGNC Symbol;Acc:HGNC:16892]	0.4273	1971	GO:0007155; GO:0007160; GO:0006954; GO:0006955; GO:0002728; GO:0032496; GO:0032689		GO:0016020; GO:0016021; GO:0005886; GO:0005887; GO:0005737	10225	TRUE	8.78666	5.77505e-37	3.03743e-34	chr3	111292719	111665750	373032	+	0	0	0	0	0	0	0	0	0	32.5636	33.4547	29.337	119.661	118.239	86.1535	87.3861	62.1193	113.29	38.8114	33.2077	20.3166	109.819	114.409	110.534	99.3731	100.842	101.453	0	0
ENSG00000100385	ENST00000703410; ENST00000698890; ENST00000698902; ENST00000698903; ENST00000698904; ENST00000698891; ENST00000698905; ENST00000216223; ENST00000445595; ENST00000698892; ENST00000698893; ENST00000429622; ENST00000698883; ENST00000453962; ENST00000698894; ENST00000698895; ENST00000698896; ENST00000483573; ENST00000698897; ENST00000698898; ENST00000461607; ENST00000440958	IL2RB	protein_coding	protein_coding	interleukin 2 receptor subunit beta [Source:HGNC Symbol;Acc:HGNC:6009]	0.5791	3240	GO:0019221; GO:0007165; GO:0050766; GO:0065003; GO:0030101; GO:0043066; GO:0035723; GO:0038110	GO:0005515; GO:0004896; GO:0004911; GO:0019976; GO:0042010	GO:0016020; GO:0016021; GO:0005886; GO:0009986; GO:0009897; GO:0005829; GO:0005887; GO:0005893; GO:0005768	3560	TRUE	8.01625	4.87984e-36	2.44289e-33	chr22	37118666	37175118	56453	-	1.90828	0	1.83448	0	0	0	0	0.912285	0	120.915	85.1574	95.6167	316.879	383.055	224.58	254.39	352.01	431.58	92.7785	64.1251	54.9744	277.565	326.929	301.975	310.653	241.06	254.554	0.029848	0
ENSG00000260314	ENST00000569591	MRC1	protein_coding	protein_coding	mannose receptor C-type 1 [Source:HGNC Symbol;Acc:HGNC:7228]	0.426	5188	GO:0006897; GO:0046718; GO:0006898; GO:0071222; GO:0071346; GO:0071353	GO:0030246; GO:0038023; GO:0005515; GO:0001618; GO:0038024; GO:0004888; GO:0005537	GO:0016020; GO:0016021; GO:0005886; GO:0005768; GO:0010008; GO:0005887; GO:0009986	4360	TRUE	0.666522	5.03169e-36	2.44289e-33	chr10	17809348	17911164	101817	+	3078.06	2759.78	2514.34	2441.29	2493.71	2656.33	2424.36	2791.59	2469.78	4220.4	3679.01	3959.4	4697.79	4623.04	4521.6	4611.07	4860.84	5142.09	3892.54	4082.25	3911.55	4296.21	4074.67	3777.54	4312.43	4480.26	4703.73	30.0674	26.6718
ENSG00000100906	ENST00000697954; ENST00000697955; ENST00000697956; ENST00000697957; ENST00000553342; ENST00000216797; ENST00000554001; ENST00000697958; ENST00000557140; ENST00000697959; ENST00000557389; ENST00000697960; ENST00000697961; ENST00000557459; ENST00000697965; ENST00000555371; ENST00000697962; ENST00000697966; ENST00000557100; ENST00000556664; ENST00000555629	NFKBIA	protein_coding	protein_coding	NFKB inhibitor alpha [Source:HGNC Symbol;Acc:HGNC:7797]	0.5314	1521	GO:0045944; GO:0071356; GO:0042994; GO:0006915; GO:0007249; GO:0051247; GO:0010745; GO:0010888; GO:0010875; GO:0043392; GO:1901222; GO:0032088; GO:0006606; GO:0007219; GO:0007253; GO:0010468; GO:0031663; GO:0032495; GO:0032496; GO:0033209; GO:0034142; GO:0035994; GO:0042127; GO:0043330; GO:0045638; GO:0045746; GO:0045893; GO:0050729; GO:0070417; GO:0070427; GO:0070431	GO:0005515; GO:0031625; GO:0019899; GO:0042802; GO:0051059; GO:0008139	GO:0005634; GO:0005737; GO:0005829; GO:0005886; GO:0005654; GO:0033256	4792	TRUE	1.05305	2.39932e-35	1.12173e-32	chr14	35401079	35404749	3671	-	1018.07	1025.65	941.823	849.382	882.028	885.121	963.166	1005.33	946.382	1752.11	1507.49	1637.43	1938.95	2044.26	1730.81	2176.89	1879.11	2154.3	1603.55	1604.27	1491.48	1660.56	2037.2	2136.62	2774.39	2350.09	2279.93	33.9208	33.81
ENSG00000181847	ENST00000461158; ENST00000481065; ENST00000486257; ENST00000485814; ENST00000383671; ENST00000484319; ENST00000496848	TIGIT	protein_coding	protein_coding	T cell immunoreceptor with Ig and ITIM domains [Source:HGNC Symbol;Acc:HGNC:26838]	0.5061	1679	GO:0050868; GO:0032695; GO:0032733	GO:0005102; GO:0005515; GO:0042802	GO:0016020; GO:0016021; GO:0005886; GO:0009986	201633	TRUE	3.22094	1.10879e-34	4.99865e-32	chr3	114276913	114310288	33376	+	2.86365	0.938381	0	6.54526	6.09496	9.67346	5.64333	4.56411	8.35481	31.4188	13.1792	15.2118	75.3693	87.004	54.2088	29.1287	56.9428	68.3334	15.2323	19.4665	13.1461	68.7877	63.5307	75.209	47.4484	42.2739	44.2704	0.0864347	0.0280224
ENSG00000211772	ENST00000466254	TRBC2	protein_coding	TR_C_gene	T cell receptor beta constant 2 [Source:HGNC Symbol;Acc:HGNC:12157]	0.5501	758			GO:0016020; GO:0016021	28638	TRUE	8.45672	6.35501e-34	2.76618e-31	chr7	142801041	142802748	1708	+	0	0	0.366896	0	0	0	0	0	0	58.6336	47.3244	53.3377	118.015	132.777	88.1968	113.613	77.6492	131.644	36.0036	46.0527	39.9678	81.0646	118.248	81.8937	97.0499	93.452	72.2308	0	0
ENSG00000121807	ENST00000465202; ENST00000445132; ENST00000421659; ENST00000400888	CCR2	protein_coding	protein_coding	C-C motif chemokine receptor 2 [Source:HGNC Symbol;Acc:HGNC:1603]	0.4406	1803	GO:0007186; GO:0007165; GO:0006955; GO:0001974; GO:0002548; GO:0002724; GO:0002827; GO:0002829; GO:0006935; GO:0006954; GO:0006959; GO:0006968; GO:0010574; GO:0010820; GO:0016525; GO:0019233; GO:0019725; GO:0030097; GO:0032729; GO:0032743; GO:0032760; GO:0035696; GO:0035705; GO:0043310; GO:0045580; GO:0046641; GO:0048873; GO:0050727; GO:0050729; GO:0050870; GO:0051968; GO:0061756; GO:0070098; GO:…	GO:0004930; GO:0005515; GO:0004950; GO:0016493; GO:0019955; GO:0035715; GO:0035716; GO:0035717; GO:0019957; GO:0042802; GO:0031727	GO:0016021; GO:0016020; GO:0005886; GO:0001650; GO:0009897; GO:0005737; GO:0005829; GO:0005887; GO:0048471; GO:0030425; GO:0043025; GO:0043204	729230	TRUE	4.24916	9.32283e-34	3.92274e-31	chr3	46353864	46360940	7077	+	3.81657	0.938381	1.10069	4.3614	4.35354	3.86938	4.69837	0	1.04342	48.8311	42.5788	57.5873	49.8587	72.3113	48.4008	36.8963	72.4726	43.158	63.6986	33.2076	37.048	86.8897	57.3462	56.9765	48.3436	21.1287	30.4359	0.107274	0.0260952
ENSG00000110448	ENST00000347785; ENST00000544014	CD5	protein_coding	protein_coding	CD5 molecule [Source:HGNC Symbol;Acc:HGNC:1685]	0.5902	1837	GO:0006897; GO:0008037; GO:0031295; GO:0097190	GO:0005044; GO:0005515; GO:0038023	GO:0016020; GO:0016021; GO:0005886; GO:0005887; GO:0009897	921	TRUE	3.44391	2.5589e-33	1.04197e-30	chr11	61102489	61127852	25364	+	0	1.87676	2.93517	9.81314	6.09496	2.90204	0.939675	8.21056	2.08684	19.765	13.1791	17.3849	57.6144	85.0147	78.4093	66.025	41.4129	85.4168	23.5408	20.6116	16.7313	49.4788	59.5951	45.5812	53.7152	64.3467	59.0272	0	0.0512245
ENSG00000126822	ENST00000555982; ENST00000247226; ENST00000394691; ENST00000634379; ENST00000554499; ENST00000471182; ENST00000556801; ENST00000490180; ENST00000484731; ENST00000492928	PLEKHG3	protein_coding	protein_coding	pleckstrin homology and RhoGEF domain containing G3 [Source:HGNC Symbol;Acc:HGNC:20364]	0.5832	3975	GO:0050790; GO:0030334; GO:2000114; GO:0051056	GO:0005085; GO:0003779	GO:0005737; GO:0005856; GO:0005829	26030	TRUE	2.08678	3.10202e-33	1.22365e-30	chr14	64704102	64750249	46148	+	20.0374	10.3222	19.8124	47.9754	43.5354	42.5632	18.7935	23.7268	14.6079	55.807	32.441	56.5008	190.571	251.219	188.763	93.2118	77.6493	119.584	41.5426	61.8349	58.5597	143.609	252.72	148.139	128.917	98.921	108.831	0.25546	0.1302
ENSG00000275302	ENST00000615863; ENST00000621626; ENST00000613947	CCL4	protein_coding	protein_coding	C-C motif chemokine ligand 4 [Source:HGNC Symbol;Acc:HGNC:10630]	0.4706	995	GO:0006955; GO:0006935; GO:0006954; GO:0007186; GO:0051928; GO:0002548; GO:0007165; GO:0007267; GO:0030593; GO:0043547; GO:0048245; GO:0048247; GO:0070098; GO:0070374; GO:0071346; GO:0071347; GO:0071356; GO:0007155; GO:0009615; GO:0009636; GO:0043922; GO:0050850; GO:2000503; GO:0007163	GO:0008009; GO:0005515; GO:0005125; GO:0042802; GO:0048020; GO:0031726; GO:0031730	GO:0005576; GO:0005615	6351	TRUE	2.18243	5.74833e-33	2.19882e-30	chr17	36103827	36105621	1795	+	42.3707	44.5097	44.6462	45.7946	21.7677	37.542	89.9976	90.9685	84.3311	168.047	106.452	144.115	267.949	347.754	279.826	353.29	478.099	297.512	129.347	127.512	101.239	176.361	225.252	260.717	695	421.12	306.053	2.1574	2.24222
ENSG00000116824	ENST00000369478; ENST00000369477	CD2	protein_coding	protein_coding	CD2 molecule [Source:HGNC Symbol;Acc:HGNC:1639]	0.4015	1022	GO:0007155; GO:0006915; GO:0098609; GO:0007166; GO:0032760; GO:0032729; GO:0032757; GO:0030101; GO:0042110; GO:0045580; GO:0034113; GO:0001766; GO:0030887; GO:0042267	GO:0005515; GO:0005102; GO:0038023; GO:0019901; GO:0030971; GO:0042802; GO:0043621	GO:0016021; GO:0016020; GO:0005794; GO:0005654; GO:0005886; GO:0009986; GO:0009897; GO:0005887; GO:0005576; GO:0005911; GO:0009898; GO:0032991; GO:0045121; GO:0046658	914	TRUE	4.20898	6.1731e-33	2.29185e-30	chr1	116754430	116769229	14800	+	6.67899	0	2.20138	4.3614	6.96567	1.93469	0.939675	1.82457	2.08684	34.8794	37.5099	21.7311	90.8535	91.855	95.8336	62.1412	46.5895	80.0221	23.5408	21.7567	20.3167	76.0286	86.3005	95.7205	87.7348	82.5943	58.1049	0.331191	0
ENSG00000107742	ENST00000373109; ENST00000317376; ENST00000463279; ENST00000469121; ENST00000460053; ENST00000412663; ENST00000495888; ENST00000483699	SPOCK2	protein_coding	protein_coding	SPARC (osteonectin), cwcv and kazal like domains proteoglycan 2 [Source:HGNC Symbol;Acc:HGNC:13564]	0.5978	1906	GO:0030198; GO:0045595; GO:0007416; GO:0010811; GO:0010951; GO:0019800; GO:1990830; GO:2000147	GO:0005515; GO:0005509; GO:0005539; GO:0008191; GO:0050840	GO:0005576; GO:0031012	9806	TRUE	7.37262	7.80275e-33	2.81412e-30	chr10	72059034	72089032	29999	-	0.954141	4.6919	0.366896	1.09035	1.74142	0	0	0	0	108.126	113.543	136.905	267.02	324.423	242.972	200.988	269.184	329.978	95.548	66.4153	92.0223	211.19	239.223	206.255	219.337	163.267	201.983	0.0253693	0.123425
ENSG00000198851	ENST00000529713; ENST00000528435; ENST00000361763; ENST00000526146; ENST00000528600; ENST00000531913	CD3E	protein_coding	protein_coding	CD3 epsilon subunit of T-cell receptor complex [Source:HGNC Symbol;Acc:HGNC:1674]	0.4856	1435	GO:0007166; GO:0002376; GO:0042981; GO:0010629; GO:0002250; GO:0010628; GO:0042102; GO:0007186; GO:0042110; GO:0065003; GO:0007169; GO:0001954; GO:0033634; GO:0050852; GO:0045059; GO:0046631; GO:0002669; GO:0002870; GO:0007172; GO:0007224; GO:0016358; GO:0018108; GO:0019722; GO:0021549; GO:0031295; GO:0032729; GO:0032743; GO:0032753; GO:0035739; GO:0042098; GO:0045060; GO:0045879; GO:0046629; GO:…	GO:0004888; GO:0017124; GO:0005515; GO:0019901; GO:0042802; GO:0030159; GO:0042608	GO:0016020; GO:0016021; GO:0005794; GO:0005783; GO:0005886; GO:0009897; GO:0042105; GO:0005887; GO:0042101; GO:0042106; GO:0001772; GO:0005911; GO:0043197; GO:0044297	916	TRUE	7.28729	6.81088e-32	2.38816e-29	chr11	118304730	118316175	11446	+	0	1.87676	0	2.1807	0	0	0	0.912285	0	44.1805	44.6063	53.2411	117.445	153.417	98.7376	89.328	88.0025	117.786	23.5408	37.788	43.0234	94.1305	116.941	105.976	122.65	85.4754	96.8418	0	0.0655745
ENSG00000211751	ENST00000633705	TRBC1	protein_coding	TR_C_gene	T cell receptor beta constant 1 [Source:HGNC Symbol;Acc:HGNC:12156]	0.5697	760			GO:0016020; GO:0016021	28639	TRUE	8.20467	1.41075e-31	4.81294e-29	chr7	142791694	142793368	1675	+	0	0	0	0	0	0	0	0	0	22.7516	21.6127	22.721	69.231	95.8825	68.6218	73.7817	88.0025	114.716	15.2323	15.7822	15.0066	66.1652	93.4265	59.408	77.5246	99.5885	81.7932	0	0
ENSG00000213809	ENST00000240618; ENST00000540267; ENST00000544449; ENST00000540818; ENST00000396451	KLRK1	protein_coding	protein_coding	killer cell lectin like receptor K1 [Source:HGNC Symbol;Acc:HGNC:18788]	0.4082	1422	GO:0030154; GO:0002376; GO:0045087; GO:0002250; GO:0002223; GO:0006809; GO:0030101; GO:0032729; GO:0045429; GO:0045954; GO:0050830; GO:0071222; GO:0007165; GO:0031295; GO:0034260; GO:0042267; GO:2000502	GO:0005515; GO:0030246; GO:0032394; GO:0042288; GO:0042802; GO:0038023	GO:0016020; GO:0016021; GO:0005886; GO:0009986; GO:0009897; GO:0005887	22914	TRUE	5.31776	2.23662e-31	7.42969e-29	chr12	10372353	10391874	19522	-	0	1.87676	0	1.11813	0.870708	5.80779	0.951317	1.82457	0	12.7891	12.2377	22.8176	63.1542	67.4254	60.985	42.7221	88.0025	68.4246	6.92377	24.047	22.7069	60.3401	79.5537	91.1623	76.9918	56.6635	47.0373	0	0.0661739
ENSG00000170345	ENST00000554617; ENST00000556324; ENST00000554212; ENST00000535987; ENST00000303562; ENST00000555242; ENST00000555686; ENST00000555672; ENST00000557139; ENST00000555347	FOS	protein_coding	protein_coding	Fos proto-oncogene, AP-1 transcription factor subunit [Source:HGNC Symbol;Acc:HGNC:3796]	0.5989	995	GO:0006357; GO:0006355; GO:0006954; GO:0045893; GO:0006366; GO:1902895; GO:0045944; GO:0034614; GO:0071276; GO:0060395; GO:0140467; GO:1901216; GO:0007179; GO:0006306; GO:0001661; GO:0007399; GO:0007565; GO:0007568; GO:0009409; GO:0009410; GO:0009416; GO:0009612; GO:0009629; GO:0009636; GO:0010468; GO:0014070; GO:0014823; GO:0014856; GO:0030316; GO:0030431; GO:0031668; GO:0032496; GO:0032570; GO:…	GO:0003677; GO:0003700; GO:0005515; GO:0042802; GO:0000981; GO:0000978; GO:1990837; GO:0001228; GO:0070412; GO:0000976; GO:0000979; GO:0001221; GO:0061629; GO:0003682; GO:0003690; GO:0043565; GO:0044877	GO:0005829; GO:0005667; GO:0005634; GO:0005737; GO:0005783; GO:0005654; GO:0000785; GO:0090575; GO:0032993; GO:0035976; GO:0016020; GO:0043005	2353	TRUE	1.1227	2.69955e-31	8.73756e-29	chr14	75278826	75282230	3405	+	203.233	243.041	198.124	185.359	172.4	196.371	253.712	257.264	219.118	392.975	325.424	387.9	438.756	453.411	440.448	591.313	559.074	510.703	487.434	357.268	346.578	333.077	390.179	493.416	693.821	616.576	539.545	10.348	12.2434
ENSG00000115523	ENST00000488945; ENST00000489214; ENST00000482900; ENST00000464298; ENST00000470974; ENST00000489980; ENST00000524600; ENST00000263863; ENST00000533041; ENST00000534351; ENST00000409696; ENST00000491234; ENST00000531685; ENST00000526018	GNLY	protein_coding	protein_coding	granulysin [Source:HGNC Symbol;Acc:HGNC:4414]	0.5692	895	GO:0042742; GO:0061844; GO:0031640; GO:0050832; GO:0006968	GO:0005515	GO:0005576; GO:0005615; GO:0097013; GO:0044194	10578	TRUE	7.59263	7.92383e-31	2.50056e-28	chr2	85685175	85698852	13678	+	0	0.938381	0.366896	0	0	0	0.939675	0	1.04342	32.554	25.3444	27.1638	83.0978	114.33	66.7931	145.643	155.298	169.035	38.773	41.2233	31.0725	71.2014	99.7936	88.8833	128.021	122.931	113.443	0	0.0525343
ENSG00000213626	ENST00000395323; ENST00000412933; ENST00000464412; ENST00000406087; ENST00000404397; ENST00000401506; ENST00000467242; ENST00000407930; ENST00000484150	LBH	protein_coding	protein_coding	LBH regulator of WNT signaling pathway [Source:HGNC Symbol;Acc:HGNC:29532]	0.5813	946	GO:0006355; GO:0045893; GO:0045892; GO:0043408; GO:0010468; GO:0030879; GO:0033147; GO:0060644; GO:1904674; GO:1904677; GO:2000103; GO:2000737	GO:0005515	GO:0005634; GO:0005737; GO:0032991	81606	TRUE	2.21623	1.14683e-30	3.53083e-28	chr2	30231534	30323730	92197	+	20.0369	16.8908	12.8414	20.7166	11.3192	10.6408	22.5522	15.5088	19.825	58.1323	61.8406	64.1067	90.8535	128.011	92.9295	67.967	56.9428	122.281	48.4663	53.8193	35.8529	100.165	116.379	88.8833	95.7921	80.6734	97.764	1.07317	0.895046
ENSG00000159640	ENST00000583336; ENST00000584529; ENST00000582678; ENST00000290866; ENST00000428043; ENST00000579462; ENST00000582627; ENST00000580318; ENST00000579726; ENST00000290863; ENST00000582005; ENST00000578839; ENST00000413513; ENST00000579314; ENST00000579204; ENST00000584865; ENST00000582761; ENST00000577418; ENST00000583645; ENST00000578679; ENST00000582244	ACE	protein_coding	protein_coding	angiotensin I converting enzyme [Source:HGNC Symbol;Acc:HGNC:2707]	0.6053	1600	GO:0006508; GO:0001822; GO:0003081; GO:0019229; GO:0048167; GO:1900086; GO:2000170; GO:0008217; GO:0042445; GO:0014910; GO:0002003; GO:0001974; GO:0002019; GO:0002446; GO:0050482; GO:0060047; GO:0010814; GO:0010815; GO:0042447; GO:0001666; GO:0002474; GO:0003084; GO:0006518; GO:0007283; GO:0007420; GO:0007565; GO:0007568; GO:0008584; GO:0009410; GO:0009792; GO:0010608; GO:0010629; GO:0019233; GO:…	GO:0008237; GO:0008241; GO:0046872; GO:0008233; GO:0016787; GO:0004180; GO:0004222; GO:0005516; GO:0004175; GO:0008270; GO:0051019; GO:0031404; GO:0008238; GO:0008240; GO:0031434; GO:0031711; GO:0070573; GO:1901363; GO:0005515	GO:0016020; GO:0005615; GO:0005737; GO:0016021; GO:0005886; GO:0005576; GO:0070062; GO:0009897; GO:0005764; GO:0005768; GO:0009925; GO:0031526; GO:0031982; GO:0097225; GO:0005887	1636	TRUE	1.26639	1.71e-30	5.13937e-28	chr17	63477061	63498380	21320	+	719.423	670.004	686.828	493.977	355.29	423.697	425.672	414.177	385.022	1345.19	1028.99	1082.21	1501.29	1638.73	1398.19	928.234	688.492	1285.75	1258.74	1266.47	1026.59	1574.88	1421.57	1279.81	1017.01	912.379	1053.27	22.7868	20.9959
ENSG00000211829	ENST00000390477	TRDC	protein_coding	TR_C_gene	T cell receptor delta constant [Source:HGNC Symbol;Acc:HGNC:12253]	0.4181	720			GO:0009897	28526	TRUE	7.96413	1.08613e-29	3.18841e-27	chr14	22462932	22465787	2856	+	0	0	0	0	0	0	0	0	0	19.765	12.1654	24.9907	56.5064	82.0832	46.4648	42.7221	93.1791	69.2326	16.617	16.0313	19.1215	68.7877	71.4016	71.7904	63.563	55.7031	32.2805	0	0
ENSG00000211899	ENST00000637539; ENST00000390559	IGHM	protein_coding	IG_C_gene	immunoglobulin heavy constant mu [Source:HGNC Symbol;Acc:HGNC:5541]	0.6095	1586	GO:0002376; GO:0045087; GO:0002250; GO:0006910; GO:0006911; GO:0006958; GO:0042742; GO:0050853; GO:0050871; GO:0050829; GO:0019731	GO:0003823; GO:0031210; GO:0034987; GO:0003697; GO:0042834	GO:0016020; GO:0016021; GO:0005886; GO:0005576; GO:0005615; GO:0009986; GO:0019814; GO:0009897; GO:0042571; GO:0070062; GO:0072562; GO:0071756; GO:0071753; GO:0071757	3507	TRUE	7.7629	2.15702e-29	6.1882e-27	chr14	105851705	105856218	4514	-	0	0	0	0	0.870708	0.967345	0	0	0	25.5782	32.441	28.2504	84.2057	123.125	76.4733	45.6349	46.5895	64.7369	33.2341	30.9175	25.097	119.473	101.48	103.697	52.8199	34.5743	59.0272	0	0
ENSG00000182866	ENST00000696990; ENST00000495610; ENST00000482949; ENST00000355928; ENST00000336890; ENST00000476457; ENST00000469765; ENST00000461712; ENST00000373562; ENST00000477031; ENST00000373557; ENST00000333070; ENST00000696991; ENST00000469956	LCK	protein_coding	protein_coding	LCK proto-oncogene, Src family tyrosine kinase [Source:HGNC Symbol;Acc:HGNC:6524]	0.5823	1384	GO:0006468; GO:0016310; GO:0018108; GO:0045087; GO:0050853; GO:0030154; GO:0051209; GO:0050862; GO:0050870; GO:0006919; GO:0030217; GO:0030168; GO:2001244; GO:0030097; GO:0050852; GO:0007169; GO:0009410; GO:0038083; GO:0034116; GO:0006882; GO:0031295; GO:0035556; GO:0038094; GO:0050900; GO:0051249; GO:1903039	GO:0005515; GO:0005524; GO:0004672; GO:0000166; GO:0016301; GO:0016740; GO:0004713; GO:0004715; GO:0004722; GO:0042802; GO:0005102; GO:0051117; GO:0019901; GO:0042169; GO:0008022; GO:0019903; GO:0001784; GO:0042609; GO:0042610; GO:0043548; GO:0016004; GO:0042608; GO:0043274	GO:0005737; GO:0016020; GO:0005886; GO:0005829; GO:0045121; GO:0031234; GO:0070062; GO:0001772; GO:0000242	3932	TRUE	7.82043	5.61729e-29	1.57571e-26	chr1	32251244	32286165	34922	+	0	0	0	0	0	0	0	0.912285	0	33.7168	25.3444	38.0294	109.689	119.216	72.6012	91.2699	41.4129	111.491	15.2323	16.0313	17.9264	65.1673	84.0516	91.1624	82.3632	60.5051	59.0272	0	0
ENSG00000171049	ENST00000600258; ENST00000340023; ENST00000599326; ENST00000598953; ENST00000598776; ENST00000600722	FPR2	protein_coding	protein_coding	formyl peptide receptor 2 [Source:HGNC Symbol;Acc:HGNC:3827]	0.4766	1368	GO:0007165; GO:0007186; GO:0006935; GO:0006954; GO:0007155; GO:0042742; GO:1904646; GO:0007204; GO:0001934; GO:0007200; GO:0032930; GO:0001774; GO:0070374; GO:0002430; GO:0006898; GO:0019722; GO:0048143; GO:0050766; GO:0050728; GO:0002768; GO:0007166; GO:0007193; GO:0045089; GO:0050918; GO:0061903; GO:0090026	GO:0004930; GO:0004982; GO:0005515; GO:0001540; GO:0004875; GO:0005124; GO:0038023; GO:0038024	GO:0016020; GO:0016021; GO:0005886; GO:0035579; GO:0070821; GO:0005737; GO:0101003	2358	TRUE	1.12135	7.75894e-28	2.12916e-25	chr19	51752026	51770531	18506	+	42.9364	37.5352	42.1931	105.764	94.0365	116.081	149.408	176.071	154.426	73.2467	37.5099	63.0201	214.946	261.884	211.028	330.125	403.776	401.908	81.7005	62.98	53.7793	295.667	287.574	262.092	376.902	350.546	306.203	1.59059	1.37572
ENSG00000168685	ENST00000508941; ENST00000511031; ENST00000515665; ENST00000514217; ENST00000506850; ENST00000303115; ENST00000511982; ENST00000509668; ENST00000505093; ENST00000505875	IL7R	protein_coding	protein_coding	interleukin 7 receptor [Source:HGNC Symbol;Acc:HGNC:6024]	0.4314	1121	GO:0008284; GO:0046427; GO:0019221; GO:0006955; GO:0007165; GO:0007166; GO:0030097; GO:0000018; GO:0038111; GO:1904894; GO:0000902; GO:0001782; GO:0001913; GO:0001915; GO:0008361; GO:0010467; GO:0010628; GO:0030217; GO:0033077; GO:0033089; GO:0042100; GO:0043029; GO:0048535; GO:0050830; GO:0070233	GO:0005515; GO:0004896; GO:0003823; GO:0004917	GO:0016020; GO:0016021; GO:0005654; GO:0005829; GO:0005886; GO:0005576; GO:0009897; GO:0030669	3575	TRUE	3.23622	9.04706e-28	2.42981e-25	chr5	35852695	35879603	26909	+	49.6154	25.3363	28.251	27.2587	33.9576	31.9224	24.4315	37.4673	32.346	154.632	113.543	156.464	467.563	551.13	416.247	401.976	424.482	491.821	119.089	146.571	120.705	349.972	516.679	524.184	617.724	483.081	253.633	2.243	1.13322
ENSG00000227507	ENST00000483972; ENST00000446745; ENST00000429299; ENST00000482429	LTB	protein_coding	protein_coding	lymphotoxin beta [Source:HGNC Symbol;Acc:HGNC:6711]	0.638	968	GO:0006955; GO:0007154; GO:0023052; GO:0007165; GO:0007267; GO:0032735; GO:0010467; GO:0043588; GO:0048535	GO:0005125; GO:0005164; GO:0005102	GO:0016020; GO:0016021; GO:0005615; GO:0005886; GO:0005575	4050	TRUE	3.05752	3.0598e-27	8.04664e-25	chr6	31580525	31582522	1998	-	9.54141	7.50705	5.13653	6.5421	3.48283	0.967345	9.39675	3.64914	8.34736	45.3432	31.4271	52.1546	101.933	103.581	62.921	44.664	62.1194	66.5352	42.9274	27.4822	28.6823	65.1673	73.9316	70.6508	64.4582	49.9408	43.3481	0.499523	0.38884
ENSG00000145649	ENST00000274306	GZMA	protein_coding	protein_coding	granzyme A [Source:HGNC Symbol;Acc:HGNC:4708]	0.4275	896	GO:0006508; GO:0006915; GO:0006955; GO:0019835; GO:0043065; GO:0070269; GO:0051603; GO:0043392; GO:0140507; GO:0009617; GO:0032078; GO:0051354; GO:1902483	GO:0004252; GO:0008233; GO:0016787; GO:0042803; GO:0008236; GO:0005515	GO:0005634; GO:0005576; GO:0001772	3001	TRUE	7.63601	3.58422e-27	9.23338e-25	chr5	55102646	55110252	7607	+	0	0	0	0	0	0	0	0	0	20.9276	19.2618	14.1252	40.9949	38.11	42.5927	59.2283	46.5895	64.7369	16.617	14.8862	14.3412	33.7905	43.0097	44.4417	68.0392	44.1783	38.7366	0	0
ENSG00000115085	ENST00000264972; ENST00000483781; ENST00000698508; ENST00000698509; ENST00000463643; ENST00000498836; ENST00000487283; ENST00000451498; ENST00000495754; ENST00000489250	ZAP70	protein_coding	protein_coding	zeta chain of T cell receptor associated protein kinase 70 [Source:HGNC Symbol;Acc:HGNC:12858]	0.6242	1669	GO:0006468; GO:0016310; GO:0035556; GO:0002376; GO:0006955; GO:0002696; GO:0050778; GO:0002250; GO:0045087; GO:0030154; GO:0072678; GO:0030217; GO:0042113; GO:0042110; GO:0050852; GO:0007169; GO:0018108; GO:0070489; GO:0045059; GO:0045582; GO:0019722; GO:0043366; GO:0045060; GO:0045061; GO:0046632; GO:0046638; GO:0046641; GO:0046777; GO:0050850	GO:0005524; GO:0004672; GO:0000166; GO:0016301; GO:0016740; GO:0004713; GO:0005515; GO:0004715; GO:0005102; GO:0001784	GO:0005737; GO:0016020; GO:0005886; GO:0005829; GO:0031234; GO:0045121; GO:0042101; GO:0001772; GO:0005911	7535	TRUE	2.33793	3.9853e-27	1.00613e-24	chr2	97713576	97739862	26287	+	3.81657	1.87676	6.60414	5.45175	10.4485	16.4449	15.0348	25.544	13.5645	30.2288	17.2343	18.4714	79.7738	90.8778	69.6972	74.7636	41.4129	115.987	36.0036	30.9175	21.5117	47.0653	70.8396	47.8603	68.9345	90.2774	78.3955	0.115887	0.0563807
ENSG00000185885	ENST00000680299; ENST00000679353; ENST00000679982; ENST00000681350; ENST00000680855; ENST00000680588; ENST00000680310; ENST00000681702; ENST00000681111; ENST00000680342; ENST00000680870; ENST00000681293; ENST00000680802; ENST00000528780; ENST00000681761; ENST00000681821; ENST00000328221; ENST00000680699; ENST00000681938; ENST00000679380; ENST00000680938; ENST00000408968; ENST00000679765; ENST0000…	IFITM1	protein_coding	protein_coding	interferon induced transmembrane protein 1 [Source:HGNC Symbol;Acc:HGNC:5412]	0.5677	522	GO:0002376; GO:0009615; GO:0045087; GO:0051607; GO:0001503; GO:0008285; GO:0045071; GO:0030336; GO:0060337; GO:0007166; GO:0046597; GO:0035456; GO:0034341; GO:0045669; GO:0035455	GO:0005515	GO:0016021; GO:0016020; GO:0005765; GO:0005886; GO:0005764; GO:0032991	8519	TRUE	7.06845	6.1776e-26	1.52902e-23	chr11	310041	315272	5232	+	0.954141	0	0.366896	0	1.7741	1.02345	0.939675	0	1.04342	10.595	9.53166	11.192	27.3226	31.6332	28.4115	36.5641	20.7064	50.0505	8.30852	19.6027	13.496	392.456	327.052	277.18	162.239	36.9563	20.5979	0.0925787	0
ENSG00000081320	ENST00000263955; ENST00000409228; ENST00000606789; ENST00000420683; ENST00000449152	STK17B	protein_coding	protein_coding	serine/threonine kinase 17b [Source:HGNC Symbol;Acc:HGNC:11396]	0.3982	1670	GO:0006468; GO:0016310; GO:0006915; GO:0035556; GO:0046777; GO:0043065; GO:2000271; GO:0012501	GO:0005524; GO:0004672; GO:0000166; GO:0004674; GO:0016301; GO:0016740; GO:0106310	GO:0005634; GO:0016020; GO:0005886; GO:0005793; GO:0015629	9262	TRUE	1.36607	7.43655e-26	1.80522e-23	chr2	196133583	196176503	42921	-	94.2534	97.5916	96.4938	130.842	135.83	146.07	106.183	72.0705	111.646	215.089	159.163	232.522	350.115	396.735	328.157	222.343	258.831	292.215	170.325	154.581	169.703	474.273	347.162	533.3	323.186	286.198	254.555	2.86022	2.93004
ENSG00000111796	ENST00000229402	KLRB1	protein_coding	protein_coding	killer cell lectin like receptor B1 [Source:HGNC Symbol;Acc:HGNC:6373]	0.3924	1478	GO:0007166; GO:0042269	GO:0030246; GO:0005515; GO:0038023; GO:0004888	GO:0016020; GO:0016021; GO:0005886; GO:0009986	3820	TRUE	7.32681	8.97515e-26	2.13761e-23	chr12	9594551	9607916	13366	-	0	0	0	0	0.870708	0	0.939675	0	0	26.7409	29.3996	32.5966	60.9383	77.1973	58.081	40.7802	46.5895	53.9475	20.7713	19.4666	25.097	55.5129	57.6273	75.209	42.0769	44.1783	53.4934	0	0
ENSG00000135074	ENST00000517951; ENST00000517374; ENST00000257527; ENST00000517905; ENST00000519752	ADAM19	protein_coding	protein_coding	ADAM metallopeptidase domain 19 [Source:HGNC Symbol;Acc:HGNC:197]	0.5432	3034	GO:0006508; GO:0006509; GO:0001890; GO:0010628; GO:0016485; GO:0042987; GO:2000049	GO:0017124; GO:0004222; GO:0046872; GO:0008233; GO:0016787; GO:0005515; GO:0008237; GO:1902945	GO:0016021; GO:0005794; GO:0016020; GO:0005634; GO:0005886; GO:0062023	8728	TRUE	7.45009	1.35611e-25	3.17003e-23	chr5	157395534	157575775	180242	-	0	0	0	0	0	0	0	0.912285	0	30.2288	28.3858	41.289	64.2622	64.4939	55.1769	59.2283	51.7662	70.1317	9.69328	25.192	14.3412	34.9973	60.4385	55.837	49.2389	39.3763	58.1049	0	0
ENSG00000136286	ENST00000258787; ENST00000495831; ENST00000483585; ENST00000488554; ENST00000463516; ENST00000648014; ENST00000480503; ENST00000464434	MYO1G	protein_coding	protein_coding	myosin IG [Source:HGNC Symbol;Acc:HGNC:13880]	0.5993	3878	GO:0002376; GO:0002250; GO:0007015; GO:0002456; GO:0006887; GO:0006909; GO:0030050; GO:0031589; GO:0038096; GO:0051649; GO:0071976; GO:0072678; GO:0120117	GO:0005524; GO:0003774; GO:0000166; GO:0003779; GO:0008289; GO:0005516; GO:0051015; GO:0000146; GO:0005546; GO:0005547; GO:0043325	GO:0016459; GO:0016020; GO:0005654; GO:0005886; GO:0042995; GO:0070062; GO:0001891; GO:0005902; GO:0015629; GO:0030027; GO:0030175; GO:0031256	64005	TRUE	0.930683	2.28645e-25	5.2476e-23	chr7	44962662	44979088	16427	-	130.72	151.082	146.454	191.911	168.049	155.746	156.934	176.078	158.605	223.228	168.292	167.33	412.037	448.548	393.046	334.982	232.948	465.407	226.248	193.538	200.784	384.988	400.874	372.631	377.8	316.942	330.189	1.70826	1.95337
ENSG00000134460	ENST00000379959; ENST00000649218; ENST00000379954; ENST00000447847; ENST00000256876; ENST00000697424; ENST00000644262	IL2RA	protein_coding	protein_coding	interleukin 2 receptor subunit alpha [Source:HGNC Symbol;Acc:HGNC:6008]	0.4959	1573	GO:0002376; GO:0038110; GO:0006954; GO:0006955; GO:0007166; GO:0006915; GO:0002437; GO:0002664; GO:0006924; GO:0007219; GO:0042102; GO:0042104; GO:0042130; GO:0043029; GO:0045582; GO:0046013; GO:0046651; GO:0050672; GO:0050728; GO:0050798; GO:2000561	GO:0005515; GO:0004911; GO:0019976	GO:0016020; GO:0016021; GO:0005886; GO:0005893; GO:0009897; GO:0009986	3559	TRUE	6.45287	3.3753e-25	7.60829e-23	chr10	6010689	6062370	51682	-	0	0.938381	0.733793	0	0.870708	0	0.939675	0	0	45.6335	25.3445	24.9907	97.5013	93.8094	65.8251	50.4897	72.4727	112.39	19.3866	16.0313	11.951	49.4789	82.9133	78.998	53.7152	58.283	52.5711	0	0.0299108
ENSG00000198821	ENST00000700105; ENST00000392122; ENST00000485089; ENST00000700163; ENST00000700164; ENST00000700155; ENST00000470379; ENST00000700156; ENST00000700157; ENST00000700158; ENST00000362089; ENST00000700106; ENST00000700165; ENST00000700134; ENST00000700107; ENST00000700159; ENST00000700160; ENST00000700108; ENST00000483825; ENST00000700166; ENST00000700109; ENST00000700167; ENST00000700135; ENST0000…	CD247	protein_coding	protein_coding	CD247 molecule [Source:HGNC Symbol;Acc:HGNC:1677]	0.54	1322	GO:0007166; GO:0002376; GO:0002250; GO:0050852; GO:0065003; GO:0046631; GO:0038094; GO:0046629; GO:2000010	GO:0004888; GO:0042803; GO:0005515; GO:0042802; GO:0046982; GO:1990782	GO:0016020; GO:0016021; GO:0005886; GO:0042105; GO:0098797; GO:0005737; GO:0042101; GO:0042106; GO:0033001; GO:0005794	919	TRUE	4.49865	3.61393e-25	8.00327e-23	chr1	167425027	167518640	93614	-	2.86242	2.81515	1.46758	0	1.74142	0	1.87935	1.82457	2.08684	25.5782	19.2618	19.5579	45.4268	84.0375	60.985	52.4316	56.9428	81.8341	16.617	18.3215	11.951	32.5837	52.2864	61.5345	69.8298	62.426	53.4934	0.109729	0.106769
ENSG00000211592	ENST00000390237	IGKC	protein_coding	IG_C_gene	immunoglobulin kappa constant [Source:HGNC Symbol;Acc:HGNC:5716]	0.5335	523				3514	TRUE	7.10084	7.28872e-25	1.5863e-22	chr2	88857161	88857683	523	-	0	0	0	0	0	1.93469	0	0	0	22.0903	12.1654	20.6445	36.563	58.6308	39.6887	13.5934	25.8831	23.3772	11.078	19.4666	26.2921	57.9265	79.8349	104.837	31.3339	25.9308	17.5237	0	0
ENSG00000271503	ENST00000605140; ENST00000651122; ENST00000603197; ENST00000605509	CCL5	protein_coding	protein_coding	C-C motif chemokine ligand 5 [Source:HGNC Symbol;Acc:HGNC:10632]	0.5367	1132	GO:0006955; GO:0007186; GO:0007165; GO:0006887; GO:0006935; GO:0006816; GO:0006954; GO:0060326; GO:0061098; GO:0070098; GO:0030335; GO:0051928; GO:0071346; GO:0071347; GO:0071356; GO:0006874; GO:0000165; GO:0014068; GO:0002548; GO:0030593; GO:0043547; GO:0048247; GO:0070374; GO:0050796; GO:0045070; GO:0042327; GO:2000406; GO:0002407; GO:0010820; GO:0044344; GO:0014911; GO:0034112; GO:0009636; GO:…	GO:0008009; GO:0005515; GO:0004672; GO:0005125; GO:0004435; GO:0042802; GO:0042803; GO:0048020; GO:0042056; GO:0043621; GO:0016004; GO:0031726; GO:0030298; GO:0031729; GO:0031730; GO:0042379; GO:0046817	GO:0005576; GO:0005615	6352	TRUE	3.11027	1.17709e-24	2.51838e-22	chr17	35871491	35880793	9303	-	40.3354	34.1216	27.7011	23.9787	17.3792	35.7103	33.8025	23.6498	28.1896	118.672	91.3069	76.0588	389.956	485.648	308.705	281.491	232.948	413.595	116.319	115.647	83.6567	439.276	469.399	405.835	431.44	279.585	292.783	1.80575	1.51133
ENSG00000232810	ENST00000449264; ENST00000699334	TNF	protein_coding	protein_coding	tumor necrosis factor [Source:HGNC Symbol;Acc:HGNC:11892]	0.5778	1167	GO:0006955; GO:0050729; GO:1901647; GO:0010629; GO:0010628; GO:0000122; GO:0001934; GO:0045893; GO:0065008; GO:0006954; GO:0007154; GO:0023052; GO:0050793; GO:0045944; GO:0010573; GO:0051046; GO:0097527; GO:0043123; GO:0051092; GO:0043065; GO:0006919; GO:0000165; GO:0045892; GO:0033138; GO:0032757; GO:1901224; GO:0031334; GO:0043406; GO:0032715; GO:0032722; GO:0032755; GO:1900017; GO:0045785; GO:…	GO:0005164; GO:0005515; GO:0005125; GO:0005102; GO:0042802; GO:0000976; GO:0002020	GO:0016020; GO:0005615; GO:0016021; GO:0005886; GO:0005576; GO:0009986; GO:0009897; GO:0005887; GO:0045121; GO:0001891; GO:0005737; GO:0043025; GO:0055037	7124	TRUE	3.12181	2.72023e-24	5.72291e-22	chr6	31575565	31578336	2772	+	68.6982	57.2412	59.8041	35.9815	32.2162	23.2163	60.1392	30.1054	37.5631	216.252	194.646	226.003	457.591	617.578	485.944	381.586	414.129	446.865	216.021	199.246	158.948	329.457	499.812	453.533	781.556	628.101	467.606	2.98327	2.45932
ENSG00000156738	ENST00000532491; ENST00000527101; ENST00000532073; ENST00000345732; ENST00000534668; ENST00000528313; ENST00000534503; ENST00000533306; ENST00000674194; ENST00000389939; ENST00000532418; ENST00000530482	MS4A1	protein_coding	protein_coding	membrane spanning 4-domains A1 [Source:HGNC Symbol;Acc:HGNC:7315]	0.4067	1677	GO:0009617; GO:1905665; GO:0007166; GO:0042113; GO:0050853; GO:0051262; GO:0006959; GO:0042100; GO:0030183; GO:0002115; GO:1902656	GO:0005515; GO:0005154; GO:0042802; GO:0023026; GO:0019865	GO:0016021; GO:0016020; GO:0005654; GO:0005886; GO:0005887; GO:0005615; GO:0009897; GO:0009986; GO:0070062; GO:0044853	931	TRUE	6.855	3.50673e-24	7.25663e-22	chr11	60455846	60470752	14907	+	0.954141	0	0	2.1807	0	0	0	0	0	45.3431	26.3583	36.9429	39.8869	44.9503	42.5927	20.3901	10.3532	19.7807	34.6188	27.4822	43.0235	49.4789	52.5673	76.3485	26.8576	16.3268	21.2129	0.0288335	0
ENSG00000186431	ENST00000355524; ENST00000391726; ENST00000469767; ENST00000488066; ENST00000472634; ENST00000345937; ENST00000391725; ENST00000353758; ENST00000359272; ENST00000391723; ENST00000391724; ENST00000471750; ENST00000482092	FCAR	protein_coding	protein_coding	Fc alpha receptor [Source:HGNC Symbol;Acc:HGNC:3608]	0.5181	927	GO:0006955	GO:0019862	GO:0016020; GO:0016021; GO:0005886; GO:0005576; GO:0035579; GO:0070821; GO:0005887; GO:0101003	2204	TRUE	1.63843	3.98133e-24	8.10586e-22	chr19	54874235	54891420	17186	+	40.0739	55.1565	25.32	40.113	31.3455	37.4546	76.6322	66.0127	52.827	90.4732	92.254	94.5302	168.213	200.322	203.151	182.447	129.882	225.68	70.6224	83.1382	78.8763	179.813	156.69	173.758	245.182	195.751	182.509	2.18961	2.98168
ENSG00000160856	ENST00000457799; ENST00000477837; ENST00000480682; ENST00000492769; ENST00000494724; ENST00000368186; ENST00000485028; ENST00000368184; ENST00000473231; ENST00000468507; ENST00000478179; ENST00000496769	FCRL3	protein_coding	protein_coding	Fc receptor like 3 [Source:HGNC Symbol;Acc:HGNC:18506]	0.4793	2248	GO:0007166; GO:0043410; GO:0050859; GO:0030890; GO:0050864; GO:0045577; GO:0090279; GO:0002638; GO:0034163; GO:1905184	GO:0004888; GO:0019902; GO:0019903; GO:0019900; GO:1990782; GO:0005515	GO:0016020; GO:0016021; GO:0005886; GO:0009986; GO:0005887	115352	TRUE	5.63903	6.92055e-24	1.38664e-21	chr1	157674321	157700769	26449	-	0.954141	0	0	0	0.870708	0.967345	0.939675	0.912285	2.08684	13.9517	12.1654	16.2983	26.5912	33.2241	32.9126	33.9835	62.1194	34.1667	15.2323	15.8738	19.1216	50.6857	34.2953	50.1393	41.1817	40.3367	47.9596	0.0215097	0
ENSG00000143384	ENST00000617352; ENST00000678770; ENST00000464132; ENST00000678610; ENST00000620947; ENST00000369026; ENST00000676522; ENST00000307940	MCL1	protein_coding	protein_coding	MCL1 apoptosis regulator, BCL2 family member [Source:HGNC Symbol;Acc:HGNC:6943]	0.4824	2982	GO:0042981; GO:0071806; GO:0006915; GO:0030154; GO:0043066; GO:0008630; GO:0097192; GO:0001709; GO:0010507; GO:2001243; GO:0043065; GO:2000811; GO:0034097; GO:0019725; GO:2001240; GO:2001020; GO:1903378	GO:0005515; GO:0042803; GO:0046982; GO:0008320; GO:0051434	GO:0005634; GO:0005737; GO:0016020; GO:0016021; GO:0005739; GO:0005741; GO:0005829; GO:0005654; GO:0097136	4170	TRUE	0.921732	2.2889e-23	4.5145e-21	chr1	150560895	150579738	18844	-	2257.74	2030.13	2128	2121.82	2036.58	2007.34	2356.7	2090.74	2114	3060.08	3054.52	3107.54	3392.95	3519.81	3305.69	3835.91	4167.18	3905.8	3162.77	2879.91	2858.67	5247.18	4685.96	5374.03	4864.8	4247.84	3833.94	38.3694	34.1345
ENSG00000054654	ENST00000674003; ENST00000358025; ENST00000344113; ENST00000341472; ENST00000555002; ENST00000556725; ENST00000674144; ENST00000554584; ENST00000557005; ENST00000557060; ENST00000394768; ENST00000555323; ENST00000553308; ENST00000673869; ENST00000673797; ENST00000553455; ENST00000555612; ENST00000557024; ENST00000553289; ENST00000556342; ENST00000555241; ENST00000553801; ENST00000555022; ENST0000…	SYNE2	protein_coding	protein_coding	spectrin repeat containing nuclear envelope protein 2 [Source:HGNC Symbol;Acc:HGNC:17084]	0.4754	5276	GO:0051641; GO:0030335; GO:0007097; GO:0051642; GO:0031022; GO:0021817; GO:1902017	GO:0005515; GO:0003779; GO:0051015; GO:0140444	GO:0034993; GO:0005635; GO:0016021; GO:0005634; GO:0005737; GO:0016020; GO:0005886; GO:0005739; GO:0005856; GO:0005925; GO:0031965; GO:0070161; GO:0045111; GO:0005654; GO:0031981; GO:0016529; GO:0033017; GO:0030018; GO:0031258; GO:0005640; GO:0070062; GO:0031527; GO:0030016; GO:0110165	23224	TRUE	1.80441	3.7612e-23	7.30424e-21	chr14	63761899	64226433	464535	+	24.8077	35.7454	31.3644	33.8008	41.983	16.4449	65.8638	44.702	53.3495	53.9708	54.6312	59.7604	139.567	137.86	134.554	122.892	181.182	179.972	54.3487	84.7367	52.5842	179.733	148.582	174.543	225.46	187.226	184.608	0.238287	0.339698
ENSG00000166523	ENST00000299663; ENST00000446457; ENST00000545274; ENST00000537698; ENST00000450725; ENST00000446809	CLEC4E	protein_coding	protein_coding	C-type lectin domain family 4 member E [Source:HGNC Symbol;Acc:HGNC:14555]	0.412	850	GO:0002376; GO:0045087; GO:0006955; GO:0061760; GO:0002221; GO:0001819; GO:0002292; GO:0038094; GO:0042742	GO:0046872; GO:0030246; GO:0005509; GO:0005515; GO:0038187; GO:0051861; GO:0038023	GO:0016020; GO:0016021; GO:0005886; GO:0042995; GO:0030670; GO:0009897; GO:0001891	26253	TRUE	1.3106	7.1536e-23	1.36818e-20	chr12	8533305	8540905	7601	-	143.121	107.914	123.644	70.8727	80.9759	88.0284	73.2947	98.5268	76.1697	180.21	172.342	162.983	255.941	265.794	273.948	222.349	222.594	248.158	195.25	217.567	179.264	282.392	273.238	255.254	261.414	235.298	224.119	8.525	6.35955
ENSG00000183508	ENST00000369448	TENT5C	protein_coding	protein_coding	terminal nucleotidyltransferase 5C [Source:HGNC Symbol;Acc:HGNC:24712]	0.4397	5654	GO:0048255; GO:0045596; GO:0001701	GO:1990817; GO:0003723; GO:0016740; GO:0005515; GO:0016779; GO:0004652	GO:0005634; GO:0005737; GO:0005654; GO:0005856; GO:0005815; GO:0005813	54855	TRUE	5.32436	8.43208e-23	1.58863e-20	chr1	117606048	117628389	22342	+	0	0.938381	0.366896	0	0.870708	2.90204	0	1.82457	0	15.1144	13.1791	19.558	32.1311	67.4255	39.6887	30.0996	25.8831	21.579	12.4628	10.3058	8.36567	34.9973	60.1573	77.488	37.6006	24.01	33.2028	0	0.00832149
ENSG00000113070	ENST00000230990; ENST00000482211; ENST00000498452	HBEGF	protein_coding	protein_coding	heparin binding EGF like growth factor [Source:HGNC Symbol;Acc:HGNC:3059]	0.4834	1384	GO:0007171; GO:0051897; GO:0007165; GO:0030335; GO:0008284; GO:0060326; GO:0007517; GO:0007173; GO:0045741; GO:0090303; GO:0008016; GO:0016477; GO:0030307; GO:0035313; GO:0038134; GO:0038135; GO:0048661; GO:0050731; GO:0051545; GO:0051549	GO:0005515; GO:0008201; GO:0008083; GO:0005154; GO:0030297; GO:0048018	GO:0005615; GO:0016020; GO:0016021; GO:0005886; GO:0005576; GO:0009986; GO:0005887; GO:0030669; GO:0030666	1839	TRUE	1.11327	9.04926e-23	1.67984e-20	chr5	140332843	140346603	13761	-	548.631	447.608	499.714	308.569	272.532	296.008	446.345	453.406	433.019	792.925	699.508	711.693	856.461	979.135	891.543	1137.96	1351.1	1234.49	692.377	668.733	732.594	698.738	838.828	778.298	1299.01	1186.09	1158.41	20.0892	16.2158
ENSG00000126759	ENST00000640573; ENST00000396992; ENST00000478222; ENST00000247153; ENST00000485991; ENST00000377005; ENST00000469388; ENST00000480317	CFP	protein_coding	protein_coding	complement factor properdin [Source:HGNC Symbol;Acc:HGNC:8864]	0.6074	1815	GO:0002376; GO:0045087; GO:0006957; GO:0006955; GO:1903028; GO:0042742; GO:0050778; GO:0006956	GO:0005515	GO:0005576; GO:0005615; GO:0030141; GO:0062023; GO:0005886; GO:0005788; GO:0035580; GO:1904724	5199	TRUE	1.50461	9.62474e-23	1.76077e-20	chrX	47623172	47630305	7134	-	23.8795	29.0898	20.1793	26.1684	38.3111	33.9001	38.5266	33.8296	25.0421	77.8973	58.7992	64.8521	125.201	130.949	89.0574	63.1122	36.2363	73.8177	95.548	104.203	62.1449	101.371	105.631	83.4348	73.4108	68.3163	63.6387	0.666755	0.803603
ENSG00000171631	ENST00000393592; ENST00000540342; ENST00000679753; ENST00000542092; ENST00000349767; ENST00000618468; ENST00000393591; ENST00000393590; ENST00000540124; ENST00000680915; ENST00000536225; ENST00000535931; ENST00000544437; ENST00000680955; ENST00000538328; ENST00000680825	P2RY6	protein_coding	protein_coding	pyrimidinergic receptor P2Y6 [Source:HGNC Symbol;Acc:HGNC:8543]	0.5814	2506	GO:0007186; GO:1904707; GO:0007165; GO:0035589; GO:0070374; GO:0006909; GO:0007200; GO:0007202; GO:0031587; GO:0032962; GO:0071415; GO:1905835; GO:0014911; GO:0030321; GO:0071380; GO:0071407	GO:0004930; GO:0005515; GO:0045028; GO:0038023; GO:0045030; GO:0001621; GO:0045029	GO:0016021; GO:0016020; GO:0005886; GO:0005887; GO:0016323; GO:0016324	5031	TRUE	1.49891	1.23417e-22	2.22557e-20	chr11	73264498	73305103	40606	+	56.2943	60.5252	37.7903	41.1368	33.9745	32.0092	54.5093	38.318	45.0988	96.8351	84.1494	98.2646	116.013	126.056	109.391	75.7766	67.296	98.9139	130.18	148.872	106.376	141.203	128.211	118.52	163.315	98.8185	78.3956	1.13842	1.21097
ENSG00000169429	ENST00000696131; ENST00000401931; ENST00000696132; ENST00000483500; ENST00000307407	CXCL8	protein_coding	protein_coding	C-X-C motif chemokine ligand 8 [Source:HGNC Symbol;Acc:HGNC:6025]	0.3533	1340	GO:0006955; GO:0007165; GO:0006935; GO:0009605; GO:0006954; GO:0006952; GO:0030593; GO:0042119; GO:0010629; GO:0035556; GO:0030155; GO:0001525; GO:0034976; GO:0071347; GO:0071356; GO:0031623; GO:0019722; GO:0007186; GO:0070098; GO:0010628; GO:0071222; GO:0090023; GO:0008285; GO:0061844; GO:0044344; GO:0045744; GO:0050930; GO:0048566; GO:0045766; GO:0031328; GO:0060354; GO:0002237; GO:0045091; GO:…	GO:0008009; GO:0005125; GO:0005153; GO:0005515; GO:0008201; GO:0045236	GO:0005576; GO:0005615	3576	TRUE	4.33665	1.55e-22	2.75572e-20	chr4	73740519	73743716	3198	+	116.405	109.79	97.5946	69.7823	49.6304	50.302	96.7865	111.299	83.4736	1169.62	1108.06	1342.98	3101.21	4131.52	3273.83	2443.89	3111.15	2971.61	351.727	382.461	473.258	1139.22	1569.71	2253.99	7114.57	6846.68	4174.33	4.40237	4.10806
ENSG00000258227	ENST00000546910; ENST00000418498; ENST00000551012; ENST00000439991; ENST00000438351; ENST00000470595; ENST00000481301	CLEC5A	protein_coding	protein_coding	C-type lectin domain containing 5A [Source:HGNC Symbol;Acc:HGNC:2054]	0.4336	1243	GO:0043066; GO:0002376; GO:0045087; GO:0046718; GO:0001819; GO:0002076; GO:0030099; GO:0033033; GO:0007165; GO:0006968	GO:0030246; GO:0001618	GO:0016020; GO:0016021; GO:0005829; GO:0005886; GO:0009986; GO:0035579; GO:0070821; GO:0005887	23601	TRUE	1.37859	1.85339e-22	3.24936e-20	chr7	141927357	141947007	19651	-	350.17	227.088	247.655	201.715	150.633	232.163	165.383	167.861	141.905	529.004	388.277	503.074	462.023	512.043	483.04	513.636	584.958	632.984	487.433	488.954	486.405	518.925	484.914	463.788	754.698	634.824	505.42	14.2766	9.16013
ENSG00000167286	ENST00000695666; ENST00000300692; ENST00000534687; ENST00000695667; ENST00000529594; ENST00000392884; ENST00000526561; ENST00000695668	CD3D	protein_coding	protein_coding	CD3 delta subunit of T-cell receptor complex [Source:HGNC Symbol;Acc:HGNC:1673]	0.5046	879	GO:0007166; GO:0002376; GO:0002250; GO:0045059; GO:0050852; GO:0046631	GO:0004888; GO:0005515; GO:0042802	GO:0016020; GO:0005737; GO:0016021; GO:0005886; GO:0009897; GO:0042105; GO:0042101; GO:0030669	915	TRUE	6.92728	3.70757e-22	6.41105e-20	chr11	118339075	118342705	3631	-	0.954141	0	0	0	0	0	0	0	0	12.7891	12.1654	19.558	43.2108	42.0187	34.8486	15.5353	20.7065	46.7544	9.69327	17.1764	11.951	25.3428	31.2031	19.3721	48.3437	45.1387	28.5913	0.0549538	0
ENSG00000223865	ENST00000418931; ENST00000469120; ENST00000471184; ENST00000488575; ENST00000498038; ENST00000428835; ENST00000416804; ENST00000478189	HLA-DPB1	protein_coding	protein_coding	major histocompatibility complex, class II, DP beta 1 [Source:HGNC Symbol;Acc:HGNC:4940]	0.5549	1205	GO:0006955; GO:0019882; GO:0002376; GO:0002250; GO:0002504; GO:0042102; GO:0050870; GO:0002503; GO:0019886; GO:0032729; GO:0050852	GO:0005515; GO:0042605; GO:0023026	GO:0016020; GO:0042613; GO:0016021; GO:0005765; GO:0005794; GO:0005783; GO:0005789; GO:0005886; GO:0005768; GO:0010008; GO:0005764; GO:0009986; GO:0032588; GO:0000139; GO:0030666; GO:0012507; GO:0030669; GO:0071556; GO:0030658	3115	TRUE	0.59686	4.77587e-22	8.14673e-20	chr6	33075990	33089696	13707	+	6338.36	6484.35	6270.46	5960.94	5541.18	6063.79	5783.24	5945.37	5667.33	7430.47	6669.03	7058.87	10791	10946.6	10394.6	9544.67	6878.32	10591	8003.05	8055.02	7327.62	10119.6	10734.1	9575.41	9688.87	9476.85	9203.96	266.568	269.809
ENSG00000198223	ENST00000498153; ENST00000381524; ENST00000493312; ENST00000696230; ENST00000381529; ENST00000412290; ENST00000432318; ENST00000381509; ENST00000494969; ENST00000481245; ENST00000355432; ENST00000355805; ENST00000486791; ENST00000381500; ENST00000477940; ENST00000478256; ENST00000475259; ENST00000491683	CSF2RA	protein_coding	protein_coding	colony stimulating factor 2 receptor subunit alpha [Source:HGNC Symbol;Acc:HGNC:2435]	0.4899	1215	GO:0019221; GO:0006468; GO:0007259; GO:0038157; GO:0070665	GO:0005515; GO:0004896; GO:0038023; GO:0019955	GO:0016020; GO:0016021; GO:0005886; GO:0005576; GO:0009897; GO:0005887; GO:0043235; GO:0030526	1438	TRUE	1.40225	6.39155e-22	1.07574e-19	chrX	1268800	1310381	41582	+	196.553	181.107	181.052	70.8727	60.0789	62.8774	91.1485	95.3594	85.5605	305.776	260.542	323.793	244.862	340.059	283.629	222.349	222.595	320.088	342.034	297.723	288.018	254.635	294.603	214.232	334.825	244.902	220.43	8.19828	7.47374
ENSG00000073464	ENST00000380833; ENST00000380829; ENST00000421085; ENST00000675769; ENST00000675144; ENST00000674669; ENST00000454850; ENST00000674959	CLCN4	protein_coding	protein_coding	chloride voltage-gated channel 4 [Source:HGNC Symbol;Acc:HGNC:2022]	0.5282	2910	GO:0055085; GO:0006821; GO:0006811; GO:1902600; GO:1902476; GO:0034220; GO:1905515	GO:0005247; GO:0000166; GO:0005524; GO:0005515; GO:0015297; GO:0005254; GO:0015299	GO:0016020; GO:0016021; GO:0005765; GO:0005783; GO:0005789; GO:0005768; GO:0010008; GO:0005764; GO:0031902; GO:0055037; GO:0055038; GO:0031901; GO:0005887; GO:0005794; GO:0005769; GO:0008021; GO:0097546	1183	TRUE	2.25567	8.43184e-22	1.40046e-19	chrX	10156975	10237660	80686	+	21.9453	15.9524	16.5103	20.7166	23.5091	14.5102	17.8538	11.8597	13.5645	44.1805	42.5787	41.2891	127.416	222.797	133.586	33.9835	119.062	68.3335	45.6969	51.5291	31.0725	162.918	168.103	167.511	110.116	64.3467	48.8819	0.382179	0.27486
ENSG00000109099	ENST00000674673; ENST00000676002; ENST00000676329; ENST00000675551; ENST00000675819; ENST00000643451; ENST00000675854; ENST00000395938; ENST00000612492; ENST00000312280; ENST00000494511; ENST00000580584; ENST00000676221; ENST00000675950; ENST00000674871; ENST00000675808; ENST00000644020; ENST00000674651; ENST00000674707; ENST00000676161; ENST00000395936; ENST00000646419; ENST00000674947; ENST0000…	PMP22	protein_coding	protein_coding	peripheral myelin protein 22 [Source:HGNC Symbol;Acc:HGNC:9118]	0.4691	1701	GO:0007268; GO:0008219; GO:0007422; GO:0032060; GO:0032288; GO:0008285; GO:0010977; GO:0030154; GO:0042552	GO:0005515	GO:0016021; GO:0016020; GO:0005886; GO:0045202; GO:0005923; GO:0043218	5376	TRUE	0.892697	8.77408e-22	1.43838e-19	chr17	15229773	15272292	42520	-	70.6065	89.1462	82.9185	112.306	75.7516	105.441	134.373	112.211	124.167	196.487	152.067	164.07	196.158	167.098	146.17	180.598	212.241	231.075	155.093	168.414	173.289	159.298	158.827	210.813	245.299	206.486	200.139	2.10358	2.6277
ENSG00000167984	ENST00000359128; ENST00000615877; ENST00000324659; ENST00000618137; ENST00000603055	NLRC3	protein_coding	protein_coding	NLR family CARD domain containing 3 [Source:HGNC Symbol;Acc:HGNC:29889]	0.6015	3635	GO:0032088; GO:0045824; GO:0050728; GO:0035556; GO:0042110; GO:1901223; GO:0014067; GO:0007249; GO:0050680; GO:1900016; GO:1900226; GO:0043124; GO:0032688; GO:0048147; GO:0032715; GO:0032720; GO:0032687	GO:0005515; GO:0000166; GO:0005524; GO:0003674; GO:0036312	GO:0005737; GO:0043231; GO:0005829; GO:0048471; GO:0034451	197358	TRUE	6.42399	1.00986e-21	1.6343e-19	chr16	3539033	3577403	38371	-	0	1.87676	0	0	0.870708	0	0.940379	0	0	26.7409	15.2067	15.2118	37.8606	48.859	46.7614	36.9091	46.5895	68.3335	12.4628	21.8486	16.7444	42.2381	37.6742	41.0231	54.6311	48.0199	50.7265	0	0.025887
ENSG00000137801	ENST00000397591; ENST00000260356; ENST00000497720; ENST00000466755; ENST00000490247; ENST00000560894; ENST00000484734; ENST00000559746	THBS1	protein_coding	protein_coding	thrombospondin 1 [Source:HGNC Symbol;Acc:HGNC:11785]	0.5134	1528	GO:0016525; GO:0007155; GO:0043066; GO:0006986; GO:0034976; GO:0008284; GO:0032760; GO:0030335; GO:0043406; GO:0010595; GO:0045766; GO:0042327; GO:0043154; GO:0050921; GO:0051897; GO:0002040; GO:0008285; GO:0030511; GO:0001953; GO:0016477; GO:0043536; GO:0032695; GO:0051895; GO:0090051; GO:0006955; GO:0002544; GO:1903671; GO:0010596; GO:0043032; GO:2000353; GO:0009410; GO:0030194; GO:0051918; GO:…	GO:0050840; GO:0008201; GO:0005515; GO:0005509; GO:0001968; GO:0005201; GO:0001786; GO:0042802; GO:0017134; GO:0030169; GO:0005178; GO:0050431; GO:0043394; GO:0043236; GO:0070051; GO:0070052	GO:0005615; GO:0005576; GO:0005783; GO:0016529; GO:0009986; GO:0070062; GO:0062023; GO:0031012; GO:0009897; GO:0005788; GO:0031093; GO:0005577; GO:0031091; GO:0005737; GO:0030141	7057	TRUE	3.61509	1.11931e-21	1.78849e-19	chr15	39581079	39599466	18388	+	0	2.81514	2.93517	3.27689	0	1.93469	0.939675	2.73686	4.17368	40.6926	17.2343	30.4235	19.9434	22.7727	18.3923	17.4772	31.0597	39.5614	23.5408	21.7568	16.7313	31.3768	16.0232	33.6256	44.7627	30.7327	25.8244	0	0.092375
ENSG00000125430	ENST00000360954; ENST00000466596	HS3ST3B1	protein_coding	protein_coding	heparan sulfate-glucosamine 3-sulfotransferase 3B1 [Source:HGNC Symbol;Acc:HGNC:5198]	0.5274	4088	GO:0006024; GO:0015012; GO:0015015; GO:0001658; GO:0006477	GO:0008146; GO:0016740; GO:0008467; GO:0033872	GO:0016020; GO:0016021; GO:0005794; GO:0000139; GO:0005887	9953	TRUE	2.24348	1.13756e-21	1.79493e-19	chr17	14301081	14349404	48324	+	6.67899	9.38381	11.0069	6.09735	12.1899	11.4907	1.87935	9.12285	9.39078	22.0903	26.3583	21.7311	46.5347	77.1973	54.2089	28.223	51.7662	43.9855	27.3572	23.2243	31.0725	63.9418	67.7472	72.9298	47.4683	34.5743	28.5913	0.0827977	0.115092
ENSG00000105374	ENST00000595217; ENST00000593572; ENST00000600427; ENST00000221978; ENST00000595157	NKG7	protein_coding	protein_coding	natural killer cell granule protein 7 [Source:HGNC Symbol;Acc:HGNC:7830]	0.586	566	GO:0006954; GO:0019835; GO:0050729; GO:0043320; GO:0042832; GO:0042267; GO:0140507; GO:0002420; GO:0035710	GO:0005515	GO:0016021; GO:0016020; GO:0005886; GO:0005764; GO:0005887; GO:0044194; GO:0101004	4818	TRUE	4.71181	1.49941e-21	2.33667e-19	chr19	51371606	51372701	1096	-	4.77071	0	2.93517	0	1.74142	1.93469	0	0.912285	1.04342	8.13852	16.2205	21.7311	47.6427	76.22	38.7207	50.4897	93.1789	102.5	24.9256	19.4666	9.56077	47.0653	56.784	60.395	93.1063	75.8714	58.1049	0.426702	0
ENSG00000183918	ENST00000698112; ENST00000635645; ENST00000698113; ENST00000698114; ENST00000647259; ENST00000698115; ENST00000360027; ENST00000698116; ENST00000698117; ENST00000371139; ENST00000477673; ENST00000491950; ENST00000494073; ENST00000698118; ENST00000698119; ENST00000698120	SH2D1A	protein_coding	protein_coding	SH2 domain containing 1A [Source:HGNC Symbol;Acc:HGNC:10820]	0.39	1864	GO:0002376; GO:0045087; GO:0002250; GO:0007267; GO:0050776; GO:0009966; GO:0045954; GO:0006968; GO:0050860; GO:0006959; GO:0042267	GO:0005515	GO:0005737; GO:0005829	4068	TRUE	6.8779	1.66967e-21	2.57028e-19	chrX	124227868	124373197	145330	+	0	0	0	0	0	0	0	0	0	5.81323	8.11024	7.60588	17.7275	41.0416	27.1045	18.4482	36.2363	39.5615	9.69328	6.87055	8.36567	20.5156	28.6731	35.3254	18.8003	31.6931	31.3582	0	0
ENSG00000057657	ENST00000652320; ENST00000651185; ENST00000369091; ENST00000369096; ENST00000424894; ENST00000648754; ENST00000489365; ENST00000450060; ENST00000481163; ENST00000369089	PRDM1	protein_coding	protein_coding	PR/SET domain 1 [Source:HGNC Symbol;Acc:HGNC:9346]	0.4667	2854	GO:0032259; GO:0000122; GO:0002376; GO:0045087; GO:0002250; GO:0006357; GO:0010468; GO:0045165; GO:0048869; GO:0032823; GO:0033082; GO:0051136; GO:0001701; GO:0001763; GO:0001822; GO:0001892; GO:0001893; GO:0003170; GO:0003279; GO:0003281; GO:0007281; GO:0009314; GO:0009791; GO:0010467; GO:0010628; GO:0010629; GO:0034969; GO:0035904; GO:0042127; GO:0042462; GO:0048844; GO:0060576; GO:0060707; GO:…	GO:0005515; GO:0046872; GO:0016740; GO:0008168; GO:0003677; GO:0003700; GO:0043565; GO:0000977; GO:0000978; GO:0001227; GO:0042826; GO:1990837; GO:1990841	GO:0005634; GO:0005737; GO:0005654	639	TRUE	0.82426	1.92308e-21	2.92471e-19	chr6	105993463	106109939	116477	+	465.621	407.257	430.369	330.376	336.964	327.93	326.067	276.423	331.808	576.672	556.565	612.816	627.11	644.939	587.586	685.495	610.841	671.646	636.986	563.385	592.768	634.777	640.084	740.694	717.098	630.982	524.788	8.26793	7.15471
ENSG00000106546	ENST00000645559; ENST00000642825; ENST00000242057; ENST00000463496; ENST00000475440; ENST00000481944; ENST00000492120	AHR	protein_coding	protein_coding	aryl hydrocarbon receptor [Source:HGNC Symbol;Acc:HGNC:348]	0.3931	2815	GO:0006355; GO:0048511; GO:0006805; GO:0009410; GO:0006915; GO:0030522; GO:0007049; GO:0045893; GO:0032922; GO:0045944; GO:0006357; GO:0045892; GO:0019933; GO:0071320; GO:1904613; GO:0009636; GO:1904322; GO:0002819; GO:0001568; GO:0002841; GO:0010468; GO:0030888	GO:0005515; GO:0046983; GO:0003677; GO:0003700; GO:0042803; GO:1990837; GO:0000976; GO:0004879; GO:0000981; GO:0046982; GO:0060090; GO:0061629; GO:0051879; GO:0070888; GO:0017025; GO:0000987; GO:0001094; GO:0001223	GO:0005634; GO:0005737; GO:0034751; GO:0005829; GO:0000785; GO:0005654; GO:0032991; GO:0005667; GO:0034752	196	TRUE	0.63883	3.76344e-21	5.65546e-19	chr7	16916359	17346152	429794	+	853.527	808.714	721.548	708.11	668.704	685.708	850.921	765.407	830.562	1021.66	919.056	1038.75	1178.88	1214.64	1115.15	1348.26	1366.63	1349.55	1152.12	1021.65	1045.71	1135.26	1061.46	1420.99	1380.48	1336.87	1189.77	15.3659	14.4044
ENSG00000134954	ENST00000535549; ENST00000319397; ENST00000392668; ENST00000526145; ENST00000531611; ENST00000530924; ENST00000608978; ENST00000525404; ENST00000527676	ETS1	protein_coding	protein_coding	ETS proto-oncogene 1, transcription factor [Source:HGNC Symbol;Acc:HGNC:3488]	0.4443	2533	GO:0006355; GO:0010628; GO:0006357; GO:0045893; GO:0002376; GO:0030154; GO:0045944; GO:0006955; GO:0050729; GO:0045766; GO:0008285; GO:0010595; GO:1902895; GO:0043536; GO:0045648; GO:0045765; GO:1904996; GO:0048870; GO:0030578; GO:0042981; GO:0045786; GO:0046677	GO:0003700; GO:0043565; GO:0003677; GO:0005515; GO:1990837; GO:0042802; GO:0000981; GO:0000978; GO:0001228; GO:0061629; GO:0001222; GO:0003676; GO:0000976; GO:0030374	GO:0005634; GO:0005737; GO:0005654; GO:0000785	2113	TRUE	2.87014	5.46956e-21	8.01936e-19	chr11	128458761	128587558	128798	-	45.0197	39.1844	40.2646	13.2177	12.1104	16.8773	58.8221	41.0606	58.6439	157.127	119.144	142.727	332.565	440.336	295.245	296.966	408.953	454.957	134.775	147.238	123.652	275.151	321.54	353.246	367.195	322.75	268.389	0.900712	0.775632
ENSG00000125384	ENST00000557436; ENST00000245457	PTGER2	protein_coding	protein_coding	prostaglandin E receptor 2 [Source:HGNC Symbol;Acc:HGNC:9594]	0.5282	1550	GO:0007186; GO:0007165; GO:0007189; GO:0006954; GO:0007204; GO:0071380; GO:0009624; GO:0032496; GO:0032570; GO:0042127	GO:0004957; GO:0004930	GO:0016020; GO:0016021; GO:0005886; GO:0005887	5732	TRUE	1.30103	5.48032e-21	8.01936e-19	chr14	52314305	52328598	14294	+	91.5976	100.407	96.127	82.8665	49.6304	84.1591	83.631	87.5794	102.255	165.096	133.819	208.618	229.35	238.432	181.019	197.104	196.711	261.645	171.71	193.52	143.411	255.842	249.062	289.44	253.356	193.04	189.071	2.99482	3.24795
ENSG00000277734	ENST00000611116	TRAC	protein_coding	TR_C_gene	T cell receptor alpha constant [Source:HGNC Symbol;Acc:HGNC:12029]	0.4908	978			GO:0016020; GO:0016021	28755	TRUE	4.1947	5.52709e-21	8.01936e-19	chr14	22547506	22552156	4651	+	6.67899	6.56867	17.611	1.09035	3.48283	2.90204	2.81902	4.56143	5.2171	82.5478	71.9784	84.7512	131.848	201.299	122.938	150.498	181.182	201.404	42.9274	62.98	46.6087	107.405	127.623	117.372	182.632	121.971	125.433	0.346091	0.336756
ENSG00000180644	ENST00000638674; ENST00000441259; ENST00000373209; ENST00000639390	PRF1	protein_coding	protein_coding	perforin 1 [Source:HGNC Symbol;Acc:HGNC:9360]	0.5789	1649	GO:0051607; GO:0055085; GO:0019835; GO:0051260; GO:0006915; GO:0006968; GO:0001771; GO:0001913; GO:0002357; GO:0002418; GO:0051712	GO:0046872; GO:0005509; GO:0005515; GO:0042802; GO:0022829	GO:0016020; GO:0016021; GO:0005829; GO:0005886; GO:0005768; GO:0005576; GO:0005764; GO:0031904; GO:0044194; GO:0031410	5551	TRUE	4.84161	7.65492e-21	1.09805e-18	chr10	70597348	70602759	5412	-	3.81657	4.6919	2.93517	3.27105	0.870708	0.967345	0.939675	0.912285	0	29.0662	20.2756	23.9042	87.5296	85.0147	55.1769	63.1121	82.8259	110.592	23.5408	25.192	23.9019	103.785	103.729	115.093	85.0491	55.7031	57.1826	0.117293	0.142661
ENSG00000106366	ENST00000223095	SERPINE1	protein_coding	protein_coding	serpin family E member 1 [Source:HGNC Symbol;Acc:HGNC:8583]	0.5152	3156	GO:0010951; GO:0001525; GO:0010466; GO:0032757; GO:0050729; GO:0050829; GO:0071222; GO:0045766; GO:0048260; GO:0061045; GO:0030336; GO:1902042; GO:2000352; GO:0033629; GO:0014912; GO:0030194; GO:0051918; GO:0010469; GO:0010757; GO:0042730; GO:0061044; GO:0030195; GO:0035491; GO:0090026; GO:0090399; GO:0097187; GO:1901331; GO:2000098	GO:0004867; GO:0005515; GO:0030414; GO:0002020; GO:0005102	GO:0005615; GO:0005576; GO:0005886; GO:0070062; GO:0062023; GO:0031093; GO:0097180; GO:1904090	5054	TRUE	1.06976	1.07446e-20	1.52392e-18	chr7	101127104	101139247	12144	+	223.269	228.027	199.592	214.799	230.738	247.64	435.839	417.643	446.584	328.63	258.514	220.276	841.769	984.998	737.628	1210.78	931.791	1032.19	307.415	311.293	312.934	614.262	818.589	687.136	856.757	960.398	883.563	3.58517	3.62265
ENSG00000135426	ENST00000449076; ENST00000524622; ENST00000524923; ENST00000528240; ENST00000532804; ENST00000316577; ENST00000532757; ENST00000531122; ENST00000524959; ENST00000526532; ENST00000533446; ENST00000525978; ENST00000524668; ENST00000533607	TESPA1	protein_coding	protein_coding	thymocyte expressed, positive selection associated 1 [Source:HGNC Symbol;Acc:HGNC:29109]	0.4928	1463	GO:0010387; GO:0050862; GO:0008104; GO:0033077; GO:0033089; GO:0036399; GO:0050856	GO:0005102; GO:0043274	GO:0005737; GO:0016020; GO:0005783; GO:0005789; GO:0005829; GO:0008180; GO:0036398	9840	TRUE	4.05687	1.56472e-20	2.1946e-18	chr12	54948015	54984762	36748	-	0	2.81514	1.46758	1.09035	0	0	1.87935	3.64914	3.13026	8.13852	10.1378	10.8655	53.1826	43.9731	41.6764	38.8382	5.17662	41.3598	16.617	6.87055	14.3412	36.204	34.8674	22.7969	46.5531	26.9171	41.5035	0	0.0964792
ENSG00000127152	ENST00000345514; ENST00000357195; ENST00000443726	BCL11B	protein_coding	protein_coding	BAF chromatin remodeling complex subunit BCL11B [Source:HGNC Symbol;Acc:HGNC:13222]	0.5603	6243	GO:0006357; GO:0045944; GO:0035701; GO:0097535; GO:0003334; GO:0003382; GO:0006366; GO:0006915; GO:0007409; GO:0008285; GO:0009791; GO:0010468; GO:0010837; GO:0019216; GO:0021773; GO:0021902; GO:0021953; GO:0031077; GO:0033077; GO:0033153; GO:0042475; GO:0043368; GO:0043588; GO:0045664; GO:0046632; GO:0048538; GO:0070231; GO:0070233; GO:0070242; GO:0070244; GO:0071678	GO:0046872; GO:0005515; GO:0000978; GO:0003700; GO:1990837; GO:0001228; GO:0043565	GO:0005634; GO:0016514; GO:0043005	64919	TRUE	6.7457	1.7664e-20	2.45025e-18	chr14	99169287	99272197	102911	-	0	0	0	0	0	0	0	0	0	6.97587	10.1378	15.2118	28.8072	34.2013	17.4243	27.1868	51.7662	44.9562	8.30852	8.01564	3.58529	13.2748	25.862	28.4882	34.9149	28.8119	30.4359	0	0
ENSG00000148400	ENST00000680778; ENST00000679595; ENST00000651671; ENST00000681454; ENST00000680668; ENST00000681135; ENST00000680218; ENST00000680003; ENST00000679969; ENST00000680924; ENST00000680133; ENST00000681298; ENST00000645828; ENST00000680882; ENST00000646957; ENST00000491649	NOTCH1	protein_coding	protein_coding	notch receptor 1 [Source:HGNC Symbol;Acc:HGNC:7881]	0.6368	6628	GO:0007275; GO:0030154; GO:0007219; GO:0006355; GO:0001525; GO:0050793; GO:0010628; GO:0000122; GO:0045893; GO:0006955; GO:0010629; GO:0045944; GO:0008284; GO:0008285; GO:0060271; GO:0070374; GO:0030513; GO:0030335; GO:0120163; GO:0045892; GO:0001947; GO:0007368; GO:0045662; GO:0097150; GO:0006357; GO:0003151; GO:0035148; GO:0035924; GO:0090051; GO:0007411; GO:0043086; GO:0030514; GO:0060412; GO:…	GO:0005515; GO:0005509; GO:0038023; GO:0046872; GO:0019899; GO:0042802; GO:0004857; GO:0003713; GO:0003682; GO:0004888; GO:0005112; GO:0031490; GO:0140537	GO:0016021; GO:0005634; GO:0016020; GO:0005886; GO:0000139; GO:0005912; GO:0016324; GO:0005576; GO:0005789; GO:0005654; GO:0005829; GO:0009986; GO:0043235; GO:0001669; GO:0002193; GO:0005737; GO:0005783; GO:0005794; GO:0031410; GO:0071944	4851	TRUE	0.66777	1.9415e-20	2.66386e-18	chr9	136494433	136546048	51616	-	311.05	360.338	310.761	384.893	332.611	322.127	479.234	441.546	459.105	462.732	385.236	409.631	675.861	648.847	640.826	607.819	533.191	726.492	494.357	439.716	418.284	623.917	683.939	570.904	830.795	714.536	652.066	2.3783	2.72587
ENSG00000143382	ENST00000369039; ENST00000369041; ENST00000271643; ENST00000483335; ENST00000674043; ENST00000674058; ENST00000369038; ENST00000489159	ADAMTSL4	protein_coding	protein_coding	ADAMTS like 4 [Source:HGNC Symbol;Acc:HGNC:19706]	0.6191	3358	GO:0006915; GO:0043065; GO:0002064; GO:0030198; GO:0070285	GO:0005515; GO:0042802; GO:0002020	GO:0005576; GO:0062023; GO:0005788; GO:0005614; GO:0031012	54507	TRUE	1.14819	2.13223e-20	2.8941e-18	chr1	150549369	150560937	11569	+	175.562	176.415	133.55	221.341	225.513	197.338	301.659	297.405	275.463	274.931	218.976	233.609	685.833	858.942	651.474	449.552	440.012	613.203	315.723	267.951	253.36	790.456	759.836	721.322	543.419	499.407	507.265	2.64953	2.6341
ENSG00000176083	ENST00000403843; ENST00000349618; ENST00000436292; ENST00000455900; ENST00000451801; ENST00000454975; ENST00000453132; ENST00000423508; ENST00000416125	ZNF683	protein_coding	protein_coding	zinc finger protein 683 [Source:HGNC Symbol;Acc:HGNC:28495]	0.5931	1097	GO:0010468; GO:0002376; GO:0045087; GO:0002250; GO:0006357; GO:0032823; GO:0033082; GO:0051136; GO:0032826; GO:0000122; GO:0010628; GO:0032689; GO:0050852; GO:1904637	GO:0046872; GO:0003677; GO:0005515; GO:0000978; GO:0003700; GO:1990841	GO:0005634	257101	TRUE	6.63428	4.23797e-20	5.69106e-18	chr1	26361634	26374522	12889	-	0	0.938381	0	0	0	0	0	0	0	1.16265	0	3.25966	39.8869	57.6537	37.7526	30.0996	41.4129	42.2589	1.38475	3.43528	1.1951	56.7197	45.2586	52.4184	51.0294	54.7427	36.892	0	0.0428894
ENSG00000113263	ENST00000521769; ENST00000522616; ENST00000520555; ENST00000696962; ENST00000422843; ENST00000519402; ENST00000517779; ENST00000519759; ENST00000520173; ENST00000519749; ENST00000523926	ITK	protein_coding	protein_coding	IL2 inducible T cell kinase [Source:HGNC Symbol;Acc:HGNC:6171]	0.4516	2113	GO:0035556; GO:0002250; GO:0006468; GO:0016310; GO:0018108; GO:0002376; GO:0050853; GO:0050852; GO:0001819; GO:0007165; GO:0042110; GO:0006968; GO:0007202; GO:0046629; GO:0001865	GO:0005515; GO:0005524; GO:0004672; GO:0046872; GO:0000166; GO:0016301; GO:0016740; GO:0004713; GO:0004715	GO:0005634; GO:0005737; GO:0005829; GO:0005886; GO:0005911	3702	TRUE	1.38898	4.66373e-20	6.19688e-18	chr5	157142933	157255185	112253	+	32.4408	25.1974	37.0848	180.998	129.736	139.298	30.1202	28.976	35.9157	74.6249	53.7373	80.4049	286.11	305.857	290.428	112.631	134.592	189.669	63.6986	62.98	62.1451	391.205	302.289	289.44	129.805	159.394	127.828	0.778055	0.597908
ENSG00000204287	ENST00000374982; ENST00000395388	HLA-DRA	protein_coding	protein_coding	major histocompatibility complex, class II, DR alpha [Source:HGNC Symbol;Acc:HGNC:4947]	0.4746	1202	GO:0006955; GO:0019882; GO:0002250; GO:0002504; GO:0002376; GO:0002503; GO:0019886; GO:0050870; GO:0050890; GO:0001916; GO:0002469; GO:0002491; GO:0032831; GO:0043382; GO:0045622; GO:2000516	GO:0005515; GO:0042605; GO:0030247; GO:0023026; GO:0032395; GO:0042608	GO:0016020; GO:0042613; GO:0016021; GO:0005765; GO:0005768; GO:0010008; GO:0005764; GO:0031410; GO:0005783; GO:0005789; GO:0005886; GO:0031902; GO:0031901; GO:0009986; GO:0005887; GO:0070062; GO:0032588; GO:0000139; GO:0030666; GO:0012507; GO:0030669; GO:0001772; GO:0071556; GO:0030658	3122	TRUE	0.553017	4.81871e-20	6.3361e-18	chr6	32439878	32445046	5169	+	24790.5	27341.6	23861.1	36150.6	32934.6	34098.9	32161.3	33073	31850.4	28326.7	25978.2	26781.4	58530.7	59890.4	56327.9	51964.6	52708.3	53124.8	31198.5	32624.8	29842.8	49025.1	60484.2	55395.9	54819.9	51955.7	48935.4	1045.2	1140.51
ENSG00000197852	ENST00000527570; ENST00000357260; ENST00000534365; ENST00000444059; ENST00000527621	INKA2	protein_coding	protein_coding	inka box actin regulator 2 [Source:HGNC Symbol;Acc:HGNC:28045]	0.5692	1930	GO:0043086	GO:0019901; GO:0030291	GO:0005634; GO:0005654	55924	TRUE	-0.778915	5.39271e-20	7.01774e-18	chr1	111680630	111755824	75195	-	365.531	303.097	333.368	514.645	532.874	581.629	391.845	481.871	462.235	237.18	243.307	212.964	289.18	286.415	302.989	296.142	305.421	335.513	193.866	229.018	203.167	260.67	244.34	239.619	306.177	315.011	311.975	9.59811	7.8741
ENSG00000071575	ENST00000483034; ENST00000381465; ENST00000155926; ENST00000405331	TRIB2	protein_coding	protein_coding	tribbles pseudokinase 2 [Source:HGNC Symbol;Acc:HGNC:30809]	0.5257	2138	GO:0006468; GO:0043405; GO:0045599; GO:0006469; GO:0032436; GO:0032693	GO:0005524; GO:0004672; GO:0005515; GO:0004860; GO:0061629; GO:0031625; GO:0031434; GO:0055106	GO:0005737; GO:0005856; GO:0005634	28951	TRUE	4.24608	1.11206e-19	1.43241e-17	chr2	12716910	12742734	25825	+	0	1.87676	0.733793	2.1807	0.870708	1.93469	0.939675	1.82457	0	5.81323	8.11024	10.8655	18.8355	35.1785	11.6162	14.5644	5.17662	29.6711	6.92377	9.16073	8.36567	33.7904	49.7564	34.1859	20.5908	18.2475	24.9021	0	0.0440128
ENSG00000179094	ENST00000317276; ENST00000581082; ENST00000582719; ENST00000583677; ENST00000585284; ENST00000579098; ENST00000578089; ENST00000578950; ENST00000354903; ENST00000583559; ENST00000581395; ENST00000585095; ENST00000577424; ENST00000579203; ENST00000578223; ENST00000579065; ENST00000581703; ENST00000577253; ENST00000584202	PER1	protein_coding	protein_coding	period circadian regulator 1 [Source:HGNC Symbol;Acc:HGNC:8845]	0.6263	1473	GO:0043966; GO:0007623; GO:0048511; GO:0032922; GO:0045944; GO:0000122; GO:0002028; GO:0045892; GO:0043153; GO:0043967; GO:0046329; GO:0042634; GO:2000323; GO:0042752; GO:0043124; GO:0070932; GO:0097167; GO:0009416; GO:0009649; GO:0010608; GO:0051591; GO:1900015; GO:1900744	GO:0005515; GO:0031625; GO:0031490; GO:0000976; GO:0000978; GO:0070888; GO:0001222; GO:0019900; GO:0140297	GO:0005634; GO:0005737; GO:0005654; GO:0005829	5187	TRUE	0.668055	1.44926e-19	1.84787e-17	chr17	8140472	8156506	16035	-	317.729	297.466	290.949	312.93	233.35	259.249	314.791	325.686	357.893	538.305	411.594	440.055	484.183	446.572	502.401	525.287	434.836	592.523	402.963	419.103	444.576	407.9	378.936	426.184	660.697	561.833	661.289	10.9313	10.1254
ENSG00000170989	ENST00000475821; ENST00000561748; ENST00000305352; ENST00000649383; ENST00000475289; ENST00000648480	S1PR1	protein_coding	protein_coding	sphingosine-1-phosphate receptor 1 [Source:HGNC Symbol;Acc:HGNC:3165]	0.4889	2250	GO:0007186; GO:0007165; GO:0003376; GO:0006935; GO:0001525; GO:0016477; GO:0030500; GO:0072678; GO:0007189; GO:0007155; GO:0030032; GO:0031532; GO:0019222; GO:0045124; GO:0001955; GO:0003245; GO:0007193; GO:0007420; GO:0008283; GO:0008284; GO:0019226; GO:0030155; GO:0030182; GO:0030335; GO:0030595; GO:0043547; GO:0045446; GO:0045944; GO:0048661; GO:0050927; GO:0051482; GO:0051497; GO:0061384	GO:0004930; GO:0038036; GO:0005515; GO:0001664; GO:0046625	GO:0016021; GO:0016020; GO:0043231; GO:0005654; GO:0005886; GO:0005768; GO:0045121; GO:0005737; GO:0031226; GO:0009897	1901	TRUE	3.76711	2.18292e-19	2.7555e-17	chr1	101236865	101243713	6849	+	1.90828	1.87676	2.56827	0	2.61212	0	0.939675	0	3.13026	8.13852	8.11024	15.2118	22.1593	38.11	31.9445	39.8092	41.4129	39.5614	13.8475	11.4509	11.951	32.5837	22.7698	28.4882	28.6481	26.8912	33.2028	0.0429812	0.0418219
ENSG00000197249	ENST00000393087; ENST00000440909; ENST00000355814; ENST00000437397; ENST00000448921; ENST00000489769; ENST00000636712; ENST00000393088; ENST00000404814; ENST00000449399; ENST00000402629; ENST00000554720; ENST00000556091; ENST00000557492; ENST00000556955; ENST00000553327; ENST00000557118; ENST00000555289; ENST00000557361; ENST00000557093	SERPINA1	protein_coding	protein_coding	serpin family A member 1 [Source:HGNC Symbol;Acc:HGNC:8941]	0.5551	1568	GO:0010951; GO:0007596; GO:0007599; GO:0006953; GO:0010466	GO:0004867; GO:0005515; GO:0042802; GO:0030414; GO:0002020	GO:0005615; GO:0005794; GO:0043231; GO:0005783; GO:0005576; GO:0070062; GO:0062023; GO:1904813; GO:0005788; GO:0031093; GO:0033116; GO:0030134	5265	TRUE	0.691797	3.71533e-19	4.64343e-17	chr14	94376747	94390693	13947	-	1365.38	1152.33	1117.93	1525.4	1400.97	1807.97	1112.57	1048.22	1052.81	1641.66	1291.55	1430.99	3165.47	3640	3241.88	1699.17	1780.76	2211.84	1812.64	1667.25	1456.82	3229.4	3157.41	2529.76	1828.1	1683.58	1768.97	44.129	36.8475
ENSG00000187764	ENST00000339861; ENST00000492386; ENST00000420987; ENST00000420101; ENST00000475255; ENST00000469653; ENST00000455551; ENST00000429836; ENST00000537934; ENST00000450295; ENST00000438547; ENST00000422704; ENST00000356444; ENST00000486935; ENST00000540183; ENST00000544513; ENST00000474258; ENST00000420681; ENST00000433650; ENST00000540475; ENST00000418828; ENST00000420670; ENST00000464051; ENST0000…	SEMA4D	protein_coding	protein_coding	semaphorin 4D [Source:HGNC Symbol;Acc:HGNC:10732]	0.5506	2272	GO:0007165; GO:0030154; GO:0001934; GO:0007399; GO:0000122; GO:0048731; GO:0043547; GO:0030335; GO:0008360; GO:0050731; GO:0006955; GO:0007155; GO:0043066; GO:0007162; GO:0001755; GO:0007411; GO:0071526; GO:0048843; GO:0050919; GO:0014068; GO:0043931; GO:1900220; GO:0045668; GO:0048814; GO:0050732; GO:0010693; GO:0031344; GO:0048672; GO:0070486; GO:1905704; GO:0007409; GO:0050772	GO:0005515; GO:0005102; GO:0030215; GO:0004888; GO:0045499; GO:0038023	GO:0005615; GO:0016020; GO:0016021; GO:0005886; GO:0005887	10507	TRUE	1.36672	6.73726e-19	8.33768e-17	chr9	89360787	89498130	137344	-	200.967	183.923	156.31	197.353	177.625	200.24	110.882	116.772	105.385	262.757	221.305	248.821	473.103	572.818	469.539	344.69	222.594	423.488	303.261	277.112	205.557	593.746	732.581	624.532	470.904	336.139	338.484	4.48265	4.05887
ENSG00000159388	ENST00000475157; ENST00000290551	BTG2	protein_coding	protein_coding	BTG anti-proliferation factor 2 [Source:HGNC Symbol;Acc:HGNC:1131]	0.5164	2002	GO:0017148; GO:0008285; GO:0031175; GO:0006281; GO:0006974; GO:0045930; GO:0060213; GO:0000122; GO:0006479; GO:0008306; GO:0009612; GO:0009952; GO:0010033; GO:0010243; GO:0014070; GO:0021542; GO:0021954; GO:0030182; GO:0035914; GO:0043066; GO:0043434; GO:0043524; GO:0051602; GO:0061351; GO:2000178	GO:0005515; GO:0003714	GO:0005634; GO:0005737; GO:0005829; GO:0070062	7832	TRUE	0.665262	9.01595e-19	1.10494e-16	chr1	203305491	203309602	4112	+	1516.13	1357.84	1437.13	2502.35	2586.87	2520.9	2445.97	2411.17	2349.78	2762.44	2381.37	2467.57	3005.92	3020.46	2865.33	4379.99	3804.81	3841.95	2982.76	2554.7	2424.85	3021.83	3152.08	3328.56	4587.28	4215.19	3695.66	38.3788	34.0064
ENSG00000143297	ENST00000462218; ENST00000361835; ENST00000461387; ENST00000497286; ENST00000483875; ENST00000368190; ENST00000368189; ENST00000481082	FCRL5	protein_coding	protein_coding	Fc receptor like 5 [Source:HGNC Symbol;Acc:HGNC:18508]	0.4787	3358	GO:0007166	GO:0005515; GO:0004888	GO:0016020; GO:0016021; GO:0005886; GO:0009986; GO:0005887; GO:0043235	83416	TRUE	4.90019	9.34824e-19	1.13464e-16	chr1	157513377	157552515	39139	-	0.954141	0	1.46759	1.09035	0	0	1.87935	0	1.04342	18.6023	19.2618	28.2504	26.5913	42.0188	40.4375	14.5643	5.17662	16.1842	26.3103	28.6273	13.1461	49.4789	30.6409	25.0697	22.3813	9.60398	14.7568	0.0143996	0
ENSG00000069399	ENST00000403534; ENST00000487394; ENST00000164227; ENST00000444487; ENST00000473468; ENST00000464319; ENST00000474300; ENST00000477832; ENST00000473473	BCL3	protein_coding	protein_coding	BCL3 transcription coactivator [Source:HGNC Symbol;Acc:HGNC:998]	0.6529	865	GO:0043066; GO:0006974; GO:0045893; GO:0009615; GO:0042981; GO:0006606; GO:0045944; GO:0032717; GO:0032088; GO:0045892; GO:0045727; GO:0007249; GO:0030330; GO:0046426; GO:0042771; GO:0002268; GO:0002315; GO:0002455; GO:0002467; GO:0010225; GO:0019730; GO:0030198; GO:0032720; GO:0032729; GO:0032733; GO:0042088; GO:0042742; GO:0042832; GO:0045064; GO:0048536; GO:0051101; GO:0070231; GO:0070233; GO:…	GO:0005515; GO:0042826; GO:0030674; GO:0140297; GO:0003714; GO:0003713	GO:0005634; GO:0005737; GO:0043231; GO:0032991; GO:0005654; GO:0005829; GO:0005886; GO:0030496; GO:0048471; GO:0032996; GO:0033257	602	TRUE	0.649436	9.66701e-19	1.16216e-16	chr19	44747705	44760044	12340	+	211.82	181.107	193.721	153.739	156.728	192.502	185.116	183.37	186.772	259.269	203.77	243.388	243.753	280.451	287.501	368.964	393.423	332.676	308.8	249.63	242.605	299.287	307.253	282.603	303.49	304.446	280.379	12.3984	10.4881
ENSG00000072694	ENST00000358671; ENST00000236937; ENST00000674150; ENST00000367961; ENST00000480308; ENST00000485778	FCGR2B	protein_coding	protein_coding	Fc gamma receptor IIb [Source:HGNC Symbol;Acc:HGNC:3618]	0.502	2084	GO:0007166; GO:0006955; GO:0007165; GO:1904646; GO:0046330; GO:0050776; GO:0032693; GO:0050765; GO:0006898; GO:0050766; GO:0006911; GO:0002638; GO:0050859; GO:0001811; GO:0001814; GO:0001818; GO:0002266; GO:0002313; GO:0002316; GO:0002436; GO:0002605; GO:0002622; GO:0002819; GO:0002865; GO:0002922; GO:0002924; GO:0006952; GO:0006954; GO:0009617; GO:0010469; GO:0016064; GO:0019886; GO:0021549; GO:…	GO:0005515; GO:0004888; GO:0001540; GO:0044877; GO:0019864; GO:0019772	GO:0016020; GO:0016021; GO:0005886; GO:0005887; GO:0043197; GO:0009897; GO:0044297	2213	TRUE	1.58777	1.48985e-18	1.77419e-16	chr1	161663143	161678654	15512	+	78.5569	78.438	70.7159	26.4898	17.665	26.587	69.8194	68.2211	65.3378	166.109	131.147	129.435	127.45	184.585	161.195	132.659	109.411	197.033	174.375	129.293	127.641	135.306	165.126	142.534	189.642	160.255	165.8	1.91032	1.88715
ENSG00000139567	ENST00000551576; ENST00000388922; ENST00000547400; ENST00000550683; ENST00000419526; ENST00000552678; ENST00000547632; ENST00000550084	ACVRL1	protein_coding	protein_coding	activin A receptor like type 1 [Source:HGNC Symbol;Acc:HGNC:175]	0.5975	1582	GO:0016310; GO:0007178; GO:0006468; GO:0051171; GO:0060255; GO:0080090; GO:0051239; GO:0001525; GO:0001666; GO:0001701; GO:0001937; GO:0001938; GO:0001946; GO:0001974; GO:0003203; GO:0007179; GO:0010629; GO:0030509; GO:0030513; GO:0035912; GO:0045602; GO:0045603; GO:0045766; GO:0045893; GO:0045944; GO:0048514; GO:0060836; GO:0060840; GO:0060841; GO:0061298; GO:0071560; GO:0032924; GO:0007507; GO:…	GO:0000166; GO:0004674; GO:0005524; GO:0016301; GO:0004675; GO:0004672; GO:0005515; GO:0046872; GO:0016740; GO:0043167; GO:0005025; GO:0046332; GO:0019901; GO:0048185; GO:0098821; GO:0005024; GO:0016361; GO:0050431	GO:0016020; GO:0016021; GO:0005886; GO:0005887; GO:0009986; GO:0030425; GO:0043025; GO:0043235; GO:0070724	94	TRUE	0.792053	1.69635e-18	2.00121e-16	chr12	51906908	51923361	16454	+	165.067	205.505	152.996	228.974	194.168	225.392	204.849	238.107	195.12	279.176	230.128	265.119	388.897	350.128	351.39	369.934	336.48	383.484	242.332	257.645	204.361	406.693	482.946	420.486	397.073	386.08	396.589	5.28776	6.51319
ENSG00000179344	ENST00000487676; ENST00000399082; ENST00000434651; ENST00000399079; ENST00000374943; ENST00000399084; ENST00000460185; ENST00000443574; ENST00000484729	HLA-DQB1	protein_coding	protein_coding	major histocompatibility complex, class II, DQ beta 1 [Source:HGNC Symbol;Acc:HGNC:4944]	0.5005	1542	GO:0006955; GO:0019882; GO:0002250; GO:0002504		GO:0016020; GO:0042613; GO:0016021; GO:0005765; GO:0005768; GO:0010008; GO:0005764	3119	TRUE	0.693257	1.84597e-18	2.15757e-16	chr6	32659467	32668383	8917	-	1609.76	1852.57	1525.1	13449.4	12566.1	13163.7	1419.35	1508.11	1423.24	2133.91	1814	1768.69	21883.5	21667	20472.6	2993.84	2015.87	3284.31	2240.28	2343.72	1996.44	17661.6	23123.4	21454	3057.93	3019.87	2701.65	52.9048	60.2378
ENSG00000276070	ENST00000615418; ENST00000617405; ENST00000610565; ENST00000613173; ENST00000617416; ENST00000620055; ENST00000620098; ENST00000620250; ENST00000620576; ENST00000620732	CCL4L2	protein_coding	protein_coding	C-C motif chemokine ligand 4 like 2 [Source:HGNC Symbol;Acc:HGNC:24066]	0.4857	812	GO:0006955; GO:0006935; GO:0006954; GO:0007186; GO:0002548; GO:0030593; GO:0043547; GO:0048245; GO:0048247; GO:0070098; GO:0070374; GO:0071346; GO:0071347; GO:0071356	GO:0008009; GO:0005515; GO:0005125; GO:0048020	GO:0005576; GO:0005615	9560	TRUE	2.6664	2.14986e-18	2.48969e-16	chr17	36210924	36212878	1955	+	11.0612	12.7315	22.129	11.9938	14.802	4.05388	6.78892	6.646	9.57671	49.3682	41.5598	40.5988	60.01	128.133	62.8519	76.8441	91.329	66.6332	32.6694	38.5264	54.1236	69.826	92.4008	73.1653	141.167	107.099	61.0221	0.689748	0.785467
ENSG00000163508	ENST00000295743; ENST00000449599; ENST00000461503	EOMES	protein_coding	protein_coding	eomesodermin [Source:HGNC Symbol;Acc:HGNC:3372]	0.5011	2910	GO:0006355; GO:0045893; GO:0030154; GO:0002376; GO:0002250; GO:0006357; GO:0001707; GO:0007369; GO:0001708; GO:0000122; GO:0043433; GO:0045944; GO:0007420; GO:0001706; GO:0001714; GO:0002302; GO:0060706; GO:0060809; GO:0001764; GO:0001824; GO:0001829; GO:0006306; GO:0006338; GO:0007492; GO:0009653; GO:0010002; GO:0010467; GO:0010468; GO:0016573; GO:0016575; GO:0019827; GO:0021772; GO:0021796; GO:…	GO:0003700; GO:0003677; GO:0000981; GO:0000978; GO:1990837; GO:0061629; GO:0043565; GO:0005515; GO:0000977; GO:0003682; GO:0031490	GO:0005634; GO:0000785	8320	TRUE	6.38768	2.3744e-18	2.70264e-16	chr3	27715949	27722711	6763	-	0	0	0	0	0	0	0	0	0	1.16265	6.08268	1.08655	9.97173	12.7033	13.5522	32.0415	5.17662	37.7632	5.53901	5.72546	7.17058	15.6884	19.1154	21.6511	25.9623	14.406	18.446	0	0
ENSG00000127528	ENST00000248071; ENST00000592003	KLF2	protein_coding	protein_coding	Kruppel like factor 2 [Source:HGNC Symbol;Acc:HGNC:6347]	0.648	1692	GO:0045893; GO:0006357; GO:0045944; GO:0000122; GO:0051247; GO:0045429; GO:0071499; GO:1903671; GO:0097533; GO:0036003; GO:0042311; GO:0071498; GO:0000902; GO:0001701; GO:0032715; GO:0034101; GO:0034616; GO:0035264; GO:0040029; GO:0043249; GO:0048386; GO:0060509; GO:0070301; GO:0071347; GO:0071356; GO:0071407; GO:0071409; GO:1901653	GO:0046872; GO:0003677; GO:0003700; GO:0005515; GO:0000981; GO:0000978; GO:1990837	GO:0005634; GO:0000785	10365	TRUE	1.54269	2.37656e-18	2.70264e-16	chr19	16324826	16328685	3860	+	24.8077	22.5211	20.5462	18.5359	11.3192	16.4449	19.7332	17.3334	9.39078	52.3191	29.3997	48.8949	44.3188	79.1516	35.8166	79.6184	62.1192	40.4606	63.6986	42.3684	34.6578	47.0653	57.6272	53.5579	55.5057	56.6635	54.4157	0.743026	0.66737
ENSG00000180096	ENST00000321367; ENST00000652617; ENST00000563957; ENST00000572252; ENST00000573615; ENST00000566517; ENST00000568577; ENST00000563743; ENST00000562152; ENST00000570039; ENST00000567783	SEPTIN1	protein_coding	protein_coding	septin 1 [Source:HGNC Symbol;Acc:HGNC:2879]	0.5947	1156	GO:0007056; GO:0051311; GO:0051301; GO:0007049; GO:0008104; GO:0061640; GO:0017157	GO:0005525; GO:0000166; GO:0005515; GO:0042802; GO:0003924; GO:0060090	GO:0005737; GO:0005856; GO:0030496; GO:0072687; GO:0005815; GO:0005940; GO:0015630; GO:0032153; GO:0031105; GO:0008021	1731	TRUE	1.82747	2.70485e-18	3.04851e-16	chr16	30378135	30395991	17857	-	6.67898	5.63028	7.33793	9.81314	13.0606	19.3469	13.1554	21.8948	18.7816	20.9277	23.3169	24.9908	65.3702	79.1206	75.5052	67.5388	41.4129	103.207	31.8493	18.3215	15.5363	56.7197	69.1527	38.744	46.5532	70.0155	67.3278	0.2928	0.244202
ENSG00000127946	ENST00000336926; ENST00000434438; ENST00000616821; ENST00000404944; ENST00000420909; ENST00000485723; ENST00000479835	HIP1	protein_coding	protein_coding	huntingtin interacting protein 1 [Source:HGNC Symbol;Acc:HGNC:4913]	0.5516	2918	GO:0006915; GO:0030154; GO:0006897; GO:0048268; GO:0072583; GO:0007015; GO:0006919; GO:0042981; GO:0030100; GO:0045742; GO:0048260; GO:0050821; GO:0051897; GO:0097190; GO:0099637; GO:2000588	GO:0003779; GO:0005543; GO:0030276; GO:0005515; GO:0035091; GO:0051015; GO:0005154; GO:0005200; GO:0032051; GO:0032266; GO:0035254; GO:0035612; GO:0035615; GO:0042803; GO:0043325; GO:0046982; GO:0080025	GO:0005634; GO:0005737; GO:0016020; GO:0031410; GO:0043231; GO:0012505; GO:0030136; GO:0030665; GO:0005829; GO:0098793; GO:0098890; GO:0005794; GO:0005856; GO:0031234; GO:0045211; GO:0098794; GO:0098888; GO:0098978	3092	TRUE	0.909354	3.0525e-18	3.40989e-16	chr7	75533298	75738962	205665	-	268.638	243.991	226.291	280.22	229.062	189.982	287.171	246.567	217.721	298.09	400.184	325.957	643.73	720.388	671.128	396.15	486.602	508.893	405.733	390.543	344.188	604.101	596.454	539.557	497.761	428.325	364.308	4.66553	4.19244
ENSG00000204103	ENST00000373313	MAFB	protein_coding	protein_coding	MAF bZIP transcription factor B [Source:HGNC Symbol;Acc:HGNC:6408]	0.5642	3389	GO:0006355; GO:0045893; GO:0006357; GO:0045444; GO:0045671; GO:0000122; GO:0140467; GO:0045647; GO:0007379; GO:0007423; GO:0007585; GO:0010467; GO:0016485; GO:0021571; GO:0021572; GO:0021599; GO:0030216; GO:0033077; GO:0035284; GO:0042472; GO:0045637; GO:0045944; GO:0048538; GO:1903575	GO:0003677; GO:0003700; GO:0043565; GO:0005515; GO:0042802; GO:0000981; GO:0000978; GO:0001228; GO:0044877; GO:1990837	GO:0005634; GO:0000785; GO:0090575; GO:0005667	9935	TRUE	0.568003	4.78791e-18	5.30157e-16	chr20	40685848	40689236	3389	-	1644.94	1516.42	1540.23	1235.37	1091	1287.54	1936.67	1937.69	1903.2	2474.11	1981.94	2305.67	1547.83	1426.68	1459.77	2278.83	2112.06	2246.91	2496.71	2172.24	2204.95	2052.77	1932.9	1808.43	3307.07	2227.16	2516.96	24.5978	22.435
ENSG00000099998	ENST00000263112; ENST00000425408; ENST00000398292; ENST00000327365; ENST00000424217; ENST00000623756	GGT5	protein_coding	protein_coding	gamma-glutamyltransferase 5 [Source:HGNC Symbol;Acc:HGNC:4260]	0.6095	2123	GO:0006751; GO:0006508; GO:0019370; GO:0006520; GO:0006750; GO:0006749; GO:1901750; GO:0006954; GO:0006631	GO:0036374; GO:0016740; GO:0008233; GO:0016787; GO:0016746; GO:0000048; GO:0002951; GO:0102953; GO:0103068	GO:0016020; GO:0016021; GO:0005886; GO:0031226	2687	TRUE	4.24948	6.13574e-18	6.73491e-16	chr22	24219654	24245108	25455	-	0	0.938381	1.0301	3.99789	0	2.05901	3.91634	0	0	6.97587	4.05512	7.70716	75.342	123.287	64.0257	39.033	36.2363	67.4343	1.38475	3.43527	0	46.7126	80.1618	58.9997	38.8051	50.4519	22.9685	0	0.0221619
ENSG00000231389	ENST00000692443; ENST00000419277; ENST00000479107; ENST00000437811; ENST00000453337; ENST00000476642; ENST00000463066; ENST00000417724	HLA-DPA1	protein_coding	protein_coding	major histocompatibility complex, class II, DP alpha 1 [Source:HGNC Symbol;Acc:HGNC:4938]	0.4941	1510	GO:0006955; GO:0019882; GO:0002250; GO:0002504; GO:0002376; GO:0042102; GO:0050870; GO:0071346; GO:0002503; GO:0019886; GO:0032729	GO:0042605; GO:0023026; GO:0032395	GO:0016020; GO:0042613; GO:0016021; GO:0005765; GO:0043231; GO:0005768; GO:0010008; GO:0005764; GO:0005794; GO:0005783; GO:0005789; GO:0005886; GO:0009986; GO:0005887; GO:0032588; GO:0000139; GO:0030666; GO:0012507; GO:0030669; GO:0071556; GO:0030658	3113	TRUE	0.621191	6.52259e-18	7.09782e-16	chr6	33064569	33080775	16207	-	14074.6	14855.5	13684.1	13182.3	11618.8	12295	12982.5	13072.2	12888.3	15787.5	14494	15212.9	22694.5	23232.4	22121.1	21777.6	21571	22720.8	17187.6	17706.5	16289.2	20553	23329.2	22812.2	23508.4	22085.3	20036.9	472.363	493.275
ENSG00000215788	ENST00000647810; ENST00000356876; ENST00000473343; ENST00000513135; ENST00000377782; ENST00000480393; ENST00000485036; ENST00000351959; ENST00000348333; ENST00000351748; ENST00000414040; ENST00000502588; ENST00000502730; ENST00000510563; ENST00000453260; ENST00000475730; ENST00000469691; ENST00000481401; ENST00000461703; ENST00000453341; ENST00000515145	TNFRSF25	protein_coding	protein_coding	TNF receptor superfamily member 25 [Source:HGNC Symbol;Acc:HGNC:11910]	0.6413	1247	GO:0007165; GO:0006915; GO:0042981; GO:0033209; GO:0007166; GO:0097190	GO:0005515; GO:0038023; GO:0005031	GO:0110165; GO:0016020; GO:0016021; GO:0005886; GO:0005576; GO:0005829; GO:0005887	8718	TRUE	6.48423	6.92378e-18	7.46999e-16	chr1	6460786	6466175	5390	-	0	0	0	0	0	0	0	0	0	16.277	5.06986	8.69243	18.8355	36.1557	23.2324	18.4482	20.7065	41.3619	1.38475	12.596	7.17059	15.6884	23.8958	26.2162	12.5383	24.9704	15.6791	0	0
ENSG00000110848	ENST00000228434; ENST00000536709; ENST00000416624; ENST00000543147	CD69	protein_coding	protein_coding	CD69 molecule [Source:HGNC Symbol;Acc:HGNC:1694]	0.3757	1066	GO:0071466	GO:0030246; GO:0005515; GO:0004888; GO:0042802	GO:0016020; GO:0016021; GO:0009897; GO:0005887; GO:0032991; GO:0009986	969	TRUE	6.14431	7.7142e-18	8.18971e-16	chr12	9752486	9760901	8416	-	0	0	0	0	0	0	1.87935	0	1.04342	10.4638	13.1791	15.2118	27.6992	40.0644	24.2004	22.332	0	15.2851	13.8475	6.87055	5.97548	31.3768	47.7886	50.1393	39.3911	15.3663	26.7467	0	0
ENSG00000227191	ENST00000436911	TRGC2	protein_coding	TR_C_gene	T cell receptor gamma constant 2 [Source:HGNC Symbol;Acc:HGNC:12276]	0.4176	1013			GO:0016020; GO:0016021	6967	TRUE	6.53386	7.72063e-18	8.18971e-16	chr7	38239580	38249572	9993	-	0	0	0	0	0	0	0	0	0	8.34394	1.17903	9.65902	19.7847	38.6605	27.2646	23.7527	20.7065	43.3498	11.078	2.85788	1.1951	31.5172	30.2181	28.1254	32.8012	14.177	15.3566	0	0
ENSG00000172215	ENST00000438735; ENST00000304552; ENST00000458629; ENST00000457814	CXCR6	protein_coding	protein_coding	C-X-C motif chemokine receptor 6 [Source:HGNC Symbol;Acc:HGNC:16647]	0.4853	2050	GO:0007186; GO:0007165; GO:0006935; GO:0006954; GO:0070098; GO:0006955; GO:0007204; GO:0019722; GO:0060326; GO:0019079	GO:0004930; GO:0015026; GO:0004950; GO:0016494; GO:0016493; GO:0019957	GO:0016021; GO:0016020; GO:0005886; GO:0009897; GO:0005887	10663	TRUE	6.29109	8.11237e-18	8.53353e-16	chr3	45940933	45948351	7419	+	0	0	0	0	0	0	0	0	0	13.9517	14.1929	10.8655	25.4834	23.4523	11.6162	12.6224	20.7065	18.8816	9.69328	6.87055	5.97548	16.8952	13.7743	19.372	19.6956	14.406	12.9122	0	0
ENSG00000177494	ENST00000317012	ZBED2	protein_coding	protein_coding	zinc finger BED-type containing 2 [Source:HGNC Symbol;Acc:HGNC:20710]	0.4842	2214	GO:0000122; GO:0006357; GO:0045618	GO:0003677; GO:0046872; GO:0000976; GO:0000981; GO:0001227; GO:0000977	GO:0005634; GO:0000785	79413	TRUE	6.41573	8.43169e-18	8.79613e-16	chr3	111592900	111595346	2447	-	0	0	0	0	0	0	0	0	0	15.1144	9.12402	23.9042	21.0514	36.1557	32.9125	18.4482	31.0597	45.8553	1.38475	5.72546	3.58529	20.5156	35.1386	19.372	31.3339	21.1288	18.446	0	0
ENSG00000145860	ENST00000274542; ENST00000519865; ENST00000424310; ENST00000518284; ENST00000611185; ENST00000519985; ENST00000521606; ENST00000518802; ENST00000520638; ENST00000518062; ENST00000521266; ENST00000520548	RNF145	protein_coding	protein_coding	ring finger protein 145 [Source:HGNC Symbol;Acc:HGNC:20853]	0.4374	2185	GO:0016567	GO:0008270; GO:0046872; GO:0016740; GO:0061630	GO:0016020; GO:0016021; GO:0005783; GO:0005789; GO:0012505	153830	TRUE	-0.516108	9.79974e-18	1.01395e-15	chr5	159157409	159210053	52645	-	982.766	954.333	895.96	840.66	1050.07	962.509	916.183	1044.57	965.163	760.371	750.197	772.54	611.599	627.35	620.498	714.624	833.435	697.721	793.464	696.215	719.448	569.61	565.31	640.415	657.116	702.051	712.937	22.7938	21.8991
ENSG00000150637	ENST00000578928; ENST00000582621; ENST00000280200; ENST00000581982; ENST00000577287; ENST00000579496; ENST00000583955; ENST00000580335	CD226	protein_coding	protein_coding	CD226 molecule [Source:HGNC Symbol;Acc:HGNC:16961]	0.4198	3894	GO:0007155; GO:0050862; GO:0002729; GO:0007165; GO:0008037; GO:0045954; GO:0002860; GO:0032729; GO:0002891; GO:0033005; GO:0060369	GO:0005515; GO:0042802; GO:0019901; GO:0050839; GO:0005178	GO:0016020; GO:0016021; GO:0005886; GO:0009897; GO:0009986; GO:0005887; GO:0045121	10666	TRUE	2.68915	1.11656e-17	1.14588e-15	chr18	69831158	69961803	130646	-	19.0828	4.69711	10.64	10.0954	5.22519	8.70612	11.2761	7.29828	5.2171	32.5541	29.3996	38.0322	98.6092	80.1288	72.6255	67.9669	62.1194	47.6536	30.4646	25.192	28.6823	67.6111	97.5468	143.596	86.0871	67.2508	47.7154	0.24835	0.0604801
ENSG00000275023	ENST00000621332; ENST00000620609; ENST00000620482; ENST00000611305; ENST00000614769; ENST00000618652; ENST00000615858; ENST00000612066; ENST00000619356; ENST00000615741; ENST00000615441	MLLT6	protein_coding	protein_coding	MLLT6, PHD finger containing [Source:HGNC Symbol;Acc:HGNC:7138]	0.5778	2073	GO:0006357; GO:0006355; GO:0003014; GO:0010765; GO:0034729; GO:0035811; GO:0035812; GO:0036359; GO:0045944; GO:0070295; GO:2001161	GO:0046872; GO:0005515; GO:0042393; GO:0031491	GO:0005634	4302	TRUE	0.489812	1.14186e-17	1.1624e-15	chr17	38705273	38729795	24523	+	1026.66	1111.05	1057.03	1029.29	1010.9	1167.69	1168.02	1254.39	1135.24	1229.73	1122.25	1245.19	1493.54	1650.19	1452.03	1728.31	1982.64	2001.45	1376.44	1293.96	1175.97	1671.43	1639.71	1601.04	1925.67	1717.21	1692.46	25.0984	26.8727
ENSG00000127951	ENST00000248598; ENST00000637771	FGL2	protein_coding	protein_coding	fibrinogen like 2 [Source:HGNC Symbol;Acc:HGNC:3696]	0.374	3912	GO:0002291; GO:0002605; GO:0002617; GO:0043381; GO:0050687	GO:0008233; GO:0005102; GO:0005201	GO:0005576; GO:0005615; GO:0070062; GO:0062023; GO:1904813; GO:0005577	10875	TRUE	1.23832	1.50338e-17	1.51817e-15	chr7	77193369	77199848	6480	-	953.188	650.298	747.733	1064.18	944.716	1139.53	977.26	901.337	900.471	1295.19	1064.47	1358.19	2274.66	2573.9	2330.98	1796.27	2065.47	2122.83	1621.54	1282.5	1230.94	3436.97	2844.82	4016.85	2782.45	1932.32	1629.71	12.348	8.33472
ENSG00000196126	ENST00000696610; ENST00000696611; ENST00000696612; ENST00000360004; ENST00000696613; ENST00000696614	HLA-DRB1	protein_coding	protein_coding	major histocompatibility complex, class II, DR beta 1 [Source:HGNC Symbol;Acc:HGNC:4948]	0.5115	1459	GO:0006955; GO:0019882; GO:0007165; GO:0007010; GO:0002376; GO:0002250; GO:0002504; GO:0035774; GO:0002503; GO:0019886; GO:0050870; GO:0032689; GO:0042088; GO:0050852; GO:0008544; GO:0045893; GO:0001916; GO:0051262; GO:0006959; GO:0042130; GO:0016045; GO:0030225; GO:0001934; GO:0033674; GO:0043123; GO:0043410; GO:0045657; GO:0046598; GO:0070374; GO:0002469; GO:0002491; GO:0032831; GO:0043382; GO:…	GO:0005515; GO:0005200; GO:0042605; GO:0030247; GO:0023026; GO:0032395; GO:0042608; GO:0042609	GO:0016020; GO:0042613; GO:0016021; GO:0005765; GO:0031410; GO:0005783; GO:0005789; GO:0005886; GO:0005768; GO:0005615; GO:0010008; GO:0005764; GO:0005882; GO:0031902; GO:0009986; GO:0005887; GO:0070062; GO:0032588; GO:0000139; GO:0030666; GO:0009897; GO:0012507; GO:0030669; GO:0001772; GO:0071556; GO:0030658	3123	TRUE	0.55664	1.59626e-17	1.59918e-15	chr6	32577902	32589848	11947	-	10119.4	10952.9	9977.4	23427.5	23160.1	23259.2	10128.3	11328.4	10515.1	11861.4	10839.5	11044.4	37666.4	39505.4	37884.7	17819.4	12484.1	19217.3	12676	13505.1	11216.8	36659.6	41545.7	35668.5	18383	17255.8	16158.4	351.495	376.4
ENSG00000137462	ENST00000646900; ENST00000646219; ENST00000642580; ENST00000643501; ENST00000642700; ENST00000645889; ENST00000260010; ENST00000643087	TLR2	protein_coding	protein_coding	toll like receptor 2 [Source:HGNC Symbol;Acc:HGNC:11848]	0.4569	1808	GO:0050896; GO:0045087; GO:0006955; GO:0001817; GO:0002224; GO:0002755; GO:0002237; GO:0034134; GO:0007165; GO:0050729; GO:0002376; GO:0009605; GO:0006954; GO:0050830; GO:0010628; GO:0071346; GO:0045944; GO:0051092; GO:0007252; GO:0032722; GO:0032728; GO:0032735; GO:0032755; GO:0032757; GO:0032760; GO:0051770; GO:1901224; GO:1903974; GO:1904466; GO:0006915; GO:0030177; GO:0034123; GO:0051607; GO:…	GO:0005515; GO:0004888; GO:0042802; GO:0050135; GO:0061809; GO:0038023; GO:0001530; GO:0001540; GO:0001875; GO:0038187; GO:0035325; GO:0042497; GO:0042834; GO:0044877; GO:0071723	GO:0016021; GO:0005737; GO:0016020; GO:0005794; GO:0031410; GO:0045121; GO:0030670; GO:0009986; GO:0005886; GO:0005887; GO:0043235; GO:0031226; GO:0030667; GO:0035354; GO:0035355; GO:0042995; GO:0044297	7097	TRUE	0.803206	2.23004e-17	2.21652e-15	chr4	153684070	153706260	22191	+	292.922	247.732	267.101	288.943	257.729	274.727	280.963	263.65	278.593	441.805	389.292	438.968	519.637	538.427	510.144	412.656	398.599	433.378	404.348	352.688	386.016	616.676	511.339	708.787	514.771	487.882	379.065	8.21053	6.87008
ENSG00000184557	ENST00000330871; ENST00000587578	SOCS3	protein_coding	protein_coding	suppressor of cytokine signaling 3 [Source:HGNC Symbol;Acc:HGNC:19391]	0.6808	1548	GO:0043066; GO:0016567; GO:0035556; GO:0009968; GO:0043086; GO:0043551; GO:0046854; GO:0007259; GO:0001932; GO:0007165; GO:0030154; GO:0042532; GO:0045597; GO:0046426; GO:0046627; GO:0050728; GO:0060670; GO:0060674; GO:0097398; GO:1990830	GO:0005515; GO:0046935; GO:0001784; GO:0004860; GO:0035198	GO:0005942; GO:0005829	9021	TRUE	1.76132	2.45332e-17	2.4194e-15	chr17	78356778	78360077	3300	-	144.075	137.942	143.09	85.0472	85.3294	79.3223	146.589	118.597	138.775	390.649	332.52	309.668	321.311	405.53	360.102	494.217	460.719	552.062	264.488	212.987	241.409	319.803	305.565	323.626	934.644	781.764	703.715	4.71669	4.4679
ENSG00000109861	ENST00000678554; ENST00000679224; ENST00000677208; ENST00000533897; ENST00000678395; ENST00000227266; ENST00000677802; ENST00000676612; ENST00000678506; ENST00000677661; ENST00000678520; ENST00000678464; ENST00000678915; ENST00000527018; ENST00000678065; ENST00000679199; ENST00000679032; ENST00000524463; ENST00000528020; ENST00000529974; ENST00000533865; ENST00000677976; ENST00000677796; ENST0000…	CTSC	protein_coding	protein_coding	cathepsin C [Source:HGNC Symbol;Acc:HGNC:2528]	0.4439	2056	GO:0006508; GO:0006915; GO:0006955; GO:0051603; GO:0001913; GO:0007568; GO:0010033; GO:0031642; GO:1903052; GO:1903980; GO:2001235	GO:0008234; GO:0008239; GO:0008233; GO:0016787; GO:0005515; GO:0004197; GO:0051087; GO:0004252; GO:0016505; GO:0019902; GO:0031404; GO:0042802; GO:0043621	GO:0005764; GO:0016020; GO:0043231; GO:0005654; GO:0005615; GO:0005813; GO:0005576; GO:0070062; GO:0062023; GO:0005788; GO:0035578; GO:0033116; GO:0030134; GO:0005737; GO:0005783; GO:0005794	1075	TRUE	0.428829	3.19107e-17	3.12255e-15	chr11	88265069	88359684	94616	-	3098.1	2940.89	2931.81	2291.66	2249.91	2486.02	1839.95	1977.84	1968.94	3629.78	3248.88	3569.56	3453.54	3422.32	3399.67	2341.94	2774.66	2924.73	3697.33	3707.8	3505.22	3934.18	3457.17	3476.88	2623.42	2366.53	2529.03	76.3643	71.7188
ENSG00000177374	ENST00000574370; ENST00000571875; ENST00000571990; ENST00000399849; ENST00000619757; ENST00000576444; ENST00000322941	HIC1	protein_coding	protein_coding	HIC ZBTB transcriptional repressor 1 [Source:HGNC Symbol;Acc:HGNC:4909]	0.6808	2320	GO:0000122; GO:0008630; GO:0006355; GO:0016055; GO:0006357; GO:0030178; GO:0043517	GO:0005515; GO:0003700; GO:0046872; GO:0003677; GO:0043565; GO:0000981; GO:0000978; GO:0042826; GO:0001227; GO:1990837	GO:0005634; GO:0000785; GO:0005654	3090	TRUE	2.12023	3.29155e-17	3.17282e-15	chr17	2054154	2063241	9088	+	14.3122	7.50705	12.8414	2.1807	2.61212	3.86938	15.0348	12.772	13.5645	29.0662	24.3307	33.6832	28.8072	21.4979	23.2324	49.5188	41.4129	55.7457	41.5426	33.2077	37.0479	39.8244	23.0509	29.6277	75.2013	46.0992	31.3582	0.312634	0.16224
ENSG00000204252	ENST00000229829; ENST00000490305; ENST00000485901; ENST00000495532; ENST00000374813; ENST00000467465	HLA-DOA	protein_coding	protein_coding	major histocompatibility complex, class II, DO alpha [Source:HGNC Symbol;Acc:HGNC:4936]	0.5818	963	GO:0006955; GO:0019882; GO:0002376; GO:0002250; GO:0002504; GO:0019886; GO:0045580; GO:0002503; GO:0050870; GO:0002587	GO:0005515; GO:0023026; GO:0032395	GO:0016020; GO:0042613; GO:0016021; GO:0005765; GO:0005768; GO:0010008; GO:0005764; GO:0005886	3111	TRUE	0.923733	3.29271e-17	3.17282e-15	chr6	33004182	33009591	5410	-	686.982	605.398	614.778	289.273	184.349	230.128	469.375	483.035	476.802	747.192	642.736	788.838	672.537	801.905	670.424	959.444	883.521	1215.63	934.709	834.772	764.832	567.434	635.058	554.951	965.486	986.331	1020.98	36.1262	31.4975
ENSG00000169508	ENST00000376414	GPR183	protein_coding	protein_coding	G protein-coupled receptor 183 [Source:HGNC Symbol;Acc:HGNC:3128]	0.3804	1685	GO:0007186; GO:0007165; GO:0002376; GO:0002250; GO:0002313; GO:0002407; GO:0006959; GO:0010818; GO:0030316; GO:0030595; GO:0030890; GO:0036145; GO:0060326; GO:0061470; GO:0070374; GO:0006955; GO:0002312; GO:2000458	GO:0004930; GO:0008142	GO:0016021; GO:0016020; GO:0005886; GO:0005887	1880	TRUE	1.00758	3.63461e-17	3.47573e-15	chr13	99294539	99307399	12861	-	206.095	190.491	169.506	44.7043	40.0526	52.2367	248.074	217.124	230.596	356.932	293.996	368.342	155.116	134.851	136.49	368.963	424.482	343.465	306.031	283.983	371.675	66.3741	103.448	161.813	525.514	490.764	423.336	6.19848	5.6683
ENSG00000175445	ENST00000520959; ENST00000524029; ENST00000522701; ENST00000650287; ENST00000519773; ENST00000521994; ENST00000523696; ENST00000650478	LPL	protein_coding	protein_coding	lipoprotein lipase [Source:HGNC Symbol;Acc:HGNC:6677]	0.5138	1144	GO:0006629; GO:0050729; GO:0006631; GO:0016042; GO:0009409; GO:0009410; GO:0009617; GO:0010744; GO:0019432; GO:0019433; GO:0031670; GO:0032731; GO:0032755; GO:0032760; GO:0071398; GO:1900077; GO:2000343; GO:0010890; GO:0032722; GO:0006633; GO:0042632; GO:0070328; GO:0006641; GO:0034372; GO:0034371; GO:0010886; GO:0006644; GO:0009749; GO:0010884; GO:0045600; GO:0055096	GO:0016298; GO:0004465; GO:0005515; GO:0046872; GO:0016787; GO:0005509; GO:0042803; GO:0008201; GO:0008970; GO:0052689; GO:0052739; GO:0052740; GO:0004806; GO:0017129; GO:0043395; GO:0005102; GO:0004620; GO:0034185; GO:0043495; GO:0071813	GO:0005576; GO:0005615; GO:0016020; GO:0005886; GO:0034361; GO:0042627; GO:0009986; GO:1902494	4023	TRUE	-0.317075	7.54207e-17	7.15816e-15	chr8	19901717	19967259	65543	+	20201.1	21283.4	19632.6	20543.3	22066.4	21589.2	20948.2	21394.9	21648.8	17625.7	18450.8	17939	14956.5	13971.7	14585.1	16783	17755.8	14648.5	17414.6	17872.6	19005.6	16667.2	15633.3	16887.9	16231	16088.6	16378.2	894.884	932.808
ENSG00000130844	ENST00000647573; ENST00000648236; ENST00000513929; ENST00000253144; ENST00000649326; ENST00000650177; ENST00000649780; ENST00000649816; ENST00000502248; ENST00000511593; ENST00000504033; ENST00000514374; ENST00000511154; ENST00000509069; ENST00000449416; ENST00000509585; ENST00000504940; ENST00000648122; ENST00000513999; ENST00000512387; ENST00000511567; ENST00000505949; ENST00000513265; ENST0000…	ZNF331	protein_coding	protein_coding	zinc finger protein 331 [Source:HGNC Symbol;Acc:HGNC:15489]	0.4888	1775	GO:0006355; GO:0006357	GO:0046872; GO:0003677; GO:0008270; GO:0000981; GO:0000978	GO:0005634	55422	TRUE	0.850498	7.88293e-17	7.42584e-15	chr19	53519527	53580269	60743	+	148.846	132.312	128.429	111.272	102.744	94.2783	113.701	111.299	130.428	256.543	227.087	246.64	200.663	205.34	241.257	212.238	207.065	222.983	198.642	164.893	184.045	196.709	182.609	223.562	287.376	237.218	273.001	4.24969	3.73747
ENSG00000172116	ENST00000393761; ENST00000393759; ENST00000349455; ENST00000331469; ENST00000390655; ENST00000431506	CD8B	protein_coding	protein_coding	CD8b molecule [Source:HGNC Symbol;Acc:HGNC:1707]	0.5554	1532	GO:0002376; GO:0006955; GO:0002250; GO:0050776; GO:0042110; GO:0007169; GO:0050852	GO:0015026; GO:0005515; GO:0042288	GO:0016020; GO:0016021; GO:0005886; GO:0005576; GO:0042101; GO:0009986; GO:0005887; GO:0031901	926	TRUE	6.18182	1.15076e-16	1.07601e-14	chr2	86815339	86861924	46586	-	0	0	0	0	0	0	0	0	0	6.97588	4.05512	3.54835	4.43188	10.749	6.77611	24.2739	36.2363	26.9738	4.15426	1.14509	5.97548	8.44761	14.8988	13.6743	31.3339	22.0891	35.0474	0	0
ENSG00000213366	ENST00000442650; ENST00000369831; ENST00000369827; ENST00000460717; ENST00000464206; ENST00000481656; ENST00000241337; ENST00000476040; ENST00000467579; ENST00000414179; ENST00000369829; ENST00000568786; ENST00000472225; ENST00000496578; ENST00000624726	GSTM2	protein_coding	protein_coding	glutathione S-transferase mu 2 [Source:HGNC Symbol;Acc:HGNC:4634]	0.5146	1213	GO:0006629; GO:0098869; GO:0006749; GO:0010880; GO:0010881; GO:0060315; GO:0071313; GO:0051122; GO:0042178; GO:0055119; GO:0043651; GO:0018916; GO:0070458; GO:0060316; GO:0014809	GO:0016740; GO:0042802; GO:0005515; GO:0004364; GO:0042803; GO:0005102; GO:0019899; GO:0004602; GO:0005504; GO:0043295	GO:0005737; GO:0005829; GO:0045171; GO:0070062; GO:0016529	2946	TRUE	-0.66991	1.22461e-16	1.13664e-14	chr1	109668022	109709551	41530	+	257.598	277.253	213.684	175.953	204.569	213.438	157.202	161.943	148.981	172.206	206.806	144.956	123.63	123.025	136.914	117.053	83.1178	91.8664	152.388	145.982	169.85	108.737	122.679	114.512	93.4028	118.383	106.398	10.7622	11.4602
ENSG00000138795	ENST00000379951; ENST00000265165; ENST00000503879; ENST00000504426; ENST00000505379; ENST00000514444; ENST00000505297; ENST00000510135; ENST00000438313; ENST00000507470; ENST00000509428; ENST00000512407; ENST00000510624; ENST00000506680; ENST00000505328; ENST00000504775; ENST00000504950; ENST00000515500; ENST00000510717; ENST00000512172; ENST00000505293	LEF1	protein_coding	protein_coding	lymphoid enhancer binding factor 1 [Source:HGNC Symbol;Acc:HGNC:6551]	0.4807	1211	GO:0043066; GO:0006357; GO:0016055; GO:0043966; GO:0045893; GO:0008284; GO:0030335; GO:0032696; GO:0010628; GO:0045892; GO:0060070; GO:0045944; GO:0030854; GO:0071345; GO:0043967; GO:0010718; GO:0060326; GO:0062009; GO:0045597; GO:0001649; GO:0001837; GO:0032714; GO:0043392; GO:0043923; GO:0045063; GO:0071353; GO:0050767; GO:0045588; GO:0030223; GO:0032713; GO:0071864; GO:0071866; GO:0000122; GO:…	GO:0005515; GO:0008013; GO:0003677; GO:0000981; GO:0000978; GO:1990837; GO:0030331; GO:0070016; GO:0001228; GO:0042393; GO:0003700; GO:0000977; GO:0140416; GO:0008301; GO:0001222; GO:0043565; GO:0042826; GO:0045295; GO:0070742; GO:0000976; GO:0000987; GO:0001227; GO:0003682	GO:0005737; GO:0005634; GO:0005654; GO:0005667; GO:1990907; GO:0032993; GO:0090575	51176	TRUE	6.12994	2.50202e-16	2.30533e-14	chr4	108047545	108168956	121412	-	0	0	0	0	0	0	0	0	0	6.97587	6.08268	3.25967	31.0231	41.0416	20.3283	17.4772	25.883	21.579	8.30852	1.14509	2.39019	26.5496	20.5209	26.2092	17.0098	11.5248	12.9122	0	0
ENSG00000211821	ENST00000390469	TRDV2	protein_coding	TR_V_gene	T cell receptor delta variable 2 [Source:HGNC Symbol;Acc:HGNC:12263]	0.5	520	GO:0002376; GO:0045087; GO:0002250; GO:0006955		GO:0016020; GO:0005886; GO:0005615; GO:0042101	28517	TRUE	6.11982	2.53273e-16	2.31671e-14	chr14	22422371	22423042	672	+	0	0	0	0	0	0	0	0	0	6.97587	3.04134	2.17311	17.7275	21.498	7.74413	12.6224	5.17662	8.09212	4.15426	11.4509	4.78038	19.3088	16.3043	20.5115	13.4288	6.72279	11.0676	0	0
ENSG00000197019	ENST00000357949	SERTAD1	protein_coding	protein_coding	SERTA domain containing 1 [Source:HGNC Symbol;Acc:HGNC:17932]	0.5374	2084	GO:0030308; GO:0008284; GO:0000079; GO:0045893; GO:0045944	GO:0005515	GO:0005634; GO:0005737; GO:0016528	29950	TRUE	0.720725	3.47443e-16	3.15523e-14	chr19	40421589	40425992	4404	-	228.04	229.903	285.812	315.111	259.471	276.661	298.817	273.686	264.617	415.065	355.837	442.227	390.005	420.188	379.462	461.204	331.303	470.242	386.346	351.543	344.188	405.485	469.424	401.114	660.697	566.803	487.897	5.54538	5.53127
ENSG00000101082	ENST00000262866; ENST00000360672	SLA2	protein_coding	protein_coding	Src like adaptor 2 [Source:HGNC Symbol;Acc:HGNC:17329]	0.5416	2454	GO:0000122; GO:0043551; GO:0009966; GO:0046854; GO:0050776; GO:0042110; GO:0050860; GO:0050851; GO:0019724; GO:0050849	GO:0005515; GO:0046935; GO:0047485; GO:0035591	GO:0005737; GO:0016020; GO:0005794; GO:0031410; GO:0043231; GO:0005654; GO:0005886; GO:0010008; GO:0005942; GO:0005829; GO:0005770	84174	TRUE	3.04912	3.98347e-16	3.59167e-14	chr20	36612318	36646196	33879	-	2.86242	0.938381	2.93517	2.1807	0.870708	1.93469	1.87935	3.64914	6.26052	6.97587	12.1654	10.8655	25.4833	32.247	34.8486	26.2158	25.8831	35.9649	15.2323	14.8862	4.78038	37.4108	36.263	41.0231	22.6457	20.1684	23.9798	0.0591123	0.0191726
ENSG00000107796	ENST00000224784; ENST00000480297; ENST00000458159; ENST00000415557; ENST00000488967; ENST00000482085	ACTA2	protein_coding	protein_coding	actin alpha 2, smooth muscle [Source:HGNC Symbol;Acc:HGNC:130]	0.5208	895	GO:0009615; GO:0010628; GO:0006936; GO:0008217; GO:0014829; GO:0061041; GO:0061870; GO:0061874; GO:0070374; GO:0090131; GO:2000491; GO:0072144	GO:0000166; GO:0005524; GO:0019901	GO:0005737; GO:0005856; GO:0005615; GO:0005829; GO:0070062; GO:0032991; GO:0001725; GO:0005604; GO:0015629; GO:0030027; GO:0030175; GO:0030485; GO:0031514; GO:0044297; GO:0005869	59	TRUE	-0.562274	4.84097e-16	4.33387e-14	chr10	88935074	88991339	56266	-	704.427	679.972	804.225	1158.06	1309.57	1234.6	672.279	857.746	722.591	550.062	563.467	483.234	809.541	741.916	774.43	583.447	496.955	579.739	548.177	518.619	551.68	798.463	818.836	674.268	464.065	472.025	605.237	39.8736	38.0803
ENSG00000172673	ENST00000368250; ENST00000537166; ENST00000368248; ENST00000626040; ENST00000630369; ENST00000434358	THEMIS	protein_coding	protein_coding	thymocyte selection associated [Source:HGNC Symbol;Acc:HGNC:21569]	0.3874	3061	GO:0002376; GO:0002250; GO:0050852; GO:0043368; GO:0043383	GO:0005515	GO:0005634; GO:0005737; GO:0008180; GO:0005911	387357	TRUE	6.04996	5.02281e-16	4.465e-14	chr6	127708072	127918631	210560	-	0	0	0	0	0	0	0	0	0	5.81323	2.02756	8.69243	9.97173	13.6805	7.74413	14.5643	5.17662	14.386	2.76951	5.72546	8.36567	9.65442	10.9632	18.2325	14.324	15.3664	17.5237	0	0
ENSG00000198502	ENST00000374975	HLA-DRB5	protein_coding	protein_coding	major histocompatibility complex, class II, DR beta 5 [Source:HGNC Symbol;Acc:HGNC:4953]	0.5408	1250	GO:0006955; GO:0019882; GO:0002376; GO:0002250; GO:0002504; GO:0002503; GO:0019886; GO:0050870	GO:0023026; GO:0042605	GO:0016020; GO:0042613; GO:0016021; GO:0005765; GO:0005794; GO:0005783; GO:0005789; GO:0005886; GO:0005768; GO:0010008; GO:0005764; GO:0031902; GO:0070062; GO:0032588; GO:0000139; GO:0030666; GO:0012507; GO:0030669; GO:0071556; GO:0030658	3127	TRUE	0.508837	6.01976e-16	5.29047e-14	chr6	32517353	32530287	12935	-	1061.55	1335.02	1048.21	23716	23495.1	23955.4	1666.07	1745.96	1710.12	1282.2	1178.31	1215.34	35134.4	36260.1	34756.1	2814.36	1278.01	3183.3	1436.72	1670.75	1246.78	33440.5	37357.1	32009.3	2814.95	2579.3	2643.18	43.0376	53.5497
ENSG00000008516	ENST00000612971; ENST00000336577; ENST00000570755; ENST00000575441	MMP25	protein_coding	protein_coding	matrix metallopeptidase 25 [Source:HGNC Symbol;Acc:HGNC:14246]	0.6537	2394	GO:0006508; GO:0006954; GO:0030198; GO:0030574; GO:0060022	GO:0008270; GO:0046872; GO:0008233; GO:0016787; GO:0004222; GO:0008237; GO:0005515	GO:0031012; GO:0016020; GO:0005886; GO:0005576; GO:0031225; GO:0035579	64386	TRUE	1.79145	6.03523e-16	5.29047e-14	chr16	3046062	3060726	14665	+	38.1657	39.412	20.9131	27.2587	15.6728	33.8571	32.8886	26.4562	23.9987	46.5058	49.6752	52.1546	154.008	194.459	167.467	63.1121	77.6492	101.601	47.0816	76.7211	59.7548	144.817	192.841	167.511	103.849	92.1982	75.6286	0.807917	0.825434
ENSG00000105655	ENST00000582811; ENST00000338128; ENST00000457269; ENST00000582287; ENST00000581672; ENST00000578963; ENST00000582770; ENST00000577916; ENST00000577820; ENST00000583816; ENST00000583309; ENST00000578352; ENST00000581800; ENST00000583534	ISYNA1	protein_coding	protein_coding	inositol-3-phosphate synthase 1 [Source:HGNC Symbol;Acc:HGNC:29821]	0.6485	1252	GO:0008654; GO:0006021; GO:0006629	GO:0004512; GO:0016853; GO:0005515	GO:0005737; GO:0005829	51477	TRUE	-0.723754	6.45398e-16	5.61852e-14	chr19	18434388	18438167	3780	-	291.013	381.921	299.754	546.265	466.7	498.183	559.107	535.511	474.757	298.8	260.542	247.734	337.931	259.93	318.477	335.951	352.01	303.904	221.56	257.646	259.336	253.428	289.542	239.301	274.842	270.832	344.941	11.7795	15.2949
ENSG00000173762	ENST00000584284; ENST00000312648; ENST00000583376; ENST00000578509; ENST00000581744; ENST00000581434; ENST00000582480	CD7	protein_coding	protein_coding	CD7 molecule [Source:HGNC Symbol;Acc:HGNC:1695]	0.6663	1145	GO:0002250; GO:0002376; GO:0006955; GO:0042110; GO:0007169	GO:0038023; GO:0005515	GO:0016020; GO:0016021; GO:0005886	924	TRUE	3.44598	7.30932e-16	6.31956e-14	chr17	82314868	82317608	2741	-	1.90828	1.87676	4.40276	1.09035	0.870708	0	2.81902	2.73686	2.08684	6.97587	6.08267	9.77898	49.8586	44.9503	29.0405	32.0416	15.5298	39.5614	9.69328	16.0313	15.5363	33.7905	36.5441	15.9534	27.7528	41.2972	24.9021	0.0844609	0.0821828
ENSG00000289746	ENST00000698248	TARP	protein_coding	protein_coding	TCR gamma alternate reading frame protein [Source:NCBI gene (formerly Entrezgene);Acc:445347]	0.4183	1016				445347	TRUE	6.06743	7.58605e-16	6.49712e-14	chr7	38259643	38273636	13994	-	0	0	0	0	0	0	0	0	0	2.11988	5.39081	5.55273	21.1678	25.2892	13.1025	22.3962	20.7065	20.9732	6.92377	1.67561	0	29.9154	28.2444	25.9693	14.0918	16.6907	12.3124	0	0
ENSG00000142178	ENST00000270162; ENST00000644871; ENST00000644689; ENST00000478426; ENST00000644750; ENST00000644276	SIK1	protein_coding	protein_coding	salt inducible kinase 1 [Source:HGNC Symbol;Acc:HGNC:11142]	0.577	1180	GO:0006468; GO:0016310; GO:0035556; GO:0030154; GO:0007049; GO:0048511; GO:0046777; GO:0002028; GO:0045721; GO:0007346; GO:0045595; GO:0043153; GO:0042149; GO:0010830; GO:0010868; GO:0032792; GO:0043276; GO:0055007; GO:2000210	GO:0005524; GO:0004672; GO:0046872; GO:0000166; GO:0004674; GO:0016301; GO:0016740; GO:0000287; GO:0106310; GO:0005515; GO:0019901; GO:0071889; GO:0008140; GO:0042826	GO:0005634; GO:0005737	150094	TRUE	0.81483	7.61763e-16	6.49712e-14	chr21	43414483	43427131	12649	-	211.82	180.169	213.167	183.179	199.392	175.09	272.506	291.019	318.243	362.745	296.024	262.946	316.879	357.648	370.75	466.059	522.838	478.334	252.025	270.242	237.824	403.072	409.014	467.207	610.563	525.337	515.565	9.0971	7.65553
ENSG00000019582	ENST00000377795; ENST00000009530; ENST00000523836; ENST00000518797; ENST00000523813; ENST00000524315; ENST00000353334; ENST00000523208; ENST00000517752; ENST00000522246; ENST00000517791; ENST00000522153	CD74	protein_coding	protein_coding	CD74 molecule [Source:HGNC Symbol;Acc:HGNC:1697]	0.5871	1475	GO:0006955; GO:0019882; GO:0006886; GO:0043066; GO:0002376; GO:0002250; GO:0001516; GO:0050731; GO:0070374; GO:0010628; GO:0032755; GO:0032757; GO:0065003; GO:0030336; GO:0090023; GO:0045893; GO:0001961; GO:0033674; GO:0034341; GO:0043030; GO:0043518; GO:1902166; GO:0060907; GO:0048146; GO:2000343; GO:0002286; GO:0032722; GO:0031394; GO:0001934; GO:0043123; GO:0043410; GO:0045058; GO:0045657; GO:…	GO:0042289; GO:0042802; GO:0005515; GO:0044183; GO:0004896; GO:0035718; GO:0019955; GO:0001540; GO:0023026; GO:0042609; GO:0042658; GO:0050998	GO:0016020; GO:0016021; GO:0005794; GO:0005783; GO:0005789; GO:0005886; GO:0005768; GO:0005770; GO:0005764; GO:0005737; GO:0070062; GO:0009986; GO:0032588; GO:0000139; GO:0030666; GO:0043202; GO:0005634; GO:0012507; GO:0005765; GO:0030669; GO:0071556; GO:0032991; GO:0030658; GO:0005773; GO:0035692; GO:0042613; GO:0005771; GO:0009897; GO:0035693	972	TRUE	0.469802	8.09429e-16	6.85733e-14	chr5	150401637	150412969	11333	-	75150.1	73216.5	74474.1	70229.4	65441.7	70713.2	71701.8	75905.8	73298.2	85502	79115.4	79734.6	115461	118259	112732	111838	97869	124258	90855.1	86921.6	80440.7	114998	112717	96357.7	109824	106460	106501	2582	2488.83
ENSG00000163734	ENST00000296026; ENST00000511669; ENST00000502974; ENST00000510390	CXCL3	protein_coding	protein_coding	C-X-C motif chemokine ligand 3 [Source:HGNC Symbol;Acc:HGNC:4604]	0.519	1032	GO:0006955; GO:0006935; GO:0009605; GO:0006954; GO:0006952; GO:0030593; GO:0070098; GO:0061844; GO:0071222	GO:0008009; GO:0005125; GO:0045236	GO:0005576; GO:0005615	2921	TRUE	4.25077	8.15838e-16	6.86555e-14	chr4	74036589	74038807	2219	-	4.77071	0.938381	4.03586	2.1807	3.48283	4.83673	2.81903	2.73686	0	40.6926	53.7304	67.3664	105.257	160.258	121.97	86.4151	124.239	130.373	22.1561	9.16073	17.9265	53.0993	55.3783	67.2323	229.843	176.713	150.393	0.234273	0.0455908
ENSG00000205336	ENST00000565587; ENST00000568791; ENST00000570044; ENST00000567553; ENST00000565314; ENST00000564912; ENST00000562673; ENST00000564907; ENST00000568908; ENST00000568909; ENST00000566778; ENST00000562101; ENST00000561872; ENST00000561988; ENST00000567835; ENST00000569372; ENST00000563548; ENST00000562003; ENST00000561833; ENST00000569531; ENST00000565013; ENST00000561696; ENST00000562414; ENST0000…	ADGRG1	protein_coding	protein_coding	adhesion G protein-coupled receptor G1 [Source:HGNC Symbol;Acc:HGNC:4512]	0.5972	1097	GO:0007186; GO:0007166; GO:0007165; GO:0007155; GO:0030154; GO:0007399; GO:0001525; GO:0007266; GO:0010573; GO:0008285; GO:0016477; GO:0007189; GO:0007267; GO:0045785; GO:2001223; GO:0070528; GO:0035025; GO:0021819; GO:0021801; GO:0007420; GO:0021796; GO:0061351; GO:0061484; GO:0072520; GO:2000179	GO:0004930; GO:0004888; GO:0008201; GO:0005515; GO:0050840; GO:0005518	GO:0016021; GO:0016020; GO:0005886; GO:0005576; GO:0045121; GO:0005887; GO:0070062; GO:0097451	9289	TRUE	2.97202	1.16676e-15	9.75368e-14	chr16	57610652	57665580	54929	+	1.99586	0.938381	1.46759	5.45175	1.74142	1.93469	1.87935	4.56143	1.04342	18.6024	8.11023	10.8655	31.0232	33.2242	28.0724	23.225	10.3532	30.5702	5.53902	11.4509	5.97548	16.8952	24.8539	19.372	23.2766	34.1399	26.7467	0.0922025	0.0428894
ENSG00000275395	ENST00000616721; ENST00000595713	FCGBP	protein_coding	protein_coding	Fc gamma binding protein [Source:HGNC Symbol;Acc:HGNC:13572]	0.5997	6640				8857	TRUE	6.04471	1.52165e-15	1.26367e-13	chr19	39863323	39934626	71304	-	0	0	0	0	0	0	0	0.912285	1.04342	5.81323	4.05512	4.34621	27.6992	18.5664	26.1365	19.4191	20.7065	14.386	5.53901	10.3058	7.17057	8.44761	23.8943	33.0464	13.4288	24.9704	38.7366	0	0
ENSG00000100450	ENST00000216338; ENST00000557220; ENST00000382548	GZMH	protein_coding	protein_coding	granzyme H [Source:HGNC Symbol;Acc:HGNC:4710]	0.5447	714	GO:0006508; GO:0006915; GO:0019835	GO:0004252; GO:0008233; GO:0016787; GO:0008236	GO:0016020; GO:0005764; GO:0005737; GO:0043231; GO:0044194	2999	TRUE	6.01998	1.65711e-15	1.36717e-13	chr14	24606480	24609699	3220	-	0	0	0	0	0	0	0	0	0	2.32529	1.01378	5.43277	17.7275	18.5665	14.5202	22.6104	5.17662	31.713	1.38475	4.58037	2.39019	12.068	22.6413	19.372	23.2766	18.651	13.0391	0	0
ENSG00000152518	ENST00000282388	ZFP36L2	protein_coding	protein_coding	ZFP36 ring finger protein like 2 [Source:HGNC Symbol;Acc:HGNC:1108]	0.544	3693	GO:0006417; GO:0010629; GO:0043488; GO:0061014; GO:0061158; GO:1900153; GO:0006402; GO:0071356; GO:0070371; GO:0045599; GO:0071560; GO:0097011; GO:0030097; GO:0044344; GO:0009611; GO:0071364; GO:2000737; GO:0071385; GO:0060216; GO:0033077; GO:0000165; GO:0000288; GO:0035019; GO:0045577; GO:0048103; GO:1901991	GO:0046872; GO:0003723; GO:0003729; GO:0035925; GO:0005515	GO:0005634; GO:0005737; GO:1990904	678	TRUE	0.390404	1.66874e-15	1.36783e-13	chr2	43222402	43226606	4205	-	1986.52	2164.84	2155.88	2060.76	1973.9	2080.76	2569.07	2587.24	2556.38	2465.97	2382.38	2384.99	2569.38	2367.71	2313.56	3306.11	3509.75	3098.38	2619.95	2394.39	2366.29	2799.78	2793.1	3284.12	3563.11	3369.08	3311.06	27.2604	29.3917
ENSG00000065675	ENST00000397176; ENST00000539722; ENST00000263125	PRKCQ	protein_coding	protein_coding	protein kinase C theta [Source:HGNC Symbol;Acc:HGNC:9410]	0.4728	3192	GO:0006468; GO:0016310; GO:0006355; GO:0080090; GO:0002376; GO:0006954; GO:0035556; GO:0050870; GO:0018105; GO:0001558; GO:0032753; GO:0051092; GO:0060326; GO:0006509; GO:0032212; GO:0038095; GO:0051973; GO:1904355; GO:0032740; GO:0046627; GO:0007411; GO:0090330; GO:0070233; GO:2000318; GO:2000570; GO:0032743; GO:0035739; GO:0042110; GO:2000563	GO:0005524; GO:0004672; GO:0004674; GO:0046872; GO:0000166; GO:0016301; GO:0016740; GO:0106310; GO:0005515; GO:0004697; GO:0004698	GO:0005737; GO:0016020; GO:0005886; GO:0016235; GO:0034451; GO:0005829; GO:0001772	5588	TRUE	4.41099	2.03485e-15	1.65715e-13	chr10	6427143	6580301	153159	-	0	1.87676	1.46759	0	0	0.967345	0.939675	0	1.04342	13.9517	3.04134	9.77898	18.8355	30.2926	16.4563	23.3029	10.3532	44.0571	8.30852	6.87055	3.58529	18.102	23.6131	37.6045	28.6481	26.8911	24.9021	0	0.0294797
ENSG00000166278	ENST00000469372; ENST00000695637; ENST00000497706; ENST00000452323; ENST00000452202; ENST00000411571; ENST00000413154; ENST00000484636; ENST00000442278; ENST00000447952; ENST00000418949; ENST00000299367; ENST00000468407; ENST00000482060; ENST00000695638; ENST00000695644; ENST00000383177; ENST00000695639; ENST00000695640; ENST00000494905; ENST00000485690; ENST00000486124; ENST00000695645; ENST0000…	C2	protein_coding	protein_coding	complement C2 [Source:HGNC Symbol;Acc:HGNC:1248]	0.5524	1629	GO:0006508; GO:0002376; GO:0006958; GO:0006956; GO:0045087; GO:0009617; GO:2000427; GO:0032496; GO:0097066	GO:0004252; GO:0008233; GO:0016787; GO:0008236; GO:0046872; GO:0005515	GO:0005576; GO:0070062; GO:0005615; GO:0005601	717	TRUE	0.733366	2.08337e-15	1.6858e-13	chr6	31897785	31945673	47889	+	1154.91	991.196	1052.68	1078.29	946.829	1000.27	1107.15	1091.11	1040.47	1328.68	1122.63	1201.44	1966.36	2258.67	2071.28	1505.88	1372.23	1928.85	1399.4	1454.28	1270.09	2382.69	2364.3	2125.84	1873.04	1698.78	1504.93	35.9289	30.5082
ENSG00000173535	ENST00000517558; ENST00000356864; ENST00000518135	TNFRSF10C	protein_coding	protein_coding	TNF receptor superfamily member 10c [Source:HGNC Symbol;Acc:HGNC:11906]	0.5284	898	GO:0006915; GO:0043065; GO:0036462	GO:0005515; GO:0045569; GO:0004888	GO:0016020; GO:0005886; GO:0031225; GO:0009986	8794	TRUE	-0.539064	2.16024e-15	1.73686e-13	chr8	23102921	23117445	14525	+	273.838	268.376	229.31	491.747	505.881	431.436	194.513	226.247	209.728	194.162	194.646	160.81	288.073	281.428	296.213	140.789	144.945	148.356	184.173	168.329	180.46	328.25	312.593	295.138	130.707	167.109	162.324	15.4418	14.9729
ENSG00000255833	ENST00000537858	TIFAB	protein_coding	protein_coding	TIFA inhibitor [Source:HGNC Symbol;Acc:HGNC:34024]	0.5342	5867	GO:0007249; GO:0007356; GO:0021559; GO:0021650; GO:0030432; GO:0031223; GO:0035112; GO:0042472; GO:0048634; GO:0048806; GO:0048839; GO:0050885; GO:0071626; GO:0090102; GO:0090103; GO:0097094; GO:0098583; GO:1901078; GO:1905747; GO:1905748	GO:0005515		497189	TRUE	1.13149	2.62749e-15	2.09916e-13	chr5	135444226	135452351	8126	-	86.8269	76.0088	70.811	90.3692	82.7173	95.7672	77.0533	66.1329	58.4315	115.612	106.447	97.7898	245.552	297.063	242.972	112.631	95.3175	157.347	131.238	150.007	102.778	304.114	289.542	247.278	182.632	118.129	98.5865	0.749992	0.649569
ENSG00000159788	ENST00000336727; ENST00000506631; ENST00000344733; ENST00000502947; ENST00000514268; ENST00000382788; ENST00000511805; ENST00000513784; ENST00000338806; ENST00000506998; ENST00000508158; ENST00000505570; ENST00000512990; ENST00000503041; ENST00000504194; ENST00000643191; ENST00000512266; ENST00000513991; ENST00000515521; ENST00000510803; ENST00000509746; ENST00000511709; ENST00000507041; ENST0000…	RGS12	protein_coding	protein_coding	regulator of G protein signaling 12 [Source:HGNC Symbol;Acc:HGNC:9994]	0.5817	1717	GO:0007165; GO:0050790; GO:0009968; GO:0008277; GO:0007186	GO:0005515; GO:0030695; GO:0005096; GO:0003924	GO:0005634; GO:0005737; GO:0005654; GO:0005730; GO:0005829; GO:0042995; GO:0030425; GO:0045202; GO:0005886; GO:0016363; GO:0000794	6002	TRUE	-0.351322	2.92201e-15	2.31978e-13	chr4	3293021	3439913	146893	+	2650.6	2680.02	2637.25	2776.04	2946.48	3051.97	2912.99	2874.61	2800.54	2318.31	2154.29	2140.51	2023.15	1985.63	2075.42	2427.39	2169	2348.51	2241.92	2271.86	2161.92	2266.38	2032.14	1923.52	2230.97	2260.78	2490.21	78.2335	78.2609
ENSG00000196092	ENST00000358127; ENST00000377852; ENST00000523241; ENST00000651550; ENST00000377853; ENST00000377840; ENST00000520154; ENST00000520281; ENST00000446742; ENST00000522003; ENST00000523145; ENST00000523493; ENST00000414447; ENST00000377847; ENST00000524340; ENST00000522932; ENST00000520083; ENST00000651199	PAX5	protein_coding	protein_coding	paired box 5 [Source:HGNC Symbol;Acc:HGNC:8619]	0.5773	2639	GO:0006355; GO:0030154; GO:0007399; GO:0007283; GO:0006357; GO:0048856; GO:0006366; GO:0000122; GO:0007568; GO:0021670; GO:0021987; GO:0030183; GO:0030534; GO:0035914; GO:0045944; GO:0048701; GO:0051573	GO:0003677; GO:0005515; GO:0000981; GO:0000978; GO:0060090; GO:0003676; GO:0001228; GO:0003700	GO:0005634; GO:0043231; GO:0005654; GO:0005829; GO:0001650; GO:0000785	5079	TRUE	3.63235	3.08636e-15	2.43495e-13	chr9	36833269	37034268	201000	-	2.86242	5.63028	2.56877	0	1.74142	0.967346	0	2.73686	0	6.97587	21.2894	23.9042	31.0231	48.8698	25.1684	4.85478	15.5299	21.579	16.6171	24.047	16.7313	48.2721	46.383	23.9301	17.905	13.4456	8.3007	0.0549684	0.106972
ENSG00000164483	ENST00000439090; ENST00000368134; ENST00000457563; ENST00000437477; ENST00000463253; ENST00000532763; ENST00000528422; ENST00000526886; ENST00000533296; ENST00000324172; ENST00000524930; ENST00000532309; ENST00000531544; ENST00000529723; ENST00000529119	SAMD3	protein_coding	protein_coding	sterile alpha motif domain containing 3 [Source:HGNC Symbol;Acc:HGNC:21574]	0.4213	1267		GO:0005515		154075	TRUE	4.08009	3.66927e-15	2.87685e-13	chr6	130144315	130365425	221111	-	0.954141	0	2.20138	2.1807	0	0.967345	0	0	1.04342	6.97587	6.08268	9.77898	15.5116	20.5208	12.5842	12.6224	10.3532	25.1755	4.15427	8.01564	7.17058	22.9293	22.4887	33.0464	22.3814	22.0892	25.8244	0.0381641	0
ENSG00000139318	ENST00000279488; ENST00000308385; ENST00000547291; ENST00000547140; ENST00000548755	DUSP6	protein_coding	protein_coding	dual specificity phosphatase 6 [Source:HGNC Symbol;Acc:HGNC:3072]	0.5384	1566	GO:0006470; GO:0016311; GO:0001933; GO:0009410; GO:0010033; GO:0010942; GO:0014070; GO:0030154; GO:0060420; GO:0070373; GO:0070848; GO:0043065; GO:0043409; GO:0035335; GO:0000165; GO:0070371; GO:0051409	GO:0016791; GO:0008138; GO:0016787; GO:0004722; GO:0004721; GO:0017018; GO:0005515; GO:0004725; GO:0017017; GO:0008330	GO:0005737; GO:0005654; GO:0005829	1848	TRUE	0.889313	3.69796e-15	2.88144e-13	chr12	89347235	89352501	5267	-	1872.03	1779.17	1869.7	793.774	726.171	818.375	1219.7	1260.78	1219.76	2259.02	2137.05	2253.51	1691.87	1714.95	1781.15	2035.13	2179.36	2450.12	2185.14	2203.16	2128.47	1851.24	1682.43	1917.83	3180.83	2837.98	2525.26	60.5814	56.9644
ENSG00000102245	ENST00000370629; ENST00000695724; ENST00000695725; ENST00000695726; ENST00000370628; ENST00000695727; ENST00000695728; ENST00000695729	CD40LG	protein_coding	protein_coding	CD40 ligand [Source:HGNC Symbol;Acc:HGNC:11935]	0.4352	2197	GO:0006955; GO:0043066; GO:0006954; GO:0030168; GO:0071902; GO:0007154; GO:0023052; GO:0007229; GO:0042102; GO:0032733; GO:0032735; GO:0032753; GO:0051092; GO:0031295; GO:0045190; GO:0042100; GO:0007159; GO:0023035; GO:2000353; GO:0002637; GO:0030183; GO:0007165	GO:0005164; GO:0005125; GO:0005102; GO:0005515; GO:0043539; GO:0005178; GO:0005174	GO:0016020; GO:0016021; GO:0005794; GO:0005886; GO:0005576; GO:0005615; GO:0009986; GO:0005887; GO:0009897	959	TRUE	5.90968	3.96295e-15	3.06898e-13	chrX	136648158	136660390	12233	+	0	0	0	0	0	0	0	0	0	16.277	5.0689	5.43277	28.8072	20.5208	11.6162	21.361	10.3532	21.579	1.38475	2.29018	3.58529	14.4816	13.2121	23.9301	20.5908	16.3268	16.6014	0	0
ENSG00000103313	ENST00000219596; ENST00000339854; ENST00000536980; ENST00000537682; ENST00000538326; ENST00000542898; ENST00000697124; ENST00000536379; ENST00000539145; ENST00000541159; ENST00000570511; ENST00000572244; ENST00000574583; ENST00000576315; ENST00000539154	MEFV	protein_coding	protein_coding	MEFV innate immuity regulator, pyrin [Source:HGNC Symbol;Acc:HGNC:6998]	0.5472	2212	GO:0002376; GO:0045087; GO:0006954; GO:0016567; GO:0010468; GO:0010508; GO:0002221; GO:0032731; GO:0070269; GO:2001056; GO:0034341; GO:0032651; GO:0032691; GO:0032695; GO:0050728; GO:0071641; GO:1900016; GO:1900226; GO:1904270	GO:0005515; GO:0008270; GO:0046872; GO:0003779; GO:0042802; GO:0061630	GO:0005634; GO:0005737; GO:0031410; GO:0005654; GO:0005829; GO:0042995; GO:0005856; GO:0005874; GO:0005776; GO:0030027; GO:0001726; GO:0005875; GO:0061702	4210	TRUE	1.80631	4.17332e-15	3.21219e-13	chr16	3242027	3256633	14607	-	6.69189	9.38381	10.4483	20.7166	10.4485	23.2163	13.1554	6.386	13.5645	15.1144	12.1654	15.2118	52.0745	43.2516	40.6567	27.9379	25.8831	37.7632	29.0798	17.1764	15.5399	85.683	81.7596	80.9066	59.3492	31.6932	30.4359	0.153314	0.212702
ENSG00000163874	ENST00000640233; ENST00000373087; ENST00000472312; ENST00000471012	ZC3H12A	protein_coding	protein_coding	zinc finger CCCH-type containing 12A [Source:HGNC Symbol;Acc:HGNC:26259]	0.6084	1591	GO:0010628; GO:0006915; GO:0010468; GO:0030154; GO:0006974; GO:0002376; GO:0051607; GO:0007399; GO:0016579; GO:0006954; GO:0061014; GO:0061158; GO:0090503; GO:0045944; GO:0001525; GO:0098586; GO:0071222; GO:0090502; GO:0071347; GO:0071356; GO:2000627; GO:0042307; GO:0034599; GO:0032689; GO:0032720; GO:0032715; GO:0001933; GO:0050852; GO:0051259; GO:1901223; GO:0045766; GO:0010595; GO:0043124; GO:…	GO:0046872; GO:0016787; GO:0003723; GO:0004843; GO:0003677; GO:0005515; GO:0004519; GO:0004518; GO:0035925; GO:0003729; GO:0004521; GO:0003682; GO:0043022; GO:0003730; GO:0035613; GO:0004540; GO:0035198; GO:0004532	GO:0005737; GO:0005634; GO:0016020; GO:0032991; GO:0005783; GO:0005654; GO:0005791; GO:0005856; GO:0036464; GO:0000932; GO:0030867; GO:0042406	80149	TRUE	0.670426	4.49003e-15	3.43501e-13	chr1	37474580	37484377	9798	+	365.436	396.935	361.393	471.031	513.718	499.15	490.51	473.476	484.147	505.75	443.022	403.111	698.021	711.388	637.922	833.081	771.315	823.598	558.056	531.322	460.112	844.762	1105.32	1034.69	813.785	640.586	629.931	11.6402	12.5091
ENSG00000036672	ENST00000260187; ENST00000455332; ENST00000525735; ENST00000525189; ENST00000532613; ENST00000531070; ENST00000527843	USP2	protein_coding	protein_coding	ubiquitin specific peptidase 2 [Source:HGNC Symbol;Acc:HGNC:12618]	0.5689	1550	GO:0006511; GO:0016579; GO:0006508; GO:0000122; GO:0007517; GO:0007049; GO:0048511; GO:0032922; GO:0050821; GO:0048512; GO:1901796; GO:0045931; GO:0043153; GO:0045475	GO:0004843; GO:0046872; GO:0008233; GO:0008234; GO:0031625; GO:0016787; GO:0005515; GO:0030332; GO:0004197; GO:0042802	GO:0005634; GO:0005737; GO:0016020; GO:0048471; GO:0005654; GO:0005813	9099	TRUE	-0.34167	5.10629e-15	3.88294e-13	chr11	119355215	119381711	26497	-	3305.14	3312.48	3315.27	2460.92	2418.83	2370.97	2800.23	2770.61	2732.72	2669.44	2655.09	2436.05	2055.29	1779.44	1982.5	2392.44	2329.48	2367.39	2554.87	2821.51	2737.96	1920.02	1763.96	1640.92	2034.01	2277.1	2489.29	108.063	107.152
ENSG00000140511	ENST00000359595; ENST00000558770; ENST00000562889; ENST00000562281; ENST00000563808	HAPLN3	protein_coding	protein_coding	hyaluronan and proteoglycan link protein 3 [Source:HGNC Symbol;Acc:HGNC:21446]	0.6108	1624	GO:0007155; GO:0008284; GO:0043627; GO:0007417; GO:0001501	GO:0005540	GO:0005576; GO:0005615; GO:0031012	145864	TRUE	1.87255	5.3527e-15	4.04594e-13	chr15	88877294	88895597	18304	-	22.8994	22.5211	22.3807	19.6262	23.5091	17.4122	25.3712	19.158	23.9987	23.2529	27.3721	20.6446	67.5861	79.1516	71.6331	95.1536	103.532	106.097	55.3901	27.4822	28.6823	83.2693	150.955	123.069	142.345	102.763	83.0069	0.714588	0.695315
ENSG00000211896	ENST00000390548; ENST00000390549; ENST00000390542	IGHG1	protein_coding	IG_C_gene	immunoglobulin heavy constant gamma 1 (G1m marker) [Source:HGNC Symbol;Acc:HGNC:5525]	0.6112	1590	GO:0002376; GO:0002250; GO:0006910; GO:0006911; GO:0006958; GO:0042742; GO:0045087; GO:0050853; GO:0050871; GO:0001788; GO:0097278	GO:0005515; GO:0003823; GO:0034987; GO:0034988	GO:0016020; GO:0016021; GO:0005886; GO:0005576; GO:0005615; GO:0019814; GO:0009897; GO:0042571; GO:0070062; GO:0072562; GO:0071735	3500	TRUE	5.23681	5.56013e-15	4.17771e-13	chr14	105736343	105743071	6729	-	0	0	0.663242	0	0.870708	0.967341	0	0	0	12.2823	7.33719	13.0386	30.5204	42.4983	19.8819	11.1965	10.3532	15.0571	1.38475	13.485	9.56077	25.858	45.9114	41.4299	9.58971	3.84159	7.3784	0	0
ENSG00000135048	ENST00000377044; ENST00000377057; ENST00000538669; ENST00000377066; ENST00000542935; ENST00000396272; ENST00000474495; ENST00000377055; ENST00000377043; ENST00000537329; ENST00000546219; ENST00000543165; ENST00000545719	CEMIP2	protein_coding	protein_coding	cell migration inducing hyaluronidase 2 [Source:HGNC Symbol;Acc:HGNC:11869]	0.437	2195	GO:0008152; GO:0001525; GO:0030214; GO:1903670	GO:0016787; GO:0005509; GO:0016798; GO:0004415; GO:0045296	GO:0016020; GO:0016021; GO:0043231; GO:0005730; GO:0005829; GO:0005886; GO:0005887; GO:0070062	23670	TRUE	0.52185	5.85279e-15	4.37158e-13	chr9	71683366	71816690	133325	-	304.372	302.159	330.574	287.929	266.437	266.02	315.73	255.44	255.638	456.92	387.264	429.189	510.773	433.868	428.831	389.354	455.542	413.666	436.197	466.052	352.553	382.634	409.295	426.184	457.601	384.16	395.7	7.02729	6.90205
ENSG00000184922	ENST00000592415; ENST00000587489; ENST00000331495; ENST00000585852; ENST00000592006; ENST00000592527; ENST00000587856; ENST00000591434; ENST00000586643; ENST00000589911; ENST00000586092	FMNL1	protein_coding	protein_coding	formin like 1 [Source:HGNC Symbol;Acc:HGNC:1212]	0.6081	1734	GO:0016043; GO:0030036; GO:0008360; GO:0007010; GO:0022604; GO:0051014; GO:0016477; GO:0030866	GO:0031267; GO:0003779; GO:0005515; GO:0051015; GO:0003674; GO:0032794	GO:0005829; GO:0005737; GO:0016020; GO:0031410; GO:0005886; GO:0042995; GO:0005938; GO:0045335; GO:0070062; GO:0032059; GO:0016021	752	TRUE	0.477851	5.92318e-15	4.39814e-13	chr17	45221444	45247319	25876	+	1568.61	1632.78	1508.31	1031.47	1073.59	1246.91	1385.08	1453.27	1451.39	1934.64	1683.89	1756.96	1863.61	1967.06	1824.71	2034.16	1651.34	2353.01	1944.2	1972.99	1754.4	1932.09	1808.14	1555.45	2084.15	1927.85	2090.86	45.8442	47.2125
ENSG00000188404	ENST00000650983; ENST00000236147; ENST00000497295; ENST00000463108; ENST00000460650; ENST00000479657; ENST00000466340	SELL	protein_coding	protein_coding	selectin L [Source:HGNC Symbol;Acc:HGNC:10720]	0.4382	1172	GO:0007155; GO:0050900; GO:0007159; GO:0050901; GO:0016339	GO:0046872; GO:0030246; GO:0005509; GO:0005515; GO:0008201; GO:0002020; GO:0043208; GO:0070492	GO:0016020; GO:0016021; GO:0005886; GO:0012505; GO:0005887; GO:0030667	6402	TRUE	4.22566	9.52665e-15	7.00007e-13	chr1	169690665	169711702	21038	-	6.67899	0.938381	5.87034	2.1807	0.870708	0	0	3.64914	2.08684	30.2288	22.3031	40.2024	73.1259	59.608	51.3048	36.8963	20.7065	46.7545	29.0799	19.4666	17.9264	92.9237	70.2771	72.93	59.0867	42.2575	52.5711	0.288803	0.0401448
ENSG00000151704	ENST00000392665; ENST00000392666; ENST00000440599; ENST00000324036; ENST00000392664; ENST00000531562	KCNJ1	protein_coding	protein_coding	potassium inwardly rectifying channel subfamily J member 1 [Source:HGNC Symbol;Acc:HGNC:6255]	0.4322	2328	GO:0006811; GO:0034220; GO:0006813; GO:0034765; GO:0071805; GO:1990573	GO:0000166; GO:0005524; GO:0005244; GO:0005242; GO:0005546; GO:0015272	GO:0016020; GO:0016021; GO:0005886	3758	TRUE	-0.710406	9.53824e-15	7.00007e-13	chr11	128836315	128867373	31059	-	325.362	274.007	311.495	1004.21	999.573	952.835	479.235	475.3	418.411	272.059	291.969	285.764	491.937	444.617	571.129	267.012	284.714	229.277	249.256	224.438	274.873	465.825	472.263	474.044	261.414	262.189	305.281	7.08276	5.90143
ENSG00000186407	ENST00000392619; ENST00000412268	CD300E	protein_coding	protein_coding	CD300e molecule [Source:HGNC Symbol;Acc:HGNC:28874]	0.5372	2036	GO:0002376	GO:0005515; GO:0004888	GO:0016020; GO:0016021; GO:0005886	342510	TRUE	1.70476	9.89348e-15	7.20891e-13	chr17	74609885	74623738	13854	-	14.9452	11.1248	11.1399	7.22607	12.6828	10.6408	15.9744	20.9826	15.6513	16.277	6.08268	20.6445	39.8869	58.6308	35.8166	40.7802	41.4129	58.4431	16.617	22.7994	22.7068	68.7877	51.4165	39.8835	84.1538	58.4959	56.2535	0.371999	0.273963
ENSG00000153064	ENST00000502990; ENST00000504592; ENST00000428908; ENST00000508653; ENST00000322953; ENST00000444316; ENST00000510950; ENST00000504403	BANK1	protein_coding	protein_coding	B cell scaffold protein with ankyrin repeats 1 [Source:HGNC Symbol;Acc:HGNC:18233]	0.4113	2294	GO:0007165; GO:0042113; GO:0050731; GO:0050853; GO:0051898; GO:0050869; GO:0000165; GO:0009617; GO:0032715; GO:0043410; GO:0043491; GO:0045947	GO:0005515; GO:0005102; GO:0002020; GO:1990782; GO:0043274; GO:0035591	GO:0048471	55024	TRUE	1.92562	9.93703e-15	7.20891e-13	chr4	101411286	102074812	663527	+	5.72485	9.38381	10.64	9.81314	7.83637	4.83673	3.7587	6.386	3.13026	29.0661	14.1929	20.6445	33.2391	44.9503	21.2964	15.5353	15.5298	17.9825	29.0798	19.4666	27.4873	43.4449	35.4197	43.3021	17.0098	20.1684	11.9899	0.12647	0.205099
ENSG00000115590	ENST00000464994; ENST00000493749; ENST00000332549; ENST00000393414; ENST00000457817; ENST00000441002; ENST00000482658; ENST00000474085; ENST00000485335	IL1R2	protein_coding	protein_coding	interleukin 1 receptor type 2 [Source:HGNC Symbol;Acc:HGNC:5994]	0.5047	935	GO:0019221; GO:0006955; GO:0010955; GO:0016485; GO:0032690; GO:1900016; GO:2000660	GO:0005515; GO:0004908; GO:0004910; GO:0019966	GO:0016020; GO:0016021; GO:0005886; GO:0005576; GO:0005737	7850	TRUE	1.69843	1.08781e-14	7.84655e-13	chr2	101991960	102028544	36585	+	7.63314	8.44543	6.97103	7.63244	11.3192	6.77142	6.57772	12.772	13.5644	26.7409	14.1929	32.5966	31.0231	27.3611	35.8166	33.9834	31.0597	43.158	23.5408	25.192	13.146	36.204	28.9542	33.0463	44.7627	34.5743	29.5136	0.413635	0.452788
ENSG00000078596	ENST00000373298; ENST00000434584; ENST00000469541; ENST00000482194; ENST00000462038; ENST00000461357	ITM2A	protein_coding	protein_coding	integral membrane protein 2A [Source:HGNC Symbol;Acc:HGNC:6173]	0.4698	866	GO:0002317; GO:0042985	GO:0005515; GO:0001540	GO:0016020; GO:0016021; GO:0005886; GO:0005794	9452	TRUE	5.81879	1.26373e-14	9.06364e-13	chrX	79360384	79367667	7284	-	0	0	0	0	0	0	0.939675	0	0	3.48793	4.05512	5.43277	25.4833	10.749	11.6162	34.9544	36.2363	26.0746	1.38475	4.58037	3.58529	10.8612	18.2721	25.0696	31.3338	16.3268	17.5237	0	0
ENSG00000134574	ENST00000622878; ENST00000614825; ENST00000256996; ENST00000378601; ENST00000622090; ENST00000615695; ENST00000610805; ENST00000612309; ENST00000617022; ENST00000378600; ENST00000378603; ENST00000616278; ENST00000617847; ENST00000614394; ENST00000620515; ENST00000614884	DDB2	protein_coding	protein_coding	damage specific DNA binding protein 2 [Source:HGNC Symbol;Acc:HGNC:2718]	0.5425	1180	GO:0006281; GO:0016567; GO:0006974; GO:0051865; GO:0006289; GO:0009411; GO:0000209; GO:0035518; GO:0034644; GO:0070914; GO:0006290	GO:0003684; GO:0005515; GO:0003677; GO:0004842; GO:0044877	GO:0005634; GO:0005654; GO:0030054; GO:0080008; GO:0032991; GO:0005694; GO:0090734; GO:0031464; GO:0031465	1643	TRUE	-0.403415	1.33901e-14	9.54934e-13	chr11	47214465	47239217	24753	+	788.12	724.43	684.262	980.095	1002.19	982.823	769.028	820.818	751.262	592.949	572.785	610.643	631.543	618.555	631.147	632.093	595.311	665.352	535.902	609.188	555.719	657.707	717.048	626.742	619.515	634.823	676.096	33.8477	30.7817
ENSG00000182197	ENST00000378204; ENST00000684189; ENST00000684443; ENST00000437196; ENST00000436216	EXT1	protein_coding	protein_coding	exostosin glycosyltransferase 1 [Source:HGNC Symbol;Acc:HGNC:3512]	0.4523	3005	GO:0006486; GO:0015012; GO:0007165; GO:0001501; GO:0001503; GO:0000902; GO:0001958; GO:0001974; GO:0002062; GO:0002067; GO:0002244; GO:0002524; GO:0003128; GO:0003415; GO:0003416; GO:0006024; GO:0007033; GO:0007155; GO:0007166; GO:0007224; GO:0007369; GO:0007411; GO:0007420; GO:0007492; GO:0007498; GO:0008217; GO:0008283; GO:0008543; GO:0009615; GO:0009642; GO:0010467; GO:0014033; GO:0015014; GO:…	GO:0016757; GO:0046872; GO:0016740; GO:0015020; GO:0005515; GO:0008375; GO:0042803; GO:0046982; GO:0042328; GO:0050508; GO:0050509	GO:0016021; GO:0016020; GO:0005794; GO:0005783; GO:0005789; GO:0000139; GO:0045202; GO:0030176	2131	TRUE	2.28123	1.45895e-14	1.03462e-12	chr8	117794490	118111826	317337	-	2.86242	6.56867	2.56827	4.37153	3.48284	0	8.45707	14.5966	7.30394	26.7409	17.2342	29.3369	22.1594	12.7033	27.1045	28.1577	36.2363	31.4694	20.7713	21.7567	19.1215	34.9973	21.6454	20.5116	33.1244	26.8912	28.5913	0.0482734	0.1096
ENSG00000186810	ENST00000373691; ENST00000373693	CXCR3	protein_coding	protein_coding	C-X-C motif chemokine receptor 3 [Source:HGNC Symbol;Acc:HGNC:4540]	0.618	1738	GO:0007186; GO:0007165; GO:0006915; GO:0006935; GO:0006954; GO:0070098; GO:0030155; GO:0045944; GO:0001525; GO:0006955; GO:0016525; GO:0007189; GO:0007155; GO:0007204; GO:0019722; GO:0060326; GO:0001937; GO:0007166; GO:0002685; GO:1900119	GO:0004930; GO:0005515; GO:0004950; GO:0016494; GO:0038023; GO:0016493; GO:0019957; GO:0019956; GO:0019958	GO:0016021; GO:0016020; GO:0005886; GO:0009897; GO:0005887; GO:0005737; GO:0009986	2833	TRUE	5.50076	1.98505e-14	1.39985e-12	chrX	71615916	71618511	2596	-	0	0	0.733793	0	0	0	0	0.912285	0	5.81323	2.02756	4.34621	31.0231	40.0644	33.8805	22.332	5.17662	36.8641	5.53901	4.58037	3.58529	15.6884	24.4565	14.8139	36.7054	17.2872	28.5913	0	0
ENSG00000160654	ENST00000533462; ENST00000527777; ENST00000392883; ENST00000532917; ENST00000292144; ENST00000528540; ENST00000532903	CD3G	protein_coding	protein_coding	CD3 gamma subunit of T-cell receptor complex [Source:HGNC Symbol;Acc:HGNC:1675]	0.4452	1207	GO:0007166; GO:0002250; GO:0015031; GO:0002376; GO:0007163; GO:0042110; GO:0065003; GO:0050852; GO:0045059; GO:0046631; GO:0046629; GO:0070228	GO:0004888; GO:0005515; GO:0042802; GO:0030159; GO:0042608	GO:0016020; GO:0005829; GO:0005886; GO:0042105; GO:0016021; GO:0009897; GO:0005887; GO:0030669; GO:0042106	917	TRUE	5.42189	2.11839e-14	1.48558e-12	chr11	118344344	118355161	10818	+	0	0	0.366896	0	0.870708	0.967345	0	0	1.04342	6.97587	3.04134	9.77898	23.2386	35.7699	10.6482	27.1961	25.8831	35.965	17.9391	6.87055	2.39019	25.3429	22.2076	27.222	23.2766	20.1684	16.6014	0	0
ENSG00000163599	ENST00000696479; ENST00000696049; ENST00000648405; ENST00000295854; ENST00000487393; ENST00000427473; ENST00000650075	CTLA4	protein_coding	protein_coding	cytotoxic T-lymphocyte associated protein 4 [Source:HGNC Symbol;Acc:HGNC:2505]	0.4655	1080	GO:0006974; GO:0002376; GO:0006955; GO:0002250; GO:0050853; GO:0050852; GO:0043065; GO:0030889; GO:0042129; GO:0042130; GO:0045590; GO:0050777	GO:0005515	GO:0110165; GO:0016020; GO:0016021; GO:0005886; GO:0009897; GO:0005887; GO:0048471; GO:0005794; GO:0098636; GO:0045334	1493	TRUE	5.40236	2.13379e-14	1.48811e-12	chr2	203853888	203873965	20078	+	1.90828	0	0.366896	0	0	0	0	0	1.04342	17.4397	8.11024	16.2983	36.563	53.7449	27.1044	22.3319	41.4129	49.4518	2.76951	5.72545	10.7559	19.3088	32.6085	22.7906	24.1719	21.1288	24.9021	0.0895442	0
ENSG00000111913	ENST00000613507; ENST00000259698; ENST00000643898; ENST00000538035; ENST00000463828; ENST00000378023; ENST00000510784; ENST00000540914; ENST00000643623; ENST00000644621; ENST00000645100; ENST00000647136; ENST00000473070; ENST00000644411; ENST00000647309; ENST00000645703; ENST00000606385	RIPOR2	protein_coding	protein_coding	RHO family interacting cell polarization regulator 2 [Source:HGNC Symbol;Acc:HGNC:13872]	0.4784	2776	GO:0007155; GO:0030154; GO:0006935; GO:0007517; GO:0007605; GO:0009968; GO:0048741; GO:0045663; GO:2000114; GO:0051491; GO:0007162; GO:1901741; GO:2000405; GO:0090023; GO:2000391; GO:1990869; GO:0035024; GO:2001107; GO:1903904; GO:1905872; GO:0045184; GO:0051260; GO:0060088; GO:0071260; GO:1901673; GO:0051726; GO:0042130	GO:0005515; GO:0071889; GO:0042802	GO:0005737; GO:0016020; GO:0005886; GO:0042995; GO:0005856; GO:0016324; GO:0030175; GO:0060171; GO:0032420	9750	TRUE	1.26952	2.1856e-14	1.51587e-12	chr6	24804282	25042170	237889	-	48.6611	48.6468	45.862	46.885	53.9839	60.9428	28.1934	35.5791	32.3473	67.4335	46.6338	73.8915	157.64	183.882	135.522	79.6184	67.296	110.601	66.4681	68.72	65.7303	158.091	220.15	191.441	103.849	66.2675	91.3076	0.888344	0.878643
ENSG00000128016	ENST00000597629; ENST00000594442; ENST00000594045; ENST00000652583; ENST00000600033	ZFP36	protein_coding	protein_coding	ZFP36 ring finger protein [Source:HGNC Symbol;Acc:HGNC:12862]	0.6143	1266	GO:0051028; GO:0000122; GO:0031047; GO:0043488; GO:0061158; GO:1900153; GO:0000288; GO:0006402; GO:0071222; GO:0060213; GO:2000637; GO:0071356; GO:0000165; GO:0038066; GO:0097011; GO:0044344; GO:0042594; GO:0009611; GO:0045600; GO:0035278; GO:0071364; GO:0032897; GO:0045616; GO:0071385; GO:0032680; GO:0070935; GO:0032703; GO:0045647; GO:0000289; GO:0006357; GO:0010837; GO:0030099; GO:0031086; GO:…	GO:0046872; GO:0005515; GO:0003723; GO:0003729; GO:0003677; GO:0035925; GO:0019901; GO:0003730; GO:0019899; GO:0071889; GO:0044877; GO:0070063; GO:0031072; GO:0019957	GO:0005737; GO:0005634; GO:1990904; GO:0000932; GO:0010494; GO:0005829; GO:0030014; GO:0070578	7538	TRUE	0.695851	2.26296e-14	1.56095e-12	chr19	39406847	39409412	2566	+	322.5	269.316	283.978	237.696	220.289	261.183	355.197	320.212	369.371	606.901	440.994	551.969	365.63	329.31	406.567	519.461	440.012	513.4	635.602	610.334	549.744	352.386	354.761	325.905	617.725	421.615	456.538	12.9096	10.6661
ENSG00000244682	ENST00000502411; ENST00000496692; ENST00000466542; ENST00000465075; ENST00000473530; ENST00000473712; ENST00000482226; ENST00000467903; ENST00000507374; ENST00000508651	FCGR2C	protein_coding	protein_coding	Fc gamma receptor IIc (gene/pseudogene) [Source:HGNC Symbol;Acc:HGNC:15626]	0.5096	788				9103	TRUE	1.63171	2.86428e-14	1.96499e-12	chr1	161581339	161605662	24324	+	73.3736	53.1341	57.9155	17.5487	16.5871	20.1788	6.31293	10.1288	8.26846	123.742	88.5696	111.313	67.8694	97.6893	99.1036	34.2335	57.0048	54.3534	110.433	128.927	89.0828	100.439	67.3342	71.2181	53.5664	27.6113	38.7668	4.71821	3.38041
ENSG00000155265	ENST00000370602; ENST00000596005; ENST00000423054	GOLGA7B	protein_coding	protein_coding	golgin A7 family member B [Source:HGNC Symbol;Acc:HGNC:31668]	0.5237	4627	GO:0006612; GO:0018230	GO:0005515; GO:0019899	GO:0016020; GO:0005794; GO:0005886; GO:0000139; GO:0002178	401647	TRUE	-0.67199	3.8471e-14	2.62497e-12	chr10	97849843	97871580	21738	+	737.551	928.059	771.581	1468.7	1640.41	1542.92	1526.97	1406.74	1515.04	572.022	675.177	571.527	921.831	855.033	1026.1	943.769	926.614	836.186	650.834	696.216	615.474	773.56	946.494	757.787	700.983	896.052	984.096	8.07813	10.0567
ENSG00000143185	ENST00000367819	XCL2	protein_coding	protein_coding	X-C motif chemokine ligand 2 [Source:HGNC Symbol;Acc:HGNC:10646]	0.4573	562	GO:0006955; GO:0006935; GO:0007186; GO:0002548; GO:0006954; GO:0007165; GO:0030593; GO:0043547; GO:0048247; GO:0070098; GO:0070374; GO:0071346; GO:0071347; GO:0071356; GO:0010820; GO:0008015	GO:0008009; GO:0005515; GO:0005125; GO:0048020	GO:0005576; GO:0005615	6846	TRUE	5.71034	4.22053e-14	2.86429e-12	chr1	168540768	168543997	3230	-	0	0.938381	0	0	0	0	0	0	0	3.48794	2.02756	0	16.6195	13.6805	13.5522	7.38387	5.17662	20.4427	1.38475	4.58037	4.78038	8.44761	20.7491	17.9005	19.2228	13.2211	17.5237	0	0.0837183
ENSG00000131042	ENST00000314446; ENST00000391748; ENST00000434421; ENST00000455108; ENST00000391746; ENST00000493242; ENST00000391749; ENST00000471216	LILRB2	protein_coding	protein_coding	leukocyte immunoglobulin like receptor B2 [Source:HGNC Symbol;Acc:HGNC:6606]	0.5684	2118	GO:0002376; GO:0002250; GO:0019221; GO:0006955; GO:0007267; GO:0032755; GO:0071222; GO:0007166; GO:0045591; GO:0006968; GO:0007165; GO:0007611; GO:0051248; GO:0042102; GO:2001198; GO:0002774; GO:0034113; GO:0002645; GO:0002666; GO:0002767; GO:0042130; GO:0035307; GO:0051926; GO:1900271; GO:0002578; GO:0140105; GO:1900454; GO:1905875; GO:2000524	GO:0005515; GO:0008157; GO:0032396; GO:0001540; GO:0042803; GO:0042288; GO:0044877; GO:0050839; GO:0023029; GO:0023025	GO:0005737; GO:0005615; GO:0016020; GO:0016021; GO:0005886; GO:0009986; GO:0070821; GO:0005887; GO:0101003	10288	TRUE	0.63211	4.40374e-14	2.97264e-12	chr19	54273812	54281184	7373	-	795.645	781.929	778.001	433.396	374.814	462.274	485.686	513.355	479.146	1073.97	904.59	886.779	722.061	784.665	690.223	714.874	607.013	820.422	1044.49	1070.85	1013.52	898.546	812.513	679.34	908.688	631.742	675.326	19.0376	18.5105
ENSG00000128567	ENST00000446198; ENST00000378555; ENST00000484346; ENST00000322985; ENST00000490761; ENST00000487965; ENST00000482581; ENST00000465001	PODXL	protein_coding	protein_coding	podocalyxin like [Source:HGNC Symbol;Acc:HGNC:9171]	0.5661	2183	GO:0016477; GO:0022407; GO:0007155; GO:0022408; GO:0030335; GO:0007162; GO:0032534; GO:0033634; GO:0072015; GO:0072175	GO:0005515	GO:0016020; GO:0005737; GO:0016021; GO:0043231; GO:0005730; GO:0005886; GO:0042995; GO:0005615; GO:0016324; GO:0045121; GO:0030175; GO:0034451; GO:0030027; GO:0001726; GO:0005902; GO:0031528; GO:0070062; GO:0005887; GO:0036057	5420	TRUE	-0.813063	4.55826e-14	3.06058e-12	chr7	131500262	131558217	57956	-	117.359	163.279	107.868	209.347	231.608	208.946	384.327	445.195	488.321	70.9213	87.1851	69.5394	113.013	102.604	121.002	241.768	300.244	242.763	85.8546	99.6229	92.0224	85.6829	123.969	90.0228	221.128	253.545	260.088	2.72448	3.75019
ENSG00000117560	ENST00000367721; ENST00000340030	FASLG	protein_coding	protein_coding	Fas ligand [Source:HGNC Symbol;Acc:HGNC:11936]	0.498	1361	GO:0006955; GO:0006915; GO:0000122; GO:0043123; GO:0007154; GO:0023052; GO:0043065; GO:0007165; GO:0007267; GO:0097191; GO:0006919; GO:0016525; GO:0008625; GO:0097527; GO:2000353; GO:0097190; GO:1903514; GO:0006925; GO:0008284; GO:0030644; GO:0032496; GO:0043525; GO:0045742; GO:0046666; GO:0048388; GO:0070231; GO:0070266; GO:0070848; GO:0071346; GO:1905782	GO:0005164; GO:0005515; GO:0005125; GO:0005102; GO:0005123	GO:0016020; GO:0005615; GO:0005634; GO:0016021; GO:0031410; GO:0005886; GO:0005576; GO:0005764; GO:0043202; GO:0060205; GO:0070062; GO:0005887; GO:0005901; GO:0009897; GO:0009986; GO:0045121; GO:0048471	356	TRUE	5.76106	4.86499e-14	3.24925e-12	chr1	172659103	172666876	7774	+	0	0	0	0	0	0	0	0	0	3.48793	3.04134	4.34621	14.4036	16.6121	7.74413	7.76765	20.7065	18.8816	2.76951	2.29018	2.39019	16.8952	13.7743	5.69765	15.2193	19.208	20.2906	0	0
ENSG00000108932	ENST00000327268; ENST00000580666; ENST00000583477; ENST00000582867	SLC16A6	protein_coding	protein_coding	solute carrier family 16 member 6 [Source:HGNC Symbol;Acc:HGNC:10927]	0.4391	2165	GO:0055085; GO:0015718	GO:0022857; GO:0015293; GO:0005515; GO:0008028	GO:0016020; GO:0016021; GO:0005886; GO:0005887	9120	TRUE	0.937545	4.89938e-14	3.25499e-12	chr17	68267026	68291267	24242	-	516.273	540.507	560.252	266.045	239.445	209.914	316.67	257.265	242.073	682.472	679.232	646.499	590.547	597.057	575.001	586.457	678.136	651.865	736.689	627.51	668.059	549.095	486.598	740.694	631.153	624.309	607.795	12.0848	12.5176
ENSG00000124882	ENST00000244869; ENST00000507603; ENST00000503689	EREG	protein_coding	protein_coding	epiregulin [Source:HGNC Symbol;Acc:HGNC:3443]	0.3924	2168	GO:0030154; GO:0051781; GO:0019221; GO:0009653; GO:0001525; GO:0008284; GO:0042327; GO:0007171; GO:0008285; GO:0007267; GO:0001819; GO:0032755; GO:0045892; GO:0001550; GO:0007173; GO:0045089; GO:0001556; GO:0007143; GO:0009299; GO:0009887; GO:0030216; GO:0030728; GO:0038134; GO:0038135; GO:0038138; GO:0042060; GO:0042700; GO:0043434; GO:0043616; GO:0045740; GO:0045741; GO:0045840; GO:0045860; GO:…	GO:0005515; GO:0008083; GO:0005154; GO:0030297; GO:0048018	GO:0016020; GO:0016021; GO:0005886; GO:0005576; GO:0005615; GO:0005887; GO:0030669	2069	TRUE	4.62962	4.94512e-14	3.26818e-12	chr4	74365145	74388749	23605	+	0.954141	1.87676	2.93517	0	6.96567	1.93469	0	2.73686	1.04342	16.1176	3.04134	16.2983	74.234	81.106	60.985	81.5603	77.6493	117.785	9.69328	6.87055	9.56077	77.2353	98.4653	134.465	163.831	145.02	75.6286	0.0223034	0.0434038
ENSG00000153898	ENST00000370608; ENST00000463065; ENST00000530971; ENST00000284027; ENST00000531325; ENST00000531874	MCOLN2	protein_coding	protein_coding	mucolipin TRP cation channel 2 [Source:HGNC Symbol;Acc:HGNC:13357]	0.4518	1674	GO:0015031; GO:0006811; GO:0002376; GO:0045087; GO:0006816; GO:0070588; GO:0002250; GO:0051209; GO:0032722; GO:0071639; GO:0071642; GO:0071651; GO:1905517; GO:1990266; GO:2000341; GO:2000343; GO:0034220; GO:0098655	GO:0005262; GO:0005261; GO:0042802; GO:0072345	GO:0016020; GO:0016021; GO:0005768; GO:0005764; GO:0031902; GO:0055038; GO:0005886; GO:0055037	255231	TRUE	1.56869	5.76516e-14	3.79029e-12	chr1	84925583	84997113	71531	-	4.77071	5.72774	10.7671	34.0734	23.0564	35.8527	17.9726	23.7194	16.6947	11.6264	7.10751	14.1758	98.9048	81.3366	57.068	39.1431	41.4129	46.8869	9.69328	21.8863	7.17058	107.946	118.008	132.582	73.5694	56.783	47.9595	0.144426	0.171556
ENSG00000275342	ENST00000622241; ENST00000615670	PRAG1	protein_coding	protein_coding	PEAK1 related, kinase-activating pseudokinase 1 [Source:HGNC Symbol;Acc:HGNC:25438]	0.6208	4742	GO:0006468; GO:0016477; GO:0008593; GO:0008360; GO:2000145; GO:0010977; GO:0035025	GO:0005524; GO:0004672; GO:0042802; GO:0005515	GO:0005634; GO:0005737; GO:0005925; GO:0070161; GO:0005829	157285	TRUE	-0.364496	6.12449e-14	4.00567e-12	chr8	8317736	8386439	68704	-	1228.93	1326.87	1403.38	1891.76	1824.13	1693.82	1742.16	1733.34	1737.29	1097.54	1201.33	1012.67	1442.58	1456	1452.99	1512.75	1066.38	1439.5	1143.81	1153.11	1097.1	1182.67	1317.28	1198.79	1416.29	1382.97	1383.45	13.1336	14.0296
ENSG00000156983	ENST00000433861; ENST00000383829; ENST00000684333; ENST00000684608; ENST00000683743; ENST00000683639; ENST00000684206; ENST00000420291; ENST00000424362; ENST00000673551; ENST00000684199; ENST00000426583; ENST00000684223; ENST00000683423; ENST00000672126; ENST00000672515; ENST00000682980; ENST00000682208; ENST00000457855; ENST00000497565; ENST00000684250; ENST00000684573; ENST00000683986	BRPF1	protein_coding	protein_coding	bromodomain and PHD finger containing 1 [Source:HGNC Symbol;Acc:HGNC:14255]	0.5706	3722	GO:0050790; GO:0006325; GO:0043966; GO:0045893; GO:0006357; GO:0044154; GO:0006355; GO:0050793; GO:1903706; GO:0043972	GO:0005515; GO:0046872; GO:0003677; GO:0010698	GO:0005634; GO:0005737; GO:0005829; GO:0005886; GO:0005694; GO:0000123; GO:0005654; GO:0070776	7862	TRUE	-0.278906	6.26883e-14	4.06645e-12	chr3	9731729	9748019	16291	+	1266.15	1244.29	1239.37	1189.57	1190.26	1161.78	1381.32	1310.04	1284.45	1141.72	1195.25	1086.55	1025.98	1110.08	1100.63	1154.47	957.674	1074.45	1106.42	1130.21	970.418	942.512	930.47	885.415	1084.15	1102.54	1154.72	17.2395	16.7619
ENSG00000174946	ENST00000309180; ENST00000617554; ENST00000480322	GPR171	protein_coding	protein_coding	G protein-coupled receptor 171 [Source:HGNC Symbol;Acc:HGNC:30057]	0.4036	991	GO:0007186; GO:0007165; GO:0035589; GO:0007218; GO:0007188; GO:0060259; GO:0045638; GO:0051930	GO:0004930; GO:0008188; GO:0008528; GO:0042923; GO:0045028	GO:0016021; GO:0016020; GO:0005886	29909	TRUE	5.78939	6.28186e-14	4.06645e-12	chr3	151197832	151203216	5385	-	0	0	0	0	0	0	0	0	0	4.65058	2.02756	4.34621	15.5116	11.7262	10.6482	10.6805	15.5298	8.09212	5.53901	4.58037	0	9.65441	13.4932	14.8139	15.2193	19.208	10.1453	0	0
ENSG00000163600	ENST00000316386; ENST00000435193	ICOS	protein_coding	protein_coding	inducible T cell costimulator [Source:HGNC Symbol;Acc:HGNC:5351]	0.404	2579	GO:0006955; GO:0031295; GO:0098609; GO:0002517	GO:0005515	GO:0016020; GO:0016021; GO:0005886; GO:0005576	29851	TRUE	4.97565	7.06348e-14	4.54909e-12	chr2	203936763	203961577	24815	+	3.81657	0.938381	0	0	0.870708	0.967345	0	0	0	25.5782	12.1654	19.558	43.2108	41.0416	30.0085	45.6349	25.8831	49.4518	5.53901	3.43527	5.97548	32.5837	37.9497	44.4417	36.7054	31.6931	39.6589	0.0749963	0.0182434
ENSG00000100351	ENST00000344138; ENST00000420971; ENST00000478445; ENST00000461082; ENST00000407075; ENST00000481263; ENST00000460449	GRAP2	protein_coding	protein_coding	GRB2 related adaptor protein 2 [Source:HGNC Symbol;Acc:HGNC:4563]	0.5197	1307	GO:0007165; GO:0007267; GO:0007265; GO:0043408	GO:0005515; GO:0001784	GO:0005634; GO:0005737; GO:0005654; GO:0005829; GO:0005886; GO:0005768	9402	TRUE	5.48632	7.18258e-14	4.60232e-12	chr22	39901084	39973721	72638	+	0	0	0	0	0	1.93469	0	0	1.04342	10.4638	7.09646	5.43277	27.6992	34.2013	19.3603	27.1868	36.2363	19.7808	2.7695	8.01564	9.56077	15.6884	30.6409	17.0929	19.6956	19.2079	14.7568	0	0
ENSG00000023445	ENST00000615299; ENST00000527309; ENST00000526421; ENST00000263464; ENST00000673846; ENST00000528940; ENST00000532808; ENST00000527336	BIRC3	protein_coding	protein_coding	baculoviral IAP repeat containing 3 [Source:HGNC Symbol;Acc:HGNC:591]	0.3717	3486	GO:0042981; GO:0006915; GO:0016567; GO:0043123; GO:0045088; GO:0052548; GO:0043154; GO:0031398; GO:0043066; GO:0051726; GO:0007166; GO:0050727; GO:0060544; GO:0007249; GO:2000116; GO:0070424; GO:0033209; GO:0034121; GO:0038061; GO:0039535; GO:0060546; GO:0043067; GO:0007283	GO:0046872; GO:0016740; GO:0005515; GO:0004842; GO:0061630; GO:0043027; GO:0044877	GO:0005634; GO:0005737; GO:0005654; GO:0005829; GO:0032991; GO:0045121	330	TRUE	1.46129	7.43898e-14	4.74254e-12	chr11	102317450	102339403	21954	+	145.984	170.785	127.68	125.39	102.744	136.396	235.859	154.309	197.206	230.204	235.197	231.436	372.08	414.324	357.198	554.416	641.901	487.326	252.025	250.775	234.239	354.8	387.367	697.392	711.727	679.962	462.072	2.12224	2.45641
ENSG00000138670	ENST00000509081; ENST00000264400; ENST00000638048; ENST00000335927; ENST00000504863; ENST00000436139; ENST00000514889; ENST00000507538; ENST00000512716; ENST00000514050; ENST00000512343; ENST00000510780; ENST00000508294	RASGEF1B	protein_coding	protein_coding	RasGEF domain family member 1B [Source:HGNC Symbol;Acc:HGNC:24881]	0.4939	1632	GO:0007264; GO:0043547; GO:0007265; GO:0050790	GO:0005085; GO:0005515	GO:0005769; GO:0005768; GO:0005770; GO:0030496; GO:0005886	153020	TRUE	0.832769	7.58601e-14	4.81197e-12	chr4	81426393	82044244	617852	-	2600.03	2537.4	2550.3	1882.71	1820.65	1813.54	1956.4	1925.41	1936.59	3679.47	3577.63	3654.08	3187.63	3283.27	3140.25	3722.68	4068.82	3642.36	2945.37	2895.93	3181.35	3207.68	3472.54	3678.4	5333.92	4962.38	4613.39	80.7379	77.9555
ENSG00000101665	ENST00000262158; ENST00000545051; ENST00000591805; ENST00000589634; ENST00000587336; ENST00000585986; ENST00000586093; ENST00000588190	SMAD7	protein_coding	protein_coding	SMAD family member 7 [Source:HGNC Symbol;Acc:HGNC:6773]	0.5636	1259	GO:0006355; GO:0007179; GO:0030154; GO:0009653; GO:0030509; GO:0060395; GO:0000122; GO:0043433; GO:0050821; GO:0022409; GO:0032436; GO:0048844; GO:0010801; GO:0001657; GO:0002725; GO:0010717; GO:0010719; GO:0010944; GO:0017015; GO:0030279; GO:0030336; GO:0030512; GO:0030514; GO:0031397; GO:0031398; GO:0031503; GO:0032925; GO:0033137; GO:0034333; GO:0034616; GO:0051444; GO:0055010; GO:0055117; GO:…	GO:0005515; GO:0046872; GO:0003677; GO:0008013; GO:0005518; GO:0031625; GO:0034713; GO:0048185; GO:0070411; GO:0140416	GO:0005667; GO:0005737; GO:0005634; GO:0005654; GO:0005829; GO:0001650; GO:0005813; GO:0000785; GO:0032991; GO:0005912; GO:0005886; GO:0071144	4092	TRUE	0.454616	7.77977e-14	4.9102e-12	chr18	48919853	48950965	31113	-	270.977	263.685	256.827	261.684	283.851	283.432	284.721	286.458	319.287	356.933	235.197	343.351	316.879	265.793	315.574	543.735	471.072	476.536	462.508	357.269	370.479	365.661	373.313	355.534	408.236	350.545	395.666	10.9075	10.5011
ENSG00000122877	ENST00000639815; ENST00000242480; ENST00000637191; ENST00000411732; ENST00000439032; ENST00000691610; ENST00000690143	EGR2	protein_coding	protein_coding	early growth response 2 [Source:HGNC Symbol;Acc:HGNC:3239]	0.5276	2288	GO:0045893; GO:0016925; GO:0045944; GO:0006357; GO:0006611; GO:0007420; GO:0007422; GO:0045444; GO:0031643; GO:0035914; GO:0006355; GO:0007611; GO:0007622; GO:0008045; GO:0010467; GO:0014037; GO:0014040; GO:0021569; GO:0021612; GO:0021659; GO:0021660; GO:0021665; GO:0021666; GO:0030278; GO:0032868; GO:0035284; GO:0035904; GO:0042552; GO:0048168; GO:0071310	GO:0046872; GO:0016740; GO:0003677; GO:0031625; GO:0003700; GO:0043565; GO:0005515; GO:0000981; GO:0000978; GO:0000976; GO:0003682; GO:1990837; GO:0001228; GO:0061629; GO:0061665; GO:0071837	GO:0005634; GO:0005737; GO:0043231; GO:0005654; GO:0000785	1959	TRUE	0.332101	8.449e-14	5.30606e-12	chr10	62811996	62819167	7172	-	4889.02	5003.34	5035.64	7350.05	7179.86	6913.62	7320.02	7358.44	7403.07	6865.38	6491.18	6273.76	8026.14	8457.49	8169.09	9008.49	9985.68	9298.74	6458.5	5852.56	5914.53	8001.09	8124.9	8435.94	11032.2	10490.4	10003.2	108.289	109.643
ENSG00000185933	ENST00000329905	CALHM1	protein_coding	protein_coding	calcium homeostasis modulator 1 [Source:HGNC Symbol;Acc:HGNC:23494]	0.5616	3212	GO:0006811; GO:0034765; GO:0050896; GO:0006812; GO:0006816; GO:0070588; GO:0050909; GO:0051260; GO:0015867; GO:0050913; GO:0050916; GO:0050917; GO:0051291	GO:0005227; GO:0005244; GO:0005515; GO:0005262; GO:0042802; GO:0005261; GO:0005245	GO:0016020; GO:0016021; GO:0005783; GO:0005789; GO:0005886; GO:0016323; GO:0005887	255022	TRUE	-0.764085	1.03921e-13	6.49406e-12	chr10	103453240	103458900	5661	-	62.0192	69.4402	53.5669	352.183	367.439	348.244	373.051	430.599	358.936	29.0661	39.5374	44.5487	183.923	222.757	227.484	259.245	274.361	165.439	40.1579	58.3997	48.9989	148.437	192.841	162.953	231.871	250.664	219.507	0.978518	1.08396
ENSG00000161911	ENST00000426005; ENST00000373127; ENST00000437044; ENST00000590581	TREML1	protein_coding	protein_coding	triggering receptor expressed on myeloid cells like 1 [Source:HGNC Symbol;Acc:HGNC:20434]	0.5486	924	GO:0045087; GO:0030168	GO:0005515; GO:0004888	GO:0005737; GO:0016607; GO:0016020; GO:0016021; GO:0005794; GO:0005829; GO:0005886; GO:0009986; GO:0031091	340205	TRUE	-0.950436	1.14796e-13	7.13826e-12	chr6	41149337	41154347	5011	-	100.185	93.8381	84.7529	223.522	177.624	197.339	169.141	185.194	158.6	63.9454	79.0748	54.3277	79.7738	68.4025	89.0576	109.718	113.885	90.8116	78.931	50.3841	46.6087	59.1333	72.2451	86.6042	111.011	104.684	103.298	5.49	5.08755
ENSG00000112149	ENST00000612003; ENST00000379153	CD83	protein_coding	protein_coding	CD83 molecule [Source:HGNC Symbol;Acc:HGNC:1703]	0.4565	2318	GO:0007165; GO:0006952; GO:0006959; GO:0014070; GO:0032713; GO:0032733; GO:0032743; GO:0043367; GO:0043372	GO:0005515	GO:0016020; GO:0016021; GO:0005886; GO:0005887; GO:0009897	9308	TRUE	0.454437	1.21947e-13	7.5458e-12	chr6	14117256	14136918	19663	+	3818.47	3809.83	3709.69	4074.64	4026.15	4030.93	4652.33	4854.27	4707.91	4961.01	4834.72	4746.07	5502.18	5758.52	5441.22	6795.72	7361.15	6603.17	4339.81	4363.94	4375.25	5039.6	5493.98	5645.23	8257.81	7978.99	7517.67	83.4824	82.408
ENSG00000124203	ENST00000637017; ENST00000610729; ENST00000371030	ZNF831	protein_coding	protein_coding	zinc finger protein 831 [Source:HGNC Symbol;Acc:HGNC:16167]	0.5187	7226		GO:0046872		128611	TRUE	5.37128	1.3963e-13	8.59783e-12	chr20	59123381	59259113	135733	+	0	0	0	0	1.74142	0	0.939675	0	0	8.13852	10.1378	13.0386	29.9152	19.5436	17.4243	18.4482	15.5298	26.9737	6.92377	5.72546	2.39019	21.7224	15.7421	29.6278	18.8003	15.3664	23.0575	0	0
ENSG00000078401	ENST00000379375	EDN1	protein_coding	protein_coding	endothelin 1 [Source:HGNC Symbol;Acc:HGNC:3176]	0.4506	2035	GO:0019229; GO:0065008; GO:0042310; GO:0097746; GO:0008284; GO:0006874; GO:0045944; GO:0030335; GO:0043406; GO:0000122; GO:0010595; GO:0014065; GO:0051091; GO:0043507; GO:0019722; GO:0045429; GO:0007166; GO:0007204; GO:0007267; GO:2000273; GO:0045840; GO:0070301; GO:0086100; GO:0010613; GO:0060298; GO:0007186; GO:0048661; GO:0010460; GO:0071310; GO:0030195; GO:0061051; GO:0070101; GO:0000165; GO:…	GO:0005515; GO:0005179; GO:0005125; GO:0005102; GO:0031707; GO:0031708	GO:0005576; GO:0005737; GO:0005615; GO:0030133; GO:0033093; GO:0045178; GO:0048237	1906	TRUE	3.27421	1.45191e-13	8.89683e-12	chr6	12290361	12297194	6834	+	1.90828	0.938381	2.93517	1.09035	0.870708	2.90204	1.87935	3.64914	0	15.1144	9.12402	4.34621	25.4833	23.4523	13.5522	42.7221	36.2363	49.4518	9.69328	5.72546	4.78038	16.8952	20.5209	17.0929	40.2864	63.3863	27.669	0.0475222	0.0231202
ENSG00000180739	ENST00000333430; ENST00000439028; ENST00000590601	S1PR5	protein_coding	protein_coding	sphingosine-1-phosphate receptor 5 [Source:HGNC Symbol;Acc:HGNC:14299]	0.6293	1698	GO:0007186; GO:0007165; GO:0003376; GO:0007189; GO:0019222; GO:0045664	GO:0004930; GO:0005515; GO:0038036	GO:0016021; GO:0016020; GO:0005886; GO:0005737	53637	TRUE	5.71865	1.47585e-13	8.99981e-12	chr19	10512742	10517931	5190	-	0	0	0	0	0	0	0	0	0	4.65058	0	5.43277	8.86376	16.612	11.6162	7.76765	10.3532	25.1755	2.76951	3.43527	2.39019	15.6884	12.931	5.69765	23.2766	12.4852	11.9899	0	0
ENSG00000178562	ENST00000374481; ENST00000458610; ENST00000324106	CD28	protein_coding	protein_coding	CD28 molecule [Source:HGNC Symbol;Acc:HGNC:1653]	0.4495	3317	GO:0043066; GO:0006955; GO:0010629; GO:0007166; GO:0050852; GO:0010628; GO:0001819; GO:0042102; GO:0032733; GO:0032753; GO:0045727; GO:0045840; GO:0032743; GO:0045070; GO:0031295; GO:0006959; GO:0042110; GO:0042129; GO:0045066; GO:0002863; GO:0006366; GO:0014065; GO:0014068; GO:0035739; GO:0042098; GO:0043491; GO:0045060; GO:0045589; GO:0045944; GO:0048304; GO:0051897; GO:0097190; GO:2000563	GO:0042802; GO:0005515; GO:0015026; GO:0002020; GO:0019901	GO:0110165; GO:0016020; GO:0016021; GO:0009986; GO:0009897; GO:0005886; GO:0005887; GO:0005829; GO:0098636; GO:0001772	940	TRUE	3.32398	1.752e-13	1.06324e-11	chr2	203706475	203738912	32438	+	4.77071	0.938381	5.50344	2.1807	1.74142	0	6.57871	0	0	23.2529	16.2205	22.8176	45.4268	41.0416	29.0405	26.2158	20.7065	59.3422	9.69328	16.0313	20.3166	25.3428	35.701	29.6278	43.8674	36.4951	22.1352	0.0728879	0.0141844
ENSG00000120875	ENST00000240100; ENST00000240101	DUSP4	protein_coding	protein_coding	dual specificity phosphatase 4 [Source:HGNC Symbol;Acc:HGNC:3070]	0.539	4256	GO:0006470; GO:0016311; GO:0070373; GO:0043409; GO:0001706	GO:0016791; GO:0008138; GO:0016787; GO:0004722; GO:0004721; GO:0017018; GO:0005515; GO:0004725; GO:0017017; GO:0008330; GO:1990439	GO:0005634; GO:0005654; GO:0005737	1846	TRUE	2.09867	1.92205e-13	1.16086e-11	chr8	29333064	29350684	17621	-	65.8357	49.7342	54.3007	29.4394	22.6384	27.0857	34.0366	31.93	36.5197	119.753	101.378	130.386	268.129	257.975	195.54	229.884	207.065	272.434	95.548	87.0269	74.096	211.19	212.727	214.232	242.613	207.446	192.76	0.783932	0.58591
ENSG00000115165	ENST00000264192; ENST00000418920; ENST00000457793; ENST00000497432; ENST00000439355; ENST00000462109; ENST00000483929; ENST00000435117	CYTIP	protein_coding	protein_coding	cytohesin 1 interacting protein [Source:HGNC Symbol;Acc:HGNC:9506]	0.4431	832	GO:0030155	GO:0005515	GO:0005737; GO:0005769; GO:0005654; GO:0005829; GO:0005768; GO:0005938	9595	TRUE	0.610806	1.95152e-13	1.17305e-11	chr2	157414619	157488961	74343	-	982.766	982.484	1047.49	659.661	727.041	632.644	628.642	562.88	578.054	1201.01	1218.56	1145.23	1157.83	1261.54	1176.14	917.553	900.733	1048.38	1111.96	1121.04	1161.63	1182.67	1171.94	1248.93	1059.98	1056.44	1037.59	59.818	59.1653
ENSG00000158517	ENST00000449343; ENST00000398421; ENST00000289473; ENST00000443956; ENST00000438106; ENST00000442021; ENST00000433458; ENST00000464878; ENST00000455062; ENST00000488197; ENST00000486097	NCF1	protein_coding	protein_coding	neutrophil cytosolic factor 1 [Source:HGNC Symbol;Acc:HGNC:7660]	0.5913	992	GO:0022900; GO:0042554; GO:0006612; GO:0045087; GO:0034614; GO:0045893; GO:0071276; GO:0006968; GO:0006801; GO:0045730; GO:0006915; GO:0014068; GO:0045741; GO:0046330; GO:0060264; GO:0071333; GO:0071394; GO:1900745; GO:1903409; GO:0050790	GO:0005515; GO:0035091; GO:0008289; GO:0016176; GO:0043325; GO:0009055; GO:0017124; GO:0016175	GO:0005737; GO:0016020; GO:0005829; GO:0019898; GO:0005886; GO:0043020; GO:0032010; GO:0005791; GO:0005794; GO:0030425; GO:0043025	653361	TRUE	0.853731	2.6467e-13	1.58338e-11	chr7	74774011	74789315	15305	+	1430.56	1393.16	1481.9	1259.12	1306.74	1402.17	1190.2	1345.78	1244.39	1799.25	1738.83	1688.34	2383.91	2621.93	2415.03	2018.72	1828.87	2566.12	1903.86	1936.66	1606.3	3840.64	3854	2877.72	2552.73	2104.44	1972.03	73.0822	70.4151
ENSG00000181631	ENST00000325602	P2RY13	protein_coding	protein_coding	purinergic receptor P2Y13 [Source:HGNC Symbol;Acc:HGNC:4537]	0.3913	2765	GO:0007186; GO:0007165; GO:0035589; GO:0007194; GO:0008150; GO:0071407	GO:0004930; GO:0005515; GO:0045028	GO:0016021; GO:0016020; GO:0005886; GO:0005783	53829	TRUE	0.763298	2.70125e-13	1.60839e-11	chr3	151326312	151329549	3238	-	77.2855	65.6867	70.4441	58.8789	56.596	75.4529	36.6473	33.7545	36.5197	99.9875	84.1437	96.7033	138.496	138.76	134.554	72.8217	98.3557	78.2238	105.241	125.96	112.339	97.751	98.107	92.3019	77.887	67.2279	81.1624	1.41651	1.19113
ENSG00000203710	ENST00000367050; ENST00000400960; ENST00000367049; ENST00000530487; ENST00000367051; ENST00000367052; ENST00000367053; ENST00000534202; ENST00000434033; ENST00000436595; ENST00000450439; ENST00000529814	CR1	protein_coding	protein_coding	complement C3b/C4b receptor 1 (Knops blood group) [Source:HGNC Symbol;Acc:HGNC:2334]	0.4742	4654	GO:0002376; GO:0045087; GO:0046718; GO:0006958; GO:0008284; GO:0007009; GO:0045959; GO:1900005; GO:0032703; GO:1900004; GO:0001971; GO:0002638; GO:1900099; GO:0032689; GO:1904669; GO:0001970; GO:0002430; GO:0002435; GO:0006957; GO:0042130; GO:0045591; GO:0045916; GO:0045918; GO:0045957	GO:0005515; GO:0001618; GO:0001851; GO:0001855; GO:0001861; GO:0004877	GO:0016020; GO:0016021; GO:0009986; GO:0005615; GO:0005886; GO:0005887; GO:0070062; GO:0030667; GO:0005856; GO:0101003; GO:0044853	1378	TRUE	0.508236	2.79243e-13	1.65488e-11	chr1	207496147	207641765	145619	+	972.238	826.704	857.771	433.959	411.689	382.867	802.433	685.077	792.819	1243.66	1160.73	1323.25	928.37	807.808	934.883	948.89	972.919	1040.12	1358.19	1267.43	1137.56	718.891	686.798	691.235	938.17	841.096	965.395	10.5868	8.90637
ENSG00000120437	ENST00000367048; ENST00000467951; ENST00000472052	ACAT2	protein_coding	protein_coding	acetyl-CoA acetyltransferase 2 [Source:HGNC Symbol;Acc:HGNC:94]	0.4672	1339	GO:0006631; GO:0006629; GO:0006635	GO:0016747; GO:0016740; GO:0016746; GO:0005515; GO:0003985	GO:0005737; GO:0005829; GO:0070062; GO:0005739	39	TRUE	-0.391234	2.98835e-13	1.76271e-11	chr6	159762045	159779112	17068	+	4335.62	5268.07	4144.1	8847.1	9262.56	8728.36	7725.07	8079.2	7790.17	3532.12	3617.17	3543.25	6738.67	6503.14	6720.94	6185.97	6393.1	5330.01	3317.87	3625.36	3904.38	5688.86	7225.62	6986.46	5817.35	5974.64	6089.02	164.093	197.264
ENSG00000059804	ENST00000075120; ENST00000543435; ENST00000486749; ENST00000469295; ENST00000479059; ENST00000490763; ENST00000495813; ENST00000544291; ENST00000544936; ENST00000476634; ENST00000541671	SLC2A3	protein_coding	protein_coding	solute carrier family 2 member 3 [Source:HGNC Symbol;Acc:HGNC:11007]	0.4697	1434	GO:0055085; GO:0008643; GO:1904659; GO:0015749; GO:0005975; GO:0150104; GO:0098708; GO:0019852; GO:0046323; GO:0070837; GO:0015757	GO:0022857; GO:0005515; GO:0005355; GO:0005536; GO:0015149; GO:0033300; GO:0055056; GO:0005354	GO:0016021; GO:0016020; GO:0005886; GO:0042995; GO:0043204; GO:0005887; GO:0070062; GO:0035579; GO:0070821; GO:0030667; GO:0101003	6515	TRUE	0.823318	3.29263e-13	1.93315e-11	chr12	7919230	7936187	16958	-	1791.69	1613.43	1736.19	544.598	586.923	553.402	869.04	892.399	834.422	2031.14	1926.87	1932.82	1481.98	1673.98	1450.53	1400.91	1816.73	1843.49	2024.42	1920.67	1952.13	1439.01	1427.64	1393.62	1746.96	1588.67	1660.19	63.3187	56.413
ENSG00000143184	ENST00000367818	XCL1	protein_coding	protein_coding	X-C motif chemokine ligand 1 [Source:HGNC Symbol;Acc:HGNC:10645]	0.3904	1227	GO:0006955; GO:0006935; GO:0007186; GO:0002548; GO:0006954; GO:0030593; GO:0043547; GO:0048247; GO:0070098; GO:0070374; GO:0071346; GO:0071347; GO:0071356; GO:0032689; GO:0032733; GO:0043433; GO:0045892; GO:0010820; GO:0051209; GO:0090023; GO:0002725; GO:0071560; GO:0051281; GO:0007267; GO:0007165; GO:0050727; GO:0009615; GO:0032703; GO:0002726; GO:0002690; GO:2000553; GO:0071636; GO:0001916; GO:…	GO:0008009; GO:0005515; GO:0005125; GO:0042803; GO:0048020; GO:0042379	GO:0005576; GO:0005615	6375	TRUE	5.88082	3.68755e-13	2.155e-11	chr1	168576605	168582069	5465	+	0	0	0	0	0	0	0	0	0	0	1.01378	1.08655	26.5913	23.4523	17.4243	13.0062	15.5298	8.32934	5.53901	0	3.58529	13.2748	31.8181	19.704	18.3778	10.7888	4.6115	0	0
ENSG00000152495	ENST00000508074; ENST00000512453; ENST00000504544; ENST00000515231; ENST00000282356; ENST00000509408; ENST00000514007; ENST00000504090; ENST00000502916; ENST00000505763; ENST00000509645; ENST00000510858; ENST00000512890	CAMK4	protein_coding	protein_coding	calcium/calmodulin dependent protein kinase IV [Source:HGNC Symbol;Acc:HGNC:1464]	0.4846	1837	GO:0006468; GO:0016310; GO:0045893; GO:0002376; GO:0006954; GO:0002250; GO:0018105; GO:0007616; GO:0035556; GO:0007165; GO:0043011; GO:0033081; GO:0045670; GO:0046777	GO:0005524; GO:0004672; GO:0000166; GO:0004674; GO:0016301; GO:0016740; GO:0106310; GO:0005516; GO:0004683; GO:0009931	GO:0005634; GO:0005737; GO:0005654; GO:0001650; GO:0070062; GO:0098794; GO:0098978	814	TRUE	4.15539	3.7604e-13	2.18745e-11	chr5	111223653	111494886	271234	+	1.90828	0	0.366896	4.3614	0	0	0	0.912285	0	12.7891	9.12402	11.9521	22.1594	23.4523	9.681	9.71013	15.5298	35.0659	6.92378	3.43527	4.78122	27.7565	18.8383	28.4901	10.743	17.2872	15.6791	0.0526444	0
ENSG00000138031	ENST00000260600; ENST00000679454; ENST00000606682; ENST00000405392; ENST00000498288; ENST00000485887; ENST00000450524; ENST00000454027; ENST00000427849; ENST00000435135; ENST00000479517; ENST00000433852; ENST00000438445	ADCY3	protein_coding	protein_coding	adenylate cyclase 3 [Source:HGNC Symbol;Acc:HGNC:234]	0.5798	1905	GO:0035556; GO:0009190; GO:0050896; GO:0007608; GO:0007338; GO:0006171; GO:0030317; GO:0007189; GO:0007165; GO:1904322; GO:0007340; GO:0008355	GO:0016849; GO:0046872; GO:0000166; GO:0005524; GO:0016829; GO:0005516; GO:0004016	GO:0005737; GO:0016020; GO:0016021; GO:0005794; GO:0005886; GO:0005929; GO:0042995; GO:0005887; GO:0060170	109	TRUE	-0.266196	3.99599e-13	2.30963e-11	chr2	24819169	24920237	101069	-	8013.84	8924	8653.99	6536.63	6822	6533.45	6271.38	6425.23	6351.29	7150.27	7173.51	6950.68	5384.73	5352.02	5433.47	4879.06	4840.14	5446.89	7567.69	7737.38	7604.4	5348.55	5661.81	5235	4679.49	4957.58	5334.58	213.189	234.878
ENSG00000174705	ENST00000636523; ENST00000519643; ENST00000523651; ENST00000518522; ENST00000311601	SH3PXD2B	protein_coding	protein_coding	SH3 and PX domains 2B [Source:HGNC Symbol;Acc:HGNC:29242]	0.5214	2329	GO:0007507; GO:0001654; GO:0060348; GO:0071800; GO:0050790; GO:0030154; GO:0001501; GO:0006801; GO:0022617; GO:0042554; GO:0060612; GO:0072657	GO:0005515; GO:0035091; GO:0032266; GO:0010314; GO:0016176; GO:0042169; GO:0080025	GO:0005737; GO:0042995; GO:0002102; GO:0070161	285590	TRUE	0.739709	4.00704e-13	2.30963e-11	chr5	172325000	172454525	129526	-	271.93	287.144	264.532	201.715	181.107	178.959	282.842	270.948	225.379	358.095	343.671	403.112	399.977	463.184	352.358	423.337	388.246	502.61	296.338	336.656	329.846	391.004	391.305	419.347	528.199	476.358	446.393	5.91706	6.18171
ENSG00000198355	ENST00000467480; ENST00000360612	PIM3	protein_coding	protein_coding	Pim-3 proto-oncogene, serine/threonine kinase [Source:HGNC Symbol;Acc:HGNC:19310]	0.7134	1412	GO:0006468; GO:0016310; GO:0043066; GO:0006915; GO:0007049; GO:0007346; GO:0061179; GO:0046777	GO:0005524; GO:0004672; GO:0000166; GO:0004674; GO:0016301; GO:0016740; GO:0106310; GO:0005515	GO:0005737; GO:0005829	415116	TRUE	0.473905	5.12489e-13	2.94052e-11	chr22	49960768	49964072	3305	+	1289.05	1458.24	1518.95	1331.32	1403.58	1320.42	2237.36	1963.24	2004.41	1814.89	1785.27	1726.53	1862.49	2060.87	1954.43	2671.1	2262.18	2759.41	1816.8	1746.27	1676.72	1789.68	2308.47	1910.99	3494.17	2898.48	2724.47	46.2651	51.7813
ENSG00000090339	ENST00000423829; ENST00000588645; ENST00000264832; ENST00000585443; ENST00000592686	ICAM1	protein_coding	protein_coding	intercellular adhesion molecule 1 [Source:HGNC Symbol;Acc:HGNC:5344]	0.5809	1195	GO:0007155; GO:0098609; GO:0046718; GO:0002457; GO:0007159; GO:0033627; GO:0071333; GO:0072683; GO:1900027; GO:1990830; GO:1904646; GO:0061028; GO:0070374; GO:1902042; GO:2000352; GO:0007157; GO:0001910; GO:0002291; GO:0002693; GO:0022614; GO:0044406; GO:0046813; GO:0050900	GO:0005515; GO:0005178; GO:0038023; GO:0004888; GO:0001618	GO:0016020; GO:0016021; GO:0110165; GO:0005615; GO:0005886; GO:0005925; GO:0009986; GO:0005887; GO:0001772; GO:0009897; GO:0045121; GO:0070062; GO:0062023	3383	TRUE	0.539119	5.36078e-13	3.06195e-11	chr19	10271093	10286615	15523	+	2980.74	3264.63	2966.35	1925.55	1901.63	2032.39	2494.83	2643.8	2576.21	3587.93	3281.6	3031.38	3914.46	4301.55	3608.76	4291.63	4286.24	4698.82	3459.11	3601.31	3282.93	3094.24	3673.6	3146.24	4275.73	4288.18	3895.79	126.408	136.976
ENSG00000178726	ENST00000377103	THBD	protein_coding	protein_coding	thrombomodulin [Source:HGNC Symbol;Acc:HGNC:11784]	0.5468	4040	GO:0007596; GO:0007599; GO:0030195; GO:0006508; GO:0010544; GO:0051918; GO:0007565; GO:0010165; GO:0031638; GO:0032496; GO:0051591; GO:0072377	GO:0005509; GO:0004888; GO:0005515; GO:0038023	GO:0016021; GO:0016020; GO:0005887; GO:0005886; GO:0009986; GO:1905370; GO:0005615; GO:0005774; GO:0009897; GO:0016327	7056	TRUE	1.11596	5.43839e-13	3.09229e-11	chr20	23045633	23049672	4040	-	97.3224	126.681	139.421	38.1622	40.9233	33.8571	121.218	101.264	92.8644	251.131	222.018	269.465	89.7455	78.1744	84.2174	159.237	165.652	208.597	224.33	182.07	248.58	63.9605	56.784	45.5812	389.435	363.991	362.464	1.22082	1.5722
ENSG00000196329	ENST00000498181; ENST00000358647; ENST00000479556; ENST00000476324; ENST00000466347; ENST00000469272; ENST00000493304	GIMAP5	protein_coding	protein_coding	GTPase, IMAP family member 5 [Source:HGNC Symbol;Acc:HGNC:18005]	0.5019	1675		GO:0005525; GO:0000166; GO:0005515	GO:0016020; GO:0016021; GO:0005765; GO:0005768; GO:0010008; GO:0005764; GO:0032585	55340	TRUE	0.575774	5.59482e-13	3.15327e-11	chr7	150722253	150750033	27781	+	228.994	231.78	217.203	201.714	179.366	226.359	144.71	129.544	145.035	266.246	251.417	277.071	315.771	334.195	319.445	154.382	176.005	190.614	306.03	275.967	268.897	362.04	374.436	317.929	235.451	194.961	201.062	6.92833	6.93808
ENSG00000047644	ENST00000380861; ENST00000466248	WWC3	protein_coding	protein_coding	WWC family member 3 [Source:HGNC Symbol;Acc:HGNC:29237]	0.5284	3740	GO:0016477; GO:0006355; GO:0000122; GO:0046621; GO:0035330; GO:0035331	GO:0005515; GO:0060090; GO:0019900	GO:0110165; GO:0005737; GO:0005829	55841	TRUE	1.11964	5.59561e-13	3.15327e-11	chrX	10015254	10144474	129221	+	114.497	67.5634	132.083	86.1376	54.8546	64.8455	79.8723	50.1757	81.3868	183.698	149.026	184.714	169.519	226.816	223.612	174.772	82.8259	198.706	175.864	167.183	141.086	228.086	191.154	157.255	188.989	165.189	158.636	1.55146	0.905769
ENSG00000164300	ENST00000509193; ENST00000632581; ENST00000512972; ENST00000507668; ENST00000502747; ENST00000513907	SERINC5	protein_coding	protein_coding	serine incorporator 5 [Source:HGNC Symbol;Acc:HGNC:18825]	0.4772	2400	GO:0006629; GO:0006665; GO:0008654; GO:0002376; GO:0045087; GO:0051607; GO:0042552; GO:0006658; GO:0009597; GO:0006564; GO:0015825; GO:1904219; GO:1904222	GO:0015194	GO:0016020; GO:0005737; GO:0016021; GO:0043231; GO:0005829; GO:0005886; GO:0005813; GO:0048471; GO:0070062; GO:0005794; GO:0043209	256987	TRUE	0.263024	5.69176e-13	3.1932e-11	chr5	80111651	80256048	144398	-	1307.17	1316.51	1261.02	1088.17	1179.57	1089.5	1440.17	1387.32	1528.01	1497.49	1396.68	1395.14	1430.39	1610.62	1431.06	1752.8	1967.11	1809.94	1528.76	1455.41	1494.11	1346.12	1317.93	1443.92	1828.74	1857.8	1664.91	27.6019	27.5038
ENSG00000204642	ENST00000376861; ENST00000334668; ENST00000462777; ENST00000489502; ENST00000482257; ENST00000259951; ENST00000434407; ENST00000486194; ENST00000485513; ENST00000429294; ENST00000484704; ENST00000606273; ENST00000465459; ENST00000475996; ENST00000444621	HLA-F	protein_coding	protein_coding	major histocompatibility complex, class I, F [Source:HGNC Symbol;Acc:HGNC:4963]	0.5738	907	GO:0002376; GO:0002474; GO:0045953; GO:0001916; GO:0043323; GO:0002729; GO:0002476; GO:0002477; GO:1901215; GO:0002725; GO:0002728; GO:0043322	GO:0005515; GO:0042605; GO:0071889; GO:0046978; GO:0046979; GO:0030881	GO:0016020; GO:0016021; GO:0005765; GO:0005783; GO:0005886; GO:0005768; GO:0000139; GO:0005764; GO:0031901; GO:0009986; GO:0005615; GO:0009897; GO:0042612; GO:0030670; GO:0012507; GO:0071556; GO:0055038; GO:0032398	3134	TRUE	0.461498	6.61124e-13	3.69264e-11	chr6	29722775	29738528	15754	+	3099.68	2834.78	3189.19	2652.26	2746.58	2813.57	1942.02	2010.52	1980.67	3368.45	3340.92	3361.14	3719.78	4082.97	3856.07	2698.19	2370.98	3172.21	3741.69	3710.37	3301.12	4868.97	4452.18	3675.67	2785.02	2623.46	2908.26	173.154	156.673
ENSG00000145569	ENST00000274217; ENST00000513825; ENST00000506258	OTULINL	protein_coding	protein_coding	OTU deubiquitinase with linear linkage specificity like [Source:HGNC Symbol;Acc:HGNC:25629]	0.4116	2668		GO:0005515	GO:0005634; GO:0005737; GO:0016020; GO:0005783; GO:0005789; GO:0005635; GO:0042406	54491	TRUE	0.575255	6.96082e-13	3.87077e-11	chr5	14581792	14616180	34389	+	382.611	349.078	383.039	212.618	219.32	277.629	221.764	187.93	238.43	446.455	387.264	481.344	432.109	491.522	438.512	310.706	295.067	357.852	447.275	444.295	487.599	446.516	409.575	402.254	359.06	324.615	308.048	7.26758	6.56015
ENSG00000169635	ENST00000407464; ENST00000407598; ENST00000443632	HIC2	protein_coding	protein_coding	HIC ZBTB transcriptional repressor 2 [Source:HGNC Symbol;Acc:HGNC:18595]	0.5971	6168	GO:0000122; GO:0006357; GO:0045892	GO:0005515; GO:0046872; GO:0003677; GO:0001227; GO:0000978; GO:0008022	GO:0005634; GO:0005654	23119	TRUE	-0.399223	7.21012e-13	3.98214e-11	chr22	21417371	21451463	34093	+	470.127	485.143	441.044	928.145	824.276	829.985	812.595	757.002	743.663	402.275	345.569	352.044	562.593	584.202	603.498	613.18	507.308	603.869	405.732	367.134	413.503	684.485	635.54	681.381	510.819	488.701	553.667	3.86268	3.94369
ENSG00000139193	ENST00000266557; ENST00000541233	CD27	protein_coding	protein_coding	CD27 molecule [Source:HGNC Symbol;Acc:HGNC:11922]	0.5888	1145	GO:0043066; GO:0006915; GO:0007166; GO:0043154; GO:0045582; GO:1901224; GO:0046330; GO:0097191; GO:0016064; GO:0045579; GO:0070233	GO:0005515; GO:0004888; GO:0043027	GO:0016020; GO:0016021; GO:0005576; GO:0009897; GO:0005886; GO:0005887; GO:0009986	939	TRUE	5.15303	7.22419e-13	3.98214e-11	chr12	6444955	6451718	6764	+	0	0	0	0	0	1.93469	0	0.912285	1.04342	10.4638	8.11024	14.1252	32.1311	26.3839	19.3603	8.7386	5.17662	22.4781	5.53901	11.4509	10.7559	10.8612	27.5487	17.0929	14.324	16.3268	12.9122	0	0
ENSG00000123610	ENST00000243347; ENST00000460812	TNFAIP6	protein_coding	protein_coding	TNF alpha induced protein 6 [Source:HGNC Symbol;Acc:HGNC:11898]	0.3778	961	GO:0007155; GO:0006954; GO:0007165; GO:0007267; GO:0045671; GO:0001550; GO:0050728; GO:0030514; GO:0045668; GO:0090024; GO:1905590; GO:1903911; GO:0030212; GO:0030335; GO:0030728	GO:0005540; GO:0046872; GO:0016787; GO:0005509; GO:0005515; GO:0052689; GO:0001968	GO:0005576; GO:0005615; GO:1904813; GO:1904724	7130	TRUE	1.41115	7.35885e-13	4.03873e-11	chr2	151357592	151380046	22455	+	56.2943	58.1796	72.6455	52.3368	46.1475	59.0081	33.8283	26.4563	34.4329	96.4996	66.9095	83.6646	132.956	142.668	143.266	123.311	98.3557	132.171	80.3157	87.0269	75.2911	272.737	193.403	223.347	113.697	112.367	87.6185	2.96711	3.03388
ENSG00000232629	ENST00000411527; ENST00000435145; ENST00000437316; ENST00000427449	HLA-DQB2	protein_coding	protein_coding	major histocompatibility complex, class II, DQ beta 2 [Source:HGNC Symbol;Acc:HGNC:4945]	0.5615	1254	GO:0006955; GO:0019882; GO:0002376; GO:0002250; GO:0002504; GO:0002503; GO:0019886; GO:0050870	GO:0023026; GO:0032395	GO:0016020; GO:0042613; GO:0016021; GO:0005765; GO:0005794; GO:0005783; GO:0005789; GO:0005886; GO:0005768; GO:0010008; GO:0005764; GO:0032588; GO:0000139; GO:0030666; GO:0012507; GO:0030669; GO:0071556; GO:0030658	3120	TRUE	0.738975	7.51969e-13	4.10914e-11	chr6	32756098	32763532	7435	-	186.888	194.973	177.296	16.3678	12.2018	20.334	200.645	265.368	250.403	248.345	188.217	207.786	21.0608	22.4907	35.8404	517.138	349.842	592.715	266.122	276.251	233.606	24.1516	25.0415	35.3407	503.394	479.817	429.555	7.55269	7.79568
ENSG00000175130	ENST00000329421	MARCKSL1	protein_coding	protein_coding	MARCKS like 1 [Source:HGNC Symbol;Acc:HGNC:7142]	0.5809	1546	GO:0007015; GO:0007417; GO:0008283; GO:0008284	GO:0005516; GO:0003779; GO:0005515; GO:0051015	GO:0005737; GO:0016020; GO:0005886; GO:0005856; GO:0070062	65108	TRUE	0.846938	8.61854e-13	4.6893e-11	chr1	32333839	32336233	2395	-	41.0281	37.5352	42.56	40.3429	47.0182	42.5632	75.174	54.7371	58.4315	67.4334	43.5925	67.3663	104.149	112.376	77.4413	122.34	88.0025	144.759	80.3157	85.8818	66.9254	56.7197	88.2682	75.209	128.021	95.0794	106.987	1.3449	1.21733
ENSG00000102265	ENST00000456754; ENST00000218388; ENST00000377017; ENST00000441738; ENST00000445623	TIMP1	protein_coding	protein_coding	TIMP metallopeptidase inhibitor 1 [Source:HGNC Symbol;Acc:HGNC:11820]	0.5802	685	GO:0010951; GO:0007165; GO:0008284; GO:0010466; GO:2001044; GO:0043086; GO:0001775; GO:0002248; GO:0007568; GO:0009725; GO:0010033; GO:0034097; GO:0042060; GO:0043066; GO:0043434; GO:0051045; GO:0051216; GO:0071492; GO:1901164; GO:1905049	GO:0005515; GO:0008191; GO:0046872; GO:0008083; GO:0008270; GO:0005125; GO:0030414; GO:0004857; GO:0002020	GO:0005576; GO:0005581; GO:0005615; GO:0031012; GO:0070062; GO:0005788; GO:0031093; GO:0005604	7076	TRUE	0.389071	8.90516e-13	4.8218e-11	chrX	47582408	47586789	4382	+	341.583	332.187	359.191	613.867	617.332	633.612	579.779	566.529	567.62	501.1	365.975	454.179	862	829.626	787.965	839.877	434.836	807.414	462.507	456.892	397.967	842.348	845.294	711.067	884.51	705.893	750.752	25.2637	24.3076
ENSG00000118564	ENST00000341285; ENST00000513163; ENST00000511441; ENST00000412094; ENST00000507700; ENST00000504837; ENST00000512066; ENST00000503196; ENST00000509314; ENST00000510802; ENST00000507899; ENST00000515679; ENST00000514541	FBXL5	protein_coding	protein_coding	F-box and leucine rich repeat protein 5 [Source:HGNC Symbol;Acc:HGNC:13602]	0.4296	1462	GO:0016567; GO:0055072; GO:0031146; GO:0030163; GO:0045732	GO:0005515; GO:0046872; GO:0004842; GO:0005506	GO:0005737; GO:0048471; GO:0005829; GO:0019005; GO:0000151	26234	TRUE	0.422157	8.93845e-13	4.8218e-11	chr4	15604381	15681679	77299	-	1023.79	984.361	995.022	1052.19	952.555	1004.1	987.598	886.741	948.469	1167.3	1193.22	1252.8	1322.92	1375.87	1289.4	1263.21	1666.87	1173.36	1160.42	1129.06	1184.34	1419.2	1283.26	1596.48	1401.07	1473.25	1242.34	35.4882	33.7586
ENSG00000166963	ENST00000382031; ENST00000300231	MAP1A	protein_coding	protein_coding	microtubule associated protein 1A [Source:HGNC Symbol;Acc:HGNC:6835]	0.5528	10410	GO:0000226; GO:0016358; GO:0048167; GO:0007409; GO:1990535; GO:0070050; GO:0007613; GO:0008306; GO:0031114; GO:1903829; GO:0032435; GO:0050882; GO:0099641; GO:0099642; GO:1902817; GO:2000010	GO:0008017; GO:0005515; GO:0003779; GO:0048156; GO:0005198; GO:0008093; GO:0015631	GO:0005874; GO:0005737; GO:0005856; GO:1904115; GO:0005829; GO:0045202; GO:0043025; GO:0030425; GO:0043005; GO:0005875; GO:0030424; GO:0043194; GO:1901588; GO:0043198; GO:0044307; GO:0150001	4130	TRUE	-0.877683	9.08508e-13	4.88004e-11	chr15	43510958	43531620	20663	+	398.831	468.252	384.507	656.39	745.326	605.558	934.036	882.179	860.822	353.444	323.396	354.216	362.306	389.895	322.349	455.378	424.482	301.207	314.339	381.316	368.09	224.465	279.703	299.696	442.255	385.12	451.927	1.94159	2.25531
ENSG00000175137	ENST00000484202; ENST00000366472; ENST00000475978; ENST00000494837	SH3BP5L	protein_coding	protein_coding	SH3 binding domain protein 5 like [Source:HGNC Symbol;Acc:HGNC:29360]	0.5651	2760	GO:0035556; GO:0061099	GO:0005085; GO:0005515; GO:0004860	GO:0005737	80851	TRUE	-0.368349	9.25928e-13	4.95254e-11	chr1	248810446	248825915	15470	-	1230.84	1290.27	1253.68	1537.4	1495	1502.29	1406.7	1426.82	1520.26	1076.61	1110.09	1073.51	1082.49	1014.31	1105.48	1082.61	999.088	1066.36	1081.49	1156.54	1094.71	1134.39	1085.08	989.112	971.354	1142.88	1135.35	22.6002	23.4396
ENSG00000171522	ENST00000302472; ENST00000514343; ENST00000512578; ENST00000509543; ENST00000513635	PTGER4	protein_coding	protein_coding	prostaglandin E receptor 4 [Source:HGNC Symbol;Acc:HGNC:9596]	0.5801	1208	GO:0007186; GO:0007165; GO:0006955; GO:0060348; GO:0007188; GO:0001819; GO:0050729; GO:0050728; GO:0071260; GO:0007189; GO:0006954; GO:0070371; GO:0007204; GO:0007254; GO:0001818; GO:0051492; GO:0009612; GO:0042093; GO:0009624; GO:0030278; GO:0032496; GO:0033624; GO:0071380; GO:2000420	GO:0004930; GO:0005515; GO:0004955; GO:0004957	GO:0016021; GO:0016020; GO:0005886	5734	TRUE	0.742682	1.0353e-12	5.51417e-11	chr5	40679915	40693735	13821	+	576.302	641.852	544.472	364.176	411.845	443.044	628.642	565.617	588.489	912.677	774.528	756.242	802.17	847.216	781.189	1084.56	1247.56	1161.67	724.226	658.427	688.375	655.293	675.224	795.392	1294.53	1391.62	1373.31	24.1769	26.6407
ENSG00000140406	ENST00000267984	TLNRD1	protein_coding	protein_coding	talin rod domain containing 1 [Source:HGNC Symbol;Acc:HGNC:13519]	0.5536	4866		GO:0003779; GO:0005515; GO:0042802	GO:0001725	59274	TRUE	0.680897	1.06665e-12	5.65728e-11	chr15	81000923	81005788	4866	+	861.59	883.955	938.521	391.435	346.542	401.448	516.821	522.739	544.665	1028.61	1064.47	1055.04	735.112	813.991	795.709	696.176	859.318	917.071	1012.25	1091.27	985.954	878.552	785.137	697.392	888.986	940.23	939.823	8.97319	9.10826
ENSG00000165168	ENST00000696170; ENST00000696171; ENST00000378588; ENST00000696172; ENST00000696173; ENST00000492288	CYBB	protein_coding	protein_coding	cytochrome b-245 beta chain [Source:HGNC Symbol;Acc:HGNC:2578]	0.4318	2000	GO:0006811; GO:0034220; GO:0034765; GO:0045087; GO:0006954; GO:0022900; GO:0006801; GO:0007584; GO:0009410; GO:0032760; GO:0045766; GO:0050665; GO:0071276; GO:0071361; GO:0071456; GO:0072593; GO:0097411; GO:1904044; GO:1904845; GO:1990776; GO:0006952; GO:0042554; GO:0045730	GO:0016491; GO:0005515; GO:0046872; GO:0005244; GO:0016175; GO:0050664; GO:0046982; GO:0020037; GO:0009055; GO:0050660	GO:0016020; GO:0016021; GO:0005886; GO:0005887; GO:0005635; GO:0005737; GO:0005783; GO:0005791; GO:0005794; GO:0030425; GO:0043020; GO:0043025; GO:0045335; GO:0097038; GO:0005789; GO:0035579; GO:0070821; GO:0030670	1536	TRUE	0.444736	1.31505e-12	6.94556e-11	chrX	37780018	37813461	33444	+	32534.3	27991.8	28628.2	16773.9	16504.3	17014.7	17874.5	17034.2	18105.5	33906.2	33005.7	33582.1	25831.2	25753.6	25134.6	24083.6	27933	25072.1	34989.9	32731.3	33690.9	28869.1	24154	27720.2	24899.7	25067.3	23343.4	824.386	701.745
ENSG00000146278	ENST00000369472; ENST00000336032; ENST00000354922	PNRC1	protein_coding	protein_coding	proline rich nuclear receptor coactivator 1 [Source:HGNC Symbol;Acc:HGNC:17278]	0.4498	1418		GO:0005515	GO:0005634	10957	TRUE	0.772621	1.39954e-12	7.36099e-11	chr6	89080751	89085160	4410	+	520.007	506.726	558.417	447.043	416.199	471.097	406.879	476.213	409.021	652.244	677.204	691.048	837.625	908.778	758.924	681.611	714.373	708.51	617.6	665.298	603.523	956.993	761.525	1105.34	841.537	979.607	739.685	18.5845	17.9174
ENSG00000277632	ENST00000613922; ENST00000614051; ENST00000613928	CCL3	protein_coding	protein_coding	C-C motif chemokine ligand 3 [Source:HGNC Symbol;Acc:HGNC:10627]	0.5028	1130	GO:0006955; GO:0007165; GO:0006887; GO:0006935; GO:0006816; GO:0006954; GO:0010629; GO:0007010; GO:0023052; GO:0060326; GO:0030593; GO:0007267; GO:0007186; GO:0010628; GO:0030335; GO:0032731; GO:0032760; GO:0050729; GO:0051928; GO:0071346; GO:0071347; GO:0071356; GO:0070374; GO:0006874; GO:0000165; GO:0008360; GO:0019722; GO:0002548; GO:0043547; GO:0048245; GO:0048247; GO:0070098; GO:0045671; GO:…	GO:0008009; GO:0016301; GO:0005515; GO:0004672; GO:0004698; GO:0005125; GO:0042802; GO:0048020; GO:0042056; GO:0016004; GO:0031726; GO:0031730	GO:0005576; GO:0005737; GO:0005829; GO:0005615	6348	TRUE	1.24667	1.41004e-12	7.38544e-11	chr17	36088256	36090169	1914	-	848.232	1047.23	857.403	585.518	539.839	574.483	1176.48	1065.46	1028.81	1868.26	1577.44	1547.25	1887.68	2018.75	1670.8	2549.74	1961.93	2555.31	1343.21	1337.35	1297.61	1024.57	1680.12	1591.92	4985.51	3862.57	3059.86	38.0412	46.4667
ENSG00000126353	ENST00000246657; ENST00000579344; ENST00000578085	CCR7	protein_coding	protein_coding	C-C motif chemokine receptor 7 [Source:HGNC Symbol;Acc:HGNC:1608]	0.5534	1611	GO:0007186; GO:0007165; GO:0006955; GO:0006935; GO:0006954; GO:0070098; GO:0002606; GO:0002885; GO:0002922; GO:0032496; GO:0032649; GO:0032651; GO:0032695; GO:0032735; GO:0045060; GO:0048872; GO:0050862; GO:0090023; GO:0097029; GO:2000510; GO:2000522; GO:2000525; GO:2000526; GO:0051897; GO:0071345; GO:0030838; GO:0051491; GO:0007204; GO:0019722; GO:0060326; GO:0046330; GO:0001768; GO:0001954; GO:…	GO:0004930; GO:0004950; GO:0016493; GO:0019957; GO:0035757; GO:0035758; GO:0038117; GO:0038121	GO:0016021; GO:0016020; GO:0005886; GO:0005739; GO:0009986; GO:0009897	1236	TRUE	2.25667	1.44594e-12	7.5422e-11	chr17	40553769	40565472	11704	-	17.1745	17.8292	19.4455	5.45174	3.48283	4.83673	2.81902	8.21057	6.26052	45.3432	43.5925	39.1159	35.455	57.6536	29.0404	38.8382	67.296	71.93	26.3103	43.5135	22.7068	36.204	44.4152	43.3021	61.7724	41.2971	52.5711	0.540267	0.554899
ENSG00000172243	ENST00000304084; ENST00000353231; ENST00000534609; ENST00000529761; ENST00000298523; ENST00000396484; ENST00000465100; ENST00000349926; ENST00000533022; ENST00000531192; ENST00000528799; ENST00000310002; ENST00000525605	CLEC7A	protein_coding	protein_coding	C-type lectin domain containing 7A [Source:HGNC Symbol;Acc:HGNC:14558]	0.4032	1326	GO:0043123; GO:0002376; GO:0045087; GO:0006954; GO:0071226; GO:0006910; GO:0051092; GO:0010628; GO:0032755; GO:0032757; GO:0032760; GO:0045429; GO:1900017; GO:0050766; GO:0042110; GO:0008284; GO:0030335; GO:0090303; GO:0061760; GO:0032731; GO:0032930; GO:0043280; GO:0071639; GO:0032743; GO:0042832; GO:0031334; GO:0051091; GO:0032733; GO:0008037; GO:0050850; GO:0070884; GO:0001775; GO:0001878; GO:…	GO:0046872; GO:0030246; GO:0005515; GO:0001872; GO:0042287; GO:0038187	GO:0005737; GO:0016020; GO:0016021; GO:0005886; GO:0009986	64581	TRUE	0.870281	1.66742e-12	8.66164e-11	chr12	10116777	10130258	13482	-	1179.31	951.397	950.996	570.253	521.606	553.182	705.78	627.295	592.662	1396.34	1176.39	1186.52	1369.55	1374.89	1305.64	1146.7	1392.51	1345.99	1245.91	1109.59	1247.7	1386.61	1362.77	1623.83	1368.84	1255.39	1169.34	45.0715	35.9746
ENSG00000092010	ENST00000559123; ENST00000206451; ENST00000561059; ENST00000561142; ENST00000382708; ENST00000561435; ENST00000470718; ENST00000559741; ENST00000560420; ENST00000558112	PSME1	protein_coding	protein_coding	proteasome activator subunit 1 [Source:HGNC Symbol;Acc:HGNC:9568]	0.5221	870	GO:0010950; GO:0019884; GO:2000045; GO:0061136	GO:0005515; GO:0061133	GO:0008537; GO:0000502; GO:0005737; GO:0005654; GO:0005829; GO:0070062	5720	TRUE	0.652521	1.85854e-12	9.61491e-11	chr14	24136163	24138967	2805	+	1713.64	1714.42	1687.35	1634.44	1483.69	1526.47	1522.27	1508.01	1460.79	1877.68	1831.9	1729.8	2582.68	2842.62	2512.01	2425.45	2495.13	2570.6	2054.97	1932.92	1815.36	2844.44	3340.41	3177.01	2852.28	2509.52	2251.33	99.7857	98.7704
ENSG00000078589	ENST00000544091; ENST00000171757; ENST00000461541; ENST00000475374	P2RY10	protein_coding	protein_coding	P2Y receptor family member 10 [Source:HGNC Symbol;Acc:HGNC:19906]	0.4243	1586	GO:0007186; GO:0007165; GO:0035589; GO:0035025; GO:0051482	GO:0004930; GO:0045028	GO:0016021; GO:0016020; GO:0005886; GO:0005887	27334	TRUE	4.83567	2.15689e-12	1.10932e-10	chrX	78945332	78963727	18396	+	0	0	0.733793	0	0	0.967345	0.983191	0	1.10918	6.97587	3.04134	4.34622	18.8355	42.0187	29.0405	25.2448	20.7065	31.4694	11.078	0	2.39019	28.9633	21.9265	26.2092	13.4288	28.8119	13.8345	0	0
ENSG00000090382	ENST00000261267; ENST00000549690; ENST00000548839	LYZ	protein_coding	protein_coding	lysozyme [Source:HGNC Symbol;Acc:HGNC:6740]	0.4108	905	GO:0008152; GO:0006954; GO:0042742; GO:0050830; GO:0019835; GO:0001895; GO:0050829; GO:0031640; GO:0019730	GO:0016787; GO:0003824; GO:0016798; GO:0003796; GO:0042802	GO:0005576; GO:0005615; GO:0070062; GO:0035580; GO:1904724; GO:0035578	4069	TRUE	0.507378	2.16188e-12	1.10932e-10	chr12	69348381	69354234	5854	+	50372	40286.6	44364.8	39485.9	39800	47282.9	31205.6	30241.9	30306	56597.6	47868.7	54684.1	61130	61913.2	61803	45532	46315.2	49157.9	55408.1	51663	50203.6	72306.8	58530.5	72631.4	49597	46874	44394.8	2818.53	2230.25
ENSG00000081041	ENST00000508487; ENST00000296031; ENST00000510048	CXCL2	protein_coding	protein_coding	C-X-C motif chemokine ligand 2 [Source:HGNC Symbol;Acc:HGNC:4603]	0.5669	753	GO:0006955; GO:0007165; GO:0006935; GO:0009605; GO:0006954; GO:0006952; GO:0060326; GO:0030593; GO:0070098; GO:0061844; GO:0071222; GO:0002237	GO:0008009; GO:0005515; GO:0005125; GO:0045236	GO:0005576; GO:0005615	2920	TRUE	2.95551	2.51858e-12	1.28712e-10	chr4	74097040	74099196	2157	-	6.67899	2.81514	8.80551	4.3614	6.09496	6.77142	6.57772	20.0703	7.30394	87.1984	48.6615	67.3664	115.229	144.623	125.842	62.1412	62.1194	82.7194	4.15426	16.0313	29.8774	65.1673	58.1895	88.8834	198.088	149.822	93.0154	0.449326	0.187374
ENSG00000002933	ENST00000484928; ENST00000004103; ENST00000494349; ENST00000475710; ENST00000461345; ENST00000475536; ENST00000468689; ENST00000462826; ENST00000475007; ENST00000481305; ENST00000474166	TMEM176A	protein_coding	protein_coding	transmembrane protein 176A [Source:HGNC Symbol;Acc:HGNC:24930]	0.5596	1042	GO:2001199	GO:0005515	GO:0016021; GO:0016020	55365	TRUE	0.35938	2.63181e-12	1.33957e-10	chr7	150800403	150805118	4716	+	707.019	761.966	735.994	1916.83	1878.99	1980.15	291.3	328.422	329.72	821.991	711.674	731.25	2337.81	2325.7	2330.02	459.262	517.661	543.071	848.855	894.316	834.177	2301.37	2526.04	2377.05	484.332	434.099	500.809	34.386	36.6645
ENSG00000132510	ENST00000448097; ENST00000571047; ENST00000254846; ENST00000572030; ENST00000575521; ENST00000570632	KDM6B	protein_coding	protein_coding	lysine demethylase 6B [Source:HGNC Symbol;Acc:HGNC:29012]	0.5855	2632	GO:0006325; GO:0006954; GO:0006338; GO:0010468; GO:0071557; GO:0007507; GO:0045944; GO:0120162; GO:0016577; GO:0045165; GO:0045446; GO:0048333; GO:0055007; GO:0070301	GO:0046872; GO:0016491; GO:0051213; GO:0005515; GO:0000978; GO:0031490; GO:0071558; GO:0032452; GO:0008013; GO:0043565	GO:0005634; GO:0005654; GO:0044666	23135	TRUE	0.870844	2.65748e-12	1.34721e-10	chr17	7834217	7854796	20580	+	923.609	962.779	900.075	689.101	675.67	693.587	845.707	884.917	856.648	1528.88	1378.74	1366.88	1506.84	1612.34	1480.1	1919.58	2008.53	2137.63	1109.19	1119.9	1093.51	1233.35	1169.69	1230.69	2793.19	2397.15	2325.12	17.7836	18.3408
ENSG00000198846	ENST00000361421	TOX	protein_coding	protein_coding	thymocyte selection associated high mobility group box [Source:HGNC Symbol;Acc:HGNC:18988]	0.4105	4076	GO:0006325; GO:0007399; GO:0006357; GO:2000179; GO:0001779; GO:0010976; GO:0002362; GO:0002364; GO:0002521; GO:0021895; GO:0030098; GO:0032825; GO:0043373; GO:0043375; GO:0048535; GO:0048541; GO:1901537; GO:1902232	GO:0003677; GO:0031490; GO:0005515	GO:0005634	9760	TRUE	5.20857	2.86189e-12	1.44502e-10	chr8	58805412	59119147	313736	-	0	0	0	0	0.870708	0	0	0.912285	0	6.97587	6.08268	6.51932	15.5116	25.4067	14.5202	14.5643	10.3532	19.7807	1.38475	3.43527	1.1951	20.5156	21.3643	14.8139	22.3813	14.406	13.8345	0	0
ENSG00000106565	ENST00000492607; ENST00000447204; ENST00000434545; ENST00000429904; ENST00000326442; ENST00000450753	TMEM176B	protein_coding	protein_coding	transmembrane protein 176B [Source:HGNC Symbol;Acc:HGNC:29596]	0.5654	1221	GO:0030154; GO:0009887; GO:2001199; GO:0097028	GO:0005515	GO:0016021; GO:0005634; GO:0016020; GO:0031965	28959	TRUE	0.397842	3.04284e-12	1.53027e-10	chr7	150791285	150801360	10076	-	1438.85	1709.73	1542.8	3803.14	3700.51	4113.15	843.829	951.514	994.38	1781.17	1641.31	1625.48	4826.32	4830.2	4733.6	1407.89	1118.15	1622.02	1822.34	1903.14	1815.35	4852.55	5263.76	4746.14	1479.86	1322.47	1449.86	59.7196	70.2085
ENSG00000131724	ENST00000652600; ENST00000371642; ENST00000371666; ENST00000481868	IL13RA1	protein_coding	protein_coding	interleukin 13 receptor subunit alpha 1 [Source:HGNC Symbol;Acc:HGNC:5974]	0.4243	2476	GO:0019221; GO:0007166; GO:0008284; GO:0038165; GO:0048861	GO:0005515; GO:0004896; GO:0019955; GO:0004924; GO:0004923; GO:0005127	GO:0016020; GO:0016021; GO:0009897; GO:0005886; GO:0043235; GO:0005898	3597	TRUE	0.355532	3.13374e-12	1.56973e-10	chrX	118727133	118794535	67403	+	2422.57	2273.7	2436.56	2105.46	2064.45	2100.11	1905.66	1857.42	1908.42	2615.95	2656.11	2928.26	2900.67	2981.38	2874.04	2606.05	3292.33	2554.41	2644.88	2569.58	2858.66	3171.47	2616.56	2876.18	2535.36	2725.61	2362.93	49.5842	46.0426
ENSG00000071073	ENST00000264968; ENST00000393487; ENST00000414521; ENST00000409391; ENST00000492163; ENST00000461884; ENST00000484936; ENST00000460768; ENST00000495056	MGAT4A	protein_coding	protein_coding	alpha-1,3-mannosyl-glycoprotein 4-beta-N-acetylglucosaminyltransferase A [Source:HGNC Symbol;Acc:HGNC:7047]	0.3878	2881	GO:0006486; GO:0006487; GO:0006491; GO:0019082; GO:0046487	GO:0046872; GO:0016740; GO:0016757; GO:0042803; GO:0008375; GO:0008453; GO:0008454	GO:0016020; GO:0016021; GO:0005794; GO:0005576; GO:0000139; GO:0005777; GO:0005783; GO:0070062; GO:0005793; GO:0005795; GO:0005788	11320	TRUE	0.550584	3.29507e-12	1.64402e-10	chr2	98619106	98731132	112027	-	457.249	425.086	402.485	376.17	344.8	368.558	420.974	321.124	389.195	516.214	522.134	566.095	538.474	584.353	579.877	452.807	476.249	492.567	580.212	490.099	566.542	646.846	548.162	701.949	592.664	546.604	469.45	8.04319	7.39795
ENSG00000144655	ENST00000273153; ENST00000514182	CSRNP1	protein_coding	protein_coding	cysteine and serine rich nuclear protein 1 [Source:HGNC Symbol;Acc:HGNC:14300]	0.5858	2878	GO:0006915; GO:0006355; GO:0009791; GO:0045944; GO:0048008; GO:0048705; GO:0060021; GO:0060325; GO:0006357	GO:0003677; GO:0003700; GO:0005515; GO:0001228; GO:0043565; GO:0000981; GO:0003674	GO:0005634; GO:0000785	64651	TRUE	1.35423	3.40346e-12	1.69141e-10	chr3	39141855	39154562	12708	-	202.278	173.601	200.692	213.708	185.461	207.979	224.582	259.089	226.422	392.974	388.278	386.813	415.488	556.993	431.735	489.362	564.251	495.417	257.564	242.759	298.774	493.582	768.553	642.695	1172.78	819.219	678.813	3.56185	3.02439
ENSG00000183484	ENST00000329797; ENST00000392585; ENST00000551869; ENST00000539291; ENST00000546679; ENST00000549990	GPR132	protein_coding	protein_coding	G protein-coupled receptor 132 [Source:HGNC Symbol;Acc:HGNC:17482]	0.5917	2384	GO:0007186; GO:0007165; GO:0000082; GO:0010972	GO:0004930	GO:0016021; GO:0016020; GO:0005886	29933	TRUE	0.671101	3.52538e-12	1.74513e-10	chr14	105049395	105065445	16051	-	125.947	132.312	145.291	150.468	121.899	144.134	167.262	194.317	145.035	215.09	164.232	199.926	233.782	275.565	232.324	233.029	134.592	287.15	202.226	191.23	187.593	176.193	265.829	203.208	354.693	276.594	268.129	2.67731	2.78272
ENSG00000137265	ENST00000696871; ENST00000468485; ENST00000696872; ENST00000380956; ENST00000696873; ENST00000495137; ENST00000493114; ENST00000469834	IRF4	protein_coding	protein_coding	interferon regulatory factor 4 [Source:HGNC Symbol;Acc:HGNC:6119]	0.5739	1555	GO:0006355; GO:0045893; GO:0045944; GO:0006357; GO:0032733; GO:0032736; GO:0032753; GO:0042110; GO:0120162; GO:0002376; GO:0032743; GO:0045622; GO:0042832; GO:0072540; GO:0034122; GO:0043011; GO:0043388; GO:0043966; GO:0043967	GO:0003700; GO:0000976; GO:0003677; GO:0043565; GO:0005515; GO:1990837; GO:0000981; GO:0000978; GO:0001228; GO:0000987; GO:0003713	GO:0005634; GO:0016020; GO:0005654; GO:0005829; GO:0000785; GO:0000786	3662	TRUE	3.26288	3.67453e-12	1.81186e-10	chr6	391739	411443	19705	+	28.6242	20.6444	30.8193	4.3614	3.48283	3.86938	8.45707	4.56142	1.04342	66.2708	57.7855	51.068	130.192	133.874	87.1215	89.3279	98.3557	106.996	69.2376	58.3997	34.6578	85.6829	112.162	87.7438	91.3158	85.9678	96.8415	0.932872	0.665655
ENSG00000120708	ENST00000504185; ENST00000442011; ENST00000506699; ENST00000507018; ENST00000515433; ENST00000508767; ENST00000509749; ENST00000604555; ENST00000514554; ENST00000509485; ENST00000514242; ENST00000513497; ENST00000508076; ENST00000503087; ENST00000504411	TGFBI	protein_coding	protein_coding	transforming growth factor beta induced [Source:HGNC Symbol;Acc:HGNC:11771]	0.5117	1454	GO:0007155; GO:0050896; GO:0007601; GO:0001525; GO:0002062; GO:0008283; GO:0030198; GO:0051179; GO:0007162	GO:0005515; GO:0005518; GO:0050840; GO:0042802; GO:0005178; GO:0005201; GO:0050839	GO:0005615; GO:0005576; GO:0005886; GO:0005604; GO:0031012; GO:0070062; GO:0062023; GO:0005802	7045	TRUE	0.598657	4.00132e-12	1.96532e-10	chr5	136028988	136063818	34831	+	3477.85	3076.95	3031.3	1611.53	1308.67	1934.69	2202.6	2201.34	2229.79	4363.41	3260.32	3978.96	2693.47	3022.42	3029.89	2600.22	2469.24	3471.52	4238.73	4650.21	4209.12	3450.24	3087.42	2461.39	3456.57	2721.77	2942.14	121.217	106.104
ENSG00000063241	ENST00000425675; ENST00000438389; ENST00000590921; ENST00000085068; ENST00000587226; ENST00000589080; ENST00000591718; ENST00000589108	ISOC2	protein_coding	protein_coding	isochorismatase domain containing 2 [Source:HGNC Symbol;Acc:HGNC:26278]	0.6371	1144	GO:0031648	GO:0005515	GO:0005737; GO:0005634	79763	TRUE	-0.419194	4.20032e-12	2.05506e-10	chr19	55452985	55462343	9359	-	594.43	583.673	614.919	714.179	827.172	815.472	634.281	635.867	580.141	502.262	512.972	543.277	622.679	577.513	619.531	476.74	528.015	455.856	509.589	456.892	541.378	509.27	593.982	472.905	463.742	443.704	470.373	26.3326	25.5812
ENSG00000130522	ENST00000252818; ENST00000600972	JUND	protein_coding	protein_coding	JunD proto-oncogene, AP-1 transcription factor subunit [Source:HGNC Symbol;Acc:HGNC:6206]	0.6986	1214	GO:0006355; GO:0006357; GO:0051726; GO:0042127; GO:0000122; GO:0045944; GO:0002076; GO:0006366; GO:0007568; GO:0007623; GO:0009416; GO:0009612; GO:0014070; GO:0032496; GO:0043032; GO:0043434; GO:0045669; GO:0071277; GO:0071456	GO:0003700; GO:0005515; GO:0003677; GO:0019899; GO:0000981; GO:0000978; GO:0000976; GO:1990837; GO:0003690; GO:0001221; GO:0001228; GO:0016922; GO:0043565	GO:0005634; GO:0005654; GO:0000785; GO:0005667; GO:0017053; GO:0090575; GO:0035976; GO:0032991; GO:0032993	3727	TRUE	0.521109	4.4693e-12	2.17822e-10	chr19	18279694	18281622	1929	-	1596.28	1822.33	1809.9	1458.89	1440.15	1551.62	1611.54	1693.21	1601.65	2271.8	2111.7	2198.1	2445.29	2493.77	2408.43	2484.68	2603.84	2448.32	2006.51	1948.94	1787.87	2342.4	2390.55	2373.64	2900.62	2600.76	2760.44	66.6361	75.2639
ENSG00000081985	ENST00000262345; ENST00000544434; ENST00000696754; ENST00000696755; ENST00000696756; ENST00000541374; ENST00000371000; ENST00000696757; ENST00000674203; ENST00000696758; ENST00000696759; ENST00000696760; ENST00000648487; ENST00000696761; ENST00000696762; ENST00000441640; ENST00000696763; ENST00000465396	IL12RB2	protein_coding	protein_coding	interleukin 12 receptor subunit beta 2 [Source:HGNC Symbol;Acc:HGNC:5972]	0.4756	2840	GO:0019221; GO:0032729; GO:0007166; GO:0008284; GO:0018108; GO:0032496; GO:0034097	GO:0005515; GO:0004896; GO:0019955; GO:0019901	GO:0016020; GO:0016021; GO:0005886; GO:0009897; GO:0005887; GO:0043235	3595	TRUE	4.30293	4.57929e-12	2.22324e-10	chr1	67307364	67398724	91361	+	0.954141	0	0.366896	3.27105	0	0.967345	0.939675	0	0	3.48794	0	6.80657	16.6238	29.6796	13.5522	21.361	20.7065	28.772	4.15426	0	4.78038	9.68522	31.4842	19.5145	30.4483	16.3268	23.0575	0.017026	0
ENSG00000041982	ENST00000350763; ENST00000341037; ENST00000705190; ENST00000705191; ENST00000705192; ENST00000537320; ENST00000423613; ENST00000542877; ENST00000544972; ENST00000460345; ENST00000476680; ENST00000473855; ENST00000635336; ENST00000481475; ENST00000534839	TNC	protein_coding	protein_coding	tenascin C [Source:HGNC Symbol;Acc:HGNC:5318]	0.5325	3413	GO:0007155; GO:0042127; GO:0031175; GO:0001649; GO:0030155; GO:0001558; GO:0009611; GO:0002009; GO:0007528; GO:0008284; GO:0010628; GO:0014012; GO:0030334; GO:0050727; GO:0060739; GO:0060740	GO:0005515; GO:0005201; GO:0045545	GO:0005615; GO:0016020; GO:0005576; GO:0005925; GO:0062023; GO:0005788; GO:0098966; GO:0005604; GO:0005614; GO:0090733	3371	TRUE	3.44123	4.83594e-12	2.33885e-10	chr9	115019575	115118207	98633	-	3.81657	2.81514	1.83448	0	0.870708	0	0	1.82457	2.08684	4.65058	13.1792	16.2983	14.4036	22.4752	14.5202	37.8673	36.2363	44.9561	9.69327	9.16073	9.56077	27.7564	19.1154	9.11625	24.1719	23.0496	18.446	0.0566702	0.0413563
ENSG00000186648	ENST00000342740; ENST00000559694; ENST00000561354; ENST00000560349	CARMIL3	protein_coding	protein_coding	capping protein regulator and myosin 1 linker 3 [Source:HGNC Symbol;Acc:HGNC:20272]	0.594	3034	GO:0016477; GO:0034315; GO:2000249	GO:0005515	GO:0005737; GO:0016020; GO:0005886; GO:0030027	90668	TRUE	0.752074	5.04518e-12	2.43074e-10	chr14	24052009	24069729	17721	+	50.5696	46.919	42.56	95.9508	95.7779	86.0937	98.6658	95.7899	91.8209	56.9696	37.5098	44.5487	206.082	218.889	208.124	166.034	129.415	187.917	55.3902	50.384	54.9744	183.434	208.583	188.022	184.422	152.703	157.713	0.84468	0.775374
ENSG00000226979	ENST00000454783; ENST00000489638; ENST00000418386; ENST00000471842	LTA	protein_coding	protein_coding	lymphotoxin alpha [Source:HGNC Symbol;Acc:HGNC:6709]	0.5647	1449	GO:0006955; GO:0007165; GO:0007154; GO:0023052; GO:0007267; GO:0006915; GO:0006959; GO:0001666; GO:0002876; GO:0002925; GO:0007584; GO:0009410; GO:0032496; GO:0032729; GO:0043065; GO:0048147; GO:0048535; GO:0050830; GO:0060252	GO:0005164; GO:0005515; GO:0005125; GO:0005102	GO:0016020; GO:0005576; GO:0005615; GO:0005886	4049	TRUE	4.61637	5.17687e-12	2.48381e-10	chr6	31572054	31574324	2271	+	0	0.938381	0.733793	0	0	1.93469	0	0	0	8.13852	6.08268	6.51932	16.6195	23.4523	11.6162	14.5643	31.0597	34.1667	4.15426	4.58037	0	12.068	21.0831	26.2092	18.8003	18.2476	20.2906	0	0.0324704
ENSG00000154642	ENST00000284881; ENST00000400559; ENST00000400558; ENST00000405964; ENST00000493464; ENST00000482915	C21orf91	protein_coding	protein_coding	chromosome 21 open reading frame 91 [Source:HGNC Symbol;Acc:HGNC:16459]	0.3965	1731	GO:0030154; GO:0007399; GO:0060999; GO:0021895	GO:0005515		54149	TRUE	1.70864	5.19469e-12	2.48381e-10	chr21	17788974	17819386	30413	-	6.67899	9.38381	13.9421	23.9877	23.5091	14.5102	15.0348	15.5088	8.34736	17.4397	17.2343	16.2983	47.6427	36.1557	37.7527	48.5478	56.9428	50.3509	24.9256	24.0469	23.9019	60.3401	51.1627	113.953	68.9345	63.3862	25.8244	0.195538	0.271806
ENSG00000167680	ENST00000677828; ENST00000586582; ENST00000676793; ENST00000586965; ENST00000589889	SEMA6B	protein_coding	protein_coding	semaphorin 6B [Source:HGNC Symbol;Acc:HGNC:10739]	0.6653	2859	GO:0030154; GO:0007399; GO:0007411; GO:0001755; GO:0030335; GO:0048843; GO:0050919; GO:0071526; GO:0007417; GO:0021766	GO:0030215; GO:0005515; GO:0045499	GO:0016020; GO:0016021; GO:0005886; GO:0005615; GO:0005887	10501	TRUE	0.467407	7.07232e-12	3.36883e-10	chr19	4542593	4581776	39184	-	806.25	980.608	991.353	1793.62	1601.23	1634.8	1410.45	1071.04	1146.72	1328.9	1235.8	1358.19	2168.29	2288.56	2077.36	1549.85	1470.16	1859.41	1433.22	1430.22	1324.49	2022.6	2109.5	1848.31	1933.74	1761.37	1684.12	14.2914	17.1972
ENSG00000196371	ENST00000358752	FUT4	protein_coding	protein_coding	fucosyltransferase 4 [Source:HGNC Symbol;Acc:HGNC:4015]	0.4889	5975	GO:0006486; GO:0006954; GO:0009311; GO:0036065; GO:0005975; GO:0009312; GO:1903238; GO:0042355; GO:0097022; GO:1902624; GO:1903037	GO:0008417; GO:0016740; GO:0016757; GO:0017083; GO:0046920	GO:0016020; GO:0016021; GO:0005794; GO:0005802; GO:0032580; GO:0000139; GO:0009986; GO:0071944	2526	TRUE	0.484451	7.18326e-12	3.40881e-10	chr11	94543921	94549895	5975	+	502.271	506.879	476.569	411.466	463.809	448.113	513.138	555.792	469.612	534.367	592.047	581.025	576.144	533.555	566.968	692.492	807.552	811.909	563.761	603.23	574.841	689.346	783.49	776.823	704.866	755.158	645.243	4.26008	4.25347
ENSG00000187605	ENST00000409262; ENST00000496886; ENST00000305799; ENST00000475405	TET3	protein_coding	protein_coding	tet methylcytosine dioxygenase 3 [Source:HGNC Symbol;Acc:HGNC:28313]	0.557	4888	GO:0006325; GO:0006807; GO:0044238; GO:0006493; GO:0045944; GO:0044260; GO:0006211; GO:0080111; GO:0043412; GO:0080182; GO:0044727; GO:0070989	GO:0008270; GO:0003677; GO:0046872; GO:0016491; GO:0051213; GO:0005515; GO:0070579; GO:0008327	GO:0005634; GO:0005737; GO:0005694; GO:0001939; GO:0001940	200424	TRUE	0.318995	8.05656e-12	3.80891e-10	chr2	73984910	74108176	123267	+	682.211	603.506	622.99	557.168	592.081	535.91	584.477	592.986	541.535	770.844	797.845	771.453	782.226	734.84	720.412	680.641	771.316	787.633	774.078	830.191	755.301	654.087	655.546	668.904	827.214	738.547	734.15	7.07304	6.19053
ENSG00000152766	ENST00000371930; ENST00000476963	ANKRD22	protein_coding	protein_coding	ankyrin repeat domain 22 [Source:HGNC Symbol;Acc:HGNC:28321]	0.3975	2156		GO:0005515		118932	TRUE	2.97517	8.15884e-12	3.84287e-10	chr10	88819896	88851844	31949	-	24.8077	23.4595	22.0138	2.1807	4.35354	9.67345	10.3903	9.12285	15.6513	49.9938	47.6477	36.9428	110.797	109.444	88.0894	66.0251	82.8259	100.702	60.9292	32.0625	47.8038	127.921	154.329	166.371	149.508	106.604	78.3955	0.583117	0.545567
ENSG00000116044	ENST00000699296; ENST00000699297; ENST00000699431; ENST00000699342; ENST00000699220; ENST00000699404; ENST00000699432; ENST00000699405; ENST00000699327; ENST00000458603; ENST00000397063; ENST00000699264; ENST00000699265; ENST00000699328; ENST00000699329; ENST00000699433; ENST00000699298; ENST00000446151; ENST00000421929; ENST00000699300; ENST00000397062; ENST00000699223; ENST00000586532; ENST0000…	NFE2L2	protein_coding	protein_coding	NFE2 like bZIP transcription factor 2 [Source:HGNC Symbol;Acc:HGNC:7782]	0.4204	2493	GO:0006355; GO:0016567; GO:0045088; GO:0043161; GO:0045944; GO:0006357; GO:0034599; GO:0010628; GO:0045454; GO:0010499; GO:1903206; GO:0071498; GO:2000352; GO:0071499; GO:1903071; GO:0140467; GO:1902176; GO:0071356; GO:0036499; GO:0070301; GO:0061419; GO:0036003; GO:0030968; GO:1900407; GO:0006954; GO:0007568; GO:0009410; GO:0010226; GO:0010667; GO:0010976; GO:0030194; GO:0034976; GO:0042149; GO:…	GO:0003677; GO:0003700; GO:0043565; GO:0005515; GO:0000981; GO:0000978; GO:0000976; GO:0019904; GO:0061629; GO:0001221; GO:0001228	GO:0005634; GO:0005737; GO:0005794; GO:0005654; GO:0005829; GO:0005886; GO:0005813; GO:0000785; GO:0090575; GO:0032993	4780	TRUE	0.52316	8.87961e-12	4.16681e-10	chr2	177218667	177392756	174090	-	3132.33	3084.57	2987.8	2134.99	1977.96	2179.1	2816.36	2451.91	2530.17	3641.7	3739.72	3631.56	3366.17	3598.56	3329.66	3996.31	4297.01	3881.38	3405.58	3358.62	3357.84	3169.91	3200.5	3534.31	4728.06	4557.24	4091.21	63.6743	62.0368
ENSG00000131069	ENST00000490046; ENST00000481971; ENST00000497927; ENST00000488172; ENST00000481284; ENST00000475459; ENST00000461051; ENST00000484354; ENST00000480274; ENST00000493805; ENST00000473172; ENST00000477932; ENST00000480978; ENST00000467019; ENST00000360596; ENST00000253382; ENST00000476922; ENST00000464399; ENST00000468550; ENST00000493250; ENST00000491533; ENST00000490464; ENST00000470315; ENST0000…	ACSS2	protein_coding	protein_coding	acyl-CoA synthetase short chain family member 2 [Source:HGNC Symbol;Acc:HGNC:15814]	0.5263	1001	GO:0006629; GO:0008610; GO:0006085; GO:0006069; GO:0019427	GO:0000166; GO:0005524; GO:0016874; GO:0003987; GO:0016405; GO:0016878; GO:0050218; GO:0016208	GO:0005737; GO:0005829; GO:0005759	55902	TRUE	-0.284998	8.9978e-12	4.20664e-10	chr20	34872146	34927962	55817	+	2677.32	2958.71	2719.8	3301.58	3505.47	3397.32	3070.86	3329.84	3071.83	2415.97	2441.18	2312.19	2650.26	2589.53	2795.63	2442.93	2469.24	2496.87	2477.32	2440.19	2637.55	2552.38	2739.41	2484.18	2572.06	2463.42	2573.23	135.545	148.199
ENSG00000159189	ENST00000695749; ENST00000695750; ENST00000695751; ENST00000695752; ENST00000695753; ENST00000374640; ENST00000374639; ENST00000374637	C1QC	protein_coding	protein_coding	complement C1q C chain [Source:HGNC Symbol;Acc:HGNC:1245]	0.6022	1218	GO:0002376; GO:0045087; GO:0006955; GO:0098883; GO:0006958; GO:0030853; GO:0045650	GO:0005515	GO:0005576; GO:0005581; GO:0005615; GO:0045202; GO:0098794; GO:0072562; GO:0062023; GO:0005602; GO:0062167	714	TRUE	0.840544	9.39731e-12	4.36235e-10	chr1	22643014	22648110	5097	+	1049.56	1015.33	1015.57	408.881	293.429	383.069	467.958	457.054	506.059	1134.74	942.816	1148.49	946.206	831.581	788.933	743.752	621.194	902.721	1444.3	1267.62	1239.31	924.41	979.946	983.414	1047.44	712.615	676.045	43.6693	41.7962
ENSG00000141068	ENST00000644974; ENST00000579309; ENST00000583370; ENST00000509603; ENST00000268763; ENST00000398988; ENST00000582311; ENST00000398985; ENST00000644418; ENST00000579399; ENST00000398982; ENST00000577823; ENST00000581975; ENST00000580822; ENST00000579961; ENST00000583525; ENST00000582410; ENST00000580430; ENST00000583998; ENST00000578981	KSR1	protein_coding	protein_coding	kinase suppressor of ras 1 [Source:HGNC Symbol;Acc:HGNC:6465]	0.577	1943	GO:0006468; GO:0007265; GO:0019933; GO:0042127; GO:0043405; GO:0043410; GO:0016310; GO:0007165	GO:0005524; GO:0004672; GO:0005078; GO:0019901; GO:0031434; GO:0051087; GO:0051879; GO:0071889; GO:0046872; GO:0000166; GO:0004674; GO:0016301; GO:0016740; GO:0106310; GO:0005515; GO:0008022	GO:0043231; GO:0005829; GO:0005737; GO:0016020; GO:0005783; GO:0005789; GO:0005886; GO:0042995; GO:0032587; GO:0032991	8844	TRUE	0.712456	9.39998e-12	4.36235e-10	chr17	27456448	27626438	169991	+	103.047	108.852	94.6594	129.752	94.0365	89.9631	109.942	94.8776	103.299	122.078	141.929	124.954	210.514	227.683	224.58	137.876	134.592	180.724	137.091	130.54	118.314	183.434	230.228	202.977	179.946	158.466	189.994	2.68771	2.80894
ENSG00000205045	ENST00000587436; ENST00000260908; ENST00000628453; ENST00000590802	SLFN12L	protein_coding	protein_coding	schlafen family member 12 like [Source:HGNC Symbol;Acc:HGNC:33920]	0.4016	6765			GO:0016020; GO:0016021	100506736	TRUE	1.35964	1.01939e-11	4.71345e-10	chr17	35464249	35537678	73430	-	34.8409	22.4844	18.7365	30.6189	26.3235	31.0503	27.7576	40.0689	28.1723	50.8704	43.5546	40.9634	76.131	82.8181	77.155	49.2054	72.9606	108.813	29.9665	43.9394	28.991	126.519	134.476	111.368	105.466	73.593	74.9381	0.260999	0.166645
ENSG00000026950	ENST00000476549; ENST00000465690; ENST00000450085; ENST00000425234; ENST00000427334; ENST00000506698; ENST00000289361; ENST00000414912; ENST00000082468; ENST00000513047; ENST00000502361	BTN3A1	protein_coding	protein_coding	butyrophilin subfamily 3 member A1 [Source:HGNC Symbol;Acc:HGNC:1138]	0.4778	1596	GO:0002376; GO:0002250; GO:0001817; GO:0050852; GO:0001819; GO:0032729; GO:0050798	GO:0005515; GO:0005102	GO:0016020; GO:0016021; GO:0005886; GO:0009897	11119	TRUE	0.39471	1.05547e-11	4.86249e-10	chr6	26402237	26415208	12972	+	1013.98	1097.01	1007.57	1489.18	1327.88	1380.19	1104	1212.8	1103.48	1220.89	1147.14	1178.31	1753.3	1941.57	1755.6	1458.73	1570.33	1465.66	1259.55	1250.61	1121.79	1778.96	2136.8	2173.57	1662.13	1478.77	1431.9	32.1971	34.4633
ENSG00000135617	ENST00000258083; ENST00000480093; ENST00000470391	PRADC1	protein_coding	protein_coding	protease associated domain containing 1 [Source:HGNC Symbol;Acc:HGNC:16047]	0.5818	747		GO:0005515	GO:0005576	84279	TRUE	-0.691837	1.10477e-11	5.07109e-10	chr2	73228010	73233239	5230	-	351.124	387.551	352.954	481.935	552.9	557.191	412.517	455.23	431.976	351.119	288.927	278.157	371.17	278.496	350.421	299.054	248.478	260.746	332.341	274.822	305.945	259.462	271.551	205.115	249.776	250.664	299.747	23.8209	26.0127
ENSG00000116688	ENST00000444836; ENST00000674817; ENST00000675053; ENST00000675194; ENST00000675817; ENST00000675298; ENST00000676369; ENST00000412236; ENST00000675530; ENST00000674548; ENST00000675959; ENST00000675872; ENST00000674706; ENST00000676426; ENST00000674658; ENST00000674910; ENST00000490079; ENST00000675231; ENST00000484391; ENST00000497302; ENST00000675512; ENST00000675113; ENST00000235329; ENST0000…	MFN2	protein_coding	protein_coding	mitofusin 2 [Source:HGNC Symbol;Acc:HGNC:16877]	0.5377	3264	GO:0008053; GO:1904707; GO:0006914; GO:0006915; GO:0006986; GO:0007005; GO:0048662; GO:0006626; GO:0120162; GO:1905461; GO:0061734; GO:0034497; GO:0007006; GO:0046580; GO:0051646; GO:0001825; GO:0048593	GO:0005525; GO:0003924; GO:0000166; GO:0031625; GO:0016787; GO:0005515	GO:0016021; GO:0005741; GO:0016020; GO:0005739; GO:0005829; GO:0031306; GO:0015630	9927	TRUE	-0.187471	1.1135e-11	5.09265e-10	chr1	11980181	12015211	35031	+	4463.48	4698.48	4586.59	4419.18	4466.73	4486.58	4496.8	4339.74	4586.88	4450.63	4493.07	4223.62	4108.38	3979.73	3976.61	4118.8	3582.22	4089.32	4213.81	4309.49	4093.2	3671.09	3939.19	3639.66	3837.17	3946.28	3977	69.3013	72.1746
ENSG00000125772	ENST00000418646; ENST00000481038; ENST00000379019; ENST00000462080; ENST00000633552; ENST00000473797; ENST00000481690	GPCPD1	protein_coding	protein_coding	glycerophosphocholine phosphodiesterase 1 [Source:HGNC Symbol;Acc:HGNC:26957]	0.3885	2638	GO:0006629; GO:0046475; GO:0007519	GO:0008081; GO:0047389; GO:2001070; GO:0030246; GO:0016787	GO:0005737; GO:0005829	56261	TRUE	0.393334	1.27247e-11	5.79872e-10	chr20	5544439	5611006	66568	-	2384.4	2384.43	2439.86	1546.12	1430.58	1510.03	1881.23	2019.8	2046.15	2546.19	2657.12	2624.02	2080.77	2341.33	2202.24	2266.21	3178.44	2714.46	2583.96	2621.12	2706.89	2309.82	2147.95	2342.87	2514.77	2809.17	2811.17	45.806	45.3197
ENSG00000073756	ENST00000367468; ENST00000681605; ENST00000680451; ENST00000490885; ENST00000559627; ENST00000466691	PTGS2	protein_coding	protein_coding	prostaglandin-endoperoxide synthase 2 [Source:HGNC Symbol;Acc:HGNC:9605]	0.3875	3335	GO:0006629; GO:0006631; GO:0006633; GO:0006954; GO:0008217; GO:0071704; GO:0001516; GO:0006693; GO:0098869; GO:0006979; GO:0019371; GO:0090050; GO:0050727; GO:0071456; GO:0045429; GO:0010575; GO:0090336; GO:0031622; GO:0071636; GO:0001525; GO:0007566; GO:0007568; GO:0007612; GO:0007613; GO:0008284; GO:0008285; GO:0009314; GO:0009410; GO:0009624; GO:0009750; GO:0010033; GO:0010042; GO:0010226; GO:…	GO:0046872; GO:0016491; GO:0051213; GO:0005515; GO:0020037; GO:0019899; GO:0004601; GO:0004666; GO:0016702; GO:0042803	GO:0005634; GO:0005737; GO:0016020; GO:0043231; GO:0005783; GO:0005789; GO:0005637; GO:0043005; GO:0005640; GO:0005788; GO:0005901; GO:0032991	5743	TRUE	1.5827	1.30615e-11	5.93078e-10	chr1	186671791	186680922	9132	-	48.6612	36.5968	38.1572	35.9816	20.897	17.4122	41.3457	28.2809	23.9987	43.0179	57.7855	53.2411	103.041	125.079	85.1854	111.66	134.592	133.071	54.0054	58.3997	68.1205	66.3741	81.5216	137.883	196.061	139.258	106.987	0.739444	0.550206
ENSG00000180611	ENST00000392452	MB21D2	protein_coding	protein_coding	Mab-21 domain containing 2 [Source:HGNC Symbol;Acc:HGNC:30438]	0.4385	3063		GO:0016740; GO:0005515; GO:0016779; GO:0045296; GO:0044877		151963	TRUE	0.845447	1.58027e-11	7.14971e-10	chr3	192796815	192917856	121042	-	55.3402	60.0564	61.2717	58.8789	55.7253	49.3346	39.4663	31.0177	27.1289	73.2467	65.8957	77.1453	96.3933	107.49	97.7696	67.9669	67.296	59.3422	72.0072	83.5917	84.8518	90.5101	105.978	121.93	79.6775	82.5943	61.7941	0.915613	0.983082
ENSG00000169245	ENST00000306602	CXCL10	protein_coding	protein_coding	C-X-C motif chemokine ligand 10 [Source:HGNC Symbol;Acc:HGNC:10637]	0.3745	1175	GO:0006955; GO:0007186; GO:0050790; GO:0006935; GO:0009605; GO:0042981; GO:0006954; GO:0045944; GO:0006952; GO:0042127; GO:0070098; GO:0016525; GO:0007189; GO:0007165; GO:0007267; GO:0030593; GO:0007166; GO:0010818; GO:2000406; GO:0051281; GO:0061844; GO:0071222; GO:0007517; GO:0050918; GO:0008284; GO:0008015; GO:0098586; GO:0140374; GO:0002690; GO:0009409; GO:0009615; GO:0009617; GO:0010332; GO:…	GO:0008009; GO:0005515; GO:0008201; GO:0005125; GO:0005102; GO:0045236; GO:0048248; GO:0042056; GO:0008603	GO:0005576; GO:0005615; GO:0009897	3627	TRUE	6.35231	1.59192e-11	7.17673e-10	chr4	76021118	76023497	2380	-	4.77071	0	0.366896	0	0	0	0.939675	4.56143	3.13026	12.7891	11.1516	21.7311	87.5296	147.554	37.7526	46.6059	25.8831	56.6448	26.3103	20.6116	16.7313	276.358	1004.12	727.02	334.825	59.5447	33.2028	0.205761	0
ENSG00000147138	ENST00000645147	GPR174	protein_coding	protein_coding	G protein-coupled receptor 174 [Source:HGNC Symbol;Acc:HGNC:30245]	0.3733	5494	GO:0007186; GO:0007165; GO:0035025; GO:0051482; GO:0043029	GO:0004930; GO:0045125	GO:0016021; GO:0016020; GO:0043231; GO:0005886; GO:0034451; GO:0005887	84636	TRUE	2.97521	1.61164e-11	7.22325e-10	chrX	79144688	79175318	30631	+	0	2.81514	3.30207	0	1.74142	1.93469	2.81902	4.56143	3.13026	8.13852	6.08268	15.2118	35.455	21.498	29.0405	30.0996	25.8831	33.2676	8.30852	1.14509	5.97548	30.17	22.2076	43.3021	35.8101	25.9308	31.3582	0	0.0256915
ENSG00000155307	ENST00000400566; ENST00000400564; ENST00000644288; ENST00000647101; ENST00000619120; ENST00000285670; ENST00000463807; ENST00000493640; ENST00000435732; ENST00000400562; ENST00000469393; ENST00000467280	SAMSN1	protein_coding	protein_coding	SAM domain, SH3 domain and nuclear localization signals 1 [Source:HGNC Symbol;Acc:HGNC:10528]	0.3704	1352	GO:0002820; GO:0050732; GO:0050869	GO:0005515; GO:0003723; GO:0001784	GO:0005634; GO:0005737; GO:0110165; GO:0042995; GO:0001726; GO:0005829	64092	TRUE	0.888075	1.61369e-11	7.22325e-10	chr21	14485228	14658821	173594	-	355.894	266.5	258.295	185.36	194.168	232.163	278.144	227.159	224.336	453.432	298.052	433.535	458.7	594.126	441.415	401.976	440.012	492.72	332.341	409.943	345.382	508.063	505.153	616.485	555.952	456.189	393.822	13.3402	9.88322
ENSG00000107485	ENST00000643001; ENST00000481743; ENST00000379328; ENST00000346208; ENST00000461472	GATA3	protein_coding	protein_coding	GATA binding protein 3 [Source:HGNC Symbol;Acc:HGNC:4172]	0.6042	1670	GO:0006357; GO:0045582; GO:0006355; GO:0007165; GO:0030154; GO:0045893; GO:0002376; GO:0009615; GO:0045087; GO:0001822; GO:0009653; GO:0045944; GO:0000122; GO:0048513; GO:0048731; GO:0045786; GO:0008285; GO:0001817; GO:0008584; GO:0050728; GO:0071356; GO:0045595; GO:0045892; GO:0032736; GO:0032753; GO:0045599; GO:0014065; GO:0050852; GO:2000352; GO:0001709; GO:0045165; GO:0006952; GO:0043627; GO:…	GO:0003700; GO:0000981; GO:0043565; GO:0008270; GO:0046872; GO:0003677; GO:0005515; GO:0000978; GO:0000976; GO:0000987; GO:1990837; GO:0001228; GO:0061629; GO:0070888; GO:0001227; GO:0071837; GO:0000977; GO:0001223; GO:0005134; GO:0042802	GO:0005634; GO:0005654; GO:0000785	2625	TRUE	3.95957	1.68344e-11	7.50886e-10	chr10	8045378	8075198	29821	+	0.954141	2.81514	6.23723	0	0	0	0	0	3.13026	20.9276	11.1516	18.4714	13.2957	43.9732	21.2964	31.0706	41.4129	60.2414	15.2323	11.4509	9.56077	21.7224	28.1109	27.3487	35.8101	34.5744	24.9021	0.0289544	0.0845204
ENSG00000058335	ENST00000558480; ENST00000419573; ENST00000394745; ENST00000559926; ENST00000560334; ENST00000623620; ENST00000560286; ENST00000560943; ENST00000561112	RASGRF1	protein_coding	protein_coding	Ras protein specific guanine nucleotide releasing factor 1 [Source:HGNC Symbol;Acc:HGNC:9875]	0.5375	2556	GO:0035556; GO:0007264; GO:0035023; GO:0046578; GO:0007616; GO:0007165; GO:0043547; GO:0048167; GO:0007265; GO:0034976; GO:0046579; GO:0031175; GO:0035020; GO:0044342; GO:0048168; GO:0090630; GO:2000310	GO:0005515; GO:0005085; GO:0035254	GO:0005886; GO:0043005; GO:0005829; GO:0030426	5923	TRUE	-0.693757	1.88385e-11	8.37317e-10	chr15	78959906	79090780	130875	-	522.869	556.459	500.08	1598.45	1899.88	2014.98	960.348	1163.16	1104.98	432.503	402.471	450.92	991.632	931.253	1028.03	731.13	683.314	641.975	384.961	477.503	438.6	896.436	905.467	868.321	497.761	657.873	787.644	10.3669	10.9157
ENSG00000143344	ENST00000304685; ENST00000360851	RGL1	protein_coding	protein_coding	ral guanine nucleotide dissociation stimulator like 1 [Source:HGNC Symbol;Acc:HGNC:30281]	0.4658	4912	GO:0007165; GO:0007264; GO:0043547; GO:0007265	GO:0005085; GO:0005515	GO:0005886; GO:0005829; GO:0005575	23179	TRUE	0.651211	2.08932e-11	9.25385e-10	chr1	183636085	183928532	292448	+	610.65	563.967	514.756	474.302	472.795	497.216	602.331	576.564	534.231	738.28	673.15	694.307	673.645	683.049	696.971	625.296	766.14	716.602	758.846	808.435	734.984	895.447	973.197	962.902	1131.6	704.932	646.532	6.30018	5.75669
ENSG00000120963	ENST00000520984; ENST00000518071; ENST00000311212; ENST00000519744; ENST00000520498; ENST00000517844; ENST00000519103; ENST00000520347; ENST00000519882; ENST00000521272; ENST00000518336; ENST00000523146; ENST00000519916; ENST00000523922; ENST00000520454	ZNF706	protein_coding	protein_coding	zinc finger protein 706 [Source:HGNC Symbol;Acc:HGNC:24992]	0.4615	948	GO:0006417; GO:1902455; GO:0045892	GO:0046872	GO:0005634; GO:0005737	51123	TRUE	-0.237874	2.1286e-11	9.39487e-10	chr8	101177878	101206193	28316	-	1754.66	1794.18	1747.53	1889.58	1796.27	1865.04	2323.82	2191.31	2247.53	1589.34	1627.12	1549.42	1492.44	1485.31	1486.87	1973.95	1977.47	1835.12	1620.16	1636.33	1698.23	1485.57	1481.16	1469.99	1828.11	1866.06	1835.38	93.7113	94.8034
ENSG00000108700	ENST00000394620	CCL8	protein_coding	protein_coding	C-C motif chemokine ligand 8 [Source:HGNC Symbol;Acc:HGNC:10635]	0.3968	862	GO:0006955; GO:0006887; GO:0006935; GO:0006816; GO:0006954; GO:0007267; GO:0007186; GO:0006874; GO:0002548; GO:0007165; GO:0030593; GO:0043547; GO:0048245; GO:0048247; GO:0070098; GO:0070374; GO:0071346; GO:0071347; GO:0071356; GO:0009615; GO:0044828	GO:0008009; GO:0005515; GO:0004672; GO:0008201; GO:0005125; GO:0048020; GO:0016004	GO:0005576; GO:0005615	6355	TRUE	5.00416	2.39101e-11	1.05163e-09	chr17	34319435	34321402	1968	+	6.67899	4.6919	6.97103	3.27105	3.48283	1.93469	2.81902	0	4.17368	19.765	14.1929	20.6445	47.6427	58.6308	28.0725	21.361	31.0597	15.2851	26.3103	19.4666	26.2921	366.868	542.821	443.277	290.062	21.1288	9.223	0.392665	0.27291
ENSG00000142102	ENST00000409548; ENST00000474221; ENST00000409655; ENST00000529087; ENST00000409479; ENST00000482937; ENST00000476372; ENST00000397660	PGGHG	protein_coding	protein_coding	protein-glucosylgalactosylhydroxylysine glucosidase [Source:HGNC Symbol;Acc:HGNC:26210]	0.6407	2385	GO:0005975; GO:0008152	GO:0003824; GO:0016787; GO:0016798; GO:0004553; GO:0047402	GO:0005829	80162	TRUE	1.85418	2.46365e-11	1.07982e-09	chr11	289126	296107	6982	+	32.4408	29.0898	22.7476	7.63244	3.48283	6.77142	22.5522	16.4212	12.521	75.572	43.5926	36.9428	69.8021	87.9462	79.3773	40.7802	25.8831	77.3247	52.6206	53.8192	44.2185	62.7537	87.706	62.6742	47.4484	50.9011	48.8819	0.689321	0.611547
ENSG00000100380	ENST00000216218; ENST00000480048; ENST00000455824; ENST00000413424; ENST00000411695; ENST00000495652	ST13	protein_coding	protein_coding	ST13 Hsp70 interacting protein [Source:HGNC Symbol;Acc:HGNC:11343]	0.4355	1034	GO:0009617; GO:0006457; GO:0051085	GO:0005515; GO:0046983; GO:0030544; GO:0030674	GO:0005737; GO:0005829; GO:0070062	6767	TRUE	-0.159915	2.51826e-11	1.09993e-09	chr22	40824535	40856639	32105	-	7722.82	7796.07	7847.18	7230.1	7636.99	7697.17	7467.6	7531.83	7294.54	6901.46	7158.3	6789.88	6251.17	6429.85	6507.97	6921.95	6574.29	6577.1	7069.16	7204.91	7313.99	6231.93	6670.42	6644.59	6613.24	6789.06	6586.14	378.507	378.036
ENSG00000196628	ENST00000354452; ENST00000616053; ENST00000643689; ENST00000356073; ENST00000636400; ENST00000637169; ENST00000637923; ENST00000635990; ENST00000636822; ENST00000637250; ENST00000637239; ENST00000638154; ENST00000637115; ENST00000635822; ENST00000636751; ENST00000570287; ENST00000564999; ENST00000629387; ENST00000568673; ENST00000457482; ENST00000543082; ENST00000540999; ENST00000537578; ENST0000…	TCF4	protein_coding	protein_coding	transcription factor 4 [Source:HGNC Symbol;Acc:HGNC:11634]	0.4641	2396	GO:0030154; GO:0045893; GO:0007399; GO:0006357; GO:0045944; GO:0045666; GO:0065004	GO:0046983; GO:0003677; GO:0003700; GO:0005515; GO:0042802; GO:0000981; GO:0000978; GO:1990837; GO:0001228; GO:0008022; GO:0046982; GO:0070888; GO:0008013; GO:0001093	GO:0005634; GO:0000785; GO:0005667; GO:1990907; GO:0070369	6925	TRUE	1.03417	2.64173e-11	1.14673e-09	chr18	55222185	55664787	442603	-	135.488	111.678	118.874	83.9569	74.0102	95.7671	136.253	110.386	135.645	202.3	165.246	240.128	248.185	225.729	204.251	170.888	113.886	180.724	200.789	166.038	186.435	292.046	290.701	355.533	234.557	176.713	186.304	2.86571	2.337
ENSG00000113758	ENST00000309007; ENST00000393565; ENST00000292385; ENST00000472831; ENST00000512501; ENST00000467054; ENST00000477391; ENST00000471767; ENST00000506117; ENST00000514833; ENST00000505550	DBN1	protein_coding	protein_coding	drebrin 1 [Source:HGNC Symbol;Acc:HGNC:2695]	0.6254	1579	GO:0007015; GO:0030154; GO:0007399; GO:0048168; GO:0048812; GO:0030833; GO:1902685; GO:0045773; GO:0031915; GO:0050773; GO:0061003; GO:0051220; GO:0098974; GO:0001701; GO:0010643; GO:0010644; GO:0032507; GO:0048699; GO:0061351	GO:0003779; GO:0005515; GO:0051015; GO:0045296; GO:0005522	GO:0005737; GO:0042995; GO:0070161; GO:0030425; GO:0005938; GO:0005886; GO:0030426; GO:0005884; GO:0014069; GO:0045211; GO:0015629; GO:0005856; GO:0030027; GO:0030864; GO:0030427; GO:0042641; GO:0030863; GO:0005911; GO:0005921; GO:0016020; GO:0098978; GO:0099524	1627	TRUE	-0.485954	2.64357e-11	1.14673e-09	chr5	177456608	177474401	17794	-	348.262	416.641	419.729	1975.71	1863.32	1790.55	1685.77	1730.6	1689.3	424.365	445.05	409.631	1238.71	1227.34	1265.2	1308.85	1185.45	1070.86	333.726	396.202	321.481	1047.5	1277.36	1081.41	1162.04	1184.17	1234.96	11.1774	13.2299
ENSG00000096060	ENST00000539068; ENST00000536438; ENST00000357266; ENST00000542713	FKBP5	protein_coding	protein_coding	FKBP prolyl isomerase 5 [Source:HGNC Symbol;Acc:HGNC:3721]	0.4304	4725	GO:0000413; GO:0061077; GO:0006457; GO:0009617	GO:0005515; GO:0003755; GO:0016853; GO:0031072; GO:0005528	GO:0005634; GO:0005737; GO:0016020; GO:0005654; GO:0005829; GO:0070062	2289	TRUE	0.588284	3.03934e-11	1.31389e-09	chr6	35573585	35728583	154999	-	681.257	692.571	525.764	669.497	682.656	678.109	591.067	587.521	615.625	815.033	672.136	669.323	1141.56	1142.32	1038.69	943.769	900.734	999.828	768.539	729.525	735.109	1139.22	1238.05	1444.92	1042.98	848.992	843.904	7.3068	7.3492
ENSG00000063438	ENST00000684583; ENST00000514523; ENST00000510400; ENST00000316418; ENST00000652417; ENST00000515206; ENST00000504625; ENST00000506456; ENST00000510910; ENST00000511487; ENST00000507048	AHRR	protein_coding	protein_coding	aryl hydrocarbon receptor repressor [Source:HGNC Symbol;Acc:HGNC:346]	0.5994	2114	GO:0006355; GO:0006805; GO:0009410	GO:0046983	GO:0005634; GO:0005654; GO:0005829	57491	TRUE	1.13361	3.15461e-11	1.35907e-09	chr5	321714	438291	116578	+	154.571	114.483	118.875	91.5894	61.8203	60.9428	105.244	79.3688	93.9078	208.114	167.274	169.503	247.077	297.063	318.478	123.312	150.122	205.735	196.635	178.635	143.411	276.357	262.837	219.93	270.366	201.684	154.947	3.70546	2.71526
ENSG00000128284	ENST00000424878; ENST00000349314; ENST00000397289; ENST00000397293; ENST00000422426; ENST00000432700; ENST00000361710; ENST00000397287; ENST00000531195; ENST00000487355; ENST00000487423; ENST00000426939; ENST00000534251; ENST00000695564; ENST00000487783; ENST00000525184; ENST00000485453; ENST00000530895; ENST00000472303; ENST00000531095; ENST00000528740; ENST00000533061	APOL3	protein_coding	protein_coding	apolipoprotein L3 [Source:HGNC Symbol;Acc:HGNC:14868]	0.5088	1343	GO:0006869; GO:0042157; GO:0043123; GO:0006954	GO:0008289; GO:0005515; GO:0005319	GO:0005576; GO:0005737; GO:0016020	80833	TRUE	1.28435	3.64662e-11	1.5639e-09	chr22	36140329	36166177	25849	-	305.325	288.083	295.594	274.768	163.693	211.012	249.013	218.036	241.03	381.348	283.858	332.485	560.633	647.871	608.882	549.561	574.605	651.865	470.816	421.393	348.968	791.663	909.851	768.043	855.862	582.001	477.751	11.5214	10.7552
ENSG00000109321	ENST00000395748; ENST00000502307; ENST00000511560	AREG	protein_coding	protein_coding	amphiregulin [Source:HGNC Symbol;Acc:HGNC:651]	0.4124	984	GO:0007171; GO:0008284; GO:0007267; GO:0007173; GO:0038134; GO:0045741; GO:0007186; GO:0010838; GO:0014009; GO:0014070; GO:0031175; GO:0032355; GO:0042327; GO:0042542; GO:0043434; GO:0045668; GO:0050731; GO:0051384; GO:0051591; GO:0060598; GO:0060744; GO:0060749; GO:0060750; GO:0007165	GO:0005515; GO:0005125; GO:0008083; GO:0005154; GO:0030297; GO:0048018	GO:0005615; GO:0016020; GO:0016021; GO:0005576; GO:0030669; GO:0005789; GO:0009986; GO:0012507; GO:0033116; GO:0005634; GO:0005737	374	TRUE	2.48559	3.65483e-11	1.5639e-09	chr4	74445136	74455005	9870	+	1.90828	6.56867	5.50344	2.1807	5.22425	3.86938	0.939675	1.82457	4.17368	9.30117	12.1654	8.69243	23.2673	21.498	22.2644	18.4482	10.3532	30.5702	9.69328	10.3058	8.36567	25.3428	17.4287	26.2092	45.6579	34.5743	35.0474	0.0982502	0.334601
ENSG00000133321	ENST00000255688; ENST00000537871; ENST00000439013; ENST00000544107; ENST00000354445	PLAAT4	protein_coding	protein_coding	phospholipase A and acyltransferase 4 [Source:HGNC Symbol;Acc:HGNC:9869]	0.5351	708	GO:0006629; GO:0016042; GO:0006644; GO:0008285; GO:0045618; GO:0036152; GO:0070292; GO:0150074	GO:0016740; GO:0016787; GO:0005515; GO:0008970; GO:0052739; GO:0052740; GO:0016410; GO:0004623; GO:0016746	GO:0016020; GO:0016021; GO:0005737; GO:0005829	5920	TRUE	1.62366	3.89186e-11	1.65969e-09	chr11	63536808	63546462	9655	+	118.314	118.236	122.543	116.667	74.8809	75.4529	83.631	89.4039	77.2131	173.234	136.86	173.849	373.386	475.887	367.846	354.399	331.303	404.606	185.557	169.474	137.436	388.591	548.442	455.812	431.512	309.248	256.399	8.4592	8.36379
ENSG00000116459	ENST00000493119; ENST00000369722; ENST00000369721; ENST00000483994; ENST00000468818; ENST00000464154	ATP5PB	protein_coding	protein_coding	ATP synthase peripheral stalk-membrane subunit b [Source:HGNC Symbol;Acc:HGNC:840]	0.4549	1090	GO:0015986; GO:0006811; GO:1902600; GO:0042776; GO:0021762	GO:0015078; GO:0005515; GO:0046933	GO:0000276; GO:0005634; GO:0016020; GO:0005739; GO:0005743; GO:0005759; GO:0045263; GO:0005753; GO:0016021	515	TRUE	-0.291081	3.94382e-11	1.67619e-09	chr1	111448864	111462773	13910	+	4697.25	4809.2	4370.84	5088.66	5133.69	5112.42	5093.03	5127.95	5066.85	3878.59	4013.17	4048.5	4098.38	3984.94	3983.38	4704.28	4229.29	3978.62	3870.39	3920.79	4356.13	3447.83	3857.38	3962.14	4290.05	4462.97	4225.98	218.391	221.22
ENSG00000090659	ENST00000315599; ENST00000394173; ENST00000593660; ENST00000601951; ENST00000204801; ENST00000315591; ENST00000354397; ENST00000394161; ENST00000593821; ENST00000602261; ENST00000601256	CD209	protein_coding	protein_coding	CD209 molecule [Source:HGNC Symbol;Acc:HGNC:1641]	0.5423	1382	GO:0007155; GO:0002376; GO:0045087; GO:0035556; GO:0006897; GO:0002250; GO:0042102; GO:0007157; GO:0019882; GO:0007159; GO:1903902; GO:0046968; GO:0019079; GO:0046718; GO:0009988; GO:0019062; GO:0075733; GO:0042129; GO:0097323	GO:0046872; GO:0030246; GO:0005515; GO:0005537; GO:0042605; GO:0001618; GO:0046790	GO:0005737; GO:0016020; GO:0016021; GO:0005886; GO:0005576; GO:0009986; GO:0009897; GO:0043657	30835	TRUE	1.3583	4.03492e-11	1.70915e-09	chr19	7739993	7747564	7572	-	532.411	414.764	387.865	214.799	140.184	147.037	100.545	89.4039	91.8524	634.804	458.228	564.629	675.853	685.974	623.39	246.623	346.833	339.863	661.912	594.302	509.111	743.39	584.153	616.485	347.354	320.773	263.453	19.5235	15.0477
ENSG00000135821	ENST00000331872; ENST00000642379; ENST00000417584; ENST00000311223; ENST00000491322; ENST00000339526; ENST00000463851; ENST00000461447; ENST00000484996; ENST00000489818; ENST00000475808; ENST00000480604; ENST00000462444	GLUL	protein_coding	protein_coding	glutamate-ammonia ligase [Source:HGNC Symbol;Acc:HGNC:4341]	0.504	2848	GO:0006807; GO:0006542; GO:0042254; GO:0001525; GO:0006536; GO:0009267; GO:0009749; GO:0010594; GO:0019676; GO:0032024; GO:0050679; GO:0051968; GO:1903670; GO:1904749; GO:0008283; GO:0006538; GO:0018345	GO:0004356; GO:0046872; GO:0000166; GO:0005524; GO:0016740; GO:0003824; GO:0019706; GO:0016874; GO:0005515; GO:0042802; GO:0000287; GO:0016595; GO:0030145; GO:0045503	GO:0005634; GO:0005737; GO:0016020; GO:0005783; GO:0005829; GO:0005886; GO:0043231; GO:0005739; GO:0070062; GO:0005791; GO:0032991; GO:0042995; GO:0043005; GO:0043204; GO:0043209; GO:0043679; GO:0044297; GO:0097386	2752	TRUE	0.374927	4.09949e-11	1.7307e-09	chr1	182378098	182392206	14109	-	11925.4	11950.6	11178.6	10932.9	11149.4	11991.2	10883.3	11837.8	11280.4	14136.6	12386.6	12996.3	14894.4	14592.2	14116.6	14049.8	14525.6	15508.3	13573.4	13681.6	12801.3	15109.5	16139.9	16350	18266.7	13787.5	14435.8	212.204	210.391
ENSG00000157557	ENST00000360214; ENST00000665212; ENST00000667466; ENST00000360938; ENST00000432278; ENST00000666778; ENST00000653642; ENST00000662305; ENST00000456966	ETS2	protein_coding	protein_coding	ETS proto-oncogene 2, transcription factor [Source:HGNC Symbol;Acc:HGNC:3489]	0.5004	2637	GO:0006355; GO:0006357; GO:0030154; GO:0000122; GO:0045944; GO:0001501; GO:0001712; GO:0007498; GO:0090009	GO:0003700; GO:0043565; GO:0003677; GO:0005515; GO:1990837; GO:0000981; GO:0000978; GO:0001227; GO:0019904; GO:0061629; GO:0000977	GO:0005634; GO:0005654; GO:0005829; GO:0005886; GO:0000785	2114	TRUE	0.830967	4.56289e-11	1.91833e-09	chr21	38805183	38824955	19773	+	369.253	379.106	372.033	192.992	198.522	231.196	248.074	254.528	286.941	447.618	411.594	403.112	439.864	513.019	426.895	578.69	559.074	667.15	412.657	452.312	452.941	323.423	378.091	381.742	734.107	751.991	686.191	7.09631	7.20822
ENSG00000163947	ENST00000338458; ENST00000296315; ENST00000413728; ENST00000465659; ENST00000496106; ENST00000497267; ENST00000495373; ENST00000468727; ENST00000473779; ENST00000481422; ENST00000498517; ENST00000477833; ENST00000477440; ENST00000468466; ENST00000486829	ARHGEF3	protein_coding	protein_coding	Rho guanine nucleotide exchange factor 3 [Source:HGNC Symbol;Acc:HGNC:683]	0.4982	1673	GO:0035556; GO:0050790; GO:0051056; GO:0007266; GO:0035025	GO:0005085; GO:0005515	GO:0005737; GO:0005829	50650	TRUE	-0.228793	4.57432e-11	1.91833e-09	chr3	56727418	57079329	351912	-	1709.82	1741.63	1652.5	2604.84	2656.53	2699.86	2047.55	2070.88	2008.58	1592.82	1583.52	1461.41	2007.64	1981.72	1976.69	1837.05	1889.47	1692.15	1460.92	1458.85	1462.8	2122.77	2173.82	2070.53	1900.62	1715.27	1937.75	51.7931	52.1962
ENSG00000164104	ENST00000296503; ENST00000438704; ENST00000446922; ENST00000511316; ENST00000506267	HMGB2	protein_coding	protein_coding	high mobility group box 2 [Source:HGNC Symbol;Acc:HGNC:5000]	0.4381	1224	GO:0000122; GO:0006325; GO:0006334; GO:0006935; GO:0006310; GO:0045893; GO:0002376; GO:0045087; GO:0006954; GO:0045944; GO:0006357; GO:0032392; GO:0006265; GO:0071222; GO:0045892; GO:0006303; GO:0060326; GO:0050918; GO:0001938; GO:0043388; GO:0045648; GO:0033151; GO:0045654; GO:0002437; GO:0007283; GO:0007289; GO:0008584; GO:0008625; GO:0010628; GO:0010629; GO:0032075; GO:0032496; GO:0032728; GO:…	GO:0003677; GO:0005515; GO:0003723; GO:0008134; GO:0003684; GO:0003713; GO:0000400; GO:0097100; GO:0000976; GO:0003690; GO:0008301; GO:0000987; GO:0003697; GO:0042056; GO:0050786; GO:0019904; GO:0044378; GO:0140297	GO:0005634; GO:0005737; GO:0032991; GO:0005654; GO:0005730; GO:0005576; GO:0005694; GO:0005615; GO:0048471; GO:0000785; GO:0000793	3148	TRUE	0.70319	5.20659e-11	2.17625e-09	chr4	173331376	173334432	3057	-	265.252	238.349	222.706	191.901	176.753	224.424	118.399	157.825	143.992	289.499	255.472	273.812	411.057	466.115	366.878	272.838	248.477	410.9	257.564	285.128	276.067	375.316	364.036	390.859	288.271	278.516	282.224	10.9823	9.76359
ENSG00000138796	ENST00000505878; ENST00000603302; ENST00000639335; ENST00000639146; ENST00000640201; ENST00000507260; ENST00000640752; ENST00000682197; ENST00000638621; ENST00000511742; ENST00000639013; ENST00000684696; ENST00000309522; ENST00000681992; ENST00000403312; ENST00000640060; ENST00000638559; ENST00000682373; ENST00000640586; ENST00000639698; ENST00000638648; ENST00000626637; ENST00000682067; ENST0000…	HADH	protein_coding	protein_coding	hydroxyacyl-CoA dehydrogenase [Source:HGNC Symbol;Acc:HGNC:4799]	0.4764	2140	GO:0006631; GO:0006629; GO:0006635; GO:0050796; GO:0120162; GO:0009410; GO:0009725; GO:0014823; GO:0032868; GO:0046676	GO:0016491; GO:0016616; GO:0070403; GO:0016740; GO:0042802; GO:0003857	GO:0005654; GO:0005739; GO:0005759; GO:0005737	3033	TRUE	-0.451014	5.7451e-11	2.39341e-09	chr4	107989714	108035241	45528	+	569.623	632.468	530.562	765.458	796.698	829.983	608.909	667.347	656.366	472.035	460.256	429.189	576.144	591.806	570.452	542.765	460.719	521.283	445.94	467.197	503.135	438.069	518.812	490.393	472.694	504.209	553.263	13.4894	14.8184
ENSG00000101445	ENST00000299824; ENST00000373331; ENST00000468265; ENST00000463749	PPP1R16B	protein_coding	protein_coding	protein phosphatase 1 regulatory subunit 16B [Source:HGNC Symbol;Acc:HGNC:15850]	0.5489	3233	GO:0050790; GO:0014066; GO:0035308; GO:0001938; GO:0051489; GO:0035307; GO:0035304; GO:0061028; GO:1902309; GO:1903589; GO:1903670	GO:0005515; GO:0019888; GO:0008157; GO:0017020	GO:0005634; GO:0016607; GO:0016020; GO:0005886; GO:0042995; GO:0048471	26051	TRUE	1.0184	6.00609e-11	2.49391e-09	chr20	38805697	38923024	117328	+	126.901	131.373	138.32	292.214	217.677	216.685	50.7424	58.3862	56.3447	167.421	187.549	208.618	497.478	619.532	528.537	166.033	191.535	240.965	152.323	151.152	158.948	463.412	549.287	542.416	216.651	177.674	174.315	1.98919	2.03741
ENSG00000058404	ENST00000700283; ENST00000700284; ENST00000350811; ENST00000395749; ENST00000700233; ENST00000700285; ENST00000523845; ENST00000700234; ENST00000700286; ENST00000425809; ENST00000440254; ENST00000358707; ENST00000466584; ENST00000353625; ENST00000497584; ENST00000489429; ENST00000700290; ENST00000700235; ENST00000700236; ENST00000700291; ENST00000700237; ENST00000700238; ENST00000353185; ENST0000…	CAMK2B	protein_coding	protein_coding	calcium/calmodulin dependent protein kinase II beta [Source:HGNC Symbol;Acc:HGNC:1461]	0.588	1576	GO:0006468; GO:0016310; GO:0030154; GO:0007399; GO:0018105; GO:0046777; GO:0007165; GO:0051924; GO:2001222; GO:0010976; GO:0048169; GO:0060998; GO:0090129; GO:0051823; GO:0014733; GO:0061003	GO:0005524; GO:0004672; GO:0005516; GO:0004683; GO:0000166; GO:0004674; GO:0016301; GO:0016740; GO:0003779; GO:0106310; GO:0005515; GO:0042802; GO:0042803; GO:0009931	GO:0005737; GO:0016020; GO:0005856; GO:0045202; GO:0005815; GO:0016529; GO:0033017; GO:0043005; GO:0043226; GO:0005654; GO:0005829; GO:0030666; GO:0005954	816	TRUE	-0.86718	6.1023e-11	2.52555e-09	chr7	44210019	44334577	124559	-	170.791	280.576	178.312	104.674	117.546	82.2244	384.327	304.703	330.764	133.704	154.094	148.858	48.7507	50.8134	59.049	137.876	98.3556	179.825	132.936	151.152	150.582	33.7904	62.9683	38.744	152.193	164.228	190.916	5.49195	8.92632
ENSG00000159403	ENST00000540394; ENST00000647956; ENST00000602298; ENST00000536053; ENST00000535233; ENST00000649804; ENST00000648162; ENST00000543362; ENST00000540610; ENST00000543835; ENST00000541042; ENST00000543851; ENST00000540242; ENST00000538050; ENST00000545466; ENST00000536092	C1R	protein_coding	protein_coding	complement C1r [Source:HGNC Symbol;Acc:HGNC:1246]	0.5519	1338	GO:0006508; GO:0002376; GO:0045087; GO:0006958; GO:0006956	GO:0005509; GO:0004252; GO:0008233; GO:0016787; GO:0008236; GO:0004175	GO:0005576	715	TRUE	1.13715	6.50616e-11	2.6839e-09	chr12	7080214	7092540	12327	-	124.038	110.729	116.673	87.3541	95.778	88.9958	61.0788	69.3251	57.3881	132.542	133.251	115.175	245.211	294.132	218.116	113.602	113.885	183.422	157.46	123.67	112.339	346.352	294.602	316.789	181.736	167.109	154.024	4.69806	4.14937
ENSG00000079263	ENST00000456542; ENST00000441657; ENST00000420434; ENST00000392045; ENST00000417495; ENST00000343805; ENST00000543928; ENST00000373645; ENST00000473711; ENST00000544128; ENST00000538494; ENST00000476126; ENST00000486750; ENST00000479539	SP140	protein_coding	protein_coding	SP140 nuclear body protein [Source:HGNC Symbol;Acc:HGNC:17133]	0.4697	1312	GO:0006357; GO:0006952	GO:0005515; GO:0003677; GO:0046872; GO:0000981	GO:0005634; GO:0005737; GO:0001650; GO:0005739; GO:0016605; GO:0016604	11262	TRUE	0.864818	6.60229e-11	2.71468e-09	chr2	230203110	230313215	110106	+	129.029	134.264	98.374	448.67	432.781	370.838	170.297	208.191	204.224	136.987	106.008	107.06	457.651	476.432	447.217	320.284	302.227	279.914	133.617	147.224	150.551	1079.96	1080.33	1105.65	459.577	282.958	314.732	4.98391	5.13103
ENSG00000205846	ENST00000382073	CLEC6A	protein_coding	protein_coding	C-type lectin domain containing 6A [Source:HGNC Symbol;Acc:HGNC:14556]	0.3748	1646	GO:0043123; GO:0002376; GO:0045087; GO:0002250; GO:0006955; GO:0001819; GO:0050832; GO:0061760; GO:0050731; GO:1902533; GO:0001878; GO:0002223; GO:2000318; GO:0001879	GO:0046872; GO:0030246; GO:0005509; GO:0005515; GO:0005537; GO:0038187; GO:0043274	GO:0016020; GO:0016021; GO:0005886; GO:0009897	93978	TRUE	2.15622	6.69386e-11	2.74339e-09	chr12	8455962	8478330	22369	+	26.716	15.9525	31.1862	5.45175	10.4485	4.83673	8.45707	8.21057	12.521	31.3914	29.3996	26.0773	76.4499	100.65	69.6971	43.693	51.7662	52.1492	41.5426	26.3371	35.8529	80.8557	68.5906	90.0229	71.6202	69.1487	40.5812	0.822544	0.485932
ENSG00000178789	ENST00000392621; ENST00000314401	CD300LB	protein_coding	protein_coding	CD300 molecule like family member b [Source:HGNC Symbol;Acc:HGNC:30811]	0.5535	1644	GO:0002376	GO:0005515; GO:0042802; GO:0004888	GO:0016020; GO:0016021; GO:0005886	124599	TRUE	-0.759668	7.13526e-11	2.91483e-09	chr17	74521174	74531475	10302	-	1085.81	1228.34	986.217	826.485	878.543	1033.13	2102.05	2395.66	2324.74	923.141	749.183	805.136	562.848	385.009	507.24	1567.12	1268.27	1344.19	927.785	932.104	901.102	284.806	390.178	423.905	1343.77	1378.17	1418.5	33.4711	37.4624
ENSG00000171223	ENST00000302754	JUNB	protein_coding	protein_coding	JunB proto-oncogene, AP-1 transcription factor subunit [Source:HGNC Symbol;Acc:HGNC:6205]	0.6486	1830	GO:0006355; GO:0006357; GO:0051726; GO:0042127; GO:0140467; GO:0045944; GO:0001570; GO:0001649; GO:0001701; GO:0001829; GO:0002158; GO:0030154; GO:0030316; GO:0033687; GO:0045597; GO:0046697; GO:0060136; GO:0060716; GO:0071277; GO:2000319	GO:0003700; GO:0003677; GO:0005515; GO:0000981; GO:0000978; GO:1990837; GO:0003690; GO:0000977; GO:0001228	GO:0005634; GO:0005654; GO:0000785; GO:0005667; GO:0090575; GO:0035976	3726	TRUE	0.317803	8.59246e-11	3.49879e-09	chr19	12791486	12793315	1830	+	3946.33	4419.77	4286.82	4446.44	4756.68	4772.88	4506.68	4879.81	4863.38	5601.63	5094.24	4803.65	5376.98	5096.97	4989.15	6632.6	6160.17	6635.54	5158.21	4896.41	4733.78	5464.4	5526.32	5184.86	6851.37	6476.93	7084.18	109.285	121.095
ENSG00000197646	ENST00000397747	PDCD1LG2	protein_coding	protein_coding	programmed cell death 1 ligand 2 [Source:HGNC Symbol;Acc:HGNC:18731]	0.4169	2432	GO:0002376; GO:0006955; GO:0002250; GO:0007166; GO:0032689; GO:0046007; GO:0032693; GO:0071222; GO:0042130; GO:0042102; GO:0031295	GO:0005515; GO:0003674	GO:0016020; GO:0016021; GO:0005886; GO:0005576; GO:0012505; GO:0009897	80380	TRUE	0.512543	9.63735e-11	3.91165e-09	chr9	5510531	5571282	60752	+	315.821	307.789	289.114	247.509	226.384	232.163	260.29	256.352	275.463	380.185	323.396	322.706	423.244	368.397	383.334	341.777	331.303	384.825	330.956	373.3	352.553	453.758	415.76	423.905	352.73	388.961	342.173	6.58106	6.34552
ENSG00000188906	ENST00000416796; ENST00000680235; ENST00000679360; ENST00000298910; ENST00000343742; ENST00000680790; ENST00000644108; ENST00000474202; ENST00000430804; ENST00000479187; ENST00000681696; ENST00000679532; ENST00000680018; ENST00000680422; ENST00000680453; ENST00000680425; ENST00000681136; ENST00000481256; ENST00000679683; ENST00000636518; ENST00000681773	LRRK2	protein_coding	protein_coding	leucine rich repeat kinase 2 [Source:HGNC Symbol;Acc:HGNC:18618]	0.3737	4570	GO:0006468; GO:0006914; GO:0016310; GO:0030154; GO:0046777; GO:0048812; GO:0007165; GO:0042391; GO:0070973; GO:0010508; GO:0009966; GO:0031398; GO:0007030; GO:0000165; GO:0031647; GO:0019722; GO:0007005; GO:0045860; GO:0001934; GO:0007528; GO:0032436; GO:0060070; GO:0007029; GO:0007254; GO:1901214; GO:0018105; GO:1903206; GO:0018107; GO:0034599; GO:1901215; GO:1902236; GO:0032092; GO:0060828; GO:…	GO:0005515; GO:0005524; GO:0004672; GO:0000166; GO:0004674; GO:0016301; GO:0016740; GO:0005525; GO:0016787; GO:0005096; GO:0042803; GO:0106310; GO:0000287; GO:0042802; GO:0000149; GO:0004722; GO:0044325; GO:0003924; GO:0030276; GO:0031267; GO:0003779; GO:0051018; GO:0039706; GO:0015631; GO:0008017; GO:0017075; GO:1904713; GO:0004706; GO:0004709; GO:0030159; GO:0034211; GO:0036479	GO:0005737; GO:0016020; GO:0005794; GO:0031410; GO:0043231; GO:0005783; GO:0005789; GO:0042995; GO:0005768; GO:0005739; GO:0005743; GO:0005759; GO:0005741; GO:0005829; GO:0005615; GO:0000139; GO:0030425; GO:0005764; GO:0045202; GO:0043204; GO:0030424; GO:0098794; GO:0030672; GO:0005886; GO:0070971; GO:0070062; GO:0030426; GO:0043005; GO:0043195; GO:0043025; GO:1990909; GO:0032839; GO:0045121; GO:…	120892	TRUE	0.765925	1.00216e-10	4.05457e-09	chr12	40196744	40369285	172542	+	1019.02	908.352	758.374	655.299	612.979	655.86	478.294	456.142	462.235	873.146	868.809	1043.09	1234.28	1298.67	1328.12	788.416	1081.91	910.915	1053.8	908.269	1056.46	1392.65	1215.23	1605.59	1067.14	955.597	768.276	11.3002	9.96588
ENSG00000133574	ENST00000461940; ENST00000494750; ENST00000255945; ENST00000478135; ENST00000479232	GIMAP4	protein_coding	protein_coding	GTPase, IMAP family member 4 [Source:HGNC Symbol;Acc:HGNC:21872]	0.4779	1099		GO:0005525; GO:0000166	GO:0043231; GO:0005829; GO:0005737	55303	TRUE	0.586634	1.10601e-10	4.46045e-09	chr7	150567369	150573953	6585	+	691.752	637.161	584.832	621.5	588.599	620.069	381.508	417.826	435.106	816.177	726.88	825.78	786.658	783.698	718.267	568.01	595.311	575.44	800.387	763.776	702.716	1232.15	1038.7	1338.94	668.754	569.516	546.001	31.8986	29.0689
ENSG00000134539	ENST00000544747; ENST00000540271; ENST00000381908; ENST00000350274; ENST00000336164; ENST00000538997; ENST00000543420; ENST00000543777; ENST00000344825; ENST00000539374; ENST00000539792	KLRD1	protein_coding	protein_coding	killer cell lectin like receptor D1 [Source:HGNC Symbol;Acc:HGNC:6378]	0.3865	3758	GO:0002376; GO:0045087; GO:0002250; GO:0045953; GO:0007166; GO:0045954; GO:0002223; GO:0001915; GO:0032814; GO:0002228	GO:0030246; GO:0005515; GO:0004888; GO:0023024; GO:0062082; GO:1990405; GO:0023030	GO:0016020; GO:0016021; GO:0005886; GO:0009897; GO:0005887; GO:0043235	3824	TRUE	2.17123	1.11783e-10	4.49376e-09	chr12	10226058	10329608	103551	+	16.2526	8.75194	8.8174	6.5527	3.51196	9.74703	7.41726	3.69009	7.77423	23.2559	12.1685	16.4386	55.3985	45.9274	37.4914	47.5822	52.7113	56.7479	20.3082	15.3309	10.7571	52.5677	42.0605	70.8463	49.6041	57.9952	34.0349	0.219171	0.116768
ENSG00000163872	ENST00000305135; ENST00000432781; ENST00000497765; ENST00000472593; ENST00000481343; ENST00000468850	YEATS2	protein_coding	protein_coding	YEATS domain containing 2 [Source:HGNC Symbol;Acc:HGNC:25489]	0.4694	2470	GO:0006355; GO:0006357; GO:0006338; GO:0016573; GO:0000122; GO:0045892; GO:0043966; GO:0031063; GO:0044154; GO:0045995; GO:0051302; GO:0051726; GO:0090043	GO:0005515; GO:0042393; GO:0140030; GO:0017025	GO:0005634; GO:0140672; GO:0072686; GO:0035267	55689	TRUE	0.313292	1.24501e-10	4.98913e-09	chr3	183697797	183812624	114828	+	663.129	655.928	673.256	666.203	688.73	671.338	604.211	628.564	645.877	705.726	746.142	747.549	701.345	727.022	735.693	637.922	662.608	741.778	749.152	721.407	776.812	963.027	945.087	916.181	835.271	720.299	729.559	13.6056	13.3149
ENSG00000076356	ENST00000367033; ENST00000483048; ENST00000480053; ENST00000463510; ENST00000460870; ENST00000486969	PLXNA2	protein_coding	protein_coding	plexin A2 [Source:HGNC Symbol;Acc:HGNC:9100]	0.5506	2820	GO:0007165; GO:0071526; GO:0030334; GO:0008360; GO:0007162; GO:0043087; GO:0050772; GO:1902287; GO:0001756; GO:0007166; GO:0021915; GO:0021935; GO:0051642; GO:0060037; GO:0060174	GO:0005515; GO:0017154; GO:0042802	GO:0016020; GO:0016021; GO:0005886; GO:0005887; GO:0002116	5362	TRUE	-0.466385	1.31227e-10	5.24203e-09	chr1	208022242	208244384	222143	-	341.582	422.272	351.12	715.269	699.179	621.036	476.415	501.756	490.407	252.294	285.886	240.129	509.666	463.183	542.089	369.036	383.07	346.163	245.102	234.744	260.531	488.755	495.033	430.742	329.453	391.842	472.217	6.13854	7.50793
ENSG00000242574	ENST00000487996; ENST00000477537; ENST00000438510; ENST00000414017; ENST00000498020; ENST00000418107	HLA-DMB	protein_coding	protein_coding	major histocompatibility complex, class II, DM beta [Source:HGNC Symbol;Acc:HGNC:4935]	0.4898	1835	GO:0006955; GO:0019882; GO:0002376; GO:0002250; GO:0002504; GO:0042102; GO:0002503; GO:0019886; GO:0050870; GO:2001190; GO:0002399	GO:0005515; GO:0023026	GO:0043231; GO:0016020; GO:0016021; GO:0042613; GO:0005765; GO:0005768; GO:0010008; GO:0005764; GO:0031902	3109	TRUE	0.344841	1.33546e-10	5.31783e-09	chr6	32934629	32941028	6400	-	11121.5	10878.7	10795.9	12922.9	12505.1	11806.5	11122	11515.7	11281.5	11855.5	11405.1	11090.5	16699.3	17513	16406.9	16204.3	14598.1	16884.7	12167.8	12207.8	11139.5	15637.8	17936.4	16386.5	16996.4	15748.6	15087	307.146	297.247
ENSG00000164935	ENST00000519562; ENST00000517364; ENST00000622554; ENST00000518023; ENST00000297581; ENST00000517991; ENST00000518051; ENST00000520080	DCSTAMP	protein_coding	protein_coding	dendrocyte expressed seven transmembrane protein [Source:HGNC Symbol;Acc:HGNC:18549]	0.458	921	GO:0030154; GO:0002376; GO:0071356; GO:0036006; GO:0061025; GO:0030308; GO:0030316; GO:0045780; GO:0043011; GO:0034241; GO:0071353; GO:0072675; GO:0045657; GO:0071560; GO:1903131	GO:0005515	GO:0016021; GO:0016020; GO:0005783; GO:0005789; GO:0005886; GO:0005768; GO:0010008; GO:0009986; GO:0030176; GO:0033116	81501	TRUE	-0.244548	1.35924e-10	5.39551e-09	chr8	104339087	104356689	17603	+	8574.87	7638.42	7702.26	10673.4	10584.3	10038.1	6971.45	7098.49	7437.5	7778.1	7505.02	7015.87	9409.99	9185.51	10189.3	6552.99	6765.83	6035.82	6961.16	6871.7	7360.6	8527.26	8910.86	8227.41	5411.8	6221.46	6177.56	471.37	415.429
ENSG00000176438	ENST00000557275; ENST00000682763; ENST00000334258; ENST00000554873; ENST00000555759; ENST00000553340	SYNE3	protein_coding	protein_coding	spectrin repeat containing nuclear envelope family member 3 [Source:HGNC Symbol;Acc:HGNC:19861]	0.553	6876	GO:0007010; GO:0090150; GO:0008360; GO:0007097	GO:0005515; GO:0008092; GO:0051015; GO:0140444	GO:0016021; GO:0005634; GO:0016020; GO:0005783; GO:0005791; GO:0005635; GO:0031965; GO:0005737; GO:0005640; GO:0034993	161176	TRUE	0.329791	1.41934e-10	5.61639e-09	chr14	95407266	95516650	109385	-	282.71	310.604	254.46	339.145	357.468	347.277	379.031	370.388	353.76	402.275	345.699	388.986	459.807	447.415	448.191	389.354	466.001	431.06	375.324	373.299	372.87	423.587	425.312	418.056	474.828	425.457	456.538	2.08364	2.2649
ENSG00000113368	ENST00000460265; ENST00000261366; ENST00000504788; ENST00000492190; ENST00000472034; ENST00000395354; ENST00000463908; ENST00000494185	LMNB1	protein_coding	protein_coding	lamin B1 [Source:HGNC Symbol;Acc:HGNC:6637]	0.508	1543	GO:0007010; GO:0006998; GO:0007097; GO:0031507; GO:0051664; GO:0090435	GO:0005515; GO:0005200; GO:0005198; GO:0003690; GO:0043274; GO:1990837	GO:0005882; GO:0005634; GO:0016020; GO:0005635; GO:0031965; GO:0005652; GO:0005654; GO:0005637; GO:0005638; GO:0016363	4001	TRUE	0.72577	1.48163e-10	5.84456e-09	chr5	126776623	126837020	60398	+	120.222	152.018	100.53	133.023	127.994	150.906	152.227	129.544	161.73	161.608	108.474	162.983	203.866	235.501	221.675	232.059	289.89	269.737	163.401	148.862	137.436	237.74	307.252	289.44	307.072	235.298	247.176	3.94853	4.93976
ENSG00000198814	ENST00000378943; ENST00000378946; ENST00000692461; ENST00000427190; ENST00000378945; ENST00000481024; ENST00000479048; ENST00000487652; ENST00000471362; ENST00000378941; ENST00000488296; ENST00000378938	GK	protein_coding	protein_coding	glycerol kinase [Source:HGNC Symbol;Acc:HGNC:4289]	0.4217	2063	GO:0005975; GO:0016310; GO:0006072; GO:0006071; GO:0019563; GO:0006641; GO:0019432; GO:0046167	GO:0016773; GO:0000166; GO:0005524; GO:0016301; GO:0016740; GO:0005515; GO:0004370	GO:0005737; GO:0016020; GO:0005739; GO:0005741; GO:0005829; GO:0070062	2710	TRUE	0.639102	1.51435e-10	5.95504e-09	chrX	30653359	30731462	78104	+	891.168	768.534	785.525	532.09	533.744	508.824	720.731	759.021	753.35	724.328	810.01	760.587	977.229	1150.14	1025.14	1136.99	1387.33	1312.72	854.393	869.08	950.101	1075.26	1061.11	1187.39	1181.73	1324.39	1155.64	21.8917	18.6785
ENSG00000159200	ENST00000487434; ENST00000313806; ENST00000620920; ENST00000381135; ENST00000443408; ENST00000482533; ENST00000481448; ENST00000381132; ENST00000487990; ENST00000399272; ENST00000489903; ENST00000492600; ENST00000609325; ENST00000463276	RCAN1	protein_coding	protein_coding	regulator of calcineurin 1 [Source:HGNC Symbol;Acc:HGNC:3040]	0.464	2031	GO:0019722; GO:0033173; GO:0070885; GO:0002931; GO:0006979; GO:0007614; GO:0031987; GO:0043666; GO:0048741	GO:0003676; GO:0005515; GO:0008597; GO:0042802	GO:0005634; GO:0005737	1827	TRUE	0.597769	1.77055e-10	6.9409e-09	chr21	34513142	34615113	101972	-	696.524	695.341	713.981	435.05	391.819	400.481	379.628	386.809	397.543	734.793	744.114	744.289	843.165	867.737	853.789	501.013	672.96	625.79	840.546	766.066	794.739	796.489	861.88	884.275	607.876	598.327	512.799	17.3798	17.1658
ENSG00000104814	ENST00000593196; ENST00000591517; ENST00000396857; ENST00000586296; ENST00000589130; ENST00000591210; ENST00000591921; ENST00000588938; ENST00000585583; ENST00000589002; ENST00000592888; ENST00000591707; ENST00000592225; ENST00000588083; ENST00000587300	MAP4K1	protein_coding	protein_coding	mitogen-activated protein kinase kinase kinase kinase 1 [Source:HGNC Symbol;Acc:HGNC:6863]	0.5843	1127	GO:0006468; GO:0016310; GO:0018105; GO:0046777; GO:0043410; GO:0035556; GO:0007254; GO:0008283; GO:1904628; GO:0000165	GO:0005524; GO:0004672; GO:0000166; GO:0004674; GO:0016301; GO:0016740; GO:0106310; GO:0005515; GO:0008349	GO:0016020; GO:0005737	11184	TRUE	0.958729	1.83143e-10	7.1573e-09	chr19	38587641	38618882	31242	-	32.4408	32.8433	36.6896	37.0719	41.794	51.2693	30.0696	49.2634	20.8684	51.1564	46.7601	55.4142	98.6093	92.7282	85.1854	80.5893	67.296	117.786	51.2359	37.7881	59.7548	92.9238	97.5447	79.033	82.3633	78.1165	82.0847	1.45877	1.46117
ENSG00000076706	ENST00000264036; ENST00000528533; ENST00000525586; ENST00000524940; ENST00000528976; ENST00000530706; ENST00000529257; ENST00000529295; ENST00000530006; ENST00000530937; ENST00000528502; ENST00000529686; ENST00000526190; ENST00000525555; ENST00000534522; ENST00000530144; ENST00000526992	MCAM	protein_coding	protein_coding	melanoma cell adhesion molecule [Source:HGNC Symbol;Acc:HGNC:6934]	0.6172	1148	GO:0007155; GO:0030335; GO:0009653; GO:0001525; GO:0003094; GO:0061042		GO:0016020; GO:0016021; GO:0005925; GO:0005615; GO:0005634; GO:0005886; GO:0009897; GO:0005576	4162	TRUE	-1.09849	2.08456e-10	8.12142e-09	chr11	119308529	119321521	12993	-	46.7529	48.0685	59.1569	112.306	114.933	128.657	136.253	166.606	129.651	41.8553	34.4745	36.4798	47.6427	41.0416	44.5377	34.9544	46.5895	35.0658	36.0036	38.9331	38.2431	79.6489	49.4752	30.7673	34.0197	52.8219	59.0272	2.06388	2.09941
ENSG00000077984	ENST00000480798	CST7	protein_coding	protein_coding	cystatin F [Source:HGNC Symbol;Acc:HGNC:2479]	0.5645	891	GO:0006955; GO:0010466; GO:0031643; GO:0097340; GO:1903979	GO:0004869; GO:0005515; GO:0030414; GO:0042803; GO:0004866	GO:0005737; GO:0005576; GO:0005615; GO:0005794; GO:0005783; GO:0005764; GO:0005770; GO:0005768; GO:0005771; GO:0031410	8530	TRUE	0.950338	2.12336e-10	8.24713e-09	chr20	24949269	24959928	10660	+	69.6523	72.2553	94.2923	39.2526	34.8283	25.151	73.2946	54.7371	65.7355	80.2226	103.406	123.867	99.7173	133.874	98.7376	105.834	103.532	196.009	105.241	111.074	97.9979	108.612	107.665	85.4647	129.812	117.169	123.588	3.96165	4.06602
ENSG00000147894	ENST00000673600; ENST00000380003; ENST00000619707; ENST00000488117; ENST00000644136; ENST00000647196; ENST00000379997; ENST00000379995	C9orf72	protein_coding	protein_coding	C9orf72-SMCR8 complex subunit [Source:HGNC Symbol;Acc:HGNC:28337]	0.3879	2553	GO:0050790; GO:0006914; GO:1902774; GO:0006897; GO:0043547; GO:0110053; GO:0001933; GO:0010506; GO:0034063; GO:1903432; GO:0048675; GO:0016239; GO:2000785; GO:0032880; GO:1904425	GO:0005085; GO:0005515; GO:0031267	GO:0005634; GO:0005737; GO:0016020; GO:0031410; GO:0043231; GO:0005829; GO:0042995; GO:0005768; GO:0005576; GO:0005615; GO:0031965; GO:0030425; GO:0005764; GO:0045202; GO:0005776; GO:0043204; GO:0000932; GO:0030424; GO:0010494; GO:0090543; GO:0030426; GO:0098793; GO:0044295; GO:0098794; GO:1990316; GO:0032045; GO:0043005; GO:0044304	203228	TRUE	0.586786	2.13231e-10	8.25648e-09	chr9	27535640	27573866	38227	-	248.077	197.06	257.194	157.01	127.123	142.2	196.392	168.773	167.991	341.818	303.12	319.447	219.377	216.934	244.908	261.187	274.361	267.939	296.338	306.884	344.187	234.119	178.785	287.161	283.795	296.763	260.088	4.9244	3.87012
ENSG00000174600	ENST00000412676; ENST00000312143; ENST00000550402; ENST00000552995; ENST00000550573; ENST00000549466	CMKLR1	protein_coding	protein_coding	chemerin chemokine-like receptor 1 [Source:HGNC Symbol;Acc:HGNC:2121]	0.5056	3160	GO:0007186; GO:0007165; GO:0006935; GO:0070098; GO:0032695; GO:0032088; GO:0006954; GO:0006955; GO:0001501; GO:0007204; GO:0120162; GO:0007200; GO:0045600; GO:0002430; GO:0050848; GO:0010759	GO:0004930; GO:0005515; GO:0038023; GO:0004950; GO:0004875; GO:0097003; GO:0097004	GO:0016021; GO:0016020; GO:0005886; GO:0005887	1240	TRUE	1.2661	2.57895e-10	9.95537e-09	chr12	108288044	108339317	51274	-	477.071	330.309	380.105	183.179	114.063	163.481	273.445	207.089	222.249	591.787	443.022	625.855	594.979	693.798	549.833	368.963	305.42	470.242	667.452	652.701	529.428	632.365	706.427	607.369	686.66	448.505	375.376	7.65093	5.24097
ENSG00000179583	ENST00000637439; ENST00000636238; ENST00000618207; ENST00000618327; ENST00000324288; ENST00000381835; ENST00000570546; ENST00000573309; ENST00000571186; ENST00000695878; ENST00000537380; ENST00000576601; ENST00000695879; ENST00000571190; ENST00000572665; ENST00000646979; ENST00000644232; ENST00000575513; ENST00000571545; ENST00000573379	CIITA	protein_coding	protein_coding	class II major histocompatibility complex transactivator [Source:HGNC Symbol;Acc:HGNC:7067]	0.5618	2596	GO:0006355; GO:0000122; GO:0006954; GO:0007568; GO:0034341; GO:0045348; GO:0045892; GO:0045944; GO:0071257; GO:0071346; GO:0071360; GO:0016310; GO:0006955; GO:0045893; GO:0046597; GO:0046677; GO:0032966; GO:0045345	GO:0005524; GO:0005515; GO:0000166; GO:0004674; GO:0016301; GO:0016740; GO:0016746; GO:0005525; GO:0106310; GO:0008022; GO:0003713; GO:0000976; GO:0044877; GO:0140297	GO:0005654; GO:0005829; GO:0009986; GO:0005634; GO:0016605	4261	TRUE	0.530147	2.72896e-10	1.05023e-08	chr16	10866222	10943021	76800	+	1057.38	1020.96	847.917	974.387	753.15	835.974	987.737	916.002	945.339	1044.11	958.022	1100.68	1670.15	1769.46	1582.11	1541	1433.92	1767.68	1223.34	1095.15	1035.68	1226.11	1544	1285.32	1728.57	1513.73	1463.5	20.6417	19.7188
ENSG00000182307	ENST00000524395; ENST00000534350; ENST00000331434; ENST00000530455; ENST00000648531; ENST00000647640; ENST00000647724; ENST00000648784; ENST00000529593	C8orf33	protein_coding	protein_coding	chromosome 8 open reading frame 33 [Source:HGNC Symbol;Acc:HGNC:26104]	0.536	1656		GO:0005515		65265	TRUE	-0.348323	2.93894e-10	1.12761e-08	chr8	145052465	145066685	14221	+	794.268	734.616	795.572	830.383	843.509	839.273	808.817	812.602	739.635	658.351	713.219	682.802	626.651	636.354	635.415	626.917	574.445	603.896	659.085	715.119	751.124	583.447	605.554	555.69	602.327	583.898	615.956	24.3067	22.2422
ENSG00000143851	ENST00000367279; ENST00000309017; ENST00000495688; ENST00000691036; ENST00000462815; ENST00000496197; ENST00000480836; ENST00000477554; ENST00000492977; ENST00000477625; ENST00000629151; ENST00000479092; ENST00000476061; ENST00000464870; ENST00000467283; ENST00000435759; ENST00000486116; ENST00000491584; ENST00000492451; ENST00000468385	PTPN7	protein_coding	protein_coding	protein tyrosine phosphatase non-receptor type 7 [Source:HGNC Symbol;Acc:HGNC:9659]	0.5928	1299	GO:0006470; GO:0016311; GO:0000165	GO:0016791; GO:0004725; GO:0016787; GO:0004721; GO:0005515; GO:0004726	GO:0005737; GO:0005829; GO:0005856; GO:0015630; GO:0072686; GO:0005654; GO:0009898	5778	TRUE	-0.331223	3.14448e-10	1.20281e-08	chr1	202147013	202161588	14576	-	2056.18	2139.51	1919.97	3590.52	3311.31	3209.65	3152.61	2985.91	3212.69	1974.17	1835.96	1943.84	2623.67	2481.06	2720.12	2712.85	2376.06	2289.17	1801.56	1856.19	1826.11	2123.97	2621.9	2440.87	2510.29	2468.23	2403.29	80.2176	82.5814
ENSG00000096996	ENST00000593993; ENST00000600835; ENST00000322153; ENST00000430026; ENST00000598019; ENST00000594176; ENST00000597416	IL12RB1	protein_coding	protein_coding	interleukin 12 receptor subunit beta 1 [Source:HGNC Symbol;Acc:HGNC:5971]	0.5926	1392	GO:0019221; GO:0032729; GO:0007165; GO:0042104; GO:0071346; GO:0043382; GO:0001916; GO:0002230; GO:0002827; GO:2000318; GO:2000330; GO:0035722; GO:0038155	GO:0005515; GO:0004896; GO:0005143; GO:0019955; GO:0016517; GO:0042019; GO:0042020	GO:0016020; GO:0016021; GO:0009897; GO:0005886; GO:0043235; GO:0042022; GO:0072536	3594	TRUE	1.07539	3.20374e-10	1.22178e-08	chr19	18058995	18098944	39950	-	86.8269	80.7007	58.3367	51.2464	36.5697	52.2367	64.8376	54.7371	45.9105	106.963	71.9785	101.049	110.797	117.042	133.586	113.618	72.4727	149.254	123.243	88.172	84.8519	114.646	142.515	154.976	179.946	112.367	107.909	3.16107	2.9068
ENSG00000072062	ENST00000677971; ENST00000677951; ENST00000308677; ENST00000350356; ENST00000590853; ENST00000587372; ENST00000589994; ENST00000588209; ENST00000679067; ENST00000587533; ENST00000536649; ENST00000593092; ENST00000589284	PRKACA	protein_coding	protein_coding	protein kinase cAMP-activated catalytic subunit alpha [Source:HGNC Symbol;Acc:HGNC:9380]	0.5565	1817	GO:0006468; GO:0016310; GO:0006397; GO:0018105; GO:0001707; GO:0001843; GO:0006611; GO:0018107; GO:0046777; GO:0046827; GO:0048240; GO:0050804; GO:0051726; GO:0070417; GO:0070613; GO:0071374; GO:1901621; GO:1990044; GO:0010737; GO:2000810; GO:0061136; GO:0002027; GO:0010881; GO:1903779; GO:0055117; GO:0016241; GO:0034605; GO:0019221; GO:0051480; GO:0086064; GO:0060314; GO:0003091; GO:0034380; GO:…	GO:0004672; GO:0005524; GO:0004674; GO:0000166; GO:0016301; GO:0016740; GO:0004679; GO:0004691; GO:0031625; GO:0106310; GO:0005515; GO:0000287; GO:0019904; GO:0030145; GO:0034237; GO:0019901; GO:0004712	GO:0005634; GO:0005737; GO:0016607; GO:0016020; GO:0031410; GO:0005886; GO:0005929; GO:0031514; GO:0042995; GO:0005739; GO:0048471; GO:0001669; GO:0005952; GO:0031594; GO:0036126; GO:0043197; GO:0097546; GO:0005813; GO:0005930; GO:0005654; GO:0005829; GO:0070062; GO:0034704; GO:0044853; GO:0097225; GO:0031588	5566	TRUE	-0.288413	3.37812e-10	1.2844e-08	chr19	14091688	14118084	26397	-	3308.01	3548.02	3092.2	3333.19	3301.73	3379.91	3393.17	3745.84	3630.06	3084.5	2916.65	2754.41	2809.81	2739.04	2813.05	3281.83	3157.74	3205.38	2871.97	2835.25	3027.18	2391.88	2582.27	2338.32	2977.78	2995.48	3233.58	92.2635	97.9059
ENSG00000135604	ENST00000698355; ENST00000367568; ENST00000698356; ENST00000698357	STX11	protein_coding	protein_coding	syntaxin 11 [Source:HGNC Symbol;Acc:HGNC:11429]	0.4798	3407	GO:0006886; GO:0015031; GO:0016192; GO:0006887; GO:0006906; GO:0031629; GO:0061025; GO:0048278	GO:0005484; GO:0005515; GO:0000149	GO:0016020; GO:0005794; GO:0005886; GO:0016021; GO:0031201; GO:0012505; GO:0008021; GO:0048787	8676	TRUE	0.688542	3.72352e-10	1.41147e-08	chr6	144150487	144191939	41453	+	1287.14	1322.41	1400.13	1050.08	1067.81	1002.17	1035.69	1083.8	1014.2	1457.96	1509.52	1391.88	1903.49	1950.72	1786.96	1786.56	1951.59	1870.44	1430.45	1359.39	1431.73	2262.75	2423.35	2303.19	1976.72	1858.82	1711.79	19.1457	19.4613
ENSG00000106367	ENST00000646950; ENST00000337619; ENST00000443943; ENST00000429457; ENST00000646560; ENST00000643104	AP1S1	protein_coding	protein_coding	adaptor related protein complex 1 subunit sigma 1 [Source:HGNC Symbol;Acc:HGNC:559]	0.552	694	GO:0006886; GO:0016192; GO:0015031; GO:0060155; GO:1903232; GO:0009615; GO:0110010; GO:0006898	GO:0035615	GO:0030117; GO:0016020; GO:0005765; GO:0005769; GO:0005794; GO:0005905; GO:0030119; GO:0030121; GO:0030659; GO:0031410; GO:0032588; GO:0043231; GO:0005829; GO:0000139	1174	TRUE	-0.283202	3.77418e-10	1.42639e-08	chr7	101154456	101161596	7141	+	1019.98	1149.51	1064	1307.33	1236.4	1296.24	1348.43	1467.87	1459.75	817.34	910.375	915.965	1075.84	1129.62	983.504	1275.84	1247.57	1195.83	956.865	973.328	927.395	958.201	1126.96	957.205	1097.58	1094.86	1183.31	74.4602	83.0247
ENSG00000100784	ENST00000614987; ENST00000648062; ENST00000536315; ENST00000556178; ENST00000418736; ENST00000554206; ENST00000556304; ENST00000556594	RPS6KA5	protein_coding	protein_coding	ribosomal protein S6 kinase A5 [Source:HGNC Symbol;Acc:HGNC:10434]	0.4385	5068	GO:0006468; GO:0016310; GO:0035556; GO:0018108; GO:0006355; GO:0006954; GO:0045892; GO:0018105; GO:0045944; GO:0051092; GO:0070498; GO:0043687; GO:0001818; GO:0007411; GO:0032793	GO:0005524; GO:0004672; GO:0004674; GO:0046872; GO:0000166; GO:0016301; GO:0016740; GO:0000287; GO:0004713; GO:0106310; GO:0005515; GO:0035175; GO:0044022; GO:0044024	GO:0005634; GO:0005737; GO:0005654	9252	TRUE	1.04452	3.83582e-10	1.44536e-08	chr14	90847861	91060641	212781	-	23.2039	23.7451	34.0623	22.3606	20.0333	24.1881	17.1692	18.3557	21.9386	45.3528	44.822	43.6732	35.4592	39.8165	37.9129	37.9343	67.3084	55.9842	45.697	41.2826	36.0306	58.0043	43.0703	50.2596	56.4058	54.7657	48.1005	0.23203	0.234917
ENSG00000166527	ENST00000382064; ENST00000299665	CLEC4D	protein_coding	protein_coding	C-type lectin domain family 4 member D [Source:HGNC Symbol;Acc:HGNC:14554]	0.4167	1278	GO:0002376; GO:0045087; GO:0002250; GO:0006955; GO:0061760; GO:0030887; GO:0002292; GO:0038094; GO:0042742; GO:0043123	GO:0046872; GO:0030246; GO:0005515; GO:0005537; GO:0038187; GO:0034987	GO:0016020; GO:0016021; GO:0005886; GO:0009897; GO:0035579; GO:0070821; GO:0101003	338339	TRUE	1.86651	3.92104e-10	1.47308e-08	chr12	8509475	8522366	12892	+	3.81657	13.1373	10.2731	9.81314	8.70708	8.70611	6.57772	8.21057	2.08684	32.5541	13.1791	19.5579	50.9666	55.6993	35.8166	21.361	20.7065	24.2764	16.617	10.3058	19.1215	42.2381	56.2218	78.6276	27.7528	23.0495	22.1352	0.151342	0.51541
ENSG00000198133	ENST00000555638; ENST00000554675; ENST00000554480; ENST00000555994; ENST00000357461; ENST00000557006; ENST00000554278	TMEM229B	protein_coding	protein_coding	transmembrane protein 229B [Source:HGNC Symbol;Acc:HGNC:20130]	0.5539	3345	GO:0009617	GO:0005515	GO:0016020; GO:0016021	161145	TRUE	1.02948	3.99295e-10	1.49564e-08	chr14	67447084	67533739	86656	-	17.1746	21.5828	22.7476	70.8727	58.3374	75.4529	48.8631	50.1757	67.8223	26.7409	19.2618	27.1638	97.5013	88.9234	93.8975	113.602	98.3559	115.987	30.4646	32.0626	21.5117	189.469	203.804	214.232	135.183	82.5943	83.9293	0.260201	0.32351
ENSG00000130598	ENST00000381911; ENST00000381906; ENST00000252898; ENST00000381905; ENST00000468473	TNNI2	protein_coding	protein_coding	troponin I2, fast skeletal type [Source:HGNC Symbol;Acc:HGNC:11946]	0.6212	663	GO:0045893; GO:0003009; GO:0060048; GO:0006936; GO:0006937	GO:0003779; GO:0005515; GO:0031014	GO:0005861; GO:0005634; GO:0005829	7136	TRUE	-0.364377	4.01545e-10	1.49962e-08	chr11	1838981	1841680	2700	+	836.783	950.579	847.164	670.565	716.592	666.501	965.986	1001.69	938.034	687.124	687.343	569.355	535.149	517.906	561.449	672.872	486.602	670.747	707.609	738.584	717.059	479.1	634.744	544.694	716.203	621.378	698.181	63.9613	71.8873
ENSG00000213949	ENST00000282588; ENST00000650673; ENST00000504086; ENST00000514262; ENST00000513737; ENST00000509049; ENST00000504669; ENST00000506275	ITGA1	protein_coding	protein_coding	integrin subunit alpha 1 [Source:HGNC Symbol;Acc:HGNC:6134]	0.4008	4427	GO:0007155; GO:0007229; GO:0008285; GO:0007160; GO:0033627; GO:0098609; GO:0032516; GO:0042059; GO:0030593; GO:0042311; GO:0043410; GO:0043525; GO:0045123; GO:0048812; GO:0060326	GO:0046872; GO:0005515; GO:0005178; GO:0019903; GO:0005518; GO:0098639; GO:0005102	GO:0016020; GO:0016021; GO:0005886; GO:0005925; GO:0009986; GO:0008305; GO:0009897; GO:0070062; GO:0034665; GO:0001669; GO:0043005; GO:0043204; GO:0045121; GO:0045178	3672	TRUE	3.32457	4.04698e-10	1.50693e-08	chr5	52787916	52959209	171294	+	1.90998	0	2.56827	0	1.74282	0.967645	0.939675	0	0	5.81323	3.0416	3.25966	14.4036	16.7105	13.5751	10.6805	31.0597	10.791	4.15426	6.8843	3.58529	15.6884	15.4952	18.8793	15.2646	16.4014	11.9899	0.0218644	0
ENSG00000111275	ENST00000416293; ENST00000261733; ENST00000548536; ENST00000549106; ENST00000551450	ALDH2	protein_coding	protein_coding	aldehyde dehydrogenase 2 family member [Source:HGNC Symbol;Acc:HGNC:404]	0.5279	2808	GO:0022900; GO:0005975; GO:0006066; GO:0006068; GO:0046185; GO:1903179; GO:1905627	GO:0016491; GO:0016620; GO:0052689; GO:0004029; GO:0043878; GO:0009055; GO:0051287; GO:0004030; GO:0008957; GO:0018547	GO:0005739; GO:0005759; GO:0070062	217	TRUE	0.497026	4.24402e-10	1.57566e-08	chr12	111766887	111817532	50646	+	3352.01	2800.81	3645.77	2272.34	2357.47	2743.42	1761.23	1760.22	1597.26	4281.2	3992.32	3975.89	3964.95	4311.32	4018.83	2326.23	2685.51	3107.19	4091.04	4005.05	3763.28	4815.22	3892.68	3182.41	2390.06	2379.12	2622.98	60.496	50.0109
ENSG00000116731	ENST00000311066; ENST00000484063; ENST00000376048; ENST00000235372; ENST00000491134; ENST00000502727; ENST00000502724; ENST00000413440; ENST00000343137; ENST00000491815; ENST00000503842; ENST00000407521; ENST00000505823; ENST00000487453	PRDM2	protein_coding	protein_coding	PR/SET domain 2 [Source:HGNC Symbol;Acc:HGNC:9347]	0.4836	2560	GO:0032259; GO:0006355; GO:0006357; GO:0016571; GO:0010468; GO:0000122; GO:0045944; GO:0008340	GO:0005515; GO:0046872; GO:0016740; GO:0008168; GO:0003677; GO:0008270; GO:0003700; GO:0000977; GO:0000981; GO:0042054; GO:0001227; GO:0001228; GO:0043565	GO:0005634; GO:0005794; GO:0005654	7799	TRUE	0.31934	4.28056e-10	1.58456e-08	chr1	13700188	13825079	124892	+	625.917	544.261	534.935	517.916	528.519	526.236	527.158	511.792	535.274	639.455	727.894	720.385	692.481	672.3	635.987	694.234	755.786	657.26	682.683	673.313	666.864	617.882	586.955	693.974	765.442	689.566	687.113	12.3907	10.6597
ENSG00000091592	ENST00000699705; ENST00000544378; ENST00000699800; ENST00000699801; ENST00000699771; ENST00000699622; ENST00000574406; ENST00000699772; ENST00000699623; ENST00000699773; ENST00000699706; ENST00000699612; ENST00000699629; ENST00000699624; ENST00000699630; ENST00000572143; ENST00000699631; ENST00000262467; ENST00000699707; ENST00000699708; ENST00000699613; ENST00000699614; ENST00000699625; ENST0000…	NLRP1	protein_coding	protein_coding	NLR family pyrin domain containing 1 [Source:HGNC Symbol;Acc:HGNC:14374]	0.5488	3586	GO:0006508; GO:0006915; GO:0042981; GO:0012501; GO:0045087; GO:0048583; GO:0002376; GO:0051607; GO:0006954; GO:0051260; GO:0032731; GO:0006919; GO:0002221; GO:0050729; GO:0070269; GO:0140374; GO:0097264; GO:0042742; GO:0050727; GO:0051402; GO:0032495; GO:1904784	GO:0005515; GO:0000166; GO:0005524; GO:0008233; GO:0016787; GO:0019899; GO:0019904; GO:0016887; GO:0003690; GO:0008656; GO:0043621; GO:0003725; GO:0140608	GO:0005634; GO:0005737; GO:0005654; GO:0005829; GO:0005730; GO:0061702; GO:0072558	22861	TRUE	0.59695	4.35413e-10	1.60708e-08	chr17	5499415	5619424	120010	-	167.222	174.539	164.004	115.726	128.865	171.22	124.978	166.036	129.866	296.643	229.234	234.696	227.134	256.022	288.469	216.441	186.358	280.933	220.176	251.369	207.947	230.581	248.86	199.419	177.26	229.516	253.632	2.36321	2.44039
ENSG00000182326	ENST00000406697; ENST00000328916; ENST00000473545; ENST00000402681; ENST00000698563; ENST00000495053; ENST00000489541; ENST00000360817; ENST00000541647; ENST00000543187; ENST00000488701; ENST00000698564; ENST00000423384; ENST00000413211; ENST00000403949; ENST00000698565; ENST00000443875; ENST00000542978; ENST00000463798; ENST00000470326; ENST00000461983; ENST00000495061; ENST00000497061	C1S	protein_coding	protein_coding	complement C1s [Source:HGNC Symbol;Acc:HGNC:1247]	0.4873	2122	GO:0006508; GO:0002376; GO:0045087; GO:0006958; GO:0006956	GO:0005509; GO:0004252; GO:0046872; GO:0008233; GO:0016787; GO:0005515; GO:0008236; GO:0042802; GO:0004175	GO:0110165; GO:0005576; GO:0005615; GO:0072562	716	TRUE	1.17908	4.40692e-10	1.62182e-08	chr12	6988259	7071032	82774	+	90.8657	101.345	96.8606	124.3	96.2893	107.375	86.45	77.5443	80.3434	96.4995	118.612	81.4915	310.231	361.556	313.638	161.179	196.711	224.781	87.2394	135.121	90.8273	397.038	437.405	439.858	248.882	217.05	178.004	2.17007	2.39461
ENSG00000050344	ENST00000056233; ENST00000607375; ENST00000606261	NFE2L3	protein_coding	protein_coding	NFE2 like bZIP transcription factor 3 [Source:HGNC Symbol;Acc:HGNC:7783]	0.4194	2097	GO:0006355; GO:0006357; GO:0006366; GO:0140467; GO:0000122	GO:0003677; GO:0003700; GO:0005515; GO:0000981; GO:0000978; GO:0001227	GO:0005634; GO:0000785; GO:0090575	9603	TRUE	0.750099	4.46139e-10	1.6371e-08	chr7	26152198	26187137	34940	+	157.434	151.079	135.018	235.516	222.902	266.02	194.513	204.352	201.381	158.12	157.136	182.541	401.084	407.484	412.375	250.506	362.363	338.97	195.25	151.152	203.166	697.53	559.689	552.672	293.643	272.753	327.416	3.80468	3.6123
ENSG00000156709	ENST00000675050; ENST00000676229; ENST00000674957; ENST00000674546; ENST00000460436; ENST00000535724; ENST00000527892; ENST00000346424; ENST00000675857; ENST00000675427; ENST00000675092; ENST00000287295; ENST00000416073; ENST00000676328; ENST00000674997; ENST00000676436; ENST00000319908; ENST00000674582; ENST00000676048; ENST00000675240; ENST00000674591; ENST00000675111; ENST00000674555; ENST0000…	AIFM1	protein_coding	protein_coding	apoptosis inducing factor mitochondria associated 1 [Source:HGNC Symbol;Acc:HGNC:8768]	0.4839	2065	GO:0006915; GO:0030261; GO:0032981; GO:0043065; GO:0006919; GO:0030182; GO:0070059; GO:0012501; GO:0033108; GO:0045041; GO:0060545; GO:0002931; GO:0009636; GO:0043525; GO:0051402; GO:0070301; GO:0071392; GO:0071732; GO:0090650; GO:1902065; GO:1902510; GO:1904045	GO:0016174; GO:0016491; GO:0050660; GO:0003677; GO:0046983; GO:0005515; GO:0071949; GO:0003954; GO:0016651; GO:0072572	GO:0005634; GO:0005737; GO:0016020; GO:0005739; GO:0005743; GO:0005829; GO:0048471; GO:0005758	9131	TRUE	-0.329646	4.69228e-10	1.71683e-08	chrX	130124666	130165879	41214	-	1596.28	1634.15	1481.53	1503.6	1592.67	1556.62	1566.48	1540.85	1541.14	1432.38	1459.87	1300.6	1302.97	1170.67	1192.61	1417.6	1288.98	1169.77	1276.74	1422.2	1478.33	1037.85	1239.44	1059.76	1162.04	1195.71	1305.12	39.1748	39.6779
ENSG00000160991	ENST00000482237; ENST00000356387; ENST00000488996; ENST00000478730; ENST00000495936; ENST00000611770; ENST00000403646; ENST00000498661; ENST00000473939	ORAI2	protein_coding	protein_coding	ORAI calcium release-activated calcium modulator 2 [Source:HGNC Symbol;Acc:HGNC:21667]	0.592	8457	GO:0070588; GO:0002115	GO:0005515; GO:0015279	GO:0016020; GO:0016021; GO:0030426	80228	TRUE	0.388421	4.91202e-10	1.79204e-08	chr7	102433106	102456825	23720	+	651.853	634.428	691.971	772.777	742.973	777.021	759.915	790.224	819.079	721.127	654.609	720.247	1019.43	1034.83	1077.35	1148.09	1024.97	1165.47	736.268	791.997	651.78	1122.95	1175.02	1081.58	1147.31	977.02	1122.75	3.90618	3.76135
ENSG00000100055	ENST00000457992; ENST00000402997; ENST00000405206; ENST00000248901; ENST00000469886; ENST00000462927; ENST00000480510; ENST00000439667; ENST00000467664; ENST00000447919; ENST00000446506	CYTH4	protein_coding	protein_coding	cytohesin 4 [Source:HGNC Symbol;Acc:HGNC:9505]	0.5761	1161	GO:0032012; GO:0050790	GO:0005085; GO:0005515; GO:0008289	GO:0005829; GO:0005886; GO:0045171; GO:0034451; GO:0016020; GO:0000139	27128	TRUE	-0.442595	5.02952e-10	1.82961e-08	chr22	37282027	37315341	33315	+	4570.33	4903.98	4568.22	7139.6	7159.83	7375.04	7183.81	7654.99	7312.19	4729.64	4444.41	4218	4692.25	4626.95	4788.78	5389.78	3970.46	4609.81	4352.28	4573.5	4449.35	4352.93	4975.63	4407.71	5108.31	4693.46	4859.6	199.496	211.784
ENSG00000027869	ENST00000368198; ENST00000368199; ENST00000392306; ENST00000468744; ENST00000486350; ENST00000495306	SH2D2A	protein_coding	protein_coding	SH2 domain containing 2A [Source:HGNC Symbol;Acc:HGNC:10821]	0.6128	1216	GO:0030154; GO:0001525; GO:0007165; GO:0042098	GO:0017124; GO:0005515	GO:0005737; GO:0005829	9047	TRUE	2.72157	5.18689e-10	1.88144e-08	chr1	156806243	156816848	10606	-	5.72485	0.938381	2.20138	5.45175	13.9313	1.93469	0.939675	0.912285	3.13026	20.9276	17.2342	10.8655	31.0231	61.5624	40.6567	48.5478	41.4129	61.1405	12.4628	9.16073	7.17058	25.3429	41.0419	18.2325	66.2487	32.6535	38.7366	0.238588	0.0386922
ENSG00000140853	ENST00000539881; ENST00000262510; ENST00000688547; ENST00000543141; ENST00000538273; ENST00000535658; ENST00000544641; ENST00000538059; ENST00000539144; ENST00000538805; ENST00000545081; ENST00000538110; ENST00000536231; ENST00000543030; ENST00000538453; ENST00000540182; ENST00000538930; ENST00000538778; ENST00000541020; ENST00000537056; ENST00000534931; ENST00000399221; ENST00000535284; ENST0000…	NLRC5	protein_coding	protein_coding	NLR family CARD domain containing 5 [Source:HGNC Symbol;Acc:HGNC:29933]	0.5688	2193	GO:0002376; GO:0045087; GO:0051607; GO:0045944; GO:0060335; GO:0032088; GO:0060340; GO:0035556; GO:0043549; GO:0060339; GO:0045345; GO:0009617	GO:0000166; GO:0005524; GO:0005515; GO:0000978	GO:0005634; GO:0005737; GO:0005829; GO:0005813	84166	TRUE	0.381466	5.23073e-10	1.89191e-08	chr16	56989485	57083531	94047	+	1598.19	1603.69	1597.83	2071.66	1802.37	1772.18	1816.39	1719.66	1785.29	1931.15	1859.27	1803.68	2151.68	2308.1	2278.71	2299.22	1920.53	2428.53	1897.11	1804.66	1726.91	2517.39	3045.54	2619.78	2675.92	2331.84	2144.35	36.9324	36.6658
ENSG00000187037	ENST00000334425; ENST00000461610; ENST00000450180; ENST00000467202; ENST00000447769	GPR141	protein_coding	protein_coding	G protein-coupled receptor 141 [Source:HGNC Symbol;Acc:HGNC:19997]	0.4515	1380	GO:0007186; GO:0007165	GO:0004930; GO:0005515	GO:0016021; GO:0016020; GO:0005886	353345	TRUE	0.569223	5.46273e-10	1.97017e-08	chr7	37683766	37833788	150023	+	98.2766	101.345	98.208	290.033	282.109	268.976	133.188	129.545	140.862	147.656	136.86	160.81	344.579	351.785	382.367	197.104	191.535	207.698	121.858	124.815	131.46	362.04	421.587	536.718	263.204	197.842	180.771	3.60902	3.68215
ENSG00000163659	ENST00000486483; ENST00000295924; ENST00000461166; ENST00000473702; ENST00000481853; ENST00000542783; ENST00000495891	TIPARP	protein_coding	protein_coding	TCDD inducible poly(ADP-ribose) polymerase [Source:HGNC Symbol;Acc:HGNC:23696]	0.4169	2911	GO:0045732; GO:0071407; GO:0010629; GO:0140289; GO:0001570; GO:0001822; GO:0006807; GO:0008209; GO:0008210; GO:0008585; GO:0009791; GO:0030097; GO:0048008; GO:0048705; GO:0048745; GO:0060021; GO:0060325	GO:0046872; GO:0003950; GO:0016740; GO:0016757; GO:0016779; GO:1990404; GO:0000987	GO:0005634	25976	TRUE	0.434402	5.48363e-10	1.97208e-08	chr3	156673235	156706770	33536	+	626.871	612.762	610.882	501.561	528.52	549.451	596.694	582.038	593.706	695.262	697.481	802.963	665.89	664.483	638.891	808.806	797.201	796.624	796.233	669.878	743.349	686.671	634.183	769.184	1051.03	955.597	771.965	10.9133	10.5542
ENSG00000158109	ENST00000378344; ENST00000344579	TPRG1L	protein_coding	protein_coding	tumor protein p63 regulated 1 like [Source:HGNC Symbol;Acc:HGNC:27007]	0.5405	2295	GO:0008150; GO:0051966	GO:0003674	GO:0016020; GO:0031410; GO:0042995; GO:0045202; GO:0008021; GO:0030672; GO:0005737; GO:0070062; GO:0048786; GO:0044305	127262	TRUE	-0.338757	5.66799e-10	2.03259e-08	chr1	3625015	3630127	5113	+	963.68	1009.7	1009.08	1166.68	1246.85	1245.94	1182.11	1211.51	1301.14	938.256	964.105	995.283	866.432	966.432	788.933	943.915	905.908	897.324	926.4	886.301	975.198	896.654	842.978	869.462	913.158	880.478	967.492	21.2798	22.059
ENSG00000204257	ENST00000480785; ENST00000395305; ENST00000395303; ENST00000477541; ENST00000374843; ENST00000464392; ENST00000456800; ENST00000422832; ENST00000475627	HLA-DMA	protein_coding	protein_coding	major histocompatibility complex, class II, DM alpha [Source:HGNC Symbol;Acc:HGNC:4934]	0.5272	949	GO:0006955; GO:0019882; GO:0002250; GO:0002504; GO:0002376; GO:0002503; GO:0019886; GO:0050870	GO:0005515; GO:0023026	GO:0016020; GO:0016021; GO:0043231; GO:0042613; GO:0005765; GO:0005768; GO:0010008; GO:0005764; GO:0031902; GO:0009986	3108	TRUE	0.394908	5.9874e-10	2.14105e-08	chr6	32948613	32969094	20482	-	4806.96	5292.47	5066.1	6675.12	6061.87	5877.6	4503.86	4573.28	4548.27	5167.96	4949.27	4831.91	8683.16	8511.24	8211.68	6722.9	6413.81	6877.4	5472.54	5747.21	5238.1	8075.91	9690.09	8944.17	7165.6	6646.92	6069.65	256.698	279.621
ENSG00000174718	ENST00000541981; ENST00000540924; ENST00000312561; ENST00000535596; ENST00000397578; ENST00000535606; ENST00000381054; ENST00000543763	RESF1	protein_coding	protein_coding	retroelement silencing factor 1 [Source:HGNC Symbol;Acc:HGNC:25559]	0.4088	1581	GO:0090309; GO:0045869	GO:0005515; GO:0042393; GO:1990226	GO:0005634; GO:0000930	55196	TRUE	0.586678	6.06146e-10	2.16141e-08	chr12	31959370	31993107	33738	+	406.464	359.4	421.931	608.415	532.003	517.529	351.438	373.125	365.197	509.239	516.014	576.96	670.321	785.653	645.667	543.736	678.137	475.637	466.662	430.554	489.989	935.271	690.403	953.786	726.05	732.784	576.437	13.0289	11.3979
ENSG00000155368	ENST00000535757; ENST00000535617; ENST00000492375; ENST00000627093; ENST00000355857; ENST00000409094; ENST00000311521; ENST00000460901; ENST00000627305; ENST00000393103; ENST00000475783	DBI	protein_coding	protein_coding	diazepam binding inhibitor, acyl-CoA binding protein [Source:HGNC Symbol;Acc:HGNC:2690]	0.5044	674	GO:0006631; GO:2001140; GO:0036151; GO:1903060; GO:1905920	GO:0000062; GO:0042802; GO:0005515; GO:0008289; GO:0030156; GO:0036042	GO:0005794; GO:0005783; GO:0070062; GO:0005788; GO:0032994	1622	TRUE	-0.412824	6.10222e-10	2.16981e-08	chr2	119366924	119372550	5627	+	7751.44	8728.82	7424.16	7995.53	8963.95	8687.73	8906.24	9283.42	8920.19	6903.79	6493.26	6428.05	6241.19	5942.23	6439.24	7130.7	5735.69	6156.31	6641.29	7334.31	7245.86	4870.65	6402.81	5393.4	6366.14	6512.46	7042.68	582.31	648.764
ENSG00000121769	ENST00000373713; ENST00000497275; ENST00000498148; ENST00000482018	FABP3	protein_coding	protein_coding	fatty acid binding protein 3 [Source:HGNC Symbol;Acc:HGNC:3557]	0.4996	737	GO:0015909; GO:0032365; GO:0042632; GO:0046320; GO:0050873; GO:0055091; GO:0140214; GO:2001245; GO:0015908; GO:0008285; GO:0071073	GO:0008289; GO:0005515; GO:0008092; GO:0005504; GO:0036041; GO:0070538	GO:0005615; GO:0005737; GO:0005634; GO:0005829; GO:0070062	2170	TRUE	-0.484569	6.41638e-10	2.27511e-08	chr1	31365253	31376850	11598	-	1856.76	2070.07	2039.94	2918.86	3306.08	3246.41	2191.32	2458.6	2372.73	1696.3	1780.2	1697.2	2158.32	2081.4	2236.12	1705.97	1439.1	1603.14	1606.31	1868.79	1833.28	1767.96	2102.7	1803.88	1412.71	1561.61	1847.37	127.589	140.734
ENSG00000163219	ENST00000463483; ENST00000481684; ENST00000491237; ENST00000409202; ENST00000456116; ENST00000467265; ENST00000485573; ENST00000488795; ENST00000463061; ENST00000485700; ENST00000496266; ENST00000409030; ENST00000409220; ENST00000473986; ENST00000497079; ENST00000497259; ENST00000479844	ARHGAP25	protein_coding	protein_coding	Rho GTPase activating protein 25 [Source:HGNC Symbol;Acc:HGNC:28951]	0.5237	1504	GO:0007165; GO:0006911; GO:0090630; GO:0007015; GO:0051058; GO:0050790	GO:0005096; GO:0005515	GO:0001891	9938	TRUE	-0.259849	6.9684e-10	2.45849e-08	chr2	68679601	68826833	147233	+	4485.42	4492.03	4185.19	5661.1	6003.54	5854.37	5856.99	5903.39	5849.41	3904.16	3982.13	3993.08	4172.62	4052.37	4174.33	4761.57	4208.59	4158.45	3766.53	4084.54	4010.74	4233.47	5052.64	4497.73	5162.03	4671.37	4636.4	151.138	149.752
ENSG00000196396	ENST00000541713; ENST00000371621	PTPN1	protein_coding	protein_coding	protein tyrosine phosphatase non-receptor type 1 [Source:HGNC Symbol;Acc:HGNC:9642]	0.5002	3724	GO:0006470; GO:0016311; GO:0030100; GO:0009966; GO:0008286; GO:0030948; GO:0034976; GO:0035335; GO:0035791; GO:0036498; GO:0043507; GO:0046626; GO:0070373; GO:1902236; GO:1903898; GO:1990264; GO:0031532; GO:1903896; GO:0034620; GO:0030968; GO:0043407; GO:0046627; GO:0060397; GO:1902202; GO:0009968; GO:0033157; GO:0060338; GO:0061098; GO:2000646	GO:0016791; GO:0004725; GO:0016787; GO:0004721; GO:0003723; GO:0008270; GO:0005515; GO:0019899; GO:0019901; GO:0045296; GO:0005158; GO:0051721; GO:0030971; GO:0046875; GO:0004726	GO:0016020; GO:0016021; GO:0005783; GO:0005769; GO:0005789; GO:0005886; GO:0005737; GO:0005829; GO:0005759; GO:0030061; GO:0031410; GO:0097443; GO:0032991; GO:0098554	5770	TRUE	-0.204077	6.97251e-10	2.45849e-08	chr20	50510321	50585241	74921	+	3899.58	4342.83	3895.34	4218.56	4202.04	4084.13	4723.74	4672.72	4796.6	3761.16	3731.72	3591.06	3526.67	3438.7	3512.93	4287.74	4151.65	3965.14	3625.28	3629.94	3907.96	3324.75	3492.5	3424.29	4042.07	4131.63	4149.43	53.0672	58.471
ENSG00000182578	ENST00000504875; ENST00000286301; ENST00000675795; ENST00000509861; ENST00000515068; ENST00000513609; ENST00000515239; ENST00000543093; ENST00000502660; ENST00000511344	CSF1R	protein_coding	protein_coding	colony stimulating factor 1 receptor [Source:HGNC Symbol;Acc:HGNC:2433]	0.5776	1737	GO:0006468; GO:0007169; GO:0018108; GO:0048584; GO:0042127; GO:0046777; GO:0019221; GO:0031401; GO:0033674; GO:0016310; GO:0071345; GO:0001934; GO:0046488; GO:0002376; GO:0045087; GO:0006954; GO:0048015; GO:0008284; GO:0071902; GO:0030335; GO:0061098; GO:0070374; GO:0008360; GO:0007165; GO:0036006; GO:0030224; GO:0030097; GO:0030316; GO:0002244; GO:0032722; GO:2000249; GO:0008283; GO:0042531; GO:…	GO:0000166; GO:0004672; GO:0005524; GO:0004714; GO:0019955; GO:0016301; GO:0016740; GO:0004713; GO:0005515; GO:0042803; GO:0005011; GO:0019903	GO:0016020; GO:0016021; GO:0043231; GO:0005654; GO:0005886; GO:0009986; GO:0005887; GO:0043235; GO:1990682	1436	TRUE	0.306695	7.26382e-10	2.55407e-08	chr5	150053291	150113372	60082	-	3291.79	3228.03	3272.35	3049.71	2679.17	3018.11	4813.95	4658.13	4847.73	4307.6	3368.79	3877.91	4116.11	3918.49	4004.69	5419.88	4529.54	5710.34	4177.81	3936.83	3775.3	4274.5	4174.19	3786.66	5743.05	5037.29	5212.84	96.0397	93.1784
ENSG00000160014	ENST00000391918; ENST00000597743; ENST00000477244; ENST00000598871; ENST00000291295; ENST00000595072; ENST00000602169; ENST00000594523; ENST00000597868; ENST00000599839; ENST00000596362; ENST00000482455; ENST00000486500	CALM3	protein_coding	protein_coding	calmodulin 3 [Source:HGNC Symbol;Acc:HGNC:1449]	0.5661	1213	GO:0016310; GO:0007186; GO:1901842; GO:0000086; GO:0001975; GO:0007190; GO:0019722; GO:0043388; GO:0050848; GO:0051000; GO:0051412; GO:0060314; GO:0090150; GO:0090151; GO:1900242; GO:1901020; GO:1901841; GO:1905913; GO:2000300; GO:0021762; GO:0010801; GO:0002027; GO:0005513; GO:0010880; GO:0010881; GO:0060315; GO:0055117; GO:0010800; GO:0032465; GO:0031954; GO:0051592; GO:0035307; GO:0032516; GO:…	GO:0005509; GO:0046872; GO:0016301; GO:0005515; GO:0019904; GO:0043539; GO:0008179; GO:0030235; GO:0031800; GO:0043548; GO:0044325; GO:0047485; GO:0048306; GO:0050998; GO:0019901; GO:0031432; GO:0097718; GO:0030234; GO:0010856; GO:0031997; GO:0072542	GO:0005634; GO:0005737; GO:0005886; GO:0005856; GO:0005815; GO:0005819; GO:0031982; GO:0000922; GO:0005813; GO:0008076; GO:0016020; GO:0030426; GO:0030672; GO:0031966; GO:0043005; GO:0043209; GO:0097225; GO:0005876; GO:0032991; GO:0034704; GO:0030017; GO:1902494	808	TRUE	-0.323647	7.30725e-10	2.56221e-08	chr19	46601074	46610782	9709	+	10555.7	12296.5	11046.1	17211.1	18492.1	18511.1	9361.03	10652.8	10133.7	9826.68	10060.8	9194.41	13839.6	12863.6	13628.7	8381.29	7682.09	7834.97	10094.9	10421.5	10502.5	13148.1	13594.7	12387.8	7491.47	7475.75	8356.03	441.005	508.276
ENSG00000139192	ENST00000539384; ENST00000544826; ENST00000266556; ENST00000544021; ENST00000545700; ENST00000543567; ENST00000542160; ENST00000544289	TAPBPL	protein_coding	protein_coding	TAP binding protein like [Source:HGNC Symbol;Acc:HGNC:30683]	0.5671	1212	GO:0002376; GO:0050776; GO:0002502; GO:0002590	GO:0005515; GO:0003823; GO:0023024	GO:0016020; GO:0016021; GO:0005794; GO:0005783; GO:0005789; GO:0005886; GO:0043231; GO:0000139	55080	TRUE	0.421063	7.39936e-10	2.58732e-08	chr12	6451690	6466517	14828	+	761.404	791.055	735.627	1284.43	1160.66	1130.83	763.016	816.495	698.048	837.105	851.576	791.011	1764.99	1849.8	1768.57	1079.7	714.373	1142.79	808.697	870.27	828.202	1998.47	1953.43	1842.62	1049.24	1028.59	965.648	31.8369	32.7251
ENSG00000109743	ENST00000265016; ENST00000382346; ENST00000505785; ENST00000514445; ENST00000514989	BST1	protein_coding	protein_coding	bone marrow stromal cell antigen 1 [Source:HGNC Symbol;Acc:HGNC:1118]	0.465	1309	GO:0032956; GO:0030890; GO:0007165; GO:0001952; GO:0002691; GO:0006959; GO:0008284; GO:0050727; GO:0050730; GO:0050848; GO:0090022; GO:0090322; GO:2001044	GO:0003953; GO:0016740; GO:0016787; GO:0050135; GO:0061809; GO:0016849; GO:0061811; GO:0061812	GO:0016020; GO:0005886; GO:0031225; GO:0005576; GO:0070062; GO:0035579; GO:0001931; GO:0019898	683	TRUE	0.401128	7.47996e-10	2.60827e-08	chr4	15703065	15738313	35249	+	412.189	450.423	439.542	322.744	296.041	309.551	270.626	279.159	253.552	538.306	486.615	491.122	491.938	467.092	487.88	352.457	295.067	380.33	522.053	562.24	504.33	498.41	489.411	487.954	347.358	310.308	292.369	15.9579	17.2528
ENSG00000152229	ENST00000589328; ENST00000409746; ENST00000588801; ENST00000593086; ENST00000591729; ENST00000587042	PSTPIP2	protein_coding	protein_coding	proline-serine-threonine phosphatase interacting protein 2 [Source:HGNC Symbol;Acc:HGNC:9581]	0.4323	1478	GO:0016477; GO:0007010; GO:0030041	GO:0003779; GO:0051015	GO:0005737; GO:0016020; GO:0005886; GO:0005884; GO:0005829; GO:0005856	9050	TRUE	0.750094	7.8076e-10	2.71502e-08	chr18	45983536	46072272	88737	-	295.784	322.803	302.689	360.906	343.059	319.224	321.368	261.106	324.964	388.646	351.782	367.256	723.504	744.611	662.123	612.673	543.547	723.795	327.115	362.993	315.505	582.886	694.059	741.833	765.441	680.929	527.555	10.1419	10.9507
ENSG00000137959	ENST00000679998; ENST00000452835; ENST00000681613; ENST00000681501; ENST00000476521; ENST00000370751; ENST00000459784; ENST00000680110; ENST00000680295; ENST00000476876; ENST00000679848; ENST00000486882; ENST00000462041; ENST00000450498; ENST00000474002; ENST00000680621; ENST00000494910; ENST00000679651	IFI44L	protein_coding	protein_coding	interferon induced protein 44 like [Source:HGNC Symbol;Acc:HGNC:17817]	0.3806	1944	GO:0051607; GO:0006955	GO:0005525; GO:0003674	GO:0005737; GO:0005575	10964	TRUE	5.1985	8.06622e-10	2.78959e-08	chr1	78619902	78646145	26244	+	8.58727	4.6919	11.3738	5.45174	22.6384	6.77142	6.57771	4.56143	11.4776	8.13853	9.12402	8.69243	5.53984	29.3154	15.4883	5.82573	5.17662	2.69737	29.0798	6.87055	34.6578	3710.92	1915.2	4182.07	957.025	21.1288	14.7568	0.22386	0.121013
ENSG00000167470	ENST00000300952; ENST00000682408; ENST00000591446; ENST00000591302; ENST00000590136	MIDN	protein_coding	protein_coding	midnolin [Source:HGNC Symbol;Acc:HGNC:16298]	0.6398	2401	GO:0008150; GO:0046676; GO:0033132	GO:0005515; GO:0003674; GO:0019900	GO:0005634; GO:0005737; GO:0005829; GO:0005730	90007	TRUE	0.332195	8.06625e-10	2.78959e-08	chr19	1248553	1259143	10591	+	1236.57	1461.06	1499.87	1545.03	1507.2	1407.49	2087.96	1908.5	1976.24	2120.67	2000.19	1903.64	1666.39	1454.04	1572.06	2644.88	2386.42	2452.81	1945.58	1792.07	1815.35	1545.91	1641.39	1733.23	2871.08	2685.28	2611.03	26.1002	30.5108
ENSG00000168291	ENST00000302746; ENST00000383714; ENST00000469364; ENST00000485460; ENST00000479945; ENST00000474765; ENST00000461692; ENST00000480626; ENST00000482894; ENST00000469827	PDHB	protein_coding	protein_coding	pyruvate dehydrogenase E1 subunit beta [Source:HGNC Symbol;Acc:HGNC:8808]	0.4587	1537	GO:0006099; GO:0005975; GO:0006006; GO:0006086; GO:0061732	GO:0016491; GO:0003824; GO:0005515; GO:0004739; GO:0034604	GO:0005634; GO:0005654; GO:0005739; GO:0005759; GO:0005967; GO:0045254	5162	TRUE	-0.319042	8.53304e-10	2.94297e-08	chr3	58427630	58433857	6228	-	1238.48	1381.3	1302.85	1452.34	1513.29	1553.56	1353.13	1546.33	1492.1	1211.48	1105.02	1151.75	1207.69	1145.25	1197.44	1194.07	1376.98	1098.74	1123.04	1098.14	1228.56	981.131	1182.06	1092.81	1128.91	1227.39	1209.14	40.835	45.0601
ENSG00000152969	ENST00000409021; ENST00000637373; ENST00000409371; ENST00000700566; ENST00000473053; ENST00000282924; ENST00000409831; ENST00000700567; ENST00000700568; ENST00000700569; ENST00000700570; ENST00000700571; ENST00000700572; ENST00000700573; ENST00000700574; ENST00000700575; ENST00000700576; ENST00000410077; ENST00000700577; ENST00000457227	JAKMIP1	protein_coding	protein_coding	janus kinase and microtubule interacting protein 1 [Source:HGNC Symbol;Acc:HGNC:26460]	0.5542	2611	GO:0015031; GO:0050890	GO:0005515; GO:0008017; GO:0019900; GO:0050811; GO:0003723	GO:0005737; GO:0016020; GO:0005856; GO:0005874; GO:1990904; GO:0019898; GO:0015630	152789	TRUE	5.18864	8.82251e-10	3.03451e-08	chr4	6026199	6200591	174393	-	0	0	0.366896	0	0	0	0	0	0	4.65058	2.97555	4.17278	4.36587	12.4674	8.71214	17.3225	19.8227	20.6799	0	0	7.17058	4.71736	11.1669	15.9535	16.1146	10.148	9.96574	0	0
ENSG00000151376	ENST00000393324; ENST00000524826; ENST00000543262; ENST00000530520; ENST00000526504; ENST00000525957; ENST00000323418; ENST00000530335; ENST00000534638; ENST00000532471; ENST00000526834; ENST00000526944	ME3	protein_coding	protein_coding	malic enzyme 3 [Source:HGNC Symbol;Acc:HGNC:6985]	0.5921	1202	GO:0006090; GO:0006108; GO:0009060; GO:0072592	GO:0051287; GO:0004471; GO:0046872; GO:0016491; GO:0004470; GO:0070401; GO:0004473; GO:0008948	GO:0005739; GO:0005759	10873	TRUE	-0.642258	8.91379e-10	3.05758e-08	chr11	86441108	86672636	231529	-	321.546	311.542	315.531	438.32	437.966	436.273	435.069	443.37	424.672	259.27	274.734	264.032	261.48	266.771	294.277	263.129	258.831	205	250.641	297.724	292.798	214.811	313.436	229.045	189.794	244.902	231.497	13.5568	12.9954
ENSG00000205730	ENST00000566735; ENST00000381440	ITPRIPL2	protein_coding	protein_coding	ITPRIP like 2 [Source:HGNC Symbol;Acc:HGNC:27257]	0.5654	4837			GO:0016020; GO:0016021	162073	TRUE	0.45473	9.2118e-10	3.15124e-08	chr16	19113932	19121629	7698	+	854.91	881.14	906.892	694.552	703.598	663.599	909.605	816.246	879.603	945.231	948.894	927.917	1086.92	1030.5	916.711	1131.16	1221.68	1164.37	1147.89	975.617	973.968	1064.4	1089.3	1353.75	1085.94	1205.03	1091.08	8.95701	9.13369
ENSG00000100644	ENST00000557446; ENST00000553999; ENST00000337138; ENST00000394997; ENST00000323441; ENST00000557538; ENST00000539097; ENST00000557206; ENST00000556237; ENST00000555014; ENST00000547430; ENST00000556827	HIF1A	protein_coding	protein_coding	hypoxia inducible factor 1 subunit alpha [Source:HGNC Symbol;Acc:HGNC:4910]	0.4101	1966	GO:0006355; GO:0010628; GO:0010468; GO:0045893; GO:0045944; GO:0006357; GO:0098586; GO:0001666; GO:0001525; GO:0001568; GO:0001755; GO:0001837; GO:0001892; GO:0001922; GO:0001944; GO:0001947; GO:0002052; GO:0002062; GO:0002067; GO:0002071; GO:0002248; GO:0003151; GO:0003208; GO:0006089; GO:0006110; GO:0006879; GO:0006915; GO:0007405; GO:0007595; GO:0008542; GO:0010508; GO:0010634; GO:0014850; GO:…	GO:0005515; GO:0046983; GO:0003677; GO:0031625; GO:0003700; GO:0019899; GO:0000977; GO:0000981; GO:0019901; GO:0000978; GO:0001228; GO:0042826; GO:0043565; GO:0046982; GO:0070888; GO:0019904; GO:0061629; GO:0051879; GO:0002039; GO:0016922; GO:0001223; GO:0140537; GO:0001216	GO:0005737; GO:0005634; GO:0016607; GO:0005654; GO:0005829; GO:1904115; GO:0016604; GO:0043229; GO:0043227; GO:0000785; GO:0000791; GO:0031514; GO:0032991; GO:0005667; GO:0090575	3091	TRUE	0.335294	9.59522e-10	3.27352e-08	chr14	61695513	61748259	52747	+	2542.79	2492.34	2338.23	1621.35	1673.27	1682.22	2044.73	2000.64	2010.67	2627.57	2668.27	2743.55	2377.7	2367.71	2236.11	2562.35	2717.73	2825.95	2571.49	2520.35	2696.13	2272.41	2197.99	2457.66	2846.01	2809.16	2639.63	65.5459	63.5625
ENSG00000124731	ENST00000589614; ENST00000244709; ENST00000334475; ENST00000589695; ENST00000591620; ENST00000589882; ENST00000586287	TREM1	protein_coding	protein_coding	triggering receptor expressed on myeloid cells 1 [Source:HGNC Symbol;Acc:HGNC:17760]	0.4843	1441	GO:0045087; GO:0002526; GO:0002376; GO:0002250; GO:0030593; GO:0035556; GO:0006959; GO:0070945	GO:0038023; GO:0097110	GO:0016020; GO:0016021; GO:0005886; GO:0005576	54210	TRUE	1.44223	9.65828e-10	3.27783e-08	chr6	41267926	41286682	18757	-	19.0828	18.7676	8.80551	3.27105	6.96567	5.80407	9.39674	15.5088	11.4776	26.7408	17.2343	27.1639	22.1594	33.2241	33.8806	32.0416	25.8831	56.6449	29.0798	21.7568	32.2676	20.5156	22.7698	15.9534	29.5434	38.4159	47.9596	0.671114	0.653014
ENSG00000175567	ENST00000663595; ENST00000310473; ENST00000536983; ENST00000544615; ENST00000545212; ENST00000545562; ENST00000543714; ENST00000539764; ENST00000542615; ENST00000541027; ENST00000539330	UCP2	protein_coding	protein_coding	uncoupling protein 2 [Source:HGNC Symbol;Acc:HGNC:12518]	0.5662	834	GO:0000303; GO:0001666; GO:0006839; GO:0007565; GO:0007568; GO:0009749; GO:0010942; GO:0032869; GO:0032870; GO:0034198; GO:0043066; GO:0051881; GO:0061179; GO:0070542; GO:0071333; GO:0097421; GO:0120162; GO:1902600; GO:0009409; GO:1990542; GO:1990845	GO:0005515; GO:0022857; GO:0017077	GO:0016020; GO:0016021; GO:0005739; GO:0005743; GO:0005737; GO:0031966	7351	TRUE	-0.352279	9.65977e-10	3.27783e-08	chr11	73974672	73982843	8172	-	16832.9	18304.1	19192.7	14301.1	14074.1	14135.8	13673.3	13860.3	13861.8	15738.7	16840.9	15306.2	11437.6	11352.9	11217.4	10264.9	10399.8	10107.1	15823.6	17189	16875.9	10407.5	11695	9350.98	9197.79	9677.94	10425.7	1021.99	1099.5
ENSG00000166387	ENST00000526873; ENST00000528947; ENST00000684123; ENST00000299492; ENST00000527790; ENST00000526046; ENST00000524548; ENST00000529575; ENST00000533792; ENST00000532926; ENST00000684215; ENST00000650027; ENST00000525597; ENST00000529021; ENST00000528883; ENST00000529321; ENST00000530189; ENST00000530181; ENST00000532416; ENST00000534409; ENST00000530582; ENST00000532381; ENST00000530081; ENST0000…	PPFIBP2	protein_coding	protein_coding	PPFIA binding protein 2 [Source:HGNC Symbol;Acc:HGNC:9250]	0.5199	1260	GO:0007528; GO:0050808	GO:0005515; GO:0042802; GO:0003674	GO:0005615; GO:0005829; GO:0048786	8495	TRUE	0.495993	9.83636e-10	3.3288e-08	chr11	7513298	7657127	143830	+	374.024	414.764	373.134	162.462	160.21	176.057	205.789	228.071	263.986	481.336	411.594	392.246	295.828	366.443	290.405	316.532	201.888	377.632	433.428	432.845	445.771	308.942	289.823	255.255	357.206	346.703	334.795	15.0434	16.5047
ENSG00000131203	ENST00000518804; ENST00000519154; ENST00000522495; ENST00000522840; ENST00000253513; ENST00000518237; ENST00000521636; ENST00000521480; ENST00000523779	IDO1	protein_coding	protein_coding	indoleamine 2,3-dioxygenase 1 [Source:HGNC Symbol;Acc:HGNC:6059]	0.4333	1020	GO:0006569; GO:0019441; GO:0002376; GO:0022900; GO:0070234; GO:0007565; GO:0034354; GO:0002666; GO:0002678; GO:0002830; GO:0006954; GO:0032496; GO:0032693; GO:0032735; GO:0033555; GO:0034276; GO:0036269; GO:0042098; GO:0042130; GO:0043065; GO:0046007; GO:0070233	GO:0020037; GO:0046872; GO:0016702; GO:0016491; GO:0051213; GO:0009055; GO:0004833; GO:0033754	GO:0005737; GO:0005829; GO:0030485; GO:0032421	3620	TRUE	4.46582	1.03518e-09	3.48887e-08	chr8	39902275	39928790	26516	+	3.81657	4.6919	4.77141	6.54209	0	2.90204	1.87935	2.73686	10.4431	9.30117	10.0655	11.9521	98.6093	120.193	63.1668	99.9625	129.415	104.323	13.8475	4.58037	9.56077	212.397	430.657	456.942	287.376	138.376	38.7441	0.189623	0.230636
ENSG00000129559	ENST00000396828; ENST00000250495; ENST00000527046; ENST00000531430; ENST00000560427; ENST00000526430; ENST00000524927; ENST00000533242	NEDD8	protein_coding	protein_coding	NEDD8 ubiquitin like modifier [Source:HGNC Symbol;Acc:HGNC:7732]	0.483	829	GO:0036211; GO:0009653; GO:0006511; GO:0030162; GO:0006508; GO:0019941; GO:0045116; GO:0006357; GO:0008104	GO:0005515; GO:0031625; GO:0031386	GO:0005634; GO:0005654; GO:0005829; GO:0005737; GO:0070062	4738	TRUE	-0.281395	1.03894e-09	3.48887e-08	chr14	24216857	24232367	15511	-	2075.44	2172.35	2035.91	2377.04	2339.68	2244.24	2327.94	2480.55	2344.56	1881.31	1841.03	1791.72	1748.39	1780.42	1818.95	2066.2	1977.47	1783.91	1859.21	1940.94	1879.9	1624.35	2005.49	1746.9	1992.83	1797.86	1899.01	126.859	131.371
ENSG00000214402	ENST00000482657; ENST00000408973; ENST00000460177; ENST00000432827	LCNL1	protein_coding	protein_coding	lipocalin like 1 [Source:HGNC Symbol;Acc:HGNC:34436]	0.6386	2219		GO:0036094		401562	TRUE	-0.797293	1.03923e-09	3.48887e-08	chr9	136981904	136986410	4507	+	78.2395	103.742	80.5846	204.928	206.977	287.188	98.6658	90.3162	90.0758	111.366	84.1438	80.2918	109.689	113.353	173.649	51.4607	36.2363	60.2638	60.9292	81.3015	78.8764	104.992	110.798	110.534	47.4485	47.0595	45.1927	1.78685	2.34409
ENSG00000077009	ENST00000168977; ENST00000616156; ENST00000599576; ENST00000593949; ENST00000597889	NMRK2	protein_coding	protein_coding	nicotinamide riboside kinase 2 [Source:HGNC Symbol;Acc:HGNC:17871]	0.6189	868	GO:0016310; GO:0009435; GO:0019363; GO:0019674; GO:0045662	GO:0046872; GO:0000166; GO:0005524; GO:0016301; GO:0016740; GO:0005515; GO:0050262; GO:0061769	GO:0043231; GO:0005654; GO:0005886; GO:0005737; GO:0005829	27231	TRUE	-0.77311	1.09666e-09	3.67191e-08	chr19	3933069	3942416	9348	+	166.021	237.41	204.361	295.484	408.362	344.375	241.496	239.931	262.941	153.469	162.205	137.993	204.975	201.299	259.429	98.0666	72.4726	110.592	164.785	155.732	145.802	231.706	230.79	215.371	69.8297	113.327	113.443	9.68636	13.7043
ENSG00000183813	ENST00000330953	CCR4	protein_coding	protein_coding	C-C motif chemokine receptor 4 [Source:HGNC Symbol;Acc:HGNC:1605]	0.4549	3025	GO:0007186; GO:0007165; GO:0006955; GO:0006935; GO:0006954; GO:0070098; GO:0001764; GO:0002507; GO:0009314; GO:0009617; GO:0046677; GO:0048872; GO:0050927; GO:1904936; GO:0007204; GO:0019722; GO:0060326	GO:0004930; GO:0005515; GO:0004950; GO:0016493; GO:0019957	GO:0016021; GO:0016020; GO:0005886; GO:0009897; GO:0043025; GO:0005887	1233	TRUE	1.64739	1.10847e-09	3.70164e-08	chr3	32951644	32956349	4706	+	3.81927	8.44543	2.9543	7.63244	6.09496	3.86938	10.3364	11.8597	10.4342	33.9946	18.248	18.4714	29.9152	51.8819	28.0725	42.945	20.7065	56.6448	8.30852	9.16073	3.58529	22.9292	25.5809	35.3254	42.9721	32.6535	33.2028	0.0639842	0.139983
ENSG00000130414	ENST00000419408; ENST00000679183; ENST00000677057; ENST00000676782; ENST00000677407; ENST00000676929; ENST00000678455; ENST00000252711; ENST00000677692; ENST00000678832; ENST00000678562; ENST00000678188; ENST00000677979; ENST00000678914; ENST00000677395; ENST00000476216; ENST00000677155; ENST00000677324; ENST00000677764; ENST00000677294; ENST00000678468; ENST00000678158; ENST00000676491; ENST0000…	NDUFA10	protein_coding	protein_coding	NADH:ubiquinone oxidoreductase subunit A10 [Source:HGNC Symbol;Acc:HGNC:7684]	0.4792	3460	GO:0006120; GO:0032981; GO:0009060; GO:0042776	GO:0008137	GO:0005739; GO:0005759; GO:0070469; GO:0005747; GO:0005737; GO:0005743	4705	TRUE	-0.296942	1.13171e-09	3.76929e-08	chr2	239892450	240025743	133294	-	1717.45	1902.78	1701.67	2038.95	2119.3	2141.71	1899.08	1922.18	1889.63	1564.92	1583.52	1499.44	1694.09	1713	1686.28	1676.84	1775.58	1555.06	1491.38	1601.98	1663.59	1439.71	1724.82	1464.28	1572.96	1540.48	1564.22	25.1552	27.5733
ENSG00000158715	ENST00000460934; ENST00000367145	SLC45A3	protein_coding	protein_coding	solute carrier family 45 member 3 [Source:HGNC Symbol;Acc:HGNC:8642]	0.5701	2920	GO:0055085; GO:0008645; GO:0015770; GO:0010907; GO:0045723; GO:0048713	GO:0022857; GO:0008506; GO:0051119	GO:0016020; GO:0016021; GO:0005886	85414	TRUE	-0.600077	1.1518e-09	3.82611e-08	chr1	205657851	205680509	22659	-	578.21	568.659	539.338	835.208	776.672	783.55	681.264	731.653	655.267	544.118	492.697	499.814	501.91	480.773	482.072	482.565	414.129	454.957	542.824	493.534	542.574	370.488	416.321	386.3	425.246	418.734	453.771	10.0351	9.76442
ENSG00000136603	ENST00000477216; ENST00000465590; ENST00000476188; ENST00000259119; ENST00000426052; ENST00000490989; ENST00000413427; ENST00000458537; ENST00000470571; ENST00000490894	SKIL	protein_coding	protein_coding	SKI like proto-oncogene [Source:HGNC Symbol;Acc:HGNC:10897]	0.3917	2344	GO:0000122; GO:0030512; GO:0030514; GO:0001825; GO:0002260; GO:0007179; GO:0007283; GO:0008625; GO:0008630; GO:0030154; GO:0034097; GO:0045596; GO:0050772; GO:0051726; GO:0070306; GO:1902043; GO:1902231	GO:0046332; GO:0005515; GO:0000981; GO:0000978; GO:0001227; GO:0003682	GO:0110165; GO:0005634; GO:0005667; GO:0005654; GO:0032991; GO:0001669	6498	TRUE	0.792156	1.1577e-09	3.83561e-08	chr3	170357678	170396835	39158	+	206.094	208.321	186.75	227.883	214.282	194.436	249.953	249.967	222.249	276.71	242.293	322.706	421.029	342.013	335.901	470.913	569.428	419.891	257.564	230.163	273.677	370.489	285.647	606.23	545.425	538.783	401.201	4.45581	4.45607
ENSG00000006459	ENST00000397560; ENST00000472616; ENST00000478996	KDM7A	protein_coding	protein_coding	lysine demethylase 7A [Source:HGNC Symbol;Acc:HGNC:22224]	0.4112	5929	GO:0006354; GO:0006325; GO:0007399; GO:0006357; GO:0033169; GO:0006482; GO:0071557; GO:0035574; GO:0070544; GO:0030901; GO:0045893	GO:0046872; GO:0016491; GO:0008270; GO:0051213; GO:0035064; GO:0005506; GO:0032452; GO:0016706; GO:0003712; GO:0032454; GO:0071558; GO:0140683; GO:0035575; GO:0051864	GO:0005634; GO:0005654; GO:0005730	80853	TRUE	0.650838	1.16285e-09	3.84257e-08	chr7	140084746	140176983	92238	-	662.174	537.693	554.012	425.236	365.698	357.918	428.491	359.44	358.937	713.865	719.784	785.578	695.805	770.018	752.149	602.964	817.905	675.242	632.832	622.929	631.011	662.534	639.523	788.555	757.384	789.447	726.772	5.6599	4.54705
ENSG00000173898	ENST00000533211; ENST00000647510; ENST00000529997; ENST00000528051; ENST00000617502; ENST00000309996; ENST00000611817; ENST00000530775; ENST00000532650; ENST00000532902; ENST00000530665; ENST00000682471	SPTBN2	protein_coding	protein_coding	spectrin beta, non-erythrocytic 2 [Source:HGNC Symbol;Acc:HGNC:11276]	0.6114	4494	GO:0016192; GO:0051693; GO:0030036; GO:0007416; GO:0021692; GO:0030534; GO:0035264; GO:0099173; GO:0007010	GO:0005515; GO:0003779; GO:0005200; GO:0005543; GO:0051015; GO:0045296; GO:0098918	GO:0005737; GO:0043231; GO:0005829; GO:0005886; GO:0005856; GO:0005615; GO:0071944; GO:0005938; GO:0008091; GO:0030054; GO:0042995; GO:0030864; GO:0016324; GO:0033010; GO:0043025; GO:0098688; GO:0098793; GO:0098978; GO:0099189	6712	TRUE	-0.630212	1.19878e-09	3.95096e-08	chr11	66682497	66744670	62174	-	717.524	1066.9	711.068	2803.29	3099.78	2811.26	1372.86	1601.15	1561.01	590.633	643.759	605.21	1948.92	1727.65	1870.33	841.83	760.962	870.385	714.533	673.381	687.181	1510.97	1853.68	1485.97	683.973	904.768	1074.51	8.09136	11.9033
ENSG00000108688	ENST00000378569; ENST00000394627; ENST00000394630	CCL7	protein_coding	protein_coding	C-C motif chemokine ligand 7 [Source:HGNC Symbol;Acc:HGNC:10634]	0.4079	731	GO:0006955; GO:0006935; GO:0006954; GO:0007010; GO:0007186; GO:0030335; GO:0008360; GO:0002548; GO:0007165; GO:0007267; GO:0030593; GO:0043547; GO:0048245; GO:0048247; GO:0070098; GO:0070374; GO:0071346; GO:0071347; GO:0071356; GO:0006874; GO:2000503	GO:0008009; GO:0005515; GO:0008201; GO:0005125; GO:0048020; GO:0031726	GO:0005576; GO:0005615	6354	TRUE	1.19211	1.25057e-09	4.11091e-08	chr17	34270221	34272242	2022	+	23.8535	45.0423	35.5889	34.8912	20.0263	13.5428	63.8979	47.4388	66.7789	55.807	54.7441	68.4529	25.4833	31.2698	34.8486	88.357	82.826	90.8116	44.3121	48.0938	59.7548	62.7537	72.245	82.0461	214.86	130.614	108.831	1.65369	3.08945
ENSG00000163624	ENST00000295887; ENST00000511298	CDS1	protein_coding	protein_coding	CDP-diacylglycerol synthase 1 [Source:HGNC Symbol;Acc:HGNC:1800]	0.466	2436	GO:0007165; GO:0006629; GO:0008654; GO:0006661; GO:0006657; GO:0140042; GO:0006526; GO:0016024; GO:0045600; GO:0007602	GO:0016772; GO:0016740; GO:0005515; GO:0016779; GO:0004605; GO:0004142	GO:0016020; GO:0016021; GO:0005783; GO:0005789	1040	TRUE	0.560893	1.26424e-09	4.14506e-08	chr4	84583127	84651334	68208	+	179.379	183.923	219.771	183.178	149.762	155.743	155.986	130.457	142.949	212.764	251.417	208.618	245.969	246.249	239.1	163.121	191.535	198.706	236.793	245.05	284.433	259.462	256.933	348.696	183.527	222.812	192.761	3.73174	3.78561
ENSG00000183019	ENST00000597445; ENST00000333598; ENST00000598851	MCEMP1	protein_coding	protein_coding	mast cell expressed membrane protein 1 [Source:HGNC Symbol;Acc:HGNC:27291]	0.523	857		GO:0005515; GO:0042802	GO:0016020; GO:0016021; GO:0005886; GO:0035579; GO:0070821	199675	TRUE	1.06874	1.32088e-09	4.31954e-08	chr19	7677088	7679829	2742	+	67.744	45.9807	63.8398	66.5113	41.794	37.7265	44.1647	52.9125	46.9539	80.2226	74.0059	42.3756	169.52	176.869	140.362	181.569	160.475	213.092	84.47	58.3997	81.2665	103.785	98.9503	99.1391	166.517	165.188	172.47	4.00271	2.68793
ENSG00000102172	ENST00000404933; ENST00000379404; ENST00000478094; ENST00000457085	SMS	protein_coding	protein_coding	spermine synthase [Source:HGNC Symbol;Acc:HGNC:11123]	0.5029	1074	GO:0006597; GO:0006596; GO:0006595; GO:0006555; GO:0008215	GO:0016740; GO:0016768	GO:0005829; GO:0070062	6611	TRUE	-0.244048	1.34729e-09	4.39453e-08	chrX	21940709	21994837	54129	+	2687.82	2729.75	2596.89	1813.25	1884.21	1788.63	2497.66	2430.32	2510.47	2286.92	2301.28	2357.82	1538.97	1503.88	1586.57	2107.95	2386.42	1920.53	2344.38	2582.18	2556.31	1381.79	1487.63	1455.18	1932.85	2061.98	2057.65	126.828	127.437
ENSG00000185950	ENST00000375856	IRS2	protein_coding	protein_coding	insulin receptor substrate 2 [Source:HGNC Symbol;Acc:HGNC:6126]	0.5866	8156	GO:0007165; GO:0008286; GO:0008284; GO:0032024; GO:0032869; GO:0045725; GO:0046326; GO:0009749; GO:0030890; GO:0055088; GO:0010748; GO:0010907; GO:0032000; GO:0006006; GO:0019216; GO:0002053; GO:0002903; GO:0007420; GO:0008283; GO:0010631; GO:0010634; GO:0016477; GO:0030879; GO:0033673; GO:0044342; GO:0071333; GO:0072089; GO:1901653; GO:1904692; GO:2000648	GO:0005515; GO:0005158; GO:0043548; GO:0019901; GO:0019903; GO:0019904; GO:0071889	GO:0005737; GO:0005829; GO:0005886; GO:0032991	8660	TRUE	0.481964	1.35473e-09	4.40743e-08	chr13	109752695	109786583	33889	-	648.816	569.597	639.5	568.927	602.53	541.483	442.587	395.019	391.25	715.027	910.374	784.492	897.455	820.962	884.767	595.196	786.846	744.363	857.163	743.765	750.52	888.206	685.995	684.857	555.991	698.21	775.654	4.03146	3.50161
ENSG00000008441	ENST00000592199; ENST00000397661; ENST00000590027; ENST00000585382; ENST00000587760; ENST00000585575; ENST00000360105; ENST00000588228; ENST00000676441; ENST00000586797; ENST00000591028; ENST00000586873; ENST00000358552; ENST00000622520; ENST00000587260; ENST00000693124; ENST00000588680	NFIX	protein_coding	protein_coding	nuclear factor I X [Source:HGNC Symbol;Acc:HGNC:7788]	0.598	1834	GO:0006355; GO:0000122; GO:0045893; GO:0006260; GO:0045944; GO:0006357; GO:0006366	GO:0003700; GO:0003677; GO:0005515; GO:0000981; GO:0000978; GO:1990837	GO:0005634; GO:0000785; GO:0005654	4784	TRUE	1.02037	1.39782e-09	4.53351e-08	chr19	12995475	13098796	103322	+	48.6612	25.3363	49.898	59.9693	45.2768	30.955	62.9582	52.0002	60.5183	59.2949	67.9232	55.4143	74.234	127.034	89.0575	111.66	134.592	120.483	66.4682	64.1251	52.5842	167.745	134.651	118.511	117.278	102.763	98.686	1.34463	0.692662
ENSG00000121210	ENST00000409663; ENST00000445960; ENST00000409959; ENST00000462540; ENST00000240487; ENST00000509565; ENST00000497247; ENST00000478919	TMEM131L	protein_coding	protein_coding	transmembrane 131 like [Source:HGNC Symbol;Acc:HGNC:29146]	0.4381	2231	GO:0016055; GO:0090090; GO:0033088		GO:0005737; GO:0016020; GO:0016021; GO:0005783; GO:0005886	23240	TRUE	0.637287	1.40067e-09	4.53351e-08	chr4	153466346	153636711	170366	+	98.2766	105.099	71.1779	127.571	147.149	159.612	80.812	75.7197	92.8643	98.8249	90.2264	104.309	217.162	227.683	230.388	142.73	139.769	151.053	126.013	113.364	95.6077	237.74	211.113	235.883	162.041	175.753	139.267	2.23238	2.36197
ENSG00000007923	ENST00000451196; ENST00000377577; ENST00000690452; ENST00000689025; ENST00000691481; ENST00000686243; ENST00000688524; ENST00000685129; ENST00000472414; ENST00000689169; ENST00000685360; ENST00000689474; ENST00000690062; ENST00000465508; ENST00000294401; ENST00000426784; ENST00000473993; ENST00000685485; ENST00000691444; ENST00000688162; ENST00000469318; ENST00000485073; ENST00000460594; ENST0000…	DNAJC11	protein_coding	protein_coding	DnaJ heat shock protein family (Hsp40) member C11 [Source:HGNC Symbol;Acc:HGNC:25570]	0.5274	2546	GO:0007007; GO:0042407	GO:0005515	GO:0016607; GO:0016020; GO:0005654; GO:0005739; GO:0005741; GO:0061617; GO:0001401; GO:0140275	55735	TRUE	-0.246029	1.40808e-09	4.54583e-08	chr1	6634168	6701924	67757	-	941.538	1056.62	1003.32	1326.95	1372.17	1327.95	1282.67	1271.88	1269	986.097	890.204	933.35	1129.02	1092.45	1132.46	1127.43	1009.44	977.366	853.01	924.557	948.405	1033.02	1090.25	997.089	1071.25	1078.53	1115.99	18.7412	20.8083
ENSG00000173334	ENST00000311922; ENST00000520847; ENST00000521778; ENST00000519576	TRIB1	protein_coding	protein_coding	tribbles pseudokinase 1 [Source:HGNC Symbol;Acc:HGNC:16891]	0.5142	1708	GO:0006468; GO:0043405; GO:0032496; GO:0043433; GO:0006469; GO:0032436; GO:0007254; GO:0014912; GO:0048662; GO:0031665; GO:0045645; GO:0045651; GO:0045659	GO:0005524; GO:0004672; GO:0005515; GO:0004860; GO:0061629; GO:0031625; GO:0031434; GO:0055106	GO:0005737; GO:0005634; GO:0005829	10221	TRUE	0.375702	1.43499e-09	4.6209e-08	chr8	125430358	125438403	8046	+	815.791	774.164	826.25	854.833	850.682	859.97	1012.03	1057.34	1054.9	1070.8	1109.07	1034.4	1013.79	1020.18	1056.11	1218.55	1454.63	1271.36	1106.42	1055.77	1025.39	937.685	869.75	997.089	1625.78	1669.17	1434.18	24.2052	22.726
ENSG00000013725	ENST00000313421; ENST00000542254; ENST00000545105; ENST00000344931; ENST00000545320; ENST00000542157; ENST00000433107; ENST00000352009; ENST00000452451; ENST00000538288; ENST00000541964; ENST00000538611; ENST00000419282; ENST00000505761	CD6	protein_coding	protein_coding	CD6 molecule [Source:HGNC Symbol;Acc:HGNC:1691]	0.6216	1337	GO:0007155; GO:0002376; GO:0045087; GO:0002250; GO:0006897; GO:0042102; GO:0032496; GO:0007157; GO:0031663; GO:0001771; GO:0001934; GO:0002438; GO:1900017	GO:0005044; GO:0005515; GO:0042802; GO:0001530; GO:0019901; GO:0070891	GO:0016020; GO:0016021; GO:0005886; GO:0005576; GO:0009897; GO:0042101; GO:0005887; GO:0031226; GO:0001772; GO:0044214	923	TRUE	0.513073	1.50701e-09	4.84045e-08	chr11	60971680	61020377	48698	+	75.3772	91.0229	94.2924	146.106	141.926	165.416	133.433	136.991	121.247	125.566	93.6202	89.0974	232.673	242.341	193.603	234.972	165.652	264.348	128.782	132.83	97.9979	181.329	216.758	204.092	229.257	210.386	181.693	2.85711	3.41348
ENSG00000164430	ENST00000370318; ENST00000370315; ENST00000680833; ENST00000459924	CGAS	protein_coding	protein_coding	cyclic GMP-AMP synthase [Source:HGNC Symbol;Acc:HGNC:21367]	0.4527	1894	GO:0006281; GO:0006974; GO:0002376; GO:0045087; GO:0051607; GO:2000042; GO:0019933; GO:0019934; GO:0002218; GO:0002230; GO:0032481; GO:0038001; GO:2000774; GO:0071360; GO:0002637; GO:0008340; GO:0032479; GO:0050776; GO:0050863	GO:0046872; GO:0000166; GO:0005524; GO:0016740; GO:0003677; GO:0005525; GO:0042803; GO:0016779; GO:0008289; GO:0005515; GO:0003682; GO:0003690; GO:0005546; GO:0140693; GO:0031491; GO:0160004; GO:0061501	GO:0005634; GO:0005737; GO:0016020; GO:0005654; GO:0005886; GO:0005829; GO:0005694; GO:0035861	115004	TRUE	0.969738	1.56183e-09	5.00381e-08	chr6	73413515	73452297	38783	-	69.9059	74.3992	74.48	38.4592	47.1192	43.5305	86.4501	53.8248	59.6274	93.0117	98.3367	87.2509	86.4216	106.513	90.9935	86.4151	77.6492	111.587	92.7785	85.8818	84.8518	115.853	143.586	139.023	156.67	140.218	110.676	1.87048	1.96955
ENSG00000142669	ENST00000270792; ENST00000319041	SH3BGRL3	protein_coding	protein_coding	SH3 domain binding glutamate rich protein like 3 [Source:HGNC Symbol;Acc:HGNC:15568]	0.5932	759	GO:0007010	GO:0005515	GO:0005634; GO:0005737; GO:0005829; GO:0016604; GO:0032587; GO:0070062	83442	TRUE	-0.216795	1.58698e-09	5.07151e-08	chr1	26280086	26281522	1437	+	28150	28506.2	28594.1	27185.7	26458.2	25868.7	28833.9	30846.2	30164.2	25630.6	25287.7	24334.4	23081.2	23747.4	23143.3	27602.3	26685.5	27310.9	26664.8	26100	24984.7	21856.4	23565.9	19922.4	26217.4	24160.8	26058.7	1878.32	1881.87
ENSG00000126247	ENST00000589146; ENST00000628018; ENST00000628306; ENST00000246533; ENST00000587718; ENST00000592483; ENST00000590874; ENST00000588815; ENST00000591041; ENST00000588780; ENST00000629983; ENST00000590049; ENST00000586851; ENST00000590211; ENST00000592354; ENST00000586963; ENST00000589162	CAPNS1	protein_coding	protein_coding	calpain small subunit 1 [Source:HGNC Symbol;Acc:HGNC:1481]	0.5837	912	GO:0006508; GO:0016241; GO:0008284	GO:0005509; GO:0046872; GO:0005515; GO:0004198	GO:0005737; GO:0016020; GO:0005886; GO:0005829; GO:0070062; GO:0110158	826	TRUE	-0.393857	1.60545e-09	5.11758e-08	chr19	36139953	36150353	10401	+	4810.77	5788.87	4968.14	6594.43	6799.37	6916.51	6639.74	6935.19	7058.73	4587.8	4469.76	4137.6	4782	4524.34	4548.71	5385.9	3841.05	4783.34	4572.46	4801.38	4794.73	3908.83	4975.06	4525.08	5319.59	4787.58	5047.75	267.266	318.186
ENSG00000075618	ENST00000382361; ENST00000444748; ENST00000447103; ENST00000405801; ENST00000473330	FSCN1	protein_coding	protein_coding	fascin actin-bundling protein 1 [Source:HGNC Symbol;Acc:HGNC:11148]	0.6511	1368	GO:0007015; GO:0030036; GO:0016477; GO:0051017; GO:0051491; GO:0032956; GO:0007163; GO:0007043; GO:0032534; GO:0010592; GO:0030035; GO:0048870; GO:0090091; GO:0071803; GO:0035089; GO:0030046	GO:0051015; GO:0030674; GO:0003723; GO:0003779; GO:0005515; GO:0045296	GO:0005737; GO:0005829; GO:0042995; GO:0005856; GO:0070161; GO:0030175; GO:0005938; GO:0030027; GO:0001726; GO:0030426; GO:0005902; GO:0002102; GO:0070062; GO:0001725; GO:0015629; GO:0005911; GO:0044393; GO:0031253	6624	TRUE	-0.573872	1.63562e-09	5.20062e-08	chr7	5592816	5606655	13840	+	1158.33	1458.25	1198.28	3146.74	3454.1	3754.27	2918.63	2855.45	2958.09	1168.46	1188.15	1150.67	2188.24	1761.86	1975.72	2011.82	1568.51	1746.1	1091.19	1159.98	1287.12	1679.87	1916.04	1855.16	1755.59	1705.67	2006.93	42.9106	53.4469
ENSG00000163975	ENST00000469783; ENST00000445739; ENST00000296350; ENST00000696016; ENST00000296351; ENST00000489445; ENST00000439320; ENST00000491399; ENST00000473501	MELTF	protein_coding	protein_coding	melanotransferrin [Source:HGNC Symbol;Acc:HGNC:7037]	0.5907	2607	GO:0006811; GO:0055072; GO:0006826; GO:1900025; GO:0090091; GO:0010756	GO:0046872; GO:0005506; GO:0005515	GO:0005576; GO:0016020; GO:0005615; GO:0005886; GO:0031225; GO:0009986; GO:0070062; GO:0005769; GO:0055037; GO:0005788; GO:0046658	4241	TRUE	-0.557419	1.75972e-09	5.58115e-08	chr3	196980590	197029835	49246	-	1484.64	1779.17	1861.26	1160.13	1209.42	1183.07	1917.89	2242.4	2070.16	1371.92	1581.49	1358.19	770.041	656.667	760.897	1293.32	978.381	1339.71	1415.22	1611.26	1504.63	767.526	767.712	608.513	1012.54	1173.6	1473.84	28.8602	34.2179
ENSG00000105835	ENST00000681550; ENST00000680675; ENST00000680077; ENST00000681456; ENST00000222553; ENST00000681494; ENST00000680708; ENST00000681653; ENST00000681391; ENST00000680991; ENST00000681491; ENST00000680864; ENST00000680669; ENST00000680584; ENST00000424768; ENST00000681255; ENST00000679873; ENST00000679643; ENST00000681878; ENST00000463871; ENST00000680482; ENST00000679894; ENST00000680468; ENST0000…	NAMPT	protein_coding	protein_coding	nicotinamide phosphoribosyltransferase [Source:HGNC Symbol;Acc:HGNC:30092]	0.366	3296	GO:0009435; GO:0007165; GO:0048511; GO:0019363; GO:0007623; GO:0032922; GO:0045944; GO:0007267; GO:0051770; GO:0008284; GO:0034356	GO:0016740; GO:0016757; GO:0005515; GO:0005125; GO:0004514; GO:0042802; GO:0047280	GO:0005634; GO:0005737; GO:0016607; GO:0005576; GO:0005615; GO:0030054; GO:0005829; GO:0070062	10135	TRUE	1.42088	1.91944e-09	6.07246e-08	chr7	106248298	106285966	37669	-	1316.72	1148.58	1247.45	841.749	730.529	648.121	856.99	748.986	764.826	1742.81	1894.75	1900.38	2066.6	2324.71	2185.78	1936.09	2935.14	2210.05	1352.9	1320.29	1553.63	2960.29	2740.82	3432.18	3631.15	3263.43	2487.48	20.2453	17.4723
ENSG00000234906	ENST00000592257; ENST00000252490; ENST00000591597; ENST00000590360; ENST00000585786	APOC2	protein_coding	protein_coding	apolipoprotein C2 [Source:HGNC Symbol;Acc:HGNC:609]	0.5335	635	GO:0006869; GO:0006629; GO:0050790; GO:0016042; GO:0043086; GO:0033344; GO:0042632; GO:0010518; GO:0034384; GO:0043691; GO:0033700; GO:0045833; GO:0051006; GO:0070328; GO:0034372; GO:0034382; GO:0032375; GO:0034370; GO:0010916; GO:0048261; GO:0010898; GO:0010902; GO:0034371; GO:0045723; GO:0060697	GO:0008047; GO:0005515; GO:0008289; GO:0140677; GO:0016004; GO:0043274; GO:0055102; GO:0060230	GO:0042627; GO:0005615; GO:0005576; GO:0034361; GO:0034362; GO:0034364; GO:0034366; GO:0005769; GO:0034363	344	TRUE	-0.390493	2.00901e-09	6.33531e-08	chr19	44946035	44949565	3531	+	743.102	783.45	798.465	2887.6	3258.38	3139.88	1203.82	1349	1389.2	733.071	717.198	734.277	2456.1	2066.38	2370.9	1146.27	682.292	1068.3	668.18	674.783	693.354	2164.75	2238.36	1743.81	985.522	969.326	1112.09	59.3053	61.8607
ENSG00000113448	ENST00000340635; ENST00000636120; ENST00000360047; ENST00000507116; ENST00000358923; ENST00000317118; ENST00000503258; ENST00000405755; ENST00000515011; ENST00000502484; ENST00000505453; ENST00000309641; ENST00000405053; ENST00000502575; ENST00000621323; ENST00000515324; ENST00000638939; ENST00000514231; ENST00000512069; ENST00000509368; ENST00000509355; ENST00000504624; ENST00000506024; ENST0000…	PDE4D	protein_coding	protein_coding	phosphodiesterase 4D [Source:HGNC Symbol;Acc:HGNC:8783]	0.4442	1851	GO:0007165; GO:0006198; GO:0032729; GO:0043951; GO:0061028; GO:0002027; GO:0010880; GO:0033137; GO:0019933; GO:0010469; GO:0032743; GO:0071875; GO:1901844; GO:0032754; GO:0060314; GO:0086004; GO:0050852; GO:1901898; GO:0045822; GO:0086024; GO:0071320; GO:0071872	GO:0004114; GO:0008081; GO:0046872; GO:0016787; GO:0005515; GO:0030552; GO:0004115; GO:0044325; GO:0051117; GO:0097110; GO:0019899; GO:0031698; GO:1901363	GO:0005737; GO:0016020; GO:0005829; GO:0005886; GO:0005856; GO:0016324; GO:0005815; GO:0005634; GO:0048471; GO:0034704; GO:0005891	5144	TRUE	0.910087	2.01256e-09	6.33531e-08	chr5	58969038	60522120	1553083	-	89.6893	87.2694	92.8247	54.5175	52.2425	35.7918	46.9838	39.2283	46.954	133.704	113.543	129.3	126.309	134.851	127.778	119.428	103.532	130.373	91.3937	111.074	113.534	126.714	110.195	134.464	102.059	117.169	83.9294	2.45557	2.36392
ENSG00000101916	ENST00000218032; ENST00000311912	TLR8	protein_coding	protein_coding	toll like receptor 8 [Source:HGNC Symbol;Acc:HGNC:15632]	0.3972	3792	GO:0007165; GO:0002376; GO:0009615; GO:0045087; GO:0051607; GO:0009605; GO:0006954; GO:0001817; GO:0002755; GO:0045089; GO:0032731; GO:0007249; GO:0071260; GO:0002224; GO:0032755; GO:0032729; GO:0032757; GO:0032727; GO:0032728; GO:0016064; GO:0034158; GO:0001932; GO:0032695	GO:0005515; GO:0003723; GO:0003677; GO:0004888; GO:0038023; GO:0038187; GO:0003725; GO:0003727	GO:0016020; GO:0016021; GO:0005768; GO:0010008; GO:0005886; GO:0005789; GO:0000139; GO:0036020; GO:0009897	51311	TRUE	0.453261	2.1677e-09	6.8067e-08	chrX	12906620	12923169	16550	+	826.286	732.875	720.218	773.058	723.559	793.223	841.009	815.583	787.782	865.008	731.949	880.108	1001.6	1024.09	1001.9	1152.52	1195.8	1114.01	966.558	869.124	874.81	1442.13	958.582	1173.72	1234.56	1155.36	999.773	11.0428	9.69035
ENSG00000100228	ENST00000341989; ENST00000263116; ENST00000420895	RAB36	protein_coding	protein_coding	RAB36, member RAS oncogene family [Source:HGNC Symbol;Acc:HGNC:9775]	0.5778	2160	GO:0015031; GO:0016192	GO:0005525; GO:0003924; GO:0000166; GO:0005515	GO:0016020; GO:0005794; GO:0000139	9609	TRUE	-0.664407	2.18215e-09	6.83507e-08	chr22	23145366	23165663	20298	+	204.187	263.685	239.216	302.027	323.903	322.181	241.496	282.811	274.419	251.131	212.893	228.429	211.622	183.71	200.118	181.59	144.945	141.162	202.174	182.069	212.727	209.983	192.56	145.86	102.118	144.06	165.092	4.79062	6.12081
ENSG00000166401	ENST00000353706; ENST00000542677; ENST00000397985; ENST00000636430; ENST00000397988; ENST00000448851; ENST00000441827; ENST00000295211; ENST00000493661	SERPINB8	protein_coding	protein_coding	serpin family B member 8 [Source:HGNC Symbol;Acc:HGNC:8952]	0.4511	1760	GO:0010951; GO:0010466; GO:0090136	GO:0004867; GO:0005515; GO:0030414	GO:0005737; GO:0005615; GO:0005829; GO:0070062; GO:0062023	5271	TRUE	0.265466	2.24515e-09	7.01497e-08	chr18	63970029	64019779	49751	+	693.66	641.853	699.671	580.066	579.022	566.865	611.729	581.079	615.618	711.539	697.48	739.943	748.988	826.695	752.149	714.624	688.49	818.203	743.613	743.164	791.154	760.285	678.036	732.564	766.336	791.368	699.103	19.9734	18.2852
ENSG00000143226	ENST00000367972; ENST00000467654; ENST00000473080; ENST00000699277; ENST00000536731; ENST00000483665; ENST00000699278; ENST00000271450; ENST00000497474; ENST00000482233; ENST00000699279; ENST00000467525; ENST00000471026; ENST00000461298; ENST00000459885; ENST00000486608; ENST00000491841	FCGR2A	protein_coding	protein_coding	Fc gamma receptor IIa [Source:HGNC Symbol;Acc:HGNC:3616]	0.4806	1201	GO:0002376; GO:0007166; GO:0050776	GO:0005515; GO:0004888; GO:0019864	GO:0016020; GO:0016021; GO:0005794; GO:0005886; GO:0005887; GO:0030667	2212	TRUE	0.506422	2.32858e-09	7.25462e-08	chr1	161505430	161524013	18584	+	1542.47	1467.5	1520.74	550.857	518.926	554.559	778.523	827.148	746.928	1659.83	1607.33	1735.99	892.607	1021.03	999.306	1111.52	1516.44	1200.36	1787.35	1727.31	1729.99	1223.77	884.866	875.43	1019.02	1148.85	1052.25	65.0869	61.265
ENSG00000205220	ENST00000570985; ENST00000574576; ENST00000358514; ENST00000570304; ENST00000575556	PSMB10	protein_coding	protein_coding	proteasome 20S subunit beta 10 [Source:HGNC Symbol;Acc:HGNC:9538]	0.6237	784	GO:0051603; GO:0002376; GO:0006508; GO:0010498; GO:0006959; GO:0000902; GO:0042098	GO:0004175; GO:0008233; GO:0016787; GO:0005515; GO:0004298	GO:0005839; GO:0005634; GO:0005737; GO:0000502; GO:0005654; GO:0005829; GO:0019774; GO:1990111	5699	TRUE	0.43843	2.33334e-09	7.25462e-08	chr16	67934506	67936864	2359	-	827.241	941.196	927.515	863.556	850.682	887.056	903.027	915.022	874.386	970.809	918.485	867.07	1331.78	1296.72	1307.79	1172.92	874.848	1413.42	1013.64	993.939	929.784	1350.41	1600.92	1301.34	1320.5	1236.04	1189.77	53.4185	60.131
ENSG00000276085	ENST00000612839; ENST00000619989; ENST00000616702	CCL3L3	protein_coding	protein_coding	C-C motif chemokine ligand 3 like 3 [Source:HGNC Symbol;Acc:HGNC:30554]	0.5089	930	GO:0006955; GO:0006935; GO:0006954; GO:0008285; GO:0007186; GO:0002548; GO:0030593; GO:0043547; GO:0048247; GO:0070098; GO:0070374; GO:0071346; GO:0071347; GO:0071356	GO:0008009; GO:0005515; GO:0005125; GO:0048020	GO:0005576; GO:0005615	414062	TRUE	1.6127	2.52216e-09	7.8224e-08	chr17	36194869	36196758	1890	-	82.0561	99.4687	90.6588	73.0534	66.1738	80.4095	47.9234	52.0856	43.8237	201.249	223.031	158.637	191.988	256.129	206.188	206.814	212.241	194.211	137.091	147.831	155.625	126.714	219.891	182.325	488.967	322.844	289.923	4.47143	5.36267
ENSG00000213516	ENST00000652648; ENST00000321792; ENST00000399794; ENST00000413769	RBMXL1	protein_coding	protein_coding	RBMX like 1 [Source:HGNC Symbol;Acc:HGNC:25073]	0.4364	3908	GO:0006397; GO:0008380; GO:0048026	GO:0003723; GO:0003676	GO:0005634; GO:1990904; GO:0005681	494115	TRUE	0.490464	2.6318e-09	8.14244e-08	chr1	88979456	88992960	13505	-	265.997	255.476	275.013	270.395	285.649	233.326	254.143	280.777	216.977	283.747	261.161	304.284	307.733	354.802	318.605	294.516	328.453	323.858	320.031	301.378	306.767	427.252	395.026	494.875	369.887	390.89	316.131	3.44937	3.27773
ENSG00000067082	ENST00000461124; ENST00000497571; ENST00000542957; ENST00000173785; ENST00000492125; ENST00000469435; ENST00000380946	KLF6	protein_coding	protein_coding	Kruppel like factor 6 [Source:HGNC Symbol;Acc:HGNC:2235]	0.5265	2023	GO:0045893; GO:0006357; GO:0045944; GO:0030183	GO:0046872; GO:0003677; GO:0005515; GO:0000981; GO:0000978; GO:1990837; GO:0001228	GO:0005634; GO:0043231; GO:0005654; GO:0005730; GO:0005829; GO:0001650; GO:0000785	1316	TRUE	1.12423	2.73936e-09	8.45449e-08	chr10	3775996	3785281	9286	-	3484.52	3448.55	3653.55	2110.92	2252.52	2322.6	2778.62	2648.36	2802.63	6353.86	6393.91	6801.83	4543.78	4624.02	4558.39	4721.76	6139.47	5517.92	4234.58	4061.64	4535.39	4363.8	4632.11	5677.14	11938.2	10883.2	9247.9	87.2903	85.4709
ENSG00000116133	ENST00000371269; ENST00000647912; ENST00000535035; ENST00000649769; ENST00000648712; ENST00000648728; ENST00000436604; ENST00000647585; ENST00000648641; ENST00000650362; ENST00000648182; ENST00000648494	DHCR24	protein_coding	protein_coding	24-dehydrocholesterol reductase [Source:HGNC Symbol;Acc:HGNC:2859]	0.562	2621	GO:0043066; GO:0006629; GO:0006915; GO:0006694; GO:0006695; GO:0008202; GO:0008203; GO:0016126; GO:0051726; GO:0009888; GO:0006979; GO:0043154; GO:0033489; GO:0033490; GO:1901214; GO:0043588; GO:0007265; GO:0008104; GO:0008285; GO:0009725; GO:0016125; GO:0030539; GO:0031639; GO:0042987; GO:0061024	GO:0050660; GO:0071949; GO:0016491; GO:0019899; GO:0005515; GO:0050614; GO:0042605; GO:0000246; GO:0016628	GO:0005634; GO:0016020; GO:0016021; GO:0005794; GO:0005783; GO:0005789; GO:0000139; GO:0005737; GO:0005829; GO:0005856	1718	TRUE	-0.446099	3.11939e-09	9.60393e-08	chr1	54849627	54887195	37569	-	5661.87	7246.18	4920.06	6029.63	6316.12	6051.71	5075.18	5397.99	5348.57	4500.6	4287.27	4048.5	5080.04	4416.86	4562.26	4303.28	3794.46	3835.66	4679.08	4835.72	5050.48	3202.85	4521.35	4136.5	3780.65	3950.12	4145.73	109.474	138.618
ENSG00000105639	ENST00000527031; ENST00000458235; ENST00000696967; ENST00000696968; ENST00000696969; ENST00000527670; ENST00000526008; ENST00000534444; ENST00000696970; ENST00000528705; ENST00000528293	JAK3	protein_coding	protein_coding	Janus kinase 3 [Source:HGNC Symbol;Acc:HGNC:6193]	0.5944	3025	GO:0006468; GO:0016310; GO:0035556; GO:0018108; GO:0002376; GO:0045087; GO:0019221; GO:0002250; GO:0007204; GO:0042102; GO:0042104; GO:0051770; GO:0051928; GO:0030154; GO:0042981; GO:0032695; GO:0043029; GO:0007167; GO:0007259; GO:0007260; GO:0030218; GO:0060397; GO:0046425; GO:0030183; GO:0070244; GO:0070232; GO:0038110; GO:0045626; GO:0032693; GO:0002731; GO:0035771; GO:0045221; GO:0050868; GO:…	GO:0005524; GO:0004672; GO:0000166; GO:0016301; GO:0016740; GO:0004713; GO:0005515; GO:0004715; GO:0005131; GO:0019903; GO:0005126	GO:0005856; GO:0005737; GO:0016020; GO:0012505; GO:0005886; GO:0005829; GO:0005768	3718	TRUE	0.735729	3.21305e-09	9.86821e-08	chr19	17824780	17848071	23292	-	104.924	88.2077	94.2922	118.848	107.968	118.984	77.0534	133.194	126.256	130.216	127.736	121.694	230.457	223.092	210.27	250.507	176.005	297.61	142.63	104.206	105.169	196.713	266.546	257.534	206.803	190.159	194.002	1.7578	1.46204
ENSG00000170852	ENST00000304056; ENST00000485611; ENST00000477129; ENST00000452926; ENST00000453627; ENST00000423022; ENST00000424468	KBTBD2	protein_coding	protein_coding	kelch repeat and BTB domain containing 2 [Source:HGNC Symbol;Acc:HGNC:21751]	0.4298	1036	GO:0006006; GO:0006629; GO:0010467; GO:0014065; GO:0032868	GO:0005515		25948	TRUE	0.315781	3.25865e-09	9.98395e-08	chr7	32868172	32894131	25960	-	481.841	445.735	447.612	432.869	438.837	444.012	506.484	483.512	501.885	544.119	522.097	533.498	517.421	438.754	497.56	536.939	667.786	578.137	520.667	501.549	531.818	590.126	523.144	607.369	666.964	710.702	578.295	23.5702	21.5722
ENSG00000113369	ENST00000265138; ENST00000511391; ENST00000505631; ENST00000514284; ENST00000508948; ENST00000503192; ENST00000507075	ARRDC3	protein_coding	protein_coding	arrestin domain containing 3 [Source:HGNC Symbol;Acc:HGNC:29263]	0.432	1082	GO:0015031; GO:0120163; GO:0035332; GO:0051443; GO:0001659; GO:0031649; GO:0031651; GO:0043588; GO:0060613; GO:0071878	GO:0005515; GO:0031699	GO:0005737; GO:0016020; GO:0005769; GO:0005886; GO:0005768; GO:0005764	57561	TRUE	0.743667	3.35477e-09	1.02313e-07	chr5	91368631	91383317	14687	-	225.177	245.856	245.454	303.117	351.766	289.236	227.401	275.51	298.418	339.493	298.052	395.505	437.647	408.461	451.095	491.304	403.776	421.689	481.894	351.543	365.7	681.843	462.987	917.322	384.959	315.971	328.338	10.5467	11.3928
ENSG00000132003	ENST00000590508; ENST00000254323; ENST00000592227	ZSWIM4	protein_coding	protein_coding	zinc finger SWIM-type containing 4 [Source:HGNC Symbol;Acc:HGNC:25704]	0.6399	3263		GO:0008270; GO:0046872	GO:0031462	65249	TRUE	0.550328	3.3556e-09	1.02313e-07	chr19	13795443	13832254	36812	+	103.047	111.667	132.45	77.4148	63.5617	78.355	93.0278	91.2285	77.2131	152.307	132.805	124.954	155.116	196.413	157.786	161.179	144.945	190.614	155.092	145.427	148.192	141.195	116.098	110.534	125.335	136.376	135.578	1.60043	1.71588
ENSG00000170571	ENST00000303221; ENST00000505896; ENST00000508934; ENST00000514111; ENST00000506190	EMB	protein_coding	protein_coding	embigin [Source:HGNC Symbol;Acc:HGNC:30465]	0.3759	2144	GO:0007155; GO:0007411; GO:0007156; GO:0070593; GO:0035879	GO:0098632	GO:0016020; GO:0016021; GO:0005886; GO:0045202; GO:0005887; GO:0030424	133418	TRUE	0.64388	3.43653e-09	1.04528e-07	chr5	50396192	50443248	47057	-	333.462	298.17	357.655	877.731	650.956	762.101	393.608	298.201	335.842	394.046	396.298	470.709	1030.26	1131.14	1063.64	509.667	605.665	496.758	535.475	392.749	440.771	1416.67	1028.52	1862.54	513.663	541.506	444.379	7.88207	6.97296
ENSG00000185669	ENST00000332281	SNAI3	protein_coding	protein_coding	snail family transcriptional repressor 3 [Source:HGNC Symbol;Acc:HGNC:18411]	0.6529	1740	GO:0006355; GO:0000122; GO:0006357	GO:0005507; GO:0046872; GO:0003677; GO:0000981; GO:0000978; GO:1990837; GO:0000977; GO:0001227; GO:0003700	GO:0005634; GO:0005667	333929	TRUE	-0.380431	3.45282e-09	1.04771e-07	chr16	88677688	88686507	8820	-	405.51	437.285	442.844	1016.21	842.846	893.827	888.932	788.214	923.427	404.601	401.457	342.264	739.016	715.296	783.125	792.3	667.783	695.023	373.884	419.103	342.993	616.676	737.067	625.602	646.373	583.922	648.377	11.8106	12.6007
ENSG00000182132	ENST00000518527; ENST00000377360; ENST00000517344; ENST00000328939; ENST00000390656; ENST00000520740; ENST00000434108; ENST00000411494; ENST00000636734; ENST00000616807	KCNIP1	protein_coding	protein_coding	potassium voltage-gated channel interacting protein 1 [Source:HGNC Symbol;Acc:HGNC:15521]	0.5098	1301	GO:0006811; GO:0006813; GO:0034765; GO:0071805; GO:1901379	GO:0005509; GO:0046872; GO:0005244; GO:0005267; GO:0005515; GO:0015459; GO:0044325	GO:0005737; GO:0016020; GO:0005886; GO:0042995; GO:0030425; GO:0008076; GO:0031234	30820	TRUE	-1.32708	3.56117e-09	1.078e-07	chr5	170353487	170736632	383146	+	9.54141	13.1373	13.2083	29.4395	38.3111	27.0857	28.1902	22.8071	28.1723	13.9518	7.09646	10.8655	17.7275	20.5208	8.71214	14.5643	10.3532	13.4869	6.92377	3.43527	4.78038	12.068	14.6177	11.3953	11.6383	5.76239	11.9899	0.371667	0.506299
ENSG00000157978	ENST00000374338; ENST00000485476; ENST00000488127; ENST00000462394; ENST00000484476; ENST00000474283; ENST00000470950	LDLRAP1	protein_coding	protein_coding	low density lipoprotein receptor adaptor protein 1 [Source:HGNC Symbol;Acc:HGNC:18640]	0.5826	1537	GO:1904707; GO:0006629; GO:0008202; GO:0008203; GO:0006897; GO:0030301; GO:0071345; GO:0048260; GO:0042632; GO:0034383; GO:0090118; GO:0090205; GO:0006898; GO:1905581; GO:1905602; GO:1903076; GO:0031623; GO:0043393; GO:0042982	GO:0005515; GO:0001784; GO:0030276; GO:0035591; GO:0030159; GO:0035615; GO:0001540; GO:0050750; GO:0005546; GO:0035612; GO:0035650	GO:0005737; GO:0005769; GO:0005829; GO:0005886; GO:0009925; GO:0009898; GO:0030424; GO:0030669; GO:0055037; GO:0005883	26119	TRUE	-0.341986	3.5932e-09	1.0851e-07	chr1	25543606	25568886	25281	+	1404.49	1686.27	1445.2	2488.91	2459.75	2253.91	2356.7	2412.08	2517.78	1370.76	1384.83	1335.38	1894.63	1925.04	1914.74	2031.24	1703.11	1677.77	1384.75	1399.3	1344.49	1561.6	1850.26	1740.06	1713.52	1819	1982.02	46.3089	55.0088
ENSG00000100554	ENST00000554087; ENST00000553974; ENST00000553408; ENST00000555625; ENST00000216442; ENST00000555474; ENST00000555431; ENST00000554236; ENST00000555723; ENST00000556058; ENST00000555335; ENST00000553687; ENST00000555012; ENST00000557244	ATP6V1D	protein_coding	protein_coding	ATPase H+ transporting V1 subunit D [Source:HGNC Symbol;Acc:HGNC:13527]	0.4263	843	GO:0006811; GO:1902600; GO:0030030; GO:0060271; GO:0061512; GO:0016241; GO:0007035; GO:0007042; GO:0048388; GO:0051452; GO:0061795	GO:0005515; GO:0046961	GO:0005737; GO:0016020; GO:0005765; GO:0031410; GO:0005929; GO:0042995; GO:0005856; GO:0030665; GO:0005815; GO:0000221; GO:0005813; GO:0005886; GO:0005829; GO:0070062; GO:0010008; GO:0035579; GO:0000139; GO:0033176	51382	TRUE	-0.299672	3.64069e-09	1.09681e-07	chr14	67294371	67360265	65895	-	4226.86	4405.7	4654.44	4246.91	4249.05	4073.49	4792.34	4469.29	4828.95	3952.99	4180.83	4051.76	3199.53	3336.1	3338.69	3650.8	3815.17	3391.5	3828.84	4163.55	4445.76	3071.32	3293.19	3183.85	3308.86	3634.15	3689.2	253.982	261.914
ENSG00000089692	ENST00000538079; ENST00000441671; ENST00000203629; ENST00000541049	LAG3	protein_coding	protein_coding	lymphocyte activating 3 [Source:HGNC Symbol;Acc:HGNC:6476]	0.6214	1706	GO:0002376; GO:0002250; GO:0007166; GO:0050776; GO:0045590; GO:0002270; GO:0032703; GO:0042110; GO:0042267; GO:0045954; GO:0050868	GO:0005515; GO:0004888; GO:0003823; GO:0042289	GO:0016020; GO:0016021; GO:0005886; GO:0005576; GO:0009897	3902	TRUE	2.51932	3.6656e-09	1.10169e-07	chr12	6772512	6778455	5944	+	1.90828	12.1989	5.50344	5.45175	5.22425	5.80407	1.87935	4.56143	5.2171	4.65058	10.1378	6.51932	57.6144	43.9732	31.9446	21.361	20.7065	44.9562	12.4628	2.29018	10.7559	111.026	74.7749	77.488	42.9721	23.0495	23.9798	0.0566868	0.358526
ENSG00000197119	ENST00000554912; ENST00000359232; ENST00000392908; ENST00000556505; ENST00000555927; ENST00000554224; ENST00000556715; ENST00000554291; ENST00000554060; ENST00000556868; ENST00000555475; ENST00000553359; ENST00000556873; ENST00000553574; ENST00000555051; ENST00000555949; ENST00000557438; ENST00000555888; ENST00000556201; ENST00000556844	SLC25A29	protein_coding	protein_coding	solute carrier family 25 member 29 [Source:HGNC Symbol;Acc:HGNC:20116]	0.6446	1142	GO:0055085; GO:0006865; GO:1903826; GO:0015822; GO:0089709; GO:1903401; GO:1990575; GO:0006844	GO:0022857; GO:0015174; GO:0005289; GO:0005292	GO:0016020; GO:0016021; GO:0005739; GO:0005743	123096	TRUE	-0.464973	3.73989e-09	1.12135e-07	chr14	100291116	100306547	15432	-	815.791	835.159	737.425	1705.01	1659.8	1676.35	1285.71	1332.56	1295.74	715.026	704.578	621.269	1088.05	1015.29	1292.26	1003.02	1056.03	951.291	679.917	739.447	672.839	932.859	1064.15	916.952	860.711	942.15	1154.72	36.2019	36.6674
ENSG00000213928	ENST00000561415; ENST00000324076; ENST00000561342; ENST00000560311; ENST00000699049; ENST00000699063; ENST00000698997; ENST00000698995; ENST00000698996; ENST00000396864; ENST00000699018; ENST00000699076; ENST00000699015; ENST00000557894; ENST00000699077; ENST00000699099; ENST00000699064; ENST00000699065; ENST00000699016; ENST00000560365; ENST00000699017; ENST00000561412; ENST00000560275; ENST0000…	IRF9	protein_coding	protein_coding	interferon regulatory factor 9 [Source:HGNC Symbol;Acc:HGNC:6131]	0.5448	2020	GO:0006355; GO:0045893; GO:0006357; GO:0051607; GO:0045944; GO:0007166; GO:0006366; GO:0002376	GO:0003700; GO:0000976; GO:0003677; GO:1990837; GO:0005515; GO:0000981; GO:0000978	GO:0005634; GO:0005737; GO:0005829; GO:0000785; GO:0005654; GO:0070721	10379	TRUE	0.743907	3.78254e-09	1.13145e-07	chr14	24161234	24168043	6810	+	694.375	672.083	650.293	645.521	640.117	664.978	613.573	590.181	629.71	732.018	659.782	657.862	846.458	1002.59	789.95	801.363	792.022	900.47	732.534	677.819	741.672	1568.51	1585.18	1516.71	1444.78	919.998	981.096	17.4205	16.682
ENSG00000143369	ENST00000470432; ENST00000369049; ENST00000498579; ENST00000496744; ENST00000346569; ENST00000369047; ENST00000490346	ECM1	protein_coding	protein_coding	extracellular matrix protein 1 [Source:HGNC Symbol;Acc:HGNC:3153]	0.5734	1565	GO:0007165; GO:0043123; GO:0031214; GO:0001503; GO:0001525; GO:0010466; GO:0030500; GO:0045766; GO:0001938; GO:0030502; GO:0001960; GO:0002063; GO:0002828; GO:0003416; GO:0006357; GO:0006954; GO:2000404	GO:0005515; GO:0043236; GO:0019899; GO:0008022; GO:0002020; GO:0005201; GO:0005134	GO:0005576; GO:0005615; GO:0070062; GO:0062023; GO:0031012; GO:0031089	1893	TRUE	-0.235046	3.91805e-09	1.16921e-07	chr1	150508062	150513789	5728	+	3697.3	4116.67	3703.45	4807.35	4525.94	4440.12	4481.31	4653.57	4592.09	3398.41	3192.39	2980.42	4087.3	3928.26	3996.94	3920.72	3473.51	4090.12	3328.95	3568.1	3439.49	3735.06	4234.05	3768.43	3622.19	3485.29	3891.19	119.726	131.889
ENSG00000176463	ENST00000318445; ENST00000553653; ENST00000424469; ENST00000555111; ENST00000553304; ENST00000555769; ENST00000556649; ENST00000555549; ENST00000555892; ENST00000555210; ENST00000555513; ENST00000564072; ENST00000566477	SLCO3A1	protein_coding	protein_coding	solute carrier organic anion transporter family member 3A1 [Source:HGNC Symbol;Acc:HGNC:10952]	0.5444	1593	GO:0055085; GO:0006811; GO:0043252; GO:0051092; GO:0150104; GO:0001934; GO:0015732	GO:0005515; GO:0008514; GO:0015347; GO:0015132	GO:0016020; GO:0016021; GO:0005886; GO:0005887	28232	TRUE	0.304386	3.94243e-09	1.17371e-07	chr15	91853708	92172435	318728	+	334.904	395.058	361.393	305.297	320.42	305.681	347.68	336.634	358.936	406.926	469.38	392.245	372.278	414.324	420.119	426.249	440.012	411.799	476.356	435.135	414.698	383.763	430.659	398.835	413.607	406.249	412.283	10.6542	12.4343
ENSG00000146904	ENST00000458129; ENST00000275815; ENST00000488068; ENST00000465208; ENST00000494989; ENST00000479459; ENST00000497891	EPHA1	protein_coding	protein_coding	EPH receptor A1 [Source:HGNC Symbol;Acc:HGNC:3385]	0.5656	1387	GO:0006468; GO:0007169; GO:0016310; GO:0007155; GO:0001525; GO:0008284; GO:0007166; GO:0046777; GO:0048013; GO:0030335; GO:0090630; GO:0030336; GO:0043087; GO:0001954; GO:0045766; GO:0006469; GO:0051496; GO:0007411; GO:0033674; GO:0034446; GO:0018108	GO:0005515; GO:0005524; GO:0004672; GO:0005003; GO:0000166; GO:0016301; GO:0016740; GO:0004713; GO:0004714; GO:0019901; GO:0001968; GO:0005005	GO:0016021; GO:0016020; GO:0005886; GO:0005887; GO:0043005; GO:0043235	2041	TRUE	1.1054	4.00384e-09	1.18919e-07	chr7	143390289	143408856	18568	-	10.4956	6.56867	8.43861	31.6201	41.143	35.7917	19.7331	34.6668	19.825	17.4397	12.1654	13.0386	64.2622	84.0375	70.6652	49.5187	56.9428	50.351	5.53902	18.3215	7.17057	74.8217	96.7013	109.395	59.0867	55.7031	55.338	0.383484	0.237453
ENSG00000114554	ENST00000684469; ENST00000393409; ENST00000503234; ENST00000503363; ENST00000505278	PLXNA1	protein_coding	protein_coding	plexin A1 [Source:HGNC Symbol;Acc:HGNC:9099]	0.6146	3203	GO:0071526; GO:0007165; GO:0030334; GO:0008360; GO:0007162; GO:0043087; GO:0050772; GO:1902287; GO:0014910; GO:0021628; GO:0021828; GO:0060666; GO:0097485; GO:1990138	GO:0005515; GO:0017154	GO:0016020; GO:0016021; GO:0005654; GO:0005829; GO:0005886; GO:0005887; GO:0070062; GO:0002116	5361	TRUE	0.196025	4.10899e-09	1.21755e-07	chr3	126982693	127037389	54697	+	2736.47	2810.45	2899.58	1746.74	1730.97	1666.74	2862.25	2728.37	2729.58	2920.57	3042.36	2829.39	2271.34	2141.98	2119.96	3149.1	3100.8	3538.95	3147.54	3048.23	2907.67	2162.59	2124.62	2010.13	3131.59	3144.34	3257.56	43.2965	43.9943
ENSG00000100368	ENST00000403662; ENST00000406230; ENST00000421539	CSF2RB	protein_coding	protein_coding	colony stimulating factor 2 receptor subunit beta [Source:HGNC Symbol;Acc:HGNC:2436]	0.6078	2906	GO:0007165; GO:0019221; GO:0006468; GO:0007585; GO:0007259; GO:0038157; GO:0070665; GO:0016064; GO:0036016; GO:0038156; GO:0032496; GO:0038043	GO:0005515; GO:0004896; GO:0038023; GO:0004912; GO:0004914	GO:0016020; GO:0016021; GO:0009897; GO:0005886; GO:0005887; GO:0030526	1439	TRUE	0.676275	4.15019e-09	1.22688e-07	chr22	36913628	36940439	26812	+	863.498	840.789	776.354	883.183	817.595	818.374	1097.54	965.198	1066.38	978.947	843.465	905.099	1749.48	1811.69	1587.55	1548.67	1506.39	1807.24	991.484	995.084	804.299	1907.95	2112.81	2031.78	1754.69	1596.18	1365	15.0586	14.5067
ENSG00000132361	ENST00000435359; ENST00000574426; ENST00000570628; ENST00000651024; ENST00000575014; ENST00000574210; ENST00000572014; ENST00000574166; ENST00000573641; ENST00000575624; ENST00000572129; ENST00000571539; ENST00000576885; ENST00000576309; ENST00000571566	CLUH	protein_coding	protein_coding	clustered mitochondria homolog [Source:HGNC Symbol;Acc:HGNC:29094]	0.6279	2124	GO:0006996; GO:0007005; GO:0048312	GO:0003723; GO:0003729	GO:0005737	23277	TRUE	-0.306073	4.18677e-09	1.2348e-07	chr17	2689386	2712663	23278	-	1579.1	1713.48	1621.68	2504.53	2486.75	2546.05	2346.36	2152.99	2208.92	1633.52	1613.94	1440.77	1975.51	1771.63	1954.42	1904.04	1392.51	1674.17	1573.08	1521.83	1499.85	1647.28	1939.93	1786.78	1793.2	1743.12	1807.71	37.6768	40.4486
ENSG00000178860	ENST00000325509; ENST00000518440; ENST00000521739	MSC	protein_coding	protein_coding	musculin [Source:HGNC Symbol;Acc:HGNC:7321]	0.5774	924	GO:0006357; GO:0032502; GO:0006355; GO:0000122; GO:0003161; GO:0007519; GO:0014707; GO:0060021; GO:0060539; GO:1990830	GO:0046983; GO:0003677; GO:0005515; GO:0000977; GO:0000981; GO:0000978; GO:0003700; GO:1990837; GO:0001227	GO:0005634; GO:0005654; GO:0000785	9242	TRUE	0.709245	4.32415e-09	1.27235e-07	chr8	71841560	71844412	2853	-	1316.71	1289.33	1618.01	648.757	545.934	618.134	648.376	597.547	540.491	1568.41	1528.78	1448.38	1521.25	1714.95	1534.31	1016.59	1081.91	1425.11	1452.6	1544.73	1434.12	1240.59	1387.83	1036.97	1124.44	1350.32	1214.67	72.1932	69.9406
ENSG00000159618	ENST00000349457; ENST00000564983; ENST00000394361; ENST00000564607; ENST00000615867; ENST00000340339; ENST00000569839	ADGRG5	protein_coding	protein_coding	adhesion G protein-coupled receptor G5 [Source:HGNC Symbol;Acc:HGNC:19010]	0.5681	2166	GO:0007186; GO:0007166; GO:0007165; GO:0007189	GO:0004930; GO:0004888	GO:0016021; GO:0016020; GO:0005886; GO:0005887	221188	TRUE	2.59576	4.49425e-09	1.31932e-07	chr16	57542643	57591681	49039	+	0	0.938381	0.366896	7.63244	2.61212	0	1.87935	1.82457	3.13026	3.48794	3.04134	5.43277	12.1877	21.498	20.3283	13.5933	0	12.5877	2.76951	2.29018	3.58529	15.6884	19.1154	20.5115	16.1146	9.60398	16.6014	0	0.0217219
ENSG00000136634	ENST00000640756; ENST00000423557; ENST00000367099; ENST00000471071; ENST00000659642; ENST00000659065; ENST00000664374	IL10	protein_coding	protein_coding	interleukin 10 [Source:HGNC Symbol;Acc:HGNC:5962]	0.4616	1543	GO:1904707; GO:0043066; GO:0007165; GO:0045893; GO:0006955; GO:0001817; GO:0032715; GO:0071222; GO:0002237; GO:0051091; GO:0030097; GO:0008285; GO:0001819; GO:0010468; GO:0050728; GO:0034115; GO:0010507; GO:2000273; GO:0007253; GO:0001818; GO:0042130; GO:0042100; GO:0030183; GO:1902895; GO:0002719; GO:0034116; GO:0051384; GO:1904706; GO:0042092; GO:0045191; GO:0046427; GO:0002639; GO:1900100; GO:…	GO:0005515; GO:0005125; GO:0046983; GO:0008083; GO:0005141	GO:0005615; GO:0005576	3586	TRUE	-0.88219	4.58148e-09	1.34181e-07	chr1	206767602	206774541	6940	-	123.535	128.558	107.543	115.577	107.968	96.0905	100.545	96.1164	124.167	77.8973	74.0712	45.6352	50.9666	39.1818	43.5607	43.7559	31.0597	38.6624	88.6243	98.4778	84.8517	63.9605	65.5213	62.6741	45.658	35.5347	23.0575	4.05735	4.17745
ENSG00000156711	ENST00000476951; ENST00000373766; ENST00000211287; ENST00000373759; ENST00000490334	MAPK13	protein_coding	protein_coding	mitogen-activated protein kinase 13 [Source:HGNC Symbol;Acc:HGNC:6875]	0.5627	2939	GO:0006468; GO:0016310; GO:0007049; GO:0000165; GO:0071347; GO:0035556; GO:0032755; GO:0050729; GO:0006970; GO:0051403; GO:0018105; GO:0034644; GO:0070301; GO:0072709; GO:0072740; GO:1903936	GO:0005524; GO:0004672; GO:0004707; GO:0000166; GO:0004674; GO:0016301; GO:0016740; GO:0106310; GO:0005515	GO:0005634; GO:0005737; GO:0005829	5603	TRUE	-0.224058	4.65424e-09	1.35996e-07	chr6	36127809	36144524	16716	+	5873.69	5735.32	5936.76	5666.55	5839.79	5546.76	5718.86	5690.24	5733.6	5395.84	5425.67	5344.76	4735.88	4707.08	5090.28	4841.19	4715.9	4833.5	5478.08	5564.03	5462.79	4648.81	4904.53	4401.12	4414.63	4555.17	5009.69	101.282	97.8443
ENSG00000139572	ENST00000267015; ENST00000551809	GPR84	protein_coding	protein_coding	G protein-coupled receptor 84 [Source:HGNC Symbol;Acc:HGNC:4535]	0.5188	1775	GO:0007186; GO:0007165; GO:0008150; GO:0007218	GO:0004930; GO:0008528; GO:0001604	GO:0016021; GO:0016020; GO:0005886; GO:0005887; GO:0035579; GO:0070821; GO:0043235	53831	TRUE	0.920144	5.02311e-09	1.46436e-07	chr12	54362445	54364487	2043	-	209.911	210.197	227.109	41.4332	42.6647	45.4652	100.545	101.264	75.1263	241.83	230.128	262.946	136.28	141.691	137.458	184.481	113.886	211.294	246.487	253.065	252.166	130.335	156.578	126.488	223.814	174.793	151.257	5.99316	5.93753
ENSG00000103066	ENST00000413021; ENST00000565744; ENST00000566978; ENST00000564827; ENST00000566188; ENST00000444212; ENST00000219345; ENST00000562966; ENST00000568082; ENST00000568599; ENST00000562449; ENST00000565460	PLA2G15	protein_coding	protein_coding	phospholipase A2 group XV [Source:HGNC Symbol;Acc:HGNC:17163]	0.5888	1187	GO:0006629; GO:0006631; GO:0016042; GO:0046470; GO:0006650; GO:0006672; GO:0006658; GO:0034638; GO:0046471; GO:0046338; GO:0006651; GO:0006644; GO:0009062	GO:0008374; GO:0046872; GO:0016740; GO:0008270; GO:0016787; GO:0016746; GO:0008970; GO:0052739; GO:0052740; GO:0004623; GO:0004622; GO:0102545; GO:0047499; GO:0005543; GO:0016411	GO:0016020; GO:0043231; GO:0005654; GO:0005576; GO:0005615; GO:0005764; GO:0070062	23659	TRUE	-0.461583	5.15327e-09	1.49884e-07	chr16	68245304	68261058	15755	+	3014.13	3615.58	3177.32	3984.14	3943.44	3931.29	3934.41	3824.3	3805.35	2890.33	3136.63	2717.47	2628.1	2554.35	2655.32	2659.45	2386.42	2451.91	3015.99	3242.9	3162.23	2314.65	2660.13	2266.52	2441.35	2486.47	2632.24	128.686	152.723
ENSG00000074964	ENST00000361221; ENST00000375415; ENST00000482892; ENST00000469726; ENST00000375408; ENST00000167825; ENST00000482359; ENST00000466782; ENST00000495593	ARHGEF10L	protein_coding	protein_coding	Rho guanine nucleotide exchange factor 10 like [Source:HGNC Symbol;Acc:HGNC:25540]	0.6028	2648	GO:0050790; GO:0051056; GO:0030036; GO:0051496; GO:0032933	GO:0005085; GO:0005096	GO:0005737; GO:0005829	55160	TRUE	0.434938	5.21587e-09	1.51356e-07	chr1	17539698	17697874	158177	+	507.603	495.465	518.058	306.388	326.516	366.624	382.447	400.493	393.37	715.027	654.902	622.596	557.309	556.016	538.216	473.826	491.778	520.592	654.989	705.376	591.573	623.917	549.007	451.254	493.284	428.338	478.674	9.7146	9.38151
ENSG00000198825	ENST00000649297; ENST00000648621; ENST00000650623; ENST00000649251; ENST00000649742; ENST00000647933; ENST00000650305; ENST00000369081; ENST00000648661; ENST00000648262; ENST00000648166; ENST00000648515; ENST00000649454; ENST00000649957; ENST00000647699; ENST00000631485; ENST00000650409; ENST00000631572; ENST00000637174; ENST00000631555; ENST00000490818	INPP5F	protein_coding	protein_coding	inositol polyphosphate-5-phosphatase F [Source:HGNC Symbol;Acc:HGNC:17054]	0.4404	3295	GO:0006661; GO:0048015; GO:0046856; GO:0072583; GO:0001921; GO:0042532; GO:2000145; GO:2001135; GO:0048681; GO:0008344; GO:0014898; GO:0031161; GO:0033137; GO:0051896; GO:0070072	GO:0016791; GO:0016787; GO:0042803; GO:0008934; GO:0052832; GO:0052833; GO:0052834; GO:0005515; GO:0034596; GO:0034595; GO:0043812	GO:0016020; GO:0005769; GO:0005905; GO:0043231; GO:0005768; GO:0055037; GO:0031901; GO:0045334; GO:0005737; GO:0030424; GO:0030425; GO:0043025; GO:0016021; GO:0031410	22876	TRUE	0.423987	5.32324e-09	1.54117e-07	chr10	119726042	119829147	103106	+	464.667	431.215	431.82	375.049	339.576	312.452	421.914	435.16	412.151	468.546	518.042	490.036	489.722	532.564	504.337	543.736	647.077	583.532	445.89	510.711	466.087	518.925	499.53	565.207	626.677	655.952	573.67	7.14669	6.5617
ENSG00000108405	ENST00000572418; ENST00000225538; ENST00000576764; ENST00000571637	P2RX1	protein_coding	protein_coding	purinergic receptor P2X 1 [Source:HGNC Symbol;Acc:HGNC:8533]	0.5991	1815	GO:0033198; GO:0098655; GO:0007165; GO:0006811; GO:0006915; GO:0060079; GO:0035590; GO:0002554; GO:0003056; GO:0006919; GO:0006940; GO:0007320; GO:0008217; GO:0010033; GO:0019228; GO:0019229; GO:0030168; GO:0034220; GO:0035249; GO:0043270; GO:0046513; GO:0051649; GO:0051924; GO:0099509; GO:1905665; GO:2000300	GO:0001614; GO:0004931; GO:0005524; GO:0005216; GO:0005515; GO:0015267; GO:0000166; GO:0005261; GO:0042802; GO:0043924; GO:0044877; GO:0097159	GO:0005887; GO:0016020; GO:0016021; GO:0005886; GO:0035579; GO:0030667; GO:0005639; GO:0009897; GO:0032991; GO:0043005; GO:0045121; GO:0045211; GO:0098978; GO:0099055; GO:0099059	5023	TRUE	-0.612359	5.42032e-09	1.56569e-07	chr17	3896592	3916476	19885	-	618.284	653.113	600.241	730.534	715.722	820.309	783.689	895.864	787.783	587.137	584.95	506.334	459.808	429.96	512.08	555.387	429.659	540.374	571.904	537.048	540.184	434.449	404.796	340.72	379.587	493.645	635.465	17.2635	18.0422
ENSG00000122641	ENST00000416150; ENST00000242208; ENST00000464515; ENST00000442711; ENST00000638023	INHBA	protein_coding	protein_coding	inhibin subunit beta A [Source:HGNC Symbol;Acc:HGNC:6066]	0.4782	2494	GO:0010628; GO:0007165; GO:0030154; GO:0045893; GO:0007399; GO:0045944; GO:0006357; GO:0006952; GO:0007166; GO:0008285; GO:0007267; GO:0030218; GO:0051799; GO:0001707; GO:0001934; GO:0002244; GO:0006366; GO:0010259; GO:0032967; GO:0045945; GO:0048333; GO:0060279; GO:0060936; GO:0061029; GO:0070374; GO:0071372; GO:0071397; GO:1904385; GO:0008584; GO:0060395; GO:0032689; GO:0010862; GO:0060021; GO:…	GO:0008083; GO:0042802; GO:0005515; GO:0005179; GO:0005102; GO:0044877; GO:0005125; GO:0017046; GO:0070699	GO:0005576; GO:0005615; GO:0043512; GO:0048471; GO:0043509	3624	TRUE	2.77717	5.49811e-09	1.58454e-07	chr7	41667168	41705834	38667	-	37.2115	25.3362	34.1214	28.3491	26.9919	21.2816	54.5011	52.0003	30.2592	87.1984	76.0556	72.7991	552.877	528.655	467.552	406.831	621.194	441.47	45.6968	24.0469	31.0724	225.671	310.063	492.277	932.853	835.547	482.363	0.756134	0.509358
ENSG00000168386	ENST00000477258; ENST00000476723; ENST00000354552; ENST00000487087; ENST00000471562; ENST00000383694; ENST00000331335; ENST00000495625; ENST00000398326; ENST00000468533	FILIP1L	protein_coding	protein_coding	filamin A interacting protein 1 like [Source:HGNC Symbol;Acc:HGNC:24589]	0.4386	2779	GO:0008150	GO:0003674; GO:0005515	GO:0005634; GO:0005737; GO:0016020	11259	TRUE	0.808458	5.63634e-09	1.62067e-07	chr3	99828811	100114513	285703	-	166.021	154.833	165.837	38.1622	53.1132	52.2367	111.821	111.299	110.603	222.066	187.55	186.887	149.576	141.691	121.002	197.104	176.005	246.36	202.174	174.054	197.191	147.23	114.974	101.418	188.899	181.515	273.923	3.02756	2.79352
ENSG00000143891	ENST00000427858; ENST00000272252; ENST00000410063; ENST00000444351; ENST00000434934	GALM	protein_coding	protein_coding	galactose mutarotase [Source:HGNC Symbol;Acc:HGNC:24063]	0.5185	1091	GO:0005975; GO:0019318; GO:0006006; GO:0006012; GO:0033499	GO:0016853; GO:0030246; GO:0003824; GO:0004034	GO:0005737; GO:0070062	130589	TRUE	-0.205855	5.77113e-09	1.65566e-07	chr2	38666081	38741237	75157	+	5808.81	6190.31	5517.16	5124.61	5137.62	4788.84	6160.62	6214.49	6259.94	5090.06	4823.57	4706.95	4353.21	4190.62	4446.1	5517.94	4871.19	5339	5155.43	5108.26	5256.49	4025.37	4751.23	4106.86	5453.81	5218.21	5304.64	269.824	284.489
ENSG00000116497	ENST00000530710; ENST00000373476; ENST00000529027; ENST00000531123; ENST00000356689; ENST00000526230; ENST00000373475; ENST00000531256; ENST00000477248; ENST00000482212; ENST00000474103; ENST00000530552; ENST00000525203; ENST00000524535; ENST00000527692; ENST00000475486	S100PBP	protein_coding	protein_coding	S100P binding protein [Source:HGNC Symbol;Acc:HGNC:25768]	0.4549	1194		GO:0048306; GO:0005515	GO:0005634; GO:0016607; GO:0005829	64766	TRUE	0.47781	6.3664e-09	1.82229e-07	chr1	32816767	32858875	42109	+	159.341	138.881	158.717	128.447	97.3296	123.82	134.374	120.352	127.297	187.963	182.481	218.397	136.613	154.302	158.754	136.282	170.829	165.439	178.106	176.345	187.63	150.732	161.716	174.348	210.384	198.47	217.547	6.76305	5.83196
ENSG00000105220	ENST00000587521; ENST00000587384; ENST00000592277; ENST00000642240; ENST00000415930; ENST00000588991; ENST00000592144; ENST00000589504; ENST00000590375; ENST00000646312; ENST00000589640; ENST00000591204; ENST00000589399; ENST00000356487; ENST00000647446; ENST00000586425; ENST00000643067; ENST00000590362; ENST00000589985; ENST00000586392; ENST00000586077	GPI	protein_coding	protein_coding	glucose-6-phosphate isomerase [Source:HGNC Symbol;Acc:HGNC:4458]	0.5855	1444	GO:0006096; GO:0006094; GO:1901135; GO:0007165; GO:0005975; GO:0010595; GO:0006959; GO:0002639; GO:0007599; GO:0051156; GO:0001701; GO:0001707; GO:0007611; GO:0032355; GO:0032570; GO:0033574; GO:0034101; GO:0035902; GO:0035994; GO:0042593; GO:0043154; GO:0043278; GO:0043524; GO:0046686	GO:0097367; GO:0004347; GO:0016853; GO:0005125; GO:0005515; GO:0008083; GO:0031625; GO:0048029	GO:0005654; GO:0005829; GO:0005886; GO:0005576; GO:0005615; GO:0005737; GO:0016020; GO:0070062; GO:0034774; GO:1904813; GO:0043005; GO:0060170	2821	TRUE	-0.281578	6.4601e-09	1.84415e-07	chr19	34359480	34402413	42934	+	4970.99	5949.93	4942.16	5587.54	5481.52	5679.75	5945.28	6115.05	5994.24	4792.69	4615.74	4271.82	5084.47	4620.01	4713.08	5596.04	4550.25	5232.44	4377.76	4664.89	4763.26	3914.59	4868.8	4088.15	5057.04	4991.82	4962.9	174.459	206.596
ENSG00000188886	ENST00000342380; ENST00000470582	ASTL	protein_coding	protein_coding	astacin like metalloendopeptidase [Source:HGNC Symbol;Acc:HGNC:31704]	0.6038	1517	GO:0006508; GO:0007155; GO:0007338; GO:0009566; GO:0060468; GO:0010954; GO:2000360	GO:0004222; GO:0008270; GO:0046872; GO:0008233; GO:0016787; GO:0005515; GO:0008237; GO:0070001; GO:0070002	GO:0005737; GO:0016020; GO:0031410; GO:0005886; GO:0060473	431705	TRUE	-0.869602	6.47198e-09	1.84415e-07	chr2	96122818	96138502	15685	-	26.716	24.3979	16.8772	148.287	102.744	92.8652	84.5707	103.089	78.2565	19.765	24.3307	10.8655	49.8586	42.9959	45.4967	53.4026	36.2363	47.6536	9.69328	14.8862	13.1461	43.4449	58.4706	63.8137	51.0294	47.0595	61.7941	0.89249	0.806389
ENSG00000154237	ENST00000534045; ENST00000527698; ENST00000532029; ENST00000388948; ENST00000525284; ENST00000531270; ENST00000525617; ENST00000538064; ENST00000526457; ENST00000525395; ENST00000532145	LRRK1	protein_coding	protein_coding	leucine rich repeat kinase 1 [Source:HGNC Symbol;Acc:HGNC:18608]	0.5859	4267	GO:0006468; GO:0016310; GO:0007165; GO:0009966; GO:0090263; GO:0018108; GO:0035556; GO:0036035; GO:0045453; GO:0050731; GO:0050732; GO:1902533	GO:0005515; GO:0046872; GO:0000166; GO:0004672; GO:0004674; GO:0005524; GO:0016301; GO:0016740; GO:0005525; GO:0106310; GO:0042802; GO:0004722	GO:0005737; GO:0005829; GO:0005739; GO:0043231	79705	TRUE	0.221453	6.6241e-09	1.87916e-07	chr15	100919327	101078257	158931	+	1188.85	1238.02	1219.58	1026.75	952.295	946.964	1033.75	1120.44	1186.05	1295.13	1252.83	1328.79	1243.14	1094.44	1118.84	1244.95	1185.44	1316.27	1398.6	1314.27	1375.1	1175.42	1221.14	1219.33	1342.78	1265.75	1213.76	14.1196	14.5473
ENSG00000101057	ENST00000396863; ENST00000217026	MYBL2	protein_coding	protein_coding	MYB proto-oncogene like 2 [Source:HGNC Symbol;Acc:HGNC:7548]	0.6029	2686	GO:0045944; GO:0006355; GO:0000278; GO:0043525; GO:0090307; GO:1990830	GO:0003677; GO:0000981; GO:0005515; GO:0000978; GO:1990837; GO:0001228	GO:0005634; GO:0005654; GO:0031523	4605	TRUE	-1.03289	6.62461e-09	1.87916e-07	chr20	43667019	43716495	49477	+	83.9644	108.852	57.2357	138.474	129.736	196.371	83.631	79.3688	78.2565	52.3191	41.565	35.8563	138.496	87.9462	90.0255	55.3445	20.7065	70.1317	47.0816	58.3997	63.3401	37.4109	74.7749	55.837	30.4386	29.7723	53.4934	1.58419	2.03193
ENSG00000100731	ENST00000554879; ENST00000304743; ENST00000554292; ENST00000439984; ENST00000553508; ENST00000553272; ENST00000553428; ENST00000556846; ENST00000554691; ENST00000554707; ENST00000556849; ENST00000556516; ENST00000557428; ENST00000556272; ENST00000555780	PCNX1	protein_coding	protein_coding	pecanex 1 [Source:HGNC Symbol;Acc:HGNC:19740]	0.4551	2444			GO:0016021; GO:0016020	22990	TRUE	0.292594	6.75921e-09	1.91304e-07	chr14	70907405	71115382	207978	+	1535.22	1347.51	1314.59	1246.27	1273.85	1131.79	1061.83	1003.51	1054.45	1427.56	1465.93	1639.28	1741.73	1646.55	1733.24	1206.9	1470.16	1374.76	1640.93	1501.21	1488.96	1770.42	1544.41	1550.9	1297.22	1296.54	1316.12	31.8337	27.6446
ENSG00000197540	ENST00000592501; ENST00000264553	GZMM	protein_coding	protein_coding	granzyme M [Source:HGNC Symbol;Acc:HGNC:4712]	0.6664	932	GO:0006508; GO:0008219; GO:0006915; GO:0002376; GO:0045087; GO:0019835; GO:0001913	GO:0004252; GO:0008233; GO:0016787; GO:0008236; GO:0005515; GO:0004175	GO:0016020; GO:0005576	3004	TRUE	3.42484	6.79895e-09	1.91998e-07	chr19	544034	549924	5891	+	0	0	2.20138	0	0.870708	1.93469	0	0	1.04342	3.48794	4.05512	3.25966	16.6195	14.6577	4.84008	4.85478	20.7065	14.386	6.92377	2.29018	7.17058	16.8952	11.2444	7.97671	13.4288	10.5644	10.1453	0	0
ENSG00000275385	ENST00000616054; ENST00000616474	CCL18	protein_coding	protein_coding	C-C motif chemokine ligand 18 [Source:HGNC Symbol;Acc:HGNC:10616]	0.4498	1024	GO:0006955; GO:0006935; GO:0006954; GO:0007186; GO:0002548; GO:0007165; GO:0007267; GO:0030593; GO:0043547; GO:0048247; GO:0070098; GO:0070374; GO:0071346; GO:0071347; GO:0071356; GO:0007154	GO:0008009; GO:0005515; GO:0005125; GO:0048020	GO:0005576; GO:0005615	6362	TRUE	1.44834	6.96583e-09	1.96272e-07	chr17	36064272	36072032	7761	+	20.037	8.44543	18.7117	30.5298	9.57779	15.4775	21.6125	6.386	10.4342	24.4156	24.3307	32.5966	64.2622	54.7221	63.8891	47.5768	41.4129	57.544	31.8493	36.6429	19.1215	62.7537	49.1939	66.0927	51.0294	48.0199	33.2028	0.991632	0.413523
ENSG00000132475	ENST00000254810; ENST00000593254; ENST00000586518; ENST00000592643; ENST00000591890; ENST00000589949; ENST00000587560; ENST00000589599; ENST00000586607; ENST00000586270; ENST00000587171; ENST00000589417; ENST00000591893	H3-3B	protein_coding	protein_coding	H3.3 histone B [Source:HGNC Symbol;Acc:HGNC:4765]	0.5483	1063	GO:0006334; GO:0030307; GO:0032200	GO:0003677; GO:0030527; GO:0005515; GO:0046982; GO:0000978; GO:0000979; GO:0031492	GO:0000786; GO:0000781; GO:0005634; GO:0032991; GO:0000785; GO:0005694; GO:0005576; GO:0005654; GO:0070062	3021	TRUE	0.384578	6.98795e-09	1.96423e-07	chr17	75776434	75785893	9460	-	3218.31	3289.89	3557.04	3013.72	3307.82	3365.36	3320.75	3480.3	3530.91	3704.18	3739.83	3873.56	3960.98	4408.97	3952.39	4180.9	4363.82	4408.34	3359.33	3539.47	3682.06	5229.06	4910.61	5076.57	4772.59	4584.93	4569.03	153.431	155.176
ENSG00000133055	ENST00000255416	MYBPH	protein_coding	protein_coding	myosin binding protein H [Source:HGNC Symbol;Acc:HGNC:7552]	0.6133	1818	GO:0007155; GO:0006942	GO:0005515; GO:0008307	GO:0032982	4608	TRUE	-0.598143	7.00231e-09	1.96423e-07	chr1	203167811	203175826	8016	-	242.352	270.254	224.541	155.92	192.427	188.632	302.575	310.177	307.809	201.138	211.88	198.839	120.769	110.421	136.49	179.627	176.005	148.356	163.401	212.987	229.458	76.0285	127.061	116.232	163.831	167.109	196.45	6.75571	7.45341
ENSG00000110799	ENST00000261405; ENST00000612016; ENST00000621700; ENST00000538635; ENST00000539641; ENST00000321023; ENST00000538563; ENST00000545906; ENST00000540192	VWF	protein_coding	protein_coding	von Willebrand factor [Source:HGNC Symbol;Acc:HGNC:12726]	0.5302	1605	GO:0007155; GO:0030168; GO:0007596; GO:0007599; GO:0031589; GO:0009611; GO:1902533	GO:0005515; GO:0042802; GO:0047485; GO:0005178; GO:0002020; GO:0005201; GO:0051087; GO:0005518; GO:0019865	GO:0005783; GO:0005576; GO:0005615; GO:0031012; GO:0070062; GO:0062023; GO:0031091; GO:0031093; GO:0033093	7450	TRUE	-0.524086	7.23248e-09	2.02429e-07	chr12	5948877	6124770	175894	-	692.707	749.766	611.984	908.261	1036.14	970.248	823.155	948.776	898.385	497.612	511.958	487.863	755.635	685.981	824.749	665.105	538.369	567.347	528.976	564.53	629.816	491.169	699.68	534.44	495.97	589.684	718.471	21.8722	23.4222
ENSG00000104133	ENST00000684235; ENST00000261866; ENST00000559511; ENST00000683753; ENST00000683186; ENST00000683734; ENST00000684038; ENST00000682065; ENST00000682669; ENST00000683496; ENST00000682460; ENST00000682495; ENST00000535302; ENST00000558138; ENST00000427534; ENST00000560299; ENST00000559347; ENST00000561268; ENST00000559933; ENST00000561391; ENST00000558319; ENST00000558080; ENST00000684676; ENST0000…	SPG11	protein_coding	protein_coding	SPG11 vesicle trafficking associated, spatacsin [Source:HGNC Symbol;Acc:HGNC:11226]	0.4406	4039	GO:0007268; GO:0048489; GO:0048675; GO:0008088; GO:0007040; GO:1905037; GO:0006606; GO:0007528; GO:0007613; GO:0021957; GO:0033344; GO:0048741; GO:0051402; GO:0051668; GO:0061744; GO:0090389; GO:0090659; GO:0097049; GO:2001256	GO:0005515; GO:0019901	GO:0005634; GO:0005737; GO:0005765; GO:0005730; GO:0005829; GO:0005886; GO:0042995; GO:0030425; GO:0045202; GO:0030424; GO:0031410	80208	TRUE	0.255225	7.31744e-09	2.04354e-07	chr15	44554818	44663688	108871	-	2246.05	2172.35	2275.36	2207.95	2249.04	2025.62	2083.26	2181.27	2155.71	2237.41	2441.38	2450.14	2546.61	2532.86	2480.06	2319.61	2759.13	2514.87	2455.82	2361.18	2377.05	2899.35	2710.62	2815.79	2783.51	2648.78	2396.43	28.1814	26.9671
ENSG00000126246	ENST00000246532; ENST00000592889; ENST00000588992; ENST00000592537; ENST00000588018; ENST00000591748; ENST00000592693; ENST00000587101; ENST00000591277; ENST00000589175; ENST00000586140	IGFLR1	protein_coding	protein_coding	IGF like family receptor 1 [Source:HGNC Symbol;Acc:HGNC:23620]	0.6247	747		GO:0005515	GO:0016020; GO:0016021; GO:0005654; GO:0005886	79713	TRUE	0.611024	7.45321e-09	2.07686e-07	chr19	35738801	35742453	3653	-	228.04	233.657	238.849	171.185	127.123	198.306	203.91	214.387	194.076	305.776	250.404	296.629	345.686	428.982	346.55	309.735	217.418	330.878	312.954	271.387	286.823	364.454	375.28	300.836	292.748	262.189	284.991	15.4562	15.6685
ENSG00000196352	ENST00000695822; ENST00000695823; ENST00000695824; ENST00000695825; ENST00000695826; ENST00000367063; ENST00000695827; ENST00000695828; ENST00000391921; ENST00000645323; ENST00000695829; ENST00000367064; ENST00000314754; ENST00000644836; ENST00000343420; ENST00000695830; ENST00000488171; ENST00000465534; ENST00000476590; ENST00000618707; ENST00000635614; ENST00000695831; ENST00000634386	CD55	protein_coding	protein_coding	CD55 molecule (Cromer blood group) [Source:HGNC Symbol;Acc:HGNC:2665]	0.4242	1877	GO:0002376; GO:0045087; GO:0046718; GO:0006958; GO:2000563; GO:0007204; GO:0002726; GO:0002456; GO:2000516; GO:0045959; GO:0030449; GO:1903659; GO:0031664; GO:0045730; GO:0045916	GO:0005515; GO:0008289; GO:0001618	GO:0016020; GO:0005886; GO:0005576; GO:0045121; GO:0031225; GO:0009986; GO:0070062; GO:0000139; GO:0030667; GO:0030133; GO:0033116; GO:0101003	1604	TRUE	0.659696	7.48468e-09	2.08104e-07	chr1	207321519	207386804	65286	+	1452.2	1093.21	1427.23	244.238	212.453	201.208	449.665	478.037	455.975	1473.07	1502.42	1482.06	490.83	581.423	564.353	722.391	843.788	909.015	1426.3	1419.91	1473.55	530.993	488.005	438.719	726.05	872.041	732.306	39.2086	29.2024
ENSG00000107736	ENST00000224721; ENST00000398809; ENST00000461841; ENST00000299366; ENST00000644511; ENST00000616684; ENST00000442677; ENST00000646131; ENST00000643732; ENST00000466757; ENST00000470494; ENST00000398792; ENST00000642965; ENST00000647092; ENST00000398788; ENST00000619887; ENST00000475158	CDH23	protein_coding	protein_coding	cadherin related 23 [Source:HGNC Symbol;Acc:HGNC:13733]	0.591	3895	GO:0007156; GO:0007155; GO:0007605; GO:0050896; GO:0007601; GO:0007626; GO:0060122; GO:0045494; GO:0050953; GO:0098742; GO:0016339; GO:0050957; GO:0006816; GO:0051480; GO:0042472; GO:0042491; GO:0048563; GO:0048839; GO:0060088; GO:0098609	GO:0005509; GO:0046872; GO:0005515; GO:0045296	GO:0016020; GO:0005886; GO:0016021; GO:0032420; GO:0016342; GO:0001917; GO:0005813; GO:0032426; GO:0045202; GO:0060091; GO:0098683; GO:0098684	64072	TRUE	-0.516228	7.63063e-09	2.11696e-07	chr10	71396920	71815947	419028	+	5146.64	5735.38	5264.59	6955.17	6879.47	6420.27	6373.81	6687.96	6581.9	4649.43	4958.39	4454.87	4345.46	3863.77	4506.12	4377.06	3706.46	4465.95	5037.73	5150.62	4726.61	3666.27	4178.68	3155.36	4264.99	4072.09	5061.58	66.9629	73.8299
ENSG00000187474	ENST00000339223; ENST00000595991	FPR3	protein_coding	protein_coding	formyl peptide receptor 3 [Source:HGNC Symbol;Acc:HGNC:3828]	0.4478	2424	GO:0007186; GO:0007165; GO:0006935; GO:0006954; GO:0007204; GO:0007200; GO:0002430	GO:0004930; GO:0004982; GO:0005515; GO:0004875	GO:0016021; GO:0016020; GO:0005886	2359	TRUE	1.12929	7.91031e-09	2.18973e-07	chr19	51795157	51826190	31034	+	1110.62	929.935	896.328	423.056	305.619	421.763	1246.95	1051.86	1181.15	1373.08	1028.99	1304.95	1085.81	1210.73	1086.11	1830.25	1967.11	2132.72	1402.76	1391.29	1364.8	1759.52	1449.96	1542.92	2772.6	1830.52	1744.07	23.2194	19.2352
ENSG00000103335	ENST00000301015; ENST00000419505; ENST00000518793; ENST00000484567; ENST00000521877; ENST00000327397; ENST00000472168; ENST00000495568; ENST00000466823; ENST00000497793; ENST00000566414; ENST00000474606; ENST00000475586; ENST00000491917; ENST00000490756	PIEZO1	protein_coding	protein_coding	piezo type mechanosensitive ion channel component 1 [Source:HGNC Symbol;Acc:HGNC:28993]	0.6204	1408	GO:0006811; GO:0034220; GO:0098655; GO:0042391; GO:0033634; GO:0006812; GO:0010831; GO:0071260; GO:0050982; GO:0033625	GO:0005515; GO:0008381; GO:0005261	GO:0016020; GO:0016021; GO:0005783; GO:0005789; GO:0005886; GO:0042995; GO:0033116; GO:0031258	9780	TRUE	-0.30479	7.95159e-09	2.19634e-07	chr16	88715338	88785220	69883	-	5107.52	5511.11	5015.12	6743.81	6392.74	6136.84	5787.46	5914.34	5903.67	4743.59	5006.2	4557.01	5330.44	4769.62	5229.22	4790.69	4281.06	4820.2	4854.94	5038.4	4886.74	4800.66	5110.25	4497.73	4090.41	4416.87	4722.17	183.834	196.252
[truncated: 12,166 more rows]
[truncated: 26 more columns]
