# Supplementary material for: Pro-inflammatory macrophages suppress HIV replication in humanized mice and ex vivo co-cultures
Source: Front Immunol. 2024 Nov 7;15:1439328. doi: 10.3389/fimmu.2024.1439328 (PMC11578737; doi:10.3389/fimmu.2024.1439328)
Supplement: Supplementary file 5 [file Table5.xlsx]

## Sheet: Sheet1
gene_id	transcript_id	gene_name	type	biotypes	description	gc	featWidth	GO BP	GO MF	GO CC	entrez_id	isPresent	log2 Ratio	pValue	fdr	seqnames	start	end	width	strand	EM1 [normalized count]	EM2 [normalized count]	EM3 [normalized count]	LM1 [normalized count]	LM2 [normalized count]	LM3 [normalized count]	RM1 [normalized count]	RM2 [normalized count]	RM3 [normalized count]	EMP1 [normalized count]	EMP2 [normalized count]	EMP3 [normalized count]	LMP1 [normalized count]	LMP2 [normalized count]	LMP3 [normalized count]	RMP1 [normalized count]	RMP2 [normalized count]	RMP3 [normalized count]	EMP1plus [normalized count]	EMP2plus [normalized count]	EMP3plus [normalized count]	LMP1plus [normalized count]	LMP2plus [normalized count]	LMP3plus [normalized count]	RMP1plus [normalized count]	RMP2plus [normalized count]	RMP3plus [normalized count]	EM1 [FPKM]	EM2 [FPKM]
ENSG00000137959	ENST00000679998; ENST00000452835; ENST00000681613; ENST00000681501; ENST00000476521; ENST00000370751; ENST00000459784; ENST00000680110; ENST00000680295; ENST00000476876; ENST00000679848; ENST00000486882; ENST00000462041; ENST00000450498; ENST00000474002; ENST00000680621; ENST00000494910; ENST00000679651	IFI44L	protein_coding	protein_coding	interferon induced protein 44 like [Source:HGNC Symbol;Acc:HGNC:17817]	0.3806	1944	GO:0051607; GO:0006955	GO:0005525; GO:0003674	GO:0005737; GO:0005575	10964	TRUE	5.40844	1.73736e-10	2.1776e-06	chr1	78619902	78646145	26244	+	8.58938	4.69329	11.3742	5.45611	22.6533	6.77681	6.58151	4.56491	11.4816	8.13553	9.12249	8.691	5.54023	29.3133	15.4874	5.8257	5.17777	2.69742	29.0712	6.87036	34.6514	3710.46	1915.28	4181.37	956.952	21.1238	14.7609	0.22386	0.121013
ENSG00000185745	ENST00000546318; ENST00000371804	IFIT1	protein_coding	protein_coding	interferon induced protein with tetratricopeptide repeats 1 [Source:HGNC Symbol;Acc:HGNC:5407]	0.4204	4458	GO:0009615; GO:0002376; GO:0045087; GO:0051607; GO:0045071; GO:0050688; GO:0045070; GO:0032091; GO:0140374; GO:0071360; GO:0019060; GO:0051097; GO:0071357	GO:0005515; GO:0003723	GO:0005737; GO:0005829; GO:0043657	3434	TRUE	3.1608	9.06817e-07	0.00388208	chr10	89392546	89406487	13942	+	240.503	212.021	195.196	247.707	323.245	212.213	180.341	190.813	308.959	189.442	170.286	132.537	141.83	166.095	147.131	142.73	98.3777	113.292	236.723	222.142	230.611	8527.39	7490.75	8390.08	2962.17	163.229	157.757	2.73333	2.3839
ENSG00000162946	ENST00000439617; ENST00000317586; ENST00000602873; ENST00000602700; ENST00000602822; ENST00000535944; ENST00000539444; ENST00000295051; ENST00000602281; ENST00000366633; ENST00000366632; ENST00000602713; ENST00000537876; ENST00000366636; ENST00000628350; ENST00000535983; ENST00000366637; ENST00000620189; ENST00000622252; ENST00000422590; ENST00000468399; ENST00000602600; ENST00000427560	DISC1	protein_coding	protein_coding	DISC1 scaffold protein [Source:HGNC Symbol;Acc:HGNC:2888]	0.5206	3092	GO:0016055; GO:0007399; GO:0030177; GO:0000226; GO:0060271; GO:0001764; GO:0032091; GO:0002052; GO:1905515; GO:0001954; GO:0006511; GO:0008104; GO:0010975; GO:0010976; GO:0021799; GO:0021846; GO:0021852; GO:0031929; GO:0045773; GO:0051560; GO:0051602; GO:0051966; GO:0060070; GO:0060998; GO:0070050; GO:0071539; GO:0090128; GO:2000060	GO:0005515; GO:0042802; GO:0019894; GO:0044877; GO:0060090	GO:0005737; GO:0005829; GO:0005739; GO:0005856; GO:0045111; GO:0005874; GO:0045202; GO:0005815; GO:0014069; GO:0005813; GO:0005634; GO:0005783; GO:0005871; GO:0008021; GO:0030286; GO:0030424; GO:0036064; GO:0044297; GO:0048471; GO:0090724; GO:0097546	27185	TRUE	0.321223	9.29172e-07	0.00388208	chr1	231626790	232041272	414483	+	167.97	190.55	134.289	214.201	243.497	223.635	208.731	213.638	240.537	162.711	152.041	161.87	264.824	249.406	238.119	229.144	238.178	242.79	188.219	192.268	195.96	371.648	300.794	291.647	318.836	297.421	281.38	2.75235	3.08901
ENSG00000167601	ENST00000301178; ENST00000359092; ENST00000599659; ENST00000594880; ENST00000593513	AXL	protein_coding	protein_coding	AXL receptor tyrosine kinase [Source:HGNC Symbol;Acc:HGNC:905]	0.5919	2546	GO:0006468; GO:0016310; GO:0018108; GO:0030154; GO:0002376; GO:0045087; GO:0006909; GO:0007399; GO:0043066; GO:0071222; GO:0016477; GO:0007165; GO:0032689; GO:0046718; GO:0007169; GO:0033674; GO:0097028; GO:0030168; GO:0035457; GO:0051897; GO:0048010; GO:0001961; GO:0001764; GO:0001779; GO:0001818; GO:0001974; GO:0006915; GO:0006954; GO:0007167; GO:0007283; GO:0010936; GO:0021885; GO:0031100; GO:…	GO:0005515; GO:0005524; GO:0004672; GO:0000166; GO:0016301; GO:0016740; GO:0004713; GO:0004714; GO:0001786; GO:0001618; GO:0032036; GO:0043548	GO:0016020; GO:0016021; GO:0043231; GO:0005886; GO:0005615; GO:0015629; GO:0009986; GO:0005887; GO:0070062; GO:0043235	558	TRUE	1.82185	2.28624e-06	0.00716392	chr19	41219223	41261766	42544	+	1.90875	7.50926	8.07199	7.63856	4.3564	4.84058	6.58152	5.47789	2.08756	6.9733	8.10888	3.25912	17.7588	12.7024	11.7242	2.91285	5.17777	7.19312	12.4591	14.8858	5.97438	133.938	72.4683	95.7043	26.8555	4.08909	6.45791	0.0379842	0.147839
ENSG00000079263	ENST00000456542; ENST00000441657; ENST00000420434; ENST00000392045; ENST00000417495; ENST00000343805; ENST00000543928; ENST00000373645; ENST00000473711; ENST00000544128; ENST00000538494; ENST00000476126; ENST00000486750; ENST00000479539	SP140	protein_coding	protein_coding	SP140 nuclear body protein [Source:HGNC Symbol;Acc:HGNC:17133]	0.4697	1312	GO:0006357; GO:0006952	GO:0005515; GO:0003677; GO:0046872; GO:0000981	GO:0005634; GO:0005737; GO:0001650; GO:0005739; GO:0016605; GO:0016604	11262	TRUE	0.61505	3.52486e-06	0.00770453	chr2	230203110	230313215	110106	+	129.06	134.304	98.3775	449.029	433.066	371.133	170.395	208.35	204.295	136.937	105.99	107.042	457.684	476.398	447.194	320.282	302.294	279.918	133.577	147.22	150.523	1079.83	1080.38	1105.46	459.542	282.892	314.82	4.98391	5.13103
ENSG00000196116	ENST00000355295; ENST00000492428	TDRD7	protein_coding	protein_coding	tudor domain containing 7 [Source:HGNC Symbol;Acc:HGNC:30831]	0.4188	2192	GO:0030154; GO:0007283; GO:0030719; GO:0034587; GO:0010608; GO:0002089; GO:0070306	GO:0003723; GO:0005515; GO:0003729; GO:0047485	GO:0005737; GO:0043186; GO:0033391; GO:0035770; GO:0005759	23424	TRUE	0.479325	3.68814e-06	0.00770453	chr9	97412096	97496125	84030	+	497.23	484.347	449.099	519.422	490.531	471.472	519	491.184	502.059	461.4	450.043	431.29	458.732	455.333	525.606	514.604	455.644	475.644	484.521	455.733	532.914	842.242	1012.03	967.298	725.995	530.976	559.07	11.4929	11.0756
ENSG00000164171	ENST00000503810; ENST00000296585; ENST00000513685; ENST00000509814; ENST00000509960; ENST00000510722	ITGA2	protein_coding	protein_coding	integrin subunit alpha 2 [Source:HGNC Symbol;Acc:HGNC:6137]	0.4245	4303	GO:0007155; GO:0007229; GO:0046718; GO:0007160; GO:0033627; GO:0098609; GO:0007596; GO:0009887; GO:0031589; GO:0048333; GO:0001666; GO:0002687; GO:0006929; GO:0006971; GO:0007565; GO:0008283; GO:0009410; GO:0010634; GO:0010694; GO:0014070; GO:0014075; GO:0014850; GO:0014911; GO:0030879; GO:0031346; GO:0032967; GO:0033343; GO:0033591; GO:0038065; GO:0042060; GO:0043388; GO:0043589; GO:0045184; GO:…	GO:0046872; GO:0005515; GO:0005178; GO:0001540; GO:0044877; GO:0001618; GO:0005518; GO:0098639; GO:0038064; GO:0043236; GO:0043395	GO:0016020; GO:0016021; GO:0005886; GO:0005925; GO:0009986; GO:0008305; GO:0009897; GO:0034666; GO:0005634; GO:0030424; GO:0042995; GO:0043679; GO:0045178; GO:0048471	3673	TRUE	1.08546	4.87672e-06	0.00873211	chr5	52989340	53094779	105440	+	13.3613	16.8959	8.47204	19.7995	22.8497	10.6493	23.5054	12.7818	12.5254	15.5411	8.10888	11.9502	13.2966	18.5651	25.1671	17.4771	20.7111	15.2854	22.1495	14.9835	21.5077	49.4727	54.5375	78.6143	33.1218	31.6857	14.761	0.157321	0.196815
ENSG00000116663	ENST00000376753; ENST00000474239; ENST00000449067	FBXO6	protein_coding	protein_coding	F-box protein 6 [Source:HGNC Symbol;Acc:HGNC:13585]	0.5942	1058	GO:0016567; GO:0006281; GO:0006974; GO:0006986; GO:0030433; GO:0031146; GO:0006516; GO:0000077; GO:0006508	GO:0005515; GO:0061630; GO:0030246	GO:0005737; GO:0005829; GO:0019005; GO:0044322	26270	TRUE	0.460963	7.31358e-06	0.0107587	chr1	11664200	11674354	10155	+	266.271	275.274	287.343	386.411	391.415	439.413	365.167	324.715	355.442	260.337	263.538	245.521	494.55	545.641	524.027	426.684	348.611	432.42	340.549	266.36	289.159	852.839	1005.18	871.593	680.602	416.467	442.592	12.7512	13.0415
ENSG00000173530	ENST00000312584	TNFRSF10D	protein_coding	protein_coding	TNF receptor superfamily member 10d [Source:HGNC Symbol;Acc:HGNC:11907]	0.4707	3535	GO:0006915; GO:0007165; GO:0043066	GO:0005515; GO:0045569; GO:0004888	GO:0016020; GO:0016021; GO:0005886; GO:0009986	8793	TRUE	-0.425108	7.72523e-06	0.0107587	chr8	23135588	23164027	28440	-	1012.59	672.079	1060.73	781.315	843.399	787.078	868.76	773.296	751.522	906.529	1079.49	1001.64	554.024	567.701	579.811	695.2	678.288	597.029	955.199	964.14	859.115	378.888	400.878	250.654	401.043	525.215	500.949	14.513	9.52972
ENSG00000163568	ENST00000695579; ENST00000368130; ENST00000411768; ENST00000695580; ENST00000481829; ENST00000368129; ENST00000695581; ENST00000695582	AIM2	protein_coding	protein_coding	absent in melanoma 2 [Source:HGNC Symbol;Acc:HGNC:357]	0.4024	1838	GO:0006915; GO:0002376; GO:0045087; GO:0006954; GO:0002218; GO:0035458; GO:0032731; GO:0032088; GO:0051607; GO:0006955; GO:0051092; GO:0071466; GO:0002221; GO:0002230; GO:0033209; GO:0044546; GO:0050729; GO:0070269; GO:1904270; GO:2001056	GO:0003677; GO:0005515; GO:0042802; GO:0003690	GO:0005634; GO:0005737; GO:0005654; GO:0005829; GO:0005739; GO:0097169	9447	TRUE	0.943422	1.24016e-05	0.0142774	chr1	159061599	159187843	126245	-	30.54	23.4664	24.9498	7.63855	1.74256	10.6493	19.7445	19.1726	25.0508	31.3799	29.3947	21.7275	26.5932	42.0157	38.7186	33.0123	36.2444	32.369	30.4556	30.9166	34.6514	117.045	120.038	142.417	74.3004	42.2476	35.9798	0.841851	0.639958
ENSG00000213928	ENST00000561415; ENST00000324076; ENST00000561342; ENST00000560311; ENST00000699049; ENST00000699063; ENST00000698997; ENST00000698995; ENST00000698996; ENST00000396864; ENST00000699018; ENST00000699076; ENST00000699015; ENST00000557894; ENST00000699077; ENST00000699099; ENST00000699064; ENST00000699065; ENST00000699016; ENST00000560365; ENST00000699017; ENST00000561412; ENST00000560275; ENST0000…	IRF9	protein_coding	protein_coding	interferon regulatory factor 9 [Source:HGNC Symbol;Acc:HGNC:6131]	0.5448	2020	GO:0006355; GO:0045893; GO:0006357; GO:0051607; GO:0045944; GO:0007166; GO:0006366; GO:0002376	GO:0003700; GO:0000976; GO:0003677; GO:1990837; GO:0005515; GO:0000981; GO:0000978	GO:0005634; GO:0005737; GO:0005829; GO:0000785; GO:0005654; GO:0070721	10379	TRUE	0.439543	1.253e-05	0.0142774	chr14	24161234	24168043	6810	+	694.546	672.281	650.316	646.037	640.537	665.508	613.927	590.632	629.927	731.748	659.672	657.753	846.518	1002.52	789.909	801.358	792.199	900.486	732.319	677.8	741.535	1568.32	1585.25	1516.46	1444.67	919.782	981.371	17.4205	16.682
ENSG00000172936	ENST00000396334; ENST00000417037; ENST00000652213; ENST00000699084; ENST00000484513; ENST00000416282; ENST00000460295; ENST00000650112; ENST00000652590; ENST00000651800; ENST00000421516; ENST00000650905; ENST00000699085; ENST00000699086; ENST00000481122; ENST00000463956	MYD88	protein_coding	protein_coding	MYD88 innate immune signal transduction adaptor [Source:HGNC Symbol;Acc:HGNC:7562]	0.5351	2613	GO:0007165; GO:0043123; GO:0002376; GO:0045087; GO:0051607; GO:0006954; GO:0002755; GO:0050830; GO:0006909; GO:0008063; GO:0032731; GO:0071260; GO:1900227; GO:0010628; GO:0032755; GO:0032757; GO:0071222; GO:0140052; GO:1900017; GO:0007166; GO:0070555; GO:0042742; GO:0050727; GO:0051092; GO:0060337; GO:0032747; GO:0032740; GO:0070935; GO:0032481; GO:0006915; GO:0034158; GO:0042832; GO:0002238; GO:…	GO:0005515; GO:0042802; GO:0070976; GO:0043621; GO:0005123; GO:0035325; GO:0005102; GO:0005121; GO:0005149	GO:0005634; GO:0005737; GO:0005886; GO:0005829; GO:0010008; GO:0014069; GO:0032991	4615	TRUE	0.403595	1.48454e-05	0.015506	chr3	38138478	38143024	4547	+	3445.29	3973.34	3404.55	6329.09	6457.06	6355.68	6028.67	6609.98	6580	3466.89	3521.28	3319.97	5103.67	4954.92	4653.98	5643.17	5177.77	5260.86	3971.68	3687.1	3736.37	8496.03	9354.86	9025.83	7729.93	5448.98	5381.29	66.8033	76.2194
ENSG00000088827	ENST00000419548; ENST00000344754	SIGLEC1	protein_coding	protein_coding	sialic acid binding Ig like lectin 1 [Source:HGNC Symbol;Acc:HGNC:11127]	0.5946	5643	GO:0007155; GO:0006954; GO:0006897; GO:0098609; GO:0007160; GO:0075512	GO:0030246; GO:0046790	GO:0016020; GO:0016021; GO:0005886; GO:0005576; GO:0005769; GO:0005770	6614	TRUE	1.59611	2.0525e-05	0.0193637	chr20	3686970	3712600	25631	-	1193.92	1075.7	1037.25	1019.2	957.54	820.962	424.038	369.758	545.898	1372.58	1102.81	1374.26	1911.39	2227.81	1765.57	669.955	755.953	891.947	1616.92	1598.5	1602.33	16767.7	10807.7	12952	5508.07	927.527	985.292	10.7196	9.55501
ENSG00000196684	ENST00000616645; ENST00000586872; ENST00000613986; ENST00000616070; ENST00000535834; ENST00000613195; ENST00000593031; ENST00000591154	HSH2D	protein_coding	protein_coding	hematopoietic SH2 domain containing [Source:HGNC Symbol;Acc:HGNC:24920]	0.5756	1468	GO:0007165; GO:0002903; GO:0042110; GO:0051902	GO:0005515; GO:0030674	GO:0005634; GO:0005737; GO:0005739; GO:0005829	84941	TRUE	2.01599	2.27047e-05	0.0193637	chr19	16134028	16158575	24548	+	4.77188	9.40131	11.3742	14.1859	6.97024	10.6692	4.70108	5.47789	9.39403	9.32146	12.1633	10.8865	23.2691	46.9013	27.103	13.5933	20.7111	25.1759	12.5013	12.5957	19.14	473.007	481.671	397.629	138.65	22.7009	24.9451	0.164693	0.321005
ENSG00000187608	ENST00000624697; ENST00000624652; ENST00000649529	ISG15	protein_coding	protein_coding	ISG15 ubiquitin like modifier [Source:HGNC Symbol;Acc:HGNC:4053]	0.6385	693	GO:0002376; GO:0009615; GO:0045087; GO:0051607; GO:0007229; GO:0042742; GO:0045071; GO:0032733; GO:0030501; GO:0032729; GO:0032728; GO:0031397; GO:0032020; GO:0034340; GO:0060339; GO:0009617; GO:0019941; GO:0032461; GO:0032649; GO:0045648; GO:0070585	GO:0005515; GO:0031625; GO:0005178; GO:0003735; GO:0031386	GO:0005737; GO:0005576; GO:0005634; GO:0005654; GO:0005829; GO:0022627	9636	TRUE	2.35468	2.31734e-05	0.0193637	chr1	1001138	1014540	13403	+	145.065	165.204	139.059	204.058	259.642	199.432	113.766	107.732	145.086	172.008	153.055	169.474	217.177	276.522	248.767	100.008	88.0221	135.77	170.275	167.179	186.401	5860.7	4540.1	4630.27	1612.23	144.986	120.855	10.595	11.9371
ENSG00000135114	ENST00000680620; ENST00000257570; ENST00000620239; ENST00000681005; ENST00000681590; ENST00000339275; ENST00000680485; ENST00000679655; ENST00000680750; ENST00000679358; ENST00000543677	OASL	protein_coding	protein_coding	2'-5'-oligoadenylate synthetase like [Source:HGNC Symbol;Acc:HGNC:8090]	0.538	1747	GO:0002376; GO:0045087; GO:0051607; GO:0009615; GO:0045071; GO:0060700; GO:0070106; GO:1900246	GO:0003725; GO:0016779; GO:0001730; GO:0005515; GO:0003723; GO:0003677; GO:0046966	GO:0005634; GO:0005737; GO:0016020; GO:0005654; GO:0005829; GO:0005730	8638	TRUE	2.74432	2.66394e-05	0.0197261	chr12	121017763	121039246	21484	-	19.0875	8.44792	17.0057	19.6419	39.2288	10.7356	16.9239	15.5207	57.408	18.5955	18.245	17.382	19.9449	48.8555	24.1991	47.6061	51.7777	41.3605	19.3808	19.466	29.8719	1556.58	2005.85	1356.95	652.589	64.3316	34.1347	0.553564	0.242385
ENSG00000163121	ENST00000310865; ENST00000451794; ENST00000435380; ENST00000444588	NEURL3	protein_coding	protein_coding	neuralized E3 ubiquitin protein ligase 3 [Source:HGNC Symbol;Acc:HGNC:25162]	0.6096	1471	GO:0016567	GO:0046872; GO:0016740; GO:0061630		93082	TRUE	1.22927	2.93305e-05	0.0197261	chr2	96497646	96508109	10464	-	6.68063	15.9572	12.108	14.1859	5.22768	18.3942	18.8043	4.56491	18.7881	12.7844	11.1497	8.69099	19.9449	9.7711	9.67965	28.1575	25.8889	25.176	13.8435	17.1759	13.1436	68.7791	66.6255	66.0816	77.8828	26.8849	26.7542	0.2301	0.543742
ENSG00000138646	ENST00000264350; ENST00000508695; ENST00000508159; ENST00000510223; ENST00000502913	HERC5	protein_coding	protein_coding	HECT and RLD domain containing E3 ubiquitin protein ligase 5 [Source:HGNC Symbol;Acc:HGNC:24368]	0.4063	2234	GO:0002376; GO:0045087; GO:0051607; GO:0016567; GO:0006511; GO:0032020; GO:0000079; GO:0050688	GO:0004842; GO:0003723; GO:0016740; GO:0005515; GO:0061630; GO:0042296; GO:0030332	GO:0005737; GO:0048471; GO:0005829	51191	TRUE	2.10745	2.94321e-05	0.0197261	chr4	88457119	88506163	49045	+	60.1257	90.1111	64.9429	68.747	85.3855	71.6405	70.5162	55.6919	107.509	89.4907	58.7894	70.6143	90.8599	113.345	91.9567	74.7632	113.911	85.4183	121.822	98.4751	78.8618	2073.03	1880.13	1814.96	725.101	105.619	80.2626	1.3636	2.02183
ENSG00000119922	ENST00000681850; ENST00000638108; ENST00000680381; ENST00000679734; ENST00000680954; ENST00000681150; ENST00000680558; ENST00000679608; ENST00000680809; ENST00000371826; ENST00000679755; ENST00000679606; ENST00000679619; ENST00000611722; ENST00000681843	IFIT2	protein_coding	protein_coding	interferon induced protein with tetratricopeptide repeats 2 [Source:HGNC Symbol;Acc:HGNC:5409]	0.4307	2064	GO:0006915; GO:0002376; GO:0009615; GO:0045087; GO:0051607; GO:0035457; GO:0043065; GO:0032091; GO:0008637	GO:0005515; GO:0003723	GO:0005737; GO:0005783; GO:0005829	3433	TRUE	2.14077	2.99023e-05	0.0197261	chr10	89283694	89309271	25578	+	440.922	421.457	352.233	455.04	451.323	394.023	403.353	374.323	537.547	319.61	336.519	294.408	436.571	480.249	439.456	432.073	471.177	385.731	474.83	408.786	341.734	6409.74	11216.1	6599.04	4236.91	452.242	399.468	10.8234	10.2351
ENSG00000111331	ENST00000679812; ENST00000680090; ENST00000681346; ENST00000681002; ENST00000681572; ENST00000680230; ENST00000679505; ENST00000680044; ENST00000680966; ENST00000548514; ENST00000681497; ENST00000551007; ENST00000681665; ENST00000681594; ENST00000228928; ENST00000679547; ENST00000681134; ENST00000679517; ENST00000681764; ENST00000679912; ENST00000680438; ENST00000681147; ENST00000681527; ENST0000…	OAS3	protein_coding	protein_coding	2'-5'-oligoadenylate synthetase 3 [Source:HGNC Symbol;Acc:HGNC:8088]	0.5441	4612	GO:0002376; GO:0045087; GO:0051607; GO:0009615; GO:0045071; GO:0006139; GO:0032760; GO:0042742; GO:0032728; GO:0060339; GO:0060700; GO:0071639; GO:0071659; GO:2000342; GO:0071650; GO:0035395; GO:0039529; GO:0039530	GO:0003725; GO:0016779; GO:0001730; GO:0003723; GO:0046872; GO:0000166; GO:0005524; GO:0016740; GO:0005515	GO:0005737; GO:0005829; GO:0005886; GO:0005634; GO:0005654; GO:0005615; GO:0016020; GO:0043231	4940	TRUE	1.93637	3.45293e-05	0.0208812	chr12	112938051	112976460	38410	+	775.907	741.696	683.271	1281.1	1516.9	1123.98	1236.67	1307.39	1567.76	817.039	784.797	761.646	1267.61	1756.84	1115.1	1502.06	1532.62	1410.75	935.817	870.245	1141.11	22717.5	17427.8	22494.3	11019	1814.73	1485.32	8.52378	8.06096
ENSG00000120539	ENST00000375946; ENST00000375940; ENST00000342386; ENST00000477034	MASTL	protein_coding	protein_coding	microtubule associated serine/threonine kinase like [Source:HGNC Symbol;Acc:HGNC:19042]	0.4086	3086	GO:0006468; GO:0016310; GO:0051301; GO:0006974; GO:0007049; GO:0051726; GO:0018105; GO:0035556; GO:0000278; GO:0000086; GO:0032515; GO:0007147; GO:1904668	GO:0005524; GO:0004672; GO:0004674; GO:0000166; GO:0016301; GO:0016740; GO:0106310; GO:0051721	GO:0005634; GO:0005737; GO:0005654; GO:0005856; GO:0005815; GO:0032154; GO:0005813	84930	TRUE	0.55215	3.58233e-05	0.0208812	chr10	27154824	27187953	33130	+	234.858	232.807	212.44	180.052	176.87	223.635	251.978	219.116	204.581	205.775	234.144	243.537	180.612	237.437	222.632	248.674	201.933	240.193	256.391	220.996	217.467	517.652	455.575	461.527	400.148	254.2	306.609	3.85585	3.78138
ENSG00000284194	ENST00000395693; ENST00000535425; ENST00000543927; ENST00000252785; ENST00000638598	SCO2	protein_coding	protein_coding	synthesis of cytochrome C oxidase 2 [Source:HGNC Symbol;Acc:HGNC:10604]	0.6549	942	GO:0033617; GO:0001654; GO:0001701; GO:0003012; GO:0006878; GO:0008535; GO:0014823; GO:0022904; GO:0055070	GO:0046872; GO:0005515; GO:0005507; GO:0016531; GO:0015035	GO:0016020; GO:0016021; GO:0005739; GO:0005743; GO:0031305; GO:0005759; GO:0030016; GO:0005829	9997	TRUE	0.4447	3.79888e-05	0.0208812	chr22	50523568	50526461	2894	-	185.266	194.914	215.838	208.575	166.192	208.106	191.283	177.674	200.253	242.163	225.823	236.154	193.45	232.729	220.101	199.663	188.518	220.192	280.159	246.798	276.15	384.209	408.207	391.938	315.266	189.367	225.15	9.96452	10.3715
ENSG00000168062	ENST00000435842; ENST00000301887; ENST00000527454; ENST00000527716; ENST00000534177	BATF2	protein_coding	protein_coding	basic leucine zipper ATF-like transcription factor 2 [Source:HGNC Symbol;Acc:HGNC:25163]	0.596	1677	GO:0006355; GO:0006357; GO:0030154; GO:0043011; GO:0140467; GO:0042832	GO:0003677; GO:0003700; GO:0005515; GO:0000981; GO:0000978	GO:0005634; GO:0000785; GO:0090575	116071	TRUE	1.26075	3.85116e-05	0.0208812	chr11	64987945	64997018	9074	-	34.3575	36.6076	43.2953	40.3753	48.7917	35.8203	64.875	40.1712	70.977	34.8665	30.4083	38.0231	56.5105	74.2604	65.8216	60.1989	51.7777	68.3346	58.1425	37.787	44.2104	277.529	442.484	259.769	222.006	64.3316	70.1144	1.03801	1.09418
ENSG00000184979	ENST00000699060; ENST00000215794; ENST00000699061; ENST00000699062	USP18	protein_coding	protein_coding	ubiquitin specific peptidase 18 [Source:HGNC Symbol;Acc:HGNC:12616]	0.489	1802	GO:0006511; GO:0016579; GO:0006508; GO:0050727; GO:0060339; GO:0009617; GO:0035634	GO:0004843; GO:0008233; GO:0008234; GO:0016787; GO:0005515; GO:0004197; GO:0019785	GO:0005634; GO:0005737; GO:0043231; GO:0005829	11274	TRUE	1.97615	4.12227e-05	0.0208812	chr22	18150118	18177397	27280	+	64.8975	85.4178	67.0453	116.761	142.042	130.696	107.185	125.992	144.042	61.5974	44.5988	69.528	107.481	121.162	90.9888	93.2112	139.8	84.5191	77.5234	89.3146	81.2515	1929	1907.84	1706.91	679.507	94.097	106.87	1.82467	2.37598
ENSG00000165949	ENST00000614204; ENST00000616764; ENST00000618863; ENST00000555081; ENST00000557700; ENST00000621160; ENST00000611954; ENST00000618200; ENST00000620396; ENST00000612813; ENST00000612499; ENST00000614288; ENST00000614648	IFI27	protein_coding	protein_coding	interferon alpha inducible protein 27 [Source:HGNC Symbol;Acc:HGNC:5397]	0.5689	725	GO:0006915; GO:0002376; GO:0045087; GO:0051607; GO:0043161; GO:0060337; GO:0070936; GO:0097190; GO:0097191; GO:0000122; GO:0046825; GO:0044827	GO:0042802; GO:0005515; GO:0003674; GO:0005521; GO:0061629	GO:0016020; GO:0016021; GO:0005634; GO:0005783; GO:0005789; GO:0005739; GO:0005635; GO:0031966; GO:0005637; GO:0005741	3429	TRUE	1.44741	4.16492e-05	0.0208812	chr14	94104836	94116695	11860	+	39.1294	31.9144	33.0218	25.0981	13.9405	25.171	27.2663	17.3466	21.9194	37.1909	46.626	36.9368	78.6714	133.864	90.0207	68.9376	31.0666	60.2424	49.8365	85.8794	56.1592	791.563	509.672	630.053	215.739	68.1723	43.3602	2.73223	2.20465
ENSG00000010030	ENST00000339796; ENST00000627426; ENST00000340181; ENST00000373737; ENST00000373738; ENST00000538992; ENST00000615781; ENST00000620358	ETV7	protein_coding	protein_coding	ETS variant transcription factor 7 [Source:HGNC Symbol;Acc:HGNC:18160]	0.5661	1536	GO:0006355; GO:0006357; GO:0030154; GO:0000122; GO:0006366; GO:0009887	GO:0003700; GO:0043565; GO:0003677; GO:1990837; GO:0005515; GO:0000981; GO:0001227; GO:0000977	GO:0005634; GO:0005654; GO:0000785	51513	TRUE	1.44158	4.62755e-05	0.0223083	chr6	36354091	36387800	33710	-	19.0875	11.2639	16.5109	28.3717	19.1682	25.171	8.46195	10.0428	8.35025	12.7844	20.2722	13.0365	38.7817	61.558	32.9108	23.3028	15.5333	20.6802	20.7652	24.0462	17.9231	244.951	358.991	267.744	72.51	30.7255	18.4512	0.629606	0.367576
ENSG00000065923	ENST00000616978; ENST00000328306; ENST00000464933; ENST00000491894; ENST00000489574	SLC9A7	protein_coding	protein_coding	solute carrier family 9 member A7 [Source:HGNC Symbol;Acc:HGNC:17123]	0.5057	3086	GO:0055085; GO:0006812; GO:0006811; GO:0006814; GO:0006885; GO:0035725; GO:1902600; GO:0006813; GO:0071805; GO:0051453; GO:0098719; GO:1905526	GO:0015299; GO:0015297; GO:0015385; GO:0005515; GO:0015386	GO:0016021; GO:0016020; GO:0043231; GO:0005768; GO:0010008; GO:0005794; GO:0005886; GO:0005802; GO:0055038; GO:0055037; GO:0000139	84679	TRUE	-0.123085	4.82083e-05	0.0223794	chrX	46599251	46759118	159868	-	2919.4	2846.64	2975.08	3704.69	3695.97	3565.57	2625.07	2950.76	2823.43	2839.97	2982.51	2876.71	3523.59	3450.17	3582.44	2654.58	2868.49	2738.72	2663.47	2712.64	2834.93	3296.57	3133.85	2960.63	2466.65	2641.74	2532.42	47.9302	46.2366
ENSG00000133106	ENST00000313640; ENST00000313624; ENST00000540470; ENST00000398762; ENST00000535677; ENST00000476830; ENST00000537828; ENST00000538562; ENST00000542706; ENST00000536042	EPSTI1	protein_coding	protein_coding	epithelial stromal interaction 1 [Source:HGNC Symbol;Acc:HGNC:16465]	0.4765	1547		GO:0005515		94240	TRUE	1.56125	5.19392e-05	0.0232502	chr13	42886388	42992271	105884	-	235.731	211.198	201.433	151.68	145.503	125.855	166.418	137.86	228.588	234.768	236.171	231.397	247.095	338.08	215.857	282.547	346.911	312.002	344.702	302.296	280.795	2748.75	2341.45	2561.23	1417.08	316.857	327.508	7.72036	6.84304
ENSG00000107742	ENST00000373109; ENST00000317376; ENST00000463279; ENST00000469121; ENST00000460053; ENST00000412663; ENST00000495888; ENST00000483699	SPOCK2	protein_coding	protein_coding	SPARC (osteonectin), cwcv and kazal like domains proteoglycan 2 [Source:HGNC Symbol;Acc:HGNC:13564]	0.5978	1906	GO:0030198; GO:0045595; GO:0007416; GO:0010811; GO:0010951; GO:0019800; GO:1990830; GO:2000147	GO:0005515; GO:0005509; GO:0005539; GO:0008191; GO:0050840	GO:0005576; GO:0031012	9806	TRUE	-0.42592	5.93998e-05	0.0254759	chr10	72059034	72089032	29999	-	0.954376	4.69329	0.366909	1.09122	1.74256	0	0	0	0	108.086	113.524	136.883	267.039	324.4	242.959	200.987	269.244	329.984	95.5199	66.4134	92.0054	211.164	239.233	206.22	219.321	163.229	202.04	0.0253693	0.123425
ENSG00000142089	ENST00000679793; ENST00000680920; ENST00000680932; ENST00000679382; ENST00000681198; ENST00000399808; ENST00000680209; ENST00000681304; ENST00000681840; ENST00000531688; ENST00000526811; ENST00000602735; ENST00000680023; ENST00000679433; ENST00000679441; ENST00000679792; ENST00000681184; ENST00000680720; ENST00000680622; ENST00000681748; ENST00000602809; ENST00000602949; ENST00000679746; ENST0000…	IFITM3	protein_coding	protein_coding	interferon induced transmembrane protein 3 [Source:HGNC Symbol;Acc:HGNC:5414]	0.5862	413	GO:0002376; GO:0009615; GO:0045087; GO:0051607; GO:0045071; GO:0060337; GO:0006955; GO:0046597; GO:0035456; GO:0034341; GO:0032897; GO:0035455	GO:0005515	GO:0016021; GO:0016020; GO:0005737; GO:0005765; GO:0005886; GO:0005768; GO:0005764; GO:0048471; GO:0031902; GO:0031901; GO:0032991	10410	TRUE	1.6317	6.09763e-05	0.0254759	chr11	319676	329475	9800	-	45.9858	55.3807	55.4764	221.812	175.966	183.083	96.8423	94.9501	122.787	67.9637	46.5439	66.2405	403.862	537.801	360.832	209.731	181.222	207.879	83.0608	60.9398	88.5341	4362.1	3148.11	3870.04	1189.79	186.599	215.791	5.63729	6.7165
ENSG00000151470	ENST00000281146; ENST00000502887; ENST00000502360; ENST00000508673; ENST00000425929; ENST00000508622	C4orf33	protein_coding	protein_coding	chromosome 4 open reading frame 33 [Source:HGNC Symbol;Acc:HGNC:27025]	0.3991	2365		GO:0005515		132321	TRUE	0.420877	6.3496e-05	0.0256729	chr4	129093317	129116640	23324	+	172.742	173.652	137.958	220.427	209.108	192.655	223.771	168.901	162.83	122.033	132.783	118.415	216.069	186.628	182.946	163.12	222.644	147.459	134.282	122.521	150.554	316.143	280.839	388.514	248.862	195.876	191.892	3.70066	3.68042
ENSG00000204138	ENST00000633371; ENST00000632202; ENST00000632421; ENST00000463428; ENST00000373839; ENST00000493669; ENST00000633167; ENST00000373836; ENST00000632964	PHACTR4	protein_coding	protein_coding	phosphatase and actin regulator 4 [Source:HGNC Symbol;Acc:HGNC:25793]	0.4874	2328	GO:0030036; GO:0007399; GO:0051726; GO:0001755; GO:0001843; GO:0007266; GO:0043085; GO:0048484; GO:0061386; GO:2001045	GO:0003779; GO:0019888; GO:0008157; GO:0072542	GO:0005737; GO:0042995; GO:0030027	65979	TRUE	0.409522	6.79839e-05	0.0266284	chr1	28369582	28500364	130783	+	593.622	509.782	507.995	498.443	459.069	546.601	523.487	515.834	528.153	578.784	509.302	556.834	529.765	593.105	518.829	549.558	507.422	592.533	584.194	516.345	598.633	968.941	1100.9	992.14	803.035	593.68	612.491	12.9193	10.9762
ENSG00000108771	ENST00000589979; ENST00000251642; ENST00000592024; ENST00000586522; ENST00000590637; ENST00000413196; ENST00000591220; ENST00000430773	DHX58	protein_coding	protein_coding	DExH-box helicase 58 [Source:HGNC Symbol;Acc:HGNC:29517]	0.5819	1243	GO:0002376; GO:0009615; GO:0009617; GO:0032480; GO:0032481; GO:0039536; GO:0045087; GO:0045824; GO:0051607; GO:1900245; GO:1900246; GO:0045088; GO:0039534; GO:0032728; GO:0039528	GO:0003677; GO:0005524; GO:0016787; GO:0003723; GO:0046872; GO:0000166; GO:0008270; GO:0005515; GO:0003724; GO:0004386; GO:0003725; GO:0016887; GO:0003727	GO:0005737	79132	TRUE	0.935424	7.0761e-05	0.0268763	chr17	42101404	42112714	11311	-	309.218	334.162	307.837	356.829	406.017	393.055	245.396	259.287	332.966	316.122	283.811	259.644	362.332	457.287	349.435	256.331	212.289	296.716	328.09	340.083	314.252	1563.82	1504.28	1374.04	649.009	275.569	324.74	12.6039	13.4752
ENSG00000119917	ENST00000679781; ENST00000681376; ENST00000679438; ENST00000681277; ENST00000679923; ENST00000680085; ENST00000371818; ENST00000680779; ENST00000679536; ENST00000371811; ENST00000680037; ENST00000679583; ENST00000679897; ENST00000681178; ENST00000681207	IFIT3	protein_coding	protein_coding	interferon induced protein with tetratricopeptide repeats 3 [Source:HGNC Symbol;Acc:HGNC:5411]	0.4485	2231	GO:0043066; GO:0002376; GO:0009615; GO:0045087; GO:0051607; GO:0035457; GO:0008285	GO:0005515; GO:0042802; GO:0003723; GO:0003674	GO:0005737; GO:0005829; GO:0005739	3437	TRUE	1.68934	7.38605e-05	0.0270518	chr10	89327307	89377473	50167	+	1122.35	1058.81	1063.67	1404.4	1481.21	1273.08	1321	1219.74	1563.58	1016.94	959.888	945.146	1268.72	1399.22	1208.98	1333.11	1278.91	1186.9	1173.93	1084.93	1165	14315.9	14599.7	13700.5	7857.05	1421.06	1223.33	25.4882	23.7885
ENSG00000111335	ENST00000342315; ENST00000680685; ENST00000620097; ENST00000449768; ENST00000681673; ENST00000680138; ENST00000392583; ENST00000680514; ENST00000552756; ENST00000551603; ENST00000680122; ENST00000680898; ENST00000679877; ENST00000680666; ENST00000681023	OAS2	protein_coding	protein_coding	2'-5'-oligoadenylate synthetase 2 [Source:HGNC Symbol;Acc:HGNC:8087]	0.4729	3412	GO:0002376; GO:0009615; GO:0045087; GO:0051607; GO:0060337; GO:0006139; GO:0032760; GO:0042742; GO:0032728; GO:0045071; GO:0060700; GO:0070106; GO:1903487; GO:0006401; GO:0009617	GO:0016779; GO:0003723; GO:0003725; GO:0046872; GO:0000166; GO:0005524; GO:0016740; GO:0005515; GO:0001730	GO:0005737; GO:0016020; GO:0048471; GO:0005829; GO:0005654; GO:0043231	4939	TRUE	1.82269	7.75668e-05	0.0270518	chr12	112978395	113011723	33329	+	509.637	435.537	398.463	518.33	654.332	528.591	529.342	607.133	745.259	476.509	481.465	494.301	626.048	803.184	605.946	786.47	797.377	709.421	556.507	524.437	621.336	9706.3	8216.26	9847.3	5284.33	836.31	723.286	7.56769	6.39831
ENSG00000061273	ENST00000354334; ENST00000080059; ENST00000459625; ENST00000548938; ENST00000470668; ENST00000548080; ENST00000549883; ENST00000552960; ENST00000477203; ENST00000380610; ENST00000547259; ENST00000427332; ENST00000471235; ENST00000488927; ENST00000477937; ENST00000491464; ENST00000463732; ENST00000485796; ENST00000425451; ENST00000430670; ENST00000422254; ENST00000440293; ENST00000447463; ENST0000…	HDAC7	protein_coding	protein_coding	histone deacetylase 7 [Source:HGNC Symbol;Acc:HGNC:14067]	0.6379	1595	GO:0006325; GO:0006476; GO:0016575; GO:0000122; GO:0016925; GO:0019222; GO:0090050; GO:1901223; GO:0045668; GO:0032703; GO:0001570; GO:0007043; GO:0045892	GO:0046872; GO:0033558; GO:0016787; GO:0005515; GO:0004407; GO:0019901; GO:0019789; GO:0071889; GO:0140297; GO:0005080; GO:0003682; GO:0003714	GO:0005634; GO:0005737; GO:0005829; GO:0000118; GO:0005654	51564	TRUE	-0.189716	7.83297e-05	0.0270518	chr12	47782722	47833132	50411	-	517.272	413.01	516.241	696.199	675.242	719.31	523.7	561.483	540.679	582.271	609.18	572.519	654.856	656.618	707.583	534.993	502.244	570.953	444.374	474.055	477.95	586.432	592.883	570.808	544.272	537.697	538.774	16.4312	12.9792
ENSG00000146192	ENST00000489356; ENST00000497659; ENST00000373535; ENST00000274963; ENST00000459781; ENST00000487975; ENST00000464083; ENST00000494343; ENST00000470273; ENST00000493635; ENST00000487920	FGD2	protein_coding	protein_coding	FYVE, RhoGEF and PH domain containing 2 [Source:HGNC Symbol;Acc:HGNC:3664]	0.581	2217	GO:0030036; GO:0007010; GO:0051056; GO:0046847; GO:0008360; GO:0043087; GO:0043507	GO:0005085; GO:0046872; GO:0005515; GO:0031267; GO:1901981	GO:0005634; GO:0005737; GO:0016020; GO:0005769; GO:0005794; GO:0005886; GO:0042995; GO:0005768; GO:0005856; GO:0031901; GO:0030027; GO:0001726; GO:0032587; GO:0005829	221472	TRUE	0.339653	7.98562e-05	0.0270518	chr6	37005646	37029069	23424	+	457.146	504.998	459.002	432.145	390.334	395.96	543.446	485.707	482.227	547.426	447.002	506.25	523.033	504.189	521.743	525.284	460.822	593.432	611.881	587.415	540.084	740.884	872.598	763.368	756.432	532.896	526.781	10.4472	11.4176
ENSG00000134326	ENST00000458098; ENST00000256722; ENST00000478738; ENST00000491738; ENST00000465619; ENST00000404168; ENST00000470479	CMPK2	protein_coding	protein_coding	cytidine/uridine monophosphate kinase 2 [Source:HGNC Symbol;Acc:HGNC:27015]	0.5318	1519	GO:0016310; GO:0006221; GO:0046940; GO:0006165; GO:0009142; GO:0006227; GO:0006233; GO:0006235; GO:0071222	GO:0000166; GO:0005524; GO:0016301; GO:0016740; GO:0004550; GO:0004798; GO:0009041; GO:0004127; GO:0033862; GO:0036430; GO:0036431; GO:0050145	GO:0005654; GO:0005739; GO:0005737	129607	TRUE	1.97437	8.51659e-05	0.0280913	chr2	6840570	6866635	26066	-	82.0763	93.8657	71.9143	110.213	86.2567	82.2898	92.1413	90.3852	126.297	80.193	99.3337	119.501	173.964	169.04	116.156	116.514	155.333	166.341	135.666	100.765	125.462	2608.78	2348.48	2842.64	1129.72	121.942	158.68	2.73761	3.09741
ENSG00000130589	ENST00000427522; ENST00000467148; ENST00000478861; ENST00000454223; ENST00000479540; ENST00000370082	HELZ2	protein_coding	protein_coding	helicase with zinc finger 2 [Source:HGNC Symbol;Acc:HGNC:30021]	0.6504	4000	GO:0090501; GO:0045944; GO:0000184	GO:0003723; GO:0004540; GO:0004386; GO:0046872; GO:0000166; GO:0005524; GO:0003677; GO:0016787; GO:0005515; GO:0030374; GO:0003724	GO:0005634; GO:0016020; GO:0005737; GO:0005654	85441	TRUE	1.54596	9.00844e-05	0.0282815	chr20	63558086	63574239	16154	-	302.537	398.93	330.627	597.936	659.563	551.826	548.23	598.003	760.916	370.747	370.981	383.491	630.442	627.305	564.323	585.483	506.984	584.465	382.079	368.709	435.141	5852.25	6286.75	5133.85	2951.91	654.856	748.302	3.83204	4.99903
ENSG00000157601	ENST00000679911; ENST00000680347; ENST00000681867; ENST00000681415; ENST00000680182; ENST00000679464; ENST00000486275; ENST00000681191; ENST00000679445; ENST00000681857; ENST00000468506; ENST00000398600; ENST00000679626; ENST00000413778; ENST00000419044; ENST00000455164; ENST00000681849; ENST00000679705; ENST00000424365; ENST00000681266; ENST00000417963; ENST00000484465; ENST00000680942; ENST0000…	MX1	protein_coding	protein_coding	MX dynamin like GTPase 1 [Source:HGNC Symbol;Acc:HGNC:7532]	0.5176	3059	GO:0002376; GO:0009615; GO:0045087; GO:0051607; GO:0045071; GO:0007165; GO:0006952; GO:0006915; GO:0034340; GO:0070106; GO:0140374	GO:0005525; GO:0003924; GO:0000166; GO:0005515; GO:0042802; GO:0008017	GO:0005634; GO:0005737; GO:0016020; GO:0005783; GO:0005789; GO:0005829; GO:0031965; GO:0048471; GO:0005874	4599	TRUE	1.72458	9.02552e-05	0.0282815	chr21	41420020	41470071	50052	+	1047.54	1037.22	994.192	1343.29	1573.53	1286.63	1302.2	1458.05	1893.65	1111.08	1043	996.206	1840.47	2176.15	1742.8	2044.01	1910.6	1959.22	1158.7	1118.72	1291.66	25789.7	22792.5	23611.6	11993.8	2360.11	1918	17.3501	16.9958
ENSG00000137965	ENST00000470323; ENST00000370747; ENST00000438486; ENST00000495254; ENST00000467790; ENST00000472152; ENST00000485662; ENST00000476911; ENST00000446486	IFI44	protein_coding	protein_coding	interferon induced protein 44 [Source:HGNC Symbol;Acc:HGNC:16938]	0.3889	885	GO:0006955; GO:0009615; GO:0009617	GO:0005515	GO:0005737	10561	TRUE	1.95661	9.40153e-05	0.0287412	chr1	78649796	78664078	14283	+	112.616	113.578	119.979	253.164	233.503	234.284	172.059	171.641	227.544	141.79	150.014	144.488	204.989	212.033	170.362	162.149	160.511	115.989	134.282	141.987	149.359	2930.95	2504.22	3438.52	1369.63	183.393	168.828	6.44136	6.42697
ENSG00000124201	ENST00000371754; ENST00000469991; ENST00000371752; ENST00000396105; ENST00000371744; ENST00000455070	ZNFX1	protein_coding	protein_coding	zinc finger NFX1-type containing 1 [Source:HGNC Symbol;Acc:HGNC:29271]	0.5091	4230	GO:0002376; GO:0045087; GO:0051607; GO:0042742; GO:0045071; GO:0002218; GO:0031048	GO:0004386; GO:0003723; GO:0008270; GO:0046872	GO:0005634; GO:0005737; GO:0016020; GO:0005739; GO:0005741; GO:0010494; GO:0031380	57169	TRUE	0.357017	9.80767e-05	0.0292689	chr20	49237946	49278426	40481	-	4702.21	4927.95	4762.12	4889.76	4788.56	4404.49	5030.15	5127.5	5151.93	4416.42	4561.24	4339.85	4995.08	4894.34	5009.22	5137.87	4986.19	5314.81	4863.21	4564.23	4590.71	8613.08	9550.96	8047.03	7247.43	5230.06	5163.35	56.3214	58.395
ENSG00000165185	ENST00000337530; ENST00000536272; ENST00000374244	KIAA1958	protein_coding	protein_coding	KIAA1958 [Source:HGNC Symbol;Acc:HGNC:23427]	0.461	7363		GO:0005515		158405	TRUE	0.764225	0.000100603	0.0293245	chr9	112486827	112669397	182571	+	47.7188	51.6262	29.1926	42.5577	62.7322	53.369	38.6046	38.4988	48.3133	33.9569	41.5579	56.4915	66.4829	73.2832	42.656	33.0648	25.8889	32.4496	55.3739	33.2435	43.1906	147.211	135.005	175.67	79.6715	45.2382	48.9156	0.328357	0.351451
ENSG00000146409	ENST00000275227; ENST00000650136; ENST00000650278; ENST00000647932; ENST00000650298; ENST00000367918; ENST00000460518	SLC18B1	protein_coding	protein_coding	solute carrier family 18 member B1 [Source:HGNC Symbol;Acc:HGNC:21573]	0.4292	1832	GO:0055085	GO:0022857	GO:0016020; GO:0016021	116843	TRUE	0.361826	0.000109731	0.0312584	chr6	132769370	132813339	43970	-	214.735	229.971	213.541	174.595	187.325	204.273	155.136	173.467	165.961	181.306	186.505	221.62	147.37	128.978	134.547	134.962	155.333	157.35	228.417	280.54	242.56	224.437	195.957	224.45	181.722	131.544	148.532	5.93866	6.29212
ENSG00000214717	ENST00000381222; ENST00000381223; ENST00000652001; ENST00000515319; ENST00000381218; ENST00000461691	ZBED1	protein_coding	protein_coding	zinc finger BED-type containing 1 [Source:HGNC Symbol;Acc:HGNC:447]	0.5931	3033	GO:0006354; GO:0006355; GO:0016925; GO:0006357; GO:0045944; GO:0044828; GO:1990466	GO:0003677; GO:0046983; GO:0046872; GO:0016740; GO:0042802; GO:0005515; GO:0003713; GO:0000981; GO:0000978; GO:1990837; GO:0001228; GO:0043565; GO:0019789; GO:0061665; GO:0003712	GO:0005634; GO:0005654; GO:0031965; GO:0005813; GO:0016605; GO:0000785	9189	TRUE	0.204079	0.000120549	0.0335769	chrX	2486414	2500976	14563	-	1254.82	1314.68	1300.44	989.634	1008.63	1202.94	1229.04	1193.42	1232.7	1308.61	1341.04	1210.11	1082.22	1109.12	1087.76	1120.73	1144.29	1271.01	1360.63	1437.56	1362.83	1480.83	1525.24	1377.83	1279.07	1182.99	1298.62	20.9614	21.7269
ENSG00000107201	ENST00000679665; ENST00000379883; ENST00000379868; ENST00000679771; ENST00000681352; ENST00000680733; ENST00000679859; ENST00000681448; ENST00000680883; ENST00000679662	DDX58	protein_coding	protein_coding	DExD/H-box helicase 58 [Source:HGNC Symbol;Acc:HGNC:19102]	0.4004	3401	GO:0002376; GO:0009615; GO:0045087; GO:0051607; GO:0098542; GO:0030334; GO:0032755; GO:0032760; GO:0045944; GO:0032728; GO:0010628; GO:0051091; GO:0032727; GO:0002230; GO:0140374; GO:0071360; GO:0043330; GO:0002735; GO:0009597; GO:0010467; GO:0032725; GO:0032757; GO:0034344; GO:0039528; GO:0039529; GO:0060760	GO:0005524; GO:0003676; GO:0003723; GO:0046872; GO:0000166; GO:0008270; GO:0016787; GO:0003724; GO:0004386; GO:0005515; GO:0031625; GO:0005525; GO:0042802; GO:0016887; GO:0003727; GO:0003725; GO:0003690	GO:0005737; GO:0016020; GO:0005886; GO:0042995; GO:1990904; GO:0005856; GO:0070161; GO:0005923; GO:0032587; GO:0005829; GO:0015629		TRUE	1.5428	0.000128104	0.0348701	chr9	32455302	32526208	70907	-	192.784	191.486	195.929	265.167	268.355	220.731	226.592	208.171	293.303	238.256	167.487	219.447	288.092	336.126	302.973	271.866	300.311	237.377	220.111	208.412	264.067	3589.78	3193.25	3355.35	1159.27	335.1	308.135	2.87195	2.82215
ENSG00000185722	ENST00000341657; ENST00000648043; ENST00000570535; ENST00000574367; ENST00000572412; ENST00000575298; ENST00000572564; ENST00000571547; ENST00000574736; ENST00000573722; ENST00000575509; ENST00000570934; ENST00000573250; ENST00000575955	ANKFY1	protein_coding	protein_coding	ankyrin repeat and FYVE domain containing 1 [Source:HGNC Symbol;Acc:HGNC:20763]	0.5141	2787	GO:0006897; GO:0016197; GO:0042147; GO:0090160; GO:0034058; GO:0048549	GO:0005515; GO:0046872; GO:0031267; GO:1901981	GO:0005737; GO:0016020; GO:0005765; GO:0005769; GO:0043231; GO:0005768; GO:0010008; GO:0005829; GO:0070062; GO:0030904; GO:0044354	51479	TRUE	0.293589	0.000130756	0.0348701	chr17	4163821	4263995	100175	-	1640.57	1716.36	1601.07	1934.74	1987.39	1805.54	1814.62	1840.57	1872.55	1648.03	1583.84	1719.15	1723.34	1635.68	1641.39	1740.91	1620.64	1635.53	1785.81	1684.39	1626.24	2539.72	2635.89	2719.59	2213.8	1723.53	1744.55	29.8242	30.869
ENSG00000128383	ENST00000495988; ENST00000402255; ENST00000488758; ENST00000618553; ENST00000249116	APOBEC3A	protein_coding	protein_coding	apolipoprotein B mRNA editing enzyme catalytic subunit 3A [Source:HGNC Symbol;Acc:HGNC:17343]	0.5338	969	GO:0002376; GO:0045087; GO:0051607; GO:0080111; GO:0045071; GO:0010529; GO:0071466; GO:0009972; GO:0016554; GO:0044355; GO:0045869; GO:0070383	GO:0008270; GO:0016787; GO:0046872; GO:0003824; GO:0005515; GO:0003723; GO:0004126; GO:0047844	GO:0005634; GO:0005737; GO:0005654; GO:0000932	200315	TRUE	1.18821	0.00013827	0.0354153	chr22	38952741	38992778	40038	+	277.391	216.605	167.923	79.0045	50.5555	61.0475	295.873	231.506	228.64	165.502	168.905	175.182	75.2314	73.2538	89.259	325.349	179.784	403.757	246.805	213.956	224.488	452.301	349.267	383.024	1099.84	285.232	295.082	14.4918	11.1953
ENSG00000134321	ENST00000680607; ENST00000680320; ENST00000442639; ENST00000679863; ENST00000474872; ENST00000679373; ENST00000382040; ENST00000489749; ENST00000477834	RSAD2	protein_coding	protein_coding	radical S-adenosyl methionine domain containing 2 [Source:HGNC Symbol;Acc:HGNC:30908]	0.4469	2625	GO:0002376; GO:0009615; GO:0045087; GO:0051607; GO:0045071; GO:0034157; GO:0050709; GO:2000553; GO:0034165; GO:0050778; GO:0035710; GO:0043367	GO:0003824; GO:0051536; GO:0046872; GO:0016829; GO:0005515; GO:0051539; GO:0043621	GO:0016020; GO:0005794; GO:0005783; GO:0005789; GO:0001650; GO:0005739; GO:0005743; GO:0005741; GO:0005811	91543	TRUE	1.99587	0.000138451	0.0354153	chr2	6865557	6898239	32683	+	267.225	284.4	252.067	307.725	320.631	219.762	278.304	223.681	419.236	287.068	283.811	279.198	700.287	922.392	646.601	548.587	937.177	697.732	341.933	301.15	323.811	15033.7	14716.7	16822.3	5496.44	796.943	571.986	5.15774	5.43062
ENSG00000163644	ENST00000608933; ENST00000295908; ENST00000508256; ENST00000510548; ENST00000511506; ENST00000506423; ENST00000513546; ENST00000514204; ENST00000505022; ENST00000509340	PPM1K	protein_coding	protein_coding	protein phosphatase, Mg2+/Mn2+ dependent 1K [Source:HGNC Symbol;Acc:HGNC:25415]	0.4689	2028	GO:0035970	GO:0043169; GO:0004722; GO:0046872; GO:0016787; GO:0004721; GO:0017018; GO:0005515	GO:0005739; GO:0005759	152926	TRUE	0.617177	0.000150746	0.037789	chr4	88257620	88284769	27150	-	56.3168	65.706	54.8838	91.6815	106.015	71.6697	76.1576	57.6228	80.0959	67.5339	68.8738	74.5759	120.777	135.224	79.5101	85.6645	98.3774	57.545	80.3252	72.1388	78.8617	213.005	243.45	313.49	129.802	80.1084	99.6363	1.40696	1.624
ENSG00000164342	ENST00000698351; ENST00000513189; ENST00000296795; ENST00000698352; ENST00000698353; ENST00000698354; ENST00000512264; ENST00000504367; ENST00000508051	TLR3	protein_coding	protein_coding	toll like receptor 3 [Source:HGNC Symbol;Acc:HGNC:11849]	0.3913	3692	GO:0050896; GO:0045087; GO:0006955; GO:0051607; GO:0002224; GO:0050729; GO:0001819; GO:0002756; GO:0032722; GO:0034138; GO:0043330; GO:0007165; GO:0002376; GO:0009605; GO:0006954; GO:0097527; GO:0010628; GO:0071260; GO:0045944; GO:0032729; GO:0007252; GO:0032728; GO:0032735; GO:0032755; GO:0032757; GO:0032760; GO:0045671; GO:1901224; GO:0007250; GO:0097191; GO:0032727; GO:0000165; GO:0001774; GO:…	GO:0005515; GO:0003725; GO:0004888; GO:0003723; GO:0042802; GO:0038023	GO:0016021; GO:0005737; GO:0016020; GO:0005765; GO:0005769; GO:0005783; GO:0005789; GO:0005768; GO:0010008; GO:0005615; GO:0031012; GO:0005887; GO:0000139; GO:0036020	7098	TRUE	0.885225	0.000157224	0.0381912	chr4	186068911	186088073	19163	+	21.9507	36.6076	29.3527	28.3718	36.5938	28.4393	27.2696	36.5291	32.3585	39.5532	25.3402	48.8868	63.1587	62.5763	54.2061	39.8299	46.6	35.087	47.0678	26.3364	41.8207	208.751	197.065	288.267	74.3437	51.8493	43.3685	0.301229	0.497004
ENSG00000067066	ENST00000264052; ENST00000427101; ENST00000340126; ENST00000432979; ENST00000409824; ENST00000409341; ENST00000409112; ENST00000409897; ENST00000470940; ENST00000466710; ENST00000413284; ENST00000452345; ENST00000462751; ENST00000494508; ENST00000492546; ENST00000459786; ENST00000431952; ENST00000494901; ENST00000488180	SP100	protein_coding	protein_coding	SP100 nuclear antigen [Source:HGNC Symbol;Acc:HGNC:11206]	0.4347	1748	GO:0006357; GO:0000723; GO:0045893; GO:0000122; GO:0043433; GO:0010596; GO:0034341; GO:0043392; GO:0045765; GO:0060337; GO:0006978; GO:0034340; GO:0045185; GO:0046826; GO:0060333; GO:1902041; GO:1902044; GO:0032526; GO:0034097; GO:0048384; GO:0032897; GO:0045944; GO:0045892; GO:0051091	GO:0003677; GO:0005515; GO:0000981; GO:0019904; GO:0042802; GO:0019900; GO:0046983; GO:0070087; GO:0061629; GO:0042803; GO:0046872	GO:0005634; GO:0000781; GO:0005737; GO:0005654; GO:0016604; GO:0030870; GO:0016605; GO:0034399	6672	TRUE	0.289862	0.000158444	0.0381912	chr2	230415942	230545606	129665	+	2055.74	2011.54	1938.21	1856.32	1878.11	1894.6	1630.65	1595.04	1648.19	1800.3	1847.89	1927.3	1986.59	2150.63	2044.1	1804.03	1941.67	1861.25	1879.99	1913.39	1960.8	3422.06	3189.18	3282.32	2367.79	1945.35	1886.15	59.5851	57.6816
ENSG00000173801	ENST00000393930; ENST00000310706; ENST00000393931; ENST00000585793; ENST00000449889; ENST00000437187; ENST00000420370; ENST00000424457; ENST00000591690; ENST00000437369; ENST00000589036; ENST00000465293	JUP	protein_coding	protein_coding	junction plakoglobin [Source:HGNC Symbol;Acc:HGNC:6207]	0.6234	1394	GO:0007155; GO:0098609; GO:0002159; GO:0045944; GO:0060070; GO:0045766; GO:0051091; GO:0001954; GO:0072659; GO:0050982; GO:0016477; GO:0086091; GO:0042307; GO:0090263; GO:0042127; GO:0043537; GO:0071681; GO:0071603; GO:0086073; GO:0098911; GO:0043588	GO:0005515; GO:0005198; GO:0045296; GO:0045294; GO:0003713; GO:0042803; GO:0019903; GO:0140297; GO:0050839; GO:0086083; GO:0106006; GO:0019901; GO:0044877; GO:1990782	GO:0005737; GO:0005634; GO:0016020; GO:0005886; GO:0005856; GO:0005925; GO:0005912; GO:0070161; GO:0005576; GO:0016342; GO:0030057; GO:0070062; GO:0005829; GO:1904813; GO:0035580; GO:0009898; GO:0005911; GO:0001533; GO:0014704; GO:0005915; GO:0032993; GO:0071665; GO:0005882; GO:0005916; GO:0015629; GO:0016327; GO:0016328; GO:0030018	3728	TRUE	0.433575	0.000166394	0.0386338	chr17	41754604	41786931	32328	-	289.176	300.37	310.405	493.232	597.699	635.084	463.528	603.482	580.342	320.772	299.014	304.185	555.133	553.044	562.388	547.616	564.377	592.533	350.239	302.295	298.719	1295.94	1078.66	980.97	794.029	558.821	643.023	10.5102	10.8005
ENSG00000173821	ENST00000582970; ENST00000508628; ENST00000319921; ENST00000559070; ENST00000573548; ENST00000574060; ENST00000571908; ENST00000558116; ENST00000560694; ENST00000558488; ENST00000559603; ENST00000411702; ENST00000573038; ENST00000559864; ENST00000574909; ENST00000572622; ENST00000427003; ENST00000570776; ENST00000560083; ENST00000573919	RNF213	protein_coding	protein_coding	ring finger protein 213 [Source:HGNC Symbol;Acc:HGNC:14539]	0.5172	3690	GO:0016567; GO:0006629; GO:0019216; GO:0008152; GO:0051865; GO:0002376; GO:0006511; GO:0140042; GO:0001525; GO:0042742; GO:0002040; GO:0070534; GO:0098792; GO:0120323; GO:2000051	GO:0046872; GO:0004842; GO:0016887; GO:0000166; GO:0005524; GO:0016740; GO:0016787; GO:0003824; GO:0061630	GO:0005730; GO:0005829; GO:0005737; GO:0016020; GO:0005811	57674	TRUE	0.68015	0.000166445	0.0386338	chr17	80260852	80398794	137943	+	6120.93	6839.69	5363.26	6810.19	6748.98	5409.76	6562.78	6502.99	7188.44	6934.95	6938.74	7138.56	8345.31	7393.9	7681.64	7468.25	7743.43	8123.4	8243.78	7613.61	6945.81	20374.1	21278.5	20704.3	16923.5	8264.43	8444.92	84.0433	92.9094
ENSG00000133101	ENST00000630422; ENST00000440264; ENST00000255465; ENST00000625767	CCNA1	protein_coding	protein_coding	cyclin A1 [Source:HGNC Symbol;Acc:HGNC:1577]	0.4917	1734	GO:0051301; GO:0007049; GO:0007283; GO:0000079; GO:0044772; GO:0007141	GO:0005515; GO:0016538	GO:0005634; GO:0005737; GO:0005654; GO:0005829; GO:0015630; GO:0000307; GO:0097124; GO:0097123	8900	TRUE	0.28581	0.000177224	0.0401894	chr13	36431520	36442870	11351	+	561.173	698.361	611.271	486.685	544.55	500.517	717.385	712.126	770.31	489.293	498.696	507.336	480.892	486.601	590.459	652.479	761.133	695.934	512.207	549.629	590.268	830.176	850.952	696.136	748.375	723.97	756.498	16.3968	20.1874
ENSG00000159228	ENST00000466328; ENST00000530908; ENST00000439427; ENST00000290349; ENST00000399191	CBR1	protein_coding	protein_coding	carbonyl reductase 1 [Source:HGNC Symbol;Acc:HGNC:1548]	0.5655	1118	GO:0006629; GO:2000379; GO:0030855; GO:0006805; GO:0042373; GO:0008211; GO:0019371	GO:0016491; GO:0016616; GO:0004090; GO:0016655; GO:0008106; GO:0047020; GO:0047021; GO:0050221	GO:0005737; GO:0005829; GO:0070062; GO:1903561	873	TRUE	0.360407	0.000180132	0.0401894	chr21	36069941	36073166	3226	+	782.889	880.114	777.809	1191.61	1283.94	1321.47	1338.61	1347.56	1294.32	801.929	789.29	746.339	1083.16	1027.92	1050.25	1217.57	1040.73	951.907	824.627	773.625	782.644	1719.87	1942.36	1941.8	1481.53	1133	1140.28	35.4789	39.459
ENSG00000183486	ENST00000436410; ENST00000435611; ENST00000494252; ENST00000330714; ENST00000495892; ENST00000418103; ENST00000416447; ENST00000680862; ENST00000493753; ENST00000680539; ENST00000482953; ENST00000496774; ENST00000481838; ENST00000474368; ENST00000681171; ENST00000681460; ENST00000398632; ENST00000680215	MX2	protein_coding	protein_coding	MX dynamin like GTPase 2 [Source:HGNC Symbol;Acc:HGNC:7533]	0.4921	2166	GO:0051028; GO:0015031; GO:0002376; GO:0009615; GO:0045087; GO:0051607; GO:0051726; GO:0006952; GO:0035455; GO:0046822	GO:0005525; GO:0003924; GO:0000166; GO:0005515; GO:0008017	GO:0005634; GO:0005737; GO:0005643; GO:0016020; GO:0005829; GO:0005874	4600	TRUE	1.44148	0.000188485	0.0401894	chr21	41361999	41409393	47395	+	716.157	749.987	768.903	829.241	819.875	817.893	822.924	882.27	1041.07	768.375	755.25	815.868	949.597	929.998	931.163	988.522	1040.55	1063.72	863.223	925.313	896.157	9195.26	7509.35	8951.34	4364.36	1068.67	984.347	16.7518	17.3558
ENSG00000206190	ENST00000356865; ENST00000555815; ENST00000673805; ENST00000674021; ENST00000673680; ENST00000555450; ENST00000674138; ENST00000555756; ENST00000620538; ENST00000673676; ENST00000673763; ENST00000673849; ENST00000673747; ENST00000673898; ENST00000673716; ENST00000673679; ENST00000553577; ENST00000389967; ENST00000619904	ATP10A	protein_coding	protein_coding	ATPase phospholipid transporting 10A (putative) [Source:HGNC Symbol;Acc:HGNC:13542]	0.5552	2979	GO:0006869; GO:0015914; GO:0045332; GO:0034220; GO:0008360; GO:1903527	GO:0046872; GO:0000166; GO:0005524; GO:0000287; GO:0005515; GO:0016887; GO:0140326; GO:0090554; GO:0140345; GO:0140351	GO:0016020; GO:0016021; GO:0005783; GO:0005789; GO:0005886; GO:0005887; GO:1990531	57194	TRUE	0.415867	0.000200134	0.0401894	chr15	25677273	25865184	187912	-	105.936	115.674	134.424	116.761	77.544	113.319	109.065	100.428	101.247	101.113	115.551	140.142	134.074	139.486	145.195	103.892	82.8443	107.897	144.96	140.842	136.216	218.404	243.169	193.687	166.505	124.823	90.4107	1.8017	1.94633
ENSG00000126709	ENST00000339145; ENST00000361157; ENST00000679644; ENST00000362020	IFI6	protein_coding	protein_coding	interferon alpha inducible protein 6 [Source:HGNC Symbol;Acc:HGNC:4054]	0.5624	843	GO:0043066; GO:0006915; GO:0002376; GO:0045087; GO:0051607; GO:0098586; GO:0072593; GO:0097190; GO:2001240; GO:0006955; GO:0097193; GO:0001836; GO:0042058; GO:0043154; GO:0051902	GO:0005515	GO:0016021; GO:0016020; GO:0005739; GO:0005743; GO:0031966; GO:0005886	2537	TRUE	0.802053	0.000201036	0.0401894	chr1	27666064	27672212	6149	-	5057.08	6155.9	6094.4	4905.04	4872.2	4683.74	3851.89	3951.26	3937.99	5078.75	5190.7	5030.52	6577.01	7016.25	6140.32	4643.63	4126.68	5052.15	5787.36	6203.56	5652.61	24325.8	19522.1	22235.7	10085.5	4470.11	4826.59	303.865	365.94
ENSG00000135094	ENST00000257549; ENST00000553112; ENST00000552280; ENST00000547342; ENST00000546639; ENST00000546785	SDS	protein_coding	protein_coding	serine dehydratase [Source:HGNC Symbol;Acc:HGNC:10691]	0.5899	869	GO:0006520; GO:0006629; GO:0006094; GO:0009097; GO:0006565; GO:0006567; GO:0042866	GO:0030170; GO:0016829; GO:0042803; GO:0005515; GO:0003941; GO:0004794	GO:0005737; GO:0005829; GO:0005739	10993	TRUE	0.301382	0.000201618	0.0401894	chr12	113392445	113426301	33857	-	4907.4	5933.25	5896.96	3584.67	3431.97	3089.26	7412.67	7424.37	7465.12	4868.53	5473.49	5429.7	4782.34	5771.79	4653.98	8164.72	6855.38	8332.33	5506.93	6186.75	5734.21	6117.72	8589.07	7683.69	10633.9	8676.12	7768.86	285.952	342.037
ENSG00000108700	ENST00000394620	CCL8	protein_coding	protein_coding	C-C motif chemokine ligand 8 [Source:HGNC Symbol;Acc:HGNC:10635]	0.3968	862	GO:0006955; GO:0006887; GO:0006935; GO:0006816; GO:0006954; GO:0007267; GO:0007186; GO:0006874; GO:0002548; GO:0007165; GO:0030593; GO:0043547; GO:0048245; GO:0048247; GO:0070098; GO:0070374; GO:0071346; GO:0071347; GO:0071356; GO:0009615; GO:0044828	GO:0008009; GO:0005515; GO:0004672; GO:0008201; GO:0005125; GO:0048020; GO:0016004	GO:0005576; GO:0005615	6355	TRUE	2.04834	0.000202373	0.0401894	chr17	34319435	34321402	1968	+	6.68063	4.69329	6.97127	3.27367	3.48512	1.93623	2.82065	0	4.17512	19.7577	14.1905	20.6411	47.6461	58.6266	28.071	21.3609	31.0666	15.2854	26.3026	19.466	26.2873	366.822	542.844	443.202	290.04	21.1238	9.22558	0.392665	0.27291
ENSG00000182179	ENST00000333486; ENST00000497908; ENST00000488536; ENST00000483751; ENST00000478875; ENST00000473992; ENST00000489826; ENST00000460516; ENST00000460703; ENST00000478688; ENST00000494212	UBA7	protein_coding	protein_coding	ubiquitin like modifier activating enzyme 7 [Source:HGNC Symbol;Acc:HGNC:12471]	0.581	932	GO:0016567; GO:0036211; GO:0006974; GO:0032446; GO:0032020; GO:0019941	GO:0000166; GO:0005524; GO:0008641; GO:0016874; GO:0005515; GO:0004842; GO:0019782	GO:0005634; GO:0005737; GO:0005654; GO:0005829	7318	TRUE	0.299601	0.000205644	0.0401894	chr3	49805209	49813953	8745	-	940.061	1128.27	876.18	1469.88	1437.61	1512.19	1285.27	1398.69	1376.75	1043.67	874.745	839.767	1596.7	1581.94	1508.09	1441.87	1253.02	1391.86	977.348	983.606	1007.28	2213	2553.42	2627.32	1718.75	1341.36	1430.89	51.0653	60.6344
ENSG00000132530	ENST00000573760; ENST00000575369; ENST00000576341; ENST00000574394; ENST00000346752; ENST00000576459; ENST00000572546; ENST00000361842; ENST00000575267; ENST00000572107; ENST00000576724; ENST00000571217; ENST00000575147; ENST00000574907; ENST00000571135; ENST00000574962; ENST00000571673; ENST00000572495; ENST00000573518	XAF1	protein_coding	protein_coding	XIAP associated factor 1 [Source:HGNC Symbol;Acc:HGNC:30932]	0.5174	987	GO:0006915; GO:0035456	GO:0008270; GO:0046872; GO:0005515	GO:0005634; GO:0005737; GO:0005654; GO:0005739; GO:0005829	54739	TRUE	1.2645	0.00020923	0.0401894	chr17	6755447	6775647	20201	+	437.104	388.604	383.407	290.265	318.888	258.486	257.709	239.201	285.996	452.102	417.607	455.18	597.07	811.979	637.855	406.923	533.31	539.484	441.607	413.367	563.982	4736.09	3367.78	4093.62	2148.86	597.227	522.168	22.4287	19.7271
ENSG00000130303	ENST00000527220; ENST00000252593; ENST00000533098	BST2	protein_coding	protein_coding	bone marrow stromal cell antigen 2 [Source:HGNC Symbol;Acc:HGNC:1119]	0.5715	779	GO:0051607; GO:0010951; GO:0043123; GO:0002376; GO:0009615; GO:0045087; GO:0032956; GO:0045071; GO:0042113; GO:0030336; GO:0030308; GO:0035456; GO:0034341; GO:0035455; GO:0070665; GO:0002737; GO:1901253	GO:0003723; GO:0042803; GO:0005515; GO:0042802; GO:0008191	GO:0016020; GO:0016021; GO:0005737; GO:0005794; GO:0043231; GO:0005886; GO:0005768; GO:0005770; GO:0016324; GO:0045121; GO:0031225; GO:0009986; GO:0070062; GO:0035577; GO:0005771	684	TRUE	0.656336	0.00021058	0.0401894	chr19	17402939	17405630	2692	-	1472.6	1707.42	1539.19	1910.73	2046.64	1957.53	1828.72	1937.35	1857.93	1529.47	1449.46	1487.24	1726.34	1963.02	1746.21	1852.57	1553.33	1766.81	1608.61	1607.67	1639.37	4989.5	4553.87	4981.18	3408.87	1757.12	1891.25	95.6906	109.764
ENSG00000149577	ENST00000532960; ENST00000324225; ENST00000620360; ENST00000525339; ENST00000278951; ENST00000628876; ENST00000431081; ENST00000524842; ENST00000531353; ENST00000528397; ENST00000530948; ENST00000531255; ENST00000529441; ENST00000526813; ENST00000527654; ENST00000524988; ENST00000529484; ENST00000525065; ENST00000525478; ENST00000532062	SIDT2	protein_coding	protein_coding	SID1 transmembrane family member 2 [Source:HGNC Symbol;Acc:HGNC:24272]	0.5727	1610	GO:0006401; GO:0050658; GO:0000902; GO:0003323; GO:0009749; GO:0042593; GO:0044342; GO:0061178	GO:0003723; GO:0003677; GO:0003725; GO:0035612; GO:0035650; GO:0051032; GO:0051033	GO:0016020; GO:0016021; GO:0005765; GO:0005886; GO:0005764	51092	TRUE	0.25496	0.000211457	0.0401894	chr11	117178736	117197445	18710	+	953.422	1060.68	945.927	1234.17	1333.93	1341.81	1186.57	1319.26	1235.84	1147.11	1032.87	961.442	1226.61	1131.49	1144.64	1178.73	1216.78	1203.95	1139.32	1244.68	1176.95	1670.01	1688.98	1460.63	1588.96	1159.03	1164.29	30.0034	33.0224
ENSG00000145016	ENST00000296343; ENST00000273582; ENST00000413360; ENST00000415452; ENST00000471364; ENST00000447048; ENST00000449205; ENST00000467303; ENST00000474214; ENST00000472149	RUBCN	protein_coding	protein_coding	rubicon autophagy regulator [Source:HGNC Symbol;Acc:HGNC:28991]	0.5465	2712	GO:0006914; GO:0002376; GO:0006897; GO:0006909; GO:0010507; GO:0045806; GO:0043553; GO:1901097; GO:0071985	GO:0005515; GO:1901981	GO:0005769; GO:0043231; GO:0005654; GO:0005829; GO:0005768; GO:0005770; GO:0005764	9711	TRUE	0.359217	0.000213593	0.0401894	chr3	197668867	197749727	80861	-	772.201	853.239	761.238	814.335	831.002	807.482	759.023	741.528	789.098	788.483	777.438	785.511	760.191	798.397	727.975	744.835	755.955	725.919	778.003	840.743	747.991	1318.11	1492.74	1319.14	1004.66	759.496	807.29	14.4262	15.77
ENSG00000243649	ENST00000475617; ENST00000472581; ENST00000497841; ENST00000698636; ENST00000483004; ENST00000452035; ENST00000698629; ENST00000698630; ENST00000698631; ENST00000698632; ENST00000698628; ENST00000425368; ENST00000698633; ENST00000460718; ENST00000461483; ENST00000465750; ENST00000482886; ENST00000467150; ENST00000467360; ENST00000482312; ENST00000498317	CFB	protein_coding	protein_coding	complement factor B [Source:HGNC Symbol;Acc:HGNC:1037]	0.5259	1811	GO:0006508; GO:0002376; GO:0006956; GO:0045087; GO:0009617; GO:0006957	GO:0004252; GO:0008233; GO:0016787; GO:0008236; GO:0005515; GO:0001848	GO:0005576; GO:0005615; GO:0005886; GO:0070062; GO:0072562; GO:0005601	629	TRUE	0.428501	0.000215096	0.0401894	chr6	31945650	31952086	6437	+	298.849	317.621	308.071	434.04	385.525	414.354	374.185	358.507	359.776	315.152	348.242	366.344	914.77	1072.07	950.856	561.987	563.953	778.052	331.208	389.32	357.636	2107.86	1689.56	1754.59	960.788	749.312	614.299	8.36075	8.79105
ENSG00000126262	ENST00000601590; ENST00000599180; ENST00000246549	FFAR2	protein_coding	protein_coding	free fatty acid receptor 2 [Source:HGNC Symbol;Acc:HGNC:4501]	0.5138	1516	GO:0007186; GO:0007165; GO:0002376; GO:0006954; GO:0045444; GO:0002232; GO:0002385; GO:0002673; GO:0002720; GO:0002879; GO:0019915; GO:0032722; GO:0042593; GO:0071398; GO:0090276; GO:0032757; GO:0002752	GO:0004930; GO:0005515; GO:0008289	GO:0016021; GO:0016020; GO:0005886; GO:0005887; GO:0042995	2867	TRUE	0.916111	0.000218037	0.0401894	chr19	35443907	35451767	7861	+	16.2244	25.3437	21.2807	21.8726	20.9107	19.8832	18.8622	21.9116	19.8318	12.7844	9.12249	21.7275	15.5127	24.4278	20.3272	12.6224	15.5333	23.3777	13.8435	22.9012	10.7539	56.7125	67.469	53.5489	42.9689	24.9645	24.9091	0.542227	0.837956
ENSG00000168026	ENST00000683103; ENST00000431162; ENST00000479954; ENST00000430597; ENST00000493337; ENST00000431559; ENST00000490036; ENST00000459702; ENST00000425163; ENST00000440121; ENST00000466875; ENST00000471025; ENST00000473587; ENST00000472866; ENST00000493856; ENST00000481734; ENST00000465962; ENST00000490245; ENST00000460460	TTC21A	protein_coding	protein_coding	tetratricopeptide repeat domain 21A [Source:HGNC Symbol;Acc:HGNC:30761]	0.5305	1705	GO:0007286; GO:0030317; GO:0030154; GO:0007283; GO:0061512; GO:0035721	GO:0005515	GO:0005929; GO:0030991	199223	TRUE	0.586558	0.000225604	0.0409814	chr3	39107680	39138903	31224	+	43.9013	45.0555	28.252	40.3752	40.0789	43.5652	27.2663	37.4323	30.2696	27.8932	23.313	24.9866	32.1334	42.9928	43.5584	32.0414	20.7111	25.1759	38.7617	36.6419	25.0923	73.6057	74.7781	75.1963	35.8074	24.9645	40.5925	1.30456	1.32457
ENSG00000213516	ENST00000652648; ENST00000321792; ENST00000399794; ENST00000413769	RBMXL1	protein_coding	protein_coding	RBMX like 1 [Source:HGNC Symbol;Acc:HGNC:25073]	0.4364	3908	GO:0006397; GO:0008380; GO:0048026	GO:0003723; GO:0003676	GO:0005634; GO:1990904; GO:0005681	494115	TRUE	0.25157	0.000228944	0.0409941	chr1	88979456	88992960	13505	-	266.062	255.552	275.023	270.611	285.837	233.512	254.289	280.992	217.052	283.643	261.117	304.233	307.755	354.776	318.588	294.514	328.526	323.863	319.936	301.37	306.711	427.198	395.042	494.791	369.859	390.798	316.22	3.44937	3.27773
ENSG00000160710	ENST00000647682; ENST00000681235; ENST00000648714; ENST00000681901; ENST00000679899; ENST00000679375; ENST00000680270; ENST00000681056; ENST00000368474; ENST00000680305; ENST00000648231; ENST00000368471; ENST00000649022; ENST00000681786; ENST00000679465; ENST00000492630; ENST00000681429; ENST00000649408; ENST00000679805; ENST00000649042; ENST00000649749; ENST00000648311; ENST00000649724; ENST0000…	ADAR	protein_coding	protein_coding	adenosine deaminase RNA specific [Source:HGNC Symbol;Acc:HGNC:225]	0.5007	5408	GO:0051607; GO:0006396; GO:0006397; GO:0002376; GO:0009615; GO:0045087; GO:0031047; GO:0006606; GO:0006611; GO:0045070; GO:0044387; GO:0035455; GO:0016553; GO:0031054; GO:0070922; GO:0006382; GO:0001649; GO:0002244; GO:0002566; GO:0006915; GO:0030218; GO:0035196; GO:0060216; GO:0060339; GO:0061484; GO:0097284; GO:0098586; GO:1900369; GO:1903944	GO:0003723; GO:0003726; GO:0004000; GO:0046872; GO:0003677; GO:0016787; GO:0005515; GO:0003725; GO:0008251	GO:0005634; GO:0005737; GO:0016020; GO:0005654; GO:0005730; GO:0044530	103	TRUE	0.375167	0.000235137	0.04151	chr1	154581695	154628013	46319	-	7564.66	7185.42	7275.82	7349.38	7451.51	6852.33	6911.53	6838.34	7010.03	7442.4	7602.73	7347.16	7741.93	8326.57	7473.66	7078.22	7067.66	7345.07	7818.78	7665.02	7591.03	14892.5	13748.2	14029.7	11187.1	7143.68	6972.69	70.8703	66.5986
ENSG00000258659	ENST00000514226; ENST00000429814; ENST00000491385; ENST00000495668	TRIM34	protein_coding	protein_coding	tripartite motif containing 34 [Source:HGNC Symbol;Acc:HGNC:10063]	0.4482	1642	GO:0051607; GO:0045087; GO:0016567; GO:0000209; GO:0010468; GO:0010508; GO:0032880; GO:0043123; GO:0046596; GO:0051092; GO:0051091	GO:0005515; GO:0008270; GO:0046872; GO:0042802; GO:0019901; GO:0061630; GO:0042803; GO:0003674	GO:0005737; GO:0005829; GO:0005654	53840	TRUE	0.425556	0.000249153	0.0422299	chr11	5619764	5644398	24635	+	492.593	427.089	463.038	421.414	394.983	376.769	410.874	346.29	388.287	436.743	486.953	460.623	433.247	460.219	518.829	395.177	430.829	421.696	466.525	476.438	449.175	890.508	896.79	995.781	648.114	414.719	446.518	15.1994	13.0375
ENSG00000136231	ENST00000258729; ENST00000619562; ENST00000421467; ENST00000498363; ENST00000467592; ENST00000497563; ENST00000480547; ENST00000495009; ENST00000468263; ENST00000492771; ENST00000479504; ENST00000466809; ENST00000491719; ENST00000465058; ENST00000469723; ENST00000474105; ENST00000476938; ENST00000468005	IGF2BP3	protein_coding	protein_coding	insulin like growth factor 2 mRNA binding protein 3 [Source:HGNC Symbol;Acc:HGNC:28868]	0.4492	1147	GO:0051028; GO:0006417; GO:0010468; GO:0007399; GO:0017148; GO:0001817; GO:0006412; GO:0009653; GO:0051252; GO:0070934	GO:0003723; GO:0003676; GO:0005515; GO:1990247; GO:0003729; GO:0003730; GO:0045182; GO:0048027	GO:0005737; GO:0005634; GO:0005829; GO:0000932; GO:0010494	10643	TRUE	0.462797	0.000252362	0.0422299	chr7	23310209	23470491	160283	-	105.936	120.148	90.9933	122.217	141.147	128.759	114.706	108.645	145.086	96.4759	76.0207	79.3054	160.667	140.704	155.029	125.253	134.622	112.392	101.057	75.5739	99.1747	281.149	235.299	336.104	183.513	137.305	120.855	4.6794	5.25053
ENSG00000105369	ENST00000221972; ENST00000597454; ENST00000444740	CD79A	protein_coding	protein_coding	CD79a molecule [Source:HGNC Symbol;Acc:HGNC:1698]	0.6053	872	GO:0007166; GO:0002376; GO:0002250; GO:0050853; GO:0042113; GO:0042100; GO:0030183	GO:0004888; GO:0005515; GO:0042802	GO:0016020; GO:0016021; GO:0005886; GO:0045121; GO:0005771; GO:0009897; GO:0019815	973	TRUE	0.20581	0.000253982	0.0422299	chr19	41877279	41881372	4094	+	507.728	624.207	549.262	1552.8	1348.74	1093.97	1280.58	1290.04	1283.85	489.293	466.261	411.736	1226.61	1323.98	1190.6	1095.23	880.221	959.38	550.969	519.857	497.068	1555.37	1687.57	1468.6	1101.97	1006.26	1038.8	29.4902	35.8684
ENSG00000138496	ENST00000682323; ENST00000477522; ENST00000492382; ENST00000360356; ENST00000489652; ENST00000471785; ENST00000462315; ENST00000466126	PARP9	protein_coding	protein_coding	poly(ADP-ribose) polymerase family member 9 [Source:HGNC Symbol;Acc:HGNC:24118]	0.4392	3028	GO:0000122; GO:0006281; GO:0006974; GO:0045893; GO:0002376; GO:0045087; GO:0051607; GO:0006302; GO:0010629; GO:0060335; GO:0016477; GO:0000077; GO:0002230; GO:0043086; GO:0010608; GO:0042531; GO:1900182; GO:0019082; GO:0034356; GO:0140289; GO:0035563; GO:0060330	GO:0003950; GO:0016740; GO:0016757; GO:0016779; GO:0019899; GO:0005515; GO:0004857; GO:0003714; GO:0042393; GO:0044389; GO:0072570; GO:1990404; GO:0097677	GO:0005634; GO:0005737; GO:0016020; GO:0032991; GO:0005654; GO:0005829; GO:0005739; GO:0090734	83666	TRUE	1.01364	0.000254469	0.0422299	chr3	122527924	122564577	36654	-	974.418	997.793	920.218	1406.59	1427.16	1298.24	1336.99	1320.17	1403.27	1012.29	989.282	1010.33	1371.76	1503.77	1360.96	1493.32	1491.2	1195.86	1106.31	1061.47	1131.55	6354.87	5825.4	6731.21	4288.83	1550.68	1366.31	16.3043	16.5171
ENSG00000168016	ENST00000645898; ENST00000429976; ENST00000646897; ENST00000646436; ENST00000643881; ENST00000463984; ENST00000463764	TRANK1	protein_coding	protein_coding	tetratricopeptide repeat and ankyrin repeat containing 1 [Source:HGNC Symbol;Acc:HGNC:29011]	0.4868	7457	GO:0006457	GO:0005524; GO:0030544; GO:0051879		9881	TRUE	0.336102	0.00025855	0.0422299	chr3	36826819	36945057	118239	-	1027.86	1073.82	922.775	1285.46	1370.53	1199.5	1019.19	1092.84	1097.01	1026.24	939.616	995.119	1393.93	1416.81	1469.37	1035.03	1253.02	1120.33	1075.64	996.202	936.782	2498.99	2707.19	2295.77	1382.17	1143.57	1282.35	6.98365	7.21803
ENSG00000141574	ENST00000269389; ENST00000580437; ENST00000581864; ENST00000581691; ENST00000582563; ENST00000583093; ENST00000582290; ENST00000581954	SECTM1	protein_coding	protein_coding	secreted and transmembrane 1 [Source:HGNC Symbol;Acc:HGNC:10707]	0.6276	874	GO:0007165; GO:0043123; GO:0006955; GO:0007498	GO:0005515; GO:0005125	GO:0016020; GO:0016021; GO:0005886; GO:0005576; GO:0070062; GO:0005794; GO:0005615	6398	TRUE	0.725451	0.00025943	0.0422299	chr17	82321024	82334074	13051	-	190.875	176.468	196.296	144.041	89.7419	111.333	185.223	152.468	177.443	205.712	228.063	240.088	244.879	282.385	223.6	284.488	196.755	369.546	304.556	261.074	264.068	745.71	676.094	594.735	608.726	302.455	273.077	11.0548	10.1113
ENSG00000010671	ENST00000695614; ENST00000695615; ENST00000695616; ENST00000695617; ENST00000703407; ENST00000621635; ENST00000695618; ENST00000695619; ENST00000308731; ENST00000695620; ENST00000695621; ENST00000695622; ENST00000695623; ENST00000478995; ENST00000488970; ENST00000695624; ENST00000695625; ENST00000695626; ENST00000695627; ENST00000695628; ENST00000695629; ENST00000695630; ENST00000695631; ENST0000…	BTK	protein_coding	protein_coding	Bruton tyrosine kinase [Source:HGNC Symbol;Acc:HGNC:1133]	0.4628	1812	GO:0035556; GO:0006468; GO:0016310; GO:0018108; GO:0002250; GO:0006915; GO:0050790; GO:0002376; GO:0045087; GO:0042113; GO:0051092; GO:0050853; GO:0038095; GO:0007498; GO:0002755; GO:0019722; GO:0097190; GO:0045579; GO:0002721; GO:0002902; GO:0001780; GO:0001805; GO:0001812; GO:0001818; GO:0002344; GO:0002553; GO:0002639; GO:0007249; GO:0010033; GO:0030167; GO:0030889; GO:0030890; GO:0032496; GO:…	GO:0005515; GO:0005524; GO:0004672; GO:0046872; GO:0000166; GO:0016301; GO:0016740; GO:0004713; GO:0004715; GO:0008289; GO:0042802; GO:0005547; GO:0016004; GO:0043274	GO:0005737; GO:0005829; GO:0005886; GO:0005634; GO:0016020; GO:0045121; GO:0031410; GO:0048471	695	TRUE	0.161699	0.000277294	0.0445591	chrX	101349338	101390796	41459	-	1307.5	1296.28	1138.15	1642.29	1630.17	1602.23	1569.22	1647.02	1565.67	1258.68	1181.14	1113.53	1147.94	1220.54	1246.74	1353.51	1361.75	1248.01	1344.2	1308.8	1216.38	1369.55	1501.47	1461.82	1536.14	1330.8	1360.9	36.559	35.8584
ENSG00000160932	ENST00000517503; ENST00000429120; ENST00000521699; ENST00000520531; ENST00000520466; ENST00000521003; ENST00000522528; ENST00000292494; ENST00000522971; ENST00000519611; ENST00000521182; ENST00000519546; ENST00000523847; ENST00000522024; ENST00000519615	LY6E	protein_coding	protein_coding	lymphocyte antigen 6 family member E [Source:HGNC Symbol;Acc:HGNC:6727]	0.6257	909	GO:2000272; GO:0007166; GO:0046597	GO:0005515; GO:0030550	GO:0016020; GO:0005886; GO:0031225; GO:0005576	4061	TRUE	0.475421	0.000295068	0.0465148	chr8	143017982	143023832	5851	+	3631.4	4087.85	4229.73	5756.2	5671.17	5494.06	4125.67	4358.57	4502.87	3914.35	3925.71	3889.23	6780.15	7174.91	6489.24	4841.16	4701.42	5350.77	4341.31	4313.44	4275.26	15172.4	13085	13381.5	8092.48	4786.46	5101.75	202.294	225.29
ENSG00000117226	ENST00000370482; ENST00000489444; ENST00000370481; ENST00000493594; ENST00000235878; ENST00000461384; ENST00000445969; ENST00000564665; ENST00000475853; ENST00000568006; ENST00000564037	GBP3	protein_coding	protein_coding	guanylate binding protein 3 [Source:HGNC Symbol;Acc:HGNC:4184]	0.446	1561	GO:0050896; GO:0002376; GO:0051607; GO:0071347; GO:0071356; GO:0071346	GO:0003924; GO:0005525; GO:0000166; GO:0016787; GO:0042803; GO:0005515; GO:0042802	GO:0005737; GO:0016020; GO:0005794; GO:0005829; GO:0000139; GO:0048471; GO:0031410	2635	TRUE	0.359428	0.000299508	0.0465148	chr1	89006679	89022894	16216	-	474.527	410.55	366.872	506.23	429	426.338	459.961	468.848	470.721	381.207	346.984	403.806	583.705	528.322	490.822	542.645	560.157	554.783	429.384	404.222	423.178	863.301	981.197	987.837	712.867	547.438	498.017	15.4017	13.183
ENSG00000138642	ENST00000380265; ENST00000264346; ENST00000504905; ENST00000506714; ENST00000502870; ENST00000515365; ENST00000506842	HERC6	protein_coding	protein_coding	HECT and RLD domain containing E3 ubiquitin protein ligase family member 6 [Source:HGNC Symbol;Acc:HGNC:26072]	0.4878	1753	GO:0016567; GO:0006511; GO:0002244; GO:0009617	GO:0004842; GO:0016740; GO:0061630	GO:0005737; GO:0005654; GO:0005829	55008	TRUE	1.31106	0.000300598	0.0465148	chr4	88378739	88443097	64359	+	187.058	174.59	184.555	216.062	209.107	186.846	217.19	169.815	173.268	172.008	190.559	167.066	193.908	188.582	198.433	152.439	155.333	148.358	166.122	148.858	219.857	1444.36	1033.4	1491.4	676.76	182.433	167.905	5.40637	4.99215
ENSG00000124256	ENST00000395822; ENST00000371173; ENST00000461547; ENST00000453793; ENST00000541799; ENST00000480037; ENST00000546110; ENST00000538947; ENST00000432548	ZBP1	protein_coding	protein_coding	Z-DNA binding protein 1 [Source:HGNC Symbol;Acc:HGNC:16176]	0.5601	1476	GO:0006915; GO:0012501; GO:0002376; GO:0045087; GO:0051607; GO:0050729; GO:0043065; GO:0060340; GO:0050727; GO:0002218; GO:0070269; GO:0050832; GO:0060545; GO:2000659	GO:0003723; GO:0003726; GO:0003677; GO:0005515; GO:0003725; GO:0003692	GO:0005634; GO:0005737; GO:0005829	81030	TRUE	1.91535	0.000308877	0.0469661	chr20	57603846	57620576	16731	-	0.954376	4.69328	6.97127	13.3353	4.44187	7.74493	9.40217	4.56491	9.39403	3.48664	6.08166	3.25912	19.9448	30.2904	23.2312	26.2157	31.0666	18.8819	1.38435	10.3055	8.36413	352.342	382.886	361.17	111.898	23.0442	14.7609	0.0327601	0.159382
ENSG00000137752	ENST00000695717; ENST00000532439; ENST00000527625; ENST00000526568; ENST00000527979; ENST00000695719; ENST00000695721; ENST00000695722; ENST00000533400; ENST00000436863; ENST00000695718; ENST00000695720; ENST00000525825; ENST00000695715; ENST00000695716; ENST00000695714; ENST00000531166; ENST00000534497; ENST00000529871; ENST00000528974; ENST00000526511; ENST00000528424	CASP1	protein_coding	protein_coding	caspase 1 [Source:HGNC Symbol;Acc:HGNC:1499]	0.4246	1429	GO:0006508; GO:0042981; GO:0006915; GO:0043123; GO:0016540; GO:0097190; GO:0071222; GO:0032731; GO:0071346; GO:0051607; GO:0071260; GO:0007165; GO:0043280; GO:0050727; GO:0002221; GO:0050729; GO:0070269; GO:0071310; GO:0006919; GO:1903265; GO:0007231; GO:0046456; GO:0140447; GO:0140448	GO:0004197; GO:0008233; GO:0008234; GO:0016787; GO:0042802; GO:0005515; GO:0050700; GO:0008656; GO:0097199; GO:0019900; GO:0004175	GO:0032991; GO:0005737; GO:0016020; GO:0005886; GO:0005829; GO:0005730; GO:0072559; GO:0097169; GO:0005874; GO:0061702; GO:0072558; GO:0072557; GO:0097179	834	TRUE	0.331569	0.000311009	0.0469661	chr11	105025397	105035250	9854	-	1018.13	978.151	974.602	1024.52	944.857	926.4	920.712	886.342	842.363	953.724	952.049	943.646	1137.45	1151.04	1157.82	977.694	994.132	976.306	977.153	981.718	1024.01	1887.24	2073.91	1946.64	1340.6	1020.36	899.422	36.098	34.3102
ENSG00000002549	ENST00000226299; ENST00000618908; ENST00000508497; ENST00000512397; ENST00000606142; ENST00000509583; ENST00000507960; ENST00000508014; ENST00000513105; ENST00000504614; ENST00000503467	LAP3	protein_coding	protein_coding	leucine aminopeptidase 3 [Source:HGNC Symbol;Acc:HGNC:18449]	0.466	1135	GO:0006508; GO:0019538	GO:0070006; GO:0046872; GO:0008233; GO:0016787; GO:0005515; GO:0030145; GO:0004177; GO:0008235; GO:0004180	GO:0005634; GO:0005737; GO:0005654; GO:0005829; GO:0005925; GO:0030496; GO:0070062	51056	TRUE	0.533992	0.000324343	0.0483967	chr4	17577198	17607972	30775	+	3057.82	3055.33	2713.29	3788.72	3584.45	3785.33	2548.92	2558.17	2571.87	2878.81	2804.65	2711.59	4736.9	5104.42	4502	3215.79	3034.17	3107.43	3008.19	3166.09	3099.51	10011.6	10597.4	11358.1	5449.89	3320.28	2875.62	136.498	134.931
ENSG00000089127	ENST00000680189; ENST00000452357; ENST00000445409; ENST00000679971; ENST00000681831; ENST00000675868; ENST00000550883; ENST00000553152; ENST00000202917; ENST00000679467; ENST00000680659; ENST00000540589; ENST00000552526; ENST00000681228; ENST00000549820; ENST00000679767; ENST00000681505; ENST00000680934; ENST00000680522; ENST00000681934; ENST00000681700; ENST00000679987; ENST00000680455; ENST0000…	OAS1	protein_coding	protein_coding	2'-5'-oligoadenylate synthetase 1 [Source:HGNC Symbol;Acc:HGNC:8086]	0.4934	2019	GO:0002376; GO:0009615; GO:0045087; GO:0051607; GO:0006006; GO:0045071; GO:0032760; GO:0042742; GO:0042593; GO:0140374; GO:0032728; GO:0034138; GO:0034142; GO:0035458; GO:0043129; GO:0060339; GO:0060700; GO:0070106; GO:0071639; GO:0071659; GO:0098586; GO:2000342; GO:0051259; GO:0035457; GO:1901857	GO:0016779; GO:0003723; GO:0003725; GO:0046872; GO:0000166; GO:0005524; GO:0016740; GO:0005515; GO:0001730	GO:0005634; GO:0005737; GO:0005783; GO:0005654; GO:0005829; GO:0043231; GO:0005739; GO:0005576; GO:0016020	4938	TRUE	1.18863	0.000330614	0.0487519	chr12	112905856	112933219	27364	+	615.572	600.916	622.453	806.413	727.904	731.51	1197.84	1255.12	1503.75	611.413	584.075	655.762	806.659	934.602	857.617	1280.68	1221.96	1279.26	671.408	667.983	704.033	6156.15	5576.44	5950.83	3795.76	1319.4	1263.03	15.4474	14.9186
ENSG00000169245	ENST00000306602	CXCL10	protein_coding	protein_coding	C-X-C motif chemokine ligand 10 [Source:HGNC Symbol;Acc:HGNC:10637]	0.3745	1175	GO:0006955; GO:0007186; GO:0050790; GO:0006935; GO:0009605; GO:0042981; GO:0006954; GO:0045944; GO:0006952; GO:0042127; GO:0070098; GO:0016525; GO:0007189; GO:0007165; GO:0007267; GO:0030593; GO:0007166; GO:0010818; GO:2000406; GO:0051281; GO:0061844; GO:0071222; GO:0007517; GO:0050918; GO:0008284; GO:0008015; GO:0098586; GO:0140374; GO:0002690; GO:0009409; GO:0009615; GO:0009617; GO:0010332; GO:…	GO:0008009; GO:0005515; GO:0008201; GO:0005125; GO:0005102; GO:0045236; GO:0048248; GO:0042056; GO:0008603	GO:0005576; GO:0005615; GO:0009897	3627	TRUE	1.72363	0.000346892	0.0505574	chr4	76021118	76023497	2380	-	4.77188	0	0.366909	0	0	0	0.940217	4.56491	3.13134	12.7844	11.1497	21.7275	87.5358	147.544	37.7506	46.6056	25.8889	56.6458	26.3026	20.6111	16.7283	276.323	1004.16	726.897	334.799	59.5307	33.2121	0.205761	0
ENSG00000185507	ENST00000528413; ENST00000397566; ENST00000348655; ENST00000525445; ENST00000533182; ENST00000397570; ENST00000469048; ENST00000531912; ENST00000330243; ENST00000532326; ENST00000525750; ENST00000532788; ENST00000527160; ENST00000532096; ENST00000649187; ENST00000647801; ENST00000533190	IRF7	protein_coding	protein_coding	interferon regulatory factor 7 [Source:HGNC Symbol;Acc:HGNC:6122]	0.6722	1343	GO:0006355; GO:0006974; GO:0045893; GO:0002376; GO:0009615; GO:0045087; GO:0051607; GO:0045944; GO:0006357; GO:0050776; GO:0032727; GO:0032728; GO:0000122; GO:0032479; GO:0002819; GO:0034124; GO:0039530; GO:0019043; GO:0034127; GO:0045655; GO:2000110; GO:0010468; GO:0016064; GO:0032481; GO:0060337; GO:0060340	GO:0000976; GO:0003700; GO:0005515; GO:0003677; GO:0000981; GO:1990837; GO:0000978; GO:0000987	GO:0005634; GO:0005737; GO:0005654; GO:0005829; GO:0000785; GO:0010008	3665	TRUE	1.42698	0.000355144	0.0511652	chr11	612553	615983	3431	-	107.844	112.639	117.411	65.4733	61.8609	56.1507	101.543	81.2554	132.56	133.655	149.001	116.242	124.101	132.887	122.932	129.136	165.689	134.871	148.125	130.537	152.944	1338.18	1188.01	996.922	603.355	156.508	128.236	4.06849	4.20399
ENSG00000149218	ENST00000278505	ENDOD1	protein_coding	protein_coding	endonuclease domain containing 1 [Source:HGNC Symbol;Acc:HGNC:29129]	0.4532	4651	GO:0090305; GO:0002376; GO:0045087	GO:0016787; GO:0046872; GO:0003676; GO:0005515; GO:0004519; GO:0004518	GO:0016020; GO:0005576; GO:0005829; GO:0070062	23052	TRUE	0.31916	0.000360898	0.0514033	chr11	95089846	95132645	42800	+	414.199	416.764	419.377	326.275	333.7	296.243	487.972	422.711	475.964	396.316	416.594	419.341	319.118	312.675	284.582	437.899	460.822	388.428	440.222	466.039	426.571	375.268	487.463	573.087	549.644	486.808	423.454	4.51206	4.49152
ENSG00000155287	ENST00000700247; ENST00000700248; ENST00000434701; ENST00000700249; ENST00000370495; ENST00000496035; ENST00000700250; ENST00000700251; ENST00000700252; ENST00000700253	SLC25A28	protein_coding	protein_coding	solute carrier family 25 member 28 [Source:HGNC Symbol;Acc:HGNC:23472]	0.5438	1573	GO:0006811; GO:0055072; GO:0048250	GO:0015093	GO:0016020; GO:0016021; GO:0005739; GO:0005743; GO:0031966	81894	TRUE	0.457909	0.000370874	0.0520405	chr10	99610519	99622793	12275	-	181.332	198.057	200.332	208.423	217.82	227.507	201.206	231.897	251.551	226.633	205.763	194.461	214.961	231.575	191.657	229.144	217.467	245.465	220.111	229.012	207.908	329.416	539.47	415.858	335.695	257.326	244.477	5.84058	6.31118
ENSG00000136044	ENST00000547439; ENST00000258530; ENST00000539978; ENST00000547790; ENST00000546731; ENST00000551662; ENST00000553109; ENST00000548425; ENST00000547809; ENST00000552945; ENST00000549573; ENST00000549974; ENST00000550648; ENST00000546768; ENST00000553097; ENST00000549056	APPL2	protein_coding	protein_coding	adaptor protein, phosphotyrosine interacting with PH domain and leucine zipper 2 [Source:HGNC Symbol;Acc:HGNC:18242]	0.4601	1200	GO:0007165; GO:0007049; GO:0045088; GO:0006606; GO:2000045; GO:0007179; GO:0051289; GO:0042593; GO:1900016; GO:0120162; GO:0002024; GO:0035729; GO:0050768; GO:0046325; GO:0046322; GO:0060100; GO:0010762; GO:0033211; GO:0009631; GO:0023052; GO:0034143; GO:1900077; GO:1905303; GO:1905451; GO:2000178	GO:0042803; GO:0005515; GO:0042802; GO:0035091; GO:0044877; GO:0001786	GO:0005634; GO:0005737; GO:0016020; GO:0031410; GO:0005886; GO:0042995; GO:0005768; GO:0010008; GO:0030670; GO:0031901; GO:0031982; GO:0045335; GO:0001726; GO:0032587; GO:0070062; GO:0032009; GO:0044354; GO:0036186	55198	TRUE	-0.212023	0.000373675	0.0520405	chr12	105173297	105236203	62907	-	491.504	489.04	464.507	465.952	464.392	477.281	486.092	503.966	502.058	575.297	515.927	586.642	478.677	503.234	471.399	470.911	522.955	483.737	472.062	527.872	485.12	358.376	375.296	373.703	427.003	460.883	520.323	20.7519	20.4274
ENSG00000069482	ENST00000538401; ENST00000265643	GAL	protein_coding	protein_coding	galanin and GMAP prepropeptide [Source:HGNC Symbol;Acc:HGNC:4114]	0.6554	697	GO:0007218; GO:0045944; GO:0019933; GO:1902608; GO:0010737; GO:0030073; GO:0006954; GO:0007631; GO:0008285; GO:0009410; GO:0031943; GO:0032868; GO:0035902; GO:0043065; GO:0043627; GO:0050672; GO:0051464; GO:0051795	GO:0005179; GO:0005515; GO:0005184; GO:0004966; GO:0031763; GO:0031764; GO:0031765; GO:0031766	GO:0005576; GO:0005615; GO:0030141; GO:0043025; GO:0005737; GO:0005794	51083	TRUE	0.158489	0.000405693	0.0553983	chr11	68683779	68691175	7397	+	5597.41	6433.56	7517.22	3924.04	3985.24	4251	6506.3	6879.32	7447.37	5501.94	6080.64	5872.94	2695.88	2828.74	3020.05	4509.1	3961	4625.18	5965.15	6392.86	6393.78	3611.51	3489.55	3447.64	4537.7	4400.48	4983.66	406.588	462.335
ENSG00000144843	ENST00000478399; ENST00000481816; ENST00000471850; ENST00000357003; ENST00000485496; ENST00000478927; ENST00000465513	ADPRH	protein_coding	protein_coding	ADP-ribosylarginine hydrolase [Source:HGNC Symbol;Acc:HGNC:269]	0.5561	2014	GO:0090630; GO:0051725; GO:0036211; GO:2000785	GO:0046872; GO:0000287; GO:0016787; GO:0005515; GO:0005096; GO:0016799; GO:0030955; GO:0003875	GO:0005776; GO:0055037; GO:0005615; GO:0005829	141	TRUE	0.250554	0.000406625	0.0553983	chr3	119579268	119589945	10678	+	509.637	516.261	511.106	1089.04	1047.28	1065.9	1027.66	967.761	1010.38	507.889	546.335	544.274	796.687	799.276	800.508	900.071	766.312	768.764	524.667	600.011	555.617	1168.04	1020.75	1254.41	1010.66	874.718	828.458	12.8207	12.8487
ENSG00000059378	ENST00000473341; ENST00000263549; ENST00000488726; ENST00000489809; ENST00000491598; ENST00000484111; ENST00000496624; ENST00000489383; ENST00000466597; ENST00000470515; ENST00000493262; ENST00000467638	PARP12	protein_coding	protein_coding	poly(ADP-ribose) polymerase family member 12 [Source:HGNC Symbol;Acc:HGNC:21919]	0.4902	1215	GO:0070213; GO:0140289	GO:0046872; GO:0003950; GO:0003723; GO:0016740; GO:0016757; GO:0016779; GO:1990404	GO:0005634	64761	TRUE	0.348221	0.00041293	0.0556523	chr7	140023749	140062951	39203	-	1262.64	1319.75	1298.86	1603	1657.17	1606.1	1311.61	1498.2	1411.19	1321.44	1243.7	1225.43	1608.89	1582.92	1507.12	1392.34	1387.64	1467.4	1262.52	1367.2	1229.53	2908.03	2848.31	2818.72	1907.64	1422.98	1393.07	52.6519	54.446
ENSG00000166920	ENST00000558435; ENST00000344300; ENST00000396650; ENST00000558632	C15orf48	protein_coding	protein_coding	chromosome 15 open reading frame 48 [Source:HGNC Symbol;Acc:HGNC:29898]	0.4455	642	GO:0009617	GO:0005515	GO:0016020; GO:0016021; GO:0005634; GO:0005751	84419	TRUE	0.134062	0.000434246	0.0579025	chr15	45430579	45448761	18183	+	2475.4	2445.2	2542.67	2908.07	3472.01	3757.02	2867.66	2979.97	3002.96	2424.39	2319.1	2328.1	3755.17	3621.06	3546.62	3716.8	3546.77	3536.32	2306.33	2469.89	2666.96	4113.47	4376.16	4499.25	3972.83	3803.25	3652.41	195.111	190.673
ENSG00000197077	ENST00000358431; ENST00000406486; ENST00000494730; ENST00000461374; ENST00000401395; ENST00000637069	KIAA1671	protein_coding	protein_coding	KIAA1671 [Source:HGNC Symbol;Acc:HGNC:29345]	0.5278	6374				85379	TRUE	0.511642	0.000445135	0.0587298	chr22	24952716	25197448	244733	+	95.4376	88.2338	99.7994	78.568	85.4103	93.1301	36.6685	48.388	46.9701	95.3018	111.497	103.206	100.832	87.9399	79.3732	65.0537	72.4888	65.6372	94.1355	107.636	112.318	237.71	170.64	177.737	102.946	77.2643	72.0125	0.758611	0.693861
ENSG00000152778	ENST00000681359; ENST00000371795; ENST00000681422; ENST00000681163; ENST00000681348; ENST00000680591; ENST00000679632; ENST00000681270	IFIT5	protein_coding	protein_coding	interferon induced protein with tetratricopeptide repeats 5 [Source:HGNC Symbol;Acc:HGNC:13328]	0.4358	1771	GO:0043123; GO:0002376; GO:0045087; GO:0051607; GO:0045071	GO:0005515; GO:0003723; GO:0000049; GO:0000339; GO:0003690; GO:0003727; GO:0008266	GO:0016020; GO:0005886; GO:0042995; GO:0032587; GO:0005829; GO:0008385; GO:0015629; GO:0045177	24138	TRUE	1.02482	0.00045209	0.059026	chr10	89414568	89421605	7038	+	331.169	263.763	270.045	173.504	168.157	140.377	227.532	206.334	212.931	290.554	268.607	275.939	239.339	263.82	241.992	272.837	321.022	276.036	347.471	241.607	320.227	1186.14	1202.92	1375.18	784.182	297.654	292.451	9.4742	7.46526
ENSG00000106785	ENST00000375098; ENST00000478530; ENST00000341469; ENST00000342043; ENST00000475147; ENST00000478401	TRIM14	protein_coding	protein_coding	tripartite motif containing 14 [Source:HGNC Symbol;Acc:HGNC:16283]	0.6044	1698	GO:0045893; GO:0045087; GO:0002376; GO:0016567; GO:0000209; GO:0010468; GO:0010508; GO:0032880; GO:0043123; GO:0046596; GO:0051092; GO:0051091; GO:0032897	GO:0005515; GO:0008270; GO:0046872; GO:0019901; GO:0061630; GO:0042803; GO:0003713	GO:0016020; GO:0031410; GO:0005739; GO:0005741; GO:0045335; GO:0005737; GO:0005829; GO:0005654	9830	TRUE	0.503366	0.000465066	0.0600942	chr9	98069275	98119222	49948	-	1047.9	1129.2	968.639	1373.1	1389.68	1289.53	1579.56	1716.41	1760.85	936.747	964.956	1002.72	1298.64	1288.81	1165.43	1696.25	1796.69	1586.51	1154.54	1014.52	1061.05	2839.25	2826.67	2967.97	2365.98	1640.94	1690.12	31.2677	33.3337
ENSG00000159433	ENST00000290607; ENST00000564158; ENST00000563872; ENST00000568493; ENST00000569419; ENST00000562139; ENST00000562619	STARD9	protein_coding	protein_coding	StAR related lipid transfer domain containing 9 [Source:HGNC Symbol;Acc:HGNC:19162]	0.5049	4752	GO:0007018; GO:0051225	GO:0005515; GO:0008289; GO:0005524; GO:0003777; GO:0008017; GO:0000166	GO:0005634; GO:0005737; GO:0005814; GO:0005856	57519	TRUE	-0.351122	0.000480306	0.0614301	chr15	42575606	42720998	145393	+	155.564	153.941	132.825	181.531	190.861	152.963	161.717	185.336	198.318	138.304	149	134.711	158.45	156.341	167.458	127.23	150.156	169.292	110.748	116.796	125.462	92.9121	102.616	107.098	118.172	135.399	166.09	1.6586	1.62378
ENSG00000135899	ENST00000258381; ENST00000358662; ENST00000698099; ENST00000698100; ENST00000477068; ENST00000480916; ENST00000483067; ENST00000463022; ENST00000698101; ENST00000392048; ENST00000258382; ENST00000489597; ENST00000462232; ENST00000698102; ENST00000540870; ENST00000698103; ENST00000698104; ENST00000490880; ENST00000486146; ENST00000409815; ENST00000455674	SP110	protein_coding	protein_coding	SP110 nuclear body protein [Source:HGNC Symbol;Acc:HGNC:5401]	0.4679	2140	GO:0006357	GO:0003677; GO:0046872; GO:0000981	GO:0005634; GO:0005654	3431	TRUE	0.869632	0.000489266	0.0615638	chr2	230165186	230225729	60544	-	695.74	688.036	569.444	970.096	1047.85	976.828	808.007	883.766	943.1	704.303	611.206	651.825	917.463	991.767	853.745	1002.99	833.622	820.074	690.789	709.937	694.222	3616.34	3609.03	3804.25	2082.2	948.651	879.198	16.472	16.1156
ENSG00000185885	ENST00000680299; ENST00000679353; ENST00000679982; ENST00000681350; ENST00000680855; ENST00000680588; ENST00000680310; ENST00000681702; ENST00000681111; ENST00000680342; ENST00000680870; ENST00000681293; ENST00000680802; ENST00000528780; ENST00000681761; ENST00000681821; ENST00000328221; ENST00000680699; ENST00000681938; ENST00000679380; ENST00000680938; ENST00000408968; ENST00000679765; ENST0000…	IFITM1	protein_coding	protein_coding	interferon induced transmembrane protein 1 [Source:HGNC Symbol;Acc:HGNC:5412]	0.5677	522	GO:0002376; GO:0009615; GO:0045087; GO:0051607; GO:0001503; GO:0008285; GO:0045071; GO:0030336; GO:0060337; GO:0007166; GO:0046597; GO:0035456; GO:0034341; GO:0045669; GO:0035455	GO:0005515	GO:0016021; GO:0016020; GO:0005765; GO:0005886; GO:0005764; GO:0032991	8519	TRUE	1.65309	0.000493143	0.0615638	chr11	310041	315272	5232	+	0.954376	0	0.366909	0	1.77527	1.02427	0.940217	0	1.04378	10.5911	9.53006	11.1902	27.3245	31.6309	28.41	36.5639	20.7111	50.0513	8.30608	19.6022	13.4935	392.407	327.065	277.133	162.227	36.9476	20.6037	0.0925787	0
ENSG00000133216	ENST00000544305; ENST00000374630; ENST00000400191; ENST00000374632; ENST00000374627; ENST00000465676; ENST00000490436	EPHB2	protein_coding	protein_coding	EPH receptor B2 [Source:HGNC Symbol;Acc:HGNC:3393]	0.5792	4685	GO:0006468; GO:0007169; GO:0048013; GO:0016310; GO:0007399; GO:0001525; GO:0050878; GO:0010628; GO:0032760; GO:0060997; GO:0060021; GO:0007411; GO:0071679; GO:0030335; GO:0033674; GO:0051965; GO:0042472; GO:0007612; GO:0060996; GO:0007611; GO:0018108; GO:0030193; GO:1900273; GO:1903078; GO:1904783; GO:0070373; GO:0042113; GO:0002639; GO:0006469; GO:0000902; GO:0001655; GO:0001933; GO:0007162; GO:…	GO:0005515; GO:0005524; GO:0005003; GO:0000166; GO:0004672; GO:0016301; GO:0016740; GO:0004713; GO:0004714; GO:0001540; GO:0044877; GO:0005005; GO:0005102; GO:0008046; GO:0038023; GO:0042802	GO:0016021; GO:0005654; GO:0005886; GO:0016020; GO:0042995; GO:0005887; GO:0030425; GO:0030424; GO:0005576; GO:0043005; GO:0005829; GO:0043235; GO:0098794; GO:0005794; GO:0009986; GO:0043025; GO:0043197; GO:0098978; GO:0099055; GO:0099056	2048	TRUE	0.520464	0.000496086	0.0615638	chr1	22710839	22921500	210662	+	685.241	672.078	726.481	423.394	370.294	364.98	553.788	522.225	567.816	632.246	691.282	700.711	449.957	517.868	485.919	514.603	590.266	538.585	736.472	826.733	805.345	1245.26	1024.68	1059.58	793.135	491.609	526.781	7.41047	7.19051
ENSG00000137198	ENST00000259727; ENST00000543191; ENST00000544145; ENST00000540478	GMPR	protein_coding	protein_coding	guanosine monophosphate reductase [Source:HGNC Symbol;Acc:HGNC:4376]	0.5294	931	GO:0009117; GO:0006144; GO:0006163; GO:0009409	GO:0016491; GO:0003824; GO:0003920; GO:0046872	GO:1902560; GO:0005829	2766	TRUE	1.09495	0.000508573	0.0619625	chr6	16238587	16295549	56963	+	133.613	140.798	147.131	124.399	132.435	140.376	110.006	124.166	117.947	125.519	138.864	105.378	121.885	135.818	143.259	110.689	113.911	132.174	141.203	168.324	130.242	879.649	693.243	663.094	326.742	105.619	108.862	7.26735	7.57643
ENSG00000100220	ENST00000216038; ENST00000498434; ENST00000476619; ENST00000485373; ENST00000487704; ENST00000463455	RTCB	protein_coding	protein_coding	RNA 2',3'-cyclic phosphate and 5'-OH ligase [Source:HGNC Symbol;Acc:HGNC:26935]	0.4806	851	GO:0006396; GO:0006388; GO:0008033; GO:0000971; GO:0001701; GO:0001890	GO:0008452; GO:0003972; GO:0003723; GO:0046872; GO:0000166; GO:0005525; GO:0016874; GO:0005515; GO:0017166; GO:0016886	GO:0072669; GO:0005634; GO:0005737; GO:0043231; GO:0005654; GO:0005829; GO:0005635; GO:0005789	51493	TRUE	0.345723	0.000509186	0.0619625	chr22	32387582	32412248	24667	-	1627.21	1646.4	1632.38	1570.27	1518.64	1430.87	1473.32	1564.86	1562.54	1632.92	1506.23	1537.22	1378.41	1537.98	1393.87	1427.3	1636.18	1541.12	1569.85	1627.13	1556.92	2658.25	2662.21	2487.18	2104.58	1488.27	1544.36	96.8442	96.94
ENSG00000055332	ENST00000681516; ENST00000680273; ENST00000233057; ENST00000679979; ENST00000679507; ENST00000681463; ENST00000681507; ENST00000681329; ENST00000647926; ENST00000395127; ENST00000405334; ENST00000462861; ENST00000411537; ENST00000496059	EIF2AK2	protein_coding	protein_coding	eukaryotic translation initiation factor 2 alpha kinase 2 [Source:HGNC Symbol;Acc:HGNC:9437]	0.386	6428	GO:0006468; GO:0016310; GO:0018108; GO:0050790; GO:0017148; GO:0002376; GO:0009615; GO:0045087; GO:0051607; GO:0034198; GO:0046777; GO:0001819; GO:0045071; GO:0043410; GO:0051092; GO:1901224; GO:0032874; GO:0008285; GO:0032722; GO:0035455; GO:0006412; GO:0010998; GO:0030968; GO:0033689; GO:0043066; GO:1900225; GO:1901532; GO:1902033; GO:1902036	GO:0005524; GO:0004672; GO:0003723; GO:0003725; GO:0000166; GO:0004674; GO:0016301; GO:0016740; GO:0004713; GO:0106310; GO:0005515; GO:0004715; GO:0042802; GO:0004694; GO:0019888	GO:0005634; GO:0005737; GO:0016020; GO:0005829; GO:0048471; GO:0005840	5610	TRUE	1.13809	0.00052413	0.0627547	chr2	37099210	37157522	58313	-	766.363	648.883	699.329	908.988	856.468	749.321	798.244	758.688	847.55	701.203	781.493	789.555	862.062	921.416	793.73	847.64	1149.46	803.831	870.754	761.464	915.276	5629.02	4060.51	6155.84	2739.27	1052.35	790.632	6.04047	5.05988
ENSG00000121060	ENST00000648772; ENST00000682766; ENST00000316881; ENST00000573108; ENST00000537230; ENST00000572021; ENST00000574234; ENST00000570473; ENST00000570749; ENST00000682509; ENST00000572550; ENST00000574997	TRIM25	protein_coding	protein_coding	tripartite motif containing 25 [Source:HGNC Symbol;Acc:HGNC:12932]	0.5199	1964	GO:0016567; GO:0045893; GO:0043123; GO:0002376; GO:0045087; GO:0051607; GO:0006511; GO:0030433; GO:0032880; GO:0051092; GO:0051091; GO:0043627; GO:0019076; GO:0006513; GO:0033280; GO:0044790; GO:0046596; GO:0046597; GO:1990830	GO:0046872; GO:0005515; GO:0003723; GO:0016740; GO:0016874; GO:0061630; GO:0045296; GO:0003713; GO:0004842; GO:0039552	GO:0005634; GO:0005737; GO:0005654; GO:0005829; GO:0016604; GO:0010494	7706	TRUE	0.286363	0.000529438	0.0627547	chr17	56836387	56914080	77694	-	2547.23	2675.17	2583.78	2997.58	3167.1	2974.06	2669.28	2806.5	2885.01	2550.49	2654.64	2622.51	2684.8	2589.34	2677.39	2652.63	2713.15	2814.44	2779.76	2781.35	2769.72	4190.7	4810.58	3907.93	3362.31	2681.76	2577.63	65.711	68.2747
ENSG00000163872	ENST00000305135; ENST00000432781; ENST00000497765; ENST00000472593; ENST00000481343; ENST00000468850	YEATS2	protein_coding	protein_coding	YEATS domain containing 2 [Source:HGNC Symbol;Acc:HGNC:25489]	0.4694	2470	GO:0006355; GO:0006357; GO:0006338; GO:0016573; GO:0000122; GO:0045892; GO:0043966; GO:0031063; GO:0044154; GO:0045995; GO:0051302; GO:0051726; GO:0090043	GO:0005515; GO:0042393; GO:0140030; GO:0017025	GO:0005634; GO:0140672; GO:0072686; GO:0035267	55689	TRUE	0.191108	0.000530717	0.0627547	chr3	183697797	183812624	114828	+	663.292	656.121	673.28	666.736	689.183	671.872	604.559	629.044	646.101	705.466	746.017	747.426	701.395	726.97	735.654	637.919	662.756	741.79	748.931	721.387	776.669	962.907	945.126	916.027	835.208	720.13	729.763	13.6056	13.3149
ENSG00000146425	ENST00000367088; ENST00000367089; ENST00000367085	DYNLT1	protein_coding	protein_coding	dynein light chain Tctex-type 1 [Source:HGNC Symbol;Acc:HGNC:11697]	0.4293	1465	GO:0051301; GO:0007049; GO:0007399; GO:0000132; GO:0008277; GO:0007018; GO:0046718; GO:0050768; GO:0019060; GO:0075521; GO:0075606	GO:0005515; GO:0042802; GO:0045505	GO:0005737; GO:0005794; GO:0005856; GO:0005874; GO:0005819; GO:0005868; GO:0030286; GO:0005576; GO:0005881; GO:0034774; GO:1904813; GO:0043657; GO:0099503	6993	TRUE	0.307686	0.000548569	0.0642594	chr6	158636474	158644743	8270	-	707.193	652.367	692.364	583.721	532.186	612.957	634.647	620.828	645.082	665.95	644.655	605.111	620.507	634.144	628.248	718.35	636.864	755.19	670.047	711.082	682.274	1073.92	1057.03	1009.53	888.024	653.926	696.531	24.4575	22.3205
ENSG00000272886	ENST00000610213; ENST00000558034; ENST00000294241; ENST00000560624; ENST00000559748; ENST00000560076	DCP1A	protein_coding	protein_coding	decapping mRNA 1A [Source:HGNC Symbol;Acc:HGNC:18714]	0.4833	1738	GO:0000290; GO:0043085; GO:0000184; GO:0110156; GO:1903608; GO:0031087	GO:0008047; GO:0005515; GO:0016787; GO:0042802; GO:0003729; GO:0019894	GO:0005634; GO:0005737; GO:0016020; GO:0043229; GO:0036464; GO:0000932; GO:0005829	55802	TRUE	0.246155	0.000558672	0.0646392	chr3	53283429	53347586	64158	-	512.5	563.192	513.671	380.836	393.814	376.681	413.695	391.663	419.594	476.505	543.295	523.632	504.162	441.653	427.841	457.318	559.199	511.61	548.201	480.925	537.694	614.185	657.823	662.117	651.695	554.448	544.298	14.9402	16.2426
ENSG00000008130	ENST00000341426; ENST00000341991; ENST00000378625; ENST00000342348; ENST00000498806; ENST00000469045; ENST00000480499; ENST00000497747; ENST00000477235; ENST00000489538; ENST00000497615; ENST00000497186; ENST00000492845; ENST00000492768; ENST00000460602; ENST00000464373; ENST00000480542	NADK	protein_coding	protein_coding	NAD kinase [Source:HGNC Symbol;Acc:HGNC:29831]	0.589	1201	GO:0006741; GO:0016310; GO:0019674; GO:0046034	GO:0003951; GO:0046872; GO:0000166; GO:0005524; GO:0016301; GO:0016740; GO:0016773; GO:0005515	GO:0005829	65220	TRUE	0.187416	0.000562125	0.0646392	chr1	1751232	1780457	29226	-	3445.3	3694.56	3414.45	4412.9	4615.17	4637.27	4248.84	4617.87	4509.13	3497.11	3381.4	3248.26	3966.81	3970	4091.59	4226.55	3836.73	4047.93	3370.83	3525.64	3616.88	5136.71	5776.99	5230.69	4666.6	3984.72	4249.31	145.343	154.195
ENSG00000103313	ENST00000219596; ENST00000339854; ENST00000536980; ENST00000537682; ENST00000538326; ENST00000542898; ENST00000697124; ENST00000536379; ENST00000539145; ENST00000541159; ENST00000570511; ENST00000572244; ENST00000574583; ENST00000576315; ENST00000539154	MEFV	protein_coding	protein_coding	MEFV innate immuity regulator, pyrin [Source:HGNC Symbol;Acc:HGNC:6998]	0.5472	2212	GO:0002376; GO:0045087; GO:0006954; GO:0016567; GO:0010468; GO:0010508; GO:0002221; GO:0032731; GO:0070269; GO:2001056; GO:0034341; GO:0032651; GO:0032691; GO:0032695; GO:0050728; GO:0071641; GO:1900016; GO:1900226; GO:1904270	GO:0005515; GO:0008270; GO:0046872; GO:0003779; GO:0042802; GO:0061630	GO:0005634; GO:0005737; GO:0031410; GO:0005654; GO:0005829; GO:0042995; GO:0005856; GO:0005874; GO:0005776; GO:0030027; GO:0001726; GO:0005875; GO:0061702	4210	TRUE	0.616972	0.000573922	0.0653958	chr16	3242027	3256633	14607	-	6.69353	9.38657	10.4487	20.7332	10.4554	23.2348	13.163	6.39087	13.5691	15.1088	12.1633	15.2093	52.0782	43.2485	40.6546	27.9377	25.8889	37.7639	29.0713	17.1759	15.5371	85.6723	81.763	80.8929	59.3447	31.6857	30.4444	0.153314	0.212702
ENSG00000110400	ENST00000531468; ENST00000341398; ENST00000264025; ENST00000524429; ENST00000340882; ENST00000532197; ENST00000524510	NECTIN1	protein_coding	protein_coding	nectin cell adhesion molecule 1 [Source:HGNC Symbol;Acc:HGNC:9706]	0.5728	1759	GO:0007155; GO:0006955; GO:0098609; GO:0007157; GO:0046718; GO:0007156; GO:0002089; GO:0002934; GO:0006826; GO:0007411; GO:0019062; GO:0048593; GO:0051963; GO:0060041; GO:0070166; GO:1902414	GO:0005515; GO:0042803; GO:0042802; GO:0050839; GO:0015026; GO:0001618; GO:0030246; GO:0038023; GO:0044877; GO:0046790	GO:0016020; GO:0016021; GO:0005886; GO:0042995; GO:0005576; GO:0005912; GO:0045202; GO:0042734; GO:0005911; GO:0030424; GO:0030425; GO:0032584; GO:0043005; GO:0043231; GO:0043296; GO:0044291; GO:0098686; GO:0099059	5818	TRUE	-0.225772	0.000588378	0.066439	chr11	119623408	119729200	105793	-	331.169	338.855	326.549	365.559	351.126	339.809	336.597	372.497	347.579	333.556	353.749	357.417	407.762	425.043	396.865	358.28	289.955	371.345	344.703	353.824	321.421	308.903	318.792	267.744	301.678	308.216	333.966	9.53883	9.65601
ENSG00000066926	ENST00000262093; ENST00000652755; ENST00000651787; ENST00000382873; ENST00000585494; ENST00000591977; ENST00000682485; ENST00000651812; ENST00000592699; ENST00000585699; ENST00000585747; ENST00000585878; ENST00000592111	FECH	protein_coding	protein_coding	ferrochelatase [Source:HGNC Symbol;Acc:HGNC:3647]	0.4868	2342	GO:0006783; GO:0006779; GO:0006091; GO:0008203; GO:0009416; GO:0009589; GO:0010468; GO:0010999; GO:0030218; GO:0034379; GO:0046501; GO:0046984; GO:0055072	GO:0004325; GO:0005515; GO:0046872; GO:0016829; GO:0042803; GO:0051536; GO:0051537; GO:0005506; GO:0008198; GO:0020037; GO:0030350; GO:0046906	GO:0016020; GO:0005739; GO:0005743; GO:0005759	2235	TRUE	0.174398	0.000614953	0.0688199	chr18	57544377	57586732	42356	-	886.242	980.897	832.152	1075.95	1191.92	1137.39	1048.34	1137.6	1100.15	825.173	869.677	769.153	911.801	845.2	845.111	918.519	931.999	861.477	885.92	912.612	844.777	976.181	1130.07	1127.94	1035.76	890.081	965.918	19.1724	20.9936
ENSG00000163823	ENST00000296140	CCR1	protein_coding	protein_coding	C-C motif chemokine receptor 1 [Source:HGNC Symbol;Acc:HGNC:1602]	0.463	2646	GO:0007186; GO:0007165; GO:0006887; GO:0006935; GO:0006955; GO:0006816; GO:0006954; GO:0070098; GO:0090026; GO:0010629; GO:0019221; GO:0007267; GO:0051928; GO:0070374; GO:0006874; GO:0007155; GO:0007166; GO:0009611; GO:0030335; GO:0007204; GO:0019722; GO:0060326; GO:0002407; GO:0045672; GO:0007187; GO:0030502	GO:0004930; GO:0005515; GO:0004950; GO:0016493; GO:0004435; GO:0019957; GO:0035717; GO:0071791	GO:0016021; GO:0016020; GO:0005886; GO:0005737; GO:0009897; GO:0005887	1230	TRUE	0.242595	0.000647887	0.0718638	chr3	46201711	46208313	6603	-	3684.85	3511.52	3535.17	2917.93	2813.36	2787.21	4031.65	3701.23	3787.88	3853.91	3473.64	3645.87	3429.41	3766.76	3506.94	4149.84	4199.17	4337.45	3795.88	3627.55	3939.5	5456.48	4966.27	5268.3	5517.92	4372.63	4030.66	70.5572	66.5203
ENSG00000137628	ENST00000679510; ENST00000393743; ENST00000680771; ENST00000511317; ENST00000507815; ENST00000505393; ENST00000680917; ENST00000513997; ENST00000679744; ENST00000680998; ENST00000681832; ENST00000514995	DDX60	protein_coding	protein_coding	DExD/H-box helicase 60 [Source:HGNC Symbol;Acc:HGNC:25942]	0.3852	3560	GO:0002376; GO:0009615; GO:0045087; GO:0051607; GO:1900245; GO:1900246	GO:0003676; GO:0000166; GO:0005524; GO:0003723; GO:0016787; GO:0005515; GO:0003724; GO:0004386; GO:0016887; GO:0003690; GO:0003727; GO:0003725	GO:0005737; GO:0005829; GO:0045111	55601	TRUE	1.14991	0.00065984	0.0724202	chr4	168216291	168318883	102593	-	359.8	338.243	337.55	329.549	320.631	274.945	394.54	374.322	412.293	334.529	377.063	433.464	498.322	570.019	452.04	470.963	636.864	510.281	380.696	343.717	443.299	3099.46	2365.66	3647.42	1836.88	687.828	471.982	5.12062	4.76243
ENSG00000168394	ENST00000486332; ENST00000698420; ENST00000698421; ENST00000354258; ENST00000698422; ENST00000698423; ENST00000643049; ENST00000698424; ENST00000645078; ENST00000643923; ENST00000487296	TAP1	protein_coding	protein_coding	transporter 1, ATP binding cassette subfamily B member [Source:HGNC Symbol;Acc:HGNC:43]	0.5596	2232	GO:0055085; GO:0015031; GO:0002376; GO:0002250; GO:0015833; GO:0002479; GO:0019885; GO:0006952; GO:0046967	GO:0005524; GO:0140359; GO:0046872; GO:0000166; GO:0042803; GO:0005515; GO:0042287; GO:1904680; GO:0042605; GO:0015433; GO:0046979; GO:0042288; GO:0015440; GO:0042626; GO:0046978; GO:0043531; GO:0023029	GO:0016021; GO:0016020; GO:0005783; GO:0005789; GO:0034451; GO:0030176; GO:0042825; GO:0042824; GO:0030670; GO:0033116	6890	TRUE	0.328834	0.000664458	0.0724202	chr6	32845209	32853816	8608	-	4739.44	4976.77	4950.7	3509.37	3228.96	3335.16	3201.43	3399.72	3378.72	4863.19	4657.54	4419.37	5656.58	6305.37	5393.51	5105.73	4955.13	6053.69	5191.3	5068.03	4758.87	10233.3	10685.5	9531.38	6914.42	5220.69	4886.79	107.583	111.764
ENSG00000152465	ENST00000466201; ENST00000378165; ENST00000486786; ENST00000378150; ENST00000478580	NMT2	protein_coding	protein_coding	N-myristoyltransferase 2 [Source:HGNC Symbol;Acc:HGNC:7858]	0.4433	2040	GO:0006499; GO:0018008; GO:0022400; GO:0075733	GO:0004379; GO:0016740; GO:0016746; GO:0005515; GO:0018030	GO:0005737; GO:0016020; GO:0005794; GO:0005829; GO:0005886; GO:0019898; GO:0043657	9397	TRUE	-0.218473	0.000683279	0.0738295	chr10	15102584	15168693	66110	-	312.985	328.257	315.708	207.488	180.765	226.742	323.28	324.839	315.928	305.986	385.508	372.14	241.972	272.101	261.991	348.502	370.295	341.646	301.454	289.46	341.044	184.896	214.928	212.824	300.506	342.752	318.171	7.7733	8.06555
ENSG00000188313	ENST00000342435; ENST00000493432; ENST00000463777; ENST00000487389; ENST00000468985; ENST00000448787; ENST00000488253; ENST00000489775; ENST00000483300; ENST00000484560; ENST00000478267; ENST00000470496; ENST00000462666; ENST00000486631; ENST00000472349; ENST00000494568; ENST00000490745; ENST00000469266; ENST00000477974	PLSCR1	protein_coding	protein_coding	phospholipid scramblase 1 [Source:HGNC Symbol;Acc:HGNC:9092]	0.4149	901	GO:0017121; GO:0006915; GO:0090305; GO:0006869; GO:0051607; GO:0030168; GO:0046718; GO:0006659; GO:0045944; GO:0006953; GO:0010628; GO:0045071; GO:0045089; GO:0010288; GO:0033003; GO:0035456; GO:0050765; GO:0060368; GO:0070782; GO:1905820; GO:2000373	GO:0017128; GO:0003677; GO:0008270; GO:0016787; GO:0005509; GO:0017124; GO:0005515; GO:0004518; GO:0000287; GO:0019899; GO:0001228; GO:0005154; GO:0001618; GO:0032791; GO:0042609; GO:0045340	GO:0005634; GO:0005737; GO:0016020; GO:0016021; GO:0005794; GO:0005654; GO:0005886; GO:0005829; GO:0045121; GO:0005730; GO:0048471; GO:0005887; GO:0070062; GO:0062023	5359	TRUE	1.0046	0.000700811	0.0750766	chr3	146515180	146544856	29677	-	522.043	451.494	487.256	381.927	357.225	337.872	413.695	394.408	407.074	535.782	512.887	533.409	642.667	721.106	576.908	601.989	792.199	763.369	532.973	561.078	621.334	3815.43	2853.09	3387.26	1826.18	747.974	667.01	29.3362	25.1008
ENSG00000115267	ENST00000697291; ENST00000649979; ENST00000679938; ENST00000649554; ENST00000648433; ENST00000649426; ENST00000464129; ENST00000421365	IFIH1	protein_coding	protein_coding	interferon induced with helicase C domain 1 [Source:HGNC Symbol;Acc:HGNC:18873]	0.4053	2408	GO:0002376; GO:0009615; GO:0045087; GO:0051607; GO:0016925; GO:0098542; GO:0045071; GO:0032755; GO:0032760; GO:0032727; GO:0032728; GO:0071360; GO:0009597; GO:0034344; GO:0039528; GO:0060760; GO:0098586; GO:0039530	GO:0003677; GO:0005524; GO:0016787; GO:0005515; GO:0003723; GO:0046872; GO:0000166; GO:0008270; GO:0042802; GO:0003724; GO:0004386; GO:0016887; GO:0043021; GO:0003727; GO:0003725	GO:0005634; GO:0005737; GO:0005739; GO:0005829	64135	TRUE	0.948527	0.000716813	0.0756012	chr2	162267074	162318684	51611	-	834.125	827.895	687.953	732.21	804.192	782.237	877.223	753.21	894.52	818.2	754.126	798.484	1019.4	1105.11	993.133	963.182	1118.4	946.795	784.924	780.93	850.751	5095.69	4478.54	4904.86	2652.43	1151.25	944.699	17.5504	17.2333
ENSG00000101347	ENST00000646673; ENST00000645033; ENST00000682773; ENST00000646904; ENST00000644250; ENST00000642246; ENST00000683766; ENST00000647095; ENST00000647163; ENST00000262878; ENST00000646869; ENST00000647459; ENST00000642186; ENST00000643918; ENST00000644114; ENST00000646066; ENST00000683720; ENST00000465985; ENST00000643825; ENST00000645444; ENST00000644688; ENST00000642616; ENST00000643078; ENST0000…	SAMHD1	protein_coding	protein_coding	SAM and HD domain containing deoxynucleoside triphosphate triphosphohydrolase 1 [Source:HGNC Symbol;Acc:HGNC:15925]	0.4358	2485	GO:0090501; GO:0006281; GO:0006974; GO:0008152; GO:0006260; GO:0002376; GO:0045087; GO:0051607; GO:0006955; GO:0045088; GO:0000724; GO:0051289; GO:0016446; GO:0060339; GO:0110025; GO:0006203; GO:0009264; GO:0046061	GO:0005515; GO:0003723; GO:0046872; GO:0000166; GO:0008270; GO:0016787; GO:0005525; GO:0003824; GO:0042802; GO:0003676; GO:0003697; GO:0004540; GO:0008832; GO:0016793; GO:0032567; GO:0106375	GO:0005634; GO:0005654; GO:0005886; GO:0005694; GO:0035861; GO:0097197	25939	TRUE	0.119638	0.000723268	0.0756012	chr20	36890229	36951893	61665	-	15190.8	14561.1	14524.1	13739.6	13985	13842.1	12575.4	12606.3	13004.4	15696.9	15538.8	15624.2	14199.6	13965.5	14031	13080.6	12991	12986.2	15795.4	16032.1	16394.9	16807.4	16532.8	17451.2	14532.2	13107.3	13045.9	309.718	293.709
ENSG00000133313	ENST00000581272; ENST00000580672; ENST00000583399; ENST00000579847; ENST00000583203; ENST00000582260; ENST00000581513; ENST00000580229; ENST00000324262; ENST00000577600; ENST00000579583; ENST00000584613; ENST00000583216; ENST00000581912; ENST00000582589; ENST00000583785; ENST00000324301; ENST00000582620; ENST00000584768; ENST00000582666; ENST00000577355; ENST00000585263; ENST00000584581; ENST0000…	CNDP2	protein_coding	protein_coding	carnosine dipeptidase 2 [Source:HGNC Symbol;Acc:HGNC:24437]	0.5461	1104	GO:0006508	GO:0016787; GO:0046872; GO:0008233; GO:0008237; GO:0004180; GO:0070573; GO:0016805; GO:0103046	GO:0005654; GO:0005829; GO:0005737; GO:0070062	55748	TRUE	0.159474	0.00074253	0.0756012	chr18	74495816	74523454	27639	+	4256.77	4847.22	4074.23	5071.4	5202.6	5187.17	5007.59	5310.81	5032.07	3963.16	3991.67	3919.63	4065.42	4248.47	4115.79	4671.24	3645.15	4439.95	4276.25	4479.47	4284.82	4489.95	5251.35	4939.19	5105.25	4292.94	4489.16	195.354	220.076
ENSG00000205413	ENST00000620985; ENST00000379958; ENST00000446617	SAMD9	protein_coding	protein_coding	sterile alpha motif domain containing 9 [Source:HGNC Symbol;Acc:HGNC:1348]	0.3614	5839	GO:0034058	GO:0005515	GO:0005737; GO:0043231; GO:0005829	54809	TRUE	1.18317	0.000743483	0.0756012	chr7	93099513	93118023	18511	-	606.029	461.819	508.535	712.568	778.924	682.522	694.82	629.044	730.646	518.349	597.016	625.751	730.203	867.674	749.205	718.503	988.952	563.76	611.881	533.597	664.351	5769	4035.49	6021.4	2424.16	912.165	679.002	5.25856	3.96445
ENSG00000066084	ENST00000549620; ENST00000301180; ENST00000546719; ENST00000552328; ENST00000546732	DIP2B	protein_coding	protein_coding	disco interacting protein 2 homolog B [Source:HGNC Symbol;Acc:HGNC:29284]	0.4415	3524	GO:0007399; GO:0008150; GO:0030517; GO:2000758	GO:0003674; GO:0043014	GO:0005634; GO:0005737; GO:0016020; GO:0042995; GO:0030425; GO:0043204; GO:0030424; GO:0070062	57609	TRUE	0.219156	0.000744804	0.0756012	chr12	50504985	50748657	243673	+	1193.92	1149.86	1030.28	1239.63	1211.95	1079.45	1110.39	957.718	1150.24	1145.95	1293.36	1281.92	1227.72	1167.65	1183.82	1069.02	1133.93	1039.41	1317.9	1225.21	1233.11	1612.08	1627.97	1780.79	1351.73	1137.8	1085.85	17.1653	16.3552
ENSG00000184047	ENST00000443649; ENST00000464942; ENST00000650715; ENST00000353548; ENST00000644227; ENST00000644509; ENST00000342392; ENST00000645569; ENST00000267169; ENST00000489781; ENST00000540535; ENST00000642640; ENST00000439489; ENST00000541273; ENST00000474004; ENST00000541656; ENST00000446652	DIABLO	protein_coding	protein_coding	diablo IAP-binding mitochondrial protein [Source:HGNC Symbol;Acc:HGNC:21528]	0.4994	1534	GO:0006915; GO:0006919; GO:0008631; GO:0008635; GO:0043065; GO:0051402; GO:0008625; GO:0097193	GO:0005515	GO:0005739; GO:0005758; GO:0005737; GO:0009898; GO:0035631; GO:0005829; GO:0016020; GO:0016021	56616	TRUE	-0.1369	0.000747052	0.0756012	chr12	122207663	122227456	19794	-	593.622	628.901	665.514	519.942	550.66	584.753	584.814	603.366	608.524	674.086	667.684	665.947	587.266	563.792	557.549	540.82	590.282	546.677	621.571	612.607	616.555	481.455	525.348	485.357	500.753	534.816	506.861	19.6063	20.5497
ENSG00000277734	ENST00000611116	TRAC	protein_coding	TR_C_gene	T cell receptor alpha constant [Source:HGNC Symbol;Acc:HGNC:12029]	0.4908	978			GO:0016020; GO:0016021	28755	TRUE	-0.419768	0.00074793	0.0756012	chr14	22547506	22552156	4651	+	6.68063	6.5706	17.6116	1.09122	3.48512	2.90435	2.82065	4.56491	5.2189	82.5174	71.9663	84.7372	131.858	201.285	122.932	150.497	181.222	201.407	42.9147	62.9783	46.6001	107.392	127.629	117.352	182.618	121.942	125.468	0.346091	0.336756
ENSG00000158825	ENST00000461985; ENST00000375071	CDA	protein_coding	protein_coding	cytidine deaminase [Source:HGNC Symbol;Acc:HGNC:1712]	0.5659	785	GO:0007166; GO:0030308; GO:0008655; GO:0009972; GO:0019858; GO:0044206; GO:0045980; GO:0046898; GO:0071217	GO:0008270; GO:0016787; GO:0046872; GO:0042802; GO:0003824; GO:0042803; GO:0005515; GO:0001882; GO:0004126; GO:0047844	GO:0005829; GO:0005576; GO:0034774; GO:1904813; GO:1904724	978	TRUE	-0.225412	0.000766078	0.0768162	chr1	20589086	20618903	29818	+	718.645	624.207	715.474	819.508	855.597	1077.51	489.853	522.226	480.139	764.739	776.425	735.476	957.354	925.323	968.933	620.437	787.02	757.975	728.166	741.998	657.181	814.489	823.402	597.013	612.307	566.502	661.474	46.3532	39.832
ENSG00000168297	ENST00000302779; ENST00000468776; ENST00000383716; ENST00000356151; ENST00000463280; ENST00000383715; ENST00000484288; ENST00000479241; ENST00000477308; ENST00000491164; ENST00000479134; ENST00000459676; ENST00000495557; ENST00000493474	PXK	protein_coding	protein_coding	PX domain containing serine/threonine kinase like [Source:HGNC Symbol;Acc:HGNC:23326]	0.4526	1881	GO:0006468; GO:0006954; GO:0032780; GO:0050804; GO:0043271	GO:0005524; GO:0004672; GO:0035091; GO:0003779; GO:0008022	GO:0005829; GO:0005886; GO:0034451; GO:0005737; GO:0016020; GO:0032991	54899	TRUE	-0.203841	0.000779895	0.077581	chr3	58332880	58426127	93248	+	454.283	444.924	394.427	293.539	250.058	244.933	314.032	259.287	256.771	459.075	415.58	491.042	539.619	545.227	538.188	420.421	600.621	482.838	444.375	400.771	393.114	460.941	413.247	475.104	427.004	460.883	390.242	12.2363	11.8562
ENSG00000110057	ENST00000227471; ENST00000525368; ENST00000533424; ENST00000622364; ENST00000531152; ENST00000524455; ENST00000528423; ENST00000530138; ENST00000528096	UNC93B1	protein_coding	protein_coding	unc-93 homolog B1, TLR signaling regulator [Source:HGNC Symbol;Acc:HGNC:13481]	0.6368	1117	GO:0006886; GO:0002376; GO:0045087; GO:0051607; GO:0002250; GO:0002224; GO:0034138; GO:0034154; GO:0034162; GO:0000902; GO:0002457; GO:0019882; GO:0019886; GO:0032735; GO:0032755	GO:0005515; GO:0035325	GO:0110165; GO:0016020; GO:0016021; GO:0031410; GO:0005783; GO:0005789; GO:0005768; GO:0005764; GO:0045335; GO:0000139; GO:0032009	81622	TRUE	0.472643	0.000786837	0.0776552	chr11	67991100	68004982	13883	-	1584.26	1656.73	1561.2	1271.27	1281.65	1395.05	1567.34	1723.71	1680.48	1746.82	1583.26	1503.54	1307.5	1369.91	1453.88	1637.99	1615.47	1871.11	1827.34	1808.04	1703.89	3372.59	3029.07	2784.54	2254.97	1601.57	1779.61	71.8597	74.3443
ENSG00000141664	ENST00000269499; ENST00000588676; ENST00000585873; ENST00000591632; ENST00000621048; ENST00000586834; ENST00000591435; ENST00000585949; ENST00000587612; ENST00000591145; ENST00000590840	ZCCHC2	protein_coding	protein_coding	zinc finger CCHC-type containing 2 [Source:HGNC Symbol;Acc:HGNC:22916]	0.4869	2348		GO:0008270; GO:0003676; GO:0046872; GO:0035091	GO:0005737	54877	TRUE	0.282157	0.000808996	0.0792184	chr18	62523025	62587709	64685	+	2386.89	2305.34	2215.03	2401.78	2612.97	2457.08	1830.6	1755.66	1850.62	2230.29	2419.49	2330.27	2639.37	2364.6	2344.41	2053.56	1993.44	2011.37	2343.7	2212.25	2371.83	3977.12	3671.43	3980.85	2824.31	2168.07	1974.27	51.5047	49.2138
ENSG00000124357	ENST00000531799; ENST00000497690; ENST00000613852; ENST00000455662; ENST00000531934; ENST00000455197; ENST00000418807; ENST00000443872; ENST00000443938; ENST00000484984; ENST00000493102; ENST00000450272; ENST00000244204; ENST00000465105; ENST00000480411; ENST00000475709; ENST00000533981; ENST00000472519; ENST00000489309; ENST00000464638; ENST00000428360; ENST00000524736; ENST00000479854; ENST0000…	NAGK	protein_coding	protein_coding	N-acetylglucosamine kinase [Source:HGNC Symbol;Acc:HGNC:17174]	0.5513	1222	GO:0016310; GO:0046835; GO:0019262; GO:0006044; GO:0006051	GO:0000166; GO:0005524; GO:0016301; GO:0016740; GO:0005515; GO:0045127	GO:0005829; GO:0070062	55577	TRUE	0.25183	0.000853302	0.0818596	chr2	71064344	71079808	15465	+	3490.15	3559.39	3592.29	2342.86	2477.92	2617.02	3176.05	3190.37	3174.13	3743.5	3392.55	3346.34	2228.29	1994.28	2204.06	3208.99	2219.48	3210.16	3593.77	3761.52	3518.87	3256.74	3048.19	2876.82	3737.4	3011.11	3248.7	144.705	146
ENSG00000163629	ENST00000427191; ENST00000411767; ENST00000436978; ENST00000502971; ENST00000316707; ENST00000507902; ENST00000511467; ENST00000508063; ENST00000511105	PTPN13	protein_coding	protein_coding	protein tyrosine phosphatase non-receptor type 13 [Source:HGNC Symbol;Acc:HGNC:9646]	0.4427	4951	GO:0006470; GO:0016311; GO:0001933; GO:0035335; GO:0014066; GO:0097237; GO:1904890; GO:0031047	GO:0005515; GO:0016791; GO:0004725; GO:0016787; GO:0004721; GO:0036312	GO:0005856; GO:0005634; GO:0005737; GO:0005654; GO:0005829; GO:0005886; GO:0001650; GO:0042995; GO:0030027; GO:0070062; GO:0043005; GO:0044297	5783	TRUE	-0.613671	0.00087104	0.0818596	chr4	86594315	86815171	220857	+	53.4451	23.4664	49.1657	25.0981	22.6533	46.4696	30.0869	13.6948	60.5393	49.9753	33.4491	49.9732	46.538	26.382	45.4944	45.6347	46.6	43.1587	48.4521	21.7561	29.8719	24.133	19.6784	22.7868	25.9604	24.0043	42.4377	0.546923	0.237576
ENSG00000179163	ENST00000374479	FUCA1	protein_coding	protein_coding	alpha-L-fucosidase 1 [Source:HGNC Symbol;Acc:HGNC:4006]	0.4831	2043	GO:0005975; GO:0006629; GO:0008152; GO:0006004; GO:0006027; GO:0016139; GO:0019377	GO:0004560; GO:0016787; GO:0005515; GO:0016798	GO:0043231; GO:0005764; GO:0005576; GO:0070062; GO:0005737; GO:0043202; GO:0035578	2517	TRUE	0.115446	0.000873267	0.0818596	chr1	23845077	23868290	23214	-	5537.29	6111.6	5399.07	5793.3	5232.04	5272.36	5673.27	5167.48	5397.39	5195.11	4919.05	5601.35	4998.4	4937.34	4991.8	4841.16	5198.48	4751.05	5747.8	6106.6	5879.98	5320.12	5307.27	5307.04	5659.36	5050.51	4917.23	137.322	149.946
ENSG00000136147	ENST00000482487; ENST00000481509; ENST00000378319; ENST00000496623; ENST00000467763; ENST00000476953; ENST00000426879; ENST00000487433; ENST00000496612; ENST00000357596; ENST00000485919; ENST00000465045; ENST00000442195; ENST00000488958; ENST00000495157; ENST00000460489; ENST00000488605; ENST00000486276	PHF11	protein_coding	protein_coding	PHD finger protein 11 [Source:HGNC Symbol;Acc:HGNC:17024]	0.4349	917		GO:0046872; GO:0005515	GO:0005634; GO:0005654; GO:0031965	51131	TRUE	0.445482	0.000878887	0.0818596	chr13	49495610	49528981	33372	+	238.594	183.977	198.498	238.977	223.919	208.145	220.356	219.386	208.756	228.956	211.845	242.261	259.283	222.781	259.414	234.97	207.111	246.364	231.185	193.515	252.118	551.439	430.114	519.538	386.72	255.406	223.259	13.174	10.0498
ENSG00000188157	ENST00000379370; ENST00000620552; ENST00000651234; ENST00000652369; ENST00000469403; ENST00000479707; ENST00000466223; ENST00000478677; ENST00000492947; ENST00000461111	AGRN	protein_coding	protein_coding	agrin [Source:HGNC Symbol;Acc:HGNC:329]	0.6598	3590	GO:0007213; GO:0043113; GO:0007165; GO:0030154; GO:0007010; GO:0045944; GO:0043547; GO:0009887; GO:0009888; GO:0007528; GO:0045162; GO:0045887; GO:0050808; GO:0051491	GO:0005515; GO:0043236; GO:0046872; GO:0005509; GO:0005200; GO:0005201; GO:0002162; GO:0033691; GO:0035374; GO:0043395	GO:0016020; GO:0016021; GO:0005886; GO:0005576; GO:0071944; GO:0045202; GO:0005604; GO:0070062; GO:0062023; GO:0043202; GO:0005796	375790	TRUE	0.303719	0.000879269	0.0818596	chr1	1020120	1056118	35999	+	3250.61	3616.51	3716.24	3434.48	3579.18	3542.33	3238.1	3124.84	3312.78	3615.66	3700.69	3401.65	3106.99	2839.48	2900.99	2495.17	2458.29	2508.6	3514.85	3464.94	3370.75	5612.13	4548.99	4576.74	3407	2474.17	2898.68	45.8756	50.4945
ENSG00000100084	ENST00000340170; ENST00000263208; ENST00000464189; ENST00000452818	HIRA	protein_coding	protein_coding	histone cell cycle regulator [Source:HGNC Symbol;Acc:HGNC:4916]	0.5419	2115	GO:0006355; GO:0006325; GO:0045892; GO:0006351; GO:0006334; GO:0006357; GO:0009653; GO:0001649; GO:0007369; GO:0042692	GO:0005515; GO:0003714; GO:0031491; GO:0061629; GO:0042393	GO:0005634; GO:0032991; GO:0005654; GO:0000785; GO:0016605; GO:0070062; GO:0000417	7290	TRUE	0.32202	0.000880395	0.0818596	chr22	19330698	19447450	116753	-	618.953	658.613	681.237	747.136	674.621	721.962	573.202	563.031	674.22	729.715	646.255	670.75	717.051	635.368	625.552	585.874	587.838	563.485	602.087	803.827	736.985	1124.34	1023.89	978.904	869.007	520.786	655.216	14.8272	15.6088
ENSG00000106605	ENST00000265523; ENST00000402924; ENST00000424330; ENST00000453612; ENST00000486984	BLVRA	protein_coding	protein_coding	biliverdin reductase A [Source:HGNC Symbol;Acc:HGNC:1062]	0.5011	751	GO:0042167	GO:0008270; GO:0000166; GO:0004074; GO:0046872; GO:0016491; GO:0005515; GO:0106276; GO:0106277	GO:0005737; GO:0005829; GO:0070062	644	TRUE	0.188187	0.000881685	0.0818596	chr7	43758680	43807342	48663	+	1103.26	1114.19	1017.07	1493.89	1570.04	1581.9	1531.61	1599.55	1605.33	1064.59	943.671	988.601	1231.05	1270.24	1246.74	1502.06	1263.38	1225.52	1016.11	1088.95	1167.39	1402.13	1644.55	1531.27	1678.48	1413.37	1357.08	74.3512	74.2858
ENSG00000188290	ENST00000428771; ENST00000304952; ENST00000481869; ENST00000484667	HES4	protein_coding	protein_coding	hes family bHLH transcription factor 4 [Source:HGNC Symbol;Acc:HGNC:24149]	0.7415	907	GO:0006355; GO:0030154; GO:0007399; GO:0006357; GO:0009952	GO:0003677; GO:0046983; GO:0005515; GO:0000981; GO:0000978	GO:0005634; GO:0000785	57801	TRUE	0.757102	0.000898317	0.0827905	chr1	998962	1000172	1211	-	45.81	29.0984	46.5975	18.5508	23.5246	21.2985	18.8043	23.7375	27.1382	31.3798	44.5988	45.6277	27.7012	27.3591	28.071	13.5933	0	34.1673	63.6799	35.4969	52.5745	90.4988	81.5251	51.2702	29.5411	22.0839	32.2896	2.55756	1.60721
ENSG00000086065	ENST00000419016; ENST00000223500; ENST00000487080	CHMP5	protein_coding	protein_coding	charged multivesicular body protein 5 [Source:HGNC Symbol;Acc:HGNC:26942]	0.3891	1478	GO:0007034; GO:0015031; GO:0001778; GO:0007080; GO:0008333; GO:0031468; GO:0039702; GO:0043162; GO:0046761; GO:0060548; GO:0061952; GO:0090148; GO:0097352; GO:1901673; GO:1902774; GO:0071222; GO:0036258; GO:0071985; GO:0032511; GO:0071225; GO:0010824; GO:0006914; GO:0006997; GO:0051469; GO:0061763; GO:1904903; GO:0006900; GO:0046755; GO:0001919; GO:0007040	GO:0005515; GO:0045296	GO:0005737; GO:0016020; GO:0005765; GO:0005768; GO:0005829; GO:0005643; GO:0010008; GO:0000776; GO:0005828; GO:0030496; GO:0032585; GO:1904930; GO:0070062; GO:0005886; GO:0005771; GO:0000421; GO:0005634	51510	TRUE	0.321221	0.000923059	0.0839594	chr9	33264879	33282070	17192	+	1494.55	1339.46	1441.22	1433.87	1536.07	1369.88	1380.24	1472.64	1446.68	1360.96	1338.97	1312.34	1325.23	1614.19	1457.76	1556.43	1558.51	1492.57	1367.73	1367.2	1375.31	2641.36	2378.28	2828.97	1896.01	1591.97	1437.35	51.2327	45.4261
ENSG00000068079	ENST00000438323; ENST00000415816; ENST00000246911; ENST00000536969; ENST00000396722; ENST00000538473; ENST00000546325; ENST00000534876	IFI35	protein_coding	protein_coding	interferon induced protein 35 [Source:HGNC Symbol;Acc:HGNC:5399]	0.5776	689	GO:0002376; GO:0045087; GO:0008285; GO:0050729; GO:1901224; GO:1901223; GO:0045089; GO:0002281	GO:0042802; GO:0005515	GO:0005634; GO:0005737; GO:0016020; GO:0005576; GO:0005829; GO:0005615	3430	TRUE	0.753775	0.000924397	0.0839594	chr17	43006740	43014456	7717	+	670.927	642.042	791.058	459.404	566.332	489.866	523.701	561.484	513.54	731.035	788.588	674.638	771.201	888.192	733.718	707.823	662.755	811.024	790.462	802.687	721.705	3051.63	2536.83	2645.54	1491.38	748.936	703.912	49.3293	46.7015
ENSG00000172183	ENST00000379224; ENST00000560741; ENST00000558992; ENST00000559876; ENST00000558942; ENST00000306072; ENST00000560573; ENST00000557824; ENST00000558236; ENST00000560746; ENST00000546338	ISG20	protein_coding	protein_coding	interferon stimulated exonuclease gene 20 [Source:HGNC Symbol;Acc:HGNC:6130]	0.5494	1527	GO:0090305; GO:0002376; GO:0009615; GO:0045087; GO:0051607; GO:0006401; GO:0090503; GO:0006364; GO:0045071; GO:0000738	GO:0003676; GO:0003723; GO:0046872; GO:0016787; GO:0004527; GO:0004518; GO:0000175; GO:0030619; GO:0034511; GO:0008310; GO:0008859; GO:0030620	GO:0005634; GO:0005737; GO:0005730; GO:0015030; GO:0016605; GO:0005654	3669	TRUE	2.12156	0.000940805	0.084056	chr15	88635670	88656483	20814	+	2.86313	4.69329	2.56836	4.36489	15.683	4.84058	4.70108	8.21683	15.6567	11.6242	2.02722	7.60463	22.161	28.3362	15.4893	24.2738	51.7777	20.6852	8.30608	6.87284	7.16925	678.138	683.748	624.44	224.692	22.085	20.2963	0.0949977	0.154059
ENSG00000004468	ENST00000502843; ENST00000506191; ENST00000511430; ENST00000226279; ENST00000510674	CD38	protein_coding	protein_coding	CD38 molecule [Source:HGNC Symbol;Acc:HGNC:1667]	0.4702	1980	GO:0043066; GO:0045893; GO:0045892; GO:0007165; GO:0050853; GO:0097190; GO:0030890; GO:0009410; GO:0019674; GO:0001666; GO:0007204; GO:0007565; GO:0008284; GO:0009725; GO:0010977; GO:0014824; GO:0030307; GO:0032024; GO:0032355; GO:0032526; GO:0032570; GO:0033194; GO:0034097; GO:0042100; GO:0045779; GO:0045907; GO:0060292; GO:0070555	GO:0016740; GO:0016787; GO:0003953; GO:0050135; GO:0061809; GO:0016849; GO:0016798; GO:0042802	GO:0016020; GO:0016021; GO:0005886; GO:0070062; GO:0005634; GO:0009986; GO:0016323; GO:0030667; GO:0043231	952	TRUE	0.610261	0.000942281	0.084056	chr4	15778275	15853232	74958	+	88.757	81.6632	78.1516	33.8279	16.5544	28.0754	22.5652	21.9115	29.2258	103.437	58.7893	93.4282	118.561	143.635	127.771	83.5017	77.6668	110.594	96.9042	90.4597	69.3028	304.076	296.02	328.129	207.683	95.0571	92.2558	2.27117	2.06734
ENSG00000108679	ENST00000591778; ENST00000262776; ENST00000587311; ENST00000586720; ENST00000587251; ENST00000588508; ENST00000588198; ENST00000589527; ENST00000588587; ENST00000592255; ENST00000585407; ENST00000589775; ENST00000589906; ENST00000587310; ENST00000588205; ENST00000588990; ENST00000588899; ENST00000591274; ENST00000586300	LGALS3BP	protein_coding	protein_coding	galectin 3 binding protein [Source:HGNC Symbol;Acc:HGNC:6564]	0.625	1059	GO:0006897; GO:0007155; GO:0007165; GO:0006968	GO:0005044; GO:0005515	GO:0016020; GO:0005576; GO:0005615; GO:0070062; GO:0072562; GO:0062023; GO:0031089	3959	TRUE	0.289439	0.000945579	0.084056	chr17	78971238	78979947	8710	-	4227.89	4278.4	4320.36	4068.08	3744.76	3729.18	2798.09	2969.93	2960.16	4471.04	4381.83	4229.26	5748.56	6174.36	5814.57	4352.77	3997.24	4856.25	4694.31	4715.35	4357.72	10885.2	9112.8	9033.81	5594.91	4218.04	4282.51	202.273	202.505
ENSG00000121858	ENST00000241261; ENST00000420541; ENST00000430881; ENST00000494851; ENST00000472804; ENST00000466777	TNFSF10	protein_coding	protein_coding	TNF superfamily member 10 [Source:HGNC Symbol;Acc:HGNC:11925]	0.4362	1071	GO:0006955; GO:0006915; GO:0007165; GO:0043123; GO:0007154; GO:0023052; GO:0043065; GO:0007267; GO:0090200; GO:0043280; GO:2001238; GO:0008584; GO:0032868	GO:0005164; GO:0046872; GO:0008270; GO:0042802; GO:0005515; GO:0005125; GO:0005102; GO:0032813; GO:0045569	GO:0016020; GO:0016021; GO:0005886; GO:0005576; GO:0005615; GO:0070062; GO:0005887	8743	TRUE	1.16267	0.000965171	0.0851933	chr3	172505508	172523475	17968	-	83.9851	74.1539	94.2956	122.217	117.623	142.313	64.8749	51.127	81.4149	81.3551	95.2793	99.9465	178.396	195.422	185.849	126.224	150.155	148.358	105.21	87.0245	95.59	1197	1300.75	1059.58	480.715	142.106	114.397	3.97305	3.47052
ENSG00000134470	ENST00000620345; ENST00000435171; ENST00000397251; ENST00000397248; ENST00000525219; ENST00000379977; ENST00000534292; ENST00000532948; ENST00000379972; ENST00000528354; ENST00000447291; ENST00000379974; ENST00000532039; ENST00000397250; ENST00000379971; ENST00000397246; ENST00000397255; ENST00000530685; ENST00000622442; ENST00000620865; ENST00000429135; ENST00000453922	IL15RA	protein_coding	protein_coding	interleukin 15 receptor subunit alpha [Source:HGNC Symbol;Acc:HGNC:5978]	0.5924	1069	GO:0035723; GO:0050766; GO:0001779; GO:0032825	GO:0042010; GO:0005515; GO:0019901; GO:0004896	GO:0016020; GO:0016021; GO:0005634; GO:0005794; GO:0030659; GO:0031410; GO:0005783; GO:0005789; GO:0005576; GO:0005615; GO:0000139; GO:0031965; GO:0009986; GO:0005886; GO:0005768	3601	TRUE	0.500089	0.000974964	0.0854559	chr10	5943639	5978187	34549	-	77.3044	91.0498	76.6842	60.0171	52.2768	55.1826	73.3369	53.8659	78.2835	90.6529	78.0479	91.2555	165.099	193.467	130.675	148.555	119.089	163.643	91.3668	89.3147	83.6413	287.183	417.464	307.621	250.652	168.99	139.306	3.66385	4.26924
ENSG00000178685	ENST00000526007; ENST00000524918; ENST00000313028; ENST00000525773; ENST00000527262; ENST00000528963; ENST00000313059; ENST00000533665; ENST00000526985; ENST00000525879; ENST00000528625; ENST00000525486; ENST00000531537; ENST00000529842; ENST00000528914; ENST00000528136; ENST00000529311; ENST00000528580; ENST00000530478; ENST00000532311; ENST00000531707; ENST00000534737; ENST00000532660	PARP10	protein_coding	protein_coding	poly(ADP-ribose) polymerase family member 10 [Source:HGNC Symbol;Acc:HGNC:25895]	0.6491	1191	GO:0006325; GO:0006281; GO:0006974; GO:0045892; GO:0006471; GO:0010629; GO:0045071; GO:0032088; GO:0070212; GO:0070213; GO:0048147; GO:0019082; GO:0019985; GO:0034356; GO:1900045; GO:0140289	GO:0003950; GO:0016740; GO:0016757; GO:0005515; GO:0016779; GO:0003714; GO:0140297; GO:1990404; GO:0070530; GO:0003676	GO:0005794; GO:0005730; GO:0005829; GO:0005634; GO:0005737	84875	TRUE	0.575634	0.00100505	0.0874811	chr8	143977153	144012772	35620	-	794.041	898.295	788.854	1002.83	896.547	870.336	833.032	801.598	916.44	966.965	818.997	811.521	996.135	1185.23	1057.99	911.722	745.597	998.045	863.832	874.825	818.49	2821.15	2731.93	2661.5	1590.75	1003.38	963.151	33.7787	37.8057
ENSG00000179388	ENST00000317216; ENST00000522910; ENST00000519492; ENST00000524088; ENST00000518773	EGR3	protein_coding	protein_coding	early growth response 3 [Source:HGNC Symbol;Acc:HGNC:3240]	0.6247	1860	GO:0006357; GO:0043066; GO:0001938; GO:0007623; GO:0002042; GO:0035767; GO:0035924; GO:0007517; GO:0044344; GO:0007274; GO:0007422; GO:0033089; GO:0045586; GO:0045944	GO:0046872; GO:0003677; GO:0000981; GO:0000978; GO:1990837; GO:0003700; GO:0001228; GO:0043565	GO:0005634; GO:0045202; GO:0000785; GO:0005654	1960	TRUE	-0.347054	0.00101437	0.0876838	chr8	22687659	22693480	5822	-	19.0875	15.9571	27.1513	17.4595	12.1979	12.5855	76.1575	59.3438	60.5392	192.928	133.796	181.425	200.556	256.002	210.049	396.148	455.644	499.022	175.812	148.858	131.436	120.665	128.191	182.294	415.366	389.83	347.805	0.519934	0.430023
ENSG00000021355	ENST00000380739; ENST00000468511; ENST00000490094; ENST00000476896; ENST00000460260	SERPINB1	protein_coding	protein_coding	serpin family B member 1 [Source:HGNC Symbol;Acc:HGNC:3311]	0.4886	1032	GO:0010951; GO:0010466; GO:0032691; GO:0044342	GO:0004867; GO:0005515; GO:0030414	GO:0005615; GO:0005737; GO:0016020; GO:0005769; GO:0005768; GO:0005576; GO:0005764; GO:0036464; GO:0070062; GO:0062023; GO:0034774; GO:0044194	1992	TRUE	0.11239	0.00107106	0.0914301	chr6	2832332	2841959	9628	-	2489.97	2500.58	2501.22	2259.86	2122.44	2189.35	2269.69	2373.52	2406.96	2247.73	2224.88	2217.29	2152.94	2218.04	2237.89	2280.76	2304.11	2218.18	2282.79	2199.66	2441.13	2512.25	2483.59	2724.16	2321.22	2380.27	2417.96	122.244	121.454
ENSG00000130813	ENST00000592551; ENST00000585919; ENST00000253110; ENST00000591813; ENST00000587710; ENST00000590378; ENST00000397881; ENST00000586889; ENST00000587609; ENST00000593131; ENST00000586730	SHFL	protein_coding	protein_coding	shiftless antiviral inhibitor of ribosomal frameshifting [Source:HGNC Symbol;Acc:HGNC:25649]	0.5899	1244	GO:0051607; GO:0045087; GO:0045071; GO:0035456; GO:0034341; GO:0034340; GO:0006449; GO:0034342; GO:0075523; GO:2001125	GO:0003723; GO:0005515; GO:0043022; GO:1990825; GO:0042802	GO:0005634; GO:0005737; GO:0005654; GO:0005829; GO:0000932	55337	TRUE	0.660921	0.0010723	0.0914301	chr19	10086122	10093252	7131	+	330.214	398.947	392.458	405.937	373.79	403.704	375.292	403.545	402.904	380.051	374.022	316.153	418.842	409.413	367.853	380.612	434.933	401.969	390.257	416.852	356.073	1258.55	1306.43	1163.26	642.743	374.468	414.229	13.4489	16.0748
ENSG00000117228	ENST00000459831; ENST00000370473; ENST00000495131; ENST00000484970; ENST00000468959; ENST00000479889; ENST00000681280; ENST00000493139; ENST00000469194	GBP1	protein_coding	protein_coding	guanylate binding protein 1 [Source:HGNC Symbol;Acc:HGNC:4182]	0.4354	1712	GO:0050896; GO:0002376; GO:0051607; GO:0071346; GO:0071347; GO:0071356; GO:0070373; GO:1900025; GO:1903076; GO:0050860; GO:0032703; GO:0050848; GO:0072665; GO:1903077	GO:0005525; GO:0003924; GO:0000166; GO:0003779; GO:0016787; GO:0042803; GO:0005515; GO:0019899; GO:0042802; GO:0019955; GO:0051879; GO:0019003; GO:0030507	GO:0005737; GO:0016020; GO:0005794; GO:0031410; GO:0005886; GO:0005576; GO:0005829; GO:0000139; GO:0015629; GO:0012506	2633	TRUE	0.640814	0.00112197	0.0950187	chr1	89051882	89065360	13479	-	2150.95	1949.88	1915.5	1300.72	988.538	891.267	1749.08	1556.51	1623.04	2015.25	1966.2	1854.85	2620.28	2928.22	2156.04	3175.07	3274	3251.34	2383.59	2192.27	2182.32	5701.13	8002.01	7284.46	5937.89	3412.02	2487.85	63.6557	57.0893
ENSG00000108688	ENST00000378569; ENST00000394627; ENST00000394630	CCL7	protein_coding	protein_coding	C-C motif chemokine ligand 7 [Source:HGNC Symbol;Acc:HGNC:10634]	0.4079	731	GO:0006955; GO:0006935; GO:0006954; GO:0007010; GO:0007186; GO:0030335; GO:0008360; GO:0002548; GO:0007165; GO:0007267; GO:0030593; GO:0043547; GO:0048245; GO:0048247; GO:0070098; GO:0070374; GO:0071346; GO:0071347; GO:0071356; GO:0006874; GO:2000503	GO:0008009; GO:0005515; GO:0008201; GO:0005125; GO:0048020; GO:0031726	GO:0005576; GO:0005615	6354	TRUE	0.600342	0.00117059	0.0979559	chr17	34270221	34272242	2022	+	23.8594	45.0556	35.5902	34.9191	20.0394	13.5536	63.9347	47.4751	66.802	55.7865	54.7349	68.4416	25.4851	31.2675	34.8467	88.3565	82.8445	90.8131	44.2991	48.0925	59.7438	62.7458	72.248	82.0323	214.844	130.583	108.862	1.65369	3.08945
ENSG00000122729	ENST00000541043; ENST00000379923; ENST00000309951	ACO1	protein_coding	protein_coding	aconitase 1 [Source:HGNC Symbol;Acc:HGNC:117]	0.4709	4887	GO:0006099; GO:0006879; GO:0006101; GO:0010040; GO:0006417; GO:0009791; GO:0010468; GO:0050892	GO:0003723; GO:0046872; GO:0016829; GO:0051536; GO:0051539; GO:0005515; GO:0003994; GO:0047780; GO:0030350; GO:0051538	GO:0005737; GO:0005829; GO:0005739; GO:0070062; GO:0005794; GO:0005783	48	TRUE	-0.227795	0.00117228	0.0979559	chr9	32384603	32454769	70167	+	4620.13	4730.83	4805.42	4064.8	4574.23	4566.6	4140.4	4358.58	4426.67	4862.71	4836.7	4736.3	4160.06	3749.87	3931.87	4606.19	4623.75	4548.75	4755.23	4911.16	4700.64	2484.49	3168.51	2609.09	3578.95	4323.66	4515.92	47.8987	48.5227
ENSG00000177409	ENST00000318238; ENST00000411955; ENST00000437805; ENST00000414791; ENST00000439952; ENST00000446033; ENST00000446959; ENST00000699641; ENST00000477816	SAMD9L	protein_coding	protein_coding	sterile alpha motif domain containing 9 like [Source:HGNC Symbol;Acc:HGNC:1349]	0.3831	5258		GO:0005515	GO:0005769; GO:0005768; GO:0005737	219285	TRUE	0.961838	0.00119914	0.0993748	chr7	93130056	93148385	18330	-	1187.24	1008.12	959.467	1176.34	1109.14	987.478	1291.86	1013.41	1248.36	1092.49	1027.8	1211.31	1682.02	1811.56	1512.93	1819.56	2040.04	1595.97	1186.38	1032.84	1210.41	8138.86	6542.8	9447.3	4841.16	2131.58	1474.83	11.4401	9.61038
ENSG00000025708	ENST00000651490; ENST00000252029; ENST00000395680; ENST00000395681; ENST00000487577; ENST00000395678; ENST00000476284; ENST00000425169; ENST00000652401; ENST00000650719; ENST00000651401; ENST00000652352; ENST00000651906; ENST00000487162; ENST00000652237; ENST00000651095; ENST00000651196	TYMP	protein_coding	protein_coding	thymidine phosphorylase [Source:HGNC Symbol;Acc:HGNC:3148]	0.6816	1188	GO:0006213; GO:0006206; GO:0007165; GO:0030154; GO:0006935; GO:0001525; GO:0046074; GO:0000002; GO:0031641; GO:0051969; GO:1905333	GO:0016757; GO:0016763; GO:0016740; GO:0005515; GO:0008083; GO:0004645; GO:0009032; GO:0016154; GO:0042803	GO:0005829	1890	TRUE	0.503145	0.00120512	0.0993748	chr22	50525752	50530032	4281	-	4630.47	4133.51	4995.04	3656.46	3519.57	3685.65	3914.64	3839.27	3747.86	5872.14	5305.25	5193.81	7489.9	9016.67	7381.35	6143.34	4945.79	7756.36	6068.31	5886.86	5436.12	18732.4	16766.2	15740.7	10831	6601.11	6351.37	197.479	174.402
ENSG00000135686	ENST00000564996; ENST00000258157; ENST00000567410; ENST00000569472; ENST00000565743; ENST00000564159; ENST00000325279	KLHL36	protein_coding	protein_coding	kelch like family member 36 [Source:HGNC Symbol;Acc:HGNC:17844]	0.5938	2898	GO:0016567; GO:0008150	GO:0005515; GO:0097602	GO:0005575	79786	TRUE	-0.163741	0.00124449	0.101616	chr16	84648511	84667686	19176	+	1264.89	1338.52	1257.62	1554.46	1470.72	1522.43	1374.18	1420.6	1484.26	1206.38	1203.15	1194.54	1200.16	1195.98	1299.51	1223.51	1361.75	1281.28	1187.77	1245.82	1217.58	976.181	1049.42	905.773	1078.25	1175.76	1160.58	22.114	23.1514
ENSG00000171467	ENST00000607252; ENST00000605935; ENST00000606599; ENST00000361428	ZNF318	protein_coding	protein_coding	zinc finger protein 318 [Source:HGNC Symbol;Acc:HGNC:13578]	0.5005	3439	GO:0045893; GO:0051321; GO:0045892	GO:0003676; GO:0008270; GO:0046872; GO:0042803	GO:0005634; GO:0005654; GO:0005829	24149	TRUE	-0.141949	0.00124851	0.101616	chr6	43307134	43369647	62514	-	982.056	900.172	864.07	804.23	910.487	823.867	834.912	886.505	860.075	962.316	919.344	936.455	900.843	959.522	920.537	886.477	973.421	899.14	906.747	911.468	823.269	783.116	764.087	750.824	845.055	904.483	910.604	14.4682	13.1203
ENSG00000132669	ENST00000432334; ENST00000648165; ENST00000616029; ENST00000412571; ENST00000255006; ENST00000426012; ENST00000648440; ENST00000459721; ENST00000467569; ENST00000488077; ENST00000465815; ENST00000440354; ENST00000484638	RIN2	protein_coding	protein_coding	Ras and Rab interactor 2 [Source:HGNC Symbol;Acc:HGNC:18750]	0.5145	1715	GO:0007165; GO:0016192; GO:0050790; GO:0006897; GO:0010595; GO:1904906; GO:2001214; GO:0007264	GO:0005096; GO:0005085; GO:0030695; GO:0031267	GO:0005737; GO:0005829; GO:0005575; GO:0030139	54453	TRUE	0.203124	0.00126588	0.102121	chr20	19757606	20002457	244852	+	1532.72	1422.07	1422.88	1531.87	1601.41	1601.27	1332.29	1425.93	1522.87	1501.58	1424.12	1527.94	1380.63	1346.46	1532.29	1359.33	1418.71	1447.61	1518.63	1470.26	1598.74	2085.09	1962	1830.91	1706.22	1406.65	1422.59	45.2805	41.5628
ENSG00000186318	ENST00000680971; ENST00000679585; ENST00000680271; ENST00000680800; ENST00000313005; ENST00000392937; ENST00000528053; ENST00000680681; ENST00000681714; ENST00000681753; ENST00000510915; ENST00000510630; ENST00000514464; ENST00000428381; ENST00000445823; ENST00000513780; ENST00000509916; ENST00000530824	BACE1	protein_coding	protein_coding	beta-secretase 1 [Source:HGNC Symbol;Acc:HGNC:933]	0.5159	3046	GO:0006508; GO:0006509; GO:0009314; GO:0010288; GO:0042987; GO:0050435; GO:0050804; GO:0050966; GO:0060134; GO:0071280; GO:0071287; GO:0140448; GO:1904646; GO:2000300; GO:0016485; GO:1990000; GO:0043525; GO:0034205	GO:0004190; GO:0008233; GO:0016787; GO:0005515; GO:0004175; GO:0019899; GO:0001540; GO:0008798	GO:0016020; GO:0016021; GO:0005794; GO:0045121; GO:0055037; GO:0005769; GO:0030659; GO:0031410; GO:0005783; GO:0005886; GO:0042995; GO:0005768; GO:0005770; GO:0030425; GO:0005764; GO:0005802; GO:0008021; GO:0009986; GO:0030424; GO:0043025; GO:0098686; GO:0098793; GO:0005771; GO:0005887; GO:0010008; GO:0005788; GO:0070931	23621	TRUE	-0.135808	0.00127101	0.102121	chr11	117285232	117316259	31028	-	1229.24	1285.96	1170.81	1556.08	1505.57	1532.53	1410.33	1378.26	1455.03	1280.76	1209.24	1202.62	1361.79	1249.73	1365.8	1191.36	1227.13	1158.99	1223.77	1164.53	1151.86	1083.57	1171.71	1065.28	1112.72	1076.35	1193.79	20.4464	21.1616
ENSG00000163840	ENST00000296161; ENST00000383661	DTX3L	protein_coding	protein_coding	deltex E3 ubiquitin ligase 3L [Source:HGNC Symbol;Acc:HGNC:30323]	0.4644	3228	GO:0015031; GO:0016567; GO:0006325; GO:0006281; GO:0006974; GO:0045893; GO:0051865; GO:0002376; GO:0045087; GO:0051607; GO:0006511; GO:0006302; GO:0008333; GO:0007219; GO:0010390; GO:0070936; GO:0032092; GO:0000077; GO:0002230; GO:0033523; GO:0033522; GO:1902966; GO:1900182; GO:0035563; GO:0051444; GO:2000646	GO:0046872; GO:0016740; GO:0005515; GO:0004842; GO:0019899; GO:0061630; GO:0004857; GO:0042393; GO:0044389; GO:0097677; GO:0140768	GO:0005634; GO:0005737; GO:0016020; GO:0005765; GO:0005769; GO:0032991; GO:0005654; GO:0005829; GO:0005768; GO:0005764; GO:0031901	151636	TRUE	0.612815	0.00128127	0.102289	chr3	122564338	122575203	10866	+	1485.96	1266.25	1303.26	1318.2	1295.59	1226.59	1376.48	1192.36	1342.3	1400.47	1307.55	1508.95	1535.22	1716.78	1485.99	1568.09	1801.87	1474.67	1460.56	1425.6	1444.39	4218.45	3818.1	4486.71	3225.35	1728.31	1497.31	23.323	19.6624
ENSG00000132274	ENST00000460454; ENST00000699052; ENST00000425490; ENST00000699053; ENST00000699054; ENST00000480395; ENST00000379965; ENST00000699055; ENST00000699056; ENST00000454828; ENST00000414641; ENST00000699057; ENST00000414897; ENST00000699058; ENST00000493494; ENST00000450670; ENST00000429063; ENST00000444844	TRIM22	protein_coding	protein_coding	tripartite motif containing 22 [Source:HGNC Symbol;Acc:HGNC:16379]	0.4345	2453	GO:0016567; GO:0045893; GO:0043123; GO:0045892; GO:0051607; GO:0045087; GO:0000209; GO:0010468; GO:0010508; GO:0032880; GO:0046596; GO:0051092; GO:0006955; GO:0009615; GO:0051091; GO:0006355	GO:0008270; GO:0046872; GO:0005515; GO:0016740; GO:0042802; GO:0019901; GO:0061630; GO:0042803; GO:0003713; GO:0030674; GO:0003714	GO:0005634; GO:0005737; GO:0016607; GO:0005794; GO:0005654; GO:0016604; GO:0015030; GO:0005829	10346	TRUE	0.805967	0.00129094	0.102409	chr11	5689610	5737089	47480	+	1340.83	1066.43	1038.48	1253.65	1238.61	1191.81	1004.15	1140.35	1160.94	1098.76	1047.14	1085.29	1282.79	1413.14	1189.98	1403.12	1392.82	1300.68	1189.15	1035.45	1076.02	5013.1	4113.92	5853.76	2992.65	1398.81	1325.76	27.6942	21.7914
ENSG00000102921	ENST00000262384; ENST00000565423; ENST00000569027; ENST00000564124; ENST00000565638; ENST00000564710	N4BP1	protein_coding	protein_coding	NEDD4 binding protein 1 [Source:HGNC Symbol;Acc:HGNC:29850]	0.4581	1914	GO:0090501; GO:0090305; GO:0002376; GO:0045087; GO:0045088; GO:0045071; GO:0032435; GO:0031397; GO:0034644; GO:0001818	GO:0003723; GO:0016787; GO:0005515; GO:0004518; GO:0003729; GO:0043130; GO:0004540	GO:0005634; GO:0005737; GO:0005829; GO:0005730; GO:0016605	9683	TRUE	0.26919	0.00130034	0.102441	chr16	48538726	48620148	81423	-	1055.54	1049.42	1040.19	877.343	873.894	913.902	922.352	844.508	982.197	979.749	1080.51	1111.36	1068.16	1166.67	1006.68	999.107	1170.18	1065.48	1119.94	1043.15	1047.91	1756.88	1701.62	1630.39	1402.76	1066.75	1068.32	27.9412	27.4825
ENSG00000183723	ENST00000581487; ENST00000330687; ENST00000394106; ENST00000561680; ENST00000563952	CMTM4	protein_coding	protein_coding	CKLF like MARVEL transmembrane domain containing 4 [Source:HGNC Symbol;Acc:HGNC:19175]	0.5074	4047		GO:0005515	GO:0016020; GO:0016021	146223	TRUE	-0.273186	0.00130769	0.102441	chr16	66614750	66696743	81994	-	329.259	323.836	288.758	310.998	262.255	243.965	320.614	287.589	308.959	287.068	322.328	333.518	280.336	239.392	256.511	289.344	357.266	258.053	321.169	310.311	281.99	187.031	186.945	149.253	221.111	271.729	261.084	4.12208	4.0109
ENSG00000088325	ENST00000340513; ENST00000300403	TPX2	protein_coding	protein_coding	TPX2 microtubule nucleation factor [Source:HGNC Symbol;Acc:HGNC:1249]	0.4668	3539	GO:0006915; GO:0051301; GO:0007049; GO:0090307; GO:0000278; GO:0032147; GO:0007026; GO:0060236; GO:0007020	GO:0005515; GO:0019901; GO:0008017; GO:0030295; GO:0061676	GO:0005634; GO:0005737; GO:0005654; GO:0045171; GO:0005856; GO:0005874; GO:0072686; GO:0005819; GO:0000922; GO:0005829; GO:0015630; GO:0005880; GO:0043203	22974	TRUE	-0.308327	0.00134526	0.104582	chr20	31739271	31801805	62535	+	92.5745	107.131	85.1231	115.67	98.4547	151.026	90.2608	118.688	113.508	104.6	89.1976	95.601	159.559	133.864	139.387	118.456	134.622	137.568	83.0608	90.4597	96.7849	112.219	102.307	110.516	110.108	77.774	114.397	1.32532	1.51735
ENSG00000235750	ENST00000423313; ENST00000619513; ENST00000444639; ENST00000545251; ENST00000567124; ENST00000563563	KIAA0040	protein_coding	protein_coding	KIAA0040 [Source:HGNC Symbol;Acc:HGNC:28950]	0.4984	2836		GO:0005515	GO:0016020; GO:0016021	9674	TRUE	0.244749	0.00135171	0.104582	chr1	175156986	175192999	36014	-	957.239	869.197	1038.35	599.08	536.709	559.571	692.94	644.566	703.508	856.553	959.888	924.506	569.537	640.007	601.106	654.42	688.644	738.193	1024.42	1009.94	980.992	896.543	994.322	831.716	769.859	643.316	672.545	17.1012	15.3625
ENSG00000184898	ENST00000331426; ENST00000409092	RBM43	protein_coding	protein_coding	RNA binding motif protein 43 [Source:HGNC Symbol;Acc:HGNC:24790]	0.4567	2378		GO:0003723; GO:0003676; GO:0005515		375287	TRUE	0.396504	0.00136725	0.105136	chr2	151247940	151261863	13924	-	325.442	264.701	282.37	411.391	472.234	485.026	436.001	489.358	430.038	250.274	284.631	361.486	329.723	323.423	320.629	361.587	362.444	302.111	281.564	275.959	348.904	598.499	524.571	758.912	445.924	398.472	336.788	6.93384	5.57948
ENSG00000143344	ENST00000304685; ENST00000360851	RGL1	protein_coding	protein_coding	ral guanine nucleotide dissociation stimulator like 1 [Source:HGNC Symbol;Acc:HGNC:30281]	0.4658	4912	GO:0007165; GO:0007264; GO:0043547; GO:0007265	GO:0005085; GO:0005515	GO:0005886; GO:0005829; GO:0005575	23179	TRUE	0.279342	0.00139685	0.105471	chr1	183636085	183928532	292448	+	610.801	564.133	514.774	474.681	473.105	497.611	602.679	577.005	534.416	738.007	673.037	694.193	673.693	683	696.935	625.292	766.311	716.614	758.622	808.412	734.848	895.335	973.238	962.74	1131.52	704.767	646.713	6.30018	5.75669
ENSG00000197296	ENST00000396825	FITM2	protein_coding	protein_coding	fat storage inducing transmembrane protein 2 [Source:HGNC Symbol;Acc:HGNC:16135]	0.4842	4628	GO:0019915; GO:0034389; GO:0006629; GO:0140042; GO:0007010; GO:0008654; GO:0010890; GO:0022604; GO:0055088; GO:0010866; GO:0030730; GO:0035356; GO:0036115	GO:0106399; GO:0016787; GO:0005515; GO:0017129; GO:0019992; GO:0010945	GO:0005789; GO:0016020; GO:0016021; GO:0005783; GO:0030176	128486	TRUE	-0.246582	0.00139904	0.105471	chr20	44302840	44311202	8363	-	203.127	200.669	215.882	217.427	201.244	187.814	214.09	178.031	195.06	190.82	191.289	210.757	169.377	162.033	172.94	181.419	113.911	159.952	197.961	189.818	183.444	114.632	130.547	129.884	126.81	137.147	143.017	2.22374	2.17338
ENSG00000215784	ENST00000400889	FAM72D	protein_coding	protein_coding	family with sequence similarity 72 member D [Source:HGNC Symbol;Acc:HGNC:33593]	0.4197	2423		GO:0005515	GO:0005737; GO:0043231; GO:0005829	728833	TRUE	0.537303	0.00140499	0.105471	chr1	145095974	145112696	16723	+	48.8558	44.8282	36.6916	25.4207	35.0161	51.2998	43.393	37.2063	29.0987	33.7929	24.5675	31.7459	42.4776	31.5777	53.9972	46.3335	28.6518	35.4198	28.7242	47.6029	30.1332	76.7027	76.126	97.1083	54.9123	48.4427	38.7247	1.02159	0.927358
ENSG00000134531	ENST00000431267; ENST00000542474; ENST00000544053; ENST00000542289; ENST00000256951; ENST00000538364; ENST00000535134; ENST00000541935; ENST00000396301; ENST00000537612; ENST00000536383; ENST00000546357	EMP1	protein_coding	protein_coding	epithelial membrane protein 1 [Source:HGNC Symbol;Acc:HGNC:3333]	0.4793	1146	GO:0008219; GO:0008544; GO:0032060	GO:0005515	GO:0016021; GO:0016020; GO:0005886	2012	TRUE	0.130392	0.00140527	0.105471	chr12	13196723	13219941	23219	+	11272.1	10899.7	11464.4	8305.29	8703.22	8642.37	10697.8	10500.2	10583.9	10164.8	10561.8	10075	6227.23	6161.66	6404.05	8544.36	8879.9	8190.26	10768.8	10510.5	11083.7	8240.22	7629.61	7340.76	8608.11	8570.51	8835.34	498.349	476.737
ENSG00000187266	ENST00000222139; ENST00000592375; ENST00000588681; ENST00000588859; ENST00000591958; ENST00000586890; ENST00000590927; ENST00000589402	EPOR	protein_coding	protein_coding	erythropoietin receptor [Source:HGNC Symbol;Acc:HGNC:3416]	0.6339	1762	GO:0019221; GO:0007165; GO:0008284; GO:0030097; GO:0007420; GO:0007507; GO:0038162; GO:0046697	GO:0005515; GO:0004896; GO:0004888; GO:0042802; GO:0004900	GO:0016020; GO:0016607; GO:0016021; GO:0005886; GO:0005576; GO:0009897; GO:0005887	2057	TRUE	-0.408024	0.00145906	0.108286	chr19	11377207	11384342	7136	-	64.8976	76.0313	85.1229	112.396	117.623	136.504	62.0543	70.2996	60.5392	82.5175	81.0887	65.1825	94.1841	91.8483	99.7004	72.8213	56.9555	91.7123	84.4451	57.2529	76.472	59.1259	72.8102	59.2456	44.7593	44.1679	68.2692	1.8661	2.1629
ENSG00000175414	ENST00000310389; ENST00000507151; ENST00000514533; ENST00000503175	ARL10	protein_coding	protein_coding	ADP ribosylation factor like GTPase 10 [Source:HGNC Symbol;Acc:HGNC:22042]	0.575	2957		GO:0005525; GO:0003924; GO:0000166		285598	TRUE	-0.234623	0.00146367	0.108286	chr5	176365487	176401865	36379	+	170.268	137.983	175.344	151.648	184.391	162.619	138.245	174.587	164.757	203.388	220.967	205.512	164.015	145.54	176.097	175.527	176.044	165.464	184.097	196.95	193.555	135.992	119.134	118.677	149.464	147.818	160.442	2.91739	2.33896
ENSG00000106392	ENST00000429911; ENST00000436587; ENST00000467716; ENST00000476068; ENST00000223122; ENST00000402468	C1GALT1	protein_coding	protein_coding	core 1 synthase, glycoprotein-N-acetylgalactosamine 3-beta-galactosyltransferase 1 [Source:HGNC Symbol;Acc:HGNC:24337]	0.4115	1905	GO:0030154; GO:0006486; GO:0001822; GO:0001525; GO:0006493; GO:0016266; GO:0060576; GO:0016267	GO:0016757; GO:0046872; GO:0016740; GO:0005515; GO:0016263	GO:0016020; GO:0016021; GO:0000139	56913	TRUE	0.390659	0.00146869	0.108286	chr7	7156934	7248616	91683	+	207.1	172.713	180.886	150.589	160.316	150.058	214.37	209.986	234.85	173.17	172.314	222.706	173.964	179.788	173.266	193.219	300.311	216.693	197.961	227.867	204.324	324.589	273.53	397.628	290.041	218.919	218.647	5.50803	4.54443
ENSG00000090621	ENST00000677006; ENST00000676859; ENST00000527718; ENST00000482028; ENST00000492468; ENST00000437136; ENST00000468476; ENST00000678028; ENST00000677708; ENST00000678469; ENST00000372862; ENST00000372857; ENST00000372856; ENST00000372858; ENST00000676523; ENST00000677548; ENST00000677860; ENST00000470443; ENST00000679246; ENST00000678287; ENST00000678625; ENST00000677609; ENST00000678980; ENST0000…	PABPC4	protein_coding	protein_coding	poly(A) binding protein cytoplasmic 4 [Source:HGNC Symbol;Acc:HGNC:8557]	0.5022	1880	GO:0007596; GO:0006412; GO:0006401; GO:0006396; GO:0043488; GO:0061515	GO:0003723; GO:0003676; GO:0005515; GO:0003730; GO:0008143; GO:0008266; GO:0003729	GO:0005737; GO:0005829; GO:1990904; GO:0005634; GO:0010494	8761	TRUE	-0.12362	0.0014776	0.108305	chr1	39560709	39576790	16082	-	6231.12	5894.77	6367.35	3840.01	4129	4040.92	5094.1	5203.1	5151.79	5969.15	6014.75	5903.45	3833.85	3939.71	4010.28	4916.89	5115.64	5175.56	5970.68	6096.29	5733.3	3403.97	3490.67	3067.1	4452.65	4655.32	4923.75	167.927	157.166
ENSG00000135378	ENST00000257836	PRRG4	protein_coding	protein_coding	proline rich and Gla domain 4 [Source:HGNC Symbol;Acc:HGNC:30799]	0.392	5543	GO:0008150	GO:0005509; GO:0005515; GO:0003674; GO:0050699	GO:0005576; GO:0016020; GO:0016021; GO:0005886; GO:0033116	79056	TRUE	0.479692	0.00149449	0.108907	chr11	32829927	32858120	28194	+	70.2499	91.9884	74.1156	77.4767	95.8408	87.1304	88.3804	78.5243	104.168	53.5566	59.803	59.7506	106.061	118.23	112.284	81.5598	82.8444	92.6114	60.9112	75.644	88.4208	131.525	151.282	290.531	128.907	86.4235	94.1009	0.642114	0.831836
ENSG00000003400	ENST00000374650; ENST00000485408; ENST00000696191; ENST00000492363; ENST00000460140; ENST00000313728; ENST00000272879; ENST00000346817; ENST00000696190; ENST00000471191; ENST00000438843; ENST00000286186; ENST00000696199; ENST00000448480; ENST00000484926	CASP10	protein_coding	protein_coding	caspase 10 [Source:HGNC Symbol;Acc:HGNC:1500]	0.4569	1874	GO:0042981; GO:0006508; GO:0006915; GO:0043123; GO:0097194; GO:0097190; GO:0006919	GO:0005515; GO:0008233; GO:0008234; GO:0031625; GO:0016787; GO:0004197; GO:0097199; GO:0097153; GO:0097200; GO:0035877	GO:0005737; GO:0032991; GO:0005829; GO:0097342; GO:0031265	843	TRUE	0.285589	0.00150423	0.108983	chr2	201182872	201229428	46557	+	481.961	435.866	432.197	511.167	486.019	465.163	448.692	450.428	492.011	454.952	486.533	454.542	489.582	485.901	495.545	527.436	491.888	531.814	449.911	461.582	510.678	771.307	863.408	791.435	641.549	499.29	518.987	13.0303	11.6582
ENSG00000170581	ENST00000556539; ENST00000314128; ENST00000698178; ENST00000651301; ENST00000698179; ENST00000698180; ENST00000698181; ENST00000698182; ENST00000698183; ENST00000698184; ENST00000698185; ENST00000698186; ENST00000698187; ENST00000698188; ENST00000651915; ENST00000555488; ENST00000651078; ENST00000651805; ENST00000652091; ENST00000651934; ENST00000652741; ENST00000650805; ENST00000698189; ENST0000…	STAT2	protein_coding	protein_coding	signal transducer and activator of transcription 2 [Source:HGNC Symbol;Acc:HGNC:11363]	0.511	3796	GO:0007165; GO:0006355; GO:0051607; GO:0045944; GO:0006357; GO:0060337; GO:0006952; GO:0019221; GO:0042127; GO:0007259; GO:0001932; GO:0043434; GO:0060339; GO:0090140	GO:0003677; GO:0003700; GO:0005515; GO:0042802; GO:0000981; GO:0000978; GO:0044389	GO:0005634; GO:0005737; GO:0005829; GO:0005886; GO:0000785; GO:0090575; GO:0005654; GO:0070721	6773	TRUE	0.618941	0.00152743	0.110028	chr12	56341597	56360203	18607	-	2714.29	2427.1	2356.27	2634.21	2580.73	2620.69	2216.97	2319.75	2418.14	2592.44	2623.17	2410.98	2762.34	3006.57	2828.7	2605.28	2811.53	2791.65	2533.17	2523.63	2485.32	8008.52	7824.97	7740.74	5596.73	2806.47	2708.63	36.2278	32.0487
ENSG00000182866	ENST00000696990; ENST00000495610; ENST00000482949; ENST00000355928; ENST00000336890; ENST00000476457; ENST00000469765; ENST00000461712; ENST00000373562; ENST00000477031; ENST00000373557; ENST00000333070; ENST00000696991; ENST00000469956	LCK	protein_coding	protein_coding	LCK proto-oncogene, Src family tyrosine kinase [Source:HGNC Symbol;Acc:HGNC:6524]	0.5823	1384	GO:0006468; GO:0016310; GO:0018108; GO:0045087; GO:0050853; GO:0030154; GO:0051209; GO:0050862; GO:0050870; GO:0006919; GO:0030217; GO:0030168; GO:2001244; GO:0030097; GO:0050852; GO:0007169; GO:0009410; GO:0038083; GO:0034116; GO:0006882; GO:0031295; GO:0035556; GO:0038094; GO:0050900; GO:0051249; GO:1903039	GO:0005515; GO:0005524; GO:0004672; GO:0000166; GO:0016301; GO:0016740; GO:0004713; GO:0004715; GO:0004722; GO:0042802; GO:0005102; GO:0051117; GO:0019901; GO:0042169; GO:0008022; GO:0019903; GO:0001784; GO:0042609; GO:0042610; GO:0043548; GO:0016004; GO:0042608; GO:0043274	GO:0005737; GO:0016020; GO:0005886; GO:0005829; GO:0045121; GO:0031234; GO:0070062; GO:0001772; GO:0000242	3932	TRUE	-0.49542	0.00153644	0.110044	chr1	32251244	32286165	34922	+	0	0	0	0	0	0	0	0.912982	0	33.7043	25.3402	38.0231	109.697	119.208	72.5974	91.2693	41.4222	111.493	15.2278	16.0309	17.9231	65.1591	84.0551	91.147	82.357	60.4909	59.0438	0	0
ENSG00000158470	ENST00000371711	B4GALT5	protein_coding	protein_coding	beta-1,4-galactosyltransferase 5 [Source:HGNC Symbol;Acc:HGNC:928]	0.4803	4722	GO:0006629; GO:0005975; GO:0006665; GO:0006486; GO:0031647; GO:0009101; GO:0010706; GO:0016266; GO:0021955; GO:0022010; GO:0030311; GO:0040019; GO:0042551; GO:0070085	GO:0046872; GO:0016740; GO:0016757; GO:0003945; GO:0008378; GO:0008489	GO:0016020; GO:0016021; GO:0005794; GO:0000139; GO:0032580	9334	TRUE	0.115304	0.00157242	0.111981	chr20	49632945	49713878	80934	-	4540.92	4571.26	4195.57	3270.39	3476.3	3417.36	3840.78	4113.9	4044.65	3333.24	3759.48	3582.86	2803.36	2914.72	2890.34	3715.64	4137.04	3755.71	3798.65	3737.47	3998.05	3157.81	3326.47	3326.85	4304.95	3834.93	3820.31	48.7225	48.5243
ENSG00000196141	ENST00000439084; ENST00000409718; ENST00000358677; ENST00000409988; ENST00000409385; ENST00000439395; ENST00000444012; ENST00000451764; ENST00000360760; ENST00000423749; ENST00000428692; ENST00000471601; ENST00000457757; ENST00000453663; ENST00000409140; ENST00000459656; ENST00000471533; ENST00000409397; ENST00000619961; ENST00000409151; ENST00000421573; ENST00000449647; ENST00000438761; ENST0000…	SPATS2L	protein_coding	protein_coding	spermatogenesis associated serine rich 2 like [Source:HGNC Symbol;Acc:HGNC:24574]	0.4801	1735		GO:0003723	GO:0005737; GO:0005634; GO:0005654; GO:0005730; GO:0005829; GO:0032991	26010	TRUE	0.363895	0.00161054	0.114048	chr2	200305881	200482264	176384	+	983.139	1010.02	1138.52	707.277	709.42	650.555	722.105	658.261	702.013	1090.13	1050.33	1083.12	945.603	883.152	836.506	697.229	709.355	663.565	1107.85	1078.65	1034.76	1867.9	1510.67	1732.04	989.18	709.703	603.512	28.7096	29.1796
ENSG00000164136	ENST00000320650; ENST00000296545; ENST00000514653; ENST00000529613; ENST00000477265; ENST00000505351; ENST00000394159; ENST00000509249	IL15	protein_coding	protein_coding	interleukin 15 [Source:HGNC Symbol;Acc:HGNC:5977]	0.3875	1965	GO:0006955; GO:0060255; GO:0050896; GO:0048856; GO:0042531; GO:0007165; GO:0007267; GO:0050729; GO:0120163; GO:0050766; GO:0050731; GO:0008284; GO:0001819; GO:0030225; GO:0035723; GO:0042102; GO:0042119; GO:0032740; GO:0034105; GO:0001779; GO:0001787; GO:0001866; GO:0006954; GO:0007260; GO:0007568; GO:0014732; GO:0030212; GO:0031667; GO:0032819; GO:0032825; GO:0045062; GO:0045580; GO:0048469; GO:…	GO:0005126; GO:0005515; GO:0005125	GO:0005576; GO:0005634; GO:0005737; GO:0016607; GO:0005654; GO:0005829; GO:0005615; GO:0005794; GO:0005768; GO:0009986	3600	TRUE	0.503824	0.00162521	0.11444	chr4	141636583	141733987	97405	+	33.4032	30.9757	24.5829	17.4595	20.0395	19.3623	26.3261	29.2154	31.3135	29.0554	39.5308	33.6776	40.1536	43.97	52.2701	57.6312	46.5999	49.1799	28.4176	42.3672	40.6258	74.8123	102.214	96.8437	75.1956	57.2747	50.7407	0.861265	0.790147
ENSG00000112118	ENST00000229854; ENST00000616552; ENST00000596288; ENST00000419835; ENST00000421471; ENST00000476448	MCM3	protein_coding	protein_coding	minichromosome maintenance complex component 3 [Source:HGNC Symbol;Acc:HGNC:6945]	0.5163	2318	GO:0006260; GO:0032508; GO:0007049; GO:0006270; GO:0006259; GO:0030174; GO:0000727; GO:0006268; GO:1902975; GO:0006271	GO:0003677; GO:0005524; GO:0000166; GO:0016787; GO:0004386; GO:0003678; GO:0005515; GO:0016887; GO:0003697; GO:0017116	GO:0005634; GO:0005654; GO:0005694; GO:0005813; GO:0042555; GO:0000781; GO:0016020; GO:0048471; GO:0071162; GO:0005658; GO:0005737	4172	TRUE	-0.164458	0.00164893	0.114758	chr6	52264014	52284881	20868	-	505.819	585.722	487.255	667.828	689.183	751.258	622.423	617.176	652.363	571.811	508.832	551.878	624.939	638.053	563.357	607.815	533.311	630.297	499.749	491.231	491.094	473.007	572.081	496.751	596.193	513.692	565.529	11.0559	12.6657
ENSG00000185201	ENST00000681810; ENST00000681914; ENST00000680081; ENST00000679962; ENST00000680869; ENST00000681900; ENST00000681276; ENST00000533141; ENST00000616316; ENST00000399817; ENST00000680197; ENST00000680344; ENST00000680619; ENST00000681833; ENST00000680011; ENST00000680261; ENST00000602569; ENST00000527146; ENST00000680099; ENST00000679636; ENST00000679383; ENST00000680585; ENST00000681211	IFITM2	protein_coding	protein_coding	interferon induced transmembrane protein 2 [Source:HGNC Symbol;Acc:HGNC:5413]	0.5814	436	GO:0002376; GO:0009615; GO:0045087; GO:0051607; GO:0045071; GO:0035458; GO:0060337; GO:0006955; GO:0046597; GO:0035456; GO:0034341; GO:0035455		GO:0016021; GO:0016020; GO:0005654; GO:0030054; GO:0005765; GO:0005886; GO:0005768; GO:0005764; GO:0031902; GO:0032991	10581	TRUE	0.35281	0.00165148	0.114758	chr11	303655	309397	5743	+	247.008	200.873	250.526	332.528	324.988	341.58	251.038	273.894	243.58	284.743	253.077	258.259	316.746	379.342	329.956	276.077	238.178	341.795	278.254	324.809	271.968	695.935	569.858	527.531	379.274	264.222	286.696	28.697	23.0879
ENSG00000049860	ENST00000511181; ENST00000513079; ENST00000515528; ENST00000261416; ENST00000510820; ENST00000504459; ENST00000513336; ENST00000511621; ENST00000503312; ENST00000513539; ENST00000509579; ENST00000505859; ENST00000513867	HEXB	protein_coding	protein_coding	hexosaminidase subunit beta [Source:HGNC Symbol;Acc:HGNC:4879]	0.4061	931	GO:0005975; GO:0006629; GO:0008152; GO:0007338; GO:1901135; GO:0006689; GO:0030203; GO:0001501; GO:0006687; GO:0006874; GO:0007040; GO:0007341; GO:0007605; GO:0007626; GO:0008049; GO:0008360; GO:0008654; GO:0009313; GO:0019538; GO:0019915; GO:0019953; GO:0030207; GO:0030209; GO:0030214; GO:0042552; GO:0043615; GO:0045944; GO:0048477; GO:0050885; GO:0050905; GO:0051651; GO:0070050	GO:0004553; GO:0016787; GO:0004563; GO:0102148; GO:0005515; GO:0016798; GO:0008375; GO:0042802; GO:0015929	GO:0005764; GO:0016020; GO:0031410; GO:0005576; GO:0070062; GO:0042582; GO:0043202; GO:0035578; GO:1905379; GO:0001669; GO:0005615; GO:0060473	3074	TRUE	0.149689	0.00165719	0.114758	chr5	74640023	74722647	82625	+	9000.72	9181.01	8974.96	9406.33	9495.22	9522.39	10836.9	11184	11057.8	8274.99	8603.52	8196.69	8597.35	8190.14	8376.77	10309.6	10800.8	9741.27	8447.28	9123.84	8983.07	11328	9151.03	10840.8	10701.1	11057.4	10368.6	489.718	494.194
ENSG00000105402	ENST00000263354; ENST00000597778; ENST00000594217; ENST00000597271; ENST00000595227; ENST00000594001; ENST00000593761; ENST00000593905; ENST00000594155; ENST00000601208; ENST00000598615; ENST00000602082; ENST00000602174; ENST00000595826; ENST00000597118; ENST00000596892; ENST00000594288; ENST00000594740; ENST00000597274; ENST00000601927; ENST00000593785; ENST00000597160	NAPA	protein_coding	protein_coding	NSF attachment protein alpha [Source:HGNC Symbol;Acc:HGNC:7641]	0.574	978	GO:0006886; GO:0015031; GO:0007420; GO:0010807; GO:0016082; GO:0016192; GO:0030182; GO:0035249; GO:0035494; GO:0045176; GO:0061025; GO:0006891	GO:0019905; GO:0005515; GO:0044877; GO:0000149; GO:0005483	GO:0016020; GO:0005886; GO:0098793; GO:0070044; GO:0098978; GO:0005829; GO:0070062; GO:0031201	8775	TRUE	0.142922	0.00168076	0.115187	chr19	47487637	47515091	27455	-	3079.96	2997.97	3103.64	3164.33	3037.99	3046.93	2944.16	2943.54	2971.57	2946.74	2833.38	2776.91	3174.11	3266.96	3121.54	2910.28	2749.2	2984.2	2946.65	3035.46	2981.41	3909.77	4265.91	3851.75	3100.78	2790.19	2974.35	159.509	153.605
ENSG00000164935	ENST00000519562; ENST00000517364; ENST00000622554; ENST00000518023; ENST00000297581; ENST00000517991; ENST00000518051; ENST00000520080	DCSTAMP	protein_coding	protein_coding	dendrocyte expressed seven transmembrane protein [Source:HGNC Symbol;Acc:HGNC:18549]	0.458	921	GO:0030154; GO:0002376; GO:0071356; GO:0036006; GO:0061025; GO:0030308; GO:0030316; GO:0045780; GO:0043011; GO:0034241; GO:0071353; GO:0072675; GO:0045657; GO:0071560; GO:1903131	GO:0005515	GO:0016021; GO:0016020; GO:0005783; GO:0005789; GO:0005886; GO:0005768; GO:0010008; GO:0009986; GO:0030176; GO:0033116	81501	TRUE	-0.121743	0.00168176	0.115187	chr8	104339087	104356689	17603	+	8576.97	7640.67	7702.53	10682	10591.3	10046.1	6975.47	7103.92	7440.07	7775.23	7503.76	7014.72	9410.66	9184.84	10188.8	6552.95	6767.35	6035.92	6959.11	6871.5	7359.24	8526.2	8911.23	8226.02	5411.39	6220	6179.3	471.37	415.429
ENSG00000213533	ENST00000482155; ENST00000355083; ENST00000477591; ENST00000464769; ENST00000485356; ENST00000467979	STIMATE	protein_coding	protein_coding	STIM activating enhancer [Source:HGNC Symbol;Acc:HGNC:30526]	0.5666	1212	GO:0070886; GO:0035584; GO:0032237	GO:0005515; GO:0005246	GO:0016020; GO:0016021; GO:0005783; GO:0005789; GO:0032541; GO:0140268	375346	TRUE	0.371043	0.00171079	0.115891	chr3	52836219	52897548	61330	-	608.892	630.778	652.732	555.432	569.818	589.583	704.222	587.048	657.582	719.412	647.696	674.638	657.072	644.892	663.056	664.13	730.065	748.084	645.106	732.838	694.222	1408.16	1367.37	1209.98	906.823	638.516	701.145	25.4536	26.087
ENSG00000136816	ENST00000486372; ENST00000259339; ENST00000427860; ENST00000488169	TOR1B	protein_coding	protein_coding	torsin family 1 member B [Source:HGNC Symbol;Acc:HGNC:11995]	0.5407	1155	GO:0007029; GO:0034504; GO:0051085; GO:0071763; GO:0006986	GO:0005524; GO:0016887; GO:0000166; GO:0016787; GO:0005515; GO:0019894; GO:0042802	GO:0005634; GO:0005737; GO:0016020; GO:0005783; GO:0005635; GO:0012505; GO:0005788; GO:0031965; GO:0070062	27348	TRUE	0.518347	0.00171933	0.115891	chr9	129803157	129811281	8125	+	457.146	468.39	498.261	584.895	582.771	533.432	502.075	489.359	536.504	469.535	460.179	499.732	549.592	597.991	524.637	496.156	538.488	579.046	483.137	522.147	507.822	1445.57	1374.68	1408.22	734.052	505.99	538.774	20.0532	20.3271
ENSG00000136682	ENST00000259199; ENST00000416503; ENST00000358604; ENST00000463627; ENST00000456188; ENST00000490323; ENST00000492566; ENST00000490446; ENST00000479583; ENST00000468417	CBWD2	protein_coding	protein_coding	COBW domain containing 2 [Source:HGNC Symbol;Acc:HGNC:17907]	0.3817	1608		GO:0000166; GO:0005524	GO:0005634; GO:0005737		TRUE	0.198892	0.00171978	0.115891	chr2	113437691	113496204	58514	+	255.781	213.815	263.144	218.381	266.645	264.244	228.133	260.489	247.116	242.402	243.477	265.782	250.902	240.843	278.141	297.813	261.129	245.818	272.992	301.782	264.94	323.952	315.932	325.533	309.434	287.054	271.64	8.05924	6.66501
ENSG00000100596	ENST00000216484; ENST00000686627; ENST00000687688; ENST00000692906; ENST00000556607; ENST00000554901; ENST00000554365; ENST00000691887; ENST00000686959; ENST00000557566	SPTLC2	protein_coding	protein_coding	serine palmitoyltransferase long chain base subunit 2 [Source:HGNC Symbol;Acc:HGNC:11278]	0.4241	3738	GO:0009058; GO:0006629; GO:0006665; GO:0006686; GO:0030148; GO:0046511; GO:0046512; GO:0046513; GO:0060612; GO:1904504	GO:0030170; GO:0016740; GO:0016746; GO:0003824; GO:0004758	GO:0016020; GO:0016021; GO:0005783; GO:0005789; GO:0017059	9517	TRUE	0.302192	0.00176364	0.116876	chr14	77505997	77616637	110641	-	790.223	789.411	690.408	1013.91	1124.56	1124.87	1056.67	1078.23	1165.91	684.546	703.445	748.512	1029.38	945.893	909.88	942.649	1247.84	997.146	780.771	723.677	741.991	1543.31	1553.39	1802.43	1311.18	1009.13	981.672	10.7108	10.5856
ENSG00000139618	ENST00000544455; ENST00000530893; ENST00000380152; ENST00000700199; ENST00000700200; ENST00000700201; ENST00000680887; ENST00000614259; ENST00000665585; ENST00000700202; ENST00000528762; ENST00000700203; ENST00000470094; ENST00000666593; ENST00000533776	BRCA2	protein_coding	protein_coding	BRCA2 DNA repair associated [Source:HGNC Symbol;Acc:HGNC:1101]	0.3842	4211	GO:0000724; GO:0006281; GO:0006974; GO:0050896; GO:0007049; GO:0043966; GO:0006310; GO:0045893; GO:0006302; GO:0006289; GO:0006355; GO:0043967; GO:0070200; GO:0051298; GO:0033600; GO:0035518; GO:0051865; GO:0071479; GO:2000001; GO:1990426; GO:0000722; GO:0001556; GO:0001833; GO:0006978; GO:0007141; GO:0007283; GO:0007420; GO:0008283; GO:0008585; GO:0008630; GO:0010165; GO:0010225; GO:0010332; GO:…	GO:0003677; GO:0005515; GO:0042802; GO:0003697; GO:0002020; GO:0043015; GO:0010485; GO:0010484; GO:0008022	GO:0000781; GO:0005634; GO:0005737; GO:0032991; GO:0005654; GO:0005829; GO:0005856; GO:0005815; GO:0005813; GO:0030141; GO:0000152; GO:0000800; GO:1990391; GO:0033593; GO:0005694	675	TRUE	0.454887	0.00177117	0.116876	chr13	32315086	32400268	85183	+	67.7952	62.89	46.989	87.2977	89.779	62.4732	80.6362	57.5178	91.8719	66.3124	82.2744	73.8735	111.913	75.2387	102.604	117.38	108.733	104.168	78.9077	84.2	66.2342	216.043	132.127	222.17	155.766	131.342	119.01	0.81569	0.748593
ENSG00000116863	ENST00000373178	ADPRS	protein_coding	protein_coding	ADP-ribosylserine hydrolase [Source:HGNC Symbol;Acc:HGNC:21304]	0.5875	1651	GO:0006281; GO:0006974; GO:0060546; GO:0006287; GO:0071451; GO:0140290	GO:0046872; GO:0016787; GO:0005515; GO:0004553; GO:0000287; GO:0016799; GO:0004649; GO:0061463; GO:0140292	GO:0005634; GO:0005737; GO:0005654; GO:0005739; GO:0005759; GO:0005694; GO:0016604; GO:0090734	54936	TRUE	0.316202	0.00177123	0.116876	chr1	36088892	36093932	5041	+	414.199	377.34	434.054	451.766	434.769	485.994	486.092	510.357	480.139	433.507	447.002	413.909	444.327	397.684	406.545	382.554	326.2	395.621	433.3	451.153	420.596	619.012	746.937	603.849	587.242	347.583	415.151	12.7108	11.4561
ENSG00000149418	ENST00000278742; ENST00000530532; ENST00000524718; ENST00000530376	ST14	protein_coding	protein_coding	ST14 transmembrane serine protease matriptase [Source:HGNC Symbol;Acc:HGNC:11344]	0.6098	1568	GO:0006508; GO:0030216; GO:0001843; GO:0030163; GO:0060672	GO:0005515; GO:0004252; GO:0008233; GO:0016787; GO:0008236	GO:0016020; GO:0016021; GO:0005886; GO:0005887; GO:0005576; GO:0005615; GO:0016323; GO:0019897	6768	TRUE	0.107545	0.00177169	0.116876	chr11	130159782	130210362	50581	+	7565.34	9194.15	8227.22	7509.79	7130.56	7275.39	6961.36	7249.08	7085.19	7485.84	7190.55	7063.61	6640.53	6214.42	6335.33	5952.9	5250.26	6214.85	7925.38	7882.58	7808.51	6882.74	7475.27	7108.33	5988.79	5772.56	6380.41	244.452	293.911
ENSG00000182372	ENST00000524258; ENST00000518780; ENST00000517514; ENST00000519254; ENST00000635751; ENST00000331222; ENST00000637156; ENST00000636934; ENST00000637083; ENST00000635970; ENST00000520991; ENST00000637594; ENST00000523237; ENST00000636605	CLN8	protein_coding	protein_coding	CLN8 transmembrane ER and ERGIC protein [Source:HGNC Symbol;Acc:HGNC:2079]	0.5167	1702	GO:0006644; GO:0008203; GO:0006869; GO:0007399; GO:0008610; GO:0006672; GO:0030163; GO:0055088; GO:0046513; GO:0045861; GO:0006915; GO:0007006; GO:0007040; GO:0007601; GO:0007628; GO:0008306; GO:0008344; GO:0008361; GO:0019538; GO:0021522; GO:0021523; GO:0035176; GO:0043524; GO:0044265; GO:0045494; GO:0050881; GO:0050884; GO:0050885; GO:0051402; GO:0051935; GO:0060041; GO:0060052; GO:0097473	GO:0005515; GO:0097001	GO:0016021; GO:0016020; GO:0005783; GO:0005789; GO:0005739; GO:0098793; GO:0005793; GO:0033116	2055	TRUE	-0.219875	0.00180934	0.118681	chr8	1755778	1801711	45934	+	2361.13	2306.27	2502.38	2087.93	2085.65	1982.71	2352.41	2027.81	2074.99	2508.85	2515.08	2320.5	1758.47	1686.5	1763.81	2039.96	1667.24	1885.49	2403.22	2517.99	2337.17	1180.38	1368.83	1102.88	1510.18	1827.21	1820.97	70.2865	67.9203
ENSG00000128245	ENST00000443669; ENST00000397492; ENST00000248975; ENST00000479649; ENST00000471374; ENST00000420430	YWHAH	protein_coding	protein_coding	tyrosine 3-monooxygenase/tryptophan 5-monooxygenase activation protein eta [Source:HGNC Symbol;Acc:HGNC:12853]	0.5066	1225	GO:0006886; GO:0050774; GO:0045893; GO:0007165; GO:0021762; GO:0008104; GO:2000649; GO:0042921; GO:0048167; GO:0002028; GO:0045664; GO:0006713; GO:0086010	GO:0004497; GO:0042802; GO:0005515; GO:0003779; GO:0019904; GO:0044325; GO:0046982; GO:0017080; GO:0005159; GO:0019899; GO:0035259	GO:0005737; GO:0005829; GO:0070062; GO:0005886; GO:0014704	7533	TRUE	0.137767	0.00182393	0.118681	chr22	31944522	31957603	13082	+	1061.27	1012.81	1080.92	1211.25	1106.52	1224.67	1269.29	1295.52	1331.87	1141.3	1138.29	1128.74	1131.32	1072.86	1128.64	1221.45	1294.44	1217.44	1180.85	1221.78	1148.28	1297.15	1326.89	1410.5	1435.88	1287.6	1193.79	43.8935	41.4421
ENSG00000108984	ENST00000590474; ENST00000586641; ENST00000359094; ENST00000589295; ENST00000588110; ENST00000613873; ENST00000589647; ENST00000591445; ENST00000592348	MAP2K6	protein_coding	protein_coding	mitogen-activated protein kinase kinase 6 [Source:HGNC Symbol;Acc:HGNC:6846]	0.4287	2736	GO:0006468; GO:0016310; GO:0006915; GO:0018108; GO:0000165; GO:0001649; GO:0001934; GO:0002931; GO:0009410; GO:0022602; GO:0032308; GO:0043065; GO:0043406; GO:0043410; GO:0051770; GO:0060048; GO:0060348; GO:0072709; GO:0120163; GO:1901796; GO:0007165; GO:0051403; GO:0090398; GO:0051726; GO:0038066; GO:0070423; GO:0006975	GO:0005524; GO:0004672; GO:0000166; GO:0004674; GO:0016301; GO:0016740; GO:0004713; GO:0106310; GO:0005515; GO:0019901; GO:0004708; GO:0019211; GO:0043539	GO:0005634; GO:0005737; GO:0005654; GO:0005829; GO:0005856	5608	TRUE	0.405155	0.00183428	0.118681	chr17	69414697	69553865	139169	+	148.883	103.252	126.217	110.213	135.92	116.174	93.0814	101.341	90.809	108.086	129.742	136.883	129.642	119.207	117.124	71.8503	88.0221	62.0406	131.513	115.651	103.462	242.066	208.311	225.589	98.4703	72.0129	105.172	2.75702	1.89162
ENSG00000185482	ENST00000554578; ENST00000332782; ENST00000557176; ENST00000546246; ENST00000554003; ENST00000553489; ENST00000553294	STAC3	protein_coding	protein_coding	SH3 and cysteine rich domain 3 [Source:HGNC Symbol;Acc:HGNC:28423]	0.5535	1049	GO:0003009; GO:0007274; GO:1903078; GO:1901387; GO:0048741	GO:0005515; GO:0046872; GO:0042802	GO:0005737; GO:0016020; GO:0005654; GO:0005829; GO:0005886; GO:0045202; GO:0042383; GO:0030315; GO:0031234; GO:0005891	246329	TRUE	0.213262	0.00183694	0.118681	chr12	57243453	57251188	7736	-	740.596	852.301	750.696	877.343	907.874	929.391	766.276	826.248	777.617	728.711	694.322	609.456	885.33	879.399	908.919	857.349	642.044	783.15	739.241	730.548	669.13	1174.07	1229.62	1315.93	891.605	789.262	780.485	35.7699	40.7256
ENSG00000140464	ENST00000395135; ENST00000268058; ENST00000395132; ENST00000268059; ENST00000354026; ENST00000565898; ENST00000569477; ENST00000569965; ENST00000567543; ENST00000436891; ENST00000435786; ENST00000564428; ENST00000359928; ENST00000563500; ENST00000564725; ENST00000569161; ENST00000565239; ENST00000567606; ENST00000566068; ENST00000562086; ENST00000570213; ENST00000565317	PML	protein_coding	protein_coding	PML nuclear body scaffold [Source:HGNC Symbol;Acc:HGNC:9113]	0.6166	2438	GO:0006915; GO:0006355; GO:0045893; GO:0016567; GO:0002376; GO:0045087; GO:0051607; GO:0048511; GO:0016925; GO:0032922; GO:0043161; GO:0051726; GO:0050821; GO:0032469; GO:0001666; GO:0016525; GO:0045892; GO:0008630; GO:0006605; GO:0051974; GO:0065003; GO:0030308; GO:0042752; GO:0008285; GO:0090398; GO:0031065; GO:0042771; GO:0043153; GO:2001238; GO:2000059; GO:0044790; GO:0032206; GO:0034097; GO:…	GO:0008270; GO:0005515; GO:0046872; GO:0016740; GO:0003677; GO:0031625; GO:0003713; GO:0004842; GO:0042803; GO:0019789; GO:0032183; GO:0140037; GO:0046332; GO:0042802; GO:0050897	GO:0000781; GO:0005634; GO:0005737; GO:0016020; GO:0005783; GO:0005789; GO:0005768; GO:0005829; GO:0005730; GO:0005654; GO:0016605; GO:0031901; GO:0016363; GO:0000785; GO:0042406; GO:0000792	5371	TRUE	0.492821	0.00187367	0.120289	chr15	73994673	74047827	53155	+	1020.23	945.227	977.842	1324.74	1279.14	1312.76	944.918	1006.11	1040.65	962.429	931.507	942.973	1234.37	1280.24	1289.77	1047.66	875.044	1016.93	966.274	975.591	930.807	2932.16	3105.86	2534.79	1662.25	1026.36	929.939	21.2019	19.4336
ENSG00000157657	ENST00000615615; ENST00000288466; ENST00000374126; ENST00000452710; ENST00000374124; ENST00000481558; ENST00000470105	ZNF618	protein_coding	protein_coding	zinc finger protein 618 [Source:HGNC Symbol;Acc:HGNC:29416]	0.5566	4845	GO:0006355; GO:0035563	GO:0046872; GO:0003677; GO:0005515; GO:0042802; GO:0003700; GO:0001221	GO:0005634; GO:0000785; GO:0005694; GO:0005721	114991	TRUE	0.193442	0.00189942	0.120289	chr9	113876282	114056593	180312	+	886.615	858.871	886.085	684.196	717.934	646.702	647.8	657.343	717.078	869.338	936.574	912.555	627.134	563.792	644.665	682.564	605.799	667.912	917.763	895.42	886.598	851.81	869.507	784.987	741.213	681.724	767.568	9.27157	8.88554
ENSG00000112343	ENST00000357085	TRIM38	protein_coding	protein_coding	tripartite motif containing 38 [Source:HGNC Symbol;Acc:HGNC:10059]	0.4058	9418	GO:0016567; GO:0045893; GO:0043123; GO:0032648; GO:0043161; GO:0045070; GO:0050687; GO:0070936; GO:0002376; GO:0045087; GO:0016925; GO:0000209; GO:0010468; GO:0010508; GO:0032880; GO:0046596; GO:0051092; GO:0046598; GO:0051091	GO:0005515; GO:0008270; GO:0046872; GO:0016740; GO:0061630; GO:0019901; GO:0042803; GO:0003713	GO:0005737; GO:0005829; GO:0005654; GO:0005575	10475	TRUE	0.192289	0.00190881	0.120289	chr6	25962802	25991231	28430	+	2044.27	1779.27	1822.44	1619.37	1686.8	1646.76	1553.24	1570.33	1568.66	1694.41	1734.29	1726.02	1432.71	1413.88	1571.98	1610.81	1703.49	1575.29	1778.88	1726.74	1681.05	2062.07	2046.79	2099.8	1871.39	1694.53	1584.95	10.9974	9.46963
ENSG00000125844	ENST00000468428; ENST00000470422; ENST00000246043; ENST00000377807; ENST00000360807; ENST00000377813; ENST00000455029; ENST00000495501; ENST00000620641; ENST00000398782	RRBP1	protein_coding	protein_coding	ribosome binding protein 1 [Source:HGNC Symbol;Acc:HGNC:10448]	0.589	2666	GO:0015031; GO:0006412; GO:0001649	GO:0003723; GO:0038023	GO:0005783; GO:0030176; GO:0016020; GO:0016021; GO:0005789; GO:0005840	6238	TRUE	0.171799	0.00191197	0.120289	chr20	17613678	17682295	68618	-	8067.34	8517.38	7611.89	7801.14	7563.58	7646.18	8456.31	8351.96	8166.55	7105.79	7523	7201.57	6807.85	6978.52	7298.46	8336.58	7963.41	7368.45	7723.27	8001.68	7439.28	9841.45	9492.87	8809.36	8711.05	7634.34	7669.22	153.314	160.138
ENSG00000089248	ENST00000455836; ENST00000261735; ENST00000553161; ENST00000552052; ENST00000546477	ERP29	protein_coding	protein_coding	endoplasmic reticulum protein 29 [Source:HGNC Symbol;Acc:HGNC:13799]	0.5246	1171	GO:0009306; GO:0010628; GO:0010629; GO:0043335; GO:0043406; GO:0001934; GO:0006457; GO:0006886; GO:0050709; GO:1902235	GO:0005515; GO:0042803; GO:0051087	GO:0016020; GO:0005783; GO:0005788; GO:0042470; GO:0009986; GO:0005790; GO:0030133	10961	TRUE	0.105009	0.00191874	0.120289	chr12	112013348	112023449	10102	+	3682.94	3810.01	3771.46	3662.14	3909.44	3801.79	3545.57	3405.43	3492.49	3518.03	3398.64	3350.41	3811.68	3927.99	3910.58	3401.24	3205.04	3403.24	3620.07	3902.36	3682.61	4313.77	4688.25	4238.34	3306.82	3358.68	3422.7	159.349	163.087
ENSG00000155363	ENST00000486416; ENST00000413052; ENST00000369645; ENST00000686097; ENST00000686428; ENST00000690243; ENST00000369644; ENST00000496577; ENST00000475429; ENST00000468624; ENST00000465579; ENST00000357443; ENST00000687509; ENST00000685268; ENST00000689955; ENST00000686923; ENST00000687333; ENST00000688698; ENST00000488160; ENST00000482545; ENST00000471160; ENST00000481711; ENST00000490413; ENST0000…	MOV10	protein_coding	protein_coding	Mov10 RISC complex RNA helicase [Source:HGNC Symbol;Acc:HGNC:7200]	0.5571	2493	GO:0051607; GO:0031047; GO:0061014; GO:0061158; GO:0150011; GO:0035194; GO:0035195; GO:0010526; GO:0035279	GO:0003723; GO:0000166; GO:0005524; GO:0016787; GO:0005515; GO:0003724; GO:0004386; GO:0016887; GO:0032574	GO:0005634; GO:0005737; GO:0005829; GO:0005615; GO:0036464; GO:0000932; GO:0010494; GO:0043186	4343	TRUE	0.210972	0.00191941	0.120289	chr1	112673141	112700756	27616	+	1212.06	1184.47	1203.85	1755.78	1646.72	1667.09	1370.83	1541.11	1386.14	1245.9	1132.2	1137.43	1524.67	1548.72	1656.19	1269.03	1097.69	1293.86	1167	1220.63	1120.79	2343.32	2231.28	2091.13	1472.58	1192.54	1394.91	24.6327	23.8151
ENSG00000008283	ENST00000392975; ENST00000360793; ENST00000584031; ENST00000392976; ENST00000582297; ENST00000581573; ENST00000448884; ENST00000585153; ENST00000582034; ENST00000542042; ENST00000580691; ENST00000581163; ENST00000582997; ENST00000582143; ENST00000584291; ENST00000577989; ENST00000577368; ENST00000578016; ENST00000578072; ENST00000583478; ENST00000580592	CYB561	protein_coding	protein_coding	cytochrome b561 [Source:HGNC Symbol;Acc:HGNC:2571]	0.6177	1336	GO:0140576; GO:0022900; GO:0006879	GO:0046872; GO:0016491; GO:0005515; GO:0140575	GO:0016020; GO:0016021; GO:0031410; GO:0042584; GO:0005765	1534	TRUE	0.198561	0.0019961	0.124422	chr17	63432304	63446354	14051	-	171.62	187.181	184.406	263.469	247.444	232.348	217.951	252.384	230.731	176.959	177.634	153.179	238.586	240.37	217.124	218.463	217.466	218.844	194.202	184.355	176.841	277.529	293.209	270.437	262.842	227.561	242.633	6.50837	7.02271
ENSG00000135655	ENST00000353364; ENST00000549523; ENST00000550632; ENST00000312635; ENST00000548524; ENST00000280377; ENST00000546718; ENST00000551206; ENST00000537297; ENST00000549237; ENST00000548836; ENST00000546694; ENST00000552997; ENST00000547317; ENST00000549268; ENST00000549415; ENST00000548620; ENST00000552346; ENST00000549101	USP15	protein_coding	protein_coding	ubiquitin specific peptidase 15 [Source:HGNC Symbol;Acc:HGNC:12613]	0.3854	2280	GO:0006511; GO:0016579; GO:0006508; GO:0030509; GO:0035616; GO:0007179; GO:0035520; GO:0060389; GO:1905035; GO:1990167; GO:0071108; GO:1900246	GO:0004843; GO:0008233; GO:0008234; GO:0016787; GO:0003824; GO:0005515; GO:0004197; GO:0042802; GO:0046332; GO:0005160; GO:0061649; GO:1990380	GO:0005634; GO:0005737; GO:0005654; GO:0005829; GO:0005739; GO:0016604	9958	TRUE	0.266671	0.00201116	0.124422	chr12	62260338	62417431	157094	+	1879.17	1743.09	1705.39	1761.21	1658.05	1684.52	1888.89	1810.44	1969.61	1578.29	1674.48	1809.9	1617.75	1686.49	1571.98	2046.92	2045.22	1592.32	1634.91	1649.04	1947.65	2297.46	2127.8	2891.64	2444.92	2096.06	1855.4	41.7582	38.3207
ENSG00000112799	ENST00000379953; ENST00000230568	LY86	protein_coding	protein_coding	lymphocyte antigen 86 [Source:HGNC Symbol;Acc:HGNC:16837]	0.4906	1028	GO:0002376; GO:0045087; GO:0006955; GO:0006954; GO:0031666; GO:0031663	GO:0005515	GO:0005576; GO:0005615	9450	TRUE	0.152638	0.0020237	0.124422	chr6	6588108	6654983	66876	+	883.752	907.682	944.792	831.511	863.439	859.687	317.793	258.374	297.478	810.065	818.997	811.522	649.316	603.854	678.544	172.829	144.978	212.197	956.583	903.451	885.403	777.083	732.319	706.389	211.264	182.433	185.434	43.5561	44.2578
ENSG00000108387	ENST00000393086; ENST00000583114; ENST00000426861; ENST00000580796; ENST00000582270; ENST00000579371; ENST00000583273; ENST00000317268; ENST00000577440; ENST00000672673; ENST00000457347; ENST00000672699; ENST00000580844; ENST00000317256; ENST00000412945; ENST00000584488; ENST00000580809; ENST00000577729; ENST00000581615; ENST00000578131; ENST00000585170; ENST00000583291; ENST00000671766; ENST0000…	SEPTIN4	protein_coding	protein_coding	septin 4 [Source:HGNC Symbol;Acc:HGNC:9165]	0.5584	1418	GO:0006915; GO:0051301; GO:0030154; GO:0007049; GO:0042981; GO:0007283; GO:0030317; GO:0031398; GO:0043065; GO:0008104; GO:0061640; GO:2001244; GO:0048515; GO:0001764; GO:0017157; GO:0061484	GO:0005525; GO:0000166; GO:0005515; GO:0003924; GO:0060090; GO:0005198; GO:0000287; GO:0042802	GO:0005634; GO:0005737; GO:0031410; GO:0005654; GO:0005929; GO:0031514; GO:0042995; GO:0005739; GO:0030425; GO:0045202; GO:0043204; GO:0030424; GO:0005829; GO:0030133; GO:0005940; GO:0015630; GO:0032153; GO:0031105; GO:0005741; GO:0008021; GO:0097227; GO:0005856	5414	TRUE	0.32785	0.00202506	0.124422	chr17	58520250	58544368	24119	-	113.603	131.412	102.782	64.4415	60.9897	60.9913	108.137	96.8065	89.7651	91.8288	79.0616	76.0462	87.7228	82.0772	86.5177	100.008	139.897	108.82	102.442	124.811	125.504	86.004	123.755	128.752	128.916	102.738	107.092	4.05907	4.64524
ENSG00000144233	ENST00000272647; ENST00000679797; ENST00000681549; ENST00000393001; ENST00000681313; ENST00000679574; ENST00000680603; ENST00000681844; ENST00000680145; ENST00000680045; ENST00000680886; ENST00000680246; ENST00000680431; ENST00000695238	AMMECR1L	protein_coding	protein_coding	AMMECR1 like [Source:HGNC Symbol;Acc:HGNC:28658]	0.4779	4390			GO:0005634	83607	TRUE	-0.177031	0.00204162	0.124559	chr2	127861630	127885967	24338	-	497.055	435.543	475.538	283.718	282.295	267.2	279.244	293.884	281.287	440.481	476.397	474.688	331.844	386.539	382.716	369.932	346.911	418.774	447.837	401.916	428.96	366.822	305.178	306.482	316.447	330.299	355.618	5.73656	4.97297
ENSG00000101412	ENST00000343380	E2F1	protein_coding	protein_coding	E2F transcription factor 1 [Source:HGNC Symbol;Acc:HGNC:3113]	0.6164	2690	GO:0006355; GO:0010628; GO:0006915; GO:0006357; GO:0007049; GO:0045893; GO:0006351; GO:0045944; GO:0043065; GO:0045892; GO:0000122; GO:0045599; GO:0070345; GO:0000082; GO:0000077; GO:0008630; GO:0048146; GO:0043392; GO:0043433; GO:0071930; GO:2000045; GO:0048255; GO:0000083; GO:0007283; GO:0030900; GO:0043276; GO:0051726; GO:0060252; GO:0071398; GO:0071456; GO:0071466; GO:0072332; GO:1990086; GO:…	GO:0046983; GO:0005515; GO:0003677; GO:0003700; GO:0043565; GO:0000981; GO:0000978; GO:0000987; GO:1990837; GO:0060090; GO:0001216; GO:0140297; GO:0000976; GO:0019901	GO:0005667; GO:0005634; GO:0032991; GO:0005654; GO:0005813; GO:0000785; GO:0090575; GO:0035189; GO:0000228; GO:0005737	1869	TRUE	-0.446908	0.00204824	0.124559	chr20	33675477	33686385	10909	-	84.9395	116.394	77.7847	81.8416	102.811	91.0029	89.3206	88.5592	99.1592	58.1108	81.0888	84.7372	96.4002	80.123	106.476	86.4146	56.9555	84.5191	74.7547	64.1233	63.3284	32.5796	58.1919	69.4996	64.4534	48.9688	76.5723	1.59981	2.16883
ENSG00000137200	ENST00000471097; ENST00000455891; ENST00000373451; ENST00000493656; ENST00000475364; ENST00000457419	CMTR1	protein_coding	protein_coding	cap methyltransferase 1 [Source:HGNC Symbol;Acc:HGNC:21077]	0.5283	1354	GO:0032259; GO:0006397; GO:0006370; GO:0080009; GO:0097309	GO:0003676; GO:0008168; GO:0016740; GO:0008171; GO:0004483; GO:0005515	GO:0005634; GO:0043231; GO:0005654; GO:0005737	23070	TRUE	0.478306	0.00205905	0.124559	chr6	37433219	37482827	49609	+	816.946	789.411	773.812	979.917	999.356	944.881	926.113	912.982	952.972	827.498	851.432	776.758	936.301	940.957	901.176	946.676	890.576	921.618	872.139	794.671	800.566	2136.97	2075.51	2105.49	1475.27	900.643	912.41	30.5694	29.2236
ENSG00000173193	ENST00000474629; ENST00000494811; ENST00000649945; ENST00000483611; ENST00000460683; ENST00000474669; ENST00000475640	PARP14	protein_coding	protein_coding	poly(ADP-ribose) polymerase family member 14 [Source:HGNC Symbol;Acc:HGNC:29232]	0.4244	4085	GO:0045892; GO:0002376; GO:0045087; GO:0010629; GO:0042532; GO:0042531; GO:0060336; GO:0070212; GO:0140289; GO:1902216	GO:0003950; GO:0016740; GO:0016757; GO:0016779; GO:0019899; GO:0005515; GO:0003714; GO:1990404	GO:0005634; GO:0005737; GO:0016020; GO:0005829; GO:0005886	54625	TRUE	0.812059	0.00206704	0.124559	chr3	122680839	122730840	50002	+	1858.17	1670.81	1638.25	1955.47	1915.08	1606.11	1988.56	1882.57	2306.76	1838.63	1714.02	1682.79	2160.69	2292.3	2180.83	2527.38	3153.26	2286.74	1820.42	1703.23	1879.54	9823.34	7419.61	9696.44	5690.7	2713.45	2262.11	23.0466	20.5014
ENSG00000151726	ENST00000706366; ENST00000281455; ENST00000454703; ENST00000513001; ENST00000515030; ENST00000503407; ENST00000706367; ENST00000706368; ENST00000505492; ENST00000706369; ENST00000706370; ENST00000507295; ENST00000506733; ENST00000504342; ENST00000513317; ENST00000504900	ACSL1	protein_coding	protein_coding	acyl-CoA synthetase long chain family member 1 [Source:HGNC Symbol;Acc:HGNC:3569]	0.463	3153	GO:0006629; GO:0006631; GO:0008610; GO:0001676; GO:0035338; GO:0120162; GO:0044539; GO:0000038; GO:0007584; GO:0009410; GO:0010033; GO:0010747; GO:0014070; GO:0015908; GO:0019432; GO:0033211; GO:0034201; GO:0042178; GO:0071902	GO:0000166; GO:0005524; GO:0016874; GO:0004467; GO:0047676; GO:0050197; GO:0070251; GO:0090434	GO:0016020; GO:0016021; GO:0005783; GO:0005789; GO:0043231; GO:0005739; GO:0005741; GO:0005777; GO:0005778; GO:0005886	2180	TRUE	0.135138	0.00210823	0.126046	chr4	184755595	184826818	71224	-	10886.6	10690.4	10929.5	8592.29	8247.54	8018.9	9199.08	9028.48	9132.03	10413.5	11010.8	10885.5	9131.42	9015.59	9193.73	9924.08	9511.55	10234	11159.2	10722.3	11066.9	11739.5	10731.2	11619	11060	10480.3	9607.53	174.936	169.949
ENSG00000115415	ENST00000673816; ENST00000673847; ENST00000415035; ENST00000698141; ENST00000698142; ENST00000698143; ENST00000361099; ENST00000673762; ENST00000540176; ENST00000698144; ENST00000698145; ENST00000698146; ENST00000698147; ENST00000698148; ENST00000698149; ENST00000674081; ENST00000673832; ENST00000673863; ENST00000423282; ENST00000673858; ENST00000674028; ENST00000673777; ENST00000673942; ENST0000…	STAT1	protein_coding	protein_coding	signal transducer and activator of transcription 1 [Source:HGNC Symbol;Acc:HGNC:11362]	0.4476	3236	GO:0007165; GO:0006355; GO:0045944; GO:0000122; GO:0045893; GO:0051607; GO:0042981; GO:0008015; GO:0060337; GO:0006952; GO:0019221; GO:0071346; GO:0016525; GO:0042127; GO:0001937; GO:0032727; GO:0043124; GO:0002230; GO:0033209; GO:0048661; GO:0035456; GO:0034341; GO:0051591; GO:0002053; GO:0072162; GO:0007259; GO:0034097; GO:0046725; GO:0045648; GO:0070106; GO:0035458; GO:0043434; GO:0060333; GO:…	GO:0003677; GO:0003700; GO:0005164; GO:0042803; GO:0005515; GO:0000981; GO:0000977; GO:0019899; GO:0042802; GO:0000978; GO:0045296; GO:0003690; GO:0042393; GO:0044389; GO:0001222; GO:0016922; GO:1990841; GO:0001223; GO:0000979; GO:0035035; GO:0031730; GO:0043565; GO:0051721	GO:0005634; GO:0005737; GO:0005654; GO:0005730; GO:0005829; GO:0090575; GO:0032991; GO:0030425; GO:0030424; GO:0048471; GO:0000785; GO:0070721	6772	TRUE	0.465056	0.00211477	0.126046	chr2	190908460	191020960	112501	-	9364.34	8146.61	7716.1	8923.26	7065.22	7260.87	9339.18	8412.22	9350.18	8788.67	8330.85	8618.21	17152.6	18903.2	15600.7	20724.9	21922.7	20308.9	10943.3	9213.14	9692.82	31570.8	30060.5	39299.2	35856.7	22444	15451.4	146.616	126.188
ENSG00000100298	ENST00000421988; ENST00000613677; ENST00000348946; ENST00000442487; ENST00000474235; ENST00000401756; ENST00000613996	APOBEC3H	protein_coding	protein_coding	apolipoprotein B mRNA editing enzyme catalytic subunit 3H [Source:HGNC Symbol;Acc:HGNC:24100]	0.5164	746	GO:0002376; GO:0045087; GO:0051607; GO:0010529; GO:0080111; GO:0009972; GO:0016554; GO:0045869; GO:0070383; GO:0048525	GO:0008270; GO:0016787; GO:0046872; GO:0003824; GO:0005515; GO:0003723; GO:0004126; GO:0047844	GO:0005654; GO:0005829; GO:0005634; GO:0005737; GO:0000932	164668	TRUE	0.645466	0.00212189	0.126046	chr22	39097224	39104067	6844	+	30.54	24.4051	29.3527	25.0981	27.881	25.171	15.9837	10.9558	9.39403	16.271	17.2313	15.2093	22.161	16.6109	14.5194	16.5062	10.3555	15.2854	19.3808	17.1759	16.7283	25.3397	36.2135	45.5736	20.5892	21.1238	30.4444	2.07388	1.63958
ENSG00000196247	ENST00000395391; ENST00000684016; ENST00000423627; ENST00000620827; ENST00000613690; ENST00000683053; ENST00000360117; ENST00000344930; ENST00000684494; ENST00000683492; ENST00000683656; ENST00000682671; ENST00000683971	ZNF107	protein_coding	protein_coding	zinc finger protein 107 [Source:HGNC Symbol;Acc:HGNC:12887]	0.4324	2824	GO:0045944; GO:0006357; GO:0008150; GO:0006355	GO:0046872; GO:0003677; GO:0005515; GO:0000978; GO:0003674; GO:0001228	GO:0005634; GO:0005575	51427	TRUE	0.40249	0.0021385	0.126434	chr7	64666099	64711577	45479	+	227.141	206.505	180.519	77.4767	71.4449	67.7682	166.418	132.42	166.893	168.522	182.449	204.238	85.3232	121.364	96.7965	151.468	139.8	142.064	217.343	178.63	199.361	223.231	156.52	198.245	219.35	152.668	130.119	4.07515	3.66535
ENSG00000204103	ENST00000373313	MAFB	protein_coding	protein_coding	MAF bZIP transcription factor B [Source:HGNC Symbol;Acc:HGNC:6408]	0.5642	3389	GO:0006355; GO:0045893; GO:0006357; GO:0045444; GO:0045671; GO:0000122; GO:0140467; GO:0045647; GO:0007379; GO:0007423; GO:0007585; GO:0010467; GO:0016485; GO:0021571; GO:0021572; GO:0021599; GO:0030216; GO:0033077; GO:0035284; GO:0042472; GO:0045637; GO:0045944; GO:0048538; GO:1903575	GO:0003677; GO:0003700; GO:0043565; GO:0005515; GO:0042802; GO:0000981; GO:0000978; GO:0001228; GO:0044877; GO:1990837	GO:0005634; GO:0000785; GO:0090575; GO:0005667	9935	TRUE	0.224583	0.00219938	0.129422	chr20	40685848	40689236	3389	-	1645.34	1516.87	1540.28	1236.35	1091.71	1288.56	1937.79	1939.17	1903.86	2473.2	1981.61	2305.29	1547.94	1426.58	1459.69	2278.82	2112.53	2246.95	2495.98	2172.18	2204.55	2052.51	1932.98	1808.13	3306.82	2226.64	2517.66	24.5978	22.435
ENSG00000173638	ENST00000417954; ENST00000567670; ENST00000461785; ENST00000468508; ENST00000311124; ENST00000460174; ENST00000380010; ENST00000650808; ENST00000485649; ENST00000427839; ENST00000443742; ENST00000486303; ENST00000528477; ENST00000651099	SLC19A1	protein_coding	protein_coding	solute carrier family 19 member 1 [Source:HGNC Symbol;Acc:HGNC:10937]	0.6206	1627	GO:0051180; GO:0035461; GO:0015884; GO:0051958; GO:1904447; GO:0055085; GO:0150104; GO:0098838; GO:0015711; GO:0046655; GO:0006855; GO:0007565; GO:0140361	GO:0090482; GO:0008518; GO:0015350; GO:0015297; GO:0005542; GO:0042910; GO:0008514; GO:0008517; GO:0061507; GO:0140360; GO:0005515	GO:0016021; GO:0016020; GO:0005887; GO:0005886; GO:0016324; GO:0016323; GO:0031526	6573	TRUE	-0.268448	0.00221888	0.129436	chr21	45493572	45573365	79794	-	135.522	129.535	125.85	171.322	176.87	145.217	150.435	196.291	172.224	170.846	166.232	179.252	182.828	199.33	192.625	159.235	165.689	226.583	161.969	152.293	146.97	147.211	175.419	119.63	142.335	165.15	159.603	4.2202	3.99069
ENSG00000196814	ENST00000361171; ENST00000489637; ENST00000402437; ENST00000470567; ENST00000489570; ENST00000485886	MVB12B	protein_coding	protein_coding	multivesicular body subunit 12B [Source:HGNC Symbol;Acc:HGNC:23368]	0.5514	2285	GO:0015031; GO:0043162; GO:0042058; GO:0046755; GO:0019075	GO:0005515; GO:0008289	GO:0000813; GO:0005634; GO:0005737; GO:0016020; GO:0005769; GO:0005886; GO:0005768; GO:0005770; GO:0005829; GO:0010008; GO:0031902; GO:0031982; GO:0070062	89853	TRUE	0.294576	0.00222026	0.129436	chr9	126326829	126507041	180213	+	440.922	380.156	398.095	268.429	301.463	283.658	255.739	277.547	261.989	418.399	449.029	426.945	370.088	318.537	343.628	301.965	227.822	339.875	415.303	463.749	379.97	579.192	575.734	489.915	397.462	310.136	358.876	9.77658	8.33922
ENSG00000136514	ENST00000259030	RTP4	protein_coding	protein_coding	receptor transporter protein 4 [Source:HGNC Symbol;Acc:HGNC:23992]	0.4497	1501	GO:0051607; GO:0006612; GO:0001580; GO:0051205	GO:0005515; GO:0031849	GO:0016020; GO:0016021; GO:0005737	64108	TRUE	0.931343	0.00225102	0.130622	chr3	187368385	187372076	3692	+	65.8519	85.4178	75.5833	102.575	76.6727	66.8	72.3967	79.4294	86.6338	39.5154	70.9527	48.8869	109.697	95.7568	84.213	101.95	113.911	98.0062	62.2956	59.5431	66.913	409.055	440.516	407.883	261.394	85.4554	71.037	2.2228	2.85245
ENSG00000156587	ENST00000340573; ENST00000287156; ENST00000528275; ENST00000527022; ENST00000526659	UBE2L6	protein_coding	protein_coding	ubiquitin conjugating enzyme E2 L6 [Source:HGNC Symbol;Acc:HGNC:12490]	0.5489	938	GO:0016567; GO:0032446; GO:0000209; GO:0006511; GO:0036211; GO:0032020; GO:0019941	GO:0016740; GO:0019787; GO:0005515; GO:0031625; GO:0061631; GO:0004842; GO:0042296; GO:0043130; GO:0000166; GO:0005524	GO:0005634; GO:0000151; GO:0005654; GO:0005829	9246	TRUE	0.319721	0.00226152	0.130626	chr11	57551656	57568284	16629	-	2594.94	2622.61	2724.3	2743.33	2563.31	2590.68	2434.22	2497	2595.88	2831.16	2837.09	2687.69	3298.66	3768.72	3177.83	3212.88	3075.6	3343	2742.38	2816.84	2732.68	6813.96	6023.57	5956.45	4244.07	3106.16	3011.23	140.075	140.056
ENSG00000166016	ENST00000435224; ENST00000530814	ABTB2	protein_coding	protein_coding	ankyrin repeat and BTB domain containing 2 [Source:HGNC Symbol;Acc:HGNC:23842]	0.6303	2736	GO:0097237	GO:0005515; GO:0046982; GO:0003674		25841	TRUE	0.294342	0.00227538	0.130824	chr11	34150987	34358010	207024	-	225.233	217.768	189.692	226.974	215.206	217.826	160.777	135.121	160.742	175.495	155.082	145.574	199.449	254.049	217.792	135.933	212.289	175.332	157.815	168.324	184.011	358.375	366.3	297.367	182.618	167.07	187.279	4.17087	3.98959
ENSG00000163599	ENST00000696479; ENST00000696049; ENST00000648405; ENST00000295854; ENST00000487393; ENST00000427473; ENST00000650075	CTLA4	protein_coding	protein_coding	cytotoxic T-lymphocyte associated protein 4 [Source:HGNC Symbol;Acc:HGNC:2505]	0.4655	1080	GO:0006974; GO:0002376; GO:0006955; GO:0002250; GO:0050853; GO:0050852; GO:0043065; GO:0030889; GO:0042129; GO:0042130; GO:0045590; GO:0050777	GO:0005515	GO:0110165; GO:0016020; GO:0016021; GO:0005886; GO:0009897; GO:0005887; GO:0048471; GO:0005794; GO:0098636; GO:0045334	1493	TRUE	-0.723812	0.00228826	0.130963	chr2	203853888	203873965	20078	+	1.90875	0	0.366909	0	0	0	0	0	1.04378	17.4332	8.10888	16.2956	36.5656	53.741	27.103	22.3318	41.4222	49.4527	2.76869	5.72529	10.7539	19.3064	32.6099	22.7867	24.17	21.1238	24.9091	0.0895442	0
ENSG00000163565	ENST00000566111; ENST00000426592; ENST00000447473; ENST00000368131; ENST00000295809; ENST00000368132; ENST00000483916; ENST00000493884; ENST00000359709; ENST00000448393; ENST00000567661; ENST00000474473; ENST00000562225	IFI16	protein_coding	protein_coding	interferon gamma inducible protein 16 [Source:HGNC Symbol;Acc:HGNC:5395]	0.4078	2059	GO:0002218; GO:0035458; GO:0006914; GO:0006915; GO:0000122; GO:0002376; GO:0045087; GO:0051607; GO:0006954; GO:0045944; GO:0001819; GO:0045071; GO:0032731; GO:0045824; GO:0045892; GO:0030224; GO:0010506; GO:0071479; GO:0042149; GO:0072332; GO:0097202; GO:0040029; GO:0042771; GO:0043392; GO:2000117; GO:0030099	GO:0003723; GO:0003677; GO:0005515; GO:0042802; GO:0008134; GO:0003690	GO:0005634; GO:0005737; GO:0016020; GO:0005654; GO:0005730; GO:0005829; GO:0016607	3428	TRUE	0.426245	0.00229879	0.130968	chr1	158999968	159055155	55188	+	1569.95	1438.96	1436.45	1316.01	1478.56	1497.67	1129.2	1079.14	1076.14	1496.93	1456.56	1573.07	1657.64	1681.61	1680.39	1409.82	1553.33	1434.13	1525.55	1408.42	1548.56	3599.43	3221.08	3551.31	2296.15	1518.03	1428.12	38.6314	35.0302
ENSG00000196975	ENST00000418066; ENST00000477632; ENST00000409920; ENST00000460439; ENST00000460942; ENST00000635311; ENST00000487351; ENST00000394295; ENST00000484219; ENST00000468815; ENST00000472124; ENST00000471395	ANXA4	protein_coding	protein_coding	annexin A4 [Source:HGNC Symbol;Acc:HGNC:542]	0.4896	1478	GO:0050819; GO:0043066; GO:0007165; GO:0043086; GO:0030855; GO:0006357; GO:0032088; GO:0032717; GO:0007219	GO:0005509; GO:0005544; GO:0005515; GO:0048306; GO:0042802; GO:0004859; GO:0051059	GO:0005737; GO:0005634; GO:0016020; GO:0031410; GO:0070062; GO:0062023; GO:0009986; GO:0005886; GO:0048471; GO:0012506; GO:0031965	307	TRUE	0.1292	0.00232899	0.131592	chr2	69644425	69827112	182688	+	2414.57	2572.86	2523.49	2163.89	2265.33	2222.79	2268.74	2459.57	2294.31	2232.64	2363.73	2288.9	2198.36	2098.84	2124.68	2293.38	2226.44	2243.36	2244.02	2483.73	2511.63	2514.66	2444.06	2834.67	2321.22	2332.33	2317.47	82.7709	87.2552
ENSG00000178764	ENST00000314393; ENST00000534247	ZHX2	protein_coding	protein_coding	zinc fingers and homeoboxes 2 [Source:HGNC Symbol;Acc:HGNC:18513]	0.4968	2617	GO:0000122; GO:0030154; GO:0007399; GO:0006357; GO:0045892; GO:0006402; GO:0030182; GO:0035019; GO:0045665; GO:0060040	GO:0003677; GO:0046872; GO:0042803; GO:0005515; GO:0042802; GO:0000981; GO:0046982	GO:0005634; GO:0005654; GO:0005829; GO:0043227; GO:0000785	22882	TRUE	-0.209938	0.00233073	0.131592	chr8	122781655	122974510	192856	+	361.708	313.512	403.599	225.883	223.048	254.615	152.315	174.38	168.049	340.53	321.315	347.64	296.957	310.721	302.973	192.248	201.933	247.263	276.869	328.632	259.288	294.422	239.515	247.236	185.304	191.075	212.189	7.00271	6.00481
ENSG00000153898	ENST00000370608; ENST00000463065; ENST00000530971; ENST00000284027; ENST00000531325; ENST00000531874	MCOLN2	protein_coding	protein_coding	mucolipin TRP cation channel 2 [Source:HGNC Symbol;Acc:HGNC:13357]	0.4518	1674	GO:0015031; GO:0006811; GO:0002376; GO:0045087; GO:0006816; GO:0070588; GO:0002250; GO:0051209; GO:0032722; GO:0071639; GO:0071642; GO:0071651; GO:1905517; GO:1990266; GO:2000341; GO:2000343; GO:0034220; GO:0098655	GO:0005262; GO:0005261; GO:0042802; GO:0072345	GO:0016020; GO:0016021; GO:0005768; GO:0005764; GO:0031902; GO:0055038; GO:0005886; GO:0055037	255231	TRUE	0.501095	0.00244862	0.137628	chr1	84925583	84997113	71531	-	4.77188	5.72943	10.7675	34.1007	23.0716	35.8812	17.983	23.7376	16.7005	11.6222	7.10632	14.1735	98.9118	81.3308	57.065	39.1428	41.4222	46.8877	9.69042	21.8857	7.16925	107.932	118.013	132.56	73.5639	56.7697	47.9729	0.144426	0.171556
ENSG00000111224	ENST00000416739; ENST00000427057; ENST00000458162; ENST00000228820; ENST00000447133; ENST00000476985; ENST00000453942; ENST00000450737	PARP11	protein_coding	protein_coding	poly(ADP-ribose) polymerase family member 11 [Source:HGNC Symbol;Acc:HGNC:1186]	0.4086	2786	GO:0051028; GO:0015031; GO:0030154; GO:0007283; GO:0070213; GO:0140289; GO:0006998	GO:0016740; GO:0016757; GO:0005515; GO:0003950; GO:0016779; GO:1990404	GO:0005634; GO:0005654; GO:0005829; GO:0016604; GO:0005643; GO:0005635	57097	TRUE	0.320452	0.00247951	0.138742	chr12	3791047	3873448	82402	-	318.762	274.088	257.203	306.633	305.181	276.172	286.766	273.877	320.915	248.987	295.428	312.876	308.34	317.561	291.823	278.826	357.266	282.628	273.334	281.685	287.965	521.092	461.142	591.504	409.1	307.255	304.136	5.79692	4.93126
ENSG00000131398	ENST00000376959; ENST00000477616; ENST00000474951; ENST00000670667	KCNC3	protein_coding	protein_coding	potassium voltage-gated channel subfamily C member 3 [Source:HGNC Symbol;Acc:HGNC:6235]	0.6309	4807	GO:0055085; GO:0006811; GO:0051260; GO:0006813; GO:0034765; GO:0071805; GO:0051262	GO:0005216; GO:0005244; GO:0005249; GO:0005267; GO:0005251	GO:0016020; GO:0016021; GO:0008076; GO:0005737; GO:0005886; GO:0042995; GO:0005856; GO:0030425; GO:0045202; GO:0005938; GO:0043204; GO:0045211; GO:0030424; GO:0042734; GO:0032591; GO:0032590; GO:0032809	3748	TRUE	-0.180945	0.0026046	0.14484	chr19	50311937	50333515	21579	-	720.553	729.337	662.271	884.981	791.122	787.078	804.825	938.545	895.564	742.657	697.364	677.898	667.044	624.373	722.101	715.59	585.088	672.557	697.71	682.454	622.529	532.133	531.88	472.825	614.992	618.352	701.144	7.59458	7.60508
ENSG00000030110	ENST00000442998; ENST00000374467	BAK1	protein_coding	protein_coding	BCL2 antagonist/killer 1 [Source:HGNC Symbol;Acc:HGNC:949]	0.5872	2191	GO:0042981; GO:0006915; GO:0043065; GO:0032469; GO:0071260; GO:0008630; GO:0097192; GO:0097190; GO:0070059; GO:0034644; GO:1903896; GO:0034620; GO:1900103; GO:0031334; GO:0001836; GO:0046902; GO:0051881; GO:0010248; GO:0045862; GO:0097202; GO:0090200; GO:0090201; GO:1901029; GO:1901030; GO:0001776; GO:0001782; GO:0001783; GO:0001974; GO:0002262; GO:0002352; GO:0006919; GO:0007420; GO:0007568; GO:…	GO:0005515; GO:0046872; GO:0042802; GO:0042803; GO:0003674; GO:0044325; GO:0046982; GO:0031072; GO:0044877; GO:0051087; GO:0051400	GO:0016020; GO:0016021; GO:0005739; GO:0005741; GO:0097136; GO:0031307; GO:0046930; GO:0097145; GO:0005783; GO:0005829; GO:0031966	578	TRUE	0.181614	0.00261597	0.14484	chr6	33572547	33580293	7747	-	996.372	1162.05	1091.55	1599.74	1567.44	1653.55	1503.41	1424.25	1570.89	1077.38	1018.68	1033.14	1357.36	1480.32	1389.03	1232.13	1154.64	1175.18	1070.1	1100.4	1031.18	1871.51	2028.85	1763.69	1412.6	1190.61	1172.58	23.0404	26.5848
ENSG00000092098	ENST00000560875; ENST00000559308; ENST00000558634; ENST00000557878; ENST00000559533; ENST00000557991; ENST00000559438; ENST00000560071; ENST00000559275; ENST00000699882; ENST00000558452; ENST00000324103; ENST00000699884; ENST00000699885; ENST00000699883; ENST00000559882; ENST00000559260; ENST00000699886; ENST00000699887; ENST00000558907; ENST00000699888; ENST00000699889; ENST00000560342; ENST0000…	RNF31	protein_coding	protein_coding	ring finger protein 31 [Source:HGNC Symbol;Acc:HGNC:16031]	0.5948	1922	GO:0016567; GO:0043123; GO:0042742; GO:0097039; GO:0051092; GO:0050852; GO:1903955; GO:0000209; GO:0023035; GO:1904417; GO:0060546	GO:0046872; GO:0004842; GO:0016740; GO:0005515; GO:0061630; GO:0043130; GO:0042802; GO:0036435; GO:0070530; GO:1990450; GO:0031625	GO:0071797; GO:0005737; GO:0005829; GO:0009898; GO:0035631	55072	TRUE	0.233796	0.00262848	0.14484	chr14	24146683	24160660	13978	+	598.694	588.116	569.78	738.757	715.088	716.637	667.494	673.179	658.85	677.174	638.341	537.81	781.445	724.038	641.081	607.686	574.733	662.022	639.567	639.543	586.214	993.015	1050.25	960.461	839.807	666.279	628.404	15.782	15.3377
ENSG00000165806	ENST00000621345; ENST00000429617; ENST00000369331; ENST00000345633; ENST00000369321; ENST00000614447; ENST00000369318; ENST00000369315; ENST00000621607; ENST00000672138; ENST00000452490; ENST00000468790; ENST00000487232	CASP7	protein_coding	protein_coding	caspase 7 [Source:HGNC Symbol;Acc:HGNC:1508]	0.4481	2053	GO:0006508; GO:0006915; GO:0035556; GO:0072734; GO:0070227; GO:0097194; GO:0007507; GO:0009411; GO:0016485; GO:0042742; GO:0044346; GO:0051402; GO:1905686	GO:0004197; GO:0003723; GO:0008233; GO:0008234; GO:0016787; GO:0005515; GO:0097153; GO:0097200; GO:0004190	GO:0005634; GO:0005737; GO:0032991; GO:0005829; GO:0005654; GO:0005615	840	TRUE	0.222722	0.00263472	0.14484	chr10	113679162	113730907	51746	+	398.929	379.218	408.003	608.902	516.669	498.579	487.032	459.23	420.644	378.883	392.267	391.095	558.456	564.769	546.901	566.064	497.066	452.267	420.841	432.833	388.335	711.924	774.767	848.806	609.622	506.972	475.117	9.84506	9.25869
ENSG00000189190	ENST00000648893; ENST00000647907; ENST00000692063; ENST00000338230; ENST00000648973; ENST00000685388; ENST00000688329; ENST00000599893; ENST00000598369	ZNF600	protein_coding	protein_coding	zinc finger protein 600 [Source:HGNC Symbol;Acc:HGNC:30951]	0.4433	2768	GO:0006355; GO:0045944; GO:0006357	GO:0046872; GO:0003677; GO:0005515; GO:0000978; GO:0001228	GO:0005634	162966	TRUE	0.259064	0.0026552	0.145328	chr19	52749942	52786807	36866	-	167.688	129.542	139.103	114.8	128.713	150.575	92.9893	143.939	109.562	110.977	118.924	114.453	119.189	130.473	127.929	133.02	210.597	136.877	111.227	140.626	166.939	174.964	160.497	156.77	164.417	163.298	143.413	3.06936	2.34582
ENSG00000161929	ENST00000574081; ENST00000399600; ENST00000571800; ENST00000574297	SCIMP	protein_coding	protein_coding	SLP adaptor and CSK interacting membrane protein [Source:HGNC Symbol;Acc:HGNC:33504]	0.4953	1580	GO:0032755; GO:0070374; GO:0032735; GO:0032874; GO:0002720; GO:0002732; GO:0031666; GO:0071226; GO:0034142; GO:0034138; GO:0034154; GO:0038123	GO:0005515; GO:0060090	GO:0016021; GO:0001772; GO:0097197; GO:0016020; GO:0031410; GO:0005886; GO:0042995; GO:0030175; GO:0045335; GO:0001726; GO:0043235; GO:0031256; GO:0031259	388325	TRUE	0.331365	0.00268848	0.146511	chr17	5208920	5234860	25941	-	844.926	702.147	670.037	561.98	433.027	515.037	768.929	690.214	816.237	863.45	783.677	798.017	1132.43	1059.19	1013.46	1376.3	1273.73	1392.71	909.243	833.603	831.533	1905.3	1948.99	2006.38	1848.56	1220.38	1129.88	27.094	22.2751
ENSG00000196418	ENST00000472531; ENST00000476312; ENST00000491356; ENST00000543802; ENST00000340684; ENST00000491848	ZNF124	protein_coding	protein_coding	zinc finger protein 124 [Source:HGNC Symbol;Acc:HGNC:12907]	0.433	1476	GO:0006355; GO:0006357; GO:0000122	GO:0046872; GO:0003677; GO:0005515; GO:0000977; GO:0000981; GO:0001227	GO:0005634	7678	TRUE	0.289314	0.0027039	0.146713	chr1	247121975	247172020	50046	-	140.252	148.308	126.584	149.62	143.984	155.867	169.678	181.683	170.262	131.331	140.892	168.388	132.993	137.773	127.371	194.19	191.578	166.366	154.779	156.873	169.672	154.451	155.758	233.68	254.066	232.361	190.97	4.8143	5.03648
ENSG00000136874	ENST00000259400; ENST00000529340; ENST00000533696; ENST00000531035; ENST00000525342; ENST00000524405; ENST00000525640; ENST00000534052; ENST00000526607; ENST00000525579; ENST00000525847; ENST00000529385	STX17	protein_coding	protein_coding	syntaxin 17 [Source:HGNC Symbol;Acc:HGNC:11432]	0.44	1505	GO:0006886; GO:0016192; GO:0006914; GO:0006888; GO:0097352; GO:0006887; GO:0006906; GO:0097111; GO:0007030; GO:0048278; GO:0034497; GO:0016240	GO:0005484; GO:0005515; GO:0000149; GO:0019903; GO:0019901	GO:0016020; GO:0005737; GO:0016021; GO:0031410; GO:0005783; GO:0005789; GO:0005739; GO:0005829; GO:0012507; GO:0005793; GO:0030134; GO:0033116; GO:0005886; GO:0000421; GO:0030897; GO:0005776; GO:0031201; GO:0012505; GO:0030868; GO:0044233	55014	TRUE	0.254045	0.00273499	0.14776	chr9	99906654	99974534	67881	+	565.945	458.065	537.887	611.084	556.748	495.676	470.108	467.264	482.227	583.433	569.648	527.978	612.751	547.182	622.402	445.666	595.444	533.912	586.962	549.629	638.063	891.715	833.522	1026.54	572.731	535.777	486.188	19.0524	15.256
ENSG00000092847	ENST00000373206; ENST00000373204; ENST00000674426; ENST00000699841; ENST00000699842; ENST00000699843; ENST00000699844; ENST00000635259	AGO1	protein_coding	protein_coding	argonaute RISC component 1 [Source:HGNC Symbol;Acc:HGNC:3262]	0.5082	6166	GO:0006417; GO:0031047; GO:0000956; GO:0045944; GO:0016525; GO:0035278; GO:0031054; GO:0035196; GO:0010501; GO:0070922	GO:0005515; GO:0003676; GO:0003723; GO:0035198; GO:0003727; GO:0003725; GO:0000993; GO:0001046	GO:0005829; GO:1990904; GO:0036464; GO:0000932; GO:0005737; GO:0005634; GO:0016442; GO:0005654; GO:0070578; GO:0005844	26523	TRUE	-0.137008	0.00278277	0.149696	chr1	35869808	35930532	60725	+	4098.96	4236.16	3934	3474.46	3607.1	3528.78	3931.04	4070.06	4118.75	3922.49	4047.34	3937.01	3182.33	3030.99	3134.28	3546.88	4069.72	3699.06	4010.45	4077.56	3902.46	2687.02	2595.59	2360.71	3301.45	3386.53	3648.53	33.6808	34.4364
ENSG00000266094	ENST00000579436; ENST00000580449; ENST00000581503; ENST00000636182; ENST00000577571; ENST00000605120; ENST00000605653; ENST00000581888; ENST00000579942	RASSF5	protein_coding	protein_coding	Ras association domain family member 5 [Source:HGNC Symbol;Acc:HGNC:17609]	0.5255	3017	GO:0007165; GO:0006915; GO:0042981; GO:0031398; GO:0046651; GO:0050672; GO:1900180	GO:0046872; GO:0005515; GO:0031267	GO:0005737; GO:0005856; GO:0005874; GO:0005634	83593	TRUE	-0.0919357	0.00280249	0.150113	chr1	206507531	206589448	81918	+	2338.22	2259.34	2128.81	2195.54	1989.14	2030.14	2055.31	1998.52	1962.3	2396.49	2234	2221.64	2541.87	2595.21	2530.26	2518.65	2490.51	2604.81	2309.09	2231.72	2208.13	2375.9	2375.19	2230.82	2246.02	2433.08	2413.41	39.2665	37.5368
ENSG00000250644	ENST00000427721	ENSG00000250644	protein_coding	protein_coding	novel protein	0.6504	1007	GO:0006508	GO:0004190; GO:0008233; GO:0016787			TRUE	0.213027	0.00284129	0.151543	chr11	1747747	1757452	9706	-	680.429	888.825	755.62	568.536	520.366	531.338	603.041	580.117	592.573	637.556	746.629	663.372	452.72	399.082	350.583	417.161	381.322	474.106	711.654	810.969	737.791	506.667	588.506	446.64	443.022	512.956	466.787	34.2346	44.2422
ENSG00000007944	ENST00000356840; ENST00000349606	MYLIP	protein_coding	protein_coding	myosin regulatory light chain interacting protein [Source:HGNC Symbol;Acc:HGNC:21155]	0.463	2934	GO:0016567; GO:0007399; GO:0006511; GO:0010977; GO:0010989; GO:0031648; GO:0032803; GO:0042632; GO:0045732	GO:0046872; GO:0016740; GO:0005515; GO:0008092; GO:0004842; GO:0061630	GO:0005856; GO:0005737; GO:0016020; GO:0005886; GO:0005829	29116	TRUE	0.294399	0.00286656	0.152244	chr6	16129086	16148248	19163	+	93.5288	76.0312	102.735	100.392	138.534	137.472	48.8913	42.9102	57.4079	95.3018	100.347	89.0827	116.345	131.91	140.355	68.9375	72.4889	99.8045	124.591	127.102	99.1747	178.584	171.765	175.458	87.7282	105.619	74.7272	1.61509	1.29892
ENSG00000250264	ENST00000452392	ENSG00000250264	protein_coding	protein_coding	novel protein, TAP2-HLA-DOB readthrough	0.5856	2705	GO:0055085; GO:0006955; GO:0019882; GO:0002376; GO:0002250; GO:0015833; GO:0019885; GO:0002504	GO:0005524; GO:0140359; GO:0000166; GO:0015440; GO:0042287; GO:1904680; GO:0042288; GO:0015433; GO:0042626; GO:0046978	GO:0016020; GO:0016021; GO:0042613; GO:0016607; GO:0005765; GO:0005783; GO:0005768; GO:0010008; GO:0005764; GO:0030176; GO:0042825; GO:0042824		TRUE	0.424994	0.00295384	0.156067	chr6	32813767	32838822	25056	-	174.235	171.827	164.889	162.465	137.357	98.6287	113.409	166.193	103.048	161.798	217.464	153.368	129.965	99.3447	202.397	154.986	235.563	210.08	211.439	223.066	153.796	293.947	245.911	222.545	300.183	204.255	223.388	3.26347	3.184
ENSG00000137947	ENST00000370500; ENST00000448623; ENST00000494819; ENST00000418217; ENST00000486078; ENST00000471296; ENST00000471471	GTF2B	protein_coding	protein_coding	general transcription factor IIB [Source:HGNC Symbol;Acc:HGNC:4648]	0.4303	811	GO:0006352; GO:0070897; GO:0006366; GO:0051123; GO:0006367; GO:0006473; GO:0016573; GO:0001174; GO:0019083; GO:1904798; GO:1990114	GO:0017025; GO:0046872; GO:0016740; GO:0003677; GO:0008270; GO:0016746; GO:0005515; GO:0004402; GO:0000993; GO:0016251; GO:0140297; GO:1990841; GO:0000979; GO:0046966; GO:0016407	GO:0005634; GO:0005654; GO:0005694; GO:0016604; GO:0090575; GO:0005669; GO:0032993; GO:0097550	2959	TRUE	0.295284	0.00296555	0.156067	chr1	88852633	88891944	39312	-	358.845	369.831	400.297	491.05	440.868	439.525	421.217	413.581	434.213	393.992	412.539	413.909	393.357	457.287	378.474	422.363	455.644	382.134	373.773	383.595	373.996	506.793	709.266	665.373	639.163	477.206	495.414	22.3987	22.838
ENSG00000272325	ENST00000607016	NUDT3	protein_coding	protein_coding	nudix hydrolase 3 [Source:HGNC Symbol;Acc:HGNC:8050]	0.4477	9900	GO:0071543; GO:1901907; GO:1901909; GO:1901911; GO:0007267; GO:0015961; GO:0071544; GO:0110154	GO:0016787; GO:0046872; GO:0005515; GO:0000287; GO:0000298; GO:0008486; GO:0034431; GO:0034432; GO:0050072; GO:0052840; GO:0052842	GO:0005737; GO:0005829; GO:0005634	11165	TRUE	-0.141161	0.00297591	0.156067	chr6	34279679	34392669	112991	-	1652.61	1624.82	1606.02	1510.25	1619.07	1496.71	1504.85	1616.89	1566.71	1728.22	1682.47	1648.03	1590.05	1441.24	1531.52	1498.18	1803.33	1546.52	1679.21	1642.12	1657.29	1346.62	1287.51	1156.43	1374.11	1456.57	1550.81	8.45758	8.22656
ENSG00000117475	ENST00000367807; ENST00000329281; ENST00000420531; ENST00000367808; ENST00000426663	BLZF1	protein_coding	protein_coding	basic leucine zipper nuclear factor 1 [Source:HGNC Symbol;Acc:HGNC:1065]	0.4117	1568	GO:0015031; GO:0016192; GO:0007030; GO:0043001	GO:0031625; GO:0005515; GO:0019899	GO:0005737; GO:0016020; GO:0005794; GO:0005654; GO:0043231; GO:0000139; GO:0005634; GO:0005801	8548	TRUE	0.373176	0.00298885	0.156093	chr1	169367970	169396540	28571	+	290.13	327.591	312.24	279.352	252.703	286.562	291.586	280.246	304.784	299.852	307.124	381.317	271.472	288.214	319.428	311.675	357.266	288.623	340.39	301.151	342.93	425.948	553.332	657.398	470.867	322.618	308.134	9.37471	10.4721
ENSG00000152102	ENST00000409185; ENST00000389915	FAM168B	protein_coding	protein_coding	family with sequence similarity 168 member B [Source:HGNC Symbol;Acc:HGNC:27016]	0.4804	5360			GO:0005737; GO:0016020; GO:0016021; GO:0005886; GO:0042995; GO:0048471; GO:0030424; GO:0070062	130074	TRUE	-0.180455	0.00306525	0.158776	chr2	131047876	131093460	45585	-	2826.86	2968.97	2942.61	2810.99	2838.63	2762.04	2954.16	2881.37	2971.64	2803.27	2966.83	2853.91	2375.66	2453.52	2553.49	2555.54	2630.31	2562.55	2959.74	2959.98	2763.75	2015.1	1937.2	1589.38	2167.24	2520.46	2394.04	26.7209	27.7646
ENSG00000239779	ENST00000393972; ENST00000233615; ENST00000474185; ENST00000466835; ENST00000464774; ENST00000470536; ENST00000484744; ENST00000409737; ENST00000428943; ENST00000494741; ENST00000473467; ENST00000466303; ENST00000492047; ENST00000490120	WBP1	protein_coding	protein_coding	WW domain binding protein 1 [Source:HGNC Symbol;Acc:HGNC:12737]	0.5922	956	GO:0008150	GO:0005515; GO:0050699	GO:0016020; GO:0016021; GO:0005575	23559	TRUE	-0.178441	0.00306557	0.158776	chr2	74458400	74460891	2492	+	519.181	594.17	639.157	680.922	690.925	693.171	674.135	693.866	685.764	598.542	623.37	579.037	563.997	589.197	537.221	586.454	709.354	615.911	582.81	586.27	579.514	473.007	542.844	407.883	506.675	480.087	581.212	27.5037	31.1401
ENSG00000266028	ENST00000603708; ENST00000573034; ENST00000624686; ENST00000603575; ENST00000419187; ENST00000605610; ENST00000624873; ENST00000605242; ENST00000572793; ENST00000604133; ENST00000604423; ENST00000605476; ENST00000604419; ENST00000604925; ENST00000604010; ENST00000604247	SRGAP2	protein_coding	protein_coding	SLIT-ROBO Rho GTPase activating protein 2 [Source:HGNC Symbol;Acc:HGNC:19751]	0.5299	2055	GO:0007165; GO:0007399; GO:0051014; GO:0048812; GO:0043547; GO:0051056; GO:0046847; GO:1904861; GO:1904862; GO:0030336; GO:0003363; GO:0021816; GO:0034446; GO:0060996; GO:2001223	GO:0005515; GO:0005096; GO:0042803; GO:0042802; GO:0031267	GO:0005634; GO:0005737; GO:0016020; GO:0031410; GO:0005654; GO:0005829; GO:0005886; GO:0042995; GO:0045202; GO:0045211; GO:0030027; GO:0045335; GO:0014069; GO:0043197; GO:0044327	23380	TRUE	0.238754	0.00308955	0.159002	chr1	206203346	206464436	261091	+	1927.03	1769.01	1721.98	978.027	1069.16	939.693	1067.54	1049.35	1066.69	1808.86	1742.83	1712.08	1253.24	1355.22	1226.3	1099.92	1167.8	1320.02	1871.96	1694	1756.18	2151.21	2054.23	1732.17	1348.45	1180.7	1251.5	47.5104	43.1486
ENSG00000043143	ENST00000431355; ENST00000282605; ENST00000515554; ENST00000681547; ENST00000361895; ENST00000402835; ENST00000680418; ENST00000395003; ENST00000681820; ENST00000681792; ENST00000512386; ENST00000612830; ENST00000681019; ENST00000681498; ENST00000430087; ENST00000453515; ENST00000470876	JADE2	protein_coding	protein_coding	jade family PHD finger 2 [Source:HGNC Symbol;Acc:HGNC:22984]	0.5933	2891	GO:0043966; GO:0000209; GO:0050767; GO:0050769; GO:0051865; GO:0060395; GO:1990138; GO:0016567; GO:0006357; GO:0043981; GO:0043982; GO:0043983; GO:0006275; GO:0051726; GO:0016570; GO:2000278	GO:0046872; GO:0061630; GO:0005515; GO:0016740	GO:0000123; GO:0005654; GO:0070062	23338	TRUE	0.224018	0.00309531	0.159002	chr5	134524312	134583230	58919	+	711.01	672.078	681.716	650.368	619.48	603.136	589.516	606.22	544.854	639.219	697.363	682.243	797.801	864.742	791.796	638.886	667.93	756.176	676.946	620.623	708.561	1210.27	1274.6	1119.97	798.506	674.041	765.723	12.4606	11.6526
ENSG00000112773	ENST00000412306; ENST00000320172; ENST00000369754; ENST00000369756; ENST00000423467	TENT5A	protein_coding	protein_coding	terminal nucleotidyltransferase 5A [Source:HGNC Symbol;Acc:HGNC:18345]	0.4457	3537	GO:0048255; GO:0030501; GO:0045669; GO:0030278; GO:0009617	GO:1990817; GO:0016779; GO:0004652; GO:0003723; GO:0016740; GO:0005515	GO:0005737	55603	TRUE	0.583847	0.00321402	0.164426	chr6	81491439	81752774	261336	-	543.04	506.875	450.564	583.804	554.134	531.496	529.342	481.142	583.473	493.942	464.233	438.895	437.679	357.622	392.994	410.712	419.4	312.001	449.912	440.847	458.832	943.601	1064.6	1158.71	729.576	367.746	400.39	7.77873	7.18316
ENSG00000160791	ENST00000292303; ENST00000445772	CCR5	protein_coding	protein_coding	C-C motif chemokine receptor 5 [Source:HGNC Symbol;Acc:HGNC:1606]	0.453	2325	GO:0007186; GO:0007165; GO:0006955; GO:0006816; GO:0006935; GO:0006954; GO:0070098; GO:0023052; GO:0046718; GO:0007267; GO:0071222; GO:0000165; GO:0019722; GO:0007166; GO:0007204; GO:0060326; GO:0002407; GO:0006968; GO:0014808; GO:0070723; GO:0006952; GO:2000110	GO:0004930; GO:0003779; GO:0005515; GO:0004950; GO:0016493; GO:0042802; GO:0004435; GO:0019957; GO:0015026; GO:0001618; GO:0071791	GO:0016021; GO:0016020; GO:0005886; GO:0005768; GO:0009986; GO:0005737; GO:0009897; GO:0005887	1234	TRUE	0.182199	0.00325415	0.165259	chr3	46370946	46376206	5261	+	1247.37	1222.13	1140.35	644.912	586.372	666.064	1152.71	1060.88	1068.83	1099.46	1135.24	1136.35	842.117	848.131	862.457	1238.93	1403.18	1395.46	1219.61	1228.65	1249.84	1162	1049.42	1135.92	1633.71	1229.02	1249.14	27.1821	26.3478
ENSG00000138385	ENST00000422006; ENST00000260956; ENST00000413002; ENST00000417292; ENST00000461708; ENST00000409333; ENST00000468600; ENST00000474273; ENST00000465871; ENST00000470621; ENST00000490914; ENST00000494051	SSB	protein_coding	protein_coding	small RNA binding exonuclease protection factor La [Source:HGNC Symbol;Acc:HGNC:11316]	0.3598	897	GO:0006396; GO:0075522; GO:1903608; GO:0008033; GO:0001682; GO:0006400; GO:0006409; GO:0008334; GO:0042780; GO:0071045	GO:0003723; GO:0003676; GO:0005515; GO:0003729; GO:1990825; GO:0000049; GO:0003677; GO:0008266	GO:0005634; GO:1990904; GO:0000781; GO:0005737	6741	TRUE	0.474805	0.00325667	0.165259	chr2	169791933	169812064	20132	+	1169.11	954.61	1043.12	957.002	906.133	941.977	952.444	928.503	932.096	1062.27	1017.66	1101.58	888.654	989.812	914.727	1079.69	1206.42	909.03	1047.95	1102.69	1162.61	2146.63	1779.49	2422.23	1594.32	1132.04	921.635	66.0275	53.3378
ENSG00000114450	ENST00000232564; ENST00000676128; ENST00000466899; ENST00000674713; ENST00000468623; ENST00000674862; ENST00000675901; ENST00000674927; ENST00000465153; ENST00000497513	GNB4	protein_coding	protein_coding	G protein subunit beta 4 [Source:HGNC Symbol;Acc:HGNC:20731]	0.4409	2166	GO:0007165; GO:0007186; GO:0021762	GO:0005515; GO:0044877; GO:0030159	GO:0005765; GO:0005737; GO:0005834; GO:0005829; GO:0070062; GO:0044297	59345	TRUE	0.290938	0.00333173	0.168387	chr3	179396088	179451476	55389	-	1285.59	1294.41	1157.6	891.046	844.271	977.328	1278.7	1264.48	1268.04	1320.28	1295.39	1392.73	1073.61	1023.4	980.721	1510.8	1486.02	1413.24	1405.11	1370.64	1546.28	1368.95	1339.88	2194.1	1795.74	1603.39	1334.16	30.0715	29.9545
ENSG00000113532	ENST00000231461; ENST00000451528; ENST00000507360; ENST00000523381	ST8SIA4	protein_coding	protein_coding	ST8 alpha-N-acetyl-neuraminide alpha-2,8-sialyltransferase 4 [Source:HGNC Symbol;Acc:HGNC:10871]	0.4017	2332	GO:0006486; GO:0097503; GO:0006491; GO:0007399; GO:0036211; GO:0009311; GO:0001574	GO:0008373; GO:0016740; GO:0016757; GO:0003828; GO:0033691	GO:0016020; GO:0016021; GO:0005794; GO:0000139	7903	TRUE	0.262122	0.00335425	0.168844	chr5	100806933	100903282	96350	-	207.112	153.001	135.374	221.877	216.078	218.794	210.873	165.25	175.355	213.847	164.425	186.856	264.895	268.705	282.646	200.454	326.2	211.311	192.424	195.805	209.409	327.003	369.528	445.556	272.136	280.477	230.069	4.49974	3.28864
ENSG00000147174	ENST00000373696; ENST00000373695; ENST00000471950	GCNA	protein_coding	protein_coding	germ cell nuclear acidic peptidase [Source:HGNC Symbol;Acc:HGNC:15805]	0.467	2223	GO:0106300	GO:0005515; GO:0032184	GO:0005634; GO:0005654; GO:0005694; GO:0016605	93953	TRUE	-0.944743	0.00342341	0.171636	chrX	71578437	71613583	35147	+	12.4069	7.50926	10.6404	5.45611	12.1979	8.71304	0.940217	9.12982	11.4816	19.7577	19.2586	18.4684	8.86438	11.7253	14.5195	8.73855	15.5333	18.8819	2.76869	4.58024	5.97438	3.61995	10.6826	11.3934	11.6374	3.84069	12.9158	0.282771	0.16932
ENSG00000239713	ENST00000463934; ENST00000480000; ENST00000461827; ENST00000407997; ENST00000486357; ENST00000494150; ENST00000481958	APOBEC3G	protein_coding	protein_coding	apolipoprotein B mRNA editing enzyme catalytic subunit 3G [Source:HGNC Symbol;Acc:HGNC:17357]	0.5246	1416	GO:0045087; GO:0002376; GO:0051607; GO:0045071; GO:0010529; GO:0080111; GO:0016554; GO:0045869; GO:0070383; GO:0009972; GO:0016553; GO:0002230; GO:0048525	GO:0008270; GO:0016787; GO:0003723; GO:0046872; GO:0042802; GO:0003824; GO:0005515; GO:0004126; GO:0047844; GO:0008829	GO:0005634; GO:0005737; GO:1990904; GO:0000932; GO:0005829; GO:0030895	60489	TRUE	0.338607	0.0034402	0.171791	chr22	39077067	39087743	10677	+	301.373	325.632	294.118	446.386	424.78	396.078	381.7	451.042	365.736	329.749	268.486	373.32	493.118	480.668	452.171	531.603	453.43	502.314	346.824	325.188	312.634	761.227	923.633	902.488	688.552	470.376	468.028	10.7833	11.5269
ENSG00000070190	ENST00000512369; ENST00000296414; ENST00000507994; ENST00000514301	DAPP1	protein_coding	protein_coding	dual adaptor of phosphotyrosine and 3-phosphoinositides 1 [Source:HGNC Symbol;Acc:HGNC:16500]	0.3917	2422	GO:0006470; GO:0007165	GO:0005515; GO:0005543; GO:0005547; GO:0043325	GO:0005737; GO:0016020; GO:0005886; GO:0005829	27071	TRUE	0.273818	0.00345478	0.171834	chr4	99816827	99870190	53364	+	290.13	309.757	275.549	317.546	299.721	317.542	372.325	339.629	374.717	276.607	276.716	304.185	345.711	375.21	346.531	445.141	445.289	384.832	305.94	294.28	309.473	505.586	608.241	624.357	477.134	415.755	379.171	6.06919	6.41056
ENSG00000058056	ENST00000680587; ENST00000681064; ENST00000679350; ENST00000681051; ENST00000263966; ENST00000482333; ENST00000681358; ENST00000679749; ENST00000680008; ENST00000497380; ENST00000496897; ENST00000681561; ENST00000680930; ENST00000681642; ENST00000681128; ENST00000681299; ENST00000680276; ENST00000679783; ENST00000679694; ENST00000681109; ENST00000680502; ENST00000680055; ENST00000680651; ENST0000…	USP13	protein_coding	protein_coding	ubiquitin specific peptidase 13 [Source:HGNC Symbol;Acc:HGNC:12611]	0.4679	884	GO:0006511; GO:0016579; GO:0006508; GO:0006914; GO:0006355; GO:0050821; GO:0070536; GO:0010506; GO:0008283; GO:0030318; GO:1904294; GO:1904378; GO:0044313; GO:0035523; GO:0071108	GO:0008270; GO:0004843; GO:0046872; GO:0008233; GO:0008234; GO:0016787; GO:0031625; GO:0005515; GO:0004197; GO:0043130; GO:1904288; GO:0051087; GO:1990380; GO:0044389; GO:0070628	GO:0005634; GO:0005829; GO:0005654	8975	TRUE	-0.324617	0.00347875	0.172099	chr3	179653032	179804366	151335	+	102.118	102.619	85.4898	92.7538	74.0588	110.365	90.2608	105.906	99.1592	113.084	105.415	118.596	103.048	74.2604	75.5013	120.398	108.733	149.67	112.132	100.767	96.7849	56.7126	61.5654	42.1555	90.4478	124.822	113.475	5.84749	5.81341
ENSG00000168961	ENST00000302228; ENST00000313648; ENST00000580779; ENST00000579930; ENST00000395473; ENST00000577392; ENST00000584661; ENST00000448970; ENST00000579402; ENST00000467111; ENST00000584386; ENST00000583671; ENST00000581710; ENST00000578944; ENST00000481514; ENST00000486774	LGALS9	protein_coding	protein_coding	galectin 9 [Source:HGNC Symbol;Acc:HGNC:6570]	0.5718	1186	GO:0043123; GO:0006935; GO:0002376; GO:0006954; GO:0010629; GO:0098586; GO:0010628; GO:0032496; GO:0032731; GO:0032733; GO:0032755; GO:0032760; GO:0071346; GO:0070374; GO:0002519; GO:0007565; GO:0032682; GO:0032689; GO:0032720; GO:0032729; GO:0032735; GO:0032736; GO:0032753; GO:0032757; GO:0032834; GO:0038066; GO:0043305; GO:0045953; GO:0046007; GO:0046598; GO:0051092; GO:0060135; GO:0070241; GO:…	GO:0030246; GO:0005515; GO:0019899; GO:0005534; GO:0016936; GO:0048030	GO:0005634; GO:0005737; GO:0005829; GO:0005576; GO:0005615; GO:0062023	3965	TRUE	0.168183	0.00351105	0.172099	chr17	27629798	27649560	19763	+	8500.55	9804.15	8550.73	10483.2	10718.1	10882.4	8496.65	8984.53	8470.24	8663.05	7743.92	7606.71	9374.99	8492.98	8665.17	7859.8	6503.2	7514.97	8258.92	8153.86	8359.31	11202.5	12119.5	11315.7	8675.2	7217.59	7345.39	363.14	414.357
ENSG00000134460	ENST00000379959; ENST00000649218; ENST00000379954; ENST00000447847; ENST00000256876; ENST00000697424; ENST00000644262	IL2RA	protein_coding	protein_coding	interleukin 2 receptor subunit alpha [Source:HGNC Symbol;Acc:HGNC:6008]	0.4959	1573	GO:0002376; GO:0038110; GO:0006954; GO:0006955; GO:0007166; GO:0006915; GO:0002437; GO:0002664; GO:0006924; GO:0007219; GO:0042102; GO:0042104; GO:0042130; GO:0043029; GO:0045582; GO:0046013; GO:0046651; GO:0050672; GO:0050728; GO:0050798; GO:2000561	GO:0005515; GO:0004911; GO:0019976	GO:0016020; GO:0016021; GO:0005886; GO:0005893; GO:0009897; GO:0009986	3559	TRUE	-0.543893	0.00351268	0.172099	chr10	6010689	6062370	51682	-	0	0.938657	0.733818	0	0.87128	0	0.940217	0	0	45.6167	25.3402	24.9866	97.5082	93.8026	65.8216	50.4894	72.4889	112.392	19.3808	16.0308	11.9488	49.4727	82.9167	78.9847	53.7111	58.2694	52.5858	0	0.0299108
ENSG00000166889	ENST00000300146; ENST00000531919	PATL1	protein_coding	protein_coding	PAT1 homolog 1, processing body mRNA decay factor [Source:HGNC Symbol;Acc:HGNC:26721]	0.4421	2284	GO:0000290; GO:0033962	GO:0003723; GO:0005515; GO:0008266; GO:0034046	GO:0005634; GO:0005737; GO:0016607; GO:0005829; GO:0036464; GO:0000932; GO:0016605; GO:0030014	219988	TRUE	0.150638	0.00352287	0.172099	chr11	59636716	59669037	32322	-	2051.91	2001.22	1921.5	1781.97	1790.48	1717.43	1740.34	1863.4	1892.37	1909.52	1802.2	1797.95	1891.44	1912.2	1812.03	1794.32	1993.44	1812.66	1911.78	1866.44	1932.12	2587.07	2427.2	2237.66	1979.26	1928.99	1772.24	45.517	43.9185
ENSG00000138035	ENST00000447944; ENST00000415374; ENST00000260604; ENST00000481066; ENST00000415489; ENST00000429805; ENST00000625249	PNPT1	protein_coding	protein_coding	polyribonucleotide nucleotidyltransferase 1 [Source:HGNC Symbol;Acc:HGNC:23166]	0.4296	2013	GO:0006396; GO:0006397; GO:0090305; GO:0006401; GO:0061014; GO:0090503; GO:0051726; GO:0006402; GO:0051260; GO:0035458; GO:2000627; GO:0034599; GO:2000772; GO:0045926; GO:0070207; GO:0043631; GO:0000962; GO:0070584; GO:0035928; GO:0000958; GO:0000964; GO:0000965; GO:0043457; GO:0000957; GO:0035927; GO:0051591; GO:0060416; GO:0071042; GO:0097222; GO:0097421	GO:0003723; GO:0003676; GO:0016740; GO:0016787; GO:0005515; GO:0004527; GO:0004518; GO:0016779; GO:0000175; GO:0042802; GO:0004654; GO:0034046; GO:0008266; GO:0035198	GO:0005737; GO:0016020; GO:0005829; GO:0005739; GO:0005759; GO:0005758; GO:1902494; GO:0045025; GO:0005634; GO:0005789; GO:0042788	87178	TRUE	0.800809	0.00354571	0.172099	chr2	55634061	55693863	59803	-	225.233	218.707	277.448	221.666	239.358	267.2	296.305	288.602	282.864	261.419	299.014	304.184	240.446	261.662	248.767	284.561	383.155	251.782	263.025	244.693	307.083	1148.27	1045.22	1129.06	574.738	339.901	285.071	5.66892	5.4459
ENSG00000105726	ENST00000467160; ENST00000357324; ENST00000291503; ENST00000469641; ENST00000497556; ENST00000473243; ENST00000491221; ENST00000471063; ENST00000497156; ENST00000496082; ENST00000497762; ENST00000474955; ENST00000492774; ENST00000455627; ENST00000487364	ATP13A1	protein_coding	protein_coding	ATPase 13A1 [Source:HGNC Symbol;Acc:HGNC:24215]	0.6175	1798	GO:0015031; GO:0034220; GO:0098655; GO:0006812; GO:0055085; GO:0006874; GO:0071421; GO:0140569	GO:0046872; GO:0000166; GO:0005524; GO:0016887; GO:0019829; GO:0140358; GO:0015662; GO:0140567; GO:0015410	GO:0016020; GO:0016021; GO:0005783; GO:0005789; GO:0030176	57130	TRUE	0.222421	0.00355557	0.172099	chr19	19645198	19663676	18479	-	2021.36	2086.63	2078.54	1512.43	1588.34	1485.09	1676.41	1760.23	1655.44	2055.96	1979.58	1902.24	1637.7	1563.38	1562.3	1647.7	1341.04	1655.31	2001.77	2038.21	1917.77	2595.51	2267.24	2161.32	1911.22	1505.55	1630.16	56.9595	58.1708
ENSG00000231925	ENST00000434618; ENST00000489157; ENST00000699647; ENST00000699648; ENST00000699649; ENST00000699650; ENST00000699651; ENST00000699652; ENST00000699653; ENST00000699654; ENST00000699655; ENST00000699656; ENST00000699657; ENST00000467025; ENST00000699658; ENST00000475304; ENST00000699659; ENST00000699660; ENST00000699661; ENST00000699662; ENST00000699663; ENST00000699664; ENST00000426633; ENST0000…	TAPBP	protein_coding	protein_coding	TAP binding protein [Source:HGNC Symbol;Acc:HGNC:11566]	0.5765	2701	GO:0006890; GO:0019885; GO:0015833; GO:0010468; GO:0006955; GO:0065003; GO:0050776; GO:0002397; GO:0002398; GO:0002502; GO:0050823; GO:0061635	GO:0005515; GO:0051082; GO:0003823; GO:0042605; GO:0015433; GO:0042288; GO:0046978; GO:0046979; GO:0062061	GO:0016020; GO:0016021; GO:0005783; GO:0005789; GO:0000139; GO:0042824; GO:0030670; GO:0033116; GO:0061779; GO:0071556	6892	TRUE	0.120181	0.00355623	0.172099	chr6	33299694	33314284	14591	-	5864.68	6614.67	5872.74	6310.46	6037.98	6189.08	6867.36	6802.63	6785.61	6459.6	6011.7	5582.88	8594.02	8423.66	8148.91	8616.18	7787.39	8660.51	6700.23	6643.63	6418.87	9306.9	10031	9848.43	9120.15	8605.07	7834.36	110.01	122.753
ENSG00000148356	ENST00000675224; ENST00000373324; ENST00000674771; ENST00000675641; ENST00000498513; ENST00000675572; ENST00000676349; ENST00000676336; ENST00000676170; ENST00000674784; ENST00000675789; ENST00000300417; ENST00000675448; ENST00000323301; ENST00000472068; ENST00000675141; ENST00000674516; ENST00000675883; ENST00000676014; ENST00000486587; ENST00000485704; ENST00000675945; ENST00000675657; ENST0000…	LRSAM1	protein_coding	protein_coding	leucine rich repeat and sterile alpha motif containing 1 [Source:HGNC Symbol;Acc:HGNC:25135]	0.585	2847	GO:0015031; GO:0006914; GO:0016567; GO:0051865; GO:0030163; GO:0070086; GO:0000209; GO:2000786; GO:0045806; GO:0046755; GO:1904417	GO:0005515; GO:0046872; GO:0016740; GO:0004842; GO:0061630	GO:0005737; GO:0016020; GO:0005829	90678	TRUE	0.16017	0.00361122	0.174088	chr9	127451489	127503499	52011	+	451.158	490.63	499.73	507.652	500.987	465.665	588.056	541.399	517.386	521.239	496.669	472.573	438.976	426.021	466.382	423.334	377.977	484.636	485.906	496.972	538.889	562.3	525.866	510.561	552.329	468.565	492.646	8.02885	8.63806
ENSG00000183813	ENST00000330953	CCR4	protein_coding	protein_coding	C-C motif chemokine receptor 4 [Source:HGNC Symbol;Acc:HGNC:1605]	0.4549	3025	GO:0007186; GO:0007165; GO:0006955; GO:0006935; GO:0006954; GO:0070098; GO:0001764; GO:0002507; GO:0009314; GO:0009617; GO:0046677; GO:0048872; GO:0050927; GO:1904936; GO:0007204; GO:0019722; GO:0060326	GO:0004930; GO:0005515; GO:0004950; GO:0016493; GO:0019957	GO:0016021; GO:0016020; GO:0005886; GO:0009897; GO:0043025; GO:0005887	1233	TRUE	-0.661891	0.00363648	0.174635	chr3	32951644	32956349	4706	+	3.8202	8.44792	2.9544	7.63855	6.09896	3.87246	10.3424	11.8688	10.4378	33.9821	18.245	18.4684	29.9173	51.8782	28.071	42.9447	20.7111	56.6458	8.30608	9.16047	3.58463	22.9264	25.582	35.3195	42.9689	32.6459	33.2121	0.0639842	0.139983
ENSG00000136867	ENST00000490809; ENST00000259392; ENST00000374220	SLC31A2	protein_coding	protein_coding	solute carrier family 31 member 2 [Source:HGNC Symbol;Acc:HGNC:11017]	0.4794	1415	GO:0035434; GO:0006811; GO:0006825; GO:0006878; GO:1902311	GO:0005375; GO:0005515	GO:0016021; GO:0016020; GO:0005886; GO:0005887; GO:0005770; GO:0055037	1318	TRUE	0.157856	0.00368809	0.176053	chr9	113150976	113164140	13165	+	1220.65	1245.8	1281.25	1547.53	1468.11	1548.02	1660.42	1809.53	1697.19	1179.65	1222.41	1196.1	1622.18	1614.18	1573.91	1987.54	1910.6	1937.64	1319.28	1263	1155.44	1788.26	2025.76	2059.92	2489.51	2022.13	1894.93	43.7064	44.1308
ENSG00000175352	ENST00000696747; ENST00000696748; ENST00000309166; ENST00000534759; ENST00000531142; ENST00000531090; ENST00000525100	NRIP3	protein_coding	protein_coding	nuclear receptor interacting protein 3 [Source:HGNC Symbol;Acc:HGNC:1167]	0.492	2207	GO:0006508	GO:0004190; GO:0005515		56675	TRUE	0.0943906	0.0036941	0.176053	chr11	8965682	9005288	39607	-	4100	4055	4123.68	2229.37	2302.79	2222.79	2327.04	2368.28	2402.78	3408.78	3580.07	3338.42	2049.89	2189.7	2195.34	2075.89	2376.6	2237.06	3496.85	3653.88	3757.88	2415.71	2471.89	2318.55	2206.19	2275.61	2337.74	94.1224	92.0953
ENSG00000184988	ENST00000588693; ENST00000592649; ENST00000588659; ENST00000541594; ENST00000536052; ENST00000612339; ENST00000592564; ENST00000586685	TMEM106A	protein_coding	protein_coding	transmembrane protein 106A [Source:HGNC Symbol;Acc:HGNC:28288]	0.5472	1238	GO:0043123; GO:0002376; GO:0045087; GO:0008150; GO:0032731; GO:0032755; GO:0032760; GO:0043410; GO:0042116; GO:0045348; GO:0035780; GO:0035781; GO:1904407	GO:0005515; GO:0003674	GO:0016020; GO:0016021; GO:0005886	113277	TRUE	0.1902	0.00375195	0.17774	chr17	43211835	43220041	8207	+	407.518	432.787	427.887	380.837	379.932	348.984	402.943	404.649	385.155	457.914	410.512	446.569	374.6	374.233	348.528	399.06	424.577	367.748	481.857	496.955	438.519	452.556	498.451	493.333	460.221	399.432	355.185	16.6778	17.5228
ENSG00000100226	ENST00000484657; ENST00000216044; ENST00000418601; ENST00000461428; ENST00000488787; ENST00000470836; ENST00000460605; ENST00000475959; ENST00000458073; ENST00000462332; ENST00000484971; ENST00000487538; ENST00000489527	GTPBP1	protein_coding	protein_coding	GTP binding protein 1 [Source:HGNC Symbol;Acc:HGNC:4669]	0.5775	1128	GO:0061014; GO:0006955; GO:0007165; GO:0006414; GO:0046039	GO:0005525; GO:0003924; GO:0003723; GO:0000166; GO:0005515; GO:0003746	GO:0005737; GO:0016020; GO:0005829; GO:0000177	9567	TRUE	0.292002	0.00377091	0.17774	chr22	38705742	38738299	32558	+	593.839	589.477	714.394	564.162	524.511	511.165	580.114	578.831	544.908	641.543	657.888	609.456	696.962	684.954	629.254	687.433	724.89	737.294	650.643	573.675	620.141	1238.02	1182.11	1060.72	943.684	720.13	683.615	26.673	26.1943
ENSG00000101146	ENST00000371242; ENST00000527947; ENST00000395841; ENST00000492498; ENST00000411894; ENST00000429339; ENST00000395840; ENST00000452119; ENST00000462438	RAE1	protein_coding	protein_coding	ribonucleic acid export 1 [Source:HGNC Symbol;Acc:HGNC:9828]	0.4909	1669	GO:0051301; GO:0007049; GO:0006406; GO:0006405; GO:0006913; GO:0000972; GO:0060236; GO:0071407	GO:0005515; GO:0008017; GO:0003723; GO:0043130	GO:0005634; GO:0005737; GO:0005654; GO:0001650; GO:0005856; GO:0005635; GO:0000922; GO:0005643; GO:0097431	8480	TRUE	-0.140991	0.00377227	0.17774	chr20	57351223	57379211	27989	+	548.765	617.636	665.206	506.326	483.561	467.6	501.136	495.749	510.408	619.462	672.023	594.247	509.703	532.525	511.086	525.284	512.6	504.417	568.967	627.493	558.007	465.767	477.624	402.186	480.715	450.321	497.259	16.6587	18.5492
ENSG00000169871	ENST00000306085; ENST00000412507; ENST00000467847; ENST00000487252	TRIM56	protein_coding	protein_coding	tripartite motif containing 56 [Source:HGNC Symbol;Acc:HGNC:19028]	0.5735	3339	GO:0016567; GO:0002376; GO:0045087; GO:0051607; GO:0045893; GO:0060340; GO:0070534; GO:0032728; GO:0006513; GO:0034340; GO:0032479	GO:0008270; GO:0003723; GO:0046872; GO:0016740; GO:0005515; GO:0061630; GO:0004842	GO:0005737; GO:0005654; GO:0005829; GO:0000785	81844	TRUE	0.251593	0.00379268	0.17774	chr7	101085481	101097967	12487	+	887.426	875.568	811.899	1041.24	1075.95	931.397	1089.08	1012.04	1022.94	993.752	887.833	1032.78	988.987	1022.56	1025.51	1129.89	1265.72	1122.38	999.282	1013.85	842.743	1629.65	1711.62	1524.12	1402.63	1161.44	1191.38	13.4657	13.1439
ENSG00000240065	ENST00000395330; ENST00000414474; ENST00000464863; ENST00000374859; ENST00000467593	PSMB9	protein_coding	protein_coding	proteasome 20S subunit beta 9 [Source:HGNC Symbol;Acc:HGNC:9546]	0.5247	1131	GO:0051603; GO:0002376; GO:0006508; GO:0010498; GO:2000116	GO:0004298; GO:0004175; GO:0008233; GO:0016787; GO:0005515	GO:0005839; GO:0005634; GO:0005737; GO:0005829; GO:0000502; GO:0005654; GO:0070062; GO:0019774; GO:1990111	5698	TRUE	0.279168	0.0038004	0.17774	chr6	32844136	32859851	15716	+	950.558	1119.96	1011.34	861.47	741.459	767.716	848.156	919.579	823.544	1198.8	1168.06	997.567	1353.19	1377.6	1299.13	1374.91	983.779	1522.46	1185	1189.98	1086.14	2133.36	2267.21	2029.36	1731.69	1245.35	1301.43	42.5822	49.6353
ENSG00000254415	ENST00000360844; ENST00000533866	SIGLEC14	protein_coding	protein_coding	sialic acid binding Ig like lectin 14 [Source:HGNC Symbol;Acc:HGNC:32926]	0.516	2865	GO:0007155	GO:0030246; GO:0033691	GO:0016020; GO:0016021; GO:0005886; GO:0070821; GO:0101003	100049587	TRUE	0.147216	0.00384132	0.178862	chr19	51639478	51646825	7348	-	963.719	911.615	914.798	523.447	534.502	542.409	860.252	851.691	863.509	853.996	801.912	752.889	560.087	504.011	523.867	830.747	783.13	881.333	920.831	874.868	915.951	633.639	651.162	584.953	959.467	818.144	812.248	17.0427	15.9491
ENSG00000172123	ENST00000304905; ENST00000394562; ENST00000452764; ENST00000460530; ENST00000479326; ENST00000447040; ENST00000445092; ENST00000428476	SLFN12	protein_coding	protein_coding	schlafen family member 12 [Source:HGNC Symbol;Acc:HGNC:25500]	0.4208	1428	GO:0090501; GO:0097190; GO:0016075	GO:0016787; GO:0005515; GO:0043022; GO:0004540	GO:0005634; GO:0005737; GO:0005829	55106	TRUE	0.457006	0.00386653	0.178862	chr17	35410922	35433283	22362	-	36.2663	38.485	43.6622	77.4767	72.3163	91.0029	77.0978	88.5592	105.422	73.2196	63.8574	52.146	68.699	69.3748	70.6615	96.1241	62.1334	74.6285	74.7546	59.543	50.1847	104.979	129.878	156.089	153.077	86.4156	89.4881	1.28673	1.35087
ENSG00000135047	ENST00000678442; ENST00000679149; ENST00000679157; ENST00000676946; ENST00000676531; ENST00000677935; ENST00000677345; ENST00000677821; ENST00000678752; ENST00000677019; ENST00000679141; ENST00000678649; ENST00000342020; ENST00000677262; ENST00000482054; ENST00000343150; ENST00000678367; ENST00000677864; ENST00000340342; ENST00000676881; ENST00000495822; ENST00000677955; ENST00000676769; ENST0000…	CTSL	protein_coding	protein_coding	cathepsin L [Source:HGNC Symbol;Acc:HGNC:2537]	0.4673	2035	GO:0006508; GO:0016540; GO:0030574; GO:0002250; GO:0006955; GO:0046718; GO:0019886; GO:0051603; GO:0043373; GO:0031638; GO:0019882; GO:0019064; GO:0019065; GO:0034230; GO:0039654; GO:0048002; GO:0060309; GO:0071888; GO:0097067	GO:0008234; GO:0008233; GO:0016787; GO:0005515; GO:0004197; GO:0042393; GO:0001968; GO:0005518; GO:0043394; GO:0097655	GO:0005615; GO:0005634; GO:0016020; GO:0005794; GO:0031410; GO:0043231; GO:0005886; GO:0005576; GO:0016324; GO:0005764; GO:0070062; GO:0062023; GO:0042583; GO:0043202; GO:0005771; GO:0071682; GO:0036021	1514	TRUE	0.114078	0.00387045	0.178862	chr9	87724051	87731469	7419	+	27221.7	29106.9	27120.6	22003.4	20422.8	19980.9	24002.8	23763.1	23727.5	24958.6	24125.9	23424.4	22316.3	23151.6	23530.9	23531.1	22564.7	24834.2	25249.1	26937.5	26533.4	27853.1	27870.6	26023.6	24981.4	22488.2	22923.8	677.739	716.936
ENSG00000171860	ENST00000307637; ENST00000546241	C3AR1	protein_coding	protein_coding	complement C3a receptor 1 [Source:HGNC Symbol;Acc:HGNC:1319]	0.4635	2000	GO:0007186; GO:0007165; GO:0006935; GO:0048584; GO:0002430; GO:0002684; GO:0010575; GO:0010759; GO:0045766; GO:0090023; GO:0006954; GO:0007204; GO:0007200; GO:0008015; GO:0051482	GO:0004930; GO:0004875; GO:0004876	GO:0016021; GO:0016020; GO:0005886; GO:0035579; GO:0005887; GO:0035577	719	TRUE	0.257025	0.00388148	0.178862	chr12	8056844	8066359	9516	-	757.774	792.227	744.825	241.16	193.424	302.052	544.385	522.226	544.854	756.603	582.825	707.23	268.148	337.103	300.069	392.264	300.311	423.494	757.237	776.35	678.689	435.601	414.37	354.334	585.451	386.95	407.771	19.1965	19.855
ENSG00000128284	ENST00000424878; ENST00000349314; ENST00000397289; ENST00000397293; ENST00000422426; ENST00000432700; ENST00000361710; ENST00000397287; ENST00000531195; ENST00000487355; ENST00000487423; ENST00000426939; ENST00000534251; ENST00000695564; ENST00000487783; ENST00000525184; ENST00000485453; ENST00000530895; ENST00000472303; ENST00000531095; ENST00000528740; ENST00000533061	APOL3	protein_coding	protein_coding	apolipoprotein L3 [Source:HGNC Symbol;Acc:HGNC:14868]	0.5088	1343	GO:0006869; GO:0042157; GO:0043123; GO:0006954	GO:0008289; GO:0005515; GO:0005319	GO:0005576; GO:0005737; GO:0016020	80833	TRUE	0.287541	0.00392677	0.178941	chr22	36140329	36166177	25849	-	305.4	288.168	295.605	274.988	163.8	211.181	249.157	218.203	241.113	381.207	283.81	332.43	560.672	647.824	608.85	549.557	574.734	651.876	470.678	421.382	348.903	791.564	909.889	767.914	855.798	581.865	477.885	11.5214	10.7552
ENSG00000103966	ENST00000220325; ENST00000569223	EHD4	protein_coding	protein_coding	EH domain containing 4 [Source:HGNC Symbol;Acc:HGNC:3245]	0.5416	4216	GO:0032456; GO:0006907; GO:0030100; GO:0050731; GO:0071363; GO:0060271; GO:0051260; GO:0016197; GO:0006897; GO:0072659	GO:0005515; GO:0005525; GO:0005509; GO:0046872; GO:0000166; GO:0005524; GO:0045296; GO:0003676	GO:0016020; GO:0005886; GO:0005768; GO:0010008; GO:0055038; GO:0031901; GO:0048471; GO:0043231; GO:0070062; GO:0005783; GO:0005769; GO:0005634; GO:0030139	30844	TRUE	0.154672	0.00393398	0.178941	chr15	41895933	41972557	76625	-	3357.49	3275.92	3519.76	2078.78	1950.8	1903.32	2835.7	2756.29	2927.8	3218.18	3288.15	3122.24	2156.17	2185.79	2175.02	2746.82	2609.6	3018.41	3453.94	3414.57	3538.02	2950.26	2946.98	2421.09	2947.7	2801.79	2694.79	40.3484	38.9477
ENSG00000165424	ENST00000372336; ENST00000372333	ZCCHC24	protein_coding	protein_coding	zinc finger CCHC-type containing 24 [Source:HGNC Symbol;Acc:HGNC:26911]	0.5851	2918		GO:0008270; GO:0003676; GO:0003723; GO:0046872		219654	TRUE	-0.210668	0.0039481	0.178941	chr10	79382325	79445624	63300	-	339.758	348.242	323.247	132.038	134.177	149.089	190.864	216.377	186.837	399.803	337.532	381.317	199.449	177.834	194.561	225.261	201.933	276.935	335.012	328.632	345.318	189.444	150.118	191.409	197.836	182.433	192.815	5.89924	5.98198
ENSG00000140511	ENST00000359595; ENST00000558770; ENST00000562889; ENST00000562281; ENST00000563808	HAPLN3	protein_coding	protein_coding	hyaluronan and proteoglycan link protein 3 [Source:HGNC Symbol;Acc:HGNC:21446]	0.6108	1624	GO:0007155; GO:0008284; GO:0043627; GO:0007417; GO:0001501	GO:0005540	GO:0005576; GO:0005615; GO:0031012	145864	TRUE	0.474816	0.0039516	0.178941	chr15	88877294	88895597	18304	-	22.905	22.5277	22.3815	19.6419	23.5246	17.4261	25.3858	19.1726	24.007	23.2443	27.3675	20.6412	67.5909	79.1458	71.6293	95.153	103.556	106.098	55.3738	27.4814	28.677	83.2589	150.962	123.048	142.334	102.739	83.0302	0.714588	0.695315
ENSG00000185608	ENST00000333130; ENST00000443660; ENST00000471259	MRPL40	protein_coding	protein_coding	mitochondrial ribosomal protein L40 [Source:HGNC Symbol;Acc:HGNC:14491]	0.5063	880	GO:0009653; GO:0032543	GO:0003723; GO:0005515	GO:0005730; GO:0005739; GO:1990904; GO:0005840; GO:0005762; GO:0005634; GO:0005743; GO:0005761	64976	TRUE	0.180299	0.00395457	0.178941	chr22	19432545	19436075	3531	+	689.06	778.147	745.927	637.273	682.213	719.31	606.44	636.349	618.889	656.577	710.54	700.712	590.59	720.13	629.177	561.21	409.044	581.64	744.779	752.304	671.52	871.202	855.732	800.954	575.604	564.581	571.063	39.6722	44.323
ENSG00000122643	ENST00000643244; ENST00000610140; ENST00000456458; ENST00000409467; ENST00000473083; ENST00000409787; ENST00000461851; ENST00000464840; ENST00000449201; ENST00000497542	NT5C3A	protein_coding	protein_coding	5'-nucleotidase, cytosolic IIIA [Source:HGNC Symbol;Acc:HGNC:17820]	0.3605	949	GO:0051607; GO:0009117; GO:0006213; GO:0006248	GO:0000287; GO:0008253; GO:0046872; GO:0000166; GO:0016740; GO:0016787; GO:0005515; GO:0106411; GO:0000215	GO:0005737; GO:0005783; GO:0005654; GO:0005829; GO:0016604	51251	TRUE	0.912184	0.00399682	0.180202	chr7	33014130	33062796	48667	-	262.453	219.646	279.218	245.525	244.83	210.081	200.266	146.077	168.049	239.417	285.837	284.63	300.282	232.552	248.767	245.65	279.6	187.021	220.111	245.042	277.211	1482.97	1188.3	1576.85	517.417	268.849	211.266	14.0016	11.5928
ENSG00000132256	ENST00000380034; ENST00000380027; ENST00000433961; ENST00000684655; ENST00000396847; ENST00000682968; ENST00000438025; ENST00000483835; ENST00000492086; ENST00000684417; ENST00000465634; ENST00000487241; ENST00000412903; ENST00000419850	TRIM5	protein_coding	protein_coding	tripartite motif containing 5 [Source:HGNC Symbol;Acc:HGNC:16276]	0.4713	1700	GO:0006914; GO:0016567; GO:0045893; GO:0043123; GO:0002376; GO:0045087; GO:0051607; GO:0000209; GO:0010468; GO:0010508; GO:0032880; GO:0046596; GO:0051092; GO:0043410; GO:0070534; GO:0046597; GO:0051091; GO:0002218; GO:0044790; GO:0031664	GO:0005515; GO:0008270; GO:0046872; GO:0016740; GO:0042803; GO:0004842; GO:0019901; GO:0042802; GO:0061630; GO:0003713; GO:0030674; GO:0038187	GO:0005634; GO:0005737; GO:0000932; GO:0005829; GO:0005654; GO:1990462	85363	TRUE	0.807431	0.00406275	0.181712	chr11	5663195	5938619	275425	-	166.051	166.137	150.058	328.288	253.491	255.577	296.802	182.596	225.457	187.078	159.94	181.425	191.692	213.01	170.362	202.903	144.977	193.305	170.275	163.744	161.308	736.014	780.366	914.889	405.507	178.559	168.642	4.94886	4.89855
ENSG00000120875	ENST00000240100; ENST00000240101	DUSP4	protein_coding	protein_coding	dual specificity phosphatase 4 [Source:HGNC Symbol;Acc:HGNC:3070]	0.539	4256	GO:0006470; GO:0016311; GO:0070373; GO:0043409; GO:0001706	GO:0016791; GO:0008138; GO:0016787; GO:0004722; GO:0004721; GO:0017018; GO:0005515; GO:0004725; GO:0017017; GO:0008330; GO:1990439	GO:0005634; GO:0005654; GO:0005737	1846	TRUE	-0.252695	0.00406447	0.181712	chr8	29333064	29350684	17621	-	65.8519	49.7488	54.3026	29.463	22.6533	27.1072	34.0562	31.9544	36.5323	119.708	101.361	130.365	268.148	257.957	195.529	229.882	207.111	272.439	95.5199	87.0245	74.0823	211.164	212.736	214.196	242.595	207.397	192.814	0.783932	0.58591
ENSG00000152457	ENST00000378289; ENST00000456122; ENST00000697047; ENST00000697070; ENST00000697071; ENST00000697072; ENST00000697073; ENST00000697074; ENST00000378241; ENST00000378278; ENST00000378246; ENST00000357717; ENST00000378249; ENST00000378254; ENST00000378255; ENST00000396817; ENST00000378258; ENST00000378242; ENST00000697075; ENST00000697076; ENST00000492201; ENST00000697077; ENST00000697078; ENST0000…	DCLRE1C	protein_coding	protein_coding	DNA cross-link repair 1C [Source:HGNC Symbol;Acc:HGNC:17642]	0.4405	2678	GO:0006281; GO:0006974; GO:0090305; GO:0006310; GO:0002376; GO:0002250; GO:0006303; GO:0036297; GO:0031848; GO:0000723; GO:0006302; GO:0010212; GO:0030183; GO:0033151; GO:0051276	GO:0016787; GO:0005515; GO:0004519; GO:0004527; GO:0004518; GO:0003684; GO:0035312; GO:0000014; GO:0008409	GO:0005634; GO:0005794; GO:0005654; GO:0070419	64421	TRUE	0.222118	0.00409729	0.181712	chr10	14897359	14954432	57074	-	407.457	416.797	400.651	326.104	338.942	339.548	340.4	289.415	332.966	351.3	353.792	397.593	349.476	322.664	350.403	387.409	450.466	348.866	365.512	350.39	351.297	518.876	461.042	518.621	450.278	435.918	399.468	7.70872	7.80124
ENSG00000155158	ENST00000512701; ENST00000380853; ENST00000297615; ENST00000380850; ENST00000507285; ENST00000507993; ENST00000505732; ENST00000582994; ENST00000506891	TTC39B	protein_coding	protein_coding	tetratricopeptide repeat domain 39B [Source:HGNC Symbol;Acc:HGNC:23704]	0.4296	2603	GO:0006629; GO:0010874; GO:0042632; GO:0010887; GO:0090181	GO:0005515		158219	TRUE	0.197297	0.00410972	0.181712	chr9	15163622	15307360	143739	-	464.781	451.494	397.738	468.351	414.782	413.487	529.5	482.969	561.554	389.343	378.111	381.317	596.129	624.446	544.042	545.047	704.177	584.782	408.46	425.961	419.342	629.006	727.636	884.126	686.444	677.903	570.142	9.04661	8.69416
ENSG00000132109	ENST00000533692; ENST00000254436	TRIM21	protein_coding	protein_coding	tripartite motif containing 21 [Source:HGNC Symbol;Acc:HGNC:11312]	0.4868	1320	GO:0016567; GO:0045893; GO:0007049; GO:0051865; GO:0045087; GO:0000209; GO:0010468; GO:0010508; GO:0032880; GO:0043123; GO:0046596; GO:0051092; GO:0031648; GO:0032088; GO:0045824; GO:0070534; GO:0032092; GO:0051091; GO:0045787; GO:0034341; GO:0006513; GO:0032897; GO:0044790; GO:0032479; GO:0046598; GO:0062197; GO:0090086	GO:0005515; GO:0008270; GO:0003723; GO:0046872; GO:0016740; GO:0003677; GO:0042802; GO:0004842; GO:0061630; GO:0019901; GO:0042803; GO:0003713	GO:0005634; GO:0005737; GO:0031410; GO:0005654; GO:1990904; GO:0005776; GO:0000932; GO:0005829; GO:0019005	6737	TRUE	0.417019	0.00412311	0.181712	chr11	4384897	4393702	8806	-	575.489	547.237	611.637	675.466	583.758	607.009	588.575	588.873	604.349	629.922	574.717	561.656	670.369	659.549	600.138	689.374	673.11	694.135	620.187	657.264	601.022	1224.75	1468.01	1287.45	1013.35	618.351	606.121	22.0889	20.7803
ENSG00000141562	ENST00000579198; ENST00000390006; ENST00000583181; ENST00000584192; ENST00000580296; ENST00000345415; ENST00000581202; ENST00000374611; ENST00000582585; ENST00000457415; ENST00000584411; ENST00000581795; ENST00000577812; ENST00000581743; ENST00000577432; ENST00000582907; ENST00000309794; ENST00000578082; ENST00000580748; ENST00000577410; ENST00000579083; ENST00000584445; ENST00000584965; ENST0000…	NARF	protein_coding	protein_coding	nuclear prelamin A recognition factor [Source:HGNC Symbol;Acc:HGNC:29916]	0.5506	1136		GO:0005521	GO:0005634; GO:0005654; GO:0005730; GO:0005638; GO:0005652; GO:0031981	26502	TRUE	-0.166512	0.0041294	0.181712	chr17	82458180	82490537	32358	+	404.641	397.731	388.751	420.703	439.167	433.575	461.583	484.149	516.868	405.614	392.267	370.311	375.501	335.113	372.647	435.246	409.044	379.375	341.933	372.617	371.818	287.091	347.597	286.749	336.589	369.423	372.3	18.0469	17.5493
ENSG00000163512	ENST00000429369; ENST00000479665; ENST00000295748; ENST00000476174; ENST00000492044; ENST00000463512; ENST00000334100; ENST00000488978; ENST00000470234; ENST00000420543; ENST00000457172; ENST00000414162; ENST00000462936; ENST00000415852	AZI2	protein_coding	protein_coding	5-azacytidine induced 2 [Source:HGNC Symbol;Acc:HGNC:24002]	0.4059	1205	GO:0051716; GO:0007249; GO:0051607; GO:0060337; GO:0000278; GO:0042110; GO:0044565; GO:0097028	GO:0005515	GO:0005737; GO:1902554	64343	TRUE	0.241309	0.0041318	0.181712	chr3	28315003	28349050	34048	-	584.078	596.987	559.169	470.316	470.491	454.046	522.76	476.576	505.19	542.755	539.24	620.319	520.783	548.158	587.554	485.476	538.488	521.501	531.589	590.85	598.632	935.155	711.235	848.806	633.791	518.494	509.252	24.5581	24.8329
ENSG00000173786	ENST00000472031; ENST00000591945; ENST00000393892; ENST00000592446; ENST00000587679; ENST00000393888; ENST00000441615; ENST00000589772; ENST00000585452; ENST00000592861; ENST00000592105; ENST00000486438	CNP	protein_coding	protein_coding	2',3'-cyclic nucleotide 3' phosphodiesterase [Source:HGNC Symbol;Acc:HGNC:2158]	0.5837	1279	GO:0009214; GO:0021762; GO:0007268; GO:0000226; GO:0007409; GO:0007568; GO:0008344; GO:0009636; GO:0030900; GO:0032496; GO:0046902; GO:0048709	GO:0004113; GO:0003723; GO:0016787; GO:0005515; GO:0030551	GO:0016020; GO:0005737; GO:0005615; GO:0005886; GO:0045202; GO:0042470; GO:0070062; GO:0005741; GO:0005743; GO:0005902; GO:0031143; GO:0035748; GO:0035749; GO:0042995; GO:0043209; GO:0048471; GO:0005874	1267	TRUE	0.406273	0.00415788	0.182006	chr17	41966763	41977740	10978	+	1269.32	1185.62	1260.33	1121.78	1104.78	1152.06	928.093	955.893	1041.69	1195.92	1226.46	1168.94	1047.1	931.964	1017.33	960.27	887.066	944.097	1216.84	1190.86	1259.4	2052.51	2254.56	1943.86	1325.31	833.43	915.178	50.282	46.4649
ENSG00000105939	ENST00000242351; ENST00000464606; ENST00000680309; ENST00000460845; ENST00000471652	ZC3HAV1	protein_coding	protein_coding	zinc finger CCCH-type containing, antiviral 1 [Source:HGNC Symbol;Acc:HGNC:23721]	0.4655	4178	GO:0002376; GO:0009615; GO:0045087; GO:0051607; GO:0061014; GO:0045071; GO:0032481; GO:0043123; GO:0032727; GO:0032728; GO:1900246	GO:0046872; GO:0003950; GO:0003723; GO:0005515; GO:0045296	GO:0005634; GO:0005737; GO:0005829	56829	TRUE	0.49022	0.00417394	0.182006	chr7	139043515	139132122	88608	-	1217.08	1065.37	1149.16	1452.42	1401.89	1180.14	1376.48	1158.59	1413.09	1320.71	1346.07	1441.62	1073.7	1036.71	1110.67	1174.85	1154.64	903.635	1474.33	1235.52	1349.6	2492.94	2619.76	2343.62	1854.83	1132.54	964.073	14.7592	12.7815
ENSG00000176490	ENST00000323469; ENST00000585334; ENST00000588128	DIRAS1	protein_coding	protein_coding	DIRAS family GTPase 1 [Source:HGNC Symbol;Acc:HGNC:19127]	0.6374	1566	GO:0007165	GO:0005525; GO:0003924; GO:0000166; GO:0005515; GO:0019003	GO:0016020; GO:0005886	148252	TRUE	-0.191091	0.00418205	0.182006	chr19	2714567	2721372	6806	-	799.187	865.442	913.134	388.475	358.968	379.501	292.407	311.326	299.565	794.957	811.902	800.658	367.872	296.064	373.635	285.12	243.355	315.598	719.86	771.77	818.489	313.729	293.489	271.162	199.626	253.486	253.703	25.8564	27.701
ENSG00000185753	ENST00000378426; ENST00000327877; ENST00000378421	CXorf38	protein_coding	protein_coding	chromosome X open reading frame 38 [Source:HGNC Symbol;Acc:HGNC:28589]	0.4628	3840		GO:0005515		159013	TRUE	0.181627	0.00422644	0.182887	chrX	40626921	40647561	20641	-	317.807	297.555	308.419	463.021	489.655	532.464	578.631	569.701	589.434	364.936	323.342	343.294	468.704	445.611	437.52	560.238	517.777	500.821	317.016	337.792	357.268	562.3	579.107	632.332	645.429	550.179	563.683	4.19319	3.88405
ENSG00000104312	ENST00000522965; ENST00000220751; ENST00000517696; ENST00000518673	RIPK2	protein_coding	protein_coding	receptor interacting serine/threonine kinase 2 [Source:HGNC Symbol;Acc:HGNC:10020]	0.4587	1371	GO:0016310; GO:0006468; GO:0042981; GO:0007165; GO:0006915; GO:0018108; GO:0043123; GO:0002376; GO:0045087; GO:0002250; GO:0043065; GO:0001961; GO:0002827; GO:0007249; GO:0007254; GO:0019221; GO:0031663; GO:0032722; GO:0032729; GO:0032743; GO:0032755; GO:0032760; GO:0032874; GO:0033080; GO:0033092; GO:0034142; GO:0035739; GO:0042098; GO:0043330; GO:0045627; GO:0046330; GO:0050830; GO:0050852; GO:…	GO:0016301; GO:0005524; GO:0004672; GO:0005515; GO:0000166; GO:0004674; GO:0016740; GO:0004713; GO:0106310; GO:0004715; GO:0005102; GO:0042802; GO:0030274; GO:0050700; GO:0042803; GO:0089720; GO:0004706	GO:0005737; GO:0032991; GO:0005783; GO:0005829; GO:0005856; GO:0031982	8767	TRUE	0.162066	0.00423146	0.182887	chr8	89757806	89791064	33259	+	1264.55	1233.4	1295.19	794.409	900.032	815.154	934.575	973.238	971.759	1036.7	1129.16	1128.74	1177.85	1323.98	1125.74	1184.56	1253.02	1181.47	995.345	1076.36	1159.03	1460.05	1492.75	1470.89	1315.03	1585.25	1329.41	46.7315	45.0936
ENSG00000148175	ENST00000286713; ENST00000538954; ENST00000347359	STOM	protein_coding	protein_coding	stomatin [Source:HGNC Symbol;Acc:HGNC:3383]	0.4576	1757	GO:0034765; GO:0044829; GO:0048524; GO:0090314; GO:1901585	GO:0042802; GO:0005515; GO:0042803; GO:0070063	GO:0005737; GO:0016020; GO:0016021; GO:0031410; GO:0005886; GO:0005887; GO:0005856; GO:0005615; GO:0045121; GO:0042470; GO:0005783; GO:0031982; GO:0005739; GO:0048471; GO:0070062; GO:0072562; GO:0035579; GO:0070821; GO:0035577	2040	TRUE	0.169705	0.00426607	0.183581	chr9	121338987	121370304	31318	-	1977.46	2044.4	1822.44	1837.62	1803.55	1871.69	1350.15	1393.21	1362.13	1835.14	1758.62	1793.61	2185.07	2049	2184.7	1799.17	1884.71	1872.01	2007.3	1988.96	1916.58	2681.18	2668.68	3161.66	1958.67	1817.61	1644	57.0227	58.3235
ENSG00000164430	ENST00000370318; ENST00000370315; ENST00000680833; ENST00000459924	CGAS	protein_coding	protein_coding	cyclic GMP-AMP synthase [Source:HGNC Symbol;Acc:HGNC:21367]	0.4527	1894	GO:0006281; GO:0006974; GO:0002376; GO:0045087; GO:0051607; GO:2000042; GO:0019933; GO:0019934; GO:0002218; GO:0002230; GO:0032481; GO:0038001; GO:2000774; GO:0071360; GO:0002637; GO:0008340; GO:0032479; GO:0050776; GO:0050863	GO:0046872; GO:0000166; GO:0005524; GO:0016740; GO:0003677; GO:0005525; GO:0042803; GO:0016779; GO:0008289; GO:0005515; GO:0003682; GO:0003690; GO:0005546; GO:0140693; GO:0031491; GO:0160004; GO:0061501	GO:0005634; GO:0005737; GO:0016020; GO:0005654; GO:0005886; GO:0005829; GO:0005694; GO:0035861	115004	TRUE	0.318667	0.00427682	0.183581	chr6	73413515	73452297	38783	-	69.9231	74.4212	74.4826	38.49	47.1502	43.5652	86.4999	53.8659	59.6481	92.9774	98.3202	87.2365	86.4277	106.505	90.9887	86.4146	77.6666	111.589	92.7512	85.8794	84.8361	115.838	143.592	138.999	156.658	140.185	110.707	1.87048	1.96955
ENSG00000133985	ENST00000256367	TTC9	protein_coding	protein_coding	tetratricopeptide repeat domain 9 [Source:HGNC Symbol;Acc:HGNC:20267]	0.4761	5094	GO:0060348	GO:0005515		23508	TRUE	0.250182	0.00434115	0.185198	chr14	70641916	70675366	33451	+	138.385	158.633	137.958	217.153	235.246	180.07	50.7717	59.3438	63.6706	109.248	108.456	105.378	175.072	211.056	177.138	42.7218	62.1333	44.957	157.815	144.277	148.165	203.924	215.338	206.22	46.5497	49.929	48.8956	1.37639	1.56093
ENSG00000183010	ENST00000337943; ENST00000403172; ENST00000619204; ENST00000629768; ENST00000329875; ENST00000577756; ENST00000584848; ENST00000402252; ENST00000582198; ENST00000405481; ENST00000585215; ENST00000577624; ENST00000579698; ENST00000579366; ENST00000581271; ENST00000583564; ENST00000585244	PYCR1	protein_coding	protein_coding	pyrroline-5-carboxylate reductase 1 [Source:HGNC Symbol;Acc:HGNC:9721]	0.6284	1104	GO:0006561; GO:0008652; GO:0055129; GO:0034599; GO:1903206; GO:0051881	GO:0004735; GO:0016491; GO:0005515; GO:0042802	GO:0005739; GO:0005759	5831	TRUE	-0.541257	0.00436246	0.185198	chr17	81932384	81942412	10029	-	20.0419	15.9572	28.252	12.0034	11.3266	14.5218	30.0869	20.9986	26.0945	32.5421	33.4491	32.5912	37.6736	51.7869	29.0389	32.0414	31.0666	59.3433	19.3808	29.7715	28.677	16.8931	25.582	28.4834	24.1701	24.0043	41.515	0.919775	0.724497
ENSG00000143384	ENST00000617352; ENST00000678770; ENST00000464132; ENST00000678610; ENST00000620947; ENST00000369026; ENST00000676522; ENST00000307940	MCL1	protein_coding	protein_coding	MCL1 apoptosis regulator, BCL2 family member [Source:HGNC Symbol;Acc:HGNC:6943]	0.4824	2982	GO:0042981; GO:0071806; GO:0006915; GO:0030154; GO:0043066; GO:0008630; GO:0097192; GO:0001709; GO:0010507; GO:2001243; GO:0043065; GO:2000811; GO:0034097; GO:0019725; GO:2001240; GO:2001020; GO:1903378	GO:0005515; GO:0042803; GO:0046982; GO:0008320; GO:0051434	GO:0005634; GO:0005737; GO:0016020; GO:0016021; GO:0005739; GO:0005741; GO:0005829; GO:0005654; GO:0097136	4170	TRUE	0.215669	0.0043688	0.185198	chr1	150560895	150579738	18844	-	2258.29	2030.73	2128.07	2123.52	2037.92	2008.94	2358.06	2092.34	2114.73	3058.95	3054.01	3107.03	3393.19	3519.55	3305.52	3835.89	4168.11	3905.86	3161.84	2879.83	2858.14	5246.52	4686.16	5373.12	4864.44	4246.84	3835.01	38.3694	34.1345
ENSG00000187116	ENST00000432233; ENST00000486742; ENST00000477720; ENST00000489504; ENST00000446712	LILRA5	protein_coding	protein_coding	leukocyte immunoglobulin like receptor A5 [Source:HGNC Symbol;Acc:HGNC:16309]	0.5675	985	GO:0002376; GO:0045087; GO:0019221; GO:0032695; GO:0032696; GO:0032731; GO:0032733; GO:0032755; GO:0032760; GO:0043410; GO:0050729; GO:0050867; GO:0051928; GO:0061098	GO:0032396	GO:0016020; GO:0016021; GO:0005886; GO:0005576; GO:0009986	353514	TRUE	0.317629	0.0043736	0.185198	chr19	54307070	54313166	6097	-	234.777	292.892	237.033	184.417	193.465	189.75	209.707	189.9	187.881	234.824	209.817	207.497	208.303	189.598	171.33	196.132	155.333	210.477	253.335	258.814	255.704	264.256	265.954	244.958	345.59	172.68	179.925	12.0713	14.8986
ENSG00000113494	ENST00000231423; ENST00000513753; ENST00000514088; ENST00000542609; ENST00000509140; ENST00000397391; ENST00000348262; ENST00000618625; ENST00000620785; ENST00000618457; ENST00000508107; ENST00000511486; ENST00000310101; ENST00000619676; ENST00000509934; ENST00000514206; ENST00000509839; ENST00000503330; ENST00000504500; ENST00000515839	PRLR	protein_coding	protein_coding	prolactin receptor [Source:HGNC Symbol;Acc:HGNC:9446]	0.4694	2218	GO:0043066; GO:0006694; GO:0019221; GO:0038161; GO:0051179; GO:0008284; GO:0120162; GO:0042976; GO:0007566; GO:0007171; GO:0007595; GO:0038165; GO:0048861; GO:0007259; GO:0009617; GO:0030155; GO:0030856; GO:0030890; GO:0031954; GO:0060644; GO:0060736; GO:0060749; GO:0061180; GO:0097011	GO:0005515; GO:0004896; GO:0046872; GO:0004925; GO:0017046; GO:0019955; GO:0008289; GO:0004924; GO:0004923; GO:0005127; GO:0019901	GO:0016020; GO:0016021; GO:0005576; GO:0009986; GO:0009897; GO:0005886; GO:0031904; GO:0043235	5618	TRUE	0.968854	0.00444296	0.187502	chr5	35048756	35230487	181732	-	15.27	13.7581	8.4389	3.36235	7.053	4.93686	12.2228	4.56491	13.2135	10.46	11.2977	12.1898	4.50829	1.95422	1.95394	3.8838	5.17777	11.8281	14.2868	8.74758	14.3385	10.8599	7.72328	15.9507	21.889	18.472	8.40724	0.34881	0.310918
ENSG00000138688	ENST00000679879; ENST00000264501; ENST00000688884; ENST00000686075; ENST00000690536; ENST00000388738; ENST00000684987; ENST00000693420; ENST00000693334; ENST00000688368; ENST00000690272; ENST00000687476; ENST00000684873; ENST00000495260; ENST00000690050; ENST00000482114; ENST00000424425; ENST00000689316; ENST00000449251; ENST00000446180; ENST00000470182; ENST00000419325; ENST00000686093; ENST0000…	KIAA1109	protein_coding	protein_coding	KIAA1109 [Source:HGNC Symbol;Acc:HGNC:26953]	0.3884	5744	GO:0006909; GO:0016197; GO:0032456; GO:0048488; GO:0001558; GO:0030856	GO:0005515	GO:0016020; GO:0016021; GO:0005634; GO:0098793		TRUE	0.180297	0.00450667	0.189411	chr4	122152331	122364167	211837	+	1464.05	1461.49	1176.68	1813.37	1882.88	1528.66	1597.43	1546.6	1641.87	1453.97	1417.03	1503.12	1735.2	1660.11	1816.87	1543.81	2055.58	1542.02	1538.02	1407.28	1448.19	2246.79	2193.03	2353.76	2101.9	1830.19	1703.48	12.9138	12.7535
ENSG00000141905	ENST00000641145; ENST00000589123; ENST00000395111; ENST00000586919; ENST00000341919; ENST00000590282; ENST00000443272; ENST00000588839; ENST00000589537; ENST00000589164; ENST00000589969	NFIC	protein_coding	protein_coding	nuclear factor I C [Source:HGNC Symbol;Acc:HGNC:7786]	0.6144	3023	GO:0006355; GO:0045893; GO:0006260; GO:0000122; GO:0045944; GO:0006357; GO:0006366	GO:0003700; GO:0003677; GO:0005515; GO:0000981; GO:0000978; GO:1990837; GO:0001228	GO:0005634; GO:0005654; GO:0001650; GO:0000785	4782	TRUE	-0.137081	0.00451842	0.189411	chr19	3314403	3469217	154815	+	1387.66	1293.47	1279.05	1058.49	1103.91	1050.41	1226.04	1239.83	1262.97	1523.67	1483.92	1376.44	1300.85	1259.49	1213.83	1243.79	1341.04	1412.55	1481.25	1413	1259.4	1239.23	1094.59	979.83	1231.78	1199.26	1209.47	23.2572	21.447
ENSG00000106560	ENST00000487388; ENST00000223293; ENST00000474605	GIMAP2	protein_coding	protein_coding	GTPase, IMAP family member 2 [Source:HGNC Symbol;Acc:HGNC:21789]	0.4339	769		GO:0005525; GO:0000166; GO:0005515; GO:0042802	GO:0016020; GO:0016021; GO:0005654; GO:0005811; GO:0005783	26157	TRUE	0.257953	0.00465231	0.194374	chr7	150685697	150693641	7945	+	369.343	328.53	353.335	372.107	337.252	345.618	289.587	279.373	290.171	389.342	368.954	319.394	392.249	402.569	452.039	300.995	315.844	304.812	343.318	382.45	338.163	632.286	621.565	648.283	414.47	278.451	331.198	24.3246	21.4057
ENSG00000176293	ENST00000359978; ENST00000401053; ENST00000511556; ENST00000506786; ENST00000313434; ENST00000515535	ZNF135	protein_coding	protein_coding	zinc finger protein 135 [Source:HGNC Symbol;Acc:HGNC:12919]	0.5259	2873	GO:0006355; GO:0007010; GO:0006357; GO:0022604	GO:0046872; GO:0003677; GO:0005515; GO:0000981; GO:0000978	GO:0005634	7694	TRUE	-0.359307	0.00469447	0.195483	chr19	58059239	58086310	27072	+	66.7219	56.3194	60.1731	52.3787	60.1203	41.629	51.7119	72.1255	76.196	48.8131	59.803	52.146	56.5104	70.3519	57.11	67.9666	67.311	71.9311	44.299	46.9474	34.6514	41.0261	46.6664	36.4588	51.9208	57.6104	75.6497	1.17664	0.982589
ENSG00000121552	ENST00000264474; ENST00000479204	CSTA	protein_coding	protein_coding	cystatin A [Source:HGNC Symbol;Acc:HGNC:2481]	0.3726	782	GO:0010951; GO:0007155; GO:0098609; GO:0010466; GO:0030216; GO:0018149; GO:0045861	GO:0004869; GO:0005515; GO:0030414; GO:0004866; GO:0002020	GO:0005737; GO:0005654; GO:0005829; GO:0005615; GO:0001533; GO:1904090	1475	TRUE	-0.0989126	0.00475735	0.197044	chr3	122325248	122341969	16722	+	2114.9	1691.46	2583.41	2032.94	1867.15	1851.04	1792.99	1757.49	1778.6	2453.44	2470.17	2541.03	1926.89	2031.42	1973.68	1779.75	1812.22	1943.94	2356.15	2357.68	2304.91	1823.25	1998.2	1661.16	1737.56	1773.44	1701.2	136.936	108.35
ENSG00000096696	ENST00000418664; ENST00000379802; ENST00000683682; ENST00000683563; ENST00000506617; ENST00000682228; ENST00000684395	DSP	protein_coding	protein_coding	desmoplakin [Source:HGNC Symbol;Acc:HGNC:3052]	0.4657	3396	GO:0098609; GO:0045104; GO:0042060; GO:0030216; GO:0008544; GO:0086091; GO:0018149; GO:0043588; GO:0086073; GO:0098911; GO:0090136; GO:0002934; GO:0003223; GO:0045109; GO:0150105; GO:0034332	GO:0005515; GO:0003723; GO:0005198; GO:0050839; GO:0005200; GO:0097110; GO:0005080; GO:0086083	GO:0005856; GO:0005634; GO:0005737; GO:0110165; GO:0016020; GO:0005886; GO:0005912; GO:0070161; GO:0030057; GO:0001533; GO:0030054; GO:0070062; GO:0005882; GO:0014704; GO:0101003; GO:0005911; GO:0005916; GO:0016323	1832	TRUE	0.277643	0.00476339	0.197044	chr6	7541617	7586714	45098	+	410.381	433.66	392.226	2253.37	2089.33	1749.39	318.733	287.589	301.653	387.018	376.049	391.095	2095.31	1882.89	2001.75	483.533	559.2	427.092	423.61	391.61	347.709	2788.57	2772.13	2692.25	847.741	542.498	444.673	6.12254	6.40075
ENSG00000138834	ENST00000685674; ENST00000250894; ENST00000673691; ENST00000356010; ENST00000610761; ENST00000564098; ENST00000685565; ENST00000561765; ENST00000568271; ENST00000568774; ENST00000567849; ENST00000566589; ENST00000570131; ENST00000561949; ENST00000567352; ENST00000562042; ENST00000564868; ENST00000566064; ENST00000563868	MAPK8IP3	protein_coding	protein_coding	mitogen-activated protein kinase 8 interacting protein 3 [Source:HGNC Symbol;Acc:HGNC:6884]	0.6332	2012	GO:0016192; GO:0099641; GO:0046330; GO:0046328; GO:0061564; GO:0031103; GO:0043066; GO:0050821; GO:0043410	GO:0005515; GO:0005078; GO:0019894; GO:0030159; GO:0008432	GO:0005737; GO:0005794; GO:0031410; GO:0042995; GO:1904115; GO:0000139; GO:0030425; GO:0048471; GO:0030424; GO:0030426; GO:0044297	23162	TRUE	-0.200364	0.00479877	0.197855	chr16	1706166	1770351	64186	+	647.067	470.267	442.492	639.456	556.748	628.308	589.516	568.788	516.671	614.813	463.22	451.932	449.868	524.708	629.178	501.981	502.244	579.045	459.603	443.138	407.453	495.934	493.367	469.407	429.689	456.082	470.505	16.2942	11.7156
ENSG00000187474	ENST00000339223; ENST00000595991	FPR3	protein_coding	protein_coding	formyl peptide receptor 3 [Source:HGNC Symbol;Acc:HGNC:3828]	0.4478	2424	GO:0007186; GO:0007165; GO:0006935; GO:0006954; GO:0007204; GO:0007200; GO:0002430	GO:0004930; GO:0004982; GO:0005515; GO:0004875	GO:0016021; GO:0016020; GO:0005886	2359	TRUE	0.248041	0.00492407	0.202139	chr19	51795157	51826190	31034	+	1110.89	930.209	896.359	423.394	305.819	422.098	1247.67	1052.67	1181.56	1372.58	1028.81	1304.74	1085.89	1210.64	1086.06	1830.24	1967.55	2132.76	1402.34	1391.25	1364.55	1759.3	1450.02	1542.66	2772.39	1830.09	1744.56	23.2194	19.2352
ENSG00000135074	ENST00000517951; ENST00000517374; ENST00000257527; ENST00000517905; ENST00000519752	ADAM19	protein_coding	protein_coding	ADAM metallopeptidase domain 19 [Source:HGNC Symbol;Acc:HGNC:197]	0.5432	3034	GO:0006508; GO:0006509; GO:0001890; GO:0010628; GO:0016485; GO:0042987; GO:2000049	GO:0017124; GO:0004222; GO:0046872; GO:0008233; GO:0016787; GO:0005515; GO:0008237; GO:1902945	GO:0016021; GO:0005794; GO:0016020; GO:0005634; GO:0005886; GO:0062023	8728	TRUE	-0.46131	0.00493493	0.202139	chr5	157395534	157575775	180242	-	0	0	0	0	0	0	0	0.912982	0	30.2176	28.3811	41.2822	64.2668	64.4893	55.174	59.228	51.7777	70.1329	9.69042	25.1913	14.3385	34.9929	60.441	55.8276	49.2352	39.3671	58.1212	0	0
ENSG00000112146	ENST00000459845; ENST00000498744; ENST00000370939; ENST00000323557; ENST00000461222; ENST00000473337; ENST00000244426; ENST00000468481; ENST00000480463; ENST00000484812; ENST00000474457; ENST00000484436; ENST00000473318	FBXO9	protein_coding	protein_coding	F-box protein 9 [Source:HGNC Symbol;Acc:HGNC:13588]	0.4453	1486	GO:0031146; GO:0016567; GO:0032006; GO:0045087; GO:0045444	GO:0005515; GO:0004842	GO:0019005; GO:0005737; GO:0005829; GO:0000151	26268	TRUE	-0.0999109	0.00498438	0.203499	chr6	53051991	53100873	48883	+	891.387	900.173	989.119	1001.74	917.843	984.573	713.625	769.644	772.398	989.046	953.807	970.133	901.951	963.431	979.456	809.772	792.094	822.848	913.668	896.581	883.013	959.288	909.334	849.945	735.843	752.787	763.878	30.392	30.3638
ENSG00000055163	ENST00000698888; ENST00000616178; ENST00000522463; ENST00000435847; ENST00000620254; ENST00000522637; ENST00000521420; ENST00000622696; ENST00000617629; ENST00000611075; ENST00000611925; ENST00000618329; ENST00000518456; ENST00000621516; ENST00000518511; ENST00000520942; ENST00000520960; ENST00000518555; ENST00000520424; ENST00000522892; ENST00000523383; ENST00000524058; ENST00000519663; ENST0000…	CYFIP2	protein_coding	protein_coding	cytoplasmic FMR1 interacting protein 2 [Source:HGNC Symbol;Acc:HGNC:13760]	0.537	1839	GO:0030833; GO:0006915; GO:0007155; GO:0098609; GO:0000902; GO:0045862; GO:0097202; GO:0031175; GO:0051388; GO:0097484	GO:0031267; GO:0005515	GO:0005634; GO:0005737; GO:0016020; GO:0043005; GO:0045202; GO:0048471; GO:0005829; GO:0070062; GO:0031209	26999	TRUE	-0.120291	0.00502383	0.204444	chr5	157266079	157395595	129517	+	1551.82	1296.29	1528.54	2821.07	2841.07	2657.48	1024.91	1130.27	1116.85	1385.36	1389.66	1455.74	2606.13	2534.63	2620.28	1095.23	1346.22	1231.55	1340.05	1306.51	1246.25	2457.95	2507.59	2141.95	1030.36	1135.88	1190.1	42.7533	35.332
ENSG00000149131	ENST00000405496; ENST00000619430; ENST00000457869; ENST00000340687; ENST00000677275; ENST00000278407; ENST00000677915; ENST00000677856; ENST00000677624; ENST00000378323; ENST00000378324; ENST00000403558; ENST00000677625; ENST00000678592; ENST00000676670; ENST00000678533; ENST00000531605; ENST00000528996; ENST00000531797; ENST00000531133; ENST00000676741; ENST00000530113	SERPING1	protein_coding	protein_coding	serpin family G member 1 [Source:HGNC Symbol;Acc:HGNC:1228]	0.542	1631	GO:0010951; GO:0030193; GO:0045916; GO:0002376; GO:0045087; GO:0007596; GO:0007599; GO:0010466; GO:0006958; GO:0042730; GO:0007568; GO:0008015; GO:0001869	GO:0004867; GO:0005515; GO:0030414	GO:0005615; GO:0005576; GO:0070062; GO:0072562; GO:0062023; GO:0005788; GO:0031093	710	TRUE	0.182059	0.00506059	0.205149	chr11	57597387	57619171	21785	+	3185.71	2955.83	3199.77	4095.37	3750	3786.3	2157.8	2289.56	2280.66	3045.01	2903.99	3159.18	5823.9	6314.13	5849.43	3475.03	3324.13	3855.51	3366.59	3200.44	2855.75	8487.62	7806.74	7487.74	4502.42	3534.43	3399.62	98.9609	90.8397
ENSG00000167291	ENST00000310924; ENST00000576768; ENST00000340848; ENST00000572862; ENST00000570373; ENST00000574241; ENST00000573782; ENST00000574427; ENST00000571872	TBC1D16	protein_coding	protein_coding	TBC1 domain family member 16 [Source:HGNC Symbol;Acc:HGNC:28356]	0.5973	2928	GO:0090630; GO:0001919	GO:0005096; GO:0005515	GO:0005769; GO:0005829	125058	TRUE	-0.155908	0.00507389	0.205149	chr17	79932343	80035872	103530	-	816.946	876.706	861.136	928.63	920.073	924.551	1013.55	1023.45	1079.27	811.228	790.615	820.212	709.151	727.947	741.461	892.467	895.754	831.704	797.382	787.801	788.618	538.167	619.591	513.842	786.868	835.35	887.502	14.1362	15.0083
ENSG00000100422	ENST00000216264; ENST00000443629; ENST00000471929; ENST00000460254	CERK	protein_coding	protein_coding	ceramide kinase [Source:HGNC Symbol;Acc:HGNC:19256]	0.5582	1801	GO:0016310; GO:0006629; GO:0046834; GO:0006672; GO:0006687; GO:0006665	GO:0016301; GO:0000166; GO:0005524; GO:0016740; GO:0005515; GO:0001729; GO:0000287; GO:0001727; GO:0102773	GO:0005737; GO:0016020; GO:0016021; GO:0005886	64781	TRUE	-0.152766	0.00509345	0.205277	chr22	46684410	46738252	53843	-	777.816	749.987	737.488	1010.47	1024.63	1127.85	1125.1	1202.4	1117.89	817.038	881.84	846.286	918.572	874.513	924.407	1180.68	1108.04	1074.47	881.828	900.017	786.228	708.304	772.519	653.98	999.027	1053.31	1060.95	21.8814	20.8732
ENSG00000013374	ENST00000413040; ENST00000468404; ENST00000470229; ENST00000568733; ENST00000483358; ENST00000470316; ENST00000493588; ENST00000480907; ENST00000477666; ENST00000497987; ENST00000460712; ENST00000480714	NUB1	protein_coding	protein_coding	negative regulator of ubiquitin like proteins 1 [Source:HGNC Symbol;Acc:HGNC:17623]	0.4519	1514	GO:0016567; GO:0006511; GO:0034612; GO:0034341; GO:0032436; GO:2000058	GO:0005515	GO:0005634; GO:0005654; GO:0005730; GO:0005829	51667	TRUE	0.262293	0.00527872	0.212063	chr7	151341772	151378449	36678	+	1313.22	1295.35	1313.29	1060.67	1021.24	1060.09	1180.91	1147.62	1154.42	1290.06	1313.64	1235.21	1299.74	1415.83	1327.08	1444.77	1553.8	1572.59	1342.82	1327.12	1285.69	2229.89	2459.85	2217.89	1724.13	1389.37	1366.96	43.9464	42.8854
ENSG00000254087	ENST00000520220; ENST00000519728; ENST00000520050; ENST00000420292	LYN	protein_coding	protein_coding	LYN proto-oncogene, Src family tyrosine kinase [Source:HGNC Symbol;Acc:HGNC:6735]	0.4688	3198	GO:0006468; GO:0016310; GO:0006974; GO:0002376; GO:0045087; GO:0006954; GO:0002250; GO:0008284; GO:0046777; GO:0008285; GO:0030154; GO:0001817; GO:0030218; GO:0034136; GO:0034144; GO:0031175; GO:0007165; GO:2000670; GO:0001933; GO:0007169; GO:0070667; GO:0033628; GO:0070373; GO:0038095; GO:0030889; GO:0002223; GO:0038096; GO:0001932; GO:0033003; GO:0001934; GO:0043407; GO:0070304; GO:0048013; GO:…	GO:0005515; GO:0005524; GO:0004672; GO:0000166; GO:0016301; GO:0016740; GO:0004713; GO:0004715; GO:0019899; GO:0005102; GO:0044325; GO:0046875; GO:0097110; GO:0140031; GO:0005161; GO:0005178; GO:0017124; GO:0031625; GO:0043015; GO:0043208; GO:0044877; GO:0051219	GO:0005634; GO:0005737; GO:0016020; GO:0005794; GO:0043231; GO:0005886; GO:0045121; GO:0048471; GO:0005829; GO:0031234; GO:0070062; GO:0030666; GO:0005765; GO:0005758; GO:0005912; GO:0014069; GO:0030061; GO:0031966; GO:0032991; GO:0034666; GO:0098978; GO:0099091	4067	TRUE	0.123912	0.00542398	0.216433	chr8	55879835	56014169	134335	+	2786.78	2771.85	2641.01	2159.53	2098.04	2177.8	2366.53	2356.41	2374.6	2854.41	2709.38	2808.27	2654.88	2810.17	2594.15	2608.95	2583.71	2694.72	2880.82	2884.4	2830.66	3215.73	3364.45	3281.12	2962.15	2730.91	2461.39	44.1505	43.4451
ENSG00000104951	ENST00000391826; ENST00000601717; ENST00000341114; ENST00000595948; ENST00000593956; ENST00000596022; ENST00000597295; ENST00000596011	IL4I1	protein_coding	protein_coding	interleukin 4 induced 1 [Source:HGNC Symbol;Acc:HGNC:19094]	0.595	1429	GO:0002376; GO:0002250; GO:0006559; GO:0045944; GO:0006572; GO:0006569; GO:0045591; GO:0042130; GO:0050868; GO:0002819; GO:0002841; GO:0045577; GO:0009063; GO:0019440	GO:0016491; GO:0005515; GO:0046592; GO:0001716; GO:0106329	GO:0031410; GO:0005576; GO:0005764; GO:0001669; GO:0097225; GO:0001772	259307	TRUE	0.448028	0.00542967	0.216433	chr19	49889654	49929539	39886	-	586.941	595.109	502.984	211.955	187.325	276.927	598.918	553.267	595.999	724.061	547.399	589.912	597.238	539.121	548.837	980.282	693.821	1021.63	711.823	691.886	605.31	1213.89	1186.52	1131.36	1444.83	818.283	805.24	20.8101	20.8744
ENSG00000163328	ENST00000392552; ENST00000614352; ENST00000392551; ENST00000295500; ENST00000459996; ENST00000497620	GPR155	protein_coding	protein_coding	G protein-coupled receptor 155 [Source:HGNC Symbol;Acc:HGNC:22951]	0.4262	4062	GO:0055085; GO:0035556; GO:0050890	GO:0003674	GO:0016021; GO:0016020; GO:0070062	151556	TRUE	0.206929	0.00543932	0.216433	chr2	174431571	174487094	55524	-	235.319	196.155	180.006	100.392	94.71	130.696	134.451	145.05	153.436	198.739	176.539	202.066	109.952	114.39	123.695	149.541	144.978	127.105	221.678	214.126	207.823	146.535	133.622	161.677	162.209	156.508	147.658	2.93515	2.42052
ENSG00000163563	ENST00000491210; ENST00000368141; ENST00000438394	MNDA	protein_coding	protein_coding	myeloid cell nuclear differentiation antigen [Source:HGNC Symbol;Acc:HGNC:7183]	0.3559	1032	GO:0006974; GO:0002218; GO:0035458; GO:0043065; GO:0050853; GO:0006968; GO:0030889; GO:0032731	GO:0003677; GO:0005515; GO:0003690	GO:0005634; GO:0005737; GO:0043231; GO:0005654; GO:0005730; GO:0005829; GO:0005576; GO:0070062; GO:1904813; GO:0035578	4332	TRUE	0.318781	0.00551689	0.218825	chr1	158831351	158849506	18156	+	1170.06	1116.06	1063.3	948.272	913.099	1042.66	1531.61	1382.26	1572.98	1207.54	1067.33	1332.98	1106.94	963.43	1008.62	1974.91	1822.58	1324.43	1294.36	1229.79	1341.84	1832.9	1439.62	1885.6	2422.37	1804.17	1341.4	57.4436	54.2074
ENSG00000038210	ENST00000512921; ENST00000264864	PI4K2B	protein_coding	protein_coding	phosphatidylinositol 4-kinase type 2 beta [Source:HGNC Symbol;Acc:HGNC:18215]	0.3844	2491	GO:0016310; GO:0046854; GO:0006629; GO:0007030; GO:0006661; GO:0007032	GO:0000166; GO:0005524; GO:0016301; GO:0016740; GO:0004430	GO:0016020; GO:0005886; GO:0005737; GO:0005794; GO:0005783; GO:0005789; GO:0005768; GO:0005829; GO:0000139; GO:0031901; GO:0005802	55300	TRUE	0.375079	0.00554059	0.219072	chr4	25160663	25279204	118542	+	276.769	272.211	277.016	329.064	346.69	349.489	363.864	319.544	398.724	267.309	273.674	290.062	341.278	308.767	306.845	346.256	357.266	296.716	263.026	255.349	273.627	604.532	554.369	854.504	385.568	375.428	307.212	5.62931	5.47748
ENSG00000114902	ENST00000423431; ENST00000233025; ENST00000619898; ENST00000448693; ENST00000474945	SPCS1	protein_coding	protein_coding	signal peptidase complex subunit 1 [Source:HGNC Symbol;Acc:HGNC:23401]	0.4711	1499	GO:0006465; GO:0006508; GO:0045047; GO:0019082; GO:0019068	GO:0005515; GO:0003674; GO:0043022	GO:0016021; GO:0005787; GO:0016020; GO:0005783; GO:0005789; GO:0030176	28972	TRUE	0.118749	0.00556913	0.219508	chr3	52704955	52711148	6194	+	1070.81	1142.35	1192.46	1145.81	1139.64	1167.55	1088.52	1007.93	1095.97	1106.43	1132.2	1228.69	1065.94	1085.57	1054.95	937.938	1035.55	1016.93	1196.08	1165.67	1282.1	1314.51	1236.65	1298.85	975.466	1037.95	993.595	36.1927	38.1985
ENSG00000221963	ENST00000409652	APOL6	protein_coding	protein_coding	apolipoprotein L6 [Source:HGNC Symbol;Acc:HGNC:14870]	0.4029	10060	GO:0006869; GO:0042157	GO:0008289; GO:0005515	GO:0005576; GO:0005737; GO:0016020; GO:0016021	80830	TRUE	0.421853	0.0056089	0.219564	chr22	35648446	35668404	19959	+	3471.6	3062.74	2901.85	2196.63	2079.66	1793.92	2304.47	1881.66	2114.69	3193.54	3226.32	3183.08	3741.56	4009.02	3696.66	3211.83	4452.88	3760.51	3576.91	3197.01	3367.84	7354.49	7516.6	9153.43	5537.59	3887.74	3085.86	17.4841	15.2603
ENSG00000018280	ENST00000468221; ENST00000473367; ENST00000465984; ENST00000539932; ENST00000354352; ENST00000481524; ENST00000494322; ENST00000233202; ENST00000471875; ENST00000469799; ENST00000492413; ENST00000475225; ENST00000469449; ENST00000483487; ENST00000460592; ENST00000490872; ENST00000490536; ENST00000468721	SLC11A1	protein_coding	protein_coding	solute carrier family 11 member 1 [Source:HGNC Symbol;Acc:HGNC:10907]	0.5908	1537	GO:0006955; GO:0030001; GO:0055072; GO:0006826; GO:0010628; GO:0006811; GO:1902600; GO:0032496; GO:0045944; GO:0032729; GO:0050829; GO:0002606; GO:0006954; GO:0042060; GO:0001819; GO:0032147; GO:0034341; GO:0042742; GO:0009617; GO:0001818; GO:0006879; GO:0071421; GO:0045730; GO:0019730; GO:0042116; GO:0060586; GO:0050766; GO:0002827; GO:0045454; GO:0048255; GO:0002309; GO:0006828; GO:0006876; GO:…	GO:0046873; GO:0046915; GO:0003674; GO:0042803; GO:0005381; GO:0005384; GO:0015086; GO:0051139	GO:0016020; GO:0016021; GO:0005575; GO:0005886; GO:0005887; GO:0070821; GO:0005770; GO:0101003; GO:0005764; GO:0030670; GO:0031902; GO:0010008	6556	TRUE	-0.172986	0.00562097	0.219564	chr2	218382029	218396894	14866	+	4310.91	3550.06	4011.04	2983.35	2950.91	2952.69	1768.55	1724.62	1546.12	4333.91	3944.97	3744.73	3497	3439.1	3642.63	2082.68	1972.73	2517.01	3946.78	3857.71	3620.47	3063.52	3081.3	2391.47	1810.96	2179.47	2075.65	142.104	115.774
ENSG00000182685	ENST00000328540; ENST00000562360; ENST00000566795; ENST00000566018	BRICD5	protein_coding	protein_coding	BRICHOS domain containing 5 [Source:HGNC Symbol;Acc:HGNC:28309]	0.6629	603	GO:0042127	GO:0005515	GO:0016020; GO:0016021; GO:0005615	283870	TRUE	-0.67496	0.00562891	0.219564	chr16	2209253	2210905	1653	-	15.27	22.5278	12.108	19.642	18.2968	34.8521	15.0435	20.9986	22.9632	13.9466	21.2858	17.382	17.7288	20.5193	23.2312	25.2447	0	26.075	15.2278	11.4506	9.559	10.8599	16.8672	10.254	6.2663	13.4424	16.6061	1.28259	1.87201
ENSG00000243660	ENST00000315429; ENST00000652684; ENST00000689627; ENST00000437590; ENST00000456416; ENST00000490208; ENST00000451167; ENST00000596267	ZNF487	protein_coding	protein_coding	zinc finger protein 487 [Source:HGNC Symbol;Acc:HGNC:23488]	0.4766	1422	GO:0006355			642819	TRUE	0.499546	0.00564064	0.219564	chr10	43436841	43483181	46341	+	38.1751	33.7917	26.4175	22.9157	40.0789	19.3623	45.1304	35.6063	31.3135	20.9199	26.3538	17.382	25.4852	24.4277	17.4234	20.39	41.4222	22.4785	37.3774	34.3517	28.677	39.8195	28.3932	22.7868	41.3717	25.9247	32.2895	1.36017	1.19113
ENSG00000139597	ENST00000380130; ENST00000380139; ENST00000613078; ENST00000635608; ENST00000459716; ENST00000530622; ENST00000635178; ENST00000380133; ENST00000495479; ENST00000343281; ENST00000472298; ENST00000464470	N4BP2L1	protein_coding	protein_coding	NEDD4 binding protein 2 like 1 [Source:HGNC Symbol;Acc:HGNC:25037]	0.4264	1934				90634	TRUE	0.200774	0.00567181	0.220094	chr13	32400723	32428311	27589	-	131.704	149.247	155.936	232.43	221.305	258.033	187.103	227.333	216.11	175.495	151.028	158.611	241.554	238.415	218.76	243.709	279.6	232.877	177.196	164.889	180.426	307.696	294.056	338.383	253.337	270.769	228.794	3.45027	3.8681
ENSG00000110218	ENST00000227638; ENST00000436171	PANX1	protein_coding	protein_coding	pannexin 1 [Source:HGNC Symbol;Acc:HGNC:8599]	0.4923	2801	GO:0006811; GO:0030154; GO:0006812; GO:0006816; GO:0055085; GO:0002931; GO:0007267; GO:0032730; GO:0032731; GO:0032732; GO:0033198; GO:0060907; GO:0070588; GO:0048477	GO:0005515; GO:0002020; GO:0003779; GO:0005198; GO:0005243; GO:0015267; GO:0044325; GO:0044877; GO:0051015; GO:0097110; GO:0005262; GO:0005102; GO:0022829; GO:0022840	GO:0016020; GO:0016021; GO:0005783; GO:0005789; GO:0005886; GO:0070161; GO:0005921; GO:0032991; GO:0032059	24145	TRUE	0.175125	0.00577133	0.223089	chr11	94128841	94181968	53128	+	424.697	453.371	421.213	361.194	389.462	418.226	510.538	480.228	468.658	428.858	443.96	469.314	431.031	397.684	396.866	452.462	409.044	432.486	483.137	436.268	549.643	444.047	549.31	458.014	536.216	436.879	466.814	7.68207	8.11317
ENSG00000115155	ENST00000338581; ENST00000402415; ENST00000339598; ENST00000272371; ENST00000403946; ENST00000464574; ENST00000426958	OTOF	protein_coding	protein_coding	otoferlin [Source:HGNC Symbol;Acc:HGNC:8515]	0.6014	4361	GO:0007605; GO:0016079; GO:0007009; GO:0016082; GO:0061025	GO:0046872; GO:0005509; GO:0003674; GO:0035612	GO:0016021; GO:0016020; GO:0005794; GO:0031410; GO:0005783; GO:0005789; GO:0005886; GO:0042995; GO:0000139; GO:0045202; GO:0016323; GO:0030672; GO:0042734; GO:0005829; GO:0048787; GO:0098793	9381	TRUE	1.41356	0.00578457	0.223089	chr2	26457203	26558756	101554	-	25.7681	21.5891	21.6476	45.8313	55.762	49.3739	11.2826	12.7817	12.5254	30.2176	27.3674	31.5049	36.5656	59.6037	54.2061	13.5933	20.7111	15.2854	27.6869	35.4968	21.5078	481.453	349.432	501.309	91.3089	9.60173	5.53535	0.29937	0.248141
ENSG00000216490	ENST00000597802; ENST00000407280; ENST00000600463	IFI30	protein_coding	protein_coding	IFI30 lysosomal thiol reductase [Source:HGNC Symbol;Acc:HGNC:5398]	0.5682	1172	GO:0002376; GO:0019886; GO:0042590; GO:0048147; GO:0050821	GO:0016671; GO:0016491; GO:0005515; GO:0016667	GO:0043231; GO:0005829; GO:0005576; GO:0030054; GO:0005764; GO:0043202	10437	TRUE	0.157521	0.00585421	0.224544	chr19	18173162	18178117	4956	+	35412.1	40416.1	36311.9	25463.7	24028.1	24692.4	39074.9	38583.1	37666.2	35734.7	32954.2	31681.1	28787.4	28569.2	27918.7	40889.7	30957.9	41521.3	37628.4	39427.2	36528.1	29789.8	35415.9	32200.6	46535.6	38252.9	37868	1530.86	1728.53
ENSG00000125826	ENST00000411647; ENST00000465226; ENST00000382214; ENST00000415942; ENST00000475269; ENST00000441733; ENST00000353660; ENST00000697804; ENST00000356286; ENST00000400245; ENST00000382181; ENST00000400247; ENST00000697805; ENST00000414880; ENST00000468272; ENST00000621487; ENST00000697807; ENST00000697808; ENST00000697809; ENST00000697810	RBCK1	protein_coding	protein_coding	RANBP2-type and C3HC4-type zinc finger containing 1 [Source:HGNC Symbol;Acc:HGNC:15864]	0.6101	1983	GO:0016567; GO:0043123; GO:0043161; GO:0042742; GO:0097039; GO:0032088; GO:0051092; GO:0050852; GO:0000209; GO:0043065; GO:0060546; GO:1901224; GO:2001238	GO:0046872; GO:0005515; GO:0016740; GO:0004842; GO:0043130; GO:0042802	GO:0000151; GO:0005829; GO:0071797	10616	TRUE	0.23968	0.00585814	0.224544	chr20	407498	432139	24642	+	1032.74	1012.81	1201.63	871.887	911.363	930.36	818.93	854.551	764.047	1215.85	1052.13	1015.76	934.086	1119.77	1011.52	836.959	776.666	956.726	1167	1140.48	1100.48	1822.04	1551.49	1320.49	923.918	827.669	927.171	26.3865	25.6009
ENSG00000151164	ENST00000433301; ENST00000409246; ENST00000392672; ENST00000409425; ENST00000409778; ENST00000409461; ENST00000358071; ENST00000409300; ENST00000447044	RAD9B	protein_coding	protein_coding	RAD9 checkpoint clamp component B [Source:HGNC Symbol;Acc:HGNC:21700]	0.3984	1919	GO:0000077; GO:0006281; GO:0031573; GO:0000076; GO:0071479	GO:0005515	GO:0030896; GO:0005634; GO:0005654	144715	TRUE	0.54253	0.00588548	0.224904	chr12	110501655	110533556	31902	+	43.9014	35.7094	26.4175	19.6419	19.7487	13.5766	35.4777	33.8294	29.2258	25.5102	23.5082	35.5269	22.161	27.7444	11.0639	24.2737	10.3555	23.3825	45.5692	37.787	42.6573	16.8931	20.0339	32.7282	48.2628	33.7109	38.7	1.15908	0.932733
ENSG00000130363	ENST00000367069; ENST00000607398; ENST00000449822	RSPH3	protein_coding	protein_coding	radial spoke head 3 [Source:HGNC Symbol;Acc:HGNC:21054]	0.4257	3091			GO:0005737; GO:0042995; GO:0005856	83861	TRUE	0.171799	0.00592779	0.225832	chr6	158972871	159000202	27332	-	828.205	735.908	755.322	1051.94	961.893	906.748	986.476	1042.6	1128.33	777.523	807.847	737.648	873.142	896.978	897.797	1020.47	988.957	909.029	753.061	732.837	763.068	1080.01	1126.58	1320.79	1144.24	1101.27	998.401	13.5753	11.9337
ENSG00000104518	ENST00000526406; ENST00000529854; ENST00000533348; ENST00000533063; ENST00000531184; ENST00000262580; ENST00000525721; ENST00000534018; ENST00000533888; ENST00000524846; ENST00000528475; ENST00000526469; ENST00000526051; ENST00000534602; ENST00000531173; ENST00000525208	GSDMD	protein_coding	protein_coding	gasdermin D [Source:HGNC Symbol;Acc:HGNC:25697]	0.6456	1343	GO:0012501; GO:0002376; GO:0045087; GO:0055085; GO:0006954; GO:0042742; GO:0050830; GO:0050829; GO:0051260; GO:0032731; GO:0046931; GO:0070269; GO:0035915; GO:0031668	GO:0005515; GO:0008289; GO:0005546; GO:0001786; GO:0070300; GO:1901612; GO:0070273; GO:0022829	GO:0005737; GO:0016020; GO:0016021; GO:0005654; GO:0005886; GO:0005576; GO:0005829; GO:0005615; GO:1904813; GO:0035580; GO:1904724; GO:0061702; GO:0072559	79792	TRUE	0.16853	0.00597654	0.227	chr8	143553207	143563062	9856	+	784.535	835.405	858.568	696.199	745.816	725.118	551.907	582.483	514.584	946.045	907.18	820.213	811.697	838.36	865.361	611.728	486.71	632.095	873.523	914.903	897.351	1041.34	1163.32	1061.86	699.14	586.666	640.255	29.597	31.1796
ENSG00000170291	ENST00000573699; ENST00000356683; ENST00000354429; ENST00000574255; ENST00000396628; ENST00000396627; ENST00000570500; ENST00000574993; ENST00000573657; ENST00000570322; ENST00000576496; ENST00000574841; ENST00000571146; ENST00000572104	ELP5	protein_coding	protein_coding	elongator acetyltransferase complex subunit 5 [Source:HGNC Symbol;Acc:HGNC:30617]	0.5639	1110	GO:0002098; GO:0008033; GO:0030335; GO:0006417; GO:0006400	GO:0005515; GO:0000049	GO:0033588; GO:0005634; GO:0005737; GO:0005654; GO:0005829	23587	TRUE	-0.16329	0.00603466	0.228214	chr17	7251416	7259940	8525	+	415.154	431.783	417.543	435.398	502.729	484.058	381.728	400.799	363.236	384.694	435.852	383.491	462.056	456.31	447.2	367.019	393.511	413.604	366.852	345.807	391.919	394.576	433.769	330.408	357.179	336.06	380.094	18.9495	19.4981
ENSG00000162654	ENST00000355754; ENST00000471938; ENST00000481397	GBP4	protein_coding	protein_coding	guanylate binding protein 4 [Source:HGNC Symbol;Acc:HGNC:20480]	0.4121	2455	GO:0050896; GO:0050830; GO:0071346; GO:0042832	GO:0005525; GO:0003924; GO:0000166; GO:0016787; GO:0042803; GO:0005515; GO:0042802	GO:0005634; GO:0005737; GO:0016020; GO:0005794; GO:0005886; GO:0005829; GO:0000139; GO:0048471; GO:0031410	115361	TRUE	0.604423	0.00604493	0.228214	chr1	89181144	89198942	17799	-	477.961	420.041	366.201	392.339	276.081	246.401	415.005	373.791	387.072	416.524	364.899	368.899	709.136	829.183	635.013	971.565	1284.09	1060.12	510.824	484.818	397.131	1743.36	2170.23	2235.31	1776.33	987.041	683.13	9.864	8.57609
ENSG00000122557	ENST00000311350; ENST00000396081; ENST00000426180; ENST00000438224; ENST00000413517; ENST00000427455; ENST00000603731	HERPUD2	protein_coding	protein_coding	HERPUD family member 2 [Source:HGNC Symbol;Acc:HGNC:21915]	0.5114	1404	GO:0006986; GO:0007283; GO:0030968	GO:0005515	GO:0016020; GO:0016021	64224	TRUE	0.125867	0.00606854	0.228418	chr7	35632659	35697459	64801	-	594.576	683.343	599.961	412.483	487.046	471.308	452.245	524.965	491.621	615.976	598.03	597.506	577.293	628.281	586.587	547.616	621.333	617.709	636.799	591.995	646.427	622.632	699.147	722.34	658.857	618.351	667.009	21.4561	24.3961
ENSG00000136111	ENST00000648194; ENST00000377636; ENST00000377625; ENST00000431480; ENST00000478591; ENST00000493487; ENST00000413735; ENST00000488955	TBC1D4	protein_coding	protein_coding	TBC1 domain family member 4 [Source:HGNC Symbol;Acc:HGNC:19165]	0.4704	3647	GO:0016192; GO:0090630; GO:0032869; GO:0031339	GO:0005096; GO:0005515	GO:0005829; GO:0005737; GO:0031982	9882	TRUE	-0.141703	0.00622823	0.233726	chr13	75283503	75482169	198667	-	447.602	420.519	395.161	408.117	374.65	429.843	546.265	527.703	491.621	410.263	453.084	436.723	364.548	363.485	376.539	513.633	564.376	499.922	389.001	396.191	432.545	329.415	309.231	320.153	442.221	469.524	526.78	6.21824	5.77962
ENSG00000261052	ENST00000567309; ENST00000338971; ENST00000395138; ENST00000569409; ENST00000563322; ENST00000569485; ENST00000562257; ENST00000563638; ENST00000561549; ENST00000561533	SULT1A3	protein_coding	protein_coding	sulfotransferase family 1A member 3 [Source:HGNC Symbol;Acc:HGNC:11455]	0.5736	888	GO:0006629; GO:0008202; GO:0006584; GO:0051923; GO:0050427; GO:0006068; GO:0006805; GO:0009812; GO:0070371; GO:0007212; GO:0042420; GO:0097720; GO:0098989; GO:1901215; GO:1903351	GO:0008146; GO:0016740; GO:0005515; GO:0004062; GO:0043199; GO:0047685	GO:0005737; GO:0005829	6818	TRUE	-0.371127	0.00636143	0.238013	chr16	30199228	30204310	5083	+	201.23	94.3101	66.2273	94.0608	122.38	140.519	78.1561	43.5314	79.6152	160.693	144.64	167.554	88.5817	71.6732	74.3503	63.7312	73.6297	64.8664	77.2788	85.8974	107.529	87.9705	87.1069	90.3984	36.9654	56.0831	46.7941	11.4813	5.32347
ENSG00000204267	ENST00000652259; ENST00000698448; ENST00000374897; ENST00000705716; ENST00000698440; ENST00000698441; ENST00000698449; ENST00000485701; ENST00000464100	TAP2	protein_coding	protein_coding	transporter 2, ATP binding cassette subfamily B member [Source:HGNC Symbol;Acc:HGNC:44]	0.5138	4461	GO:0055085; GO:0015031; GO:0002376; GO:0002250; GO:0015833; GO:0019885; GO:0046967; GO:0002489; GO:0046968; GO:0001913; GO:0001916; GO:0002237; GO:0002481; GO:0002485	GO:0005524; GO:0140359; GO:0046872; GO:0000166; GO:0005515; GO:0015440; GO:0042287; GO:1904680; GO:0042605; GO:0042288; GO:0015433; GO:0042626; GO:0046978; GO:0023029; GO:0046980	GO:0016021; GO:0016607; GO:0016020; GO:0005783; GO:0005789; GO:0030176; GO:0042825; GO:0042824; GO:0030670; GO:0033116	6891	TRUE	0.286202	0.00650847	0.242789	chr6	32821833	32838739	16907	-	2237.36	2268.59	2405.59	2130.96	2077.18	1995.74	1780.19	1491.08	1579.46	2704.58	2503.06	2424.6	3715.45	3981.74	3303.06	2364.15	2938.11	2536.05	2844.87	2649.58	2520.59	6560.86	5569.16	6485.21	3485.28	2388.45	2136.51	25.4107	25.4902
ENSG00000213689	ENST00000433541; ENST00000444177; ENST00000625293; ENST00000492235; ENST00000635452; ENST00000456089	TREX1	protein_coding	protein_coding	three prime repair exonuclease 1 [Source:HGNC Symbol;Acc:HGNC:12269]	0.6191	985	GO:0090305; GO:0006310; GO:0006260; GO:0006259; GO:0006298; GO:0045824; GO:0006281; GO:0000738; GO:0000077; GO:0001568; GO:0001822; GO:0002250; GO:0002251; GO:0002253; GO:0002281; GO:0002320; GO:0002383; GO:0002437; GO:0002457; GO:0002637; GO:0003007; GO:0003015; GO:0003228; GO:0006091; GO:0006110; GO:0006304; GO:0006308; GO:0006954; GO:0006955; GO:0006974; GO:0008340; GO:0009411; GO:0010468; GO:…	GO:0003676; GO:0008408; GO:0046872; GO:0016787; GO:0004527; GO:0004518; GO:0003697; GO:0008853; GO:0008296; GO:0032405; GO:0032407; GO:0000287; GO:0003677; GO:0003690; GO:0008301; GO:0032558; GO:0042802; GO:0042803; GO:0050699	GO:0016020; GO:0016021; GO:0005829; GO:0005634; GO:0005737; GO:0005783; GO:0005789; GO:0005635; GO:0008250; GO:0032993; GO:0043596	11277	TRUE	0.274965	0.0067369	0.250565	chr3	48465811	48467645	1835	+	284.828	370.26	325.134	312.302	359.068	296.305	434.511	420.183	393.562	322.971	315.616	312.335	321.135	340.28	276.073	388.879	293.211	429.241	366.331	334.684	282.267	470.53	537.113	421.269	527.606	364.383	383.085	14.6462	18.836
ENSG00000140479	ENST00000676598; ENST00000677364; ENST00000558864; ENST00000558951; ENST00000677962; ENST00000398185; ENST00000559499; ENST00000611716; ENST00000618548; ENST00000677528; ENST00000679007; ENST00000557794; ENST00000632686; ENST00000558433; ENST00000559430; ENST00000560785; ENST00000619160; ENST00000622483; ENST00000559605; ENST00000560902; ENST00000611967; ENST00000615296; ENST00000676494; ENST0000…	PCSK6	protein_coding	protein_coding	proprotein convertase subtilisin/kexin type 6 [Source:HGNC Symbol;Acc:HGNC:8569]	0.5441	2357	GO:0006508; GO:0016485; GO:0009100; GO:0016486; GO:0032902; GO:0032940; GO:0051004; GO:0007354; GO:0007368; GO:0030510	GO:0008236; GO:0004252; GO:0008233; GO:0016787; GO:0005515; GO:0004175; GO:0008201; GO:0048406	GO:0005615; GO:0016020; GO:0005783; GO:0005576; GO:0012505; GO:0005886; GO:0009986; GO:0062023; GO:0005796	5046	TRUE	-0.187794	0.00680295	0.251954	chr15	101289784	101525202	235419	-	836.411	800.626	869.096	599.061	539.364	529.198	603.098	610.295	575.677	737.468	795.891	781.868	485.601	525.794	559.049	438.645	454.696	494.695	720.149	757.873	785.443	374.188	462.336	372.491	347.629	426.854	471.525	17.9793	17.0263
ENSG00000187801	ENST00000469416; ENST00000484445; ENST00000411995; ENST00000361584	ZFP69B	protein_coding	protein_coding	ZFP69 zinc finger protein B [Source:HGNC Symbol;Acc:HGNC:28053]	0.4459	2171	GO:0006355; GO:0006357; GO:0000122; GO:0007030	GO:0046872; GO:0003677; GO:0005515; GO:0000977; GO:0000981; GO:0001227	GO:0005634; GO:0005730	65243	TRUE	-0.475319	0.00681445	0.251954	chr1	40450102	40463718	13617	+	13.3613	34.7303	34.4895	26.1893	37.465	30.9797	34.788	33.7803	36.5323	30.2176	41.558	38.0231	36.5656	27.3591	27.103	31.0704	41.4222	30.5707	23.5339	21.7562	16.7283	24.1331	18.8351	30.7621	25.9604	33.6061	23.064	0.311817	0.80186
ENSG00000160703	ENST00000482180; ENST00000454811; ENST00000409265; ENST00000449394; ENST00000422249; ENST00000474751; ENST00000409109; ENST00000409991; ENST00000292199; ENST00000481860; ENST00000468765; ENST00000525863; ENST00000524562; ENST00000469103	NLRX1	protein_coding	protein_coding	NLR family member X1 [Source:HGNC Symbol;Acc:HGNC:29890]	0.6218	1910	GO:0002376; GO:0045087; GO:0035556; GO:0043124; GO:0010936; GO:0032688; GO:0032715; GO:0039536; GO:0045824; GO:0050728	GO:0005515; GO:0000166; GO:0005524	GO:0005886; GO:0005739; GO:0030054; GO:0016020; GO:0005741; GO:0005829	79671	TRUE	-0.143726	0.00694219	0.255922	chr11	119166568	119184016	17449	+	558.31	586.661	595.86	725.662	778.053	759.003	634.645	702.083	664.888	618.299	616.274	646.393	696.962	624.373	673.704	589.366	486.711	555.669	574.504	563.37	561.592	594.879	582.201	496.752	537.111	513.691	607.043	14.81	15.3958
ENSG00000100342	ENST00000426053; ENST00000319136; ENST00000422471; ENST00000475519; ENST00000439680; ENST00000427990; ENST00000438034; ENST00000397278; ENST00000433768; ENST00000431184	APOL1	protein_coding	protein_coding	apolipoprotein L1 [Source:HGNC Symbol;Acc:HGNC:618]	0.5309	1965	GO:0006869; GO:0042157; GO:0006629; GO:0008202; GO:0008203; GO:0045087; GO:0051838; GO:1902476	GO:0008289; GO:0005515; GO:0005254	GO:0005576; GO:0005615; GO:0034364; GO:0072562; GO:0005788; GO:0031224; GO:0034361	8542	TRUE	0.367284	0.00697251	0.256193	chr22	36253071	36267530	14460	+	892.342	985.59	811.818	936.269	955.795	909.061	837.733	830.814	864.25	894.598	931.508	788.708	1366.22	1517.45	1312.14	1285.87	1263.38	1366.71	991.192	929.787	921.924	2648.6	2832.68	2806.18	1691	1127.26	1113.24	23.0081	25.141
ENSG00000106804	ENST00000697921; ENST00000696279; ENST00000697922; ENST00000696280; ENST00000696281; ENST00000223642; ENST00000480188; ENST00000697923; ENST00000489802; ENST00000466280; ENST00000460578; ENST00000696284; ENST00000696285	C5	protein_coding	protein_coding	complement C5 [Source:HGNC Symbol;Acc:HGNC:1331]	0.4113	4817	GO:0010951; GO:0002376; GO:0045087; GO:0006955; GO:0006954; GO:0048584; GO:0060326; GO:0019835; GO:0006956; GO:0006957; GO:0006958; GO:0007186; GO:0006935; GO:0032722; GO:0007166; GO:0010575; GO:0001701; GO:0010760; GO:0045766	GO:0005515; GO:0004866; GO:0008009; GO:0005102	GO:0005576; GO:0005615; GO:0070062; GO:0005579	727	TRUE	0.309893	0.00699042	0.256193	chr9	120932987	121075195	142209	-	151.75	122.964	141.26	130.947	151.603	133.6	134.209	116.093	100.203	154.719	154.068	134.71	222.836	170.994	207.225	141.759	238.178	158.248	200.73	152.293	142.19	310.254	301.644	372.988	187.995	176.611	143.919	1.59612	1.27953
ENSG00000164054	ENST00000619810; ENST00000444115; ENST00000466424; ENST00000494854; ENST00000426002; ENST00000465449; ENST00000296444; ENST00000417962; ENST00000442747; ENST00000443308; ENST00000460758; ENST00000497863; ENST00000486344; ENST00000424965; ENST00000417841; ENST00000415268; ENST00000441507; ENST00000490864; ENST00000496408	SHISA5	protein_coding	protein_coding	shisa family member 5 [Source:HGNC Symbol;Acc:HGNC:30376]	0.5992	1360	GO:0006915; GO:0043123; GO:0042771; GO:0072332	GO:0005515; GO:0050699	GO:0005634; GO:0016020; GO:0016021; GO:0005783; GO:0005789; GO:0031965; GO:0005788; GO:0005635	51246	TRUE	0.360114	0.00703285	0.256996	chr3	48467798	48504826	37029	-	2401.21	2453.65	2804.29	2410.51	2453.52	2440.62	2161.56	2328.1	2304.66	2793.96	2899.94	2662.7	2898.65	2901.03	2563.18	2451.65	2568.18	2732.48	2869.75	2590.13	2671.74	5889.66	5152.67	5414.14	3621.02	2461.88	2553.64	89.4547	90.4324
ENSG00000171943	ENST00000617209; ENST00000367123; ENST00000412759; ENST00000613462; ENST00000304465	SRGAP2C	protein_coding	protein_coding	SLIT-ROBO Rho GTPase activating protein 2C [Source:HGNC Symbol;Acc:HGNC:30584]	0.5865	2026	GO:0007399; GO:2001224; GO:0021987; GO:1904861; GO:1904862; GO:0030336; GO:0021816; GO:0051490; GO:0061000	GO:0042803; GO:0046982	GO:0005737	653464	TRUE	0.22155	0.00710877	0.25873	chr1	121184811	121392874	208064	+	587.361	521.122	513.418	526.585	392.275	370.773	284.721	354.024	358.123	478.239	527.42	518.102	653.439	634.465	582.413	459.251	491.887	481.128	468.983	480.475	511.211	935.676	892.57	998.813	571.915	447.366	516.217	14.6885	12.8929
ENSG00000054654	ENST00000674003; ENST00000358025; ENST00000344113; ENST00000341472; ENST00000555002; ENST00000556725; ENST00000674144; ENST00000554584; ENST00000557005; ENST00000557060; ENST00000394768; ENST00000555323; ENST00000553308; ENST00000673869; ENST00000673797; ENST00000553455; ENST00000555612; ENST00000557024; ENST00000553289; ENST00000556342; ENST00000555241; ENST00000553801; ENST00000555022; ENST0000…	SYNE2	protein_coding	protein_coding	spectrin repeat containing nuclear envelope protein 2 [Source:HGNC Symbol;Acc:HGNC:17084]	0.4754	5276	GO:0051641; GO:0030335; GO:0007097; GO:0051642; GO:0031022; GO:0021817; GO:1902017	GO:0005515; GO:0003779; GO:0051015; GO:0140444	GO:0034993; GO:0005635; GO:0016021; GO:0005634; GO:0005737; GO:0016020; GO:0005886; GO:0005739; GO:0005856; GO:0005925; GO:0031965; GO:0070161; GO:0045111; GO:0005654; GO:0031981; GO:0016529; GO:0033017; GO:0030018; GO:0031258; GO:0005640; GO:0070062; GO:0031527; GO:0030016; GO:0110165	23224	TRUE	0.276663	0.00712158	0.25873	chr14	63761899	64226433	464535	+	24.8138	35.756	31.3655	33.8279	42.0106	16.458	65.9018	44.7361	53.3679	53.9509	54.622	59.7506	139.577	137.85	134.547	122.891	181.222	179.975	54.3327	84.7343	52.5745	179.711	148.588	174.513	225.443	187.182	184.66	0.238287	0.339698
ENSG00000108515	ENST00000519266; ENST00000520221; ENST00000522798; ENST00000522301; ENST00000521811; ENST00000323997; ENST00000518972; ENST00000571235; ENST00000519834; ENST00000522249; ENST00000521659; ENST00000519584; ENST00000519602; ENST00000519300; ENST00000518175; ENST00000522425; ENST00000522954	ENO3	protein_coding	protein_coding	enolase 3 [Source:HGNC Symbol;Acc:HGNC:3354]	0.5734	877	GO:0006096; GO:0021762; GO:0061621	GO:0000287; GO:0016829; GO:0004634; GO:0046872	GO:0000015; GO:0005737; GO:0005829; GO:0005886; GO:0005615; GO:0070062; GO:0016020	2027	TRUE	-0.43344	0.00726303	0.26264	chr17	4948092	4957131	9040	+	33.4031	26.2824	31.1873	20.7332	33.9799	30.9797	44.1901	33.7803	25.0508	40.6776	29.3947	26.073	39.8897	48.8555	32.9154	50.4894	20.7111	64.738	30.4556	28.6265	17.9231	25.3397	30.6421	26.2048	37.5978	36.4904	43.3602	1.92864	1.5013
ENSG00000153885	ENST00000587658; ENST00000587559; ENST00000588637; ENST00000590771; ENST00000589786; ENST00000284006; ENST00000683859; ENST00000588881; ENST00000590906; ENST00000430256; ENST00000592210; ENST00000590385; ENST00000592363	KCTD15	protein_coding	protein_coding	potassium channel tetramerization domain containing 15 [Source:HGNC Symbol;Acc:HGNC:23297]	0.6036	1450	GO:0051260	GO:0005515; GO:0042802	GO:0005634	79047	TRUE	-0.323887	0.00727111	0.26264	chr19	33795933	33815763	19831	+	268.18	174.59	281.053	99.3011	115.88	116.174	89.3205	73.9515	70.9771	292.878	263.538	306.358	140.722	160.246	134.547	77.6761	88.0219	148.358	278.254	209.546	234.195	149.625	115.822	96.8437	64.4534	71.0529	101.481	9.37065	6.03533
ENSG00000163808	ENST00000438321; ENST00000326047; ENST00000481166; ENST00000425755; ENST00000493134; ENST00000453693; ENST00000422209	KIF15	protein_coding	protein_coding	kinesin family member 15 [Source:HGNC Symbol;Acc:HGNC:17273]	0.4018	2834	GO:0007018; GO:1901673; GO:0000278	GO:0005524; GO:0003777; GO:0008017; GO:0000166; GO:0005515; GO:0016887; GO:0003774	GO:0005737; GO:0016020; GO:0005856; GO:0005874; GO:0005819; GO:0005829; GO:0005871; GO:0005873; GO:0005813	56992	TRUE	-0.5403	0.00732377	0.263521	chr3	44761721	44873376	111656	+	24.8138	15.0185	9.53965	25.0981	25.2672	31.9479	15.0434	13.6947	4.17512	18.5954	13.1769	17.382	38.7816	46.9013	31.9428	23.3028	41.4222	30.5708	9.69042	18.3209	8.36413	22.9264	18.5539	28.4834	21.4844	21.1238	28.5993	0.443614	0.26563
ENSG00000123908	ENST00000220592; ENST00000519980; ENST00000523609; ENST00000520628; ENST00000520412; ENST00000519347; ENST00000521325; ENST00000517293; ENST00000524328; ENST00000518019	AGO2	protein_coding	protein_coding	argonaute RISC catalytic component 2 [Source:HGNC Symbol;Acc:HGNC:3263]	0.5368	2390	GO:0006355; GO:0031047; GO:0090502; GO:0006412; GO:0006417; GO:0090305; GO:1900153; GO:0006413; GO:0060213; GO:0045944; GO:0045766; GO:0030422; GO:0045947; GO:0035278; GO:0031054; GO:0035196; GO:1901165; GO:0010501; GO:0070922; GO:0035279; GO:0009791; GO:0010586; GO:0010628; GO:0035194; GO:0042985; GO:0090625	GO:0005515; GO:0003676; GO:0070551; GO:0035198; GO:0003723; GO:0003743; GO:0046872; GO:0016787; GO:0004519; GO:0004518; GO:0000340; GO:0004521; GO:0003727; GO:0008022; GO:0003725; GO:0035197; GO:0000993; GO:0016891; GO:0001046; GO:0003729; GO:0090624; GO:0098808	GO:0016442; GO:0005737; GO:0005634; GO:0016020; GO:0005829; GO:1990904; GO:0036464; GO:0000932; GO:0005654; GO:0005845; GO:0070578; GO:0005844; GO:0070062; GO:0030425	27161	TRUE	-0.120573	0.00733755	0.263521	chr8	140520156	140635633	115478	-	949.603	906.744	979.646	690.743	660.431	586.678	880.043	770.557	837.112	1054.04	1127.13	1075.51	739.068	751.398	715.327	783.557	916.464	855.082	1065.95	1014.52	926.028	696.237	620.996	626.636	797.61	860.315	786.02	20.1306	19.0167
ENSG00000198087	ENST00000359314; ENST00000477159; ENST00000463175; ENST00000479857; ENST00000486693	CD2AP	protein_coding	protein_coding	CD2 associated protein [Source:HGNC Symbol;Acc:HGNC:14258]	0.3499	1536	GO:0051301; GO:0007049; GO:0016477; GO:0007015; GO:0007165; GO:0065003; GO:0050714; GO:0006930; GO:0051058; GO:0016050; GO:0032905; GO:0032911; GO:0043161; GO:0048259; GO:0098609; GO:1900182; GO:2000249	GO:0005515; GO:0017124; GO:0042802; GO:0045296; GO:0005200; GO:0005172; GO:0008013; GO:0008022; GO:0044877	GO:0005737; GO:0005886; GO:0001650; GO:0042995; GO:0005856; GO:0070161; GO:0034451; GO:0001726; GO:0031252; GO:0070062; GO:0031941; GO:0015629; GO:0030424; GO:0030425; GO:0031982; GO:0005911; GO:0030139; GO:0032991; GO:0048471	23607	TRUE	0.274462	0.007376	0.264145	chr6	47477789	47627263	149475	+	589.804	564.133	565.039	700.564	756.271	668	588.575	617.176	656.538	563.675	574.717	592.074	723.556	752.375	767.596	641.084	864.688	658.17	632.646	549.628	590.268	1197	954.968	1509.62	768.964	826.709	654.094	19.4549	18.4094
ENSG00000181381	ENST00000510590; ENST00000682922; ENST00000511577; ENST00000513103; ENST00000505890; ENST00000514580; ENST00000503190; ENST00000505863; ENST00000504793; ENST00000505696; ENST00000514748; ENST00000515088; ENST00000513901; ENST00000512371; ENST00000505150; ENST00000512958	DDX60L	protein_coding	protein_coding	DExD/H-box 60 like [Source:HGNC Symbol;Acc:HGNC:26429]	0.401	2062	GO:0051607	GO:0005524; GO:0003676; GO:0000166; GO:0003723; GO:0016787; GO:0003724; GO:0004386; GO:0016887; GO:0003727; GO:0003725	GO:0005737	91351	TRUE	0.548313	0.00743413	0.265468	chr4	168356735	168537786	181052	-	2392.62	2136.99	2154.13	2663.67	2551.98	2084.35	3380.75	2770.9	3308.79	2192.92	2451.93	2486.71	2722.77	2502.2	2584.47	3383.76	4509.84	2946.91	2310.47	2123.88	2583.32	7503.38	5588.29	8786.17	5213.6	4194.65	3137.07	58.7892	51.9474
ENSG00000124074	ENST00000243878; ENST00000602942; ENST00000602644; ENST00000602415; ENST00000602642; ENST00000602409; ENST00000602531	ENKD1	protein_coding	protein_coding	enkurin domain containing 1 [Source:HGNC Symbol;Acc:HGNC:25246]	0.6469	932	GO:0000132; GO:0044458; GO:1905515	GO:0005515; GO:0008017; GO:0043014	GO:0005814; GO:0005813; GO:0036064; GO:0005881; GO:0015630; GO:0097546; GO:0097731	84080	TRUE	-0.294341	0.00745905	0.265601	chr16	67662945	67667265	4321	-	77.3044	84.4792	76.3169	93.845	80.1578	83.258	80.8586	76.6906	75.1522	99.9506	84.1296	107.551	96.4002	101.619	97.7645	89.3274	46.6	90.8131	95.5199	79.0091	70.4976	85.6723	82.6494	61.5242	57.2919	66.2519	86.7205	4.19972	4.5405
ENSG00000236104	ENST00000418724; ENST00000431845; ENST00000441117	ZBTB22	protein_coding	protein_coding	zinc finger and BTB domain containing 22 [Source:HGNC Symbol;Acc:HGNC:13085]	0.5978	1962	GO:0006357	GO:0005515; GO:0046872; GO:0003677; GO:0000977; GO:0000981; GO:1990837	GO:0005634; GO:0000785	9278	TRUE	-0.173176	0.00760577	0.269552	chr6	33314406	33317942	3537	-	408.473	452.433	443.96	391.748	382.492	418.226	462.586	529.53	475.964	432.345	404.43	405.218	490.865	476.83	468.495	516.546	704.177	636.591	351.624	444.283	364.437	374.062	460.195	419.276	469.972	518.493	559.07	10.5481	11.5586
ENSG00000151474	ENST00000357447; ENST00000475325; ENST00000495956; ENST00000264546; ENST00000632570; ENST00000632314; ENST00000492155; ENST00000342409; ENST00000477221; ENST00000650014; ENST00000650137; ENST00000640906; ENST00000649155; ENST00000649246; ENST00000649099; ENST00000648400; ENST00000649947; ENST00000649423; ENST00000648761; ENST00000493380; ENST00000475141	FRMD4A	protein_coding	protein_coding	FERM domain containing 4A [Source:HGNC Symbol;Acc:HGNC:25491]	0.5259	1262	GO:0050714; GO:0050709; GO:0090162	GO:0030674	GO:0005856; GO:0005737; GO:0005912; GO:0070161; GO:0005923	55691	TRUE	0.108736	0.00761301	0.269552	chr10	13643706	14462142	818437	-	1445.88	1697.09	1423.61	839.15	871.401	941.009	1284.47	1271.78	1399.71	1513.21	1499.13	1412.29	688.097	656.618	702.742	1094.26	1014.85	1126.62	1400.96	1573.31	1635.78	757.777	790.231	821.463	1124.35	1185.81	1135.67	58.0476	67.4056
ENSG00000187210	ENST00000488136; ENST00000442371; ENST00000444201; ENST00000376730; ENST00000480311; ENST00000648797	GCNT1	protein_coding	protein_coding	glucosaminyl (N-acetyl) transferase 1 [Source:HGNC Symbol;Acc:HGNC:4203]	0.425	3491	GO:0006486; GO:0016266; GO:0009101; GO:0050901; GO:0060352; GO:0016268; GO:0032868; GO:0048729; GO:0060993; GO:1903238	GO:0016757; GO:0016740; GO:0005515; GO:0008375; GO:0003829	GO:0016020; GO:0016021; GO:0005794; GO:0000139; GO:0005802; GO:0031985; GO:0005615	2650	TRUE	0.195355	0.00768776	0.271432	chr9	76419850	76651203	231354	+	225.233	216.83	236.289	174.596	175.127	191.687	260.439	252.896	257.814	218.497	202.722	235.744	163.991	166.109	160.682	174.771	227.822	208.6	243.645	222.142	242.56	201.511	218.177	230.146	227.377	194.998	195.582	3.26884	3.11329
ENSG00000164327	ENST00000357387; ENST00000511516; ENST00000296782; ENST00000505927; ENST00000503698; ENST00000509567; ENST00000515846; ENST00000510711; ENST00000513566; ENST00000514735	RICTOR	protein_coding	protein_coding	RPTOR independent companion of MTOR complex 2 [Source:HGNC Symbol;Acc:HGNC:28611]	0.3823	3259	GO:0071902; GO:0007154; GO:0051716; GO:0031929; GO:0032956; GO:0009792; GO:0032008; GO:0043066; GO:0031532; GO:0031669; GO:0018105; GO:0051897; GO:0051896; GO:0030307; GO:0007010; GO:0016310; GO:0038203; GO:0001932; GO:0010468; GO:0030838; GO:0033135; GO:0043087; GO:0050727; GO:0050731; GO:2000114	GO:0005515; GO:0060090; GO:0019901; GO:0043539; GO:0043022	GO:0031932; GO:0005829	253260	TRUE	0.315301	0.00773027	0.272166	chr5	38937920	39074399	136480	-	608.087	566.91	508.498	512.874	448.184	411.751	586.977	460.725	553.205	570.916	659.86	621.406	577.734	527.64	535.286	599.076	797.377	585.34	560.66	547.339	560.396	944.807	764.796	1142.76	918.46	869.916	623.655	9.4535	8.71926
ENSG00000100600	ENST00000555699; ENST00000334869; ENST00000555169; ENST00000557434; ENST00000393218; ENST00000557609; ENST00000556790; ENST00000557725; ENST00000556097; ENST00000554189; ENST00000553802; ENST00000557694; ENST00000554397; ENST00000554919; ENST00000554080; ENST00000553371; ENST00000557315; ENST00000553918; ENST00000557034	LGMN	protein_coding	protein_coding	legumain [Source:HGNC Symbol;Acc:HGNC:9472]	0.536	936	GO:0006508; GO:0010629; GO:0051603; GO:1904646; GO:0008284; GO:0042359; GO:0019886; GO:0003014; GO:1900273; GO:0007613; GO:0043524; GO:0071277; GO:0090026; GO:0008306; GO:0032801; GO:0097202; GO:0006624; GO:0010447; GO:0035729; GO:0045931; GO:0097061; GO:0097264; GO:1901185; GO:2001028; GO:0040015	GO:0008233; GO:0008234; GO:0016787; GO:0004197; GO:0048156	GO:0110165; GO:0005764; GO:0070062; GO:0005737; GO:0043202; GO:0048471; GO:0005576; GO:0036021; GO:0005770; GO:0045177	5641	TRUE	0.159089	0.00776296	0.272552	chr14	92703807	92748679	44873	-	3757.37	3856.01	3938.3	2734.61	2823.94	2914.03	4171.74	4362.23	4344.21	3547.09	3296.26	3402.53	2750.17	2522.9	2700.62	3877	3759.06	4385.11	3470.56	3861.17	3448.41	3908.35	3181.91	3274.46	4442.8	3830.13	4080.48	203.212	206.32
ENSG00000154451	ENST00000370459; ENST00000481145; ENST00000471171; ENST00000490568; ENST00000443807	GBP5	protein_coding	protein_coding	guanylate binding protein 5 [Source:HGNC Symbol;Acc:HGNC:19895]	0.4135	3299	GO:0050896; GO:0002376; GO:0006954; GO:0032731; GO:0071346; GO:1900227; GO:0051289; GO:0045089; GO:0034067; GO:1900017; GO:0032741; GO:0009617	GO:0005525; GO:0003924; GO:0000166; GO:0016787; GO:0042803; GO:0005515; GO:0042802	GO:0005737; GO:0016020; GO:0005794; GO:0031410; GO:0000139; GO:0048471	115362	TRUE	0.456815	0.00791509	0.277116	chr1	89256189	89272860	16672	-	1831.45	1780.49	1585.97	1788.21	1434.11	1385.34	1274.92	1250.76	1335.73	1489.65	1442.41	1458.93	3215.54	3639.73	2962.94	3167.24	3888.5	3791.65	1724.88	1621.4	1470.9	6061.01	7741.47	7691.56	5702.75	3548.74	2545.29	28.1271	27.0524
ENSG00000064692	ENST00000514467; ENST00000510658; ENST00000506272; ENST00000508681; ENST00000509154; ENST00000512385; ENST00000542191; ENST00000514497; ENST00000261367; ENST00000510003; ENST00000509023; ENST00000261368; ENST00000508017; ENST00000509652; ENST00000395466; ENST00000395469; ENST00000512146; ENST00000515215; ENST00000513719	SNCAIP	protein_coding	protein_coding	synuclein alpha interacting protein [Source:HGNC Symbol;Acc:HGNC:11139]	0.484	2056	GO:0090083; GO:0042417; GO:0046928; GO:0008219	GO:0005515; GO:0031625; GO:0042802	GO:0005654; GO:0036464; GO:0005737; GO:0042734; GO:0005829; GO:0043025; GO:0008021	9627	TRUE	0.922896	0.00799196	0.279029	chr5	122311354	122464219	152866	+	2.86313	2.81597	6.60449	4.97193	7.84152	6.77681	4.70108	9.12982	5.2189	3.48665	3.04083	4.3455	12.1885	4.88555	7.74373	2.91285	10.3555	4.4957	8.30608	4.58024	14.3385	18.0998	15.1805	12.5327	4.47593	4.80087	10.1481	0.0705552	0.0686523
ENSG00000037637	ENST00000375592; ENST00000456164; ENST00000444116; ENST00000478089	FBXO42	protein_coding	protein_coding	F-box protein 42 [Source:HGNC Symbol;Acc:HGNC:29249]	0.489	2811		GO:0005515; GO:1990756	GO:0019005	54455	TRUE	-0.123931	0.00804547	0.27952	chr1	16246840	16352480	105641	-	982.053	933.964	1073.58	606.346	595.085	578.933	597.978	614.437	629.4	913.502	915.289	894.086	702.502	702.542	694.999	619.466	812.911	755.277	901.209	818.718	866.285	622.635	625.494	624.357	593.508	693.245	672.545	17.7005	16.654
ENSG00000198796	ENST00000361673; ENST00000589204; ENST00000587842; ENST00000587399; ENST00000590662; ENST00000590642	ALPK2	protein_coding	protein_coding	alpha kinase 2 [Source:HGNC Symbol;Acc:HGNC:20565]	0.4595	2402	GO:0006468; GO:0016310; GO:0010468; GO:0042981; GO:0030010; GO:0003007; GO:0055013; GO:0003308; GO:1905223	GO:0005524; GO:0004674; GO:0016301; GO:0016740; GO:0106310	GO:0016020; GO:0005886; GO:0016323	115701	TRUE	-0.711771	0.00805064	0.27952	chr18	58481247	58629091	147845	-	70.6239	37.5463	69.7127	0	0.87128	0	0	1.82596	3.13134	58.1108	79.0615	60.837	4.43219	19.5422	12.5835	6.79665	10.3555	24.2768	45.6834	58.398	41.8206	12.0665	8.43361	3.41801	4.47593	8.64156	4.61279	1.48967	0.783508
ENSG00000140280	ENST00000267838; ENST00000454181; ENST00000560491; ENST00000558126	LYSMD2	protein_coding	protein_coding	LysM domain containing 2 [Source:HGNC Symbol;Acc:HGNC:28571]	0.4454	1076		GO:0005515		256586	TRUE	0.466652	0.008101	0.280088	chr15	51723011	51751585	28575	-	75.3957	59.1354	66.7775	32.7367	45.3066	50.342	41.3695	39.2582	41.7512	84.8419	77.0343	87.9963	64.2668	91.8483	73.5654	63.1118	51.7777	70.1329	81.6764	61.8331	86.031	199.098	154.335	151.531	110.108	81.6148	49.8181	3.55014	2.75477
ENSG00000008517	ENST00000325568; ENST00000534507; ENST00000613483; ENST00000531965; ENST00000396887; ENST00000532086; ENST00000529699; ENST00000526464; ENST00000440815; ENST00000529550; ENST00000551122; ENST00000548807; ENST00000528163; ENST00000530890; ENST00000444393; ENST00000533097; ENST00000534748; ENST00000008180; ENST00000532247; ENST00000396890; ENST00000525228; ENST00000525643; ENST00000548652; ENST0000…	IL32	protein_coding	protein_coding	interleukin 32 [Source:HGNC Symbol;Acc:HGNC:16830]	0.5767	831	GO:0006955; GO:0007165; GO:0007155; GO:0006952	GO:0005515; GO:0005125	GO:0016020; GO:0005576; GO:0005615; GO:0005829	9235	TRUE	-0.370147	0.0081117	0.280088	chr16	3065297	3082192	16896	+	5.72626	4.69329	2.20145	2.18244	5.22768	4.84058	2.82065	5.47789	5.22035	70.8953	71.9663	64.096	268.148	316.583	182.945	200.016	233	323.69	48.4521	49.2376	34.6514	153.245	264.816	197.105	263.185	193.955	191.892	0.348748	0.282785
ENSG00000062598	ENST00000467800; ENST00000372176; ENST00000290246; ENST00000452857; ENST00000396391; ENST00000352077; ENST00000464448; ENST00000425546; ENST00000462491; ENST00000481852; ENST00000488853; ENST00000450812; ENST00000480042; ENST00000469801; ENST00000460474; ENST00000497412; ENST00000487583; ENST00000462593	ELMO2	protein_coding	protein_coding	engulfment and cell motility 2 [Source:HGNC Symbol;Acc:HGNC:17233]	0.5085	1632	GO:0098609; GO:0016477; GO:0007010; GO:0006915; GO:0006909; GO:0007015; GO:0060326; GO:0048870	GO:0017124; GO:0005515; GO:0030971	GO:0016020; GO:0016021; GO:0005737; GO:0005829	63916	TRUE	-0.089251	0.0081927	0.281199	chr20	46366050	46432985	66936	-	1858.17	1802.22	1905.36	1708.85	1725.14	1669.03	1783.59	1867.96	1771.3	1894.41	1834.63	1767.53	1790.61	1826.21	1769.44	1811.79	1724.2	1862.11	1719.36	1629.42	1713.45	1592.78	1814.07	1636.09	1665.94	1791.68	1796.22	57.6869	55.3526
ENSG00000105520	ENST00000251473; ENST00000591329; ENST00000586431; ENST00000688289; ENST00000586380; ENST00000591608; ENST00000588196; ENST00000587801; ENST00000588360	PLPPR2	protein_coding	protein_coding	phospholipid phosphatase related 2 [Source:HGNC Symbol;Acc:HGNC:29566]	0.6406	1315	GO:0006644; GO:0007165; GO:0046839	GO:0008195; GO:0005515; GO:0042577	GO:0016020; GO:0016021; GO:0005887	64748	TRUE	-0.173262	0.00820686	0.281199	chr19	11355386	11365698	10313	+	511.545	540.667	582.284	506.327	562.847	532.464	494.555	542.311	487.445	564.838	551.404	552.964	509.702	532.525	468.495	471.881	585.088	490.031	509.439	603.446	537.694	430.774	467.784	348.638	391.197	425.357	461.279	19.7092	20.6089
ENSG00000020577	ENST00000673751; ENST00000554335; ENST00000673833; ENST00000251091; ENST00000392067; ENST00000631086; ENST00000555112; ENST00000555091; ENST00000557692; ENST00000557013; ENST00000554587; ENST00000555192; ENST00000556069; ENST00000553988; ENST00000555719	SAMD4A	protein_coding	protein_coding	sterile alpha motif domain containing 4A [Source:HGNC Symbol;Acc:HGNC:23023]	0.5235	2644	GO:0006417; GO:0017148; GO:0043488; GO:0000289; GO:0045727	GO:0005515; GO:0003723; GO:0030371; GO:0003729	GO:0005737; GO:0005829; GO:0001650; GO:0042995; GO:0030425; GO:0030054; GO:0043005; GO:0045202; GO:0000932	23034	TRUE	0.109245	0.00821118	0.281199	chr14	54566117	54793315	227199	+	835.079	889.847	877.302	635.123	622.109	686.394	740.891	737.689	707.684	891.006	862.582	853.89	677.019	629.259	670.8	782.586	766.31	754.377	888.751	916.081	869.869	783.116	764.377	783.864	851.322	764.298	785.097	16.0021	16.8696
ENSG00000130517	ENST00000604499; ENST00000269919; ENST00000595066; ENST00000252813; ENST00000596962; ENST00000600283; ENST00000597431; ENST00000597663; ENST00000595552	PGPEP1	protein_coding	protein_coding	pyroglutamyl-peptidase I [Source:HGNC Symbol;Acc:HGNC:13568]	0.5684	1555	GO:0006508; GO:0030163	GO:0008233; GO:0008234; GO:0016787; GO:0016920; GO:0005515	GO:0005737; GO:0005829	54858	TRUE	-0.105217	0.0083038	0.282683	chr19	18340598	18369950	29353	+	1926.88	2156.1	2075.45	1229.65	1338.82	1294.37	1690.47	1741.97	1688.83	1898.42	1934.12	1956.56	1074.06	1115.39	1185.37	1531.19	1392.82	1565.4	1795.49	1968.17	1889.84	938.775	1026.96	998.506	1334.72	1388.41	1534.39	62.7822	69.5004
ENSG00000138246	ENST00000260818; ENST00000650455; ENST00000486798; ENST00000471925; ENST00000464766; ENST00000506813; ENST00000513822; ENST00000463038; ENST00000509279	DNAJC13	protein_coding	protein_coding	DnaJ heat shock protein family (Hsp40) member C13 [Source:HGNC Symbol;Acc:HGNC:30343]	0.4051	2482	GO:0015031; GO:0007032; GO:2000641; GO:0001649; GO:0006898; GO:1902954	GO:0005515	GO:0016020; GO:0005765; GO:0005769; GO:0043231; GO:0005829; GO:0005768; GO:0010008; GO:0031901; GO:0005886; GO:0070062; GO:0071203; GO:0030667; GO:0035577; GO:0016021	23317	TRUE	0.141612	0.00833299	0.282683	chr3	132417502	132539032	121531	+	2183.62	2150.46	1947.19	2061.32	2183.43	2040.79	2049.67	1930.05	2070.86	2044.33	1958.29	2096.71	2054.05	1921.98	1988.2	2052.59	2236.8	1913.37	1986.54	2014.16	2085.05	2612.39	2354.66	2710.49	2294.36	2082.62	2079.45	44.5745	43.429
ENSG00000110852	ENST00000228438; ENST00000538152; ENST00000540743; ENST00000539028	CLEC2B	protein_coding	protein_coding	C-type lectin domain family 2 member B [Source:HGNC Symbol;Acc:HGNC:2053]	0.3549	1033		GO:0030246; GO:0005515; GO:0042802	GO:0016020; GO:0016021; GO:0009897; GO:0005886; GO:0005887	9976	TRUE	0.242511	0.00833453	0.282683	chr12	9852369	9869386	17018	-	262.454	230.91	256.836	286.991	297.978	355.299	249.157	264.765	264.076	232.444	256.443	268.334	341.279	342.965	329.108	321.384	362.444	300.312	287.944	238.172	297.524	509.206	376.42	585.62	345.542	359.105	304.444	12.8725	11.2045
ENSG00000107036	ENST00000251879; ENST00000414202; ENST00000418622; ENST00000545641; ENST00000276898; ENST00000545243; ENST00000490816	RIC1	protein_coding	protein_coding	RIC1 homolog, RAB6A GEF complex partner 1 [Source:HGNC Symbol;Acc:HGNC:17686]	0.4404	4101	GO:0006886; GO:0043547; GO:0042147; GO:0042177; GO:0003330; GO:1904888	GO:0005085; GO:0005515; GO:0031267	GO:0005737; GO:0016020; GO:0032991; GO:0005829; GO:0000139; GO:0034066; GO:0032588	57589	TRUE	0.125856	0.00834471	0.282683	chr9	5629025	5776557	147533	+	619.39	614.821	613.104	482.32	504.471	503.42	570.711	545.051	538.591	593.893	635.533	614.888	552.916	472.921	505.278	493.243	517.777	549.375	707.4	638.944	629.7	608.152	563.085	611.824	565.757	537.697	537.852	7.65219	7.51464
ENSG00000141337	ENST00000448504; ENST00000578726; ENST00000621439; ENST00000452479; ENST00000582154; ENST00000581032; ENST00000578554; ENST00000590690	ARSG	protein_coding	protein_coding	arylsulfatase G [Source:HGNC Symbol;Acc:HGNC:24102]	0.5211	1672	GO:0006790	GO:0008484; GO:0046872; GO:0016787; GO:0004065; GO:0033889	GO:0005615; GO:0005764; GO:0005788; GO:0005783	22901	TRUE	-0.279272	0.00837736	0.282943	chr17	68259182	68422731	163550	+	98.3008	69.7579	73.3828	85.1153	113.216	121.014	80.6375	97.798	104.903	102.275	72.9798	67.3552	124.054	148.547	142.297	121.46	134.622	122.194	49.556	74.1289	71.6018	114.632	111.54	84.2152	102.341	115.397	126.684	2.97874	2.09125
ENSG00000125351	ENST00000276201; ENST00000345865; ENST00000478840	UPF3B	protein_coding	protein_coding	UPF3B regulator of nonsense mediated mRNA decay [Source:HGNC Symbol;Acc:HGNC:20439]	0.4003	1809	GO:0000184; GO:0051028; GO:0045727; GO:0007420; GO:0031175; GO:0045666	GO:0003676; GO:0003723; GO:0005515; GO:0003729	GO:0005634; GO:0005737; GO:0005654; GO:0005730; GO:0005829; GO:0034451; GO:0035145; GO:0043025	65109	TRUE	-0.158211	0.00839754	0.282943	chrX	119834022	119852998	18977	-	281.541	221.523	299.398	233.521	230.889	289.466	223.771	239.201	227.545	277.77	290.906	322.653	274.796	252.095	286.518	273.808	310.666	274.237	285.175	262.219	244.95	258.223	226.583	258.63	255.128	248.685	258.316	7.88525	6.13805
ENSG00000171316	ENST00000423902; ENST00000695848; ENST00000695849; ENST00000695853; ENST00000526846; ENST00000700671; ENST00000524602; ENST00000525508; ENST00000527825; ENST00000527900; ENST00000527921; ENST00000529472; ENST00000695850; ENST00000531695; ENST00000618450; ENST00000695851; ENST00000532149; ENST00000528280; ENST00000695852	CHD7	protein_coding	protein_coding	chromodomain helicase DNA binding protein 7 [Source:HGNC Symbol;Acc:HGNC:20626]	0.4817	3015	GO:0006325; GO:0006364; GO:0006338; GO:0010468; GO:0042472; GO:0007417; GO:0062009; GO:0003007; GO:0006355; GO:0001501; GO:0001701; GO:0060041; GO:0021545; GO:0043009; GO:0048806; GO:0060324; GO:0030217; GO:0060173; GO:0050890; GO:0001568; GO:0001974; GO:0003222; GO:0003226; GO:0006366; GO:0007512; GO:0007605; GO:0007626; GO:0007628; GO:0008015; GO:0009617; GO:0010880; GO:0021553; GO:0021772; GO:…	GO:0005515; GO:0005524; GO:0140658; GO:0000166; GO:0003677; GO:0016787; GO:0004386; GO:0003682; GO:0042393; GO:0016887; GO:0000978; GO:1990841	GO:0005634; GO:0005654; GO:0005730; GO:0000785	55636	TRUE	-0.150378	0.00842858	0.283185	chr8	60678740	60868028	189289	+	255.773	235.603	283.989	402.814	358.968	370.788	232.234	302.197	329.836	312.637	315.233	310.704	387.817	384.005	380.411	314.588	393.511	361.455	293.483	311.463	285.575	341.482	303.619	322.432	316.001	331.259	338.64	4.29812	3.9169
ENSG00000277443	ENST00000612661	MARCKS	protein_coding	protein_coding	myristoylated alanine rich protein kinase C substrate [Source:HGNC Symbol;Acc:HGNC:6759]	0.4383	4296	GO:0007015; GO:0007417; GO:0006915; GO:0007005; GO:0021915; GO:0022008; GO:0034976; GO:0051017; GO:0051764	GO:0005516; GO:0003779; GO:0051015; GO:0005080; GO:0042802	GO:0005737; GO:0016020; GO:0005856; GO:0005925; GO:0005886; GO:0070062; GO:0015629; GO:0032432; GO:0005813; GO:0005938; GO:0042585; GO:0043226	4082	TRUE	0.232177	0.00846261	0.283185	chr6	113857345	113863475	6131	+	1548.95	1254.98	1373.71	372.107	312.79	426.939	607.38	510.357	554.248	1624.78	1357.22	1744.72	872.034	970.27	914.727	768.022	895.755	936.903	1641.83	1688.96	1534.22	1400.92	1039.86	1559.75	1080.49	897.762	858.902	18.2678	14.6428
ENSG00000102524	ENST00000486502; ENST00000430559; ENST00000375887; ENST00000542136; ENST00000479435; ENST00000493765	TNFSF13B	protein_coding	protein_coding	TNF superfamily member 13b [Source:HGNC Symbol;Acc:HGNC:11929]	0.4346	1204	GO:0006955; GO:0002376; GO:0007154; GO:0023052; GO:0007165; GO:0030890; GO:0001782; GO:0002467; GO:0002636; GO:0030183; GO:0031295; GO:0031296; GO:0033209; GO:0042098; GO:0042100; GO:0042102; GO:0050776	GO:0005164; GO:0005515; GO:0005125; GO:0005102; GO:0048018	GO:0016020; GO:0005737; GO:0016021; GO:0043231; GO:0005886; GO:0005576; GO:0005925; GO:0005615; GO:0048471	10673	TRUE	0.476477	0.0084725	0.283185	chr13	108251240	108308484	57245	+	566.899	429.905	480.652	307.724	212.592	233.316	377.027	330.499	379.936	642.706	508.832	618.147	696.963	745.535	686.288	593.251	714.534	729.202	573.12	577.11	641.648	1695.35	1345.16	1980.17	1076.91	669.241	564.606	23.8556	17.8976
ENSG00000188921	ENST00000495827; ENST00000488436	HACD4	protein_coding	protein_coding	3-hydroxyacyl-CoA dehydratase 4 [Source:HGNC Symbol;Acc:HGNC:20920]	0.3706	4702	GO:0006629; GO:0006631; GO:0006633; GO:0030497; GO:0042761; GO:0030148	GO:0016829; GO:0005515; GO:0019899; GO:0018812; GO:0102158; GO:0102343; GO:0102344; GO:0102345	GO:0016020; GO:0016021; GO:0005783; GO:0005789; GO:0030176	401494	TRUE	0.227495	0.00860509	0.286774	chr9	20999509	21031640	32132	-	224.518	238.655	233.931	564.897	537.58	591.819	394.342	437.255	341.316	290.554	263.845	276.475	587.687	565.747	588.382	430.512	452.853	400.597	296.814	279.053	282.816	902.575	666.251	992.363	461.868	424.396	425.707	2.41925	2.54411
ENSG00000171631	ENST00000393592; ENST00000540342; ENST00000679753; ENST00000542092; ENST00000349767; ENST00000618468; ENST00000393591; ENST00000393590; ENST00000540124; ENST00000680915; ENST00000536225; ENST00000535931; ENST00000544437; ENST00000680955; ENST00000538328; ENST00000680825	P2RY6	protein_coding	protein_coding	pyrimidinergic receptor P2Y6 [Source:HGNC Symbol;Acc:HGNC:8543]	0.5814	2506	GO:0007186; GO:1904707; GO:0007165; GO:0035589; GO:0070374; GO:0006909; GO:0007200; GO:0007202; GO:0031587; GO:0032962; GO:0071415; GO:1905835; GO:0014911; GO:0030321; GO:0071380; GO:0071407	GO:0004930; GO:0005515; GO:0045028; GO:0038023; GO:0045030; GO:0001621; GO:0045029	GO:0016021; GO:0016020; GO:0005886; GO:0005887; GO:0016323; GO:0016324	5031	TRUE	0.336648	0.00863879	0.286774	chr11	73264498	73305103	40606	+	56.3082	60.543	37.7917	41.1697	33.9969	32.0347	54.5407	38.3472	45.1144	96.7994	84.1352	98.2484	116.021	126.047	109.386	75.7761	67.311	98.9156	130.142	148.868	106.356	141.186	128.216	118.5	163.303	98.7954	78.4175	1.13842	1.21097
ENSG00000084444	ENST00000197268; ENST00000416494; ENST00000537625; ENST00000535974; ENST00000541950; ENST00000540455	FAM234B	protein_coding	protein_coding	family with sequence similarity 234 member B [Source:HGNC Symbol;Acc:HGNC:29288]	0.4775	2008			GO:0005737; GO:0016020; GO:0016021; GO:0005794; GO:0005856	57613	TRUE	0.194303	0.00864852	0.286774	chr12	13044381	13142521	98141	+	149.052	194.302	182.145	202.967	203.047	176.197	200.266	185.404	199.362	173.171	178.396	175.993	154.019	185.543	180.042	182.538	201.933	173.534	182.734	195.883	210.298	209.775	206.587	223.688	233.643	169.93	190.047	3.76085	4.85024
ENSG00000135451	ENST00000549275; ENST00000551245; ENST00000380327; ENST00000548311; ENST00000549891; ENST00000257909; ENST00000550346; ENST00000550709; ENST00000546735; ENST00000549534; ENST00000546776; ENST00000551192; ENST00000547807; ENST00000551567; ENST00000548817; ENST00000547923	TROAP	protein_coding	protein_coding	trophinin associated protein [Source:HGNC Symbol;Acc:HGNC:12327]	0.579	1092	GO:0007155	GO:0005515	GO:0005737	10024	TRUE	-0.906815	0.00868943	0.28737	chr12	49323236	49331731	8496	+	11.4525	8.44792	7.70509	12.0034	8.7128	18.3942	1.05475	3.65193	7.30647	10.46	7.09526	5.43187	15.5127	9.77471	11.6156	12.0757	0	20.6802	6.92173	3.43517	5.97437	5.81316	4.77905	9.1147	2.68556	4.80086	11.0707	0.531361	0.387772
ENSG00000002726	ENST00000493429; ENST00000467291; ENST00000460213; ENST00000416793; ENST00000360937; ENST00000483043; ENST00000480582	AOC1	protein_coding	protein_coding	amine oxidase copper containing 1 [Source:HGNC Symbol;Acc:HGNC:80]	0.5996	2037	GO:0009308; GO:0046677; GO:0071504; GO:0071280; GO:0071420; GO:0009445; GO:0035874; GO:0097185	GO:0005507; GO:0008131; GO:0048038; GO:0046872; GO:0016491; GO:0008270; GO:0005509; GO:0042803; GO:0005515; GO:0008201; GO:0044877; GO:0052597; GO:0052598; GO:0052599; GO:0052600	GO:0005886; GO:0005576; GO:0005615; GO:0005777; GO:0005923; GO:0070062; GO:0035580	26	TRUE	0.142475	0.00873555	0.288135	chr7	150824627	150861504	36878	+	823.626	1122.63	808.301	1202.53	1335.67	1238.22	286.766	350.585	304.784	806.579	755.139	669.207	1067.05	1002.52	1013.46	235.941	217.466	276.036	797.382	816.427	877.039	1043.75	1238.33	1126.81	266.765	247.725	298.909	20.4857	27.6247
ENSG00000167461	ENST00000300935; ENST00000590899; ENST00000588105; ENST00000587156; ENST00000586682; ENST00000589697; ENST00000592971	RAB8A	protein_coding	protein_coding	RAB8A, member RAS oncogene family [Source:HGNC Symbol;Acc:HGNC:7007]	0.5253	1084	GO:0015031; GO:0006914; GO:0030030; GO:0007409; GO:0032869; GO:0032880; GO:0048169; GO:0051223; GO:0060271; GO:0061512; GO:0072659; GO:0098887; GO:0098969; GO:0099003; GO:0009306; GO:0032456; GO:0007030; GO:0006904; GO:0010506; GO:0017157; GO:0048210	GO:0005525; GO:0003924; GO:0000166; GO:0016787; GO:0005515; GO:0019901; GO:1990782; GO:0031267; GO:0019003; GO:0031489	GO:0005737; GO:0016020; GO:0005794; GO:0031410; GO:0005886; GO:0005814; GO:0005929; GO:0042995; GO:0005768; GO:0005856; GO:0030496; GO:0055038; GO:0030670; GO:0014069; GO:0030140; GO:0030425; GO:0036064; GO:0043005; GO:0043025; GO:0043197; GO:0045202; GO:0055037; GO:0060170; GO:0097546; GO:0097730; GO:0098978; GO:0045335; GO:0005813; GO:0043231; GO:0005829; GO:0070062; GO:0032588; GO:0000139; GO:…	4218	TRUE	0.15773	0.00880347	0.289613	chr19	16111889	16134234	22346	+	2423.16	2400.13	2464.53	2162.8	2083.23	2094.01	2266.04	2260.57	2257.7	2286.06	2311.03	2233.56	1944.63	1992.33	1917.54	2359.41	2138.42	2202.89	2360.27	2361.12	2374.19	2799.44	2493.82	2413.12	2640.79	2104.68	2105.24	113.257	110.983
ENSG00000131374	ENST00000253692; ENST00000696125; ENST00000429383; ENST00000414318; ENST00000446818; ENST00000429924; ENST00000465884; ENST00000415814; ENST00000452492; ENST00000412981; ENST00000428355; ENST00000425944; ENST00000430169; ENST00000445294; ENST00000414349; ENST00000443499; ENST00000443386; ENST00000497531; ENST00000444756; ENST00000507877; ENST00000446863; ENST00000434420; ENST00000486224; ENST0000…	TBC1D5	protein_coding	protein_coding	TBC1 domain family member 5 [Source:HGNC Symbol;Acc:HGNC:19166]	0.4458	1277	GO:0015031; GO:0006914; GO:0090630; GO:0016236; GO:0042147; GO:0042594; GO:0002092	GO:0005096; GO:0005515; GO:0044877; GO:1905394; GO:0035612	GO:0016020; GO:0005794; GO:0031410; GO:0043231; GO:0005768; GO:0010008; GO:0005776; GO:0005829; GO:0030122; GO:1990316; GO:0030904	9779	TRUE	-0.0694582	0.00895217	0.293734	chr3	17157162	18444817	1287656	-	1864.85	1839.77	1704.74	1874.72	1685.93	1593.52	1888.9	1782.61	1863.15	1863.03	1858.96	1907.67	2164.35	2134.99	2174.05	2139	2102.17	2144.45	1857.79	1840.11	1887.9	1992.18	2023.75	1978.55	2085.78	2059.75	1945.36	73.9885	72.214
ENSG00000140807	ENST00000564336; ENST00000268459; ENST00000566396	NKD1	protein_coding	protein_coding	NKD inhibitor of WNT signaling pathway 1 [Source:HGNC Symbol;Acc:HGNC:17045]	0.6037	6088	GO:0016055; GO:0030178; GO:0090090; GO:0045732; GO:2000096; GO:0001754; GO:0007525; GO:0090249; GO:1901231; GO:1901233	GO:0005509; GO:0046872; GO:0005515; GO:0030165	GO:0005737; GO:0016020; GO:0005886; GO:0000159	85407	TRUE	0.577801	0.00908629	0.297356	chr16	50548396	50649249	100854	+	16.2244	13.1412	6.97128	12.0035	19.4189	16.4579	35.7282	32.3025	32.3817	10.6055	5.06805	5.43187	14.4046	16.6109	16.4554	26.2156	10.3555	18.8954	9.69042	8.01541	11.9488	34.9929	25.582	25.0654	30.4363	27.8752	22.1414	0.135022	0.108195
ENSG00000257315	ENST00000550078	ZBED6	protein_coding	protein_coding	zinc finger BED-type containing 6 [Source:HGNC Symbol;Acc:HGNC:33273]	0.4083	11700	GO:0000122; GO:0060548; GO:0006357; GO:0045892; GO:0045787; GO:0051148	GO:0003677; GO:0046983; GO:0046872; GO:0000981; GO:0001227; GO:0000976	GO:0005634; GO:0005737; GO:0005654; GO:0005730; GO:0034451; GO:0000785	100381270	TRUE	-0.246478	0.00916684	0.299211	chr1	203795623	203854124	58502	+	421.85	378.25	311.655	370.599	334.955	328.476	331.574	309.977	369.171	374.472	447.907	451.137	467.35	387.176	466.341	472.819	616.616	356.761	314.838	382.421	325.7	316.976	316.542	464.914	426.228	398.952	443.555	1.82677	1.62048
ENSG00000143437	ENST00000358595; ENST00000471844; ENST00000354396; ENST00000515192; ENST00000505755; ENST00000510273; ENST00000478972; ENST00000512296; ENST00000468970; ENST00000497108; ENST00000505979; ENST00000504358	ARNT	protein_coding	protein_coding	aryl hydrocarbon receptor nuclear translocator [Source:HGNC Symbol;Acc:HGNC:700]	0.4833	1789	GO:0006355; GO:0030522; GO:0045944; GO:0006357; GO:0001938; GO:0010575; GO:0045821; GO:0030949; GO:0001666; GO:0043619; GO:0045648; GO:0001892; GO:0030154; GO:0033235; GO:0045893; GO:0046886	GO:0046983; GO:0003677; GO:0003700; GO:0042803; GO:0005515; GO:1990837; GO:0000978; GO:0000981; GO:0046982; GO:0061629; GO:0017162; GO:0043565; GO:0000987; GO:0004879	GO:0005634; GO:0005737; GO:0005654; GO:0016604; GO:0005667; GO:0034751; GO:0000785; GO:0090575	405	TRUE	-0.0907796	0.00924478	0.300972	chr1	150809713	150876708	66996	-	1060.32	1090.72	1051.93	964.641	1024.63	963.275	957.163	1096.98	1035.43	1109.92	1102.81	1041.83	1051.54	1077.28	1045.4	1065.13	1180.53	1142.81	1089.48	1054.6	1069.41	966.545	933.322	968.486	1028.57	1048.51	1077.14	30.0289	30.5599
ENSG00000180354	ENST00000324453; ENST00000409688; ENST00000434060; ENST00000324489	MTURN	protein_coding	protein_coding	maturin, neural progenitor differentiation regulator homolog [Source:HGNC Symbol;Acc:HGNC:25457]	0.4751	3191	GO:0032088; GO:0070374; GO:0046330; GO:0045654; GO:0023051	GO:0005515	GO:0005737	222166	TRUE	-0.218771	0.00936475	0.304088	chr7	30134986	30162762	27777	+	349.63	299.37	349.572	339.611	384.39	418.773	294.893	289.052	282.865	319.249	313.736	321.632	277.136	293.638	279.213	263.127	242.994	241.869	288.256	302.413	312.977	254.603	198.952	185.713	177.273	236.605	271.232	5.55128	4.70253
ENSG00000114302	ENST00000457914; ENST00000265563; ENST00000454963; ENST00000296446; ENST00000437821; ENST00000438535; ENST00000419216	PRKAR2A	protein_coding	protein_coding	protein kinase cAMP-dependent type II regulatory subunit alpha [Source:HGNC Symbol;Acc:HGNC:9391]	0.5068	1991	GO:0016310; GO:0050790; GO:0001932; GO:0035556; GO:2000480; GO:0007339	GO:0000166; GO:0016301; GO:0031625; GO:0005515; GO:0008603; GO:0030552; GO:0019904; GO:0034236; GO:0004862	GO:0005737; GO:0016020; GO:0032991; GO:0005886; GO:0005925; GO:0005952; GO:0005813; GO:0005930; GO:0005829; GO:0070062; GO:0044853; GO:0097546; GO:0031588	5576	TRUE	-0.085523	0.00942406	0.305223	chr3	48744597	48847874	103278	-	2124.9	1926.13	2119.18	2023.13	2069.29	2022.4	1977.28	1970.74	1970.51	2075.72	2304.46	2246.62	1894.76	1908.29	1859.46	1874.9	2040.04	1824.36	2273.1	2124.08	2162.72	1663.97	1743.94	1673.69	1774.25	1817.6	1778.69	54.0728	48.4912
ENSG00000179331	ENST00000320578	RAB39A	protein_coding	protein_coding	RAB39A, member RAS oncogene family [Source:HGNC Symbol;Acc:HGNC:16521]	0.4355	1885	GO:0015031; GO:0006914; GO:0032482; GO:0016192; GO:0090385; GO:0090383	GO:0005525; GO:0003924; GO:0000166; GO:0005515	GO:0016020; GO:0031410; GO:0005886; GO:0005764; GO:0030670; GO:0045335; GO:0005794; GO:0000139; GO:0005829	54734	TRUE	0.368701	0.00946255	0.305342	chr11	107928448	107963482	35035	+	77.3044	66.6447	65.6767	36.0103	38.3363	28.0754	50.7717	37.4323	42.795	81.3552	59.803	73.8735	70.9151	64.4893	67.7576	43.6928	67.311	65.6372	77.5234	62.9783	66.913	112.219	98.9544	124.188	96.68	77.774	52.5858	2.0778	1.77216
ENSG00000266074	ENST00000675386; ENST00000584436; ENST00000583828; ENST00000625166; ENST00000585224; ENST00000584330; ENST00000578541; ENST00000582709	BAHCC1	protein_coding	protein_coding	BAH domain and coiled-coil containing 1 [Source:HGNC Symbol;Acc:HGNC:29279]	0.6458	3345		GO:0003682		57597	TRUE	0.292145	0.00947646	0.305342	chr17	81395457	81466331	70875	+	131.704	106.068	113.742	117.852	152.474	135.536	99.6625	93.1242	84.5463	116.222	136.837	122.76	152.911	169.04	143.258	123.311	51.7777	140.266	128.744	116.796	136.216	235.297	262.567	222.171	139.649	110.42	145.764	1.99487	1.58942
ENSG00000120647	ENST00000537453; ENST00000540180; ENST00000422000; ENST00000535052; ENST00000543504; ENST00000540344; ENST00000412006; ENST00000239830; ENST00000535959; ENST00000538160; ENST00000540118; ENST00000537286	CCDC77	protein_coding	protein_coding	coiled-coil domain containing 77 [Source:HGNC Symbol;Acc:HGNC:28203]	0.4542	1175			GO:0016020; GO:0005813	84318	TRUE	0.276112	0.00951501	0.305798	chr12	389273	442642	53370	+	52.4907	64.7673	62.0094	76.3856	77.544	90.0347	81.7988	83.0814	79.3273	72.0574	51.694	67.3551	72.0231	82.0772	83.245	91.2693	88.0221	79.1242	70.6017	84.7344	60.9386	86.8788	98.6734	113.934	118.164	89.2961	107.939	2.26338	2.76291
ENSG00000151466	ENST00000503565; ENST00000651532; ENST00000281142; ENST00000506233; ENST00000439369; ENST00000503215; ENST00000502495; ENST00000506368; ENST00000511426; ENST00000503401	SCLT1	protein_coding	protein_coding	sodium channel and clathrin linker 1 [Source:HGNC Symbol;Acc:HGNC:26406]	0.4115	2024	GO:0045162; GO:0060271	GO:0008022; GO:0017080; GO:0030276; GO:0005515	GO:0005737; GO:0005814; GO:0005856; GO:0005813; GO:0005829; GO:0097539; GO:0071439	132320	TRUE	0.384621	0.00966477	0.309816	chr4	128864921	129093600	228680	-	77.3067	105.134	76.6885	102.575	105.427	81.3217	112.826	82.1683	104.378	105.762	105.418	96.6874	100.834	91.8484	98.7324	117.49	124.267	91.7122	76.139	106.49	126.67	187.034	199.033	208.499	144.125	108.5	87.643	1.93517	2.60364
ENSG00000101624	ENST00000590143; ENST00000262127; ENST00000423709; ENST00000589490; ENST00000587666; ENST00000593250; ENST00000591034; ENST00000585751; ENST00000592660; ENST00000589875; ENST00000587929; ENST00000586887	CEP76	protein_coding	protein_coding	centrosomal protein 76 [Source:HGNC Symbol;Acc:HGNC:25727]	0.4101	1358	GO:0046599	GO:0005515	GO:0005737; GO:0005814; GO:0005856; GO:0005815; GO:0005813; GO:0005829; GO:0032991	79959	TRUE	-0.298041	0.00977865	0.311462	chr18	12661833	12702777	40945	-	64.8975	62.89	92.4944	73.1119	80.1578	76.4811	90.2608	79.4294	67.8457	89.573	88.184	85.1043	87.5357	95.7568	109.474	82.5308	103.555	85.4183	48.4521	67.5585	81.2516	83.2589	62.6966	76.454	93.0993	90.2562	72.8821	2.42125	2.3213
ENSG00000123130	ENST00000379303; ENST00000336430; ENST00000379297; ENST00000379295; ENST00000494361; ENST00000473710; ENST00000449612; ENST00000492081	ACOT9	protein_coding	protein_coding	acyl-CoA thioesterase 9 [Source:HGNC Symbol;Acc:HGNC:17152]	0.4548	1712	GO:0006637	GO:0016787; GO:0052689; GO:0047617; GO:0016290; GO:0003986	GO:0005739; GO:0005759	23597	TRUE	0.133848	0.00984195	0.311462	chrX	23701055	23766475	65421	-	2227.81	2108.24	2145.2	1719.51	1625.57	1528.04	1711.93	1686.41	1737.97	1873.32	2077.45	1989.68	1790.28	2065.36	1932.88	1870.41	2024.51	2065.33	1986.53	2112.63	1999.84	2390.38	2504.3	2454.13	2150.24	1976.05	1909.04	65.9304	61.7258
ENSG00000111846	ENST00000410107; ENST00000489225; ENST00000488742; ENST00000474983; ENST00000397423; ENST00000475577; ENST00000495262; ENST00000489819; ENST00000474518; ENST00000483204; ENST00000379597; ENST00000485764; ENST00000461400; ENST00000316170; ENST00000459872; ENST00000265012	GCNT2	protein_coding	protein_coding	glucosaminyl (N-acetyl) transferase 2 (I blood group) [Source:HGNC Symbol;Acc:HGNC:4204]	0.449	1736	GO:0006486; GO:0030335; GO:0070374; GO:0007179; GO:0010718; GO:0051897; GO:0010608; GO:0034116; GO:0036438; GO:0008284; GO:0007275; GO:0010812; GO:0006024	GO:0016757; GO:0016740; GO:0008375; GO:0008109; GO:0005515	GO:0016020; GO:0016021; GO:0005794; GO:0000139	2651	TRUE	0.196856	0.00988043	0.311462	chr6	10492223	10629368	137146	+	188.012	195.302	197.03	256.437	258.77	272.04	273.714	228.245	251.551	212.685	240.225	282.457	254.851	248.186	267.159	256.331	305.488	258.053	238.107	259.928	250.923	360.788	331.175	341.802	314.21	311.096	244.478	5.48716	5.63907
ENSG00000171109	ENST00000471841; ENST00000357390; ENST00000467174; ENST00000263969; ENST00000489329; ENST00000474903; ENST00000466287; ENST00000482661; ENST00000480636	MFN1	protein_coding	protein_coding	mitofusin 1 [Source:HGNC Symbol;Acc:HGNC:18262]	0.3892	1776	GO:0008053; GO:0007005; GO:0046039; GO:0051646; GO:0010918	GO:0005525; GO:0003924; GO:0000166; GO:0016787; GO:0005515; GO:0042802	GO:0016021; GO:0005741; GO:0005737; GO:0016020; GO:0005739; GO:0031307; GO:0031306; GO:0098799	55669	TRUE	0.224415	0.00993364	0.311462	chr3	179347709	179394936	47228	+	996.368	888.947	931.583	1272.2	1234.6	1137.54	1224.16	1175.01	1252.68	873.987	1008.03	940.8	1062.62	1139.29	1059.92	1284.57	1258.2	960.281	921.974	911.467	910.494	1470.64	1501.58	1842.31	1435.88	1355.76	1085.31	28.4242	25.089
ENSG00000116729	ENST00000354777; ENST00000262348; ENST00000370976; ENST00000498615; ENST00000491811; ENST00000497187; ENST00000534713; ENST00000533537; ENST00000530486; ENST00000370973; ENST00000471243; ENST00000491076; ENST00000527864; ENST00000370971	WLS	protein_coding	protein_coding	Wnt ligand secretion mediator [Source:HGNC Symbol;Acc:HGNC:30238]	0.4918	1070	GO:0043123; GO:0016055; GO:0006886; GO:0090263; GO:0009948; GO:0030177; GO:0061355; GO:0061357; GO:0001707; GO:0030901; GO:0030902; GO:0031017; GO:0071529	GO:0005515; GO:0017147	GO:0016020; GO:0016021; GO:0005794; GO:0030659; GO:0031410; GO:0005783; GO:0005789; GO:0005829; GO:0005886; GO:0005768; GO:0000139; GO:0031901; GO:0031301; GO:0012505; GO:0030666; GO:0070062; GO:0005769; GO:0005802	79971	TRUE	-0.342119	0.00997649	0.311462	chr1	68098473	68233120	134648	-	86.8482	83.5405	99.0653	41.4664	31.3661	30.0116	36.6684	39.2582	44.8825	158.061	109.47	124.933	79.7794	81.1001	84.213	63.1118	46.6	82.7208	148.125	119.086	102.759	57.9192	54.5372	37.5982	69.8245	54.7299	47.0505	4.11234	3.91348
ENSG00000135341	ENST00000369325; ENST00000369327; ENST00000369332; ENST00000369329; ENST00000700580; ENST00000700581; ENST00000700582; ENST00000479630; ENST00000700583; ENST00000703099; ENST00000700584; ENST00000700585; ENST00000369320; ENST00000703100; ENST00000700591; ENST00000700592; ENST00000700586; ENST00000700593; ENST00000700594; ENST00000700587; ENST00000700588; ENST00000703101; ENST00000700589; ENST0000…	MAP3K7	protein_coding	protein_coding	mitogen-activated protein kinase kinase kinase 7 [Source:HGNC Symbol;Acc:HGNC:6859]	0.4154	2983	GO:0006468; GO:0016310; GO:0006915; GO:0007165; GO:0043123; GO:0050896; GO:0000165; GO:0007250; GO:0016239; GO:0050852; GO:0007254; GO:0038095; GO:0051403; GO:0002223; GO:0051092; GO:0070498; GO:0002726; GO:0002753; GO:0002755; GO:0007179; GO:0007249; GO:0007252; GO:0032743; GO:0038066; GO:0043276; GO:0043507; GO:0043966; GO:0070423; GO:0043410	GO:0005524; GO:0004672; GO:0046872; GO:0000166; GO:0004674; GO:0016301; GO:0016740; GO:0000287; GO:0004707; GO:0042802; GO:0106310; GO:0005515; GO:0004709; GO:0097110; GO:0008349; GO:0030971	GO:0005634; GO:0005737; GO:0016020; GO:0005829; GO:0005886; GO:0010008; GO:0008385; GO:0140672	6885	TRUE	-0.0938763	0.00998479	0.311462	chr6	90513573	90587086	73514	-	1053.63	972.449	926.078	1096.68	1031.6	1080.42	951.499	975.064	949.84	906.528	909.207	937.541	997.243	1018.15	997.005	885.507	1092.51	954.886	791.846	859.939	856.726	919.559	973.801	1014.01	890.709	876.637	893.96	17.8956	16.3404
ENSG00000108691	ENST00000580907; ENST00000225831; ENST00000624362	CCL2	protein_coding	protein_coding	C-C motif chemokine ligand 2 [Source:HGNC Symbol;Acc:HGNC:10618]	0.4371	1266	GO:0006955; GO:0007165; GO:0060326; GO:0006935; GO:0006954; GO:0007010; GO:0007186; GO:0071346; GO:0071347; GO:0071356; GO:0000165; GO:0008360; GO:0006468; GO:0043524; GO:0002548; GO:0030593; GO:0043547; GO:0048245; GO:0048247; GO:0070098; GO:0070374; GO:0007155; GO:0051770; GO:0071222; GO:0007166; GO:0034351; GO:0019079; GO:0007259; GO:0009887; GO:0019233; GO:0044344; GO:0001525; GO:0019221; GO:…	GO:0008009; GO:0005125; GO:0005515; GO:0048020; GO:0005102; GO:0004672; GO:0031727	GO:0005576; GO:0005615	6347	TRUE	0.382829	0.00998661	0.311462	chr17	34255274	34257208	1935	+	174.651	160.51	208.037	102.575	81.9003	110.365	174.881	135.122	181.618	1148.27	873.732	1008.16	1026.05	1279.04	971.837	1486.52	1511.91	1681.39	1322.05	1372.92	1230.72	1540.89	1780.34	1648.62	2849.37	1325.04	1139.36	6.98953	6.35505
ENSG00000122122	ENST00000356892; ENST00000476532	SASH3	protein_coding	protein_coding	SAM and SH3 domain containing 3 [Source:HGNC Symbol;Acc:HGNC:15975]	0.5844	1506	GO:0001782; GO:0002639; GO:0002726; GO:0002821; GO:0030890; GO:0032729; GO:0032733; GO:0032743; GO:0032753; GO:0032760; GO:0042098; GO:0042100; GO:0042102; GO:0043367; GO:0043372; GO:0046622; GO:0048873; GO:0051251	GO:0005515	GO:0110165; GO:0005634; GO:0005737	54440	TRUE	0.108447	0.00998797	0.311462	chrX	129779949	129795201	15253	+	3286.71	3570.53	3402.94	4653.72	4769.97	4846.04	5173.65	5054.84	5191.53	3478.03	3426.8	3181.76	4184.94	3974.64	3969.25	4708.58	4094.48	4250.81	3535.44	3627.27	3554.4	4480.19	4922.12	4484.35	4995.02	4268.74	4292.4	110.573	118.839
ENSG00000119446	ENST00000417201; ENST00000491850; ENST00000483428	RBM18	protein_coding	protein_coding	RNA binding motif protein 18 [Source:HGNC Symbol;Acc:HGNC:28413]	0.4162	2160		GO:0003723; GO:0003676	GO:0005654; GO:0005829; GO:0045171	92400	TRUE	0.129201	0.0100083	0.311462	chr9	122237622	122264840	27219	-	466.69	460.88	451.298	413.573	382.492	428.875	448.483	415.406	401.855	441.643	435.852	469.314	418.842	461.196	435.584	465.085	419.399	432.486	426.379	466.039	516.186	492.314	488.307	540.046	506.674	481.046	461.279	10.9468	10.6951
ENSG00000221890	ENST00000333039	NPTXR	protein_coding	protein_coding	neuronal pentraxin receptor [Source:HGNC Symbol;Acc:HGNC:7954]	0.6043	5830	GO:0098962	GO:0046872	GO:0016020; GO:0016021; GO:0098978	23467	TRUE	-0.311368	0.0100124	0.311462	chr22	38818452	38844028	25577	-	77.3429	84.499	85.5008	72.0557	69.7749	77.4493	41.3754	50.241	46.9701	102.275	109.47	95.601	64.3101	74.2604	58.1026	50.4968	72.5893	56.6458	70.6138	82.4818	71.6925	53.1027	65.22	42.1555	40.2834	44.1808	59.9688	0.672146	0.726495
ENSG00000123444	ENST00000526005; ENST00000430070; ENST00000533290; ENST00000395288; ENST00000525720; ENST00000530668; ENST00000529499; ENST00000531067; ENST00000529946; ENST00000534239	KBTBD4	protein_coding	protein_coding	kelch repeat and BTB domain containing 4 [Source:HGNC Symbol;Acc:HGNC:23761]	0.5119	1454		GO:0005515		55709	TRUE	-0.177196	0.0100133	0.311462	chr11	47572197	47578976	6780	-	200.419	177.406	183.455	254.255	266.612	246.869	265.141	281.198	272.427	223.145	196.64	217.275	242.662	247.209	224.568	238.854	217.466	260.75	181.349	180.919	188.791	168.931	202.126	200.523	258.709	221.8	254.626	6.98372	6.1158
ENSG00000149187	ENST00000310513; ENST00000687097; ENST00000395290; ENST00000358597; ENST00000395292; ENST00000361904; ENST00000539455; ENST00000531165; ENST00000532048; ENST00000524648; ENST00000539254; ENST00000534614; ENST00000422993; ENST00000532146; ENST00000530151; ENST00000528434; ENST00000525841; ENST00000543178; ENST00000535982; ENST00000526419; ENST00000528538; ENST00000526277	CELF1	protein_coding	protein_coding	CUGBP Elav-like family member 1 [Source:HGNC Symbol;Acc:HGNC:2549]	0.4914	1854	GO:0010629; GO:0006397; GO:0008380; GO:0043484; GO:0000381; GO:0010628; GO:0009792; GO:0008285; GO:0010942; GO:0006376; GO:0061157; GO:0007281; GO:0050727; GO:0016441; GO:0035194; GO:0040018; GO:0007286; GO:0021987	GO:0003723; GO:0003676; GO:0005515; GO:0003729; GO:0003730; GO:0036002; GO:0000900; GO:0042835; GO:0031369; GO:0106222	GO:0005634; GO:0005737; GO:0016020; GO:0005654; GO:1990904; GO:0010494; GO:0097356; GO:0001673	10658	TRUE	-0.105526	0.0100379	0.311462	chr11	47465933	47565569	99637	-	2451.79	2472.42	2288.41	2247.92	2045.77	2001.09	2138.99	2165.59	2196.12	2465.06	2296.84	2310.72	2294.77	2215.11	2445.08	2312.8	2449.09	2413.29	2148.51	2134.39	2198.57	1879.96	2037	2265	2287.2	2508.93	2329.46	67.0016	66.844
ENSG00000184730	ENST00000564831	APOBR	protein_coding	protein_coding	apolipoprotein B receptor [Source:HGNC Symbol;Acc:HGNC:24087]	0.6297	3792	GO:0006629; GO:0008202; GO:0008203; GO:0006869; GO:0006897; GO:0006641	GO:0030228; GO:0030229	GO:0016020; GO:0005886; GO:0034361; GO:0034362; GO:0042627	55911	TRUE	0.132025	0.0100391	0.311462	chr16	28494643	28498964	4322	+	4931.26	5109.11	4776.42	7015.46	7364.93	7082.73	6806.23	7104.83	6406.73	4827.85	4609.9	4266.19	5920.3	5923.24	6563.76	6716.06	4924.06	6201.37	4811.99	4888.26	4470.03	7531.92	7049.38	6826.91	6795.35	6381.3	6593.52	65.8872	67.5347
ENSG00000048991	ENST00000483021; ENST00000463230; ENST00000683871; ENST00000409478; ENST00000264160; ENST00000438014; ENST00000488035; ENST00000410054; ENST00000628915; ENST00000436436; ENST00000409606; ENST00000456040; ENST00000480793; ENST00000486532; ENST00000443537; ENST00000441871; ENST00000429703; ENST00000425804; ENST00000487294; ENST00000445855; ENST00000483065	R3HDM1	protein_coding	protein_coding	R3H domain containing 1 [Source:HGNC Symbol;Acc:HGNC:9757]	0.4552	1878		GO:0003676; GO:0003723; GO:0005515		23518	TRUE	-0.112849	0.0101035	0.31152	chr2	135531455	135725270	193816	+	968.651	883.276	914.705	781.315	762.37	769.652	778.499	701.17	748.391	866.551	957.861	980.996	854.305	740.771	843.098	720.445	792.2	737.245	854.484	862.23	933.198	791.563	711.516	724.619	666.051	696.128	697.454	26.1326	23.5749
ENSG00000133065	ENST00000468057; ENST00000367137; ENST00000484228; ENST00000484000	SLC41A1	protein_coding	protein_coding	solute carrier family 41 member 1 [Source:HGNC Symbol;Acc:HGNC:19429]	0.5217	2964	GO:0006812; GO:0006811; GO:0035725; GO:0030001; GO:0071286; GO:1903830; GO:0010961; GO:0015693	GO:0008324; GO:0005515; GO:0022890; GO:0015095; GO:0022857; GO:0061768	GO:0016020; GO:0016021; GO:0005886; GO:0016323; GO:0032991	254428	TRUE	-0.267315	0.0101126	0.31152	chr1	205789094	205813748	24655	-	90.6658	125.78	93.1947	72.0207	108.91	93.9072	60.1739	54.7789	57.4079	111.573	109.47	107.551	87.5358	115.299	107.444	72.8213	46.6	70.1329	81.6764	103.055	76.472	65.1592	93.0509	91.147	57.2919	62.4112	64.5791	1.5498	2.12708
ENSG00000152422	ENST00000282268; ENST00000338635; ENST00000396027; ENST00000542685; ENST00000511817; ENST00000509268	XRCC4	protein_coding	protein_coding	X-ray repair cross complementing 4 [Source:HGNC Symbol;Acc:HGNC:12831]	0.3636	1554	GO:0006310; GO:0006302; GO:0006281; GO:0006974; GO:0006303; GO:0010165; GO:0033152; GO:0051103; GO:1990166; GO:0051351	GO:0003677; GO:0005515; GO:0042802; GO:0008022; GO:0060090; GO:0003676; GO:0070975	GO:0005634; GO:0005737; GO:0005654; GO:0005829; GO:0005694; GO:0035861; GO:0070419; GO:0005958; GO:0032807	7518	TRUE	0.192746	0.010145	0.31152	chr5	83077498	83353787	276290	+	145.065	137.983	147.864	170.231	167.286	168.452	147.614	150.642	160.743	123.195	136.837	162.956	170.639	169.04	158.746	166.032	160.511	158.248	149.509	158.018	148.165	199.098	178.511	210.778	208.578	176.672	193.737	4.7296	4.45065
ENSG00000279117	ENST00000624624	ENSG00000279117	protein_coding	TEC	TEC	0.5175	2338					TRUE	-0.556533	0.0101502	0.31152	chr11	75260129	75262466	2338	-	318.388	382.498	395.091	378.667	252.892	490.232	251.624	295.313	260.975	376.512	286.541	373.652	237.788	186.794	212.893	249.997	323.17	110.294	361.191	336.45	310.07	143.701	98.8743	75.2636	87.3878	183.025	159.979	6.89961	8.20039
ENSG00000162714	ENST00000462139; ENST00000294753; ENST00000682384; ENST00000461277; ENST00000478225; ENST00000477903	ZNF496	protein_coding	protein_coding	zinc finger protein 496 [Source:HGNC Symbol;Acc:HGNC:23713]	0.5906	4278	GO:0006355; GO:0045893; GO:0006357	GO:0046872; GO:0003677; GO:0005515; GO:0000981; GO:0000978	GO:0005634	84838	TRUE	0.115258	0.0101901	0.31152	chr1	247297412	247331867	34456	-	508.675	542.031	559.145	551.353	589.478	533.432	629.601	636.348	606.911	486.969	502.75	512.769	595.021	595.06	585.619	600.047	621.331	670.758	501.134	553.064	523.355	655.212	708.812	620.939	662.438	677.882	697.54	6.02437	6.35087
ENSG00000122692	ENST00000397149	SMU1	protein_coding	protein_coding	SMU1 DNA replication regulator and spliceosomal factor [Source:HGNC Symbol;Acc:HGNC:18247]	0.4351	7136	GO:0006397; GO:0008380; GO:0000398; GO:0000381	GO:0005515	GO:0005634; GO:0005737; GO:0016607; GO:0071005; GO:0071011	55234	TRUE	0.106773	0.0101902	0.31152	chr9	33041765	33076674	34910	-	869.436	796.887	861.503	790.305	746.716	744.728	855.597	761.57	766.135	800.767	887.28	842.984	815.523	839.337	732.75	789.288	797.377	845.191	870.754	870.547	896.157	925.501	853.482	893.225	934.574	867.036	838.605	6.17298	5.59747
ENSG00000187736	ENST00000698202; ENST00000698203; ENST00000356853; ENST00000698210; ENST00000698174; ENST00000457600; ENST00000698175; ENST00000409720; ENST00000418099; ENST00000426304; ENST00000494211; ENST00000491159; ENST00000483627; ENST00000698176; ENST00000450447; ENST00000481764	NHEJ1	protein_coding	protein_coding	non-homologous end joining factor 1 [Source:HGNC Symbol;Acc:HGNC:25737]	0.4775	2348	GO:0006302; GO:0006281; GO:0006974; GO:0010212; GO:0030217; GO:0006303; GO:0030183; GO:0007417; GO:0051103; GO:0051351; GO:0033152	GO:0005515; GO:0003677; GO:0070182; GO:0045027	GO:0005634; GO:0005654; GO:0001650; GO:0005694; GO:0035861; GO:0070419; GO:0032807	79840	TRUE	-0.190695	0.01026	0.312214	chr2	219069355	219160869	91515	-	207.099	170.836	175.75	136.403	155.959	132.694	140.25	138.805	143.171	189.737	190.559	186.856	172.033	190.536	197.465	174.771	181.222	203.206	184.19	194.66	174.82	173.758	168.673	157.471	129.802	146.68	156.835	4.46881	3.64695
ENSG00000151748	ENST00000555720; ENST00000324679; ENST00000553731; ENST00000557458; ENST00000602664; ENST00000556735	SAV1	protein_coding	protein_coding	salvador family WW domain containing protein 1 [Source:HGNC Symbol;Acc:HGNC:17795]	0.414	1440	GO:0007165; GO:0035329; GO:0006915; GO:0042127; GO:0043113; GO:0001942; GO:0030216; GO:0045600; GO:0046620; GO:0050673; GO:0050680; GO:0050821; GO:0051091; GO:0060038; GO:0060044; GO:0060412; GO:0060487; GO:0060575; GO:0097283; GO:1902174; GO:2000036	GO:0005515; GO:0060090; GO:0042802; GO:0046332; GO:0030159; GO:0031697; GO:0070699	GO:0005829; GO:0005634; GO:0005737; GO:0005886; GO:0030425; GO:0005911	60485	TRUE	0.184514	0.0102627	0.312214	chr14	50632058	50668306	36249	-	423.743	468.39	461.572	389.566	405.145	455.983	357.191	352.411	426.706	430.02	437.879	457.363	488.577	552.067	491.726	476.737	476.355	488.233	454.065	460.314	455.247	631.078	721.824	796.397	490.438	495.449	452.053	14.9091	16.304
ENSG00000211772	ENST00000466254	TRBC2	protein_coding	TR_C_gene	T cell receptor beta constant 2 [Source:HGNC Symbol;Acc:HGNC:12157]	0.5501	758			GO:0016020; GO:0016021	28638	TRUE	-0.327664	0.0103341	0.313625	chr7	142801041	142802748	1708	+	0	0	0.366909	0	0	0	0	0	0	58.612	47.3164	53.3289	118.024	132.768	88.1922	113.612	77.6666	131.647	35.993	46.0514	39.9605	81.0545	118.253	81.8799	97.0426	93.4301	72.2511	0	0
ENSG00000113716	ENST00000613459; ENST00000503427; ENST00000502717; ENST00000514469; ENST00000513318; ENST00000510472	HMGXB3	protein_coding	protein_coding	HMG-box containing 3 [Source:HGNC Symbol;Acc:HGNC:28982]	0.5412	3067	GO:0008150	GO:0003677	GO:0005634; GO:0005575	22993	TRUE	-0.104778	0.010413	0.315257	chr5	150000046	150053142	53097	+	1899.2	1915.8	1895.08	2347.22	2084.97	2047.56	2113.61	1968.39	2139.75	1916.5	2024.18	1838.15	2029.95	2082.22	1934.96	1876.85	1760.44	1820.76	1839.8	1983.24	1922.55	1656.73	1884.35	1648.62	1733.08	1702.39	1763.01	31.374	31.3102
ENSG00000186806	ENST00000600663; ENST00000335624	VSIG10L	protein_coding	protein_coding	V-set and immunoglobulin domain containing 10 like [Source:HGNC Symbol;Acc:HGNC:27111]	0.582	2993			GO:0016020; GO:0016021; GO:0005654	147645	TRUE	0.312576	0.0105976	0.320073	chr19	51331536	51342139	10604	-	72.5326	76.9699	104.569	64.3821	64.4747	76.4811	70.5163	95.8631	65.7581	77.8685	103.388	91.2555	76.4554	91.8483	90.0208	90.2983	56.9555	84.5191	98.2886	114.506	71.6925	158.071	111.043	134.442	85.9379	95.0571	109.784	1.22783	1.28903
ENSG00000102699	ENST00000381989; ENST00000484989; ENST00000480576	PARP4	protein_coding	protein_coding	poly(ADP-ribose) polymerase family member 4 [Source:HGNC Symbol;Acc:HGNC:271]	0.4407	2208	GO:0006471; GO:0006281; GO:0006974; GO:0006954; GO:0036211; GO:0008219; GO:0009410; GO:0140289; GO:0051972	GO:0003950; GO:0005515; GO:0016740; GO:0016757; GO:0016779; GO:0003677; GO:1990404; GO:0019899	GO:0005634; GO:0005737; GO:0016020; GO:0005654; GO:0005829; GO:1990904; GO:0005856; GO:0005819; GO:0070062; GO:0005876	143	TRUE	0.118725	0.0106547	0.320604	chr13	24420931	24512778	91848	-	4611.55	4180.78	4074.17	4444.55	4723.22	4320.7	4393.64	4365.88	4488.26	4222.34	4219.66	4337.89	4134.12	3964.13	4281.31	4278.01	4722.13	4329.36	4506.04	4290.54	4220.31	5347.88	5064.11	5032.46	4768.66	4442.72	4222.55	105.818	94.9092
ENSG00000253958	ENST00000519106	CLDN23	protein_coding	protein_coding	claudin 23 [Source:HGNC Symbol;Acc:HGNC:17591]	0.6079	2160	GO:0007155; GO:0070830; GO:0016338	GO:0042802; GO:0005198; GO:0005515	GO:0016021; GO:0016020; GO:0005886; GO:0070161; GO:0005923	137075	TRUE	0.151912	0.0106663	0.320604	chr8	8701937	8704096	2160	+	571.671	604.495	661.17	871.886	920.072	858.719	818.929	765.992	808.93	672.924	644.656	674.639	1092.54	1096.32	1048.31	930.17	947.532	931.509	643.721	698.486	635.674	1400.92	1456.49	1361.51	1097.5	958.253	873.663	13.4092	14.0278
ENSG00000060688	ENST00000263694; ENST00000486941; ENST00000489853; ENST00000373720; ENST00000491106; ENST00000474025; ENST00000463988	SNRNP40	protein_coding	protein_coding	small nuclear ribonucleoprotein U5 subunit 40 [Source:HGNC Symbol;Acc:HGNC:30857]	0.444	1013	GO:0006397; GO:0008380; GO:0000398; GO:0000375; GO:0006396	GO:0005515; GO:0003723	GO:0005634; GO:0005681; GO:0016607; GO:0005829; GO:0071013; GO:0005654; GO:0005732; GO:0046540; GO:0071007; GO:0005682; GO:0016020; GO:0016021	9410	TRUE	-0.165653	0.0108539	0.325462	chr1	31259568	31296788	37221	-	370.298	336.039	392.959	385.201	385.106	421.13	400.533	432.754	351.754	427.696	406.457	396.526	377.844	415.272	356.211	388.38	367.622	437.881	375.158	336.647	385.945	382.508	357.584	263.187	384.035	356.224	368.1	18.5205	16.6276
ENSG00000260314	ENST00000569591	MRC1	protein_coding	protein_coding	mannose receptor C-type 1 [Source:HGNC Symbol;Acc:HGNC:7228]	0.426	5188	GO:0006897; GO:0046718; GO:0006898; GO:0071222; GO:0071346; GO:0071353	GO:0030246; GO:0038023; GO:0005515; GO:0001618; GO:0038024; GO:0004888; GO:0005537	GO:0016020; GO:0016021; GO:0005886; GO:0005768; GO:0010008; GO:0005887; GO:0009986	4360	TRUE	-0.103799	0.0108986	0.326021	chr10	17809348	17911164	101817	+	3078.82	2760.59	2514.43	2443.25	2495.35	2658.45	2425.76	2793.72	2470.63	4218.85	3678.39	3958.75	4698.12	4622.71	4521.37	4611.04	4861.93	5142.18	3891.4	4082.14	3910.83	4295.68	4074.84	3776.9	4312.11	4479.21	4705.05	30.0674	26.6718
ENSG00000158062	ENST00000314675; ENST00000472155; ENST00000374223; ENST00000475591; ENST00000374222; ENST00000357089; ENST00000494942; ENST00000374221; ENST00000374217; ENST00000496466; ENST00000374215; ENST00000452980; ENST00000442942; ENST00000450041; ENST00000423664; ENST00000421827	UBXN11	protein_coding	protein_coding	UBX domain protein 11 [Source:HGNC Symbol;Acc:HGNC:30600]	0.6028	1559	GO:0043161	GO:0005515; GO:0043130	GO:0005737; GO:0005856; GO:0005829	91544	TRUE	-0.18489	0.0109429	0.326311	chr1	26281328	26318363	37036	-	807.402	713.379	699.696	632.908	573.303	680.585	803.886	769.643	714.99	894.907	729.798	686.589	636.02	718.177	790.827	810.743	647.221	930.61	706.016	727.112	606.996	597.292	604.69	529.792	716.148	781.581	853.367	26.2395	22.9363
ENSG00000088888	ENST00000416600; ENST00000428216	MAVS	protein_coding	protein_coding	mitochondrial antiviral signaling protein [Source:HGNC Symbol;Acc:HGNC:29233]	0.5203	11660	GO:0007165; GO:0043123; GO:0002376; GO:0009615; GO:0045087; GO:0051607; GO:0042742; GO:0098542; GO:0045071; GO:0032755; GO:0032760; GO:0060340; GO:0060337; GO:0045944; GO:0032727; GO:0032728; GO:0032757; GO:1900063; GO:0051091; GO:0001934; GO:0002218; GO:0002230; GO:0071360; GO:0042307; GO:0002735; GO:0060760; GO:0071651; GO:0071660	GO:0005515; GO:0035591; GO:0019901; GO:0050700	GO:0016020; GO:0016021; GO:0005739; GO:0005741; GO:0005777; GO:0031966; GO:0005778; GO:0000151	57506	TRUE	-0.0956936	0.0109603	0.326311	chr20	3846799	3876123	29325	+	3077.85	2946.96	2945.18	3131.8	3208.85	2991.48	2785.86	2800.98	2779.59	3081.34	3141.16	2949.51	2564.58	2561.91	2691.91	2469.12	2366.24	2541.87	3082.41	3150.82	2990.77	2344.52	2356.25	2118.03	2204.78	2386.03	2377.23	13.374	12.6685
ENSG00000112414	ENST00000230173; ENST00000367608; ENST00000415128; ENST00000296932; ENST00000367609; ENST00000541199; ENST00000435011; ENST00000545477; ENST00000508295; ENST00000540208; ENST00000463637; ENST00000538281; ENST00000472054; ENST00000497898	ADGRG6	protein_coding	protein_coding	adhesion G protein-coupled receptor G6 [Source:HGNC Symbol;Acc:HGNC:13841]	0.4156	2532	GO:0007186; GO:0007166; GO:0007165; GO:0007189; GO:0019933; GO:0042552; GO:0014037; GO:0022011; GO:0007399; GO:0060347	GO:0004930; GO:0004888; GO:0043236; GO:0050840; GO:0005518; GO:0004175	GO:0016021; GO:0016020; GO:0005886; GO:0005887; GO:0005789; GO:0005737; GO:0009986	57211	TRUE	0.17687	0.0109928	0.326502	chr6	142301854	142446266	144413	+	164.153	168.02	123.282	335.005	325.859	304.956	327.195	274.808	278.69	123.195	129.742	122.76	308.037	349.806	287.485	261.186	269.244	238.272	141.203	131.682	161.308	328.209	314.855	369.145	293.621	317.817	305.366	3.28471	3.32619
ENSG00000114126	ENST00000489671; ENST00000499676; ENST00000486111; ENST00000477292; ENST00000495310; ENST00000467072; ENST00000479040; ENST00000487734; ENST00000474279; ENST00000467667; ENST00000478006; ENST00000497579; ENST00000492919; ENST00000493204; ENST00000464782; ENST00000488107; ENST00000494656; ENST00000475734; ENST00000471095; ENST00000494358; ENST00000467634; ENST00000495095; ENST00000476617; ENST0000…	TFDP2	protein_coding	protein_coding	transcription factor Dp-2 [Source:HGNC Symbol;Acc:HGNC:11751]	0.4573	1610	GO:0006355; GO:0007049; GO:0051726; GO:0006357; GO:0045944; GO:0045892; GO:0007507	GO:0003677; GO:0005515; GO:0000977; GO:0000981; GO:0019904; GO:0001228; GO:0008134	GO:0005667; GO:0005634; GO:0005654; GO:0072686; GO:0000785; GO:0090575	7029	TRUE	-0.194165	0.0110832	0.327771	chr3	141944428	142149544	205117	-	378.331	401.404	351.468	325.527	318.063	351.713	290.656	366.244	303.274	360.258	369.57	367.842	362.695	311.917	303.18	311.976	305.652	325.27	276.923	363.704	421.812	260.789	259.734	257.453	241.201	278.372	305.366	11.9058	12.497
ENSG00000214226	ENST00000570754; ENST00000397861; ENST00000487705	C17orf67	protein_coding	protein_coding	chromosome 17 open reading frame 67 [Source:HGNC Symbol;Acc:HGNC:27900]	0.453	1120		GO:0005515	GO:0005576	339210	TRUE	0.623587	0.0110878	0.327771	chr17	56791913	56838773	46861	-	7.63501	11.2639	13.2087	20.7332	13.0692	12.5855	7.52173	10.9558	8.35025	11.6222	10.1361	9.77737	13.2966	12.7024	12.5835	8.73855	15.5333	13.4871	9.69042	13.7407	16.7283	28.9596	27.5498	12.5327	20.5893	15.3628	14.7609	0.345385	0.504104
ENSG00000096872	ENST00000519968; ENST00000433700; ENST00000517444; ENST00000443698; ENST00000648373; ENST00000518614; ENST00000380062; ENST00000429045; ENST00000517866; ENST00000494236; ENST00000482986	IFT74	protein_coding	protein_coding	intraflagellar transport 74 [Source:HGNC Symbol;Acc:HGNC:21424]	0.4107	1556	GO:0042073; GO:0060271; GO:0030030; GO:0035720; GO:0035735; GO:0003334; GO:0007219; GO:0007368; GO:0007507; GO:0008544; GO:0010839; GO:0033630; GO:0043616; GO:0045944; GO:0050680; GO:1905515	GO:0048487; GO:0005515; GO:0003682	GO:0030992; GO:0005929; GO:0031410; GO:0031514; GO:0042995; GO:0001669; GO:0005813; GO:0097542; GO:0005634	80173	TRUE	0.343953	0.0111205	0.327963	chr9	26947039	27066134	119096	+	138.385	116.394	128.418	157.136	137.663	151.994	159.837	128.73	133.604	151.088	134.81	164.042	139.614	145.589	133.579	167.974	233	144.762	171.659	141.987	160.113	314.935	189.756	285.974	208.578	170.91	153.145	4.50598	3.74946
ENSG00000154305	ENST00000344922; ENST00000470521; ENST00000354906; ENST00000340535; ENST00000495210; ENST00000467190; ENST00000476400; ENST00000475451; ENST00000479370; ENST00000450260; ENST00000477519	MIA3	protein_coding	protein_coding	MIA SH3 domain ER export factor 3 [Source:HGNC Symbol;Acc:HGNC:24008]	0.451	1959	GO:0015031; GO:0006887; GO:0016192; GO:0006888; GO:0006897; GO:0070973; GO:0009306; GO:0035459; GO:0042953; GO:0042060; GO:0007029; GO:0002042; GO:0030336; GO:0090110; GO:1903038; GO:0002687; GO:0007162; GO:0140052; GO:2000402	GO:0005515; GO:0038024	GO:0016020; GO:0016021; GO:0043231; GO:0005783; GO:0005789; GO:0070971; GO:0005788	375056	TRUE	0.13444	0.0112086	0.329786	chr1	222618097	222668007	49911	+	1251.19	1179.89	1036.71	1037.75	1123.95	1040.72	933.635	1056.32	1082.4	1047.72	1059.22	1099.41	1227.72	1219.43	1217.7	1055.42	1154.64	1075.37	1017.49	1063.76	1035.96	1531.24	1448.67	1648.62	1265.79	1161.81	1076.62	32.3593	30.1896
ENSG00000060491	ENST00000290291; ENST00000370461; ENST00000450048	OGFR	protein_coding	protein_coding	opioid growth factor receptor [Source:HGNC Symbol;Acc:HGNC:15768]	0.6226	2490	GO:0001558	GO:0038023; GO:0005515; GO:0140625	GO:0016020; GO:0005634; GO:0005737; GO:0005575	11054	TRUE	0.182747	0.0113208	0.330578	chr20	62804835	62814000	9166	+	1757.01	1866.99	1889.21	1990.39	1916.81	2030.14	1805.22	1750.18	1726.41	1890.93	1730.24	1759.92	1986.73	2161.37	2033.7	1943.84	1765.62	2015.88	1873.02	1938.59	1769.61	2933.37	3210.68	2627.31	2132.33	1737.91	1842.35	35.7509	37.583
ENSG00000155629	ENST00000339364; ENST00000371110; ENST00000371109; ENST00000467625; ENST00000489982; ENST00000468783	PIK3AP1	protein_coding	protein_coding	phosphoinositide-3-kinase adaptor protein 1 [Source:HGNC Symbol;Acc:HGNC:30034]	0.5017	2010	GO:0007165; GO:0050727; GO:0014068; GO:0034142; GO:0034154; GO:0034134; GO:0034162	GO:0005515; GO:0005102; GO:0036312; GO:0042802	GO:0005737; GO:0016020; GO:0005886; GO:0005829	118788	TRUE	0.0892472	0.0113667	0.330578	chr10	96593315	96720514	127200	-	12470.8	11994.2	11930.4	11615	11492.2	10576.7	11118.1	11012.4	11349	11039.9	11927.1	12041.4	12159.7	12126.9	11837.2	11007.7	10769.8	10796	12345.6	11955.6	12125.6	14010.4	13426.3	14557.4	10991.1	11328.1	10295.7	314.348	299.105
ENSG00000100911	ENST00000559005; ENST00000560410; ENST00000216802; ENST00000615264; ENST00000471700; ENST00000559042; ENST00000559453; ENST00000558273; ENST00000558931; ENST00000560370; ENST00000559359; ENST00000559056; ENST00000559493; ENST00000560592; ENST00000560788; ENST00000559613; ENST00000630027; ENST00000561103	PSME2	protein_coding	protein_coding	proteasome activator subunit 2 [Source:HGNC Symbol;Acc:HGNC:9569]	0.514	836	GO:2000045; GO:0061136; GO:0010950	GO:0005515; GO:0042802; GO:0061133	GO:0008537; GO:0000502; GO:0016020; GO:0005737; GO:0005654; GO:0005829; GO:0070062	5721	TRUE	0.190957	0.0114078	0.330578	chr14	24143362	24147570	4209	-	3203.84	3167.03	3175.6	3796.36	3473.8	3360.33	2956.04	3078.58	3047.84	3376.24	3140.16	2998.39	5472.65	6338.52	5320.91	4907.18	4773.9	4999.21	3291.98	3366.47	3247.67	6950.3	8378.23	7845.48	6442.65	4963.14	4176.43	194.121	189.842
ENSG00000131759	ENST00000254066; ENST00000577646; ENST00000394089; ENST00000425707; ENST00000582914; ENST00000394086; ENST00000394081; ENST00000579727; ENST00000475125; ENST00000420042	RARA	protein_coding	protein_coding	retinoic acid receptor alpha [Source:HGNC Symbol;Acc:HGNC:9864]	0.6271	1638	GO:0006355; GO:0045893; GO:0006468; GO:0045944; GO:0008284; GO:0000122; GO:0030154; GO:0048384; GO:0045892; GO:0032689; GO:0032720; GO:0042789; GO:0009755; GO:0043277; GO:0032526; GO:0045787; GO:0071391; GO:0001657; GO:0001843; GO:0001889; GO:0002068; GO:0003417; GO:0007281; GO:0007565; GO:0008285; GO:0008584; GO:0010628; GO:0010629; GO:0017148; GO:0021766; GO:0030850; GO:0030852; GO:0030853; GO:…	GO:0008270; GO:0003700; GO:0043565; GO:0005515; GO:0046872; GO:0003677; GO:0031490; GO:0004879; GO:0000977; GO:0005102; GO:0019899; GO:0000978; GO:0000981; GO:0019904; GO:0003682; GO:1990837; GO:0001972; GO:0051018; GO:0001223; GO:0043422; GO:0000900; GO:0000976; GO:0001217; GO:0042826; GO:0044323; GO:0048027; GO:0051393; GO:1901363	GO:0005634; GO:0005737; GO:0032991; GO:0005654; GO:0005730; GO:0005829; GO:0015629; GO:0000785; GO:0005886; GO:0090575; GO:0005667; GO:0030425; GO:0043005; GO:0048471	5914	TRUE	-0.122552	0.0114147	0.330578	chr17	40309180	40357643	48464	+	706.238	707.748	727.95	987.556	970.606	988.447	863.12	883.766	917.484	656.653	640.601	690.933	877.575	866.697	906.983	850.553	828.443	872.166	668.639	612.607	555.617	877.235	869.225	700.693	780.602	756.616	800.78	21.8449	21.6578
ENSG00000182986	ENST00000673631; ENST00000594408; ENST00000595202; ENST00000598199; ENST00000391781; ENST00000600930; ENST00000595635; ENST00000682928; ENST00000597091; ENST00000593618; ENST00000594741; ENST00000597265; ENST00000597111; ENST00000601334; ENST00000597856; ENST00000596215	ZNF320	protein_coding	protein_coding	zinc finger protein 320 [Source:HGNC Symbol;Acc:HGNC:13842]	0.4616	2019	GO:0006355; GO:0006357	GO:0046872; GO:0003677; GO:0005515; GO:0000981; GO:0000978	GO:0005634	162967	TRUE	0.182309	0.0114211	0.330578	chr19	52860851	52897693	36843	-	233.393	237.122	241.031	238.691	271.3	249.816	286.608	306.399	292.639	238.158	217.534	307.478	226.537	236.461	249.34	287.062	274.422	267.421	273.434	242.623	292.173	304.187	262.215	316.964	306.265	317.499	311.804	5.85684	5.88689
ENSG00000121742	ENST00000241124; ENST00000647029; ENST00000400065; ENST00000644283; ENST00000643121; ENST00000400066; ENST00000643211; ENST00000647243; ENST00000636852; ENST00000644667; ENST00000644236; ENST00000645654; ENST00000646108; ENST00000642251	GJB6	protein_coding	protein_coding	gap junction protein beta 6 [Source:HGNC Symbol;Acc:HGNC:4288]	0.4757	1538	GO:0007154; GO:0007605; GO:0007267; GO:0035633; GO:0003163; GO:0055085; GO:0010644; GO:0016264; GO:1990349; GO:0006915; GO:0007568; GO:0008285; GO:0032496; GO:0042471; GO:0048839; GO:0051602; GO:0071333	GO:0005515; GO:0005243; GO:0008017; GO:0048487; GO:0051015; GO:1903763	GO:0005922; GO:0016020; GO:0016021; GO:0005886; GO:0070161; GO:0030054; GO:0005921; GO:0005884; GO:0005829; GO:0016324	10804	TRUE	-0.627804	0.0114324	0.330578	chr13	20221962	20232365	10404	-	12.4069	8.44792	10.2735	8.72977	23.5245	15.4898	20.6847	19.1726	19.8318	13.9466	14.1905	11.9501	18.8368	24.4277	17.4234	18.4481	46.5999	26.9742	9.69042	14.8858	9.559	10.8599	6.46578	17.0901	16.1133	14.4026	22.1414	0.408713	0.275323
ENSG00000203710	ENST00000367050; ENST00000400960; ENST00000367049; ENST00000530487; ENST00000367051; ENST00000367052; ENST00000367053; ENST00000534202; ENST00000434033; ENST00000436595; ENST00000450439; ENST00000529814	CR1	protein_coding	protein_coding	complement C3b/C4b receptor 1 (Knops blood group) [Source:HGNC Symbol;Acc:HGNC:2334]	0.4742	4654	GO:0002376; GO:0045087; GO:0046718; GO:0006958; GO:0008284; GO:0007009; GO:0045959; GO:1900005; GO:0032703; GO:1900004; GO:0001971; GO:0002638; GO:1900099; GO:0032689; GO:1904669; GO:0001970; GO:0002430; GO:0002435; GO:0006957; GO:0042130; GO:0045591; GO:0045916; GO:0045918; GO:0045957	GO:0005515; GO:0001618; GO:0001851; GO:0001855; GO:0001861; GO:0004877	GO:0016020; GO:0016021; GO:0009986; GO:0005615; GO:0005886; GO:0005887; GO:0070062; GO:0030667; GO:0005856; GO:0101003; GO:0044853	1378	TRUE	-0.151879	0.0114373	0.330578	chr1	207496147	207641765	145619	+	972.477	826.947	857.801	434.306	411.96	383.172	802.896	685.6	793.093	1243.21	1160.54	1323.03	928.436	807.75	934.834	948.884	973.137	1040.14	1357.79	1267.4	1137.35	718.801	686.826	691.118	938.099	840.899	965.666	10.5868	8.90637
ENSG00000173486	ENST00000536642; ENST00000541388; ENST00000309366; ENST00000449942; ENST00000535135; ENST00000652094	FKBP2	protein_coding	protein_coding	FKBP prolyl isomerase 2 [Source:HGNC Symbol;Acc:HGNC:3718]	0.6137	630	GO:0000413; GO:0061077	GO:0003755; GO:0016853; GO:0005515; GO:0005528	GO:0016020; GO:0005783; GO:0005789; GO:0016021	2286	TRUE	0.166039	0.0114465	0.330578	chr11	64241003	64244132	3130	+	600.041	645.499	559.611	705.281	745.265	650.416	863.349	859.217	750.526	542.271	545.329	448.332	623.6	643.668	574.015	739.819	549.033	692.911	510.383	648.895	577.075	655.797	806.203	707.452	769.285	684.503	697.115	48.256	51.3576
ENSG00000132170	ENST00000397010; ENST00000397029; ENST00000309576; ENST00000681966; ENST00000397015; ENST00000643888; ENST00000643197; ENST00000644622; ENST00000455517; ENST00000681982; ENST00000652522; ENST00000652431; ENST00000652098; ENST00000651735; ENST00000397026; ENST00000497594; ENST00000682446; ENST00000683586; ENST00000684065; ENST00000438682; ENST00000683749; ENST00000397000; ENST00000477039; ENST0000…	PPARG	protein_coding	protein_coding	peroxisome proliferator activated receptor gamma [Source:HGNC Symbol;Acc:HGNC:9236]	0.4548	1631	GO:0006355; GO:0030522; GO:0048511; GO:0007154; GO:0006357; GO:0051716; GO:0002674; GO:0007507; GO:0008285; GO:0009409; GO:0009410; GO:0009612; GO:0010033; GO:0010629; GO:0010888; GO:0014070; GO:0019216; GO:0019395; GO:0030308; GO:0031000; GO:0031100; GO:0032966; GO:0033189; GO:0033993; GO:0035902; GO:0042594; GO:0043065; GO:0043627; GO:0045598; GO:0045600; GO:0045944; GO:0046321; GO:0048662; GO:…	GO:0008270; GO:0003700; GO:0043565; GO:0046872; GO:0003677; GO:0004879; GO:0000976; GO:0001223; GO:0019903; GO:0030331; GO:0005515; GO:0019899; GO:0042802; GO:0001227; GO:0000978; GO:0000981; GO:0003682; GO:0070412; GO:0070888; GO:0001221; GO:0097677; GO:0140297; GO:0003676; GO:0008022; GO:0051393; GO:0003690; GO:0046965; GO:0042277; GO:0050692; GO:0050693; GO:0043621; GO:0004955; GO:0050544	GO:0005634; GO:0005737; GO:0043231; GO:0005654; GO:0005829; GO:0048471; GO:0043235; GO:0000785; GO:0090575	5468	TRUE	-0.127437	0.0115213	0.331751	chr3	12287368	12434356	146989	+	1631.03	1615.43	1555.87	1133.78	1106.72	1067.83	1183.73	1039.89	1080.4	1437.66	1471.64	1476.38	1433.81	1519.64	1596.17	1338.94	1403.18	1373.88	1331.74	1430.18	1493.76	1170.45	1311.15	1186.39	1248.78	1431.11	1386.76	50.6664	49.646
ENSG00000144401	ENST00000432416; ENST00000458426; ENST00000425132; ENST00000477919; ENST00000448007; ENST00000272839; ENST00000448823; ENST00000411432; ENST00000406927; ENST00000426075; ENST00000442521; ENST00000461419; ENST00000471128	METTL21A	protein_coding	protein_coding	methyltransferase 21A, HSPA lysine [Source:HGNC Symbol;Acc:HGNC:30476]	0.4833	1089	GO:0032259; GO:0006479; GO:0018022	GO:0016740; GO:0008168; GO:0005515; GO:0008276; GO:0016279; GO:0051117; GO:0030544; GO:0031072	GO:0005737; GO:0032991; GO:0005829; GO:0005654	151194	TRUE	0.224952	0.0115401	0.331751	chr2	207580631	207625928	45298	-	106.89	101.375	103.825	130.947	132.435	125.855	119.408	107.732	126.297	97.6261	114.538	112.989	139.595	160.25	123.9	117.485	113.911	114.191	105.21	114.506	139.8	177.378	146.745	185.712	136.963	153.628	135.616	4.97303	4.66608
ENSG00000179593	ENST00000572022; ENST00000380173; ENST00000380183; ENST00000571240; ENST00000573359	ALOX15B	protein_coding	protein_coding	arachidonate 15-lipoxygenase type B [Source:HGNC Symbol;Acc:HGNC:434]	0.5892	2490	GO:0006629; GO:0001676; GO:0042351; GO:0006690; GO:0006915; GO:0006644; GO:0045786; GO:0008285; GO:0030336; GO:0032722; GO:0010744; GO:0019369; GO:0019372; GO:0030850; GO:0030856; GO:0034440; GO:0043651; GO:0045926; GO:0051122; GO:0071926; GO:1901696; GO:2001303; GO:0035360; GO:0045618	GO:0005515; GO:0046872; GO:0016702; GO:0016491; GO:0005506; GO:0051213; GO:0005509; GO:0008289; GO:0016165; GO:0050473; GO:0036403; GO:1990136	GO:0005737; GO:0005829; GO:0005886; GO:0005634; GO:0016020; GO:0005856; GO:0005925; GO:0005912; GO:0070161; GO:0070062; GO:0019898	247	TRUE	0.141402	0.011684	0.334268	chr17	8039034	8049134	10101	+	541.131	783.779	547.43	500.871	620.351	637.988	743.712	817.119	783.879	507.889	539.24	457.364	546.268	570.633	567.228	852.495	740.421	912.627	586.962	596.576	554.422	528.513	650.514	656.258	1013.35	866.076	860.746	11.0107	15.7777
ENSG00000177463	ENST00000425241; ENST00000413118; ENST00000435454; ENST00000323373; ENST00000475707; ENST00000393102; ENST00000437120; ENST00000406272; ENST00000617312; ENST00000478572; ENST00000439011; ENST00000495282; ENST00000413194	NR2C2	protein_coding	protein_coding	nuclear receptor subfamily 2 group C member 2 [Source:HGNC Symbol;Acc:HGNC:7972]	0.508	2486	GO:0006355; GO:0000122; GO:0030154; GO:0030522; GO:0007283; GO:0045944; GO:0006357; GO:0007399; GO:0048856; GO:0040019	GO:0008270; GO:0003700; GO:0043565; GO:0046872; GO:0003677; GO:0005515; GO:0000978; GO:0004879; GO:0000981; GO:1990837; GO:0001228; GO:0000977	GO:0005634; GO:0005654; GO:0000785	7182	TRUE	-0.121039	0.0116904	0.334268	chr3	14947583	15053600	106018	+	736.778	664.569	743.245	432.124	385.978	405.641	433.44	434.58	397.852	715.926	706.486	694.193	537.403	591.152	548.837	520.43	579.91	596.183	689.405	667.57	664.351	568.332	506.017	520.678	454.754	530.016	468.659	15.0158	13.3995
ENSG00000137055	ENST00000397292; ENST00000517642; ENST00000487173; ENST00000520884; ENST00000520641; ENST00000521968; ENST00000523212	PLAA	protein_coding	protein_coding	phospholipase A2 activating protein [Source:HGNC Symbol;Acc:HGNC:9043]	0.4093	1417	GO:0007399; GO:0043162; GO:0006693; GO:0016236; GO:2001224; GO:0071222; GO:0043161; GO:0007165; GO:1903861; GO:0006644; GO:1900045; GO:0010992; GO:0006954; GO:0032430; GO:1903423	GO:0005515; GO:0043130; GO:0016005	GO:0005634; GO:0005737; GO:0045202; GO:0070062	9373	TRUE	0.22696	0.0117076	0.334268	chr9	26903372	26947242	43871	-	625.116	550.992	625.213	671.102	641.263	576.029	801.065	742.255	727.515	650.842	707.5	756.117	622.723	633.167	584.651	769.963	698.999	588.937	661.717	642.379	701.392	839.83	795.571	954.766	1011.56	811.346	656.861	22.3513	19.4906
ENSG00000164306	ENST00000515774; ENST00000503752; ENST00000512834; ENST00000314970; ENST00000509002; ENST00000509538; ENST00000506278; ENST00000515152; ENST00000508001; ENST00000512658; ENST00000510864	PRIMPOL	protein_coding	protein_coding	primase and DNA directed polymerase [Source:HGNC Symbol;Acc:HGNC:26575]	0.3939	1309	GO:0006269; GO:0042276; GO:0006281; GO:0006974; GO:0006261; GO:0031297; GO:0009411; GO:0062176; GO:0019985; GO:0006264; GO:0043504	GO:0003887; GO:0003896; GO:0046872; GO:0016740; GO:0008270; GO:0005515; GO:0030145; GO:0016779; GO:0003682	GO:0005634; GO:0005739; GO:0005759; GO:0005694; GO:0000428; GO:0005657	201973	TRUE	0.257736	0.0118261	0.336238	chr4	184649667	184694963	45297	+	140.293	84.4791	117.411	124.399	93.227	115.206	98.7228	87.6463	77.2398	96.464	110.483	108.637	107.481	123.116	108.412	115.543	108.733	98.0062	106.595	117.941	145.775	146.005	109.356	168.622	128.907	144.026	113.475	5.43011	3.23489
ENSG00000173812	ENST00000462917; ENST00000469257; ENST00000591776; ENST00000482111; ENST00000310837; ENST00000469308; ENST00000586699	EIF1	protein_coding	protein_coding	eukaryotic translation initiation factor 1 [Source:HGNC Symbol;Acc:HGNC:3249]	0.4826	1320	GO:0006413; GO:0006412; GO:0006446; GO:0009048	GO:0003743; GO:0003723; GO:0005515; GO:0008135; GO:0043024	GO:0005634; GO:0005737; GO:0016282	10209	TRUE	-0.132914	0.0118303	0.336238	chr17	41688885	41692668	3784	+	11250.1	10312.1	11882.7	7867.71	7909.49	8130.23	8697.94	8404.91	8239.5	12041.7	12137	11866.5	8389.03	9331.4	8913.03	8441.44	9180.19	9585.73	11503.9	11857.1	11666.8	8076.11	8003.23	6125.08	8144.4	8532.09	8956.06	431.813	391.582
ENSG00000251322	ENST00000692848; ENST00000414786; ENST00000673971; ENST00000262795; ENST00000691768; ENST00000673995; ENST00000445220; ENST00000673838; ENST00000674010; ENST00000674145; ENST00000664402; ENST00000659388	SHANK3	protein_coding	protein_coding	SH3 and multiple ankyrin repeat domains 3 [Source:HGNC Symbol;Acc:HGNC:14294]	0.6467	3741	GO:0000165; GO:0001838; GO:0007416; GO:0007611; GO:0007612; GO:0007613; GO:0007626; GO:0008306; GO:0010467; GO:0014009; GO:0021773; GO:0032232; GO:0035176; GO:0035640; GO:0035641; GO:0040011; GO:0045794; GO:0048167; GO:0048170; GO:0048854; GO:0050885; GO:0051835; GO:0051968; GO:0060291; GO:0060292; GO:0060997; GO:0060999; GO:0061001; GO:0061351; GO:0071625; GO:0097107; GO:0097113; GO:0097114; GO:…	GO:0005515; GO:0008022; GO:0035255; GO:0097110; GO:0098919	GO:0005737; GO:0070161; GO:0045202; GO:0014069; GO:0031234; GO:0043005; GO:0044309; GO:0098978	85358	TRUE	0.145722	0.0119317	0.338354	chr22	50674415	50733212	58798	+	372.206	382.972	446.529	468.134	384.234	417.258	441.902	442.797	482.227	374.286	355.777	371.541	375.628	326.354	377.507	340.803	393.511	356.059	419.486	440.848	393.13	371.648	457.383	381.678	359.864	378.328	373.636	5.0409	5.13132
ENSG00000101596	ENST00000688342; ENST00000320876; ENST00000684915; ENST00000581226; ENST00000693213; ENST00000585229; ENST00000577880; ENST00000577300; ENST00000584897; ENST00000581711; ENST00000583441; ENST00000690757; ENST00000581383; ENST00000609587; ENST00000581631; ENST00000686763; ENST00000686864; ENST00000688708; ENST00000645355; ENST00000688964; ENST00000685656; ENST00000689034; ENST00000693522; ENST0000…	SMCHD1	protein_coding	protein_coding	structural maintenance of chromosomes flexible hinge domain containing 1 [Source:HGNC Symbol;Acc:HGNC:29090]	0.3701	2962	GO:0051276; GO:0006325; GO:0006281; GO:0006974; GO:0006302; GO:0045739; GO:0009048; GO:0043584; GO:0060820; GO:2000042; GO:2001034	GO:0005515; GO:0005524; GO:0003677; GO:0016787; GO:0042803; GO:0016887	GO:0005694; GO:0000781; GO:0001740; GO:0035861	23347	TRUE	0.268989	0.0120574	0.341147	chr18	2655726	2805017	149292	+	984.916	787.533	917.357	793.319	783.282	673.809	841.504	757.077	819.478	960.206	1043.46	1100.5	1067.05	1085.65	1066.7	968.346	1227.13	913.569	947.011	944.674	967.85	1939.09	1447.62	1947.8	1421.36	1160.27	957.614	16.8471	13.327
ENSG00000101384	ENST00000254958; ENST00000423891; ENST00000617357; ENST00000617965; ENST00000488480; ENST00000612857; ENST00000613518; ENST00000622545; ENST00000620743	JAG1	protein_coding	protein_coding	jagged canonical Notch ligand 1 [Source:HGNC Symbol;Acc:HGNC:6188]	0.4975	1919	GO:0007154; GO:0007275; GO:0007219; GO:0007399; GO:0001525; GO:0048513; GO:0042127; GO:0002456; GO:0030336; GO:0045944; GO:0001709; GO:0030097; GO:0045747; GO:0072006; GO:0097150; GO:0022408; GO:0072015; GO:0030216; GO:0001953; GO:0003180; GO:0003184; GO:0061314; GO:0045446; GO:2000737; GO:0060411; GO:0045445; GO:0035909; GO:0003215; GO:0062043; GO:0061309; GO:0001974; GO:0002011; GO:0002085; GO:…	GO:0005509; GO:0005515; GO:0008083; GO:0005198; GO:0060090; GO:0005112; GO:0005543	GO:0016020; GO:0016021; GO:0005886; GO:0005576; GO:0005912; GO:0016324; GO:0005887; GO:0045177	182	TRUE	-0.174604	0.0121306	0.342443	chr20	10637684	10673999	36316	-	496.276	375.463	428.549	205.149	208.236	213.954	308.391	283.025	279.733	412.588	381.117	386.749	353.467	282.385	264.254	396.148	331.377	428.889	323.937	319.472	327.396	241.33	247.948	235.842	442.222	418.635	389.32	13.1027	9.80711
ENSG00000150540	ENST00000410115; ENST00000329366; ENST00000280096; ENST00000280097; ENST00000475675; ENST00000467390; ENST00000485653; ENST00000480534	HNMT	protein_coding	protein_coding	histamine N-methyltransferase [Source:HGNC Symbol;Acc:HGNC:5028]	0.4187	988	GO:0032259; GO:0006548; GO:0007585; GO:0001692; GO:0001695	GO:0008170; GO:0016740; GO:0008168; GO:0046539	GO:0005737; GO:0005654; GO:0005829; GO:0005813; GO:0070062	3176	TRUE	-0.120433	0.0122749	0.345215	chr2	137964020	138016364	52345	+	888.524	737.784	807.934	437.58	467.878	479.218	405.234	373.409	403.943	914.665	755.139	822.386	538.512	562.815	566.26	475.5	352.088	454.964	782.155	804.977	805.113	466.974	496.182	491.054	406.414	427.242	418.841	45.5273	37.3999
ENSG00000189420	ENST00000338647	ZFP92	protein_coding	protein_coding	ZFP92 zinc finger protein [Source:HGNC Symbol;Acc:HGNC:12865]	0.5569	6403	GO:0006355; GO:0006357	GO:0046872; GO:0003677; GO:0000981; GO:0000978	GO:0005634	139735	TRUE	-0.124981	0.0123027	0.345215	chrX	153411472	153426481	15010	+	479.097	495.611	497.529	396.114	324.116	362.075	487.032	528.617	513.54	427.696	420.648	461.709	391.141	413.318	416.225	501.01	579.91	519.703	442.991	425.962	396.699	345.102	382.886	342.941	456.545	509.852	455.744	3.79098	3.87978
ENSG00000127951	ENST00000248598; ENST00000637771	FGL2	protein_coding	protein_coding	fibrinogen like 2 [Source:HGNC Symbol;Acc:HGNC:3696]	0.374	3912	GO:0002291; GO:0002605; GO:0002617; GO:0043381; GO:0050687	GO:0008233; GO:0005102; GO:0005201	GO:0005576; GO:0005615; GO:0070062; GO:0062023; GO:1904813; GO:0005577	10875	TRUE	0.251266	0.01234	0.345215	chr7	77193369	77199848	6480	-	953.422	650.49	747.76	1065.03	945.337	1140.44	977.823	902.026	900.782	1294.71	1064.29	1357.97	2274.82	2573.71	2330.86	1796.26	2065.93	2122.87	1621.06	1282.46	1230.72	3436.54	2844.94	4016.17	2782.24	1931.87	1630.16	12.348	8.33472
ENSG00000152766	ENST00000371930; ENST00000476963	ANKRD22	protein_coding	protein_coding	ankyrin repeat domain 22 [Source:HGNC Symbol;Acc:HGNC:28321]	0.3975	2156		GO:0005515		118932	TRUE	0.366366	0.0123793	0.345215	chr10	88819896	88851844	31949	-	24.8138	23.4664	22.0145	2.18244	4.3564	9.68116	10.3963	9.12982	15.6567	49.9753	47.6397	36.9367	110.805	109.436	88.0848	66.0247	82.8444	100.704	60.9112	32.0616	47.795	127.905	154.335	166.343	149.496	106.579	78.4175	0.583117	0.545567
ENSG00000119487	ENST00000373511; ENST00000373498; ENST00000350766; ENST00000265960; ENST00000373503; ENST00000394063; ENST00000483937; ENST00000444226; ENST00000497932; ENST00000496658; ENST00000496063; ENST00000420643; ENST00000473837; ENST00000394060; ENST00000427078; ENST00000437973; ENST00000468896; ENST00000448439; ENST00000373496; ENST00000433483	MAPKAP1	protein_coding	protein_coding	MAPK associated protein 1 [Source:HGNC Symbol;Acc:HGNC:18752]	0.5069	1597	GO:0021762; GO:0043066; GO:0031669; GO:0046580; GO:0030307; GO:0007010; GO:0016310; GO:0038203; GO:0033138; GO:1900407	GO:0005515; GO:0005546; GO:0031267; GO:0080025; GO:0005547; GO:0043325; GO:0060090; GO:0070300; GO:0019901; GO:0016301	GO:0005634; GO:0016020; GO:0005794; GO:0031410; GO:0005654; GO:0005829; GO:0005886; GO:0031932; GO:0005737	79109	TRUE	-0.0952831	0.0124006	0.345215	chr9	125437393	125707234	269842	-	4581	4536.53	4817.52	3112.17	3168.85	3153.15	3629.24	3663.64	3578.07	4541.95	4684.91	4661.63	3431.63	3312.41	3262.05	3598.34	3738.35	3770.99	4751.07	4792.07	4649.26	2943.03	3136.74	2772.01	3146.57	3407.65	3540.78	145.334	142.386
ENSG00000179698	ENST00000534167; ENST00000323662; ENST00000525150; ENST00000533108; ENST00000528691; ENST00000529209	WDR97	protein_coding	protein_coding	WD repeat domain 97 [Source:HGNC Symbol;Acc:HGNC:26959]	0.6431	4484		GO:0005515		340390	TRUE	-0.679072	0.0124054	0.345215	chr8	144107726	144118328	10603	+	14.3156	12.2025	11.7411	14.1859	6.97024	18.4597	19.7445	18.2596	11.4816	19.7577	29.4984	19.5568	13.3856	14.6609	32.9108	11.6514	15.5333	21.5793	13.8435	9.16047	26.2873	12.0665	12.0882	11.3934	6.2663	15.3628	7.38047	0.161755	0.136406
ENSG00000168310	ENST00000696840; ENST00000696841; ENST00000696842; ENST00000696843; ENST00000502750; ENST00000696844; ENST00000696845; ENST00000393593; ENST00000696846; ENST00000696847; ENST00000696848; ENST00000505067; ENST00000510814; ENST00000696849; ENST00000696850; ENST00000696851; ENST00000696852; ENST00000696853; ENST00000504340; ENST00000507523; ENST00000512020; ENST00000506230; ENST00000509274	IRF2	protein_coding	protein_coding	interferon regulatory factor 2 [Source:HGNC Symbol;Acc:HGNC:6117]	0.4621	2108	GO:0006355; GO:0008283; GO:0051607; GO:0045944; GO:0006357; GO:0000122; GO:0002376	GO:0003700; GO:0000976; GO:0003677; GO:0005515; GO:0000981; GO:0000978; GO:1990837; GO:0001228; GO:0000977	GO:0005634; GO:0005654; GO:0005829; GO:0005925; GO:0000785	3660	TRUE	0.156782	0.0124216	0.345215	chr4	184385702	184474558	88857	-	667.109	633.594	608.337	572.892	583.758	607.009	697.64	628.132	687.852	726.386	679.118	672.466	752.365	752.375	662.088	718.503	740.423	803.831	676.946	665.279	679.883	891.715	1004.16	950.207	890.71	783.502	766.646	16.0338	15.0657
ENSG00000035720	ENST00000265404; ENST00000396225	STAP1	protein_coding	protein_coding	signal transducing adaptor family member 1 [Source:HGNC Symbol;Acc:HGNC:24133]	0.3982	1548	GO:0010628; GO:0007169; GO:0009617; GO:0010760; GO:0042326; GO:0060100; GO:0071222; GO:1900028; GO:1902227; GO:1903980; GO:1904140; GO:1904151; GO:2000251; GO:0061098; GO:0050861	GO:0035591; GO:0005515; GO:0005068; GO:0005157; GO:0030674; GO:0030971; GO:0019901; GO:0005543; GO:0030296; GO:0001784	GO:0005634; GO:0005737; GO:0043231; GO:0005654; GO:0005739; GO:0032991	26228	TRUE	0.8507	0.0124835	0.346168	chr4	67558727	67607337	48611	+	37.2207	34.7303	32.288	25.0981	38.3363	19.3624	29.1467	34.6933	25.0507	39.5154	38.5172	26.073	43.2139	52.7639	25.1671	32.0414	25.8889	33.2681	33.2243	28.6265	35.8463	212.371	183.853	146.975	75.1956	28.8052	20.2963	1.21822	1.12457
ENSG00000187097	ENST00000557325; ENST00000555829; ENST00000334696; ENST00000553284; ENST00000556242; ENST00000554664; ENST00000556108; ENST00000557681	ENTPD5	protein_coding	protein_coding	ectonucleoside triphosphate diphosphohydrolase 5 (inactive) [Source:HGNC Symbol;Acc:HGNC:3367]	0.4749	1676	GO:0006486; GO:0006487; GO:0006011; GO:0051084; GO:0009134; GO:0006256	GO:0016787; GO:0000166; GO:0005524; GO:0005515; GO:0004382; GO:0017110; GO:0036384; GO:0045134; GO:1990003; GO:0043262	GO:0005783; GO:0005576; GO:0005615; GO:0016020	957	TRUE	0.178379	0.0125267	0.346263	chr14	73958010	74019399	61390	-	330.214	353.874	321.412	333.913	348.512	354.33	382.668	355.15	353.687	328.907	366.927	370.453	352.359	353.284	344.595	402.944	336.555	336.278	343.318	335.502	395.504	439.221	463.006	513.592	411.785	384.07	355.815	9.98235	10.5834
ENSG00000143412	ENST00000474997; ENST00000368947	ANXA9	protein_coding	protein_coding	annexin A9 [Source:HGNC Symbol;Acc:HGNC:547]	0.5663	1031	GO:0043086; GO:0098609; GO:0070588; GO:0007271	GO:0005509; GO:0005544; GO:0005515; GO:0005546; GO:0005543; GO:0002020; GO:0001786; GO:0005262; GO:0015464; GO:0019834; GO:0046790	GO:0005829; GO:0045202; GO:0009986; GO:0005634; GO:0005886; GO:0005615; GO:0031982	8416	TRUE	-0.379574	0.0125494	0.346263	chr1	150982249	150995634	13386	+	38.175	45.0555	35.9571	64.3821	75.8014	90.0348	55.4728	62.0828	53.2328	30.2176	44.5988	44.5414	64.2668	57.6495	55.174	35.9252	51.7777	44.0578	22.1495	25.1914	21.5078	44.6461	58.4731	51.2702	25.0652	41.2875	35.0572	1.876	2.19048
ENSG00000152518	ENST00000282388	ZFP36L2	protein_coding	protein_coding	ZFP36 ring finger protein like 2 [Source:HGNC Symbol;Acc:HGNC:1108]	0.544	3693	GO:0006417; GO:0010629; GO:0043488; GO:0061014; GO:0061158; GO:1900153; GO:0006402; GO:0071356; GO:0070371; GO:0045599; GO:0071560; GO:0097011; GO:0030097; GO:0044344; GO:0009611; GO:0071364; GO:2000737; GO:0071385; GO:0060216; GO:0033077; GO:0000165; GO:0000288; GO:0035019; GO:0045577; GO:0048103; GO:1901991	GO:0046872; GO:0003723; GO:0003729; GO:0035925; GO:0005515	GO:0005634; GO:0005737; GO:1990904	678	TRUE	0.122138	0.0125948	0.346263	chr2	43222402	43226606	4205	-	1987.01	2165.48	2155.96	2062.41	1975.19	2082.42	2570.55	2589.22	2557.26	2465.06	2381.98	2384.59	2569.56	2367.54	2313.44	3306.09	3510.53	3098.43	2619.18	2394.32	2365.85	2799.43	2793.21	3283.57	3562.84	3368.29	3311.98	27.2604	29.3917
ENSG00000156011	ENST00000440756; ENST00000327040; ENST00000286485; ENST00000428502; ENST00000523619; ENST00000518315; ENST00000521878; ENST00000520858; ENST00000519851; ENST00000519653; ENST00000518963; ENST00000517971; ENST00000518303; ENST00000521027; ENST00000519633; ENST00000520789; ENST00000521475; ENST00000521841	PSD3	protein_coding	protein_coding	pleckstrin and Sec7 domain containing 3 [Source:HGNC Symbol;Acc:HGNC:19093]	0.447	3003	GO:0032012; GO:0050790	GO:0005085; GO:0005543	GO:0016020; GO:0005886; GO:0042995; GO:0045202; GO:0014069; GO:0032587	23362	TRUE	-0.174163	0.0126284	0.346263	chr8	18527303	19084730	557428	-	4671.67	4000.55	4284.03	2511.99	2594.67	2310.9	2094.8	1967.47	1908.03	3928.29	4252.09	4315.08	2788.96	2664.58	2886.48	1994.33	2174.67	2086.9	4403.6	4087.86	4287.22	2406.06	1965.59	1924.34	1567.47	2077.82	2022.25	78.8186	66.7751
ENSG00000165782	ENST00000250489; ENST00000553460; ENST00000557041; ENST00000398020; ENST00000554028; ENST00000553602; ENST00000556093	PIP4P1	protein_coding	protein_coding	phosphatidylinositol-4,5-bisphosphate 4-phosphatase 1 [Source:HGNC Symbol;Acc:HGNC:19299]	0.5288	1365	GO:0046856; GO:0006629; GO:0008203; GO:1901796; GO:0032418; GO:1904263; GO:0006644; GO:0006991; GO:0070070	GO:0034597; GO:0016787; GO:0005515	GO:0016020; GO:0016021; GO:0005765; GO:0031410; GO:0005886; GO:0005768; GO:0005764; GO:0031902; GO:0030670; GO:0005654; GO:0010008	90809	TRUE	-0.108044	0.0127343	0.346263	chr14	20457681	20461465	3785	-	615.572	634.532	717.674	664.554	725.776	707.692	800.124	742.255	737.953	690.358	691.282	664.862	663.722	729.901	708.55	671.897	667.933	744.488	650.642	636.653	591.464	638.319	695.774	600.43	680.341	657.718	650.403	22.8485	23.3008
ENSG00000169490	ENST00000456845; ENST00000456397; ENST00000397070; ENST00000522434; ENST00000522142; ENST00000521060; ENST00000524331; ENST00000519186; ENST00000517872; ENST00000520152	TM2D2	protein_coding	protein_coding	TM2 domain containing 2 [Source:HGNC Symbol;Acc:HGNC:24127]	0.4576	1204		GO:0005515	GO:0016020; GO:0016021	83877	TRUE	0.146235	0.0127951	0.346263	chr8	38988808	38996824	8017	-	558.31	630.778	684.287	555.432	582.887	621.531	735.249	691.127	722.296	614.813	622.356	597.507	521.89	493.44	496.566	612.67	735.244	674.354	635.414	671.005	650.012	698.65	636.738	580.987	606.04	735.493	653.171	23.4942	26.2603
ENSG00000177842	ENST00000649142; ENST00000420891; ENST00000314529; ENST00000418905; ENST00000433723	ZNF620	protein_coding	protein_coding	zinc finger protein 620 [Source:HGNC Symbol;Acc:HGNC:28742]	0.5089	1715	GO:0006355; GO:0006357; GO:0000122	GO:0046872; GO:0003677; GO:0005515; GO:0000977; GO:0000981; GO:0001227	GO:0005634	253639	TRUE	0.345832	0.0128256	0.346263	chr3	40477131	40518736	41606	+	30.54	47.8715	37.435	49.105	61.0413	62.9275	52.3282	56.3405	57.9755	32.5421	22.2994	34.764	48.754	58.9361	42.2811	57.2861	51.7777	53.2933	31.84	51.2993	32.2616	58.1306	65.5962	82.0324	66.2438	69.0363	54.0057	0.902229	1.39914
ENSG00000103489	ENST00000261381; ENST00000575674; ENST00000568226; ENST00000563403	XYLT1	protein_coding	protein_coding	xylosyltransferase 1 [Source:HGNC Symbol;Acc:HGNC:15516]	0.52	2942	GO:0048706; GO:0015012; GO:0030166; GO:0030206; GO:0006024; GO:0050650; GO:0043931; GO:0030203	GO:0016757; GO:0046872; GO:0016740; GO:0030158	GO:0016020; GO:0016021; GO:0005794; GO:0005576; GO:0005615; GO:0000139; GO:0000137	64131	TRUE	-0.180371	0.0129597	0.346263	chr16	17101769	17470960	369192	-	712.919	718.073	605.033	684.196	708.351	624.435	817.048	809.815	825.631	706.628	695.336	764.808	597.238	533.502	552.708	645.682	616.155	676.153	685.251	725.968	712.146	404.228	460.194	355.473	535.321	653.878	694.686	12.2775	12.2342
[truncated: 12,074 more rows]
[truncated: 26 more columns]
