# Supplementary material for: Pro-inflammatory macrophages suppress HIV replication in humanized mice and ex vivo co-cultures
Source: Front Immunol. 2024 Nov 7;15:1439328. doi: 10.3389/fimmu.2024.1439328 (PMC11578737; doi:10.3389/fimmu.2024.1439328)
Supplement: Supplementary file 6 [file Table6.xlsx]

## Sheet: Sheet1
gene_id	transcript_id	gene_name	type	biotypes	description	gc	featWidth	GO BP	GO MF	GO CC	entrez_id	isPresent	log2 Ratio	pValue	fdr	seqnames	start	end	width	strand	EP1 [normalized count]	EP2 [normalized count]	EP3 [normalized count]	LP1 [normalized count]	LP2 [normalized count]	LP3 [normalized count]	RP1 [normalized count]	RP2 [normalized count]	RP3 [normalized count]	EP1plus [normalized count]	EP2plus [normalized count]	EP3plus [normalized count]	LP1plus [normalized count]	LP2plus [normalized count]	LP3plus [normalized count]	RP1plus [normalized count]	RP2plus [normalized count]	RP3plus [normalized count]	EPM1 [normalized count]	EPM2 [normalized count]	EPM3 [normalized count]	LPM1 [normalized count]	LPM2 [normalized count]	LPM3 [normalized count]	RPM1 [normalized count]	RPM2 [normalized count]	RPM3 [normalized count]	EPM1plus [normalized count]	EPM2plus [normalized count]
ENSG00000271447	ENST00000615317; ENST00000619655; ENST00000605424; ENST00000615136; ENST00000612292; ENST00000616383; ENST00000612672	MMP28	protein_coding	protein_coding	matrix metallopeptidase 28 [Source:HGNC Symbol;Acc:HGNC:14366]	0.5852	1375	GO:0006508; GO:0030198; GO:0030574; GO:0010760	GO:0008270; GO:0046872; GO:0008233; GO:0016787; GO:0004222; GO:0008237; GO:0005515	GO:0031012; GO:0005576; GO:0005615; GO:0062023; GO:0005737	79148	TRUE	1.77837	9.48669e-71	1.26182e-66	chr17	35756249	35795707	39459	-	88.0265	99.8547	69.4945	120.462	127.332	95.9262	54.6335	72.5293	60.6371	183.338	139.733	179.061	179.374	168.266	206.144	45.6674	57.874	46.114	299.891	303.607	301.081	488.882	438.729	433.754	185.231	171.216	166.288	290.503	312.178
ENSG00000161381	ENST00000315392; ENST00000394318; ENST00000578390; ENST00000578517; ENST00000493200; ENST00000461225; ENST00000444911; ENST00000578277; ENST00000582025; ENST00000579417; ENST00000579279; ENST00000578808; ENST00000441877; ENST00000444435; ENST00000577838; ENST00000415163; ENST00000579190; ENST00000580667; ENST00000577941; ENST00000583285	PLXDC1	protein_coding	protein_coding	plexin domain containing 1 [Source:HGNC Symbol;Acc:HGNC:20945]	0.553	1472	GO:0001525; GO:0021510	GO:0005515	GO:0005737; GO:0016020; GO:0016021; GO:0005886; GO:0005576; GO:0070161; GO:0005923; GO:0043235; GO:0030425; GO:0043025; GO:0005615	57125	TRUE	1.72942	3.87765e-70	2.57883e-66	chr17	39063313	39154394	91082	-	183.899	232.015	150.523	125.399	195.041	183.077	100.225	135.359	123.183	375.918	426.873	436.08	145.123	146.53	161.566	93.5839	148.451	78.1186	645.923	586.03	568.555	643.808	575.078	551.952	414.901	400.519	348.34	786.363	822.788
ENSG00000117228	ENST00000459831; ENST00000370473; ENST00000495131; ENST00000484970; ENST00000468959; ENST00000479889; ENST00000681280; ENST00000493139; ENST00000469194	GBP1	protein_coding	protein_coding	guanylate binding protein 1 [Source:HGNC Symbol;Acc:HGNC:4182]	0.4354	1712	GO:0050896; GO:0002376; GO:0051607; GO:0071346; GO:0071347; GO:0071356; GO:0070373; GO:1900025; GO:1903076; GO:0050860; GO:0032703; GO:0050848; GO:0072665; GO:1903077	GO:0005525; GO:0003924; GO:0000166; GO:0003779; GO:0016787; GO:0042803; GO:0005515; GO:0019899; GO:0042802; GO:0019955; GO:0051879; GO:0019003; GO:0030507	GO:0005737; GO:0016020; GO:0005794; GO:0031410; GO:0005886; GO:0005576; GO:0005829; GO:0000139; GO:0015629; GO:0012506	2633	TRUE	-1.4477	5.97727e-68	2.65012e-64	chr1	89051882	89065360	13479	-	4614.99	3060.04	4527.38	4653.45	4596.59	4739.47	4787.44	4578.28	5421.93	1813.42	2384.41	1992.54	6659.38	5193.4	4938.68	5494.78	3638.44	5479.64	1216.09	1346.9	1617.17	1636.71	1525.95	1942.31	1793.78	1902.18	2081.55	1109.49	1291.4
ENSG00000157933	ENST00000704337; ENST00000378536; ENST00000508416; ENST00000478223; ENST00000507179	SKI	protein_coding	protein_coding	SKI proto-oncogene [Source:HGNC Symbol;Acc:HGNC:10896]	0.6342	1523	GO:0000122; GO:0006351; GO:0008285; GO:0030514; GO:0030512; GO:0045944; GO:0001843; GO:0030177; GO:0022011; GO:0045668; GO:0043388; GO:0060349; GO:0007179; GO:0060395; GO:0032926; GO:0009948; GO:0048147; GO:0043585; GO:0060325; GO:0030326; GO:0010626; GO:0002089; GO:0014902; GO:0021772; GO:0031064; GO:0035019; GO:0043010; GO:0048593; GO:0048741; GO:0048870; GO:0060021; GO:0060038; GO:0060041	GO:0046332; GO:0008270; GO:0031625; GO:0042802; GO:0005515; GO:0000981; GO:0001227; GO:0000978; GO:0019904; GO:0019901; GO:0140297; GO:0046811	GO:0005737; GO:0005634; GO:0110165; GO:0005654; GO:0016604; GO:0016605; GO:0005667; GO:0032991; GO:0005813; GO:0017053	6497	TRUE	0.549963	1.84276e-61	6.12763e-58	chr1	2227388	2310213	82826	+	3663.85	3472.4	3642.15	3777.76	3600.91	3835.95	4203.9	4503.01	4568.6	5850.82	4836.25	5097.8	5083.05	4817.33	5221.82	4523.48	4569.7	4451.41	4999.23	5249.76	4969.05	5704.26	5743.28	5337.35	6716.82	6584.51	6250.56	4860.92	5167.19
ENSG00000038945	ENST00000350896; ENST00000262101; ENST00000445506; ENST00000355282; ENST00000522672; ENST00000381998; ENST00000519060; ENST00000518960; ENST00000518026; ENST00000521876; ENST00000518343; ENST00000517522; ENST00000520846; ENST00000522130	MSR1	protein_coding	protein_coding	macrophage scavenger receptor 1 [Source:HGNC Symbol;Acc:HGNC:7376]	0.4157	1263	GO:0006898; GO:0010629; GO:0006897; GO:0010744; GO:0097242; GO:0010886; GO:0030301; GO:0006911; GO:0034381; GO:0042953; GO:0051649; GO:0071407	GO:0005044; GO:0005515; GO:0001540; GO:0030169; GO:0038024	GO:0016020; GO:0016021; GO:0005581; GO:0034362; GO:0009897; GO:0005886; GO:0005887; GO:0030666; GO:0005829; GO:0031410	4481	TRUE	3.21666	5.62816e-58	1.4972e-54	chr8	16107878	16567490	459613	-	121.281	191.878	67.3887	22.7101	33.4516	14.1709	14.3772	45.9942	35.2962	29.8458	138.262	184.668	27.9096	7.56371	26.9862	56.9082	39.1041	30.1152	969.458	1406.87	1247.68	217.387	145.948	158.32	316.248	424.908	320.565	1612.79	1096.96
ENSG00000143167	ENST00000527955; ENST00000367868; ENST00000632571; ENST00000534512	GPA33	protein_coding	protein_coding	glycoprotein A33 [Source:HGNC Symbol;Acc:HGNC:4445]	0.5333	1586		GO:0005515; GO:0038023	GO:0016020; GO:0016021; GO:0005887; GO:0005886; GO:0070062	10223	TRUE	1.09434	5.32297e-50	1.18001e-46	chr1	167052836	167166479	113644	-	300.268	349.491	291.667	362.373	312.935	282.328	296.171	286.58	327.622	586.255	592.763	535.825	483.113	418.775	519.483	282.818	288.588	241.863	635.557	604.823	611.798	858.155	800.504	730.877	594.486	608.652	585.701	614.815	647.117
ENSG00000035115	ENST00000460974; ENST00000403712; ENST00000356150; ENST00000626873; ENST00000463865; ENST00000403657; ENST00000473104; ENST00000405430; ENST00000403658; ENST00000468321; ENST00000479739; ENST00000451005; ENST00000472012; ENST00000431160; ENST00000471948; ENST00000481932; ENST00000488044; ENST00000497051; ENST00000488979; ENST00000475027; ENST00000454318; ENST00000402632; ENST00000415368; ENST0000…	SH3YL1	protein_coding	protein_coding	SH3 and SYLF domain containing 1 [Source:HGNC Symbol;Acc:HGNC:29546]	0.4398	1300	GO:0006661; GO:1900027	GO:0005515; GO:0035091; GO:0019902	GO:0032587	26751	TRUE	0.748912	8.20975e-43	1.55997e-39	chr2	217730	266398	48669	-	485.123	503.263	471.72	416.68	461.849	388.065	309.59	338.756	324.906	730.212	687.123	590.107	602.695	578.533	532.227	405.399	434.055	399.027	751.305	792.537	840.62	781.462	768.335	749.627	510.114	489.636	542.281	766.327	682.887
ENSG00000168394	ENST00000486332; ENST00000698420; ENST00000698421; ENST00000354258; ENST00000698422; ENST00000698423; ENST00000643049; ENST00000698424; ENST00000645078; ENST00000643923; ENST00000487296	TAP1	protein_coding	protein_coding	transporter 1, ATP binding cassette subfamily B member [Source:HGNC Symbol;Acc:HGNC:43]	0.5596	2232	GO:0055085; GO:0015031; GO:0002376; GO:0002250; GO:0015833; GO:0002479; GO:0019885; GO:0006952; GO:0046967	GO:0005524; GO:0140359; GO:0046872; GO:0000166; GO:0042803; GO:0005515; GO:0042287; GO:1904680; GO:0042605; GO:0015433; GO:0046979; GO:0042288; GO:0015440; GO:0042626; GO:0046978; GO:0043531; GO:0023029	GO:0016021; GO:0016020; GO:0005783; GO:0005789; GO:0034451; GO:0030176; GO:0042825; GO:0042824; GO:0030670; GO:0033116	6890	TRUE	-0.758593	6.55527e-42	1.08989e-38	chr6	32845209	32853816	8608	-	7498.23	6250.46	7799.51	7236.35	6645.01	7489.88	6709.37	6062.95	7044.78	4821.15	4965.68	5023.19	8822.56	7014.95	7223.3	8206.97	6021.7	7674.6	3799.15	3905.05	4009.2	3987	4035.25	4221.51	4323.09	4489.42	4216.08	3405.44	3737.45
ENSG00000107736	ENST00000224721; ENST00000398809; ENST00000461841; ENST00000299366; ENST00000644511; ENST00000616684; ENST00000442677; ENST00000646131; ENST00000643732; ENST00000466757; ENST00000470494; ENST00000398792; ENST00000642965; ENST00000647092; ENST00000398788; ENST00000619887; ENST00000475158	CDH23	protein_coding	protein_coding	cadherin related 23 [Source:HGNC Symbol;Acc:HGNC:13733]	0.591	3895	GO:0007156; GO:0007155; GO:0007605; GO:0050896; GO:0007601; GO:0007626; GO:0060122; GO:0045494; GO:0050953; GO:0098742; GO:0016339; GO:0050957; GO:0006816; GO:0051480; GO:0042472; GO:0042491; GO:0048563; GO:0048839; GO:0060088; GO:0098609	GO:0005509; GO:0046872; GO:0005515; GO:0045296	GO:0016020; GO:0005886; GO:0016021; GO:0032420; GO:0016342; GO:0001917; GO:0005813; GO:0032426; GO:0045202; GO:0060091; GO:0098683; GO:0098684	64072	TRUE	2.03273	1.03421e-41	1.52845e-38	chr10	71396920	71815947	419028	+	111.5	135.098	94.7653	99.7266	63.666	58.8638	100.641	122.061	119.464	197.195	198.568	222.469	96.4632	96.4221	116.94	113.768	112.634	106.344	548.262	554.619	544.356	472.744	414.848	340.497	284.15	328.86	271.646	532.172	474.77
ENSG00000165140	ENST00000648117; ENST00000375326; ENST00000682520; ENST00000415431; ENST00000414122	FBP1	protein_coding	protein_coding	fructose-bisphosphatase 1 [Source:HGNC Symbol;Acc:HGNC:3606]	0.523	1217	GO:0005975; GO:0008152; GO:0006094; GO:0016311; GO:0071466; GO:0030308; GO:0005986; GO:0006000; GO:0006002; GO:0030388; GO:0006111; GO:0045820; GO:0046580; GO:0000122; GO:0031667; GO:0032869; GO:0071286; GO:0071320; GO:0071475; GO:0071477; GO:0097403; GO:1901558; GO:1904628	GO:0016791; GO:0042578; GO:0046872; GO:0016787; GO:0003824; GO:0042132; GO:0042802; GO:0005515; GO:0061629; GO:0016208; GO:0048029	GO:0005737; GO:0005829; GO:0070062; GO:0005634	2203	TRUE	1.89627	1.76181e-41	2.34339e-38	chr9	94603133	94640249	37117	-	1104.24	1659.35	626.504	452.226	599.972	467.64	558.795	753.597	494.147	675.792	1238.48	1447.41	284.606	488.728	399.545	529.582	510.698	448.905	4124.81	5038.2	5596.5	1730.55	1828.33	1661.28	1783.46	2060.85	2342.81	5132.64	5822.97
ENSG00000133063	ENST00000484834; ENST00000479483; ENST00000367229; ENST00000491855; ENST00000255427; ENST00000503786; ENST00000506427; ENST00000513472; ENST00000460619	CHIT1	protein_coding	protein_coding	chitinase 1 [Source:HGNC Symbol;Acc:HGNC:1936]	0.554	1624	GO:0005975; GO:0008152; GO:0006955; GO:0044245; GO:0006032; GO:0000272; GO:0009617	GO:0004553; GO:0008061; GO:0016787; GO:0016798; GO:0004568; GO:0008843	GO:0005576; GO:0005615; GO:0005764; GO:0035580; GO:1904724	1118	TRUE	3.44037	2.4684e-40	2.98474e-37	chr1	203212827	203273641	60815	-	60.6404	95.9388	25.2707	949.871	721.908	719.446	176.361	268.005	174.671	37.3072	69.1312	46.1217	508.624	668.338	790.094	171.454	116.53	239.039	892.306	1137.93	1257.32	5312.2	4611.97	4234.53	1765.03	3339.76	2411.17	1268.45	811.878
ENSG00000090975	ENST00000280562; ENST00000320201; ENST00000436074; ENST00000546049; ENST00000451868; ENST00000542210; ENST00000535289; ENST00000541244	PITPNM2	protein_coding	protein_coding	phosphatidylinositol transfer protein membrane associated 2 [Source:HGNC Symbol;Acc:HGNC:21044]	0.5728	2551	GO:0015914; GO:0120009; GO:0048015; GO:0006661	GO:0046872; GO:0005548; GO:0005509; GO:0008289; GO:0008526; GO:0031210; GO:0035091; GO:0030971; GO:0008525	GO:0110165; GO:0016020; GO:0012505; GO:0005737; GO:0005829	57605	TRUE	1.1153	1.47417e-39	1.63399e-36	chr12	122983480	123151090	167611	-	539.895	539.411	597.021	629.957	507.17	514.543	370.932	492.756	463.436	1063.11	939.89	1017.39	982.169	787.448	752.622	432.639	412.156	394.322	1036.46	1245.5	1118.82	1526.49	1523.6	1343.55	843.725	826.853	804.533	1091.89	1266.05
ENSG00000149527	ENST00000609981; ENST00000449969; ENST00000378486; ENST00000419816; ENST00000343889; ENST00000278878; ENST00000473964; ENST00000462379	PLCH2	protein_coding	protein_coding	phospholipase C eta 2 [Source:HGNC Symbol;Acc:HGNC:29037]	0.6549	4411	GO:0035556; GO:0007165; GO:0006629; GO:0016042; GO:0048015; GO:0046488	GO:0004629; GO:0005509; GO:0004435; GO:0046872; GO:0016787; GO:0008081	GO:0005737; GO:0016020; GO:0005886; GO:0005575	9651	TRUE	1.44335	9.29954e-39	9.51486e-36	chr1	2425980	2505532	79553	+	581.952	668.634	483.303	133.298	172.654	160.24	236.745	331.689	310.426	987.039	913.413	988.903	235.179	202.297	219.637	286.824	268.253	300.212	1445.79	1540.74	1598.14	567.673	604.138	542.193	675.949	576.289	593.091	1462.53	1504.52
ENSG00000140511	ENST00000359595; ENST00000558770; ENST00000562889; ENST00000562281; ENST00000563808	HAPLN3	protein_coding	protein_coding	hyaluronan and proteoglycan link protein 3 [Source:HGNC Symbol;Acc:HGNC:21446]	0.6108	1624	GO:0007155; GO:0008284; GO:0043627; GO:0007417; GO:0001501	GO:0005540	GO:0005576; GO:0005615; GO:0031012	145864	TRUE	-0.900986	1.59782e-37	1.51804e-34	chr15	88877294	88895597	18304	-	3692.22	3154.23	3642.15	4225.05	4289.36	4143.35	3440	3139.98	3603.84	3669.95	3338.9	3575.79	6073.98	4943.06	4927.22	4192.6	3724.27	4835.37	1668.87	1404.48	1575.26	2537.44	2567.81	2246.85	2162.65	1940.8	1901.22	1434.99	1865.47
ENSG00000115415	ENST00000673816; ENST00000673847; ENST00000415035; ENST00000698141; ENST00000698142; ENST00000698143; ENST00000361099; ENST00000673762; ENST00000540176; ENST00000698144; ENST00000698145; ENST00000698146; ENST00000698147; ENST00000698148; ENST00000698149; ENST00000674081; ENST00000673832; ENST00000673863; ENST00000423282; ENST00000673858; ENST00000674028; ENST00000673777; ENST00000673942; ENST0000…	STAT1	protein_coding	protein_coding	signal transducer and activator of transcription 1 [Source:HGNC Symbol;Acc:HGNC:11362]	0.4476	3236	GO:0007165; GO:0006355; GO:0045944; GO:0000122; GO:0045893; GO:0051607; GO:0042981; GO:0008015; GO:0060337; GO:0006952; GO:0019221; GO:0071346; GO:0016525; GO:0042127; GO:0001937; GO:0032727; GO:0043124; GO:0002230; GO:0033209; GO:0048661; GO:0035456; GO:0034341; GO:0051591; GO:0002053; GO:0072162; GO:0007259; GO:0034097; GO:0046725; GO:0045648; GO:0070106; GO:0035458; GO:0043434; GO:0060333; GO:…	GO:0003677; GO:0003700; GO:0005164; GO:0042803; GO:0005515; GO:0000981; GO:0000977; GO:0019899; GO:0042802; GO:0000978; GO:0045296; GO:0003690; GO:0042393; GO:0044389; GO:0001222; GO:0016922; GO:1990841; GO:0001223; GO:0000979; GO:0035035; GO:0031730; GO:0043565; GO:0051721	GO:0005634; GO:0005737; GO:0005654; GO:0005730; GO:0005829; GO:0090575; GO:0032991; GO:0030425; GO:0030424; GO:0048471; GO:0000785; GO:0070721	6772	TRUE	-1.47148	7.42972e-37	6.58818e-34	chr2	190908460	191020960	112501	-	16320.1	10051.1	19776.5	19609.9	19211.1	19524.5	16426.5	16190.8	17827.9	8953.58	9475.4	8092.99	26134.5	22354.2	23445.5	26380.1	19469.5	27366	4727.9	6492.46	6690.04	5035.96	4978.25	6185.33	6903.02	7394.03	7445.06	6177.01	6054.94
ENSG00000214212	ENST00000592854; ENST00000397820; ENST00000587494	C19orf38	protein_coding	protein_coding	chromosome 19 open reading frame 38 [Source:HGNC Symbol;Acc:HGNC:34073]	0.5927	978		GO:0005515	GO:0016020; GO:0016021	255809	TRUE	2.08839	5.33995e-36	4.43916e-33	chr19	10836575	10869790	33216	+	44.9913	45.0325	34.7473	36.5335	17.2654	31.612	20.1281	19.4591	19.9107	28.7798	51.4807	70.5391	19.9304	25.5235	26.2365	21.632	26.5907	18.822	210.45	272.529	217.983	102.523	85.7999	83.4977	58.1879	92.9161	90.5343	310.538	234.133
ENSG00000176749	ENST00000313401; ENST00000584792; ENST00000584716	CDK5R1	protein_coding	protein_coding	cyclin dependent kinase 5 regulatory subunit 1 [Source:HGNC Symbol;Acc:HGNC:1775]	0.5668	1858	GO:0048511; GO:0018105; GO:0071902; GO:0032147; GO:0045737; GO:0000226; GO:0007420; GO:0007213; GO:0007411; GO:0030182; GO:0031175; GO:0018107; GO:0016241; GO:0048013; GO:0061001; GO:0001764; GO:0043525; GO:0035235; GO:0000079; GO:0007158; GO:0007413; GO:0045664; GO:0045892; GO:0031116; GO:0009792; GO:0021549; GO:0021722; GO:0021766; GO:0021799; GO:0021819; GO:0032956; GO:0042501; GO:0045860; GO:…	GO:0061575; GO:0016301; GO:0005509; GO:0005515; GO:0019901; GO:0043539; GO:0045296; GO:0004672; GO:0048487; GO:0030295; GO:0043014; GO:0002020; GO:0003779; GO:0035255; GO:0046875; GO:0051015	GO:0016533; GO:0005634; GO:0005737; GO:0016020; GO:0043231; GO:0005654; GO:0005886; GO:0042995; GO:0030425; GO:0043005; GO:0048471; GO:0043204; GO:0030424; GO:0014069; GO:0030426; GO:0043197; GO:0005829; GO:0043292; GO:0031594; GO:0043025; GO:0000307; GO:0098793	8851	TRUE	0.648532	6.58217e-35	5.14997e-32	chr17	32486993	32491253	4261	+	408.834	363.197	447.503	469.011	483.43	493.801	481.158	528.048	481.477	801.571	583.938	606.365	760.544	765.706	820.829	612.906	661.64	546.779	675.543	657.415	665.994	709.117	765.123	711.357	790.385	812.233	701.179	652.38	631.943
ENSG00000186049	ENST00000305748; ENST00000546934; ENST00000552855	KRT73	protein_coding	protein_coding	keratin 73 [Source:HGNC Symbol;Acc:HGNC:28928]	0.5708	1892	GO:0045109; GO:0008150; GO:0031424	GO:0005515; GO:0003674; GO:0030280	GO:0005634; GO:0005829; GO:0005882; GO:0045095; GO:0070062	319101	TRUE	1.76818	7.78367e-35	5.7517e-32	chr12	52607570	52618559	10990	-	55.7501	90.0649	54.7533	108.613	79.8523	69.7643	58.4674	114.985	114.939	164.151	166.209	130.226	138.716	140.851	122.937	91.3351	62.5665	81.8757	178.882	193.639	224.005	416.737	337.893	364.353	298.698	295.453	283.612	207.86	171.264
ENSG00000006459	ENST00000397560; ENST00000472616; ENST00000478996	KDM7A	protein_coding	protein_coding	lysine demethylase 7A [Source:HGNC Symbol;Acc:HGNC:22224]	0.4112	5929	GO:0006354; GO:0006325; GO:0007399; GO:0006357; GO:0033169; GO:0006482; GO:0071557; GO:0035574; GO:0070544; GO:0030901; GO:0045893	GO:0046872; GO:0016491; GO:0008270; GO:0051213; GO:0035064; GO:0005506; GO:0032452; GO:0016706; GO:0003712; GO:0032454; GO:0071558; GO:0140683; GO:0035575; GO:0051864	GO:0005634; GO:0005654; GO:0005730	80853	TRUE	0.724719	9.09187e-35	6.36479e-32	chr7	140084746	140176983	92238	-	1518.94	1374.47	1695.25	2125.85	2259.6	1852.03	1880.54	2159.96	2082.48	3098.63	2269.56	2070.05	2935.35	2738.58	2955.73	2473.26	2318.09	2223.83	2573.8	2604.56	2247.27	3781.96	3536.38	3440.76	3589.22	3220.74	3005.18	2466.77	2213.43
ENSG00000104880	ENST00000668164; ENST00000671891; ENST00000319670; ENST00000594665; ENST00000617428; ENST00000359920; ENST00000595600	ARHGEF18	protein_coding	protein_coding	Rho/Rac guanine nucleotide exchange factor 18 [Source:HGNC Symbol;Acc:HGNC:17090]	0.6028	4345	GO:0050790; GO:0007264; GO:0035023; GO:0150105; GO:0030036; GO:0051497; GO:0008360	GO:0005085; GO:0046872; GO:0005515	GO:0005737; GO:0016020; GO:0005829; GO:0005886; GO:0005856; GO:0016324; GO:0070062; GO:0030054; GO:0045177	23370	TRUE	0.588439	1.07015e-34	7.11706e-32	chr19	7348937	7472485	123549	+	2882.38	2645.17	2851.38	3195.2	2998.78	2955.18	2895.57	3212.51	3140.46	4128.3	3806.63	3659.89	4013.98	3633.78	4027.68	3443.49	2894.48	3012.46	3916.46	4444.14	4028.48	4968.57	5140.04	4749.61	4545.44	4471.46	3979.81	3826.62	4120.09
ENSG00000185989	ENST00000334062; ENST00000542651	RASA3	protein_coding	protein_coding	RAS p21 protein activator 3 [Source:HGNC Symbol;Acc:HGNC:20331]	0.5624	2589	GO:0035556; GO:0043087; GO:0007165; GO:0051209; GO:0046580	GO:0046872; GO:0005096; GO:0015278	GO:0016020; GO:0005886; GO:0005829; GO:0031235	22821	TRUE	0.928209	2.76687e-34	1.75249e-31	chr13	113977783	114132623	154841	-	3464.33	3382.34	2805.06	2959.22	2758.14	2492.99	3300.05	3729.07	3613.8	4600.5	4636.2	4613.53	3950.2	3626.23	4121.38	3560.46	3250.33	3250.56	5568.49	5761.35	5411.05	6496.92	6511.06	6467.27	6129.12	5677.27	5917.06	5724.92	6032.18
ENSG00000100346	ENST00000407673; ENST00000401624; ENST00000404898; ENST00000402142; ENST00000471970	CACNA1I	protein_coding	protein_coding	calcium voltage-gated channel subunit alpha1 I [Source:HGNC Symbol;Acc:HGNC:1396]	0.5958	6551	GO:0055085; GO:0006811; GO:0030317; GO:0034765; GO:0035725; GO:0006816; GO:0070588; GO:0070509; GO:0007165; GO:0019228; GO:0045956; GO:0086010; GO:0030431	GO:0005216; GO:0005244; GO:0005515; GO:0005262; GO:0005245; GO:0005261; GO:0008332; GO:0005248	GO:0016020; GO:0016021; GO:0005886; GO:0005891; GO:0043005; GO:0001518	8911	TRUE	0.998473	2.29117e-33	1.38522e-30	chr22	39570753	39689735	118983	+	992.742	1041.62	971.871	1044.66	1026.21	857.884	995.861	1106.51	1174.74	1755.57	1595.89	1858.44	1654.22	1262	1468.5	1136.08	1103.52	1189.55	1950.86	2006.91	1858.28	2599.14	2513.85	2229.5	1903.72	1793.59	1656.41	2007.23	2119.12
ENSG00000125347	ENST00000679921; ENST00000679762; ENST00000681634; ENST00000443093; ENST00000680594; ENST00000679964; ENST00000679786; ENST00000679945; ENST00000681049; ENST00000680380; ENST00000245414; ENST00000472045; ENST00000405885; ENST00000680139; ENST00000681240; ENST00000681336; ENST00000680562; ENST00000681694; ENST00000680903; ENST00000681595; ENST00000679743; ENST00000681715; ENST00000679860; ENST0000…	IRF1	protein_coding	protein_coding	interferon regulatory factor 1 [Source:HGNC Symbol;Acc:HGNC:6116]	0.5615	679	GO:0006355; GO:0006915; GO:0008285; GO:0050776; GO:0045893; GO:0002376; GO:0045087; GO:0051607; GO:0045088; GO:0045944; GO:0051726; GO:0006357; GO:0071260; GO:0045892; GO:0032728; GO:0032481; GO:0035458; GO:0060333; GO:0002819; GO:0006366; GO:0010468; GO:0032735; GO:0034124; GO:0043374; GO:0045590; GO:2000564	GO:0003700; GO:0000976; GO:0003677; GO:0005515; GO:0000981; GO:0000978; GO:0001228; GO:0000977; GO:0043565	GO:0005634; GO:0005737; GO:0000785; GO:0005654; GO:0005829	3659	TRUE	-0.935698	8.34575e-33	4.82638e-30	chr5	132440440	132508719	68280	-	6427.88	5293.73	6421.49	5748.69	5790.04	5950.94	7147.69	5810.75	7438.57	4719.53	4971.15	4505	6135.09	6049.36	4795.15	5790.46	4891.2	6416.58	2785.9	2424.69	3441.77	3069.55	2727.33	3289.61	3657.49	3628.94	4370.27	1987.33	2330.34
ENSG00000230873	ENST00000536551; ENST00000354384; ENST00000366215	STMND1	protein_coding	protein_coding	stathmin domain containing 1 [Source:HGNC Symbol;Acc:HGNC:44668]	0.4436	1517	GO:0031110; GO:0007019; GO:0031175	GO:0015631	GO:0005737; GO:0043005	401236	TRUE	-2.77198	1.01554e-32	5.62821e-30	chr6	17102050	17131378	29329	+	131.223	142.929	184.625	109.649	114.383	156.97	86.8313	64.5687	50.7533	52.23	35.467	39.3391	55.6349	76.6926	81.0403	37.6125	89.3848	68.7631	10.5225	20.3201	7.22596	34.4302	22.9979	24.9409	9.69798	16.704	6.46674	2.50434	4.39439
ENSG00000133106	ENST00000313640; ENST00000313624; ENST00000540470; ENST00000398762; ENST00000535677; ENST00000476830; ENST00000537828; ENST00000538562; ENST00000542706; ENST00000536042	EPSTI1	protein_coding	protein_coding	epithelial stromal interaction 1 [Source:HGNC Symbol;Acc:HGNC:16465]	0.4765	1547		GO:0005515		94240	TRUE	-0.862396	1.54175e-32	8.20271e-30	chr13	42886388	42992271	105884	-	2057.86	1595.72	2027.98	1062.43	1130.88	1056.28	1106.09	1023.37	1244.42	1302.55	1419.4	1409.43	2653.14	1927.49	2873.28	3107.79	1749.51	2651.08	960.703	935.921	1005.61	538.246	495.34	636.535	714.741	678.601	730.741	932.866	915.936
ENSG00000049249	ENST00000377507; ENST00000474475; ENST00000492571; ENST00000674210	TNFRSF9	protein_coding	protein_coding	TNF receptor superfamily member 9 [Source:HGNC Symbol;Acc:HGNC:11924]	0.4659	1877	GO:0006915; GO:0008285; GO:0042127; GO:0033084	GO:0005515; GO:0038023; GO:0019955	GO:0016020; GO:0016021; GO:0009897; GO:0005886; GO:0005887	3604	TRUE	-1.306	2.1937e-32	1.12225e-29	chr1	7915871	7943165	27295	-	408.085	311.221	455.926	645.13	565.447	623.076	697.436	446.693	528.145	215.799	245.991	181.811	286.998	356.564	284.732	452.364	418.12	413.45	147.151	119.53	140.907	228.627	216.762	298.056	297.898	231.953	237.973	48.8346	88.4626
ENSG00000110079	ENST00000680935; ENST00000679553; ENST00000681406; ENST00000680301; ENST00000679385; ENST00000649552; ENST00000681288; ENST00000680560; ENST00000680537; ENST00000680757; ENST00000532114; ENST00000529991; ENST00000679988; ENST00000343968; ENST00000529950; ENST00000681157; ENST00000337908; ENST00000527056	MS4A4A	protein_coding	protein_coding	membrane spanning 4-domains A4A [Source:HGNC Symbol;Acc:HGNC:13371]	0.4187	1740		GO:0005515	GO:0016021; GO:0016020; GO:0005886; GO:0005794; GO:0005783; GO:0044853	51338	TRUE	3.71423	5.2764e-31	2.59931e-28	chr11	60185657	60318080	132424	+	6.8465	19.5793	6.3177	1.97478	4.31634	5.45035	9.58482	23.8816	7.24025	7.52337	16.1797	39.3392	4.31569	2.83594	6.47297	4.00592	6.25665	7.52881	234.129	276.115	352.899	63.7475	46.2067	74.8227	69.8255	84.5641	80.3842	410.712	359.871
ENSG00000108854	ENST00000262435; ENST00000582081; ENST00000578386; ENST00000585301; ENST00000580072; ENST00000578200; ENST00000580246	SMURF2	protein_coding	protein_coding	SMAD specific E3 ubiquitin protein ligase 2 [Source:HGNC Symbol;Acc:HGNC:16809]	0.4091	2642	GO:0016567; GO:0006511; GO:0000209; GO:0030514; GO:0045892; GO:0043161; GO:0030579; GO:0090263; GO:0017015; GO:0000122; GO:0030512; GO:0060071; GO:1901165	GO:0005515; GO:0004842; GO:0016740; GO:0061630; GO:0042802; GO:0046332	GO:0005634; GO:0005737; GO:0016607; GO:0016020; GO:0005886; GO:0045121; GO:0005654; GO:0005829; GO:0000151	64750	TRUE	0.637981	5.61754e-31	2.66853e-28	chr17	64542282	64662307	120026	-	919.127	827.066	917.001	1087.59	1103.71	936.369	1017.06	1202.04	1225.56	1716.17	1288.49	1272.57	1609.48	1602.27	1551.42	1292.97	1317.9	1392	1403.62	1515.64	1403.04	1735.36	1579.26	1649.12	1806.97	1579.84	1627.77	1358.6	1334.25
ENSG00000154451	ENST00000370459; ENST00000481145; ENST00000471171; ENST00000490568; ENST00000443807	GBP5	protein_coding	protein_coding	guanylate binding protein 5 [Source:HGNC Symbol;Acc:HGNC:19895]	0.4135	3299	GO:0050896; GO:0002376; GO:0006954; GO:0032731; GO:0071346; GO:1900227; GO:0051289; GO:0045089; GO:0034067; GO:1900017; GO:0032741; GO:0009617	GO:0005525; GO:0003924; GO:0000166; GO:0016787; GO:0042803; GO:0005515; GO:0042802	GO:0005737; GO:0016020; GO:0005794; GO:0031410; GO:0000139; GO:0048471	115362	TRUE	-1.6317	6.80958e-31	3.12325e-28	chr1	89256189	89272860	16672	-	8966.88	4948.56	10443.1	11396.5	10205.9	11600.5	10758.9	7926.03	11487.6	5021.35	5058.34	4073.39	16421.9	12067.9	10625.7	13252.4	9293.47	14754.4	1844.59	1757.55	2213.55	3459	2952.5	3633.75	4656.86	4226.12	5026.5	1547.68	1812.32
ENSG00000130653	ENST00000406427; ENST00000492278; ENST00000469998; ENST00000277531; ENST00000487228; ENST00000434090; ENST00000491019	PNPLA7	protein_coding	protein_coding	patatin like phospholipase domain containing 7 [Source:HGNC Symbol;Acc:HGNC:24768]	0.6191	3257	GO:0006629; GO:0016042; GO:0034638	GO:0016787; GO:0003824; GO:0004622; GO:0102545	GO:0016020; GO:0016021; GO:0005783; GO:0005789; GO:0005811	375775	TRUE	1.51293	4.08676e-30	1.81193e-27	chr9	137459952	137550402	90451	-	218.11	256.49	151.625	156.995	172.653	148.249	123.644	150.365	181.007	357.082	328.005	379.826	284.606	285.485	260.117	194.688	167.365	171.281	557.692	626.337	421.515	703.422	645.711	491.227	333.61	365.4	367.68	505.876	515.96
ENSG00000019169	ENST00000327097; ENST00000412481; ENST00000494979	MARCO	protein_coding	protein_coding	macrophage receptor with collagenous structure [Source:HGNC Symbol;Acc:HGNC:6895]	0.5509	978	GO:0002376; GO:0045087; GO:0007166; GO:0006897; GO:0001934; GO:0070374; GO:0097242; GO:0006898; GO:0006911; GO:0007193; GO:0043277	GO:0005044; GO:0001664; GO:0001540; GO:0004888; GO:0038024; GO:0038187	GO:0016020; GO:0016021; GO:0005886; GO:0005581; GO:0005737; GO:0005887; GO:0030666	8685	TRUE	3.22252	7.63712e-30	3.27682e-27	chr2	118942194	118994660	52467	+	17.6053	38.1798	9.47653	0.987392	2.15817	0	5.75089	11.4985	7.24026	5.32959	22.0632	13.5652	5.58051	0	2.24885	5.60829	7.82081	5.64661	162.046	230.693	227.618	18.0365	22.9979	26.0253	48.4899	55.3321	67.4388	234.156	276.407
ENSG00000124225	ENST00000395816; ENST00000347215; ENST00000265626; ENST00000341744; ENST00000395814; ENST00000414037; ENST00000395819; ENST00000472841	PMEPA1	protein_coding	protein_coding	prostate transmembrane protein, androgen induced 1 [Source:HGNC Symbol;Acc:HGNC:14107]	0.5726	2687	GO:0009968; GO:0030512; GO:0010991; GO:0030521; GO:0060394	GO:0005515; GO:0070412; GO:0050699	GO:0016020; GO:0016021; GO:0005794; GO:0043231; GO:0005768; GO:0000139; GO:0010008; GO:0031901; GO:0005886	56937	TRUE	0.643582	2.9409e-29	1.2224e-26	chr20	57648392	57711536	63145	-	763.874	628.497	607.551	614.159	625.868	630.06	823.336	882.734	815.434	1133.07	791.332	880.381	828.307	934.917	931.772	765.131	829.788	808.406	1012.26	927.553	949.01	908.466	924.339	984.622	1405.24	1475.17	1474.42	817.666	1041.68
ENSG00000138496	ENST00000682323; ENST00000477522; ENST00000492382; ENST00000360356; ENST00000489652; ENST00000471785; ENST00000462315; ENST00000466126	PARP9	protein_coding	protein_coding	poly(ADP-ribose) polymerase family member 9 [Source:HGNC Symbol;Acc:HGNC:24118]	0.4392	3028	GO:0000122; GO:0006281; GO:0006974; GO:0045893; GO:0002376; GO:0045087; GO:0051607; GO:0006302; GO:0010629; GO:0060335; GO:0016477; GO:0000077; GO:0002230; GO:0043086; GO:0010608; GO:0042531; GO:1900182; GO:0019082; GO:0034356; GO:0140289; GO:0035563; GO:0060330	GO:0003950; GO:0016740; GO:0016757; GO:0016779; GO:0019899; GO:0005515; GO:0004857; GO:0003714; GO:0042393; GO:0044389; GO:0072570; GO:1990404; GO:0097677	GO:0005634; GO:0005737; GO:0016020; GO:0032991; GO:0005654; GO:0005829; GO:0005739; GO:0090734	83666	TRUE	-0.978033	3.12843e-29	1.26095e-26	chr3	122527924	122564577	36654	-	1600.23	1134.55	1630.92	1810.86	1697.23	1696.14	1525.4	1395.7	1730.42	857.921	983.39	1052.77	4626.46	2959.78	4472.21	4879.57	2296.19	3966.89	652.915	737.57	747.887	737.894	697.899	997.635	875.722	816.864	944.521	764.057	723.259
ENSG00000100100	ENST00000480654; ENST00000215912; ENST00000441972; ENST00000493034; ENST00000402249; ENST00000443175	PIK3IP1	protein_coding	protein_coding	phosphoinositide-3-kinase interacting protein 1 [Source:HGNC Symbol;Acc:HGNC:24942]	0.5575	2014	GO:0014067; GO:0043553	GO:0005515; GO:0036313	GO:0016020; GO:0016021; GO:0005886	113791	TRUE	0.465641	3.5288e-29	1.38049e-26	chr22	31281594	31292534	10941	-	7678.84	6871.37	7764.28	10528.5	10068.2	10076.6	9820.6	8790.72	9596.05	14285.4	10959.5	11611.8	13971.5	12477.3	14697.7	10759.1	10295.1	11377.6	10585.6	9849.28	9828.14	15384	14793.8	13966.9	13419.1	12498.5	11822.1	9148.02	9745.79
ENSG00000130940	ENST00000377022; ENST00000478524; ENST00000447850; ENST00000344008; ENST00000490176; ENST00000496432; ENST00000492173; ENST00000478728; ENST00000472814	CASZ1	protein_coding	protein_coding	castor zinc finger 1 [Source:HGNC Symbol;Acc:HGNC:26002]	0.6032	2272	GO:0006355; GO:0045893; GO:0045944; GO:0045664	GO:0046872; GO:0003677; GO:0000977; GO:0000981; GO:0001228	GO:0005634; GO:0043231; GO:0005654; GO:0005829; GO:0000785	54897	TRUE	-0.980305	5.60955e-29	2.13179e-26	chr1	10636604	10796650	160047	-	226.913	210.482	252.708	294.243	277.325	355.37	293.296	246.776	282.37	244.095	172.093	221.113	278.228	228.766	227.883	310.058	299.537	333.15	108.381	107.577	113.207	131.951	138.872	144.223	163.895	170.172	157.049	116.452	131.158
ENSG00000179532	ENST00000473019; ENST00000254579; ENST00000354685; ENST00000477562; ENST00000472080; ENST00000534210; ENST00000532027; ENST00000533649; ENST00000531903; ENST00000524401; ENST00000526027; ENST00000529821; ENST00000533635; ENST00000525883; ENST00000530197; ENST00000525080; ENST00000532467; ENST00000527143	DNHD1	protein_coding	protein_coding	dynein heavy chain domain 1 [Source:HGNC Symbol;Acc:HGNC:26532]	0.552	3179	GO:0007018; GO:0030317; GO:0003341; GO:0120316	GO:0005524; GO:0008569; GO:0045505; GO:0051959	GO:0030286; GO:0005930; GO:0097729; GO:0070062; GO:0036126; GO:0036156	144132	TRUE	0.646337	1.09942e-28	4.06204e-26	chr11	6497260	6593758	96499	+	1659.8	1396.99	1476.09	1249.11	1410.32	1432.55	1263.09	1457.32	1566.49	2741.92	2243.09	2675.35	2514.74	1864.28	2146.97	1977.32	1560.28	2036.44	2396.31	2517.3	2327.64	2362.84	2324.76	2080.36	2135.22	2118.32	1924.42	2349.07	2203.67
ENSG00000262655	ENST00000576479; ENST00000591785	SPON1	protein_coding	protein_coding	spondin 1 [Source:HGNC Symbol;Acc:HGNC:11252]	0.4982	3028	GO:0007155; GO:0010954; GO:0016485; GO:0032092; GO:1902430; GO:1902993	GO:0046872; GO:0005515; GO:0005201; GO:0050693	GO:0005615; GO:0005576; GO:0031012; GO:0062023; GO:0005788	10418	TRUE	0.801129	1.2737e-28	4.57877e-26	chr11	13962723	14268133	305411	+	596.624	463.052	583.333	574.662	470.481	494.892	542.501	520.088	523.108	1051	808.982	718.957	631.395	659.83	692.645	499.137	623.318	500.666	872.313	903.648	788.835	1073.64	952.641	948.838	1014.4	818.497	923.819	825.18	683.972
ENSG00000009694	ENST00000371130; ENST00000422452; ENST00000461429	TENM1	protein_coding	protein_coding	teneurin transmembrane protein 1 [Source:HGNC Symbol;Acc:HGNC:8117]	0.4328	8946	GO:0007165; GO:0007218; GO:0033138; GO:0007157; GO:0007399; GO:0006955; GO:0051491; GO:0008285; GO:0030838; GO:0090316; GO:0043406; GO:0048666; GO:0006359	GO:0042803; GO:0046982; GO:0050839; GO:0008201; GO:0042802	GO:0016021; GO:0005634; GO:0005737; GO:0016607; GO:0016020; GO:0005794; GO:0005783; GO:0005886; GO:0005856; GO:0048471; GO:0005887; GO:0043005; GO:0016363; GO:0005576	10178	TRUE	1.58979	1.48369e-28	5.19331e-26	chrX	124375903	125204312	828410	-	87.0483	74.4015	96.8712	102.689	132.727	86.1155	96.8067	152.135	78.7378	209.986	133.85	164.139	188.143	124.782	184.24	102.552	144.685	112.932	276.741	209.177	227.618	522.108	365.313	376.282	300.638	262.044	250.355	222.886	184.272
ENSG00000213366	ENST00000442650; ENST00000369831; ENST00000369827; ENST00000460717; ENST00000464206; ENST00000481656; ENST00000241337; ENST00000476040; ENST00000467579; ENST00000414179; ENST00000369829; ENST00000568786; ENST00000472225; ENST00000496578; ENST00000624726	GSTM2	protein_coding	protein_coding	glutathione S-transferase mu 2 [Source:HGNC Symbol;Acc:HGNC:4634]	0.5146	1213	GO:0006629; GO:0098869; GO:0006749; GO:0010880; GO:0010881; GO:0060315; GO:0071313; GO:0051122; GO:0042178; GO:0055119; GO:0043651; GO:0018916; GO:0070458; GO:0060316; GO:0014809	GO:0016740; GO:0042802; GO:0005515; GO:0004364; GO:0042803; GO:0005102; GO:0019899; GO:0004602; GO:0005504; GO:0043295	GO:0005737; GO:0005829; GO:0045171; GO:0070062; GO:0016529	2946	TRUE	1.17386	1.71345e-28	5.84374e-26	chr1	109668022	109709551	41530	+	674.275	963.563	592.367	347.248	364.914	337.39	249.47	399.584	343.298	1181.39	1192.51	1324.63	478.888	469.901	435.385	314.31	346.794	314.776	1849.38	1568.45	1631.14	1008.81	920.581	857.114	667.052	615.519	600.327	1854.88	1808.02
ENSG00000275395	ENST00000616721; ENST00000595713	FCGBP	protein_coding	protein_coding	Fc gamma binding protein [Source:HGNC Symbol;Acc:HGNC:13572]	0.5997	6640				8857	TRUE	-1.59294	4.02215e-28	1.33746e-25	chr19	39863323	39934626	71304	-	1253.89	946.661	1954.27	3390.71	2979.35	3377.03	2186.3	1487.74	2058.04	3655.03	2491.67	2354.92	4465.2	3947.64	3516.44	2845.01	3161.17	3286.32	353.555	276.115	380.567	898.025	1052.6	1016.07	928.097	979.273	868.39	325.564	326.269
ENSG00000138606	ENST00000560540; ENST00000690270; ENST00000290894; ENST00000560734; ENST00000458022; ENST00000558294; ENST00000561239; ENST00000560471; ENST00000559566; ENST00000558685; ENST00000561091; ENST00000561278	SHF	protein_coding	protein_coding	Src homology 2 domain containing F [Source:HGNC Symbol;Acc:HGNC:25116]	0.5977	1334	GO:0006915	GO:0001784		90525	TRUE	-1.51627	5.54714e-28	1.79957e-25	chr15	45167214	45201175	33962	-	162.36	165.812	234.807	245.86	219.054	304.786	207.99	116.754	137.386	105.824	94.554	113.948	107.058	139.215	132.325	100.148	129.828	130.112	48.9016	71.2249	60.2163	77.8408	80.6052	86.7508	61.0973	58.8135	73.299	57.0626	23.8468
ENSG00000170074	ENST00000506011; ENST00000697103; ENST00000697104; ENST00000503845; ENST00000360669; ENST00000697105; ENST00000697106; ENST00000697107; ENST00000697108; ENST00000697109; ENST00000697110; ENST00000697111; ENST00000697112; ENST00000697113; ENST00000697114; ENST00000509607; ENST00000514899; ENST00000510276; ENST00000512544; ENST00000697115; ENST00000697116; ENST00000697117; ENST00000440605; ENST0000…	FAM153A	protein_coding	protein_coding	family with sequence similarity 153 member A [Source:HGNC Symbol;Acc:HGNC:29940]	0.4743	2480		GO:0005515		285596	TRUE	1.48925	1.20697e-27	3.77043e-25	chr5	177707981	177784435	76455	-	266.91	256.779	212.632	198.815	233.064	222.213	220.473	367.412	320.291	530.053	446.627	509.794	487.984	389.408	413.176	282.386	343.321	331.133	732.39	660.327	511.118	1010.96	913.17	780.901	655.432	623.29	600.677	771.485	717.886
ENSG00000108405	ENST00000572418; ENST00000225538; ENST00000576764; ENST00000571637	P2RX1	protein_coding	protein_coding	purinergic receptor P2X 1 [Source:HGNC Symbol;Acc:HGNC:8533]	0.5991	1815	GO:0033198; GO:0098655; GO:0007165; GO:0006811; GO:0006915; GO:0060079; GO:0035590; GO:0002554; GO:0003056; GO:0006919; GO:0006940; GO:0007320; GO:0008217; GO:0010033; GO:0019228; GO:0019229; GO:0030168; GO:0034220; GO:0035249; GO:0043270; GO:0046513; GO:0051649; GO:0051924; GO:0099509; GO:1905665; GO:2000300	GO:0001614; GO:0004931; GO:0005524; GO:0005216; GO:0005515; GO:0015267; GO:0000166; GO:0005261; GO:0042802; GO:0043924; GO:0044877; GO:0097159	GO:0005887; GO:0016020; GO:0016021; GO:0005886; GO:0035579; GO:0030667; GO:0005639; GO:0009897; GO:0032991; GO:0043005; GO:0045121; GO:0045211; GO:0098978; GO:0099055; GO:0099059	5023	TRUE	2.12675	1.21892e-27	3.77043e-25	chr17	3896592	3916476	19885	-	33.2544	54.8222	20.006	14.8109	20.5026	14.1709	8.62634	18.5745	9.95535	5.32959	26.4758	28.487	9.56659	10.3985	13.4931	12.0178	11.7312	3.7644	186.247	196.029	183.058	69.2979	53.0721	44.4599	49.4597	61.596	53.5815	191.582	212.454
ENSG00000154217	ENST00000581322; ENST00000580974; ENST00000584471; ENST00000584554; ENST00000581923; ENST00000578527	PITPNC1	protein_coding	protein_coding	phosphatidylinositol transfer protein cytoplasmic 1 [Source:HGNC Symbol;Acc:HGNC:21045]	0.4405	2682	GO:0015914; GO:0007165; GO:0006869; GO:0120009	GO:0005548; GO:0005515; GO:0008289; GO:0008526; GO:0035091; GO:0070300; GO:1990050; GO:1901611	GO:0005737; GO:0005654; GO:0005829	26207	TRUE	0.506329	1.57572e-27	4.76333e-25	chr17	67377281	67697256	319976	+	1046.54	1012.25	962.394	1138.46	989.522	976.703	930.686	900.424	895.982	1475.23	1353.21	1201.88	1070.66	1221.35	1090.69	836.436	897.047	877.106	1372.13	1384.16	1357.28	1494.18	1494.65	1449.67	1458.58	1229.83	1295.2	1428.73	1395.04
ENSG00000261150	ENST00000615648; ENST00000568225	EPPK1	protein_coding	protein_coding	epiplakin 1 [Source:HGNC Symbol;Acc:HGNC:15577]	0.6849	15770	GO:0045104; GO:0042060; GO:0030336; GO:0050680; GO:0045109; GO:0061045; GO:0010839; GO:0045110; GO:0051548; GO:1905041	GO:0003723; GO:0005515; GO:0005198; GO:0019215; GO:1990254	GO:0005856; GO:0005737; GO:0110165; GO:0016020; GO:0005886; GO:0042995; GO:0070161; GO:0045111; GO:0071944; GO:0016323; GO:0005923; GO:0005882; GO:0030054; GO:0016327; GO:0045095; GO:0030056; GO:0097356	83481	TRUE	1.15501	2.06485e-27	6.10323e-25	chr8	143857324	143878467	21144	-	119.325	139.018	157.942	289.306	193.156	178.784	206.073	239.7	286.001	320.861	236.811	210.268	403.421	313.862	349.321	254.783	236.211	226.821	310.413	413.587	287.834	504.071	509.492	445.683	546.012	511.56	451.748	404.451	304.59
ENSG00000101842	ENST00000415430; ENST00000458383; ENST00000217957; ENST00000485533; ENST00000479635	VSIG1	protein_coding	protein_coding	V-set and immunoglobulin domain containing 1 [Source:HGNC Symbol;Acc:HGNC:28675]	0.4433	1580	GO:0003382; GO:0030277	GO:0005515	GO:0016020; GO:0016021; GO:0005886; GO:0016323	340547	TRUE	0.795239	3.45181e-27	9.98097e-25	chrX	108044970	108079184	34215	+	266.035	288.189	256.603	294.242	266.607	273.608	254.952	257.39	277.845	500.981	375.074	411.026	439.463	432.954	513.03	285.543	273.875	367.451	378.954	358.591	408.267	528.753	549.381	546.531	473.262	493.812	508.411	346.857	377.214
ENSG00000211445	ENST00000388825; ENST00000521722; ENST00000521650; ENST00000519214; ENST00000517973; ENST00000625178; ENST00000521632; ENST00000520597; ENST00000520059	GPX3	protein_coding	protein_coding	glutathione peroxidase 3 [Source:HGNC Symbol;Acc:HGNC:4555]	0.5598	741	GO:0006979; GO:0098869; GO:0042744; GO:0006982	GO:0004602; GO:0016491; GO:0042802; GO:0005515; GO:0004601; GO:0008430	GO:0005576; GO:0005615; GO:0070062	2878	TRUE	2.64668	5.08777e-27	1.43984e-24	chr5	151020591	151028988	8398	+	46.9474	97.8967	20.006	16.7857	9.71176	10.9007	6.70938	21.2281	9.05032	20.2525	45.5972	54.2608	5.58051	10.3985	6.74654	4.8071	5.47457	4.70551	258.853	384.887	304.695	94.9286	55.7257	76.9914	80.4932	102.312	85.9152	376.903	328.436
ENSG00000101425	ENST00000262865; ENST00000642449; ENST00000417318; ENST00000489102; ENST00000489039; ENST00000490381	BPI	protein_coding	protein_coding	bactericidal permeability increasing protein [Source:HGNC Symbol;Acc:HGNC:1095]	0.5225	1066	GO:0006955; GO:0045087; GO:0042742; GO:0050829; GO:0032715; GO:0032720; GO:0032717; GO:0043031; GO:0031663	GO:0008289; GO:0001530	GO:0016020; GO:0005615; GO:0005576; GO:0070062; GO:0035580; GO:0035578; GO:0005737	671	TRUE	4.50698	7.80531e-27	2.16288e-24	chr20	38304150	38337505	33356	+	0	0.978967	1.05295	4.93696	1.07908	4.36027	1.91696	1.76901	0	0	1.47088	1.35652	1.59443	0	2.24884	0.801184	0	3.7644	38.9332	57.3745	33.7211	51.2614	34.4969	43.3755	26.1845	41.7601	29.5623	43.826	32.5185
ENSG00000186891	ENST00000328596; ENST00000379268; ENST00000486728; ENST00000379265	TNFRSF18	protein_coding	protein_coding	TNF receptor superfamily member 18 [Source:HGNC Symbol;Acc:HGNC:11914]	0.6749	841	GO:0043066; GO:0006915; GO:0033209; GO:0007165; GO:0045785; GO:0042531; GO:0002687	GO:0005515; GO:0005031	GO:0016020; GO:0016021; GO:0005886; GO:0005887; GO:0005576; GO:0009897	8784	TRUE	-1.13042	8.01159e-27	2.17474e-24	chr1	1203508	1206592	3085	-	782.458	678.424	846.57	846.194	742.411	1005.04	934.52	613.846	724.93	360.28	378.016	303.861	396.216	465.095	368.811	620.117	529.469	647.478	353.555	272.529	393.815	330.351	339.662	315.556	449.017	399.852	424.957	214.12	255.812
ENSG00000111537	ENST00000229135	IFNG	protein_coding	protein_coding	interferon gamma [Source:HGNC Symbol;Acc:HGNC:5438]	0.3576	1211	GO:0006955; GO:0050729; GO:0010629; GO:0007165; GO:0051607; GO:0010508; GO:0010628; GO:0008284; GO:0032735; GO:0032834; GO:0032700; GO:0032755; GO:0032760; GO:0007166; GO:0000122; GO:0006915; GO:1903543; GO:0045672; GO:0097191; GO:0045429; GO:0006959; GO:0051044; GO:0032731; GO:1901216; GO:0001774; GO:0007259; GO:0042531; GO:0045348; GO:0051770; GO:0060333; GO:0098586; GO:2000273; GO:1903078; GO:…	GO:0005133; GO:0005515; GO:0005125	GO:0005576; GO:0005615	3458	TRUE	-1.98041	9.47913e-27	2.52164e-24	chr12	68154768	68159740	4973	-	67.4869	57.7591	73.7063	93.8023	93.8804	99.1963	128.437	102.602	110.414	12.791	23.534	4.06956	64.5745	78.4611	50.2242	64.8959	79.7722	102.58	13.6792	8.36711	21.6779	28.4786	14.1526	31.4472	47.5201	17.748	28.6384	2.50434	5.41974
ENSG00000109787	ENST00000514033; ENST00000261438; ENST00000482150	KLF3	protein_coding	protein_coding	Kruppel like factor 3 [Source:HGNC Symbol;Acc:HGNC:16516]	0.4918	2661	GO:0006357; GO:0030097; GO:0000122; GO:1901653	GO:0046872; GO:0003677; GO:0005515; GO:0000981; GO:0000978; GO:1990837; GO:0003700; GO:0000977	GO:0005634; GO:0005654; GO:0000785	51274	TRUE	0.715313	2.52955e-26	6.59716e-24	chr4	38664197	38701517	37321	+	812.777	697.025	916.064	932.098	954.99	856.795	877.969	1051.68	1028.11	1310.01	1044.32	903.443	1279.53	1197.71	1457.25	1086.41	1079.27	926.043	1070.14	1271.8	1244.07	1713.46	1643.47	1637.43	1727.21	1509.63	1578.8	1223.37	1096.1
ENSG00000178038	ENST00000318962; ENST00000486301; ENST00000434140; ENST00000415953; ENST00000383742; ENST00000431015; ENST00000450172; ENST00000423707; ENST00000498817; ENST00000473484	ALS2CL	protein_coding	protein_coding	ALS2 C-terminal like [Source:HGNC Symbol;Acc:HGNC:20605]	0.5972	3775	GO:0016197; GO:0043087; GO:0007032	GO:0005096; GO:0005515; GO:0042802; GO:0005085; GO:0031267	GO:0005737; GO:0043231; GO:0031410; GO:0005829	259173	TRUE	1.0132	2.65826e-26	6.79952e-24	chr3	46668995	46693704	24710	-	438.176	411.167	368.808	323.077	277.325	343.372	426.525	474.093	463.376	875.465	704.55	841.042	745.114	581.368	695.246	598.094	581.086	677.539	893.641	733.915	693.092	839.169	876.585	780.871	762.64	740.707	721.503	773.842	876.721
ENSG00000169884	ENST00000301061; ENST00000407467; ENST00000403957; ENST00000413630; ENST00000475740; ENST00000420388	WNT10B	protein_coding	protein_coding	Wnt family member 10B [Source:HGNC Symbol;Acc:HGNC:12775]	0.6229	1246	GO:0007275; GO:0016055; GO:0030182; GO:0071300; GO:0060070; GO:0120163; GO:0002062; GO:0000086; GO:0000122; GO:0001649; GO:0006357; GO:0006366; GO:0006629; GO:0007224; GO:0008283; GO:0010971; GO:0014835; GO:0030217; GO:0030501; GO:0030855; GO:0030858; GO:0032434; GO:0043065; GO:0043403; GO:0045165; GO:0045444; GO:0045582; GO:0045598; GO:0045599; GO:0045669; GO:0045778; GO:0045899; GO:0045944; GO:…	GO:0005102; GO:0005515; GO:0005125; GO:0005109; GO:0048018	GO:0005576; GO:0005615	7480	TRUE	2.0214	4.60843e-26	1.15654e-23	chr12	48965340	48971735	6396	-	85.0922	85.1701	34.7473	41.4705	24.819	25.0716	64.2183	96.4109	96.838	117.251	117.67	134.296	51.0217	50.1017	35.9815	64.8959	110.274	91.2868	317.779	302.412	285.425	199.35	199.021	195.19	222.084	216.108	198.621	366.885	452.007
ENSG00000128335	ENST00000358502; ENST00000249066; ENST00000451256; ENST00000529194; ENST00000454728; ENST00000476579; ENST00000489186; ENST00000473549; ENST00000484830	APOL2	protein_coding	protein_coding	apolipoprotein L2 [Source:HGNC Symbol;Acc:HGNC:619]	0.5502	1110	GO:0006869; GO:0042157; GO:0006629; GO:0008203; GO:0006953; GO:0060135	GO:0008289; GO:0005515; GO:0005102; GO:0008035	GO:0005576; GO:0005737; GO:0016020; GO:0016021; GO:0005789	23780	TRUE	-0.659938	6.09318e-26	1.50084e-23	chr22	36226209	36239954	13746	-	2367.91	2294.7	2207.44	1973.8	2091.27	2133.27	2028.15	2086.73	2176.32	1547.71	1571.88	1761.8	2350.68	2046.6	2179.24	2295.04	2022.19	2227.31	1307.56	1285.25	1126.05	1248.56	1281.62	1358.74	1524.12	1543.62	1578.52	1208.34	1373.36
ENSG00000034053	ENST00000561069; ENST00000558402; ENST00000683413; ENST00000558330; ENST00000559814; ENST00000559709; ENST00000558804; ENST00000411764; ENST00000558259; ENST00000560283; ENST00000558206; ENST00000558358; ENST00000382938	APBA2	protein_coding	protein_coding	amyloid beta precursor protein binding family A member 2 [Source:HGNC Symbol;Acc:HGNC:579]	0.5792	2272	GO:0015031; GO:0007268; GO:0007399; GO:0001701; GO:0007626; GO:0010468; GO:0035264; GO:2000300	GO:0005515; GO:0001540; GO:0042802	GO:0008021; GO:0005737; GO:0005886; GO:0043197; GO:0098685	321	TRUE	0.679956	2.09628e-25	5.06957e-23	chr15	28884483	29118315	233833	+	1435.61	1404.93	1484.66	1551.19	1540.93	1416.33	1205.77	1331.18	1354.27	2729.36	2246.66	2444.45	2307.5	2077.8	2330.37	1352.4	1257.59	1278.04	2081.35	2358.32	2190.67	3011.13	2920.01	2723.01	1834.86	1765.4	1786.67	2231	2387.94
ENSG00000102970	ENST00000219244; ENST00000616880	CCL17	protein_coding	protein_coding	C-C motif chemokine ligand 17 [Source:HGNC Symbol;Acc:HGNC:10615]	0.5843	583	GO:0006955; GO:0006935; GO:0006954; GO:0007186; GO:0002548; GO:0007267; GO:0030593; GO:0043547; GO:0048247; GO:0070098; GO:0070374; GO:0071346; GO:0071347; GO:0071356; GO:0045662	GO:0008009; GO:0005515; GO:0005125; GO:0048020; GO:0005102; GO:0031729	GO:0005576; GO:0005615	6361	TRUE	-2.06238	3.08927e-25	7.33758e-23	chr16	57404767	57416063	11297	+	378.514	405.293	418.021	773.129	867.584	791.39	351.763	168.056	208.157	271.809	328.005	269.948	714.305	879.143	706.888	229.94	293.28	352.913	45.2466	49.0074	39.7428	232.575	288.358	260.253	80.4932	72.0361	101.62	30.0521	83.4641
ENSG00000139899	ENST00000267406; ENST00000555436	CBLN3	protein_coding	protein_coding	cerebellin 3 precursor [Source:HGNC Symbol;Acc:HGNC:20146]	0.5859	1597	GO:0099558		GO:0005794; GO:0005783; GO:0005576; GO:0045202; GO:0005615	643866	TRUE	-1.0191	3.60627e-25	8.41527e-23	chr14	24426545	24430954	4410	-	697.365	686.256	716.004	615.145	602.129	654.041	457.196	421.908	555.69	828.218	831.045	816.626	864.979	636.197	726.377	648.959	639.742	694.533	251.488	249.818	266.157	387.308	351.161	304.713	254.087	285.013	293.775	244.173	238.468
ENSG00000077044	ENST00000264057; ENST00000427930; ENST00000442524; ENST00000447484; ENST00000489613; ENST00000409813; ENST00000472732; ENST00000490764; ENST00000474488; ENST00000430834; ENST00000480535; ENST00000465569; ENST00000471764; ENST00000495901	DGKD	protein_coding	protein_coding	diacylglycerol kinase delta [Source:HGNC Symbol;Acc:HGNC:2851]	0.5465	1911	GO:0007205; GO:0015031; GO:0016310; GO:0007165; GO:0006629; GO:0030168; GO:0046486; GO:0006897; GO:0010033; GO:0035556; GO:0007173; GO:0045742; GO:0046339; GO:0046834; GO:0006654; GO:0090038; GO:2000370	GO:0005515; GO:0004143; GO:0016301; GO:0046872; GO:0000166; GO:0005524; GO:0016740; GO:0042802; GO:0046982; GO:0042803; GO:0019992; GO:0019900	GO:0005634; GO:0005737; GO:0016020; GO:0005905; GO:0005829; GO:0005886; GO:0031410	8527	TRUE	0.64676	4.84187e-25	1.11037e-22	chr2	233354494	233472104	117611	+	2152.75	2227.16	2061.42	2293.71	2245.58	2260.8	2205.47	2410.27	2579.34	3764.82	3155.71	3971.9	3407.3	3130.92	3046.5	2600.19	2700.53	2692.2	2974.57	3254.02	3030.09	4339.19	4395.94	3913.42	3551.95	3292.38	3405.21	3056.54	3275.69
ENSG00000154358	ENST00000570156; ENST00000680850; ENST00000284548; ENST00000422127; ENST00000366704; ENST00000662438; ENST00000636476; ENST00000668066; ENST00000493977; ENST00000663720; ENST00000659732; ENST00000366706; ENST00000668943; ENST00000483539; ENST00000494839; ENST00000668629; ENST00000602685; ENST00000602832; ENST00000660857; ENST00000664957; ENST00000664561; ENST00000660606; ENST00000474237; ENST0000…	OBSCN	protein_coding	protein_coding	obscurin, cytoskeletal calmodulin and titin-interacting RhoGEF [Source:HGNC Symbol;Acc:HGNC:15719]	0.6156	7058	GO:0006468; GO:0016310; GO:0007155; GO:0050790; GO:0046777; GO:0030154; GO:0051056; GO:0098609; GO:0045214; GO:0036309	GO:0005515; GO:0005524; GO:0005085; GO:0004672; GO:0000166; GO:0004674; GO:0016301; GO:0016740; GO:0008307; GO:0045296; GO:0046872; GO:0106310; GO:0008289; GO:0005516; GO:0032266; GO:0010314; GO:0005546; GO:0005547; GO:0043325; GO:0031432; GO:0030506; GO:0070273; GO:0050839	GO:0005737; GO:0005829; GO:0005886; GO:0016604; GO:0043229; GO:0005615; GO:0014704; GO:0030017; GO:0030018; GO:0031430; GO:0042383; GO:0005634; GO:0016020; GO:0005887; GO:0005911; GO:0030016	84033	TRUE	0.687346	5.69976e-25	1.28359e-22	chr1	228208044	228378876	170833	+	1222.59	1092.53	1299.13	1384.62	1417.5	1452.09	1359.19	1624.84	1770.36	2297.55	1777.24	1941.22	2339.23	1999.44	1907.09	1704.34	1730.97	1669.6	1791.49	2166.67	1952.24	2592.83	2575.16	2368.59	2427.59	2296.05	2084.16	2015.99	1903.41
ENSG00000135960	ENST00000258443; ENST00000409271; ENST00000376651	EDAR	protein_coding	protein_coding	ectodysplasin A receptor [Source:HGNC Symbol;Acc:HGNC:2895]	0.4954	4229	GO:0006915; GO:0030154; GO:0043123; GO:0046330; GO:0001942; GO:0008544; GO:0010628; GO:0042475; GO:0043473; GO:0060662; GO:1901224	GO:0005515; GO:0038023; GO:0004888	GO:0016020; GO:0016021; GO:0005886; GO:0045177	10913	TRUE	0.881244	5.79019e-25	1.28359e-22	chr2	108894471	108989372	94902	-	130.083	96.9178	140.042	257.709	226.608	191.852	135.146	151.25	164.716	364.544	232.399	230.609	293.376	299.665	294.599	145.015	196.303	184.456	219.919	227.107	243.275	457.556	393.618	410.983	300.637	247.428	249.431	229.148	191.859
ENSG00000135148	ENST00000550051; ENST00000549358; ENST00000257604; ENST00000547063; ENST00000548092; ENST00000552890; ENST00000412615; ENST00000552896; ENST00000548277	TRAFD1	protein_coding	protein_coding	TRAF-type zinc finger domain containing 1 [Source:HGNC Symbol;Acc:HGNC:24808]	0.4862	1265	GO:0045824	GO:0046872; GO:0005515		10906	TRUE	-0.436215	6.66029e-25	1.45227e-22	chr12	112125538	112153604	28067	+	1565.89	1579.08	1573.21	1634.14	1552.8	1598.04	1675.43	1408.13	1564.8	1216.21	1398.8	1380.94	2061.11	1801.77	1771.34	1700.11	1321.71	1739.15	1152.21	1127.17	1287.43	1171.42	1189.7	1216.69	1115.26	1096.2	1084.56	1074.89	1165.24
ENSG00000185880	ENST00000559390; ENST00000560141; ENST00000560554; ENST00000559315; ENST00000561237; ENST00000329464; ENST00000558329; ENST00000560442; ENST00000561043; ENST00000338264; ENST00000558173; ENST00000561170	TRIM69	protein_coding	protein_coding	tripartite motif containing 69 [Source:HGNC Symbol;Acc:HGNC:17857]	0.4876	1665	GO:0016567; GO:0006915	GO:0005515; GO:0046872; GO:0016740; GO:0004842; GO:0061630; GO:0042802	GO:0005634; GO:0005737; GO:0016607; GO:0005829	140691	TRUE	-0.73629	7.81923e-25	1.67748e-22	chr15	44728988	44767829	38842	+	1429.85	1218.85	1545.87	1186.87	1147.48	1256.82	1255.55	1070.4	1236.35	899.021	991.556	923.791	1337.74	1291.83	1493.45	1480.8	1265.91	1490.69	741.678	754.799	684.312	707.07	649.18	790.781	834.257	775.74	844.371	666.155	649.313
ENSG00000064201	ENST00000437313; ENST00000461200; ENST00000446063; ENST00000612299; ENST00000182290; ENST00000493924; ENST00000484104; ENST00000479508; ENST00000498313; ENST00000483227; ENST00000381121; ENST00000493948; ENST00000339046; ENST00000451520; ENST00000381117; ENST00000484523; ENST00000486011	TSPAN32	protein_coding	protein_coding	tetraspanin 32 [Source:HGNC Symbol;Acc:HGNC:13410]	0.6257	1105	GO:0007267; GO:0051604; GO:0072659; GO:0007010; GO:0007229; GO:0007596; GO:0007599; GO:0030886; GO:0042098; GO:0042130; GO:0042832; GO:0050688; GO:0070527	GO:0003674	GO:0016020; GO:0016021; GO:0005887; GO:0009986; GO:0070442	10077	TRUE	1.23218	9.01243e-25	1.90277e-22	chr11	2301997	2318204	16208	+	287.553	344.596	157.942	172.794	186.682	172.231	227.161	293.655	269.699	333.632	382.428	472.07	275.837	240.11	169.413	248.367	236.97	223.041	519.81	638.291	640.702	535.397	520.991	457.611	528.54	538.704	519.187	588.52	685.056
ENSG00000126457	ENST00000529284; ENST00000532489; ENST00000527382; ENST00000528623; ENST00000534465; ENST00000391851; ENST00000610806; ENST00000534280; ENST00000534676; ENST00000525915; ENST00000454376; ENST00000525616; ENST00000524771; ENST00000529836; ENST00000526224; ENST00000527412; ENST00000529650; ENST00000530070; ENST00000530361; ENST00000528126; ENST00000527866	PRMT1	protein_coding	protein_coding	protein arginine methyltransferase 1 [Source:HGNC Symbol;Acc:HGNC:5187]	0.5721	827	GO:0018216; GO:0032259; GO:0016571; GO:0008380; GO:0008284; GO:0051260; GO:0006479; GO:0007166; GO:0046329; GO:0031175; GO:0043985; GO:0046985; GO:0045652; GO:0045653; GO:0019082; GO:0045648; GO:0048738; GO:1900745; GO:0001701	GO:0016274; GO:0016740; GO:0008168; GO:0008276; GO:0008757; GO:0008170; GO:0003723; GO:0042802; GO:0005515; GO:0035241; GO:0044020; GO:0019899; GO:0035242; GO:0008327; GO:0042054; GO:0048273; GO:1904047	GO:0005634; GO:0005737; GO:0005654; GO:0005829; GO:0034709	3276	TRUE	-0.842093	1.03866e-24	2.15863e-22	chr19	49675786	49689029	13244	+	2112.63	1862.97	2418.62	2852.58	2702.03	3188.46	2964.58	2189.15	2590.96	1554.44	1470.88	1509.82	2357.37	2354.78	2152.15	2358.68	2432.27	2614.78	1123.8	1200.6	1286.22	1369.84	1322.38	1465.03	1440.15	1664.14	1859.65	1106.92	1283.4
ENSG00000162894	ENST00000367091; ENST00000474041; ENST00000442471; ENST00000528654; ENST00000463473; ENST00000628511; ENST00000525793; ENST00000529560; ENST00000533312; ENST00000530505	FCMR	protein_coding	protein_coding	Fc mu receptor [Source:HGNC Symbol;Acc:HGNC:14315]	0.5483	1054	GO:0002376; GO:0043066; GO:0006968	GO:0004888	GO:0016020; GO:0016021; GO:0005576; GO:0005886	9214	TRUE	0.591746	1.14377e-24	2.3405e-22	chr1	206903317	206923247	19931	-	3727.43	3513.51	3674.79	4066.08	3814.56	3274.57	3263.63	3628.23	3535.96	5719.72	5767.3	4796.66	4628.64	4577.21	4942.22	3585.3	3269.1	3230.8	5311.74	5236.62	4870.3	6361.16	6526.99	6028.11	5315.46	4895.33	4573.83	5460.72	5125.99
ENSG00000155659	ENST00000427538; ENST00000374737; ENST00000455586; ENST00000412866; ENST00000651578	VSIG4	protein_coding	protein_coding	V-set and immunoglobulin domain containing 4 [Source:HGNC Symbol;Acc:HGNC:17032]	0.5176	1716	GO:0032703; GO:0042130; GO:0043031; GO:0002376; GO:0045087; GO:0006957; GO:0045957	GO:0005515; GO:0001851	GO:0016020; GO:0016021; GO:0032991	11326	TRUE	4.0523	1.24662e-24	2.51232e-22	chrX	66021738	66040125	18388	-	42.0571	53.8432	31.5884	26.6595	46.4007	26.1617	69.0107	105.256	57.017	43.7026	69.1311	75.9652	32.6858	35.9219	38.2304	56.8841	96.1961	33.8796	2012.95	2470.69	2568.83	677.791	590.869	443.514	353.977	437.437	305.784	2534.39	3055.65
ENSG00000162654	ENST00000355754; ENST00000471938; ENST00000481397	GBP4	protein_coding	protein_coding	guanylate binding protein 4 [Source:HGNC Symbol;Acc:HGNC:20480]	0.4121	2455	GO:0050896; GO:0050830; GO:0071346; GO:0042832	GO:0005525; GO:0003924; GO:0000166; GO:0016787; GO:0042803; GO:0005515; GO:0042802	GO:0005634; GO:0005737; GO:0016020; GO:0005794; GO:0005886; GO:0005829; GO:0000139; GO:0048471; GO:0031410	115361	TRUE	-1.42108	1.29553e-24	2.57192e-22	chr1	89181144	89198942	17799	-	3278.03	2019.29	4192.04	4459.63	4331.51	4432.64	3958.21	2962.3	4280.24	2370.93	1969.01	1700.26	4729.05	4223	3818.71	3816.75	3417.14	4422.04	823.719	883.699	857.071	1479.95	1423.67	1764.33	1954.28	1941.11	2149.25	885.68	856.492
ENSG00000160305	ENST00000417564; ENST00000651436; ENST00000400274; ENST00000457905; ENST00000466639; ENST00000435722; ENST00000473752; ENST00000494435; ENST00000480553; ENST00000472364; ENST00000481883; ENST00000478105; ENST00000479654	DIP2A	protein_coding	protein_coding	disco interacting protein 2 homolog A [Source:HGNC Symbol;Acc:HGNC:17217]	0.5275	3634	GO:0007399; GO:0010629; GO:0060997; GO:0006085; GO:2000758	GO:0016874; GO:0005515; GO:0003987	GO:0016020; GO:0005886; GO:0042995; GO:0005739; GO:0045202; GO:0009986; GO:0043197	23181	TRUE	0.648814	1.9935e-24	3.89935e-22	chr21	46458891	46570015	111125	+	2850.93	2590.85	2584.83	2545.53	2646.46	2341.67	2235.11	2595.78	2678.9	4340.64	3375.66	3929.31	3680.45	3055.47	3253.87	2905.2	2653.74	2764.38	3884.42	4038.85	3706.17	5007.15	4481.65	4308.95	3725.96	3577.05	3526.77	3503.74	3125.03
ENSG00000157978	ENST00000374338; ENST00000485476; ENST00000488127; ENST00000462394; ENST00000484476; ENST00000474283; ENST00000470950	LDLRAP1	protein_coding	protein_coding	low density lipoprotein receptor adaptor protein 1 [Source:HGNC Symbol;Acc:HGNC:18640]	0.5826	1537	GO:1904707; GO:0006629; GO:0008202; GO:0008203; GO:0006897; GO:0030301; GO:0071345; GO:0048260; GO:0042632; GO:0034383; GO:0090118; GO:0090205; GO:0006898; GO:1905581; GO:1905602; GO:1903076; GO:0031623; GO:0043393; GO:0042982	GO:0005515; GO:0001784; GO:0030276; GO:0035591; GO:0030159; GO:0035615; GO:0001540; GO:0050750; GO:0005546; GO:0035612; GO:0035650	GO:0005737; GO:0005769; GO:0005829; GO:0005886; GO:0009925; GO:0009898; GO:0030424; GO:0030669; GO:0055037; GO:0005883	26119	TRUE	0.552834	3.48097e-24	6.7102e-22	chr1	25543606	25568886	25281	+	2614.38	2656.92	2410.2	2469.47	2308.17	2247.74	2532.31	2914.44	2957.64	3806.4	3637.48	3642.25	3259.82	3337.91	3688.87	3034.09	2978.95	2883.53	3398.76	3569.17	3257.71	3678.48	4073.29	3512.33	4271.01	4005.84	4061.11	3578.7	3668.07
ENSG00000136378	ENST00000388820; ENST00000569934; ENST00000566303; ENST00000565793; ENST00000568712	ADAMTS7	protein_coding	protein_coding	ADAM metallopeptidase with thrombospondin type 1 motif 7 [Source:HGNC Symbol;Acc:HGNC:223]	0.648	3062	GO:0006508; GO:0030198; GO:0071773; GO:0032331; GO:0071356; GO:0051603; GO:0071347; GO:0001503; GO:0002062; GO:0006029; GO:0030199; GO:0043931	GO:0004222; GO:0005515; GO:0046872; GO:0008233; GO:0016787; GO:0008237	GO:0005576; GO:0031012; GO:0005788; GO:0009986	11173	TRUE	1.36106	3.69917e-24	7.02895e-22	chr15	78759206	78811464	52259	-	61.6185	79.2963	72.6534	65.1679	66.9033	69.7644	69.9692	91.9884	98.6485	134.306	130.908	135.652	129.149	72.7893	55.4715	72.1066	93.0677	78.1114	202.031	235.474	215.574	207.893	251.208	174.586	139.651	163.908	157.973	207.86	196.194
ENSG00000166311	ENST00000533196; ENST00000530395; ENST00000534405; ENST00000342245; ENST00000527275; ENST00000533123; ENST00000531303; ENST00000526280; ENST00000531336; ENST00000532367	SMPD1	protein_coding	protein_coding	sphingomyelin phosphodiesterase 1 [Source:HGNC Symbol;Acc:HGNC:11120]	0.5988	1398	GO:0008152; GO:0006629; GO:0009615; GO:0001778; GO:0010212; GO:0043065; GO:0006685; GO:0046513; GO:0007399; GO:0007165; GO:0046598; GO:0070555; GO:0046718; GO:0045807; GO:0034612; GO:0042060; GO:0034644; GO:0071277; GO:0006687; GO:0034340; GO:0043407; GO:0023021; GO:0035307; GO:0006672; GO:0006684; GO:0008203; GO:0009410; GO:0042220	GO:0016787; GO:0016798; GO:0004767; GO:0046872; GO:0008270; GO:0005515; GO:0008081; GO:0034480; GO:0061750	GO:0016020; GO:0016021; GO:0110165; GO:0005886; GO:0005768; GO:0005576; GO:0005615; GO:0005764; GO:0005811; GO:0070062; GO:0043202; GO:0036019; GO:0042599	6609	TRUE	0.49394	3.97154e-24	7.4402e-22	chr11	6390440	6394998	4559	+	969.268	1050.43	819.193	871.867	822.263	867.695	756.242	720.871	752.987	1057.39	1244.36	1315.83	1077.83	1016.21	929.523	822.816	718.732	762.292	1285.85	1381.77	1266.95	1236.92	1262.23	1201.5	1029.93	1051.31	1009.73	1354.85	1448.16
ENSG00000101665	ENST00000262158; ENST00000545051; ENST00000591805; ENST00000589634; ENST00000587336; ENST00000585986; ENST00000586093; ENST00000588190	SMAD7	protein_coding	protein_coding	SMAD family member 7 [Source:HGNC Symbol;Acc:HGNC:6773]	0.5636	1259	GO:0006355; GO:0007179; GO:0030154; GO:0009653; GO:0030509; GO:0060395; GO:0000122; GO:0043433; GO:0050821; GO:0022409; GO:0032436; GO:0048844; GO:0010801; GO:0001657; GO:0002725; GO:0010717; GO:0010719; GO:0010944; GO:0017015; GO:0030279; GO:0030336; GO:0030512; GO:0030514; GO:0031397; GO:0031398; GO:0031503; GO:0032925; GO:0033137; GO:0034333; GO:0034616; GO:0051444; GO:0055010; GO:0055117; GO:…	GO:0005515; GO:0046872; GO:0003677; GO:0008013; GO:0005518; GO:0031625; GO:0034713; GO:0048185; GO:0070411; GO:0140416	GO:0005667; GO:0005737; GO:0005634; GO:0005654; GO:0005829; GO:0001650; GO:0005813; GO:0000785; GO:0032991; GO:0005912; GO:0005886; GO:0071144	4092	TRUE	0.656068	4.51527e-24	8.20146e-22	chr18	48919853	48950965	31113	-	843.096	788.069	657.04	527.267	531.988	521.053	671.896	834.086	717.69	878.316	750.147	1030.96	693.577	616.345	643.17	717.861	752.362	633.361	1053.3	1188.13	1165.79	934.098	859.769	956.429	1089.08	1182.85	1083.64	1048.07	1272.56
ENSG00000127585	ENST00000562648; ENST00000397621; ENST00000324361; ENST00000562563; ENST00000562585	FBXL16	protein_coding	protein_coding	F-box and leucine rich repeat protein 16 [Source:HGNC Symbol;Acc:HGNC:14150]	0.6569	2378	GO:0031146	GO:0005515	GO:0005829; GO:0019005; GO:0005737	146330	TRUE	0.855072	4.55628e-24	8.20146e-22	chr16	692498	705808	13311	-	494.904	574.653	466.456	375.209	302.144	371.714	465.822	477.632	486.002	749.339	695.724	781.356	503.043	530.322	659.661	566.437	454.389	535.487	869.157	931.14	994.774	812.589	799.62	687.501	757.413	706.789	654.989	757.562	939.784
ENSG00000167261	ENST00000393847; ENST00000575203; ENST00000572888; ENST00000575510; ENST00000573808; ENST00000268795; ENST00000572624; ENST00000574865; ENST00000574316	DPEP2	protein_coding	protein_coding	dipeptidase 2 [Source:HGNC Symbol;Acc:HGNC:23028]	0.5964	1090	GO:0006508; GO:0006629; GO:0006691; GO:1901749	GO:0070573; GO:0046872; GO:0008233; GO:0016787; GO:0008237; GO:0016805; GO:0008238	GO:0016020; GO:0031225	64174	TRUE	1.18659	4.56288e-24	8.20146e-22	chr16	67987394	68000586	13193	-	1321.37	1459.64	998.194	765.23	837.371	645.322	639.019	942.881	881.5	1999.38	1765.05	2163.65	1326.57	1071.99	1210.63	836.436	835.262	781.115	2709.54	2909.36	2620.62	2486.17	2498.81	1892.25	1451.79	1429.24	1453.89	3065.31	2824.77
ENSG00000154764	ENST00000285018; ENST00000489346; ENST00000497808	WNT7A	protein_coding	protein_coding	Wnt family member 7A [Source:HGNC Symbol;Acc:HGNC:12786]	0.5522	1641	GO:0007275; GO:0016055; GO:0030154; GO:0009888; GO:0048731; GO:0030182; GO:0060070; GO:0045944; GO:0045893; GO:0071560; GO:0046330; GO:0045165; GO:0000578; GO:0001502; GO:0001525; GO:0002062; GO:0006915; GO:0007269; GO:0007409; GO:0007416; GO:0007548; GO:0008284; GO:0009953; GO:0010595; GO:0010628; GO:0014719; GO:0014834; GO:0021707; GO:0021846; GO:0022009; GO:0030010; GO:0030326; GO:0031133; GO:…	GO:0005102; GO:0005515; GO:0005125; GO:0005109; GO:0048018	GO:0005576; GO:0098793; GO:0005615; GO:0005886; GO:0005788; GO:0030666; GO:0005796; GO:0098978; GO:0070062; GO:0009986; GO:0031012; GO:0098685	7476	TRUE	1.40195	8.8752e-24	1.57399e-21	chr3	13816258	13880071	63814	-	45.9693	67.5487	60.018	53.3192	46.4007	38.1524	49.8411	67.2223	50.6818	122.581	104.432	122.087	59.7912	79.4065	53.9723	84.1243	55.5277	56.4661	177.83	158.975	158.971	176.567	154.794	111.692	102.799	106.488	127.487	199.095	191.859
ENSG00000125726	ENST00000423145; ENST00000245903; ENST00000597430	CD70	protein_coding	protein_coding	CD70 molecule [Source:HGNC Symbol;Acc:HGNC:11937]	0.5905	788	GO:0006955; GO:0007154; GO:0023052; GO:0033209; GO:0002456; GO:0007165; GO:0007267; GO:0097191; GO:0042100; GO:0042102; GO:0019724	GO:0005164; GO:0005515; GO:0005125; GO:0005102; GO:0002020	GO:0016020; GO:0016021; GO:0005615; GO:0005886; GO:0070062; GO:0005887	970	TRUE	-1.5026	1.11987e-23	1.95992e-21	chr19	6583183	6604103	20921	-	484.145	428.788	619.134	480.86	447.82	600.629	788.831	554.583	642.572	170.546	200.039	200.765	291.781	251.453	257.118	556.021	533.379	601.364	137.844	86.0616	134.885	168.024	176.023	255.915	264.755	297.54	353.823	85.1475	59.6172
ENSG00000053918	ENST00000496887; ENST00000155840; ENST00000345015; ENST00000646564; ENST00000335475; ENST00000380776; ENST00000526095	KCNQ1	protein_coding	protein_coding	potassium voltage-gated channel subfamily Q member 1 [Source:HGNC Symbol;Acc:HGNC:6294]	0.6109	1350	GO:0055085; GO:0006811; GO:0006813; GO:0034765; GO:0071805; GO:0060453; GO:0008016; GO:0070293; GO:0060048; GO:0060306; GO:0007605; GO:0086091; GO:0071320; GO:1901381; GO:0060307; GO:0048839; GO:0010460; GO:0060372; GO:0060452; GO:0086013; GO:0086005; GO:0086011; GO:0097623; GO:0098915; GO:0050892; GO:0086014; GO:0071872; GO:0098914; GO:0001696; GO:0001698; GO:0002027; GO:0006006; GO:0006349; GO:…	GO:0005216; GO:0005244; GO:0005249; GO:0005267; GO:0005515; GO:0005516; GO:0005251; GO:0044325; GO:0005546; GO:0097110; GO:0015271; GO:0034236; GO:0086008; GO:1902282; GO:0034237; GO:0086089; GO:0008157	GO:0016020; GO:0016021; GO:0030659; GO:0031410; GO:0005783; GO:0005886; GO:0045121; GO:0008076; GO:0016323; GO:0016328; GO:0005737; GO:0005769; GO:0005768; GO:0005770; GO:0005764; GO:0009986; GO:0016324; GO:0030133; GO:0034702; GO:0034705; GO:0043005; GO:0043025; GO:0045177; GO:0097546; GO:1990794	3784	TRUE	1.32241	2.09146e-23	3.61279e-21	chr11	2444684	2849105	404422	+	252.342	345.576	170.578	138.235	142.439	111.187	163.901	204.32	169.241	202.524	239.753	324.209	111.61	150.305	131.932	132.195	147.813	131.754	812.335	848.664	856.277	349.337	349.392	315.556	314.214	362.269	301.164	831.441	965.799
ENSG00000140545	ENST00000268150; ENST00000558018; ENST00000695566; ENST00000558029; ENST00000268151; ENST00000566497; ENST00000695774; ENST00000560937; ENST00000542878; ENST00000613965; ENST00000617199; ENST00000695567; ENST00000695568; ENST00000695569; ENST00000695570; ENST00000560553; ENST00000559259; ENST00000559997; ENST00000558352; ENST00000559770; ENST00000559143; ENST00000558773; ENST00000557944	MFGE8	protein_coding	protein_coding	milk fat globule EGF and factor V/VIII domain containing [Source:HGNC Symbol;Acc:HGNC:7036]	0.5696	1464	GO:0007155; GO:0001525; GO:0007338; GO:0006910; GO:0006911; GO:0043277; GO:0050766	GO:0005201; GO:0001786; GO:0005178; GO:0008429	GO:0016020; GO:0031410; GO:0005576; GO:0005615; GO:0002080; GO:0070062; GO:0062023; GO:0005788; GO:1903561; GO:0009897; GO:0019897	4240	TRUE	1.11731	2.52438e-23	4.30471e-21	chr15	88898683	88913468	14786	-	533.111	634.37	488.443	477.898	448.899	406.596	418.856	567.966	543.952	979.579	857.52	908.869	739.816	570.971	613.186	507.983	471.679	450.692	1185.88	1185.25	941.872	1423.86	1390.36	1176.56	904.982	883.226	811.204	1187.01	1179.34
ENSG00000076604	ENST00000262395; ENST00000478021; ENST00000461195; ENST00000498540; ENST00000422344; ENST00000586813; ENST00000444415; ENST00000394925; ENST00000262396; ENST00000475329; ENST00000584944; ENST00000473421; ENST00000454852; ENST00000578917; ENST00000469529; ENST00000580073	TRAF4	protein_coding	protein_coding	TNF receptor associated factor 4 [Source:HGNC Symbol;Acc:HGNC:12034]	0.6051	859	GO:0006915; GO:0007165; GO:0007250; GO:0007585; GO:0030323; GO:0042981; GO:0046330; GO:0002376; GO:0045087; GO:0043161; GO:0043122; GO:0045860	GO:0005515; GO:0008270; GO:0046872; GO:0016740; GO:0005164; GO:0019901; GO:0031625; GO:0031996; GO:0042802; GO:0050699	GO:0005634; GO:0005737; GO:0016020; GO:0005654; GO:0005829; GO:0005886; GO:0001650; GO:0005856; GO:0070161; GO:0048471; GO:0005923	9618	TRUE	-1.29078	3.03843e-23	5.11571e-21	chr17	28744011	28750956	6946	+	801.04	607.938	1018.2	1040.71	1031.61	1188.18	1005.45	621.806	775.612	551.079	529.516	412.383	786.055	791.228	639.422	629.731	699.18	780.172	255.697	221.13	268.566	406.294	421.923	474.962	367.554	435.349	509.024	140.243	165.844
ENSG00000115233	ENST00000409682; ENST00000478123; ENST00000437630; ENST00000477232; ENST00000492908	PSMD14	protein_coding	protein_coding	proteasome 26S subunit, non-ATPase 14 [Source:HGNC Symbol;Acc:HGNC:16889]	0.4075	1860	GO:0006508; GO:0006281; GO:0006974; GO:0006511; GO:0010950; GO:0045471; GO:0070536; GO:0016579; GO:0043161; GO:0000724; GO:0006303; GO:0061136	GO:0005515; GO:0008233; GO:0008237; GO:0046872; GO:0016787; GO:0061578; GO:0061133; GO:0070628; GO:0140492	GO:0005634; GO:0000502; GO:0005576; GO:0022624; GO:0031597; GO:0005654; GO:0005829; GO:0034774; GO:1904813; GO:0008541	10213	TRUE	-0.599897	4.14276e-23	6.88786e-21	chr2	161308425	161411717	103293	+	1093.48	1088.61	1290.91	1241.15	1302.46	1317.9	1227.82	1101.21	1066.13	571.332	703.079	671.477	647.339	914.119	786.344	854.862	1058.16	872.401	748.148	671.76	750.296	745.19	769.546	913.053	778.748	843.553	836.056	806.398	847.648
ENSG00000198814	ENST00000378943; ENST00000378946; ENST00000692461; ENST00000427190; ENST00000378945; ENST00000481024; ENST00000479048; ENST00000487652; ENST00000471362; ENST00000378941; ENST00000488296; ENST00000378938	GK	protein_coding	protein_coding	glycerol kinase [Source:HGNC Symbol;Acc:HGNC:4289]	0.4217	2063	GO:0005975; GO:0016310; GO:0006072; GO:0006071; GO:0019563; GO:0006641; GO:0019432; GO:0046167	GO:0016773; GO:0000166; GO:0005524; GO:0016301; GO:0016740; GO:0005515; GO:0004370	GO:0005737; GO:0016020; GO:0005739; GO:0005741; GO:0005829; GO:0070062	2710	TRUE	-0.924112	4.24968e-23	6.97839e-21	chrX	30653359	30731462	78104	+	539.923	554.096	686.467	773.128	807.295	758.689	602.886	580.249	546.639	318.709	458.955	328.278	342.006	527.485	422.045	464.909	541.49	473.374	223.155	254.599	264.952	337.946	450.228	447.851	379.191	366.445	379.689	206.608	168.11
ENSG00000178209	ENST00000345136; ENST00000357649; ENST00000354589; ENST00000398774; ENST00000322810; ENST00000354958; ENST00000356346; ENST00000436759; ENST00000527303; ENST00000693060; ENST00000687971; ENST00000685198; ENST00000527096; ENST00000528025; ENST00000532346	PLEC	protein_coding	protein_coding	plectin [Source:HGNC Symbol;Acc:HGNC:9069]	0.6659	13240	GO:0045104; GO:0042060; GO:0031581; GO:0000902; GO:0002522; GO:0003334; GO:0006469; GO:0006997; GO:0007005; GO:0007015; GO:0007519; GO:0008104; GO:0010467; GO:0010761; GO:0010818; GO:0014866; GO:0019226; GO:0022011; GO:0022904; GO:0030036; GO:0030216; GO:0031532; GO:0031668; GO:0032094; GO:0032287; GO:0034332; GO:0035264; GO:0043114; GO:0043588; GO:0043933; GO:0045109; GO:0045214; GO:0045445; GO:…	GO:0005515; GO:0003723; GO:0003779; GO:0008092; GO:0045296; GO:0005200; GO:0005198; GO:0008307; GO:0030506; GO:0002162; GO:0043621; GO:0051015	GO:0005856; GO:0005737; GO:0110165; GO:0005829; GO:0005925; GO:0070161; GO:0045111; GO:0042383; GO:0016020; GO:0070062; GO:0005882; GO:0005886; GO:0048471; GO:0030056; GO:0043034; GO:0005741; GO:0005903; GO:0016528; GO:0030016; GO:0030018; GO:0030424; GO:0030425; GO:0043209; GO:0043292; GO:0071944	5339	TRUE	0.530827	4.38006e-23	7.10479e-21	chr8	143915153	143976734	61582	-	22333.3	22042.4	20935.8	11554.5	11480.4	13107	18291.7	20310.8	20130.6	29427.8	22433.8	28930.5	18044.9	13566.2	17121.2	23629.3	19976.7	22443.3	29088.3	33164.8	30193.7	19569.5	19831.3	17895.6	27206.7	27475	23714.4	27847	31869.2
ENSG00000090104	ENST00000474373; ENST00000462589; ENST00000583155; ENST00000469578; ENST00000367459; ENST00000498352	RGS1	protein_coding	protein_coding	regulator of G protein signaling 1 [Source:HGNC Symbol;Acc:HGNC:9991]	0.3566	1165	GO:0007165; GO:0007186; GO:0009968; GO:0008277; GO:0043547; GO:0006955; GO:0007193; GO:0061737; GO:0009617	GO:0005096; GO:0003924; GO:0005516; GO:0001965	GO:0005737; GO:0016020; GO:0005886; GO:0005829; GO:0031234	5996	TRUE	-1.04376	5.80984e-23	9.31045e-21	chr1	192575763	192580024	4262	+	1579.58	1277.55	1965.85	1801.99	1817.18	1786.62	1932.3	1454.12	1565.71	803.702	841.341	675.548	1487.61	1405.68	1278.84	1558.3	1370.99	1849.27	724.999	462.582	694.897	902.771	868.613	962.935	1010.53	874.873	937.677	381.912	347.947
ENSG00000170486	ENST00000293745; ENST00000537672; ENST00000354310; ENST00000550829; ENST00000549979	KRT72	protein_coding	protein_coding	keratin 72 [Source:HGNC Symbol;Acc:HGNC:28932]	0.6006	1554	GO:0045109; GO:0008150; GO:0031424	GO:0005515; GO:0003674; GO:0030280	GO:0005829; GO:0005882; GO:0045095; GO:0070062	140807	TRUE	1.72151	7.87481e-23	1.24694e-20	chr12	52585589	52601538	15950	-	166.272	241.804	118.983	118.487	152.151	90.396	112.142	257.334	181.911	273.941	336.83	293.008	177.779	211.75	193.401	128.991	142.339	129.872	547.169	442.248	411.88	647.413	588.194	577.97	545.026	432.217	514.567	574.747	534.387
ENSG00000123685	ENST00000243440; ENST00000471382; ENST00000478275	BATF3	protein_coding	protein_coding	basic leucine zipper ATF-like transcription factor 3 [Source:HGNC Symbol;Acc:HGNC:28915]	0.5382	1266	GO:0006355; GO:0006357; GO:0009615; GO:0000122; GO:0043011; GO:0140467; GO:0097028	GO:0003700; GO:0003677; GO:0005515; GO:0000981; GO:0000978; GO:0001227; GO:1990837	GO:0005634; GO:0005654; GO:0005730; GO:0005829; GO:0000785; GO:0090575	55509	TRUE	-1.47573	8.21097e-23	1.28487e-20	chr1	212686417	212699840	13424	-	177.031	193.835	286.402	257.709	280.562	329.202	344.095	183.092	267.889	50.0981	94.1361	75.9651	115.596	144.633	123.687	229.139	194.738	238.098	69.4483	72.9134	57.8077	85.4357	86.6845	80.2445	139.651	140.94	121.944	33.8086	69.3727
ENSG00000137642	ENST00000260197; ENST00000532451; ENST00000529445; ENST00000524873; ENST00000525532; ENST00000532694; ENST00000534286; ENST00000527934; ENST00000528339; ENST00000534754; ENST00000524633; ENST00000527649; ENST00000530365	SORL1	protein_coding	protein_coding	sortilin related receptor 1 [Source:HGNC Symbol;Acc:HGNC:11185]	0.4847	2945	GO:0006897; GO:0007218; GO:0006605; GO:0046628; GO:1990845; GO:0030514; GO:0006898; GO:0006892; GO:1902430; GO:0002024; GO:0006622; GO:1900168; GO:0010897; GO:1902963; GO:0045053; GO:0008283; GO:0014910; GO:0016477; GO:0031333; GO:0032091; GO:0034067; GO:0038020; GO:0043407; GO:0045732; GO:0050768; GO:0051604; GO:0070863; GO:1901215; GO:1902771; GO:1902948; GO:1902953; GO:1902955; GO:1902960; GO:…	GO:0005515; GO:0004888; GO:0042923; GO:0005041; GO:0030169; GO:0001540; GO:0031267	GO:0016020; GO:0016021; GO:0005769; GO:0005794; GO:0031410; GO:0005783; GO:0005789; GO:0005886; GO:0005768; GO:0005576; GO:0005615; GO:0000139; GO:0010008; GO:0032585; GO:0055038; GO:0031901; GO:0009986; GO:0005771; GO:0030658; GO:0070062; GO:0005887; GO:0005641; GO:0005802; GO:0031985; GO:0043025; GO:0055037; GO:0097356	6653	TRUE	0.821394	1.25256e-22	1.93725e-20	chr11	121452314	121633763	181450	+	5129.11	3991.66	6509.44	6709.33	6324.1	5735	7147.06	7252.11	8042.12	11573.8	7881	7005.45	7363.21	6322.27	7002.92	8030.52	8041.3	8135.82	8878.37	10687.2	7992.51	11439.8	11437.9	11184.4	14699.2	12733.8	10939.7	8461.19	8148.52
ENSG00000182871	ENST00000651438; ENST00000355480; ENST00000359759; ENST00000342220; ENST00000459895; ENST00000423214; ENST00000473212	COL18A1	protein_coding	protein_coding	collagen type XVIII alpha 1 chain [Source:HGNC Symbol;Acc:HGNC:2195]	0.6708	3602	GO:0007155; GO:0030198; GO:0007601; GO:0001525; GO:0008285; GO:0009887; GO:0001886	GO:0046872; GO:0005201; GO:0030020; GO:0005515	GO:0005615; GO:0005576; GO:0005581; GO:0005788; GO:0005604; GO:0031012; GO:0070062; GO:0062023	80781	TRUE	0.720724	1.2716e-22	1.94408e-20	chr21	45405165	45513720	108556	+	349.171	366.134	360.108	735.608	718.671	783.76	323.009	298.962	266.079	607.573	580.997	621.287	929.553	830.931	881.547	258.783	306.576	283.271	522.968	503.222	638.293	1446.71	1449.75	1441.15	451.926	411.337	419.414	505.877	623.271
ENSG00000092010	ENST00000559123; ENST00000206451; ENST00000561059; ENST00000561142; ENST00000382708; ENST00000561435; ENST00000470718; ENST00000559741; ENST00000560420; ENST00000558112	PSME1	protein_coding	protein_coding	proteasome activator subunit 1 [Source:HGNC Symbol;Acc:HGNC:9568]	0.5221	870	GO:0010950; GO:0019884; GO:2000045; GO:0061136	GO:0005515; GO:0061133	GO:0008537; GO:0000502; GO:0005737; GO:0005654; GO:0005829; GO:0070062	5720	TRUE	-0.514538	1.62808e-22	2.4608e-20	chr14	24136163	24138967	2805	+	5097.71	5213.98	4840.4	4876.73	4854.81	5031.76	4554.71	3974.96	4398.46	3874.61	4840.66	4587.75	5668.2	5581.14	5838.75	4832.75	4318.65	5006.65	3417.71	3141.25	3286.61	3067.14	3210.86	3397.38	3345.8	3437.89	3546.55	3374.6	3905.47
ENSG00000117115	ENST00000375486; ENST00000479534; ENST00000466151; ENST00000375481	PADI2	protein_coding	protein_coding	peptidyl arginine deiminase 2 [Source:HGNC Symbol;Acc:HGNC:18341]	0.5422	2992	GO:0021762; GO:0030520; GO:0045815; GO:0070100; GO:1901624; GO:1990830	GO:0005509; GO:0004668; GO:0046872; GO:0016787; GO:0042803; GO:0030331	GO:0005737; GO:0005634; GO:0005576; GO:0005829; GO:0070062; GO:0035578; GO:0000791	11240	TRUE	2.40071	1.68729e-22	2.52164e-20	chr1	17066761	17119451	52691	-	34.2325	48.9484	12.6354	9.87392	19.4235	15.2749	11.5018	50.4167	32.5811	33.0434	105.903	58.3304	15.1471	5.67189	11.2447	25.6379	25.0266	6.58771	232.547	253.403	224.004	69.2978	62.8119	73.7383	93.1016	174.351	130.258	236.66	184.271
ENSG00000114812	ENST00000433647; ENST00000473495; ENST00000490161; ENST00000487545; ENST00000450274; ENST00000436487; ENST00000443646; ENST00000438259; ENST00000543411; ENST00000439910; ENST00000439731; ENST00000325123; ENST00000446673; ENST00000473575; ENST00000495189; ENST00000465338; ENST00000498102	VIPR1	protein_coding	protein_coding	vasoactive intestinal peptide receptor 1 [Source:HGNC Symbol;Acc:HGNC:12694]	0.5881	1445	GO:0007186; GO:0007166; GO:0007165; GO:0007188; GO:0008284; GO:0007187	GO:0004930; GO:0004888; GO:0005515; GO:0004999; GO:0008528; GO:0017046	GO:0016020; GO:0016021; GO:0005886; GO:0005887; GO:0043235	7433	TRUE	0.949467	1.74874e-22	2.58444e-20	chr3	42489299	42537573	48275	+	1134.56	1123.85	917.117	680.314	770.466	636.601	780.204	926.076	924.037	2190.46	1770.94	2059.2	1227.71	1164.63	1203.13	882.103	963.523	990.979	2095.02	1994.96	1955.83	1865.35	1784.11	1647.18	1407.18	1226.7	1268.4	1955.89	2229.68
ENSG00000116106	ENST00000469354; ENST00000281821; ENST00000472696; ENST00000409854; ENST00000409938; ENST00000424339; ENST00000495693; ENST00000443796; ENST00000441679; ENST00000463446; ENST00000415749; ENST00000419964; ENST00000541600; ENST00000434266	EPHA4	protein_coding	protein_coding	EPH receptor A4 [Source:HGNC Symbol;Acc:HGNC:3388]	0.4751	1549	GO:0006468; GO:0007169; GO:0016310; GO:0007155; GO:0018108; GO:0007399; GO:0046777; GO:0048013; GO:0007411; GO:0007628; GO:0008045; GO:0008347; GO:0010977; GO:0021957; GO:0034332; GO:0043087; GO:0043507; GO:0048681; GO:0048710; GO:0050770; GO:0050775; GO:0061001; GO:0061098; GO:0072178; GO:0090102; GO:0097155; GO:0097156; GO:0097485; GO:0098883; GO:0106030; GO:1900272; GO:1904646; GO:1905244; GO:…	GO:0005515; GO:0005524; GO:0004672; GO:0005003; GO:0000166; GO:0016301; GO:0016740; GO:0004713; GO:0004714; GO:0005004; GO:0005005; GO:0042802; GO:0046875; GO:0001540; GO:1990782; GO:0042731; GO:0097161	GO:0016021; GO:0005737; GO:0016020; GO:0005769; GO:0005886; GO:0042995; GO:0005768; GO:0005887; GO:0005912; GO:0070161; GO:0030425; GO:0045202; GO:0045211; GO:0030424; GO:0031901; GO:0098839; GO:0043005; GO:0005741; GO:0005783; GO:0005794; GO:0009986; GO:0014069; GO:0030175; GO:0031594; GO:0043197; GO:0043198; GO:0043204; GO:0043679; GO:0044295; GO:0044297; GO:0098685; GO:0098978; GO:0099055; GO:…	2043	TRUE	0.722735	2.01731e-22	2.94566e-20	chr2	221418027	221574202	156176	-	380.47	311.311	435.921	757.33	617.236	607.169	838.672	778.363	825.389	767.461	498.628	550.748	998.114	825.294	949.766	1007.89	1016.7	996.626	600.834	535.495	561.216	1176.17	1198.55	1150.53	1465.37	1426.1	1137.22	519.65	447.671
ENSG00000163235	ENST00000295400; ENST00000419940; ENST00000445399; ENST00000418333; ENST00000450929; ENST00000444975; ENST00000394241; ENST00000460808; ENST00000474101	TGFA	protein_coding	protein_coding	transforming growth factor alpha [Source:HGNC Symbol;Acc:HGNC:11765]	0.5735	1106	GO:0051781; GO:0007171; GO:0035556; GO:0008284; GO:0007173; GO:0038134; GO:0045741; GO:0045840; GO:0043406; GO:0001525; GO:0009410; GO:0042060; GO:0043066; GO:0050679; GO:0050731; GO:0060749; GO:0072574; GO:0007165	GO:0005515; GO:0008083; GO:0005154; GO:0048018; GO:0030297	GO:0005615; GO:0016020; GO:0016021; GO:0005886; GO:0005576; GO:0030669; GO:0005789; GO:0009986; GO:0048471; GO:0031410; GO:0012507; GO:0033116; GO:0016323; GO:0005634	7039	TRUE	0.886192	2.03745e-22	2.94566e-20	chr2	70447284	70554193	106910	-	186.812	146.845	169.524	132.311	106.829	120.997	143.772	176.901	148.425	446.619	277.996	393.391	184.954	193.789	240.627	169.05	181.443	161.869	360.921	305.998	268.565	249.662	204.328	259.168	243.419	271.44	290.08	247.93	294.834
ENSG00000119917	ENST00000679781; ENST00000681376; ENST00000679438; ENST00000681277; ENST00000679923; ENST00000680085; ENST00000371818; ENST00000680779; ENST00000679536; ENST00000371811; ENST00000680037; ENST00000679583; ENST00000679897; ENST00000681178; ENST00000681207	IFIT3	protein_coding	protein_coding	interferon induced protein with tetratricopeptide repeats 3 [Source:HGNC Symbol;Acc:HGNC:5411]	0.4485	2231	GO:0043066; GO:0002376; GO:0009615; GO:0045087; GO:0051607; GO:0035457; GO:0008285	GO:0005515; GO:0042802; GO:0003723; GO:0003674	GO:0005737; GO:0005829; GO:0005739	3437	TRUE	-1.2984	2.28628e-22	3.26986e-20	chr10	89327307	89377473	50167	+	530.114	361.256	527.527	558.023	585.955	623.876	507.268	444.021	590.573	276.14	335.719	441.778	4301.9	2179.9	4221.66	3642.19	1057.35	2682.14	187.3	285.88	263.866	168.079	136.218	255.883	198.808	227.592	200.087	259.394	270.987
ENSG00000168758	ENST00000305476; ENST00000474420; ENST00000482925; ENST00000467747; ENST00000442264; ENST00000449330	SEMA4C	protein_coding	protein_coding	semaphorin 4C [Source:HGNC Symbol;Acc:HGNC:10731]	0.6022	2513	GO:0030154; GO:0007399; GO:0001843; GO:0032874; GO:0001755; GO:0007411; GO:0071526; GO:0030335; GO:0048843; GO:0050919; GO:0042692; GO:0021535; GO:0021549	GO:0005515; GO:0030215; GO:0045499	GO:0016020; GO:0016021; GO:0031410; GO:0005886; GO:0005615; GO:0045202; GO:0045211; GO:0030672; GO:0014069; GO:0098839; GO:0005887	54910	TRUE	0.870545	2.43789e-22	3.44961e-20	chr2	96859718	96870757	11040	-	1116.01	1342.99	929.753	918.329	1027.87	914.568	1096.5	1359.32	1280.9	2222.29	1853.47	2219.03	1529.11	1309.26	1512.34	1289.49	1308.99	1240.48	2141.32	2277.21	1999.33	2190.67	2124.63	1858.35	2052.49	1761.41	1746.94	1990.81	2397.69
ENSG00000134698	ENST00000373210; ENST00000488778; ENST00000496257	AGO4	protein_coding	protein_coding	argonaute RISC component 4 [Source:HGNC Symbol;Acc:HGNC:18424]	0.4487	2697	GO:0090502; GO:0006417; GO:0031047; GO:0006402; GO:0035278; GO:0031054; GO:0035196; GO:0010501; GO:0070922; GO:0007130; GO:0007140; GO:0008584; GO:0010586; GO:0022604; GO:0043066	GO:0005515; GO:0003676; GO:0035198; GO:0003723; GO:0004521; GO:0003727; GO:0003725	GO:0005737; GO:0016020; GO:0005829; GO:1990904; GO:0036464; GO:0000932; GO:0016442; GO:0070578; GO:0005634	192670	TRUE	0.523799	3.85274e-22	5.39424e-20	chr1	35808016	35857890	49875	+	1030	908.378	1063.77	936.323	916.143	947.383	1134.84	1190.57	1323.16	1506.15	1254.92	1397.89	1176.04	1182.02	1134.86	1241.04	1357.92	1169.93	1492.56	1569.78	1276.93	1433.63	1340.18	1407.97	1799.46	1614.95	1578.38	1444.57	1254.12
ENSG00000133048	ENST00000473185; ENST00000255409; ENST00000404436; ENST00000478742; ENST00000472064	CHI3L1	protein_coding	protein_coding	chitinase 3 like 1 [Source:HGNC Symbol;Acc:HGNC:1932]	0.5556	1261	GO:0005975; GO:0006915; GO:0006954; GO:0051216; GO:0007250; GO:0010800; GO:0032757; GO:0045766; GO:0051897; GO:0071356; GO:0070374; GO:0070555; GO:0034612; GO:0030324; GO:0009612; GO:0006032; GO:0070741	GO:0030246; GO:0005515; GO:0008061; GO:0005201	GO:0005737; GO:0005615; GO:0005783; GO:0005576; GO:0048471; GO:0070062; GO:0031012; GO:0035580	1116	TRUE	1.38855	5.08357e-22	7.04339e-20	chr1	203178931	203186704	7774	-	3943.59	4943.78	1866.88	2647.2	2790.52	2552.94	1733.89	2003.4	1513.21	1687.34	4683.26	5960.55	2160.46	2421.9	2649.89	1965.3	1464.84	1695.86	6417.66	8052.75	8698.86	7711.05	6883.45	6340.41	4565.81	6964.5	5087.47	6512.53	6255.47
ENSG00000168209	ENST00000491934; ENST00000471240; ENST00000473155; ENST00000681898; ENST00000307365	DDIT4	protein_coding	protein_coding	DNA damage inducible transcript 4 [Source:HGNC Symbol;Acc:HGNC:24944]	0.5886	1717	GO:0006915; GO:0009968; GO:0051607; GO:0001666; GO:0032007; GO:0007420; GO:0030182; GO:0042771; GO:0001764; GO:0032006; GO:0048011; GO:1902532; GO:0033137; GO:0010801; GO:1901216; GO:0032984; GO:0045820; GO:0071549; GO:0072593	GO:0005515; GO:0071889	GO:0005737; GO:0005829; GO:0005739	54541	TRUE	-0.761173	5.43841e-22	7.45735e-20	chr10	72273919	72276036	2118	+	996.655	974.072	1063.48	1049.6	975.493	1263.39	1282.45	938.458	952.999	578.793	688.37	633.495	823.524	851.729	758.61	989.463	842.301	1188.61	578.736	497.246	578.077	622.731	605.907	569.303	731.228	710.964	717.808	395.686	457.426
ENSG00000177426	ENST00000552383; ENST00000401449; ENST00000547233; ENST00000550958; ENST00000548489; ENST00000618001; ENST00000549780; ENST00000549253; ENST00000551557; ENST00000405385; ENST00000407501; ENST00000546979; ENST00000343820; ENST00000551402; ENST00000577543; ENST00000551541; ENST00000345133; ENST00000330513; ENST00000549546; ENST00000549468; ENST00000400167; ENST00000551333; ENST00000472042	TGIF1	protein_coding	protein_coding	TGFB induced factor homeobox 1 [Source:HGNC Symbol;Acc:HGNC:11776]	0.5064	1261	GO:0006355; GO:0006357; GO:0000122	GO:0003677; GO:0005515; GO:0000981; GO:0000978; GO:0001227; GO:1990837; GO:0003700	GO:0005634; GO:0005654; GO:0000785	7050	TRUE	0.414165	6.09614e-22	8.27396e-20	chr18	3411608	3459978	48371	+	896.891	936.872	869.735	789.914	726.224	794.661	937.396	1020.72	922.227	1219.41	1023.73	1241.22	970.211	910.338	1070.45	1042.34	1042.51	1096.38	1212.19	1098.48	1250.09	1085.03	1041.1	993.298	1252.01	1283.08	1272.1	1078.12	1120.8
ENSG00000091592	ENST00000699705; ENST00000544378; ENST00000699800; ENST00000699801; ENST00000699771; ENST00000699622; ENST00000574406; ENST00000699772; ENST00000699623; ENST00000699773; ENST00000699706; ENST00000699612; ENST00000699629; ENST00000699624; ENST00000699630; ENST00000572143; ENST00000699631; ENST00000262467; ENST00000699707; ENST00000699708; ENST00000699613; ENST00000699614; ENST00000699625; ENST0000…	NLRP1	protein_coding	protein_coding	NLR family pyrin domain containing 1 [Source:HGNC Symbol;Acc:HGNC:14374]	0.5488	3586	GO:0006508; GO:0006915; GO:0042981; GO:0012501; GO:0045087; GO:0048583; GO:0002376; GO:0051607; GO:0006954; GO:0051260; GO:0032731; GO:0006919; GO:0002221; GO:0050729; GO:0070269; GO:0140374; GO:0097264; GO:0042742; GO:0050727; GO:0051402; GO:0032495; GO:1904784	GO:0005515; GO:0000166; GO:0005524; GO:0008233; GO:0016787; GO:0019899; GO:0019904; GO:0016887; GO:0003690; GO:0008656; GO:0043621; GO:0003725; GO:0140608	GO:0005634; GO:0005737; GO:0005654; GO:0005829; GO:0005730; GO:0061702; GO:0072558	22861	TRUE	0.83775	7.36694e-22	9.89774e-20	chr17	5499415	5619424	120010	-	8981.68	9454.79	7361.77	5939.91	6131.43	5668.58	5853.71	7198.03	7513.92	13338.8	12296.3	13851.9	9319.9	8491.53	8746.9	7108.59	6974.12	6803.69	15650.5	14696.1	14510.9	14173.2	13467.5	12281	10499.7	9540.15	9775.09	15604.2	15924.3
ENSG00000156860	ENST00000356166; ENST00000498588; ENST00000543786; ENST00000484152; ENST00000482749; ENST00000468966; ENST00000287468; ENST00000570170; ENST00000494101	FBRS	protein_coding	protein_coding	fibrosin [Source:HGNC Symbol;Acc:HGNC:20442]	0.6196	1907				64319	TRUE	-0.417417	9.9397e-22	1.32208e-19	chr16	30658431	30670810	12380	+	4876.67	4382.84	5434.27	5616.29	5220.61	6044.44	5154.72	4876.26	5239.23	5273.1	5040.69	4860.42	5543.04	5184.11	5295.28	5335.08	5098.39	5270.17	3637.61	3715	3888.78	3987.95	4093.63	4018.73	3969.39	3769.89	3856.02	3444.71	3763.47
ENSG00000266714	ENST00000645453; ENST00000584516; ENST00000619501; ENST00000610510; ENST00000621743; ENST00000687098; ENST00000578564; ENST00000582561; ENST00000581612; ENST00000581866; ENST00000580701; ENST00000633867; ENST00000584323; ENST00000582012; ENST00000580724; ENST00000642007; ENST00000704641; ENST00000612587; ENST00000584723; ENST00000610429; ENST00000578005; ENST00000577342; ENST00000578960; ENST0000…	MYO15B	protein_coding	protein_coding	myosin XVB [Source:HGNC Symbol;Acc:HGNC:14083]	0.6259	2288		GO:0005515; GO:0005524; GO:0003774; GO:0000166; GO:0003779	GO:0005856; GO:0016459; GO:0005737; GO:0120025; GO:0005903	80022	TRUE	0.935809	1.136e-21	1.49603e-19	chr17	75587800	75626849	39050	+	1738.03	1899.2	1356.2	945.922	1072.61	889.497	900.973	1376.29	1240.8	2561.4	2354.87	3076.59	1655.82	1361.25	1365.8	1354	1217.7	1273.31	3089.4	3638.5	3363.69	2307.71	2150.3	2045.15	1893.05	1674.58	1847.64	3447.22	3661.58
ENSG00000140807	ENST00000564336; ENST00000268459; ENST00000566396	NKD1	protein_coding	protein_coding	NKD inhibitor of WNT signaling pathway 1 [Source:HGNC Symbol;Acc:HGNC:17045]	0.6037	6088	GO:0016055; GO:0030178; GO:0090090; GO:0045732; GO:2000096; GO:0001754; GO:0007525; GO:0090249; GO:1901231; GO:1901233	GO:0005509; GO:0046872; GO:0005515; GO:0030165	GO:0005737; GO:0016020; GO:0005886; GO:0000159	85407	TRUE	0.871323	1.19961e-21	1.56432e-19	chr16	50548396	50649249	100854	+	553.589	384.734	513.839	781.027	748.885	629.174	470.752	545.739	634.427	1375.4	784.801	807.192	1269.96	1029.45	1139.69	818.991	725.771	747.235	957.545	990.905	668.401	1384.06	1307.34	1150.53	1029.93	1124.71	971.855	971.684	953.875
ENSG00000188747	ENST00000341349; ENST00000683555; ENST00000392815; ENST00000684693; ENST00000683683	NOXA1	protein_coding	protein_coding	NADPH oxidase activator 1 [Source:HGNC Symbol;Acc:HGNC:10668]	0.6969	1243	GO:0050790; GO:0006801; GO:0042554; GO:0010310; GO:0060263	GO:0005515; GO:0017124; GO:0042802; GO:0016176; GO:0019899; GO:0031267	GO:0005737; GO:0016020; GO:0005886; GO:0005829; GO:0043020	10811	TRUE	1.21806	1.2365e-21	1.59677e-19	chr9	137423350	137434406	11057	+	136.93	202.646	98.9771	61.2183	57.1915	57.7736	70.9277	86.6814	78.7378	239.832	201.51	293.009	103.638	81.2971	70.4639	102.552	111.055	92.2279	313.57	335.88	395.02	171.82	171.6	144.223	145.469	145.116	163.516	344.347	363.123
ENSG00000149418	ENST00000278742; ENST00000530532; ENST00000524718; ENST00000530376	ST14	protein_coding	protein_coding	ST14 transmembrane serine protease matriptase [Source:HGNC Symbol;Acc:HGNC:11344]	0.6098	1568	GO:0006508; GO:0030216; GO:0001843; GO:0030163; GO:0060672	GO:0005515; GO:0004252; GO:0008233; GO:0016787; GO:0008236	GO:0016020; GO:0016021; GO:0005886; GO:0005887; GO:0005576; GO:0005615; GO:0016323; GO:0019897	6768	TRUE	1.6566	2.36433e-21	3.02384e-19	chr11	130159782	130210362	50581	+	180.943	285.859	101.083	54.3066	61.5078	79.5751	97.7652	125.599	97.7434	106.592	222.102	377.113	36.6719	60.5002	66.7158	96.9433	103.235	81.8758	680.804	798.461	923.719	237.321	177.792	175.671	207.537	331.992	231.879	985.457	1021.08
ENSG00000130589	ENST00000427522; ENST00000467148; ENST00000478861; ENST00000454223; ENST00000479540; ENST00000370082	HELZ2	protein_coding	protein_coding	helicase with zinc finger 2 [Source:HGNC Symbol;Acc:HGNC:30021]	0.6504	4000	GO:0090501; GO:0045944; GO:0000184	GO:0003723; GO:0004540; GO:0004386; GO:0046872; GO:0000166; GO:0005524; GO:0003677; GO:0016787; GO:0005515; GO:0030374; GO:0003724	GO:0005634; GO:0016020; GO:0005737; GO:0005654	85441	TRUE	-0.72429	2.6138e-21	3.31107e-19	chr20	63558086	63574239	16154	-	793.216	632.095	947.653	925.186	1046.71	1098.79	942.188	947.303	1070.67	937.221	847.24	972.612	4662.23	2326.41	4817.03	5929.57	2212.5	4815.61	465.04	469.807	553.991	522.554	568.756	606.178	662.234	634.3	581.717	386.922	397.564
ENSG00000123358	ENST00000548977; ENST00000360284; ENST00000546842; ENST00000553200; ENST00000545748; ENST00000550082; ENST00000549102; ENST00000478250; ENST00000547206; ENST00000243050; ENST00000550763; ENST00000394825; ENST00000394824; ENST00000548232; ENST00000562373; ENST00000548733; ENST00000550557; ENST00000564201; ENST00000550339; ENST00000567890; ENST00000550582; ENST00000565848	NR4A1	protein_coding	protein_coding	nuclear receptor subfamily 4 group A member 1 [Source:HGNC Symbol;Acc:HGNC:7980]	0.6166	1468	GO:0006355; GO:0030522; GO:0050896; GO:0006357; GO:0045786; GO:0045444; GO:0001938; GO:0007165; GO:0045944; GO:0002042; GO:0035767; GO:0035924; GO:0061469; GO:0044344; GO:0071376; GO:0001975; GO:0006366; GO:0006915; GO:0014860; GO:0032496; GO:0035914; GO:0043065; GO:0043154; GO:0045893; GO:0051602; GO:0071310	GO:0003677; GO:0004879; GO:0008270; GO:0003700; GO:0043565; GO:0046872; GO:0005515; GO:0000981; GO:0000978; GO:1990837; GO:0046982; GO:0001228; GO:0035259; GO:0042802	GO:0005634; GO:0005737; GO:0005654; GO:0005829; GO:0005739; GO:0098793; GO:0031965; GO:0000785; GO:0005667	3164	TRUE	-1.2151	3.13103e-21	3.92886e-19	chr12	52022832	52059507	36676	+	369.542	264.058	279.031	380.153	348.647	344.629	600.969	486.639	483.526	136.438	216.26	169.609	297.383	309.189	266.905	402.995	317.755	459.258	121.023	71.7273	92.7332	226.879	204.36	202.781	237.648	191.217	223.564	83.8953	65.037
ENSG00000107738	ENST00000394957; ENST00000470317; ENST00000481568	VSIR	protein_coding	protein_coding	V-set immunoregulatory receptor [Source:HGNC Symbol;Acc:HGNC:30085]	0.5975	2087	GO:0050776; GO:0010628; GO:0030335; GO:0032689; GO:0032720; GO:2000562; GO:0032693; GO:0045591; GO:0031638; GO:0010950; GO:0032700; GO:0046636; GO:0120158; GO:2000565	GO:0005515; GO:0019899; GO:0042802; GO:0061133	GO:0016020; GO:0016021; GO:0005886	64115	TRUE	0.776684	3.85101e-21	4.78712e-19	chr10	71747556	71773520	25965	-	1439.72	1599.63	1263.53	1241.15	1203.18	1226.33	1500.98	1660.21	1486.96	1670.29	1957.74	2055.12	1585.66	1497.38	1638.66	1560.71	1453.89	1446.47	2481.2	3134.08	2795.24	2443.46	2412.12	2056	2088.95	2216.42	2005.62	2738.49	2959.18
ENSG00000213928	ENST00000561415; ENST00000324076; ENST00000561342; ENST00000560311; ENST00000699049; ENST00000699063; ENST00000698997; ENST00000698995; ENST00000698996; ENST00000396864; ENST00000699018; ENST00000699076; ENST00000699015; ENST00000557894; ENST00000699077; ENST00000699099; ENST00000699064; ENST00000699065; ENST00000699016; ENST00000560365; ENST00000699017; ENST00000561412; ENST00000560275; ENST0000…	IRF9	protein_coding	protein_coding	interferon regulatory factor 9 [Source:HGNC Symbol;Acc:HGNC:6131]	0.5448	2020	GO:0006355; GO:0045893; GO:0006357; GO:0051607; GO:0045944; GO:0007166; GO:0006366; GO:0002376	GO:0003700; GO:0000976; GO:0003677; GO:1990837; GO:0005515; GO:0000981; GO:0000978	GO:0005634; GO:0005737; GO:0005829; GO:0000785; GO:0005654; GO:0070721	10379	TRUE	-0.554201	3.98568e-21	4.90866e-19	chr14	24161234	24168043	6810	+	2692.23	2439.23	2353.01	2160.02	2194.71	2058.93	2142.28	2004.96	2315.7	1872.74	1944.49	2623.72	4020.75	3191.74	4078.64	4013.02	2837.62	4013.44	1440.18	1474.1	1449.8	1532.14	1463.97	1547.18	1590.62	1649.26	1659.98	1530.21	1645.72
ENSG00000110324	ENST00000530761; ENST00000533700; ENST00000526544; ENST00000534574; ENST00000696732; ENST00000227752; ENST00000525467; ENST00000531365; ENST00000529924; ENST00000534335; ENST00000530178; ENST00000532009	IL10RA	protein_coding	protein_coding	interleukin 10 receptor subunit alpha [Source:HGNC Symbol;Acc:HGNC:5964]	0.5579	2661	GO:0019221; GO:0070086; GO:0010507; GO:0046427; GO:0032496; GO:0050807	GO:0005515; GO:0004896; GO:0038023; GO:0004920; GO:0019969	GO:0005737; GO:0016020; GO:0016021; GO:0005829; GO:0005886; GO:0005887	3587	TRUE	0.529342	4.23141e-21	5.16348e-19	chr11	117986370	118003037	16668	+	5931.02	6090.16	5414.25	4770.1	4423.17	4361.37	5562.08	6148.18	6081.81	6683.31	7111.69	6782.6	5606.02	5137.79	5679.83	6139.47	5796.78	5892.24	7892.91	8774.7	8088.26	7510.75	7588.43	7284.91	7767.11	7620.16	7283.39	7555.59	7705.79
ENSG00000185386	ENST00000330651; ENST00000395764; ENST00000417877; ENST00000495277	MAPK11	protein_coding	protein_coding	mitogen-activated protein kinase 11 [Source:HGNC Symbol;Acc:HGNC:6873]	0.6321	1726	GO:0006468; GO:0016310; GO:0098586; GO:0010628; GO:0071347; GO:0035556; GO:0032735; GO:0051403; GO:0090398; GO:0038066; GO:0051149; GO:0000165; GO:0001649; GO:0060038; GO:0060043; GO:0060044; GO:0060348	GO:0005524; GO:0004672; GO:0004707; GO:0000166; GO:0004674; GO:0016301; GO:0016740; GO:0106310; GO:0005515	GO:0005634; GO:0005737; GO:0005654; GO:0005829	5600	TRUE	-0.953556	4.37587e-21	5.29122e-19	chr22	50263713	50270767	7055	-	262.123	274.111	269.555	284.369	332.358	303.039	228.119	198.128	205.442	175.876	135.321	168.209	312.508	280.759	279.606	189.079	182.225	175.986	133.636	94.4288	124.046	140.494	184.868	129.042	142.561	116.928	135.802	56.3476	89.9678
ENSG00000175115	ENST00000320580; ENST00000527224; ENST00000533756; ENST00000527380; ENST00000531298; ENST00000524784; ENST00000533811; ENST00000534273; ENST00000529757; ENST00000528935; ENST00000529795; ENST00000676419; ENST00000525798; ENST00000524815; ENST00000531597; ENST00000529677	PACS1	protein_coding	protein_coding	phosphofurin acidic cluster sorting protein 1 [Source:HGNC Symbol;Acc:HGNC:30032]	0.5542	1086	GO:0034067; GO:0072659	GO:0005515; GO:0044325	GO:0005794; GO:0030137; GO:0005829	55690	TRUE	0.447946	4.5551e-21	5.45832e-19	chr11	66070272	66244744	174473	+	5689.44	5206.15	5687.12	5781.34	5209.82	5173.47	4646.72	4663.98	4791.24	7500.02	6814.57	6455.34	5767.96	5911.37	5934.01	4602	4259.21	4353.75	6571.29	7642.75	6646.68	7918.12	8189.92	7421.54	6666.39	6538.58	6190.4	6756.71	7301.59
ENSG00000100422	ENST00000216264; ENST00000443629; ENST00000471929; ENST00000460254	CERK	protein_coding	protein_coding	ceramide kinase [Source:HGNC Symbol;Acc:HGNC:19256]	0.5582	1801	GO:0016310; GO:0006629; GO:0046834; GO:0006672; GO:0006687; GO:0006665	GO:0016301; GO:0000166; GO:0005524; GO:0016740; GO:0005515; GO:0001729; GO:0000287; GO:0001727; GO:0102773	GO:0005737; GO:0016020; GO:0016021; GO:0005886	64781	TRUE	0.37936	5.29569e-21	6.2733e-19	chr22	46684410	46738252	53843	-	5107.49	4651.08	5120.49	3886.38	3841.54	3641.92	4590.17	4713.52	4637.38	6936.99	5827.61	5591.58	3313.23	3647.97	3487.21	4013.93	4413.28	4067.44	6300.86	6049.42	5601.32	4989.45	5117.04	4967.57	6626.63	6274.44	6126.77	5599.7	5756.57
ENSG00000130513	ENST00000597765; ENST00000604609; ENST00000595973; ENST00000252809; ENST00000594925	GDF15	protein_coding	protein_coding	growth differentiation factor 15 [Source:HGNC Symbol;Acc:HGNC:30142]	0.6201	989	GO:0035860; GO:0030509; GO:0043410; GO:0060395; GO:0007165; GO:0007267; GO:0010862; GO:0051897; GO:0060400; GO:0007179; GO:0040015; GO:0002023; GO:1901741	GO:0008083; GO:0042803; GO:0005515; GO:0005125; GO:0070700	GO:0005634; GO:0005737; GO:0005794; GO:0005576; GO:0005615; GO:0070062; GO:0062023	9518	TRUE	2.92636	5.32955e-21	6.2733e-19	chr19	18374731	18389176	14446	+	3.91228	4.89484	4.21179	8.88653	5.39542	8.72056	6.70938	16.8056	5.43019	2.13184	0	8.13913	3.18886	9.45315	6.74654	8.81302	11.7312	4.70551	106.277	101.601	80.6899	37.0222	34.4969	31.4472	43.6409	55.3321	46.191	102.678	147.417
ENSG00000112578	ENST00000230340; ENST00000494032; ENST00000489290; ENST00000475702; ENST00000372996	BYSL	protein_coding	protein_coding	bystin like [Source:HGNC Symbol;Acc:HGNC:1157]	0.5845	1082	GO:0042254; GO:1904749; GO:0006364; GO:0000462; GO:0001701; GO:0001825; GO:0001829; GO:0072089	GO:0003723; GO:0005515; GO:0030515	GO:0005634; GO:0005737; GO:0016020; GO:0043231; GO:0005654; GO:0005730; GO:0005694; GO:0043229; GO:0005829; GO:0030688; GO:0045177	705	TRUE	-0.87392	6.79257e-21	7.92526e-19	chr6	41921499	41933046	11548	+	224.957	205.583	255.866	250.797	266.534	313.94	383.393	277.734	328.527	120.448	130.908	131.583	209.667	197.571	200.897	249.97	254.958	349.149	126.27	133.874	114.411	138.596	121.181	151.814	168.745	215.064	202.317	141.495	153.921
ENSG00000090238	ENST00000570099; ENST00000565479; ENST00000398841; ENST00000566134; ENST00000398838; ENST00000563788; ENST00000566595; ENST00000565110; ENST00000568674; ENST00000568681; ENST00000562641; ENST00000566401	YPEL3	protein_coding	protein_coding	yippee like 3 [Source:HGNC Symbol;Acc:HGNC:18327]	0.628	958	GO:2000774	GO:0046872	GO:0005634; GO:0005730	83719	TRUE	0.521877	8.1219e-21	9.39386e-19	chr16	30092314	30096915	4602	-	3228.61	3579.92	2738.72	2399.36	2136.84	2262.98	2071.2	2205.95	2302.4	4175.95	4041.97	4560.84	3122.69	3073.22	3108.65	2495.69	2258.96	2419.57	4555.18	4114.23	4356.06	3591.16	3560.66	3364.85	3033.92	2974.36	3162.89	4743.18	4841.99
ENSG00000184009	ENST00000681052; ENST00000576544; ENST00000573283; ENST00000681842; ENST00000679480; ENST00000570382; ENST00000615544; ENST00000680727; ENST00000680227; ENST00000681092; ENST00000574671; ENST00000576214; ENST00000679410; ENST00000679778; ENST00000572105; ENST00000679535; ENST00000575842; ENST00000576917; ENST00000576209; ENST00000575087; ENST00000644774; ENST00000571721; ENST00000571691; ENST0000…	ACTG1	protein_coding	protein_coding	actin gamma 1 [Source:HGNC Symbol;Acc:HGNC:144]	0.5688	1845	GO:0001895; GO:0070527; GO:0010628; GO:0035633; GO:0120192; GO:0030335; GO:0090303; GO:0150111; GO:0051893; GO:1902396; GO:0001738; GO:0001525; GO:0051492; GO:0098974; GO:0009612; GO:0045214; GO:0048488; GO:0051592; GO:0071346	GO:0000166; GO:0005524; GO:0005515; GO:0042802; GO:0005200; GO:0031625; GO:0005522; GO:0098973	GO:0005634; GO:0005737; GO:0016020; GO:0005856; GO:0005886; GO:0005615; GO:0005829; GO:0070062; GO:0072562; GO:0005884; GO:0005911; GO:0043296; GO:0097433; GO:0005925; GO:0015629; GO:0030016; GO:0031941; GO:0044305; GO:0045177; GO:0045335; GO:0098685; GO:0098871; GO:0099143; GO:0120220	71	TRUE	-0.533761	2.04074e-20	2.33999e-18	chr17	81509413	81523847	14435	-	50795	50332.7	48852	49263.4	44859.7	52276.2	53937.4	45427.8	48466.9	22185.1	29175.2	28581.8	31801.8	33846	31738	36396.2	36252.8	35462.1	35998.6	36763.2	37816.4	28741.9	31095.7	34848.1	29871.2	33469	38043.4	32887.2	36617.2
ENSG00000149150	ENST00000278426; ENST00000528450; ENST00000525764; ENST00000529452; ENST00000533515; ENST00000530159; ENST00000533066; ENST00000524995; ENST00000534105; ENST00000533263	SLC43A1	protein_coding	protein_coding	solute carrier family 43 member 1 [Source:HGNC Symbol;Acc:HGNC:9225]	0.6057	1103	GO:0055085; GO:0003333; GO:0015807; GO:1902475; GO:0006865; GO:0051956; GO:0060358; GO:0015804	GO:0022857; GO:0005515; GO:0015179; GO:0015175; GO:0015171	GO:0016020; GO:0016021; GO:0005886; GO:0005887	8501	TRUE	0.578702	2.30141e-20	2.61633e-18	chr11	57484534	57515780	31247	-	289.509	316.207	270.608	274.495	267.613	328.111	324.925	287.463	341.197	409.313	347.127	431.374	354.761	335.587	355.317	287.625	271.382	287.036	431.422	463.777	445.602	399.649	447.575	443.514	452.896	493.813	445.281	400.694	466.098
ENSG00000105246	ENST00000221847; ENST00000599339	EBI3	protein_coding	protein_coding	Epstein-Barr virus induced 3 [Source:HGNC Symbol;Acc:HGNC:3129]	0.6326	763	GO:0019221; GO:0032729; GO:0042088; GO:0006959; GO:0033210; GO:0042098; GO:0046641	GO:0005515; GO:0004896; GO:0005125; GO:0017046; GO:0019955; GO:0045523	GO:0016020; GO:0005576; GO:0005615; GO:0009897; GO:0005886; GO:0043235; GO:0005788	10148	TRUE	-1.3693	2.51551e-20	2.83549e-18	chr19	4229523	4237528	8006	+	179.965	197.752	230.596	352.499	418.685	362.993	209.907	175.132	203.632	143.899	155.913	165.496	279.025	386.633	259.367	189.88	204.123	192.926	43.1422	38.2496	59.0121	150.937	209.635	145.307	106.677	95.0041	101.62	30.0521	68.2888
ENSG00000071242	ENST00000265678; ENST00000510118; ENST00000503859; ENST00000509742; ENST00000481261; ENST00000405189; ENST00000491836; ENST00000366865; ENST00000507350; ENST00000512860; ENST00000507371; ENST00000506565; ENST00000511034	RPS6KA2	protein_coding	protein_coding	ribosomal protein S6 kinase A2 [Source:HGNC Symbol;Acc:HGNC:10431]	0.5562	2027	GO:0006468; GO:0016310; GO:0035556; GO:0045786; GO:0008285; GO:0043065; GO:0018105; GO:0007165; GO:0007268; GO:0001556; GO:0002035; GO:0007507; GO:0010628; GO:0010659; GO:0045835; GO:0060047; GO:0070613; GO:0071322	GO:0005524; GO:0004672; GO:0004674; GO:0046872; GO:0000166; GO:0016301; GO:0016740; GO:0000287; GO:0106310; GO:0005515; GO:0004711; GO:0004712	GO:0005634; GO:0005737; GO:0005654; GO:0045202; GO:0005829; GO:0005819; GO:0072687; GO:0005840	6196	TRUE	0.888764	3.59808e-20	4.02169e-18	chr6	166409364	166906451	497088	-	421.549	437.598	391.696	363.361	314.013	354.273	321.092	380.336	368.349	799.438	676.603	718.956	532.54	458.478	544.97	400.592	380.091	448.905	735.522	1166.61	1020.07	570.521	539.566	612.678	596.426	544.968	582.006	1013.01	1002.65
ENSG00000138795	ENST00000379951; ENST00000265165; ENST00000503879; ENST00000504426; ENST00000505379; ENST00000514444; ENST00000505297; ENST00000510135; ENST00000438313; ENST00000507470; ENST00000509428; ENST00000512407; ENST00000510624; ENST00000506680; ENST00000505328; ENST00000504775; ENST00000504950; ENST00000515500; ENST00000510717; ENST00000512172; ENST00000505293	LEF1	protein_coding	protein_coding	lymphoid enhancer binding factor 1 [Source:HGNC Symbol;Acc:HGNC:6551]	0.4807	1211	GO:0043066; GO:0006357; GO:0016055; GO:0043966; GO:0045893; GO:0008284; GO:0030335; GO:0032696; GO:0010628; GO:0045892; GO:0060070; GO:0045944; GO:0030854; GO:0071345; GO:0043967; GO:0010718; GO:0060326; GO:0062009; GO:0045597; GO:0001649; GO:0001837; GO:0032714; GO:0043392; GO:0043923; GO:0045063; GO:0071353; GO:0050767; GO:0045588; GO:0030223; GO:0032713; GO:0071864; GO:0071866; GO:0000122; GO:…	GO:0005515; GO:0008013; GO:0003677; GO:0000981; GO:0000978; GO:1990837; GO:0030331; GO:0070016; GO:0001228; GO:0042393; GO:0003700; GO:0000977; GO:0140416; GO:0008301; GO:0001222; GO:0043565; GO:0042826; GO:0045295; GO:0070742; GO:0000976; GO:0000987; GO:0001227; GO:0003682	GO:0005737; GO:0005634; GO:0005654; GO:0005667; GO:1990907; GO:0032993; GO:0090575	51176	TRUE	0.384341	4.33368e-20	4.80353e-18	chr4	108047545	108168956	121412	-	3510.3	3232.55	3899.07	4918.2	4890.41	4473.65	3626.9	3588.43	3918.79	5911.59	5371.64	5081.53	5650.66	5763.58	5891.98	3958.65	3854.88	4029.8	4324.74	4462.06	4303.06	6495.97	6342.12	6313.29	5139.93	4867.13	4865.75	4490.28	4371.56
ENSG00000132507	ENST00000336452; ENST00000355068; ENST00000576930; ENST00000572815; ENST00000573542; ENST00000336458; ENST00000575001; ENST00000419711; ENST00000571955; ENST00000573714; ENST00000416016	EIF5A	protein_coding	protein_coding	eukaryotic translation initiation factor 5A [Source:HGNC Symbol;Acc:HGNC:3300]	0.559	1088	GO:0045901; GO:0045905; GO:0006412; GO:0006414; GO:0045944; GO:0098586; GO:0033209; GO:1902255	GO:0003723; GO:0003746; GO:0043022; GO:0005515; GO:0047485; GO:0017070	GO:0005634; GO:0005737; GO:0016020; GO:0005783; GO:0005789; GO:0005643; GO:0005829; GO:0005642	1984	TRUE	-0.607531	5.02662e-20	5.52554e-18	chr17	7306999	7312463	5465	+	8814.43	8825.89	9133.92	9753.87	9209.35	10685.5	8916.06	7037.35	8016.14	5887.35	7183.19	6821.01	7648.52	8195.19	7649.1	6964.08	7145.48	7553.61	6207.35	5454.86	6058.72	5419.54	5567.32	6105.42	5225.71	5891.8	6499.46	5615.04	6559.61
ENSG00000141682	ENST00000316660; ENST00000269518; ENST00000590596	PMAIP1	protein_coding	protein_coding	phorbol-12-myristate-13-acetate-induced protein 1 [Source:HGNC Symbol;Acc:HGNC:9108]	0.4602	1322	GO:0006915; GO:0006974; GO:0006919; GO:0001836; GO:0010498; GO:0072593; GO:0043065; GO:0090200; GO:2001244; GO:0043280; GO:0097193; GO:0071456; GO:0051607; GO:0042149; GO:0072332; GO:0043517; GO:1902237; GO:0043029; GO:0010917; GO:0046902; GO:1902043; GO:0010907; GO:0043331	GO:0005515	GO:0005634; GO:0005739; GO:0005829; GO:0005741; GO:0097136	5366	TRUE	-1.42519	5.07288e-20	5.53069e-18	chr18	59899996	59904305	4310	+	194.636	146.845	268.501	311.028	284.879	386.975	199.364	185.746	178.291	148.163	133.85	105.809	247.137	214.586	245.874	193.085	213.508	249.391	59.9781	60.9603	63.8293	87.3343	90.2226	171.333	84.3724	72.0361	109.011	63.8607	40.1061
ENSG00000205356	ENST00000447648; ENST00000490842; ENST00000463402; ENST00000485716; ENST00000462511; ENST00000474915; ENST00000479975; ENST00000476659; ENST00000479911; ENST00000483740; ENST00000471397; ENST00000463648; ENST00000472845; ENST00000423128; ENST00000415086; ENST00000420697; ENST00000488667	TECPR1	protein_coding	protein_coding	tectonin beta-propeller repeat containing 1 [Source:HGNC Symbol;Acc:HGNC:22214]	0.6218	1212	GO:0006914; GO:0097352; GO:0016236; GO:1901096	GO:0005515; GO:0008289; GO:0032266	GO:0016020; GO:0016021; GO:0005765; GO:0031410; GO:0043231; GO:0005654; GO:0005764; GO:0000421; GO:0032991	25851	TRUE	0.484841	6.73329e-20	7.28126e-18	chr7	98214624	98252232	37609	-	1834.53	1925.63	1662.61	1706.47	1677.93	1685.24	1551.05	1660.22	1681.55	2229.99	2117.04	2320.04	2149.97	1953.02	2090.08	1630.41	1577.16	1651.51	2186.13	2631.2	2405.08	2591.12	2718.21	2576.31	2209.72	2154.11	2063.71	2276.43	2593.83
ENSG00000170323	ENST00000256104; ENST00000518669; ENST00000522659; ENST00000521734	FABP4	protein_coding	protein_coding	fatty acid binding protein 4 [Source:HGNC Symbol;Acc:HGNC:3559]	0.3798	702	GO:0050727; GO:0015908; GO:0006469; GO:0009617; GO:0015909; GO:0042632; GO:0045892; GO:0050729; GO:0050872; GO:0050873; GO:0071285; GO:0071356; GO:0120162	GO:0008289; GO:0005504; GO:0005324; GO:0036041; GO:0051427	GO:0005634; GO:0005737; GO:0005829; GO:0070062; GO:0005811	2167	TRUE	6.64762	7.1665e-20	7.68723e-18	chr8	81478419	81483236	4818	-	0	0	0	1.97478	0	0	0	0	0	0	0	0	0	0	0.236031	0.801184	4.69248	0	57.8736	47.8121	74.6683	10.4421	3.53814	5.42193	49.4597	50.112	54.5053	45.0781	43.3579
ENSG00000172985	ENST00000309415	SH3RF3	protein_coding	protein_coding	SH3 domain containing ring finger 3 [Source:HGNC Symbol;Acc:HGNC:24699]	0.5871	5948	GO:0016567; GO:0051865; GO:0006915; GO:0046328; GO:0009966; GO:0046330; GO:0032436	GO:0005515; GO:0046872; GO:0016740; GO:0061630		344558	TRUE	1.18026	9.6373e-20	1.02549e-17	chr2	109129205	109504634	375430	+	84.1141	102.792	72.6534	120.462	125.174	65.4042	73.8031	94.6419	84.168	140.701	145.617	161.426	137.121	160.704	134.931	57.6852	89.1572	58.3483	183.091	188.858	227.618	273.394	185.752	202.78	198.809	232.812	166.287	267.964	200.531
ENSG00000154027	ENST00000354567; ENST00000317704; ENST00000344720; ENST00000478407; ENST00000469394; ENST00000466114; ENST00000524494; ENST00000465146; ENST00000530826; ENST00000527263; ENST00000478255; ENST00000466393; ENST00000531672	AK5	protein_coding	protein_coding	adenylate kinase 5 [Source:HGNC Symbol;Acc:HGNC:365]	0.4269	1101	GO:0006139; GO:0016310; GO:0009117; GO:0009123; GO:0046940; GO:0046034; GO:0006165; GO:0009142; GO:0009220; GO:0006172; GO:0006173	GO:0005524; GO:0019205; GO:0000166; GO:0016301; GO:0016740; GO:0004550; GO:0016776; GO:0004017	GO:0005737; GO:0005829; GO:0034451	26289	TRUE	1.24929	1.00797e-19	1.06404e-17	chr1	77282019	77559966	277948	+	54.7719	87.1281	94.7653	66.1553	62.4736	51.2333	60.3844	56.5875	60.4239	179.074	157.384	183.881	157.292	128.99	128.934	59.251	75.8618	94.1101	175.725	145.733	174.56	223.082	190.175	175.671	132.673	99.18	111.782	170.295	227.116
ENSG00000110011	ENST00000321685; ENST00000628077; ENST00000355040; ENST00000536006; ENST00000321460; ENST00000537109; ENST00000543685; ENST00000543791; ENST00000542376; ENST00000535246; ENST00000538961; ENST00000540945	DNAJC4	protein_coding	protein_coding	DnaJ heat shock protein family (Hsp40) member C4 [Source:HGNC Symbol;Acc:HGNC:5271]	0.6066	772	GO:0006457; GO:0006986	GO:0005515; GO:0051082	GO:0016020; GO:0016021	3338	TRUE	0.670894	1.19571e-19	1.25229e-17	chr11	64230278	64234286	4009	+	856.424	1056.91	702.692	558.735	502.18	563.154	555.073	577.857	578.771	829.104	1065.55	1054.66	715.33	686.14	763.815	593.203	554.3	598.017	1425.1	1495.11	1370.17	998.229	934.88	852.241	859.693	767.894	810.867	1612	1628.05
ENSG00000128578	ENST00000249344; ENST00000435494; ENST00000465033	STRIP2	protein_coding	protein_coding	striatin interacting protein 2 [Source:HGNC Symbol;Acc:HGNC:22209]	0.478	2856	GO:0007010; GO:0016477; GO:0008360	GO:0003674	GO:0005737; GO:0005829	57464	TRUE	-1.68013	1.28803e-19	1.33845e-17	chr7	129434432	129488399	53968	+	392.207	291.732	630.121	779.278	744.102	758.664	443.777	256.698	352.962	266.064	204.452	157.331	375.488	381.312	290.851	291.868	338.647	433.848	88.447	96.8694	104.776	158.571	193.034	201.696	172.624	227.592	191.23	72.6259	76.9604
ENSG00000106123	ENST00000619012; ENST00000652003; ENST00000497095; ENST00000616380; ENST00000614832; ENST00000611578; ENST00000411471; ENST00000422643; ENST00000486511; ENST00000471581; ENST00000617632; ENST00000476059	EPHB6	protein_coding	protein_coding	EPH receptor B6 [Source:HGNC Symbol;Acc:HGNC:3396]	0.6027	2571	GO:0006468; GO:0007169; GO:0048013; GO:0001806; GO:0002456; GO:0032092; GO:0050798; GO:2000525	GO:0005515; GO:0005524; GO:0004672; GO:0005003; GO:0000166	GO:0016021; GO:0016020; GO:0005887; GO:0009986	2051	TRUE	0.504701	1.72478e-19	1.7784e-17	chr7	142855061	142871094	16034	+	745.291	738.141	791.817	662.539	639.897	567.927	481.158	455.519	520.393	1234.33	1070.8	1151.68	896.868	774.212	768.355	612.105	561.534	603.246	988.06	1121.19	1053.79	990.106	963.258	897.872	713.771	621.18	609.72	1001.74	1160.91
ENSG00000142327	ENST00000451363; ENST00000270357; ENST00000486058; ENST00000481757; ENST00000493398; ENST00000464550; ENST00000460884; ENST00000498042; ENST00000471657; ENST00000437406	RNPEPL1	protein_coding	protein_coding	arginyl aminopeptidase like 1 [Source:HGNC Symbol;Acc:HGNC:10079]	0.6335	1827	GO:0006508	GO:0070006; GO:0008270; GO:0008237; GO:0046872; GO:0008233; GO:0016787; GO:0004177		57140	TRUE	0.460498	1.99316e-19	2.03931e-17	chr2	240565804	240581372	15569	+	4200.81	4606.05	3695.85	3325.54	2971.8	3451.16	3357.56	3369.95	3626.46	3937.5	3933.12	4602.68	3455.93	3387.07	3724.09	3518	3167.43	3179.04	5307.53	5799.6	5339.98	4605.93	5013.55	4619.48	4613.34	4676.07	4657.9	5241.57	5966.05
ENSG00000100342	ENST00000426053; ENST00000319136; ENST00000422471; ENST00000475519; ENST00000439680; ENST00000427990; ENST00000438034; ENST00000397278; ENST00000433768; ENST00000431184	APOL1	protein_coding	protein_coding	apolipoprotein L1 [Source:HGNC Symbol;Acc:HGNC:618]	0.5309	1965	GO:0006869; GO:0042157; GO:0006629; GO:0008202; GO:0008203; GO:0045087; GO:0051838; GO:1902476	GO:0008289; GO:0005515; GO:0005254	GO:0005576; GO:0005615; GO:0034364; GO:0072562; GO:0005788; GO:0031224; GO:0034361	8542	TRUE	-0.490747	2.33546e-19	2.3713e-17	chr22	36253071	36267530	14460	+	1304.75	1093.51	1211.29	1105.65	1149.22	1114.35	1059.3	998.081	1019.56	930.978	869.693	925.387	1519.52	1199.28	1320.13	1198.83	1051.7	1313.22	745.374	888.992	788.834	786.957	765.844	749.694	807.273	851.618	740.138	899.056	1037.34
ENSG00000134460	ENST00000379959; ENST00000649218; ENST00000379954; ENST00000447847; ENST00000256876; ENST00000697424; ENST00000644262	IL2RA	protein_coding	protein_coding	interleukin 2 receptor subunit alpha [Source:HGNC Symbol;Acc:HGNC:6008]	0.4959	1573	GO:0002376; GO:0038110; GO:0006954; GO:0006955; GO:0007166; GO:0006915; GO:0002437; GO:0002664; GO:0006924; GO:0007219; GO:0042102; GO:0042104; GO:0042130; GO:0043029; GO:0045582; GO:0046013; GO:0046651; GO:0050672; GO:0050728; GO:0050798; GO:2000561	GO:0005515; GO:0004911; GO:0019976	GO:0016020; GO:0016021; GO:0005886; GO:0005893; GO:0009897; GO:0009986	3559	TRUE	-1.3072	2.63239e-19	2.65253e-17	chr10	6010689	6062370	51682	-	5283.52	3354.93	5920.72	6941.37	5644.69	7217.35	5583.16	3633.49	4863.56	1947.4	1635.51	1902.97	3262.81	3626.22	3251.83	3302.48	3556.9	3834.78	1507.87	1016.77	1535.41	2599.08	2486.35	3406.06	2785.25	2290.54	2589.47	697.206	1203.91
ENSG00000122543	ENST00000416608; ENST00000242104	OCM	protein_coding	protein_coding	oncomodulin [Source:HGNC Symbol;Acc:HGNC:8105]	0.474	659		GO:0005509; GO:0046872; GO:0005515	GO:0005634; GO:0005737	654231	TRUE	1.13562	2.68958e-19	2.68978e-17	chr7	5879827	5886363	6537	+	113.579	129.224	118.983	77.0166	65.8242	69.7645	47.9241	52.1857	66.0673	213.851	186.801	223.826	114.002	134.235	125.935	70.5042	93.0676	65.8771	244.122	210.373	193.897	193.654	248.555	150.729	111.527	126.324	117.167	214.121	246.056
ENSG00000079819	ENST00000452150; ENST00000531410; ENST00000528282; ENST00000530481; ENST00000337057; ENST00000445890; ENST00000628542; ENST00000530757; ENST00000392427; ENST00000368128; ENST00000527411; ENST00000706365; ENST00000524581; ENST00000525271; ENST00000526782; ENST00000368126; ENST00000525193; ENST00000527659; ENST00000529208; ENST00000527017; ENST00000527423; ENST00000456097; ENST00000533912; ENST0000…	EPB41L2	protein_coding	protein_coding	erythrocyte membrane protein band 4.1 like 2 [Source:HGNC Symbol;Acc:HGNC:3379]	0.4533	2174	GO:0051301; GO:0007049; GO:0030866; GO:0031032; GO:1904778	GO:0005198; GO:0003779; GO:0005515; GO:0008092; GO:0030507; GO:0042731	GO:0005856; GO:0005737; GO:0016020; GO:0005654; GO:0005886; GO:0005925; GO:0030054; GO:0005938; GO:0008180; GO:0005829; GO:0070062; GO:0008091	2037	TRUE	-0.907711	2.94987e-19	2.92807e-17	chr6	130839347	131063322	223976	-	715.498	576.612	845.669	873.072	868.07	817.597	879.259	752.337	861.61	526.653	513.336	423.308	576.428	621.197	587.937	645.028	756.272	725.607	303.821	440.274	459.509	317.165	374.389	422.484	459.866	517.539	547.933	394.969	311.205
ENSG00000127334	ENST00000543747; ENST00000344096; ENST00000393555; ENST00000537632; ENST00000319833; ENST00000542503	DYRK2	protein_coding	protein_coding	dual specificity tyrosine phosphorylation regulated kinase 2 [Source:HGNC Symbol;Acc:HGNC:3093]	0.52	2200	GO:0016310; GO:0006468; GO:0006915; GO:0018108; GO:0006974; GO:0007224; GO:0018105; GO:0018107; GO:1901796; GO:0042771; GO:0045725; GO:0070885	GO:0000166; GO:0005524; GO:0016301; GO:0016740; GO:0004672; GO:0004674; GO:0004713; GO:0004712; GO:0106310; GO:0005515; GO:0030145; GO:0000287	GO:0005634; GO:0005737; GO:0005654; GO:0005829; GO:0005856; GO:0000151; GO:1990904; GO:0016020; GO:0016021	8445	TRUE	0.454672	3.33404e-19	3.28489e-17	chr12	67648338	67665406	17069	+	1521.88	1399.93	1701.56	2048.84	2085.87	1915.26	1830.7	2017.55	1950.35	3180.7	2231.32	2227.41	2608.49	2610.96	2828.3	2368.3	2488.58	2412.04	2265.49	2139.59	2081.08	2953.23	2685.45	2535.3	2846.35	2597.47	2369.6	2306.5	1979.29
ENSG00000102001	ENST00000376251; ENST00000323022; ENST00000376265; ENST00000486943; ENST00000481035; ENST00000480889	CACNA1F	protein_coding	protein_coding	calcium voltage-gated channel subunit alpha1 F [Source:HGNC Symbol;Acc:HGNC:1393]	0.5429	3295	GO:0055085; GO:0006811; GO:0034765; GO:0050896; GO:0006816; GO:0070588; GO:0007601; GO:0098703; GO:0050908	GO:0005216; GO:0046872; GO:0005244; GO:0005262; GO:0005245; GO:0008331	GO:0016020; GO:0016021; GO:0005891; GO:0001750; GO:0043025; GO:0043204	778	TRUE	1.17722	4.15995e-19	4.06689e-17	chrX	49205063	49233371	28309	-	57.7062	48.9484	61.071	42.4579	48.5605	55.5936	43.1317	48.7594	57.922	117.251	124.466	118.017	69.3941	68.0627	64.4669	70.5962	71.9514	80.9346	135.74	126.702	148.135	157.612	120.359	129.042	74.8958	81.4321	93.3057	137.82	120.319
ENSG00000064687	ENST00000433129; ENST00000526885; ENST00000263094; ENST00000530703; ENST00000525238; ENST00000524850; ENST00000531467; ENST00000527496; ENST00000533574; ENST00000435683; ENST00000530092; ENST00000673773; ENST00000529442; ENST00000525073; ENST00000532194; ENST00000612569; ENST00000531478; ENST00000524383	ABCA7	protein_coding	protein_coding	ATP binding cassette subfamily A member 7 [Source:HGNC Symbol;Acc:HGNC:37]	0.6364	1804	GO:0055085; GO:0006869; GO:0006909; GO:1902430; GO:2000010; GO:0033344; GO:0033700; GO:0045332; GO:0010875; GO:1902991; GO:1902995; GO:0019216; GO:0045806; GO:0034205; GO:0044857; GO:0007613; GO:0008542; GO:0018149; GO:0034380; GO:0034504; GO:0038027; GO:0042985; GO:0043409; GO:0050766; GO:0070374; GO:0150094; GO:1900223; GO:1901076; GO:1903898	GO:0005524; GO:0000166; GO:0140359; GO:0140326; GO:0042626; GO:0005319; GO:0090554; GO:0090556; GO:0005548; GO:0140328; GO:0034188; GO:0016887	GO:0005737; GO:0110165; GO:0016020; GO:0016021; GO:0005794; GO:0005783; GO:0005886; GO:0042995; GO:0005768; GO:0000139; GO:0030054; GO:0031901; GO:0043231; GO:0032587; GO:0001891; GO:0097386; GO:0009986	10347	TRUE	0.722438	4.18889e-19	4.06689e-17	chr19	1039997	1065572	25576	+	2103.83	2448.4	1780.53	1128.59	1220.45	1062.82	1108.96	1432.9	1376.55	2856.66	2888.8	3175.61	1922.88	1540.86	1659.65	1507.02	1318.59	1326.01	3334.57	3416.17	3280.59	2407.39	2261.76	1986.59	1959.96	1914.7	1793.96	3553.66	3605.11
ENSG00000156587	ENST00000340573; ENST00000287156; ENST00000528275; ENST00000527022; ENST00000526659	UBE2L6	protein_coding	protein_coding	ubiquitin conjugating enzyme E2 L6 [Source:HGNC Symbol;Acc:HGNC:12490]	0.5489	938	GO:0016567; GO:0032446; GO:0000209; GO:0006511; GO:0036211; GO:0032020; GO:0019941	GO:0016740; GO:0019787; GO:0005515; GO:0031625; GO:0061631; GO:0004842; GO:0042296; GO:0043130; GO:0000166; GO:0005524	GO:0005634; GO:0000151; GO:0005654; GO:0005829	9246	TRUE	-0.452359	4.97006e-19	4.79035e-17	chr11	57551656	57568284	16629	-	2308.25	2120.44	2050.09	1948.12	1980.12	2183.41	1980.22	1922.03	1965.73	1460.3	1742.98	1706.5	2889.11	2532.5	3199.36	3015.66	1990.4	2874.13	1485.78	1773.83	1583.68	1365.08	1333.88	1347.89	1455.67	1517.97	1616.68	1811.89	1880.65
ENSG00000170955	ENST00000532354; ENST00000303927; ENST00000524852; ENST00000530979	CAVIN3	protein_coding	protein_coding	caveolae associated protein 3 [Source:HGNC Symbol;Acc:HGNC:9400]	0.6635	903	GO:0048511; GO:0032922; GO:0030866; GO:0051898; GO:0070374; GO:1901003	GO:0005515; GO:0005080	GO:0005737; GO:0016020; GO:0005901; GO:0005829; GO:0032991	112464	TRUE	-1.21586	5.04576e-19	4.82832e-17	chr11	6318946	6320532	1587	-	302.224	274.111	300.09	353.486	277.325	386.975	269.333	187.515	228.973	74.6143	82.3691	74.6086	156.254	182.446	134.931	208.308	179.879	201.396	111.538	77.6945	87.9159	125.306	130.911	148.561	119.285	146.16	158.897	71.3737	80.2123
ENSG00000125735	ENST00000245912; ENST00000675206; ENST00000599359	TNFSF14	protein_coding	protein_coding	TNF superfamily member 14 [Source:HGNC Symbol;Acc:HGNC:11930]	0.5363	3433	GO:0006955; GO:0007165; GO:0007154; GO:0023052; GO:0043154; GO:0071260; GO:1901224; GO:0042110; GO:0006915; GO:0031295; GO:0042098; GO:0043029; GO:0010818; GO:0010820; GO:0045663; GO:1901741	GO:0005164; GO:0005515; GO:0005125; GO:0005102; GO:0043027	GO:0016020; GO:0005737; GO:0016021; GO:0005886; GO:0005576; GO:0005615	8740	TRUE	-0.771583	5.89568e-19	5.60132e-17	chr19	6661253	6670588	9336	-	666.276	678.424	613.869	639.821	697.334	795.751	1014.14	962.687	849.825	446.67	472.435	496.693	585.267	688.886	573.634	919.999	961.96	1063.44	410.618	301.382	358.665	333.234	365.313	437.888	621.258	728.368	567.809	277.033	314.497
ENSG00000128965	ENST00000444189; ENST00000617768; ENST00000487220	CHAC1	protein_coding	protein_coding	ChaC glutathione specific gamma-glutamylcyclotransferase 1 [Source:HGNC Symbol;Acc:HGNC:28680]	0.6282	1192	GO:0006751; GO:0006915; GO:0006986; GO:0007399; GO:0007219; GO:0070059; GO:0022008; GO:0045746; GO:0010955; GO:0006750	GO:0003839; GO:0016829; GO:0005515; GO:0005112; GO:0061928	GO:0005737; GO:0005794; GO:0005829; GO:0005802	79094	TRUE	-2.29189	6.15393e-19	5.8052e-17	chr15	40952962	40956512	3551	+	61.6185	57.7591	94.7653	76.0292	79.8523	138.439	108.309	38.9182	70.5925	20.2525	30.8884	28.4869	43.8468	69.9533	66.7158	76.1125	61.0023	89.4046	10.5225	14.3436	13.2476	20.8843	8.84535	16.2658	11.6376	25.056	27.7145	20.0347	8.67159
ENSG00000118263	ENST00000309446; ENST00000421199; ENST00000435602; ENST00000703733; ENST00000703734; ENST00000703689; ENST00000703735; ENST00000458272; ENST00000423015; ENST00000467833; ENST00000703736; ENST00000426163; ENST00000457962; ENST00000451244	KLF7	protein_coding	protein_coding	Kruppel like factor 7 [Source:HGNC Symbol;Acc:HGNC:6350]	0.4943	2474	GO:0000122; GO:0007409; GO:0007411; GO:0045893; GO:0048813; GO:0006357; GO:0045944; GO:0042593; GO:0045604; GO:0061179; GO:1904178	GO:0046872; GO:0003677; GO:0000981; GO:0003700; GO:0000978; GO:0001228; GO:0008270	GO:0005634; GO:0005654; GO:0005829; GO:0000785	8609	TRUE	0.648555	7.21968e-19	6.7626e-17	chr2	207074137	207173856	99720	-	599.558	436.619	610.71	732.645	615.078	649.682	654.644	640.381	656.148	953.997	769.269	720.312	902.449	777.049	856.811	647.357	706.219	643.713	809.179	927.554	737.049	1258.75	1105.61	1108.24	967.859	973.009	909.962	867.753	698.063
ENSG00000106588	ENST00000679247; ENST00000223321; ENST00000457444; ENST00000436986; ENST00000678407; ENST00000677578; ENST00000677139; ENST00000678034; ENST00000445517; ENST00000411875	PSMA2	protein_coding	protein_coding	proteasome 20S subunit alpha 2 [Source:HGNC Symbol;Acc:HGNC:9531]	0.3861	2368	GO:0006511; GO:0051603; GO:0009615; GO:0010498; GO:0043161	GO:0005515	GO:0019773; GO:0005839; GO:0005634; GO:0005737; GO:0000502; GO:0000932; GO:0005576; GO:0005654; GO:0005829; GO:0070062; GO:0034774; GO:1904813	5683	TRUE	-0.609726	7.39376e-19	6.87723e-17	chr7	42916828	42932185	15358	-	1686.12	1597.93	1940.5	1926.29	1866.21	1945.7	2087.37	1740.76	1768.61	985.526	1152.13	993.846	1429.35	1593.95	1518.53	1631.62	1601.33	1716.04	994.554	1101.88	996.715	1126.36	1120.04	1374	1308.55	1356.44	1507	1071.96	1107.38
ENSG00000197183	ENST00000359676; ENST00000621426; ENST00000475781; ENST00000326071; ENST00000375677; ENST00000375678; ENST00000201961; ENST00000419612; ENST00000470428; ENST00000485364	NOL4L	protein_coding	protein_coding	nucleolar protein 4 like [Source:HGNC Symbol;Acc:HGNC:16106]	0.5644	1990		GO:0005515	GO:0005654; GO:0005829	140688	TRUE	0.506229	7.86864e-19	7.26811e-17	chr20	32443059	32585333	142275	-	1011.33	931.977	1037.15	1122.67	1088.8	1023.58	1010.24	1098.55	1201.88	1766.22	1615.02	1554.57	1760.25	1340.46	1634.16	1248.25	1220.83	1374.01	1363.71	1532.38	1369.32	1759.98	1746.07	1518.14	1409.12	1454.29	1373.72	1194.57	1313.75
ENSG00000050405	ENST00000552491; ENST00000547825; ENST00000552823; ENST00000394943; ENST00000341247; ENST00000552783; ENST00000552909; ENST00000552720; ENST00000549064; ENST00000552338; ENST00000552008; ENST00000552045; ENST00000551486; ENST00000550611; ENST00000551691; ENST00000550592	LIMA1	protein_coding	protein_coding	LIM domain and actin binding 1 [Source:HGNC Symbol;Acc:HGNC:24636]	0.4406	1865	GO:0051017; GO:0030835; GO:0006629; GO:0008202; GO:0008203; GO:0016477; GO:0042632; GO:0031529; GO:0030299	GO:0046872; GO:0051015; GO:0003779; GO:0005515; GO:0045296; GO:0003785	GO:0005886; GO:0005925; GO:0015629; GO:0005737; GO:0016020; GO:0005829; GO:0005856; GO:0070161; GO:0032154; GO:0001726; GO:0001725; GO:0031526; GO:0005903	51474	TRUE	-0.993028	8.25201e-19	7.56965e-17	chr12	50175788	50283520	107733	-	752.153	607.939	998.195	930.123	858.952	892.768	921.102	709.372	886.026	473.269	351.54	363.548	479.924	529.381	434.777	697.035	684.321	706.767	282.003	378.911	268.565	404.396	466.15	550.868	519.812	491.724	490.548	249.182	210.286
ENSG00000115541	ENST00000409729; ENST00000473395; ENST00000409468; ENST00000233893; ENST00000495200; ENST00000465573; ENST00000463841	HSPE1	protein_coding	protein_coding	heat shock protein family E (Hsp10) member 1 [Source:HGNC Symbol;Acc:HGNC:5269]	0.4535	578	GO:0006457; GO:0006919; GO:0006986; GO:0001649; GO:0051085	GO:0005524; GO:0140662; GO:0003723; GO:0005515; GO:0051082; GO:0051087; GO:0046872	GO:0016020; GO:0005739; GO:0005759; GO:0070062	3336	TRUE	-0.820397	8.33276e-19	7.59137e-17	chr2	197500140	197503449	3310	+	1103.27	1185.53	1190.89	1369.48	1302.46	1353.87	1480.85	1122.44	1334.01	618.233	654.54	732.521	975.788	1143.82	958.757	1120.85	1356.86	1336.37	788.133	652.635	746.683	607.543	542.22	702.682	642.976	840.421	965.391	770.084	828.137
ENSG00000137726	ENST00000539526; ENST00000260282; ENST00000526014; ENST00000527717; ENST00000524656; ENST00000584394; ENST00000529335; ENST00000583233; ENST00000583660; ENST00000530956; ENST00000524841; ENST00000527429; ENST00000540359; ENST00000579486; ENST00000584230; ENST00000534125; ENST00000527053	FXYD6	protein_coding	protein_coding	FXYD domain containing ion transport regulator 6 [Source:HGNC Symbol;Acc:HGNC:4030]	0.5644	987	GO:0043269; GO:0006811; GO:0008150	GO:0099106; GO:0005515; GO:0003674	GO:0016020; GO:0016021; GO:0005886; GO:0098978; GO:0099055; GO:0099056	53826	TRUE	2.05759	8.86005e-19	8.01684e-17	chr11	117836976	117877486	40511	-	62.4192	139.013	31.5884	24.6848	15.1072	9.81063	36.4224	43.3407	43.4415	54.3618	145.617	157.356	24.7137	34.9767	25.4869	63.2936	36.7578	31.9975	287.264	402.817	385.385	92.0807	114.105	107.354	107.648	113.796	99.7725	398.19	453.091
ENSG00000160310	ENST00000451211; ENST00000458387; ENST00000397638; ENST00000291705; ENST00000397637; ENST00000334494; ENST00000397628; ENST00000355680; ENST00000440086; ENST00000482508; ENST00000481861; ENST00000455177; ENST00000491389; ENST00000498151; ENST00000486520	PRMT2	protein_coding	protein_coding	protein arginine methyltransferase 2 [Source:HGNC Symbol;Acc:HGNC:5186]	0.5378	1657	GO:0018216; GO:0032259; GO:0045893; GO:0016571; GO:0032088; GO:0043065; GO:0045892; GO:0007165; GO:2000134; GO:0048588; GO:0060765; GO:0006479	GO:0005515; GO:0008168; GO:0016274; GO:0016740; GO:0042803; GO:0008276; GO:0003713; GO:0030331; GO:0042974; GO:0035242; GO:0044877; GO:0050681; GO:0042054; GO:0042975; GO:0046966; GO:0008469; GO:0033142	GO:0005634; GO:0005737; GO:0005654; GO:0005829; GO:0005730	3275	TRUE	0.512653	1.01502e-18	9.12219e-17	chr21	46635595	46665124	29530	+	4191.03	4270.25	3486.31	3732.34	3590.12	3311.63	3559.81	4087.29	3908.84	5515.06	4839.18	5310.78	4983.4	4702	5050.16	4285.53	3903.36	4082.5	5653.72	5417.1	5261.71	5949.17	5685.79	5348.19	5219.45	4921.42	5126.28	5539.59	5484.78
ENSG00000085117	ENST00000526958; ENST00000342935; ENST00000532544; ENST00000529277; ENST00000525210; ENST00000227155; ENST00000525898; ENST00000527737; ENST00000524704; ENST00000525813; ENST00000529853; ENST00000530601; ENST00000530931; ENST00000524750	CD82	protein_coding	protein_coding	CD82 molecule [Source:HGNC Symbol;Acc:HGNC:6210]	0.5966	819		GO:0005515	GO:0016021; GO:0016020; GO:0005886; GO:0005887; GO:0070062	3732	TRUE	-0.727532	1.19895e-18	1.07028e-16	chr11	44564427	44620358	55932	+	2661.33	2121.42	3040.16	3217.91	2840.15	3458.69	3056.56	2360.74	2615.1	2050.33	1953.32	2003.58	2280.51	2339.47	2091.43	2512.51	2577.47	2638.74	1512.32	1573.02	1480.12	1539.9	1651.76	1753.45	1909.71	1987.77	1885.1	1207.09	1384.2
ENSG00000176533	ENST00000382159; ENST00000587867	GNG7	protein_coding	protein_coding	G protein subunit gamma 7 [Source:HGNC Symbol;Acc:HGNC:4410]	0.566	2458	GO:0007186; GO:0007165; GO:0008277	GO:0005515; GO:0031681	GO:0016020; GO:0005886; GO:0005834; GO:0070062	2788	TRUE	1.21904	1.26176e-18	1.11884e-16	chr19	2511219	2702694	191476	-	54.772	60.696	42.1599	31.5966	35.8848	32.7021	38.3393	53.0702	44.8538	76.7461	75.8655	82.7478	51.0218	48.5211	35.9815	57.6852	41.4503	38.5851	119.068	107.577	136.089	110.118	105.26	96.1421	83.9702	89.7841	71.1341	111.443	123.57
ENSG00000167749	ENST00000324041; ENST00000597441; ENST00000598305; ENST00000593885; ENST00000431178; ENST00000599865; ENST00000602148; ENST00000596876	KLK4	protein_coding	protein_coding	kallikrein related peptidase 4 [Source:HGNC Symbol;Acc:HGNC:6365]	0.591	765	GO:0006508; GO:0022617; GO:0030163; GO:0097186; GO:0031214	GO:0004252; GO:0008233; GO:0016787; GO:0008236; GO:0046872; GO:0005515	GO:0005576; GO:0030141	9622	TRUE	4.68773	1.27927e-18	1.12686e-16	chr19	50906351	50911395	5045	-	1.95614	4.05796	3.15884	0	1.07908	0	0	0	0	1.06592	5.88351	1.35652	0	1.89063	2.99846	0	0.782081	0.95758	43.1422	27.492	26.4952	14.2393	18.9295	17.3502	21.3356	33.408	36.9527	52.2496	30.7378
ENSG00000167085	ENST00000696365; ENST00000511832; ENST00000300408; ENST00000446735; ENST00000419140; ENST00000617874; ENST00000504124; ENST00000614445; ENST00000508009; ENST00000512041; ENST00000511933; ENST00000434917; ENST00000393345; ENST00000506273; ENST00000507748; ENST00000513412	PHB1	protein_coding	protein_coding	prohibitin 1 [Source:HGNC Symbol;Acc:HGNC:8912]	0.5305	1535	GO:0007165; GO:0006355; GO:0045893; GO:0042981; GO:0071897; GO:0050821; GO:0007005; GO:0070374; GO:0042113; GO:0045892; GO:1901224; GO:0000122; GO:0046718; GO:0042177; GO:0051897; GO:0070373; GO:0008285; GO:0048661; GO:0010944; GO:0032740; GO:0030308; GO:0140374; GO:0010942; GO:0001649; GO:0060766; GO:0010628; GO:0039529; GO:0007202; GO:0045745; GO:0002639; GO:0023035; GO:0050847; GO:0071354; GO:…	GO:0005515; GO:0008022; GO:0046982; GO:0019899; GO:0003714; GO:0042826; GO:0001851; GO:0001850; GO:0031871	GO:0005737; GO:0005634; GO:0016020; GO:0005769; GO:0005886; GO:0005739; GO:0005743; GO:0005654; GO:0009986; GO:0070062; GO:0005887; GO:0035632	5245	TRUE	-0.490709	1.57029e-18	1.37411e-16	chr17	49404049	49414905	10857	-	1727.24	1853.19	1720.52	1841.49	1629.39	1893.45	1977.35	1631.02	1823.64	1096.83	1204.65	1336.17	1371.21	1535.19	1449.01	1561.51	1485.95	1661.04	1271.12	1240.72	1322.28	1125.77	1135.74	1251.38	1235.52	1426.11	1438.39	1303.51	1582.57
ENSG00000158825	ENST00000461985; ENST00000375071	CDA	protein_coding	protein_coding	cytidine deaminase [Source:HGNC Symbol;Acc:HGNC:1712]	0.5659	785	GO:0007166; GO:0030308; GO:0008655; GO:0009972; GO:0019858; GO:0044206; GO:0045980; GO:0046898; GO:0071217	GO:0008270; GO:0016787; GO:0046872; GO:0042802; GO:0003824; GO:0042803; GO:0005515; GO:0001882; GO:0004126; GO:0047844	GO:0005829; GO:0005576; GO:0034774; GO:1904813; GO:1904724	978	TRUE	1.89403	1.84743e-18	1.60606e-16	chr1	20589086	20618903	29818	+	112.478	259.427	45.2768	36.5335	55.0333	41.4226	28.7545	42.4562	33.4862	66.0869	195.627	156	34.2803	49.1564	38.2304	19.2285	17.9879	17.8809	524.019	584.503	596.142	172.77	192.829	168.08	90.1912	101.268	130.258	663.649	717.574
ENSG00000111669	ENST00000229270; ENST00000613953; ENST00000396705; ENST00000488464; ENST00000535434; ENST00000493987; ENST00000462761; ENST00000495834; ENST00000482209; ENST00000474253	TPI1	protein_coding	protein_coding	triosephosphate isomerase 1 [Source:HGNC Symbol;Acc:HGNC:12009]	0.5587	974	GO:0006096; GO:0006094; GO:0046166; GO:0019242; GO:0019563; GO:0006006; GO:0019682; GO:0061621	GO:0004807; GO:0016853; GO:0016829; GO:0042803; GO:0005515; GO:0031625; GO:0008929	GO:0005634; GO:0005737; GO:0005615; GO:0005829; GO:0070062	7167	TRUE	-0.68705	1.9635e-18	1.69587e-16	chr12	6867119	6870948	3830	+	9123.44	9205.23	9119.58	8205.23	7417.63	9080.28	9329.86	7345.8	8198.68	4062.21	5136.3	5462.71	5410.7	5677.56	5145.36	6499.2	6757.96	6740.17	5464.32	5577.27	5614.57	4036.36	4477.52	4848.29	4896.51	6304.72	6811.32	5883.95	6517.79
ENSG00000075239	ENST00000672284; ENST00000672580; ENST00000524833; ENST00000299355; ENST00000672031; ENST00000673531; ENST00000265838; ENST00000672367; ENST00000672907; ENST00000672354; ENST00000531813; ENST00000672008; ENST00000531853; ENST00000527942; ENST00000526119; ENST00000671707; ENST00000673000; ENST00000528370; ENST00000534773; ENST00000532792; ENST00000533610; ENST00000533597	ACAT1	protein_coding	protein_coding	acetyl-CoA acetyltransferase 1 [Source:HGNC Symbol;Acc:HGNC:93]	0.4317	1056	GO:0009423; GO:0006629; GO:0006631; GO:0006635; GO:0015937; GO:0006085; GO:0006550; GO:0015936; GO:0046356; GO:0046952; GO:1902224; GO:1902860; GO:0001889; GO:0007420; GO:0009725; GO:0014070; GO:0019344; GO:0042594; GO:0060612; GO:0072229; GO:0009254; GO:0043419; GO:0035998	GO:0016747; GO:0016740; GO:0016746; GO:0046872; GO:0030955; GO:0003985; GO:0016453; GO:0019899; GO:0042802; GO:0120225	GO:0005739; GO:0070062; GO:0005759	38	TRUE	-0.632992	2.94317e-18	2.52562e-16	chr11	108116695	108147603	30909	+	1022.39	901.629	1093.67	1049.6	997.074	1072.63	956.565	938.742	948.67	552.159	575.754	599.701	638.57	697.678	678.76	750.623	793.03	795.247	561.967	592.869	567.238	587.676	582.26	670.214	716.853	810.145	712.069	610.587	556.065
ENSG00000197321	ENST00000355867; ENST00000375400; ENST00000375398; ENST00000674475; ENST00000632315; ENST00000460007; ENST00000674242; ENST00000482607; ENST00000474106; ENST00000491872; ENST00000464984; ENST00000674490; ENST00000674350; ENST00000483758; ENST00000464726; ENST00000490031	SVIL	protein_coding	protein_coding	supervillin [Source:HGNC Symbol;Acc:HGNC:11480]	0.4801	2584	GO:0007010; GO:0051016; GO:0032467; GO:0008154; GO:0051014; GO:0007519	GO:0003779; GO:0051015; GO:0005515; GO:0005546	GO:0005634; GO:0005737; GO:0016020; GO:0005829; GO:0005886; GO:0042995; GO:0005856; GO:0005925; GO:0070161; GO:0015629; GO:0030496; GO:0032154; GO:0002102; GO:0043034; GO:0036449	6840	TRUE	0.735822	3.06203e-18	2.61077e-16	chr10	29457338	29736959	279622	-	226.914	195.794	263.237	255.734	269.771	310.6	321.841	334.342	322.191	398.662	304.472	302.504	408.996	348.921	434.777	350.919	343.771	326.562	318.831	383.691	387.794	509.766	539.566	597.611	520.96	478.161	433.443	462.051	325.184
ENSG00000073737	ENST00000602501; ENST00000357546; ENST00000432060; ENST00000428522; ENST00000450153; ENST00000674881; ENST00000421653; ENST00000436483; ENST00000412271	DHRS9	protein_coding	protein_coding	dehydrogenase/reductase 9 [Source:HGNC Symbol;Acc:HGNC:16888]	0.4434	1615	GO:0006629; GO:0008202; GO:0042572; GO:0030855; GO:0008209; GO:0042448; GO:0042904; GO:0002138	GO:0016491; GO:0004745; GO:0016229; GO:0047023; GO:0047035; GO:0047044; GO:0004022; GO:0016854; GO:0005515	GO:0016020; GO:0005783; GO:0005789; GO:0043231; GO:0030176	10170	TRUE	2.48827	3.12823e-18	2.65023e-16	chr2	169064789	169096167	31379	+	18.5834	46.0115	11.5824	14.8109	17.2654	17.4411	23.962	48.6477	7.24025	8.52735	16.1796	32.5565	8.76937	13.2344	14.2427	19.2284	14.8596	11.2932	157.837	225.912	219.188	140.494	85.8	68.3163	72.7348	113.796	113.63	284.244	277.491
ENSG00000167280	ENST00000311595; ENST00000578419; ENST00000579016; ENST00000300682; ENST00000583646; ENST00000584568; ENST00000577783; ENST00000583041; ENST00000579809; ENST00000585160	ENGASE	protein_coding	protein_coding	endo-beta-N-acetylglucosaminidase [Source:HGNC Symbol;Acc:HGNC:24622]	0.6158	1608	GO:0008152; GO:0006517; GO:0006457	GO:0033925; GO:0016787; GO:0016798; GO:0004553	GO:0005737; GO:0005829	64772	TRUE	0.534608	3.2634e-18	2.74724e-16	chr17	79074824	79088599	13776	+	1991.35	2171.35	1778.42	1419.87	1404.97	1351.69	1449.22	1547.88	1709.6	2919.55	2877.04	3153.9	2074.36	1667.54	1720.37	1697.71	1611.87	1780.56	3170.42	2977.5	2922.9	2250.75	2235.22	2136.24	2066.63	1915.74	1884.59	2877.48	3290.87
ENSG00000141503	ENST00000355280; ENST00000572330; ENST00000347992; ENST00000574453; ENST00000453408; ENST00000664602; ENST00000577021; ENST00000571207; ENST00000572629; ENST00000571526; ENST00000572304; ENST00000574871; ENST00000575511; ENST00000576037	MINK1	protein_coding	protein_coding	misshapen like kinase 1 [Source:HGNC Symbol;Acc:HGNC:17565]	0.6039	2675	GO:0006468; GO:0016310; GO:0030334; GO:0046777; GO:0007268; GO:0048812; GO:0035556; GO:0007420; GO:0000165; GO:0046330; GO:0031532; GO:1900745; GO:2000311; GO:0048813; GO:0043408; GO:0001952; GO:0022407; GO:0007254	GO:0005524; GO:0004672; GO:0000166; GO:0004674; GO:0016301; GO:0016740; GO:0106310; GO:0005515	GO:0005737; GO:0005794; GO:0042995; GO:0030425; GO:0045202; GO:0030424; GO:0014069; GO:0005829; GO:0070062	50488	TRUE	0.493178	4.29984e-18	3.58705e-16	chr17	4833340	4898061	64722	+	4626.27	4845.88	4154.93	3795.53	3666.73	3726.95	3970.99	4386.25	4447.32	5830.57	5621.69	6178.96	5309.46	4229.34	4949.71	4589.99	4071.51	4300.83	5805.25	6369.75	6138.45	6137.13	6205.9	5884.96	5459.96	5440.29	5305.5	5619.74	5933.54
ENSG00000080824	ENST00000216281; ENST00000334701; ENST00000554401; ENST00000557089; ENST00000560130; ENST00000553585; ENST00000555662; ENST00000556554; ENST00000557234; ENST00000558600	HSP90AA1	protein_coding	protein_coding	heat shock protein 90 alpha family class A member 1 [Source:HGNC Symbol;Acc:HGNC:5253]	0.4634	1237	GO:0006457; GO:0007004; GO:0050790; GO:0006986; GO:0042981; GO:0009409; GO:0009408; GO:0098586; GO:0050821; GO:0021955; GO:0030010; GO:0032880; GO:0033138; GO:0034605; GO:0045429; GO:0046677; GO:0048675; GO:0051897; GO:0032728; GO:0051973; GO:0002218; GO:0002230; GO:0001934; GO:0042026; GO:0006839; GO:1902949; GO:0031396; GO:0032273; GO:0043254; GO:0043335; GO:0045040; GO:0045732; GO:0051131; GO:…	GO:0005524; GO:0051082; GO:0016887; GO:0140662; GO:0005515; GO:0070182; GO:0003723; GO:0000166; GO:0042802; GO:0016787; GO:0042803; GO:0019899; GO:0030235; GO:0044183; GO:0030911; GO:0048156; GO:0042826; GO:0097110; GO:1990782; GO:0051020; GO:0097718; GO:0023026; GO:0031625	GO:0005634; GO:0005737; GO:0016020; GO:0032991; GO:0005886; GO:0005739; GO:0005829; GO:0042470; GO:0005576; GO:0005654; GO:0070062; GO:0043025; GO:0044294; GO:0044295; GO:0048471; GO:0034774; GO:1904813; GO:0071682; GO:0043209; GO:0043202	3320	TRUE	-0.761532	4.31493e-18	3.58705e-16	chr14	102080742	102139699	58958	-	13176.2	11564.9	16317.6	19532.6	18449.2	19922.2	21335	17203.6	19593.1	8345.63	8183.96	7764.74	13223.4	13775.1	13319.2	17052.9	17971.5	17733.1	8136.57	8386.23	9337.15	8091.71	8939.55	11223.4	11774.1	12372.9	14321.6	8367	8462.38
ENSG00000186827	ENST00000699969; ENST00000699970; ENST00000497869; ENST00000379236; ENST00000699971; ENST00000699972; ENST00000699973; ENST00000699974; ENST00000699975; ENST00000699976; ENST00000699977; ENST00000699978; ENST00000699979; ENST00000453580	TNFRSF4	protein_coding	protein_coding	TNF receptor superfamily member 4 [Source:HGNC Symbol;Acc:HGNC:11918]	0.6944	1070	GO:0006954; GO:0046718; GO:0033209; GO:0006955; GO:0043433; GO:0045892; GO:0002639; GO:0030890; GO:0042098	GO:0005515; GO:0005031; GO:0001618	GO:0016020; GO:0016021; GO:0009897; GO:0005886; GO:0009986; GO:0005887	7293	TRUE	-1.01113	4.61597e-18	3.81348e-16	chr1	1211326	1214153	2828	-	701.277	692.13	692.839	826.448	830.895	996.323	784.038	584.656	673.344	296.325	345.656	367.617	491.085	568.134	382.304	518.366	506.788	593.834	315.674	215.154	355.276	362.627	330.816	407.729	467.443	438.48	491.472	132.73	218.958
ENSG00000120875	ENST00000240100; ENST00000240101	DUSP4	protein_coding	protein_coding	dual specificity phosphatase 4 [Source:HGNC Symbol;Acc:HGNC:3070]	0.539	4256	GO:0006470; GO:0016311; GO:0070373; GO:0043409; GO:0001706	GO:0016791; GO:0008138; GO:0016787; GO:0004722; GO:0004721; GO:0017018; GO:0005515; GO:0004725; GO:0017017; GO:0008330; GO:1990439	GO:0005634; GO:0005654; GO:0005737	1846	TRUE	-1.40446	4.67643e-18	3.83958e-16	chr8	29333064	29350684	17621	-	3172.82	2189.95	4028.52	5597.53	4702.66	6320.22	5781.56	3816.54	4625.6	1248.19	1413.51	953.634	3040.52	3131.71	2865.03	3678.24	3527.96	3927.22	801.813	698.056	712.962	1649.86	2130.85	2437.7	2695.07	2936.78	2935.9	383.164	390.894
ENSG00000164398	ENST00000651356; ENST00000651883; ENST00000357096; ENST00000651127; ENST00000651454; ENST00000652493; ENST00000379255; ENST00000493861; ENST00000379246; ENST00000379244; ENST00000651269; ENST00000651427; ENST00000651086; ENST00000651250; ENST00000650697; ENST00000379240; ENST00000652424; ENST00000296869; ENST00000650912; ENST00000652375; ENST00000434099; ENST00000543479; ENST00000431707; ENST0000…	ACSL6	protein_coding	protein_coding	acyl-CoA synthetase long chain family member 6 [Source:HGNC Symbol;Acc:HGNC:16496]	0.4986	2754	GO:0006629; GO:0006631; GO:0001676; GO:0035338; GO:0008610; GO:0006637; GO:0000038; GO:0007405	GO:0000166; GO:0005524; GO:0042803; GO:0016874; GO:0004467; GO:0019899; GO:0047676; GO:0005515	GO:0016020; GO:0016021; GO:0005783; GO:0005789; GO:0005886; GO:0043231; GO:0005739; GO:0005741; GO:0005777; GO:0005778	23305	TRUE	0.657614	4.78485e-18	3.9045e-16	chr5	131949973	132012243	62271	-	180.023	155.622	211.654	247.836	200.845	203.783	248.412	257.698	248.099	420.26	278.557	234.837	261.839	282.703	332.092	253.987	254.237	263.615	267.049	280.955	311.921	377.489	348.507	381.727	385.01	325.728	392.669	293.025	221.246
ENSG00000105281	ENST00000542575; ENST00000434726; ENST00000594991; ENST00000412532; ENST00000593713; ENST00000598022	SLC1A5	protein_coding	protein_coding	solute carrier family 1 member 5 [Source:HGNC Symbol;Acc:HGNC:10943]	0.5844	1598	GO:0046718; GO:0006865; GO:0150104; GO:0070207; GO:0140009; GO:0006868; GO:0010585; GO:0015804; GO:0015825; GO:1903803; GO:0015807; GO:0055085; GO:0015711; GO:1902475	GO:0015293; GO:0046872; GO:0008514; GO:0015179; GO:0005515; GO:0038023; GO:0015175; GO:0001618; GO:0015171; GO:0015183; GO:0015186; GO:0015194	GO:0016021; GO:0016020; GO:0005886; GO:0042470; GO:0070062; GO:0005887; GO:0009925	6510	TRUE	-1.00798	4.92401e-18	3.99355e-16	chr19	46774883	46788594	13712	-	2004.06	1934.44	2344.91	2388.5	2175.43	3076.18	2775.77	1856.57	2300.59	805.474	995.784	1239.86	1415.06	1322.49	1252.6	1862.75	1662.7	2135.36	915.456	1000.27	1171.81	868.597	915.494	1183.06	1255.89	1689.2	1479.96	753.807	989.647
ENSG00000204219	ENST00000450454; ENST00000476978; ENST00000374601; ENST00000461794; ENST00000374602; ENST00000492271	TCEA3	protein_coding	protein_coding	transcription elongation factor A3 [Source:HGNC Symbol;Acc:HGNC:11615]	0.5331	1051	GO:0006351; GO:0006368	GO:0008270; GO:0003676; GO:0046872; GO:0003677; GO:0005515	GO:0005634	6920	TRUE	0.924302	5.01105e-18	4.03951e-16	chr1	23380909	23424748	43840	-	109.544	122.371	117.93	89.8526	140.281	110.097	75.7201	79.6053	76.0227	204.656	230.927	212.973	205.681	233.493	180.657	70.5042	89.9393	95.9924	250.435	210.373	224.005	215.488	268.899	245.071	138.681	123.192	102.544	206.607	276.407
ENSG00000196549	ENST00000492661; ENST00000491597; ENST00000460393; ENST00000615825; ENST00000675418; ENST00000382989; ENST00000462745; ENST00000493237; ENST00000360490; ENST00000491026; ENST00000473730; ENST00000680057; ENST00000680282; ENST00000679362; ENST00000477669; ENST00000495577; ENST00000493888	MME	protein_coding	protein_coding	membrane metalloendopeptidase [Source:HGNC Symbol;Acc:HGNC:7154]	0.4067	3173	GO:0006508; GO:0071345; GO:0001822; GO:0019233; GO:0071493; GO:0016485; GO:0150094; GO:0007611; GO:0097242; GO:0071492; GO:0050769; GO:0007568; GO:0090399; GO:0006518; GO:0010814; GO:0010815; GO:0042447; GO:0046449; GO:0050435; GO:0061837; GO:0001890; GO:0030163; GO:0030324; GO:0043627; GO:1900273	GO:0004222; GO:0046872; GO:0008233; GO:0008270; GO:0016787; GO:0005515; GO:0008237; GO:0004175; GO:0042803; GO:0042277; GO:0001786; GO:0008238; GO:1901612; GO:0070012	GO:0005737; GO:0016020; GO:0016021; GO:0005886; GO:0005925; GO:0030425; GO:0045202; GO:0030424; GO:0008021; GO:0005887; GO:0070062; GO:0005903; GO:0030667; GO:0009986; GO:0043025; GO:0045121; GO:0031410; GO:0005769; GO:0005802; GO:0044306; GO:0098793	4311	TRUE	2.7424	5.99692e-18	4.80512e-16	chr3	155024124	155183704	159581	+	5.86843	4.89484	5.26474	8.40219	6.47451	11.9908	0.958482	13.2675	2.7151	21.4088	10.2961	6.7826	0.797215	1.89063	0	5.60828	5.47457	3.7644	38.9332	53.7886	66.238	39.3993	23.8824	39.0378	41.7014	60.7296	41.5718	56.3477	34.6864
ENSG00000072274	ENST00000698274; ENST00000426789; ENST00000698275; ENST00000360110; ENST00000420415; ENST00000698276; ENST00000483983; ENST00000698277; ENST00000698278; ENST00000698279; ENST00000491658; ENST00000698280; ENST00000475593; ENST00000477148; ENST00000698281; ENST00000698282; ENST00000698283; ENST00000698284; ENST00000698285; ENST00000698286; ENST00000698287; ENST00000698288; ENST00000698289; ENST0000…	TFRC	protein_coding	protein_coding	transferrin receptor [Source:HGNC Symbol;Acc:HGNC:11763]	0.4133	3942	GO:0007165; GO:0006879; GO:0035556; GO:0006897; GO:0046718; GO:0006898; GO:0006826; GO:0042102; GO:0031623; GO:0033572; GO:0051092; GO:0010628; GO:0150104; GO:0071466; GO:0043123; GO:0001934; GO:1900182; GO:0033138; GO:0001666; GO:0006953; GO:0007568; GO:0007584; GO:0010033; GO:0010035; GO:0010039; GO:0010042; GO:0010637; GO:0030316; GO:0030890; GO:0031334; GO:0032526; GO:0043066; GO:0045780; GO:…	GO:0005515; GO:0003723; GO:0042802; GO:0004998; GO:0042803; GO:0001618; GO:0003725; GO:0044877; GO:0019901; GO:0030544; GO:0051087	GO:0110165; GO:0016020; GO:0016021; GO:0005905; GO:0005886; GO:0043231; GO:0005576; GO:0005615; GO:0042470; GO:0055037; GO:0009986; GO:0009897; GO:0070062; GO:0072562; GO:0010008; GO:0005887; GO:1990712; GO:1903561; GO:0031410; GO:0030669; GO:0005768; GO:0016323; GO:0005634; GO:0005737; GO:0005739; GO:0005769; GO:0048471; GO:0055038	7037	TRUE	-1.02705	6.06396e-18	4.82975e-16	chr3	196012511	196082153	69643	-	2848.56	2121.47	4149.34	6246.38	6179.02	6300	5733.39	4615.2	4925.23	1712.15	1823.77	1584.63	3392.16	3423.77	2908.46	4437.9	5139.9	4597.59	1412.14	1541.94	1549.67	2074.64	2288.43	2564.57	3113.88	3608.82	3058.96	1213.35	1167.32
ENSG00000140443	ENST00000650285; ENST00000649865; ENST00000559925; ENST00000558355; ENST00000557938; ENST00000560186; ENST00000560277; ENST00000557873; ENST00000558898; ENST00000560432; ENST00000558947; ENST00000559582; ENST00000560144; ENST00000561049; ENST00000560343; ENST00000560972; ENST00000558751	IGF1R	protein_coding	protein_coding	insulin like growth factor 1 receptor [Source:HGNC Symbol;Acc:HGNC:5465]	0.5315	2031	GO:0006468; GO:0007169; GO:0016310; GO:0043066; GO:0046777; GO:0008284; GO:0007165; GO:0030335; GO:1904646; GO:0014065; GO:0120162; GO:0043409; GO:0033674; GO:0043410; GO:0006955; GO:0046328; GO:0048009; GO:0097242; GO:0014068; GO:0042593; GO:0008286; GO:0097062; GO:0038083; GO:0048015; GO:0043243; GO:0051897; GO:0003230; GO:0007409; GO:0007568; GO:0010656; GO:0021549; GO:0021766; GO:0030010; GO:…	GO:0005515; GO:0005524; GO:0004672; GO:0004714; GO:0000166; GO:0016301; GO:0016740; GO:0004713; GO:0042802; GO:0043548; GO:0043560; GO:0005158; GO:0031994; GO:0005009; GO:0043559; GO:0001965; GO:0005010; GO:0005520; GO:0044877; GO:0140318	GO:0016020; GO:0016021; GO:0005886; GO:0005887; GO:0043235; GO:0030424; GO:0043231; GO:0035867; GO:0005899; GO:0005634; GO:0005737; GO:0005901; GO:0030315; GO:0043005; GO:0043025; GO:1902911	3480	TRUE	0.533066	6.14259e-18	4.86325e-16	chr15	98648539	98964530	315992	+	1670.55	1329.44	1841.6	2340.73	2178.42	2028.62	1342.27	1334.8	1467.97	3480.22	2337.22	2611.3	2865.04	2615.69	2546.44	1478.75	1555.33	1598.93	2287.59	2519.7	2246.07	3360.47	3206.26	3035.2	2117.07	1980.47	1730.32	2223.86	2164.35
ENSG00000172005	ENST00000489399; ENST00000309988; ENST00000349807; ENST00000353004; ENST00000354078	MAL	protein_coding	protein_coding	mal, T cell differentiation protein [Source:HGNC Symbol;Acc:HGNC:6817]	0.5344	808	GO:0006915; GO:0030154; GO:0002175; GO:0022010; GO:0042552; GO:0098737; GO:1902043; GO:0045176; GO:0007417; GO:0001766	GO:0005515; GO:0008289; GO:0019911; GO:0016505	GO:0016020; GO:0110165; GO:0016021; GO:0005783; GO:0016324; GO:0045121; GO:0019898; GO:0044853; GO:0120003	4118	TRUE	0.405239	6.24648e-18	4.91623e-16	chr2	95025677	95053992	28316	+	953.62	981.904	951.865	1086.13	1125.49	1180.55	917.267	906.616	914.082	1350.52	1542.95	1425.7	1404.7	1607.04	1516.47	951.806	930.678	1006.04	1357.4	1244.31	1173.01	1709.66	1573.58	1496.45	1187.03	1088.89	1136.3	1223.37	1472
ENSG00000162645	ENST00000370466; ENST00000464839; ENST00000493802; ENST00000463660	GBP2	protein_coding	protein_coding	guanylate binding protein 2 [Source:HGNC Symbol;Acc:HGNC:4183]	0.424	3008	GO:0050896; GO:0002376; GO:0050830; GO:0071346; GO:0071347; GO:0071356; GO:0006955; GO:0034504; GO:0042832	GO:0005525; GO:0003924; GO:0000166; GO:0016787; GO:0042803; GO:0005515; GO:0042802	GO:0005634; GO:0005737; GO:0016020; GO:0005794; GO:0031410; GO:0005654; GO:0005829; GO:0000139; GO:0048471	2634	TRUE	-0.683255	6.3142e-18	4.92827e-16	chr1	89106132	89150456	44325	-	7807.92	6094.11	7509.1	6847.03	6182	6382.87	5955.88	5264.5	6252.87	4434.87	4439.11	4098.78	7098.9	6159.79	6098.37	5945.63	4863.19	6486.99	3704.19	3528.32	3591.31	4087.25	3837.85	4554.66	4325.3	4017.44	4524.61	3229.34	3369.54
ENSG00000175544	ENST00000538060; ENST00000438189; ENST00000542025; ENST00000545040; ENST00000542233; ENST00000325656; ENST00000545777	CABP4	protein_coding	protein_coding	calcium binding protein 4 [Source:HGNC Symbol;Acc:HGNC:1386]	0.5891	1242	GO:0007165; GO:0007601; GO:1901385; GO:0007602; GO:0008594; GO:0046549; GO:0060040	GO:0005509; GO:0046872; GO:0005246; GO:0044325	GO:0005737; GO:0042995; GO:0005576; GO:0045202; GO:0098793; GO:0005829; GO:0043195	57010	TRUE	1.28765	6.33588e-18	4.92827e-16	chr11	67452406	67461752	9347	+	133.086	170.979	102.893	65.9236	79.3374	62.773	78.5955	130.596	125.825	197.607	201.77	222.084	138.807	139.204	135.067	104.114	107.174	110.679	320.457	278.042	283.031	300.811	246.562	213.647	215.295	222.395	194.926	327.288	324.666
ENSG00000143333	ENST00000367558	RGS16	protein_coding	protein_coding	regulator of G protein signaling 16 [Source:HGNC Symbol;Acc:HGNC:9997]	0.5316	2408	GO:0007186; GO:0009968; GO:0043547; GO:0007601; GO:0008277	GO:0005096; GO:0005515; GO:0003924; GO:0005516	GO:0016020; GO:0005886; GO:0031224; GO:0005737	6004	TRUE	-1.11045	7.29037e-18	5.63774e-16	chr1	182598623	182604389	5767	-	388.294	292.711	388.538	477.898	464.007	670.393	509.913	397.142	398.214	316.578	291.234	275.374	550.079	521.814	393.548	437.446	432.491	414.084	212.554	156.584	221.596	167.074	177.792	303.628	208.507	190.008	183.84	141.495	144.165
ENSG00000162572	ENST00000379116; ENST00000379101; ENST00000338555; ENST00000400928; ENST00000470022; ENST00000325425; ENST00000467651; ENST00000379099	SCNN1D	protein_coding	protein_coding	sodium channel epithelial 1 subunit delta [Source:HGNC Symbol;Acc:HGNC:10601]	0.6564	1997	GO:0006814; GO:0006811; GO:0050896; GO:0050915; GO:0098662; GO:0035725; GO:0050909; GO:0006883; GO:0008217; GO:0036254; GO:0050914; GO:0071468; GO:0098719; GO:1904045; GO:1904117	GO:0005272; GO:0005515; GO:0015280	GO:0016020; GO:0016021; GO:0005886; GO:0015629; GO:0005887; GO:0034706	6339	TRUE	1.01949	8.32905e-18	6.40374e-16	chr1	1280436	1292029	11594	+	183.877	199.709	127.407	80.9661	113.304	89.3857	102.558	149.481	140.28	259.018	258.874	276.73	159.443	144.633	140.928	124.985	109.491	151.517	346.19	365.762	340.825	240.169	263.591	188.683	227.902	220.284	204.164	366.885	409.732
ENSG00000137171	ENST00000467906; ENST00000453940; ENST00000347162; ENST00000479632; ENST00000470728; ENST00000458460; ENST00000259708; ENST00000472792; ENST00000479388; ENST00000460283; ENST00000481499; ENST00000394056; ENST00000481888; ENST00000472172; ENST00000468114; ENST00000469987; ENST00000463063; ENST00000463168; ENST00000486439	KLC4	protein_coding	protein_coding	kinesin light chain 4 [Source:HGNC Symbol;Acc:HGNC:21624]	0.5832	1363	GO:0007018	GO:0005515; GO:0019894	GO:0005737; GO:0005856; GO:0005871; GO:0005874	89953	TRUE	0.514751	8.68817e-18	6.64146e-16	chr6	43040777	43075095	34319	+	455.989	476.764	404.332	416.685	397.103	422.947	382.434	435.178	407.2	660.869	616.313	708.105	497.466	462.259	511.238	430.242	463.774	483.726	687.118	657.416	643.111	655.021	616.521	586.729	580.941	490.701	515.501	622.328	617.851
ENSG00000239672	ENST00000393196; ENST00000487481; ENST00000336097; ENST00000480143; ENST00000512768; ENST00000511355; ENST00000475573; ENST00000013034; ENST00000456492; ENST00000465188	NME1	protein_coding	protein_coding	NME/NM23 nucleoside diphosphate kinase 1 [Source:HGNC Symbol;Acc:HGNC:7849]	0.4907	913	GO:0006165; GO:0006183; GO:0006228; GO:0006241; GO:0016310; GO:0030154; GO:0006259; GO:0007399; GO:0042981; GO:0006897; GO:0009117; GO:0008285; GO:0007595; GO:0030879; GO:0043388; GO:0050679	GO:0004550; GO:0005515; GO:0003723; GO:0046872; GO:0000166; GO:0005524; GO:0016301; GO:0016740; GO:0005525; GO:0000287; GO:0042802; GO:0043024; GO:0004536	GO:0005634; GO:0005737; GO:0016020; GO:0005829; GO:0032587; GO:0070062	4830	TRUE	-1.07466	1.01147e-17	7.65898e-16	chr17	51153559	51162428	8870	+	1087.91	1270.73	1231.69	1450.08	1352.42	1648.54	1629.53	1137.52	1418.08	506.844	561.776	593.044	906.102	1028.98	870.599	1109.48	1091.34	1242.16	509.689	497.95	467.605	472.4	561.891	712.08	678.36	953.622	1117.05	558.157	688.862
ENSG00000156127	ENST00000555795; ENST00000286639; ENST00000555504	BATF	protein_coding	protein_coding	basic leucine zipper ATF-like transcription factor [Source:HGNC Symbol;Acc:HGNC:958]	0.5938	630	GO:0006355; GO:0006357; GO:0030154; GO:0006974; GO:0001819; GO:0030330; GO:0043011; GO:0140467; GO:0045190; GO:0060218; GO:0042832; GO:0072540; GO:2000319; GO:0072539; GO:0002320; GO:0045064; GO:0045944	GO:0003700; GO:0003677; GO:0043565; GO:0005515; GO:0000981; GO:0000978; GO:1990837; GO:0001228	GO:0005634; GO:0005737; GO:0005654; GO:0000785; GO:0090575	10538	TRUE	-0.906732	1.01344e-17	7.65898e-16	chr14	75522455	75546993	24539	+	1173.69	1119.94	1336.19	1339.89	1142.75	1437.8	1325.58	965.877	1097.8	486.059	435.38	467.999	573.995	678.736	661.91	876.493	753.926	977.801	540.855	456.605	603.369	544.89	641.288	671.235	769.05	824.761	838.828	334.329	401.061
ENSG00000254986	ENST00000532677; ENST00000541961; ENST00000531272; ENST00000531863; ENST00000532019; ENST00000526515; ENST00000530165; ENST00000533725; ENST00000544603; ENST00000531314; ENST00000531354; ENST00000526250; ENST00000526667; ENST00000533799; ENST00000525738; ENST00000539085	DPP3	protein_coding	protein_coding	dipeptidyl peptidase 3 [Source:HGNC Symbol;Acc:HGNC:3008]	0.5911	1115	GO:0006508; GO:0030163	GO:0046872; GO:0008233; GO:0016787; GO:0008237; GO:0004177; GO:0008235; GO:0008239; GO:0008270; GO:0005515	GO:0005737; GO:0005829; GO:0070062	10072	TRUE	-0.615863	1.04169e-17	7.82795e-16	chr11	66480013	66509657	29645	+	1117.94	1149.36	1196.57	1255.82	1207.51	1338	1296.72	991.03	1091.24	540.061	632.478	547.964	713.556	744.978	754.113	954.218	904.776	862.913	660.284	748.658	764.747	696.868	716.474	833.893	738.285	893.665	878.584	665.931	826.998
ENSG00000179388	ENST00000317216; ENST00000522910; ENST00000519492; ENST00000524088; ENST00000518773	EGR3	protein_coding	protein_coding	early growth response 3 [Source:HGNC Symbol;Acc:HGNC:3240]	0.6247	1860	GO:0006357; GO:0043066; GO:0001938; GO:0007623; GO:0002042; GO:0035767; GO:0035924; GO:0007517; GO:0044344; GO:0007274; GO:0007422; GO:0033089; GO:0045586; GO:0045944	GO:0046872; GO:0003677; GO:0000981; GO:0000978; GO:1990837; GO:0003700; GO:0001228; GO:0043565	GO:0005634; GO:0045202; GO:0000785; GO:0005654	1960	TRUE	-0.984881	1.17063e-17	8.74748e-16	chr8	22687659	22693480	5822	-	130.083	96.9178	115.824	178.718	131.649	177.682	289.461	277.734	257.934	74.6143	105.903	80.0347	162.632	200.406	128.934	203.501	169.712	234.334	63.1349	59.8734	49.3774	91.1314	110.567	103.149	110.557	103.356	126.563	22.5391	21.679
ENSG00000179958	ENST00000319285; ENST00000678016; ENST00000567983; ENST00000568434; ENST00000568973; ENST00000565758	DCTPP1	protein_coding	protein_coding	dCTP pyrophosphatase 1 [Source:HGNC Symbol;Acc:HGNC:28777]	0.5685	914	GO:0009143; GO:0042262; GO:0006253	GO:0047429; GO:0046872; GO:0000166; GO:0016787; GO:0005515; GO:0000287; GO:0042802; GO:0016462; GO:0032556; GO:0047840	GO:0005634; GO:0005737; GO:0005654; GO:0005829; GO:0005739	79077	TRUE	-0.890909	1.18637e-17	8.8156e-16	chr16	30423615	30430030	6416	-	658.242	611.855	800.24	777.077	772.625	918.928	867.426	681.068	905.032	290.996	332.418	359.478	566.821	589.876	595.944	675.398	717.95	735.941	300.943	328.708	302.286	366.424	371.505	470.624	519.812	548.101	647.597	341.842	419.488
ENSG00000138640	ENST00000395002; ENST00000264344; ENST00000509478; ENST00000511573; ENST00000503556; ENST00000511976; ENST00000508369; ENST00000513837; ENST00000506433; ENST00000504229; ENST00000504836; ENST00000508360; ENST00000511623; ENST00000507352; ENST00000515155; ENST00000502914; ENST00000502459; ENST00000512339; ENST00000511145; ENST00000509094; ENST00000515600; ENST00000506913	FAM13A	protein_coding	protein_coding	family with sequence similarity 13 member A [Source:HGNC Symbol;Acc:HGNC:19367]	0.4457	2104	GO:0007165; GO:0050790; GO:0051056	GO:0005096	GO:0005829	10144	TRUE	0.888505	1.42078e-17	1.04988e-15	chr4	88725955	89111398	385444	-	99.4342	83.2123	79.8268	98.3691	89.5642	107.917	69.9693	90.2193	78.8664	109.79	114.728	188.556	133.135	146.524	149.173	108.16	125.484	111.05	154.68	218.74	171.971	205.995	159.216	174.586	134.802	126.789	137.649	206.608	261.232
ENSG00000127084	ENST00000375482; ENST00000416701; ENST00000468206; ENST00000337352; ENST00000494669; ENST00000467786; ENST00000494553; ENST00000488407	FGD3	protein_coding	protein_coding	FYVE, RhoGEF and PH domain containing 3 [Source:HGNC Symbol;Acc:HGNC:16027]	0.5979	2420	GO:0030036; GO:0050790; GO:0007010; GO:0051056; GO:0046847; GO:0008360; GO:0043087	GO:0005085; GO:0046872; GO:0031267	GO:0005737; GO:0005794; GO:0005856; GO:0030027; GO:0001726; GO:0005829	89846	TRUE	0.310073	1.70093e-17	1.24995e-15	chr9	92947523	93036236	88714	+	5087.93	4983.92	4785.64	4651.6	4647.62	4645.88	4312.22	4664.87	4778.57	6793.1	5855.56	6748.68	5868.3	5443.13	5960.94	5205.29	4657.29	4834.44	5886.27	6078.1	5685.63	5865.64	6401.38	5697.36	5738.29	5590.63	5668.56	5605.97	6292.31
ENSG00000125148	ENST00000563985; ENST00000245185; ENST00000562017; ENST00000561491; ENST00000567300	MT2A	protein_coding	protein_coding	metallothionein 2A [Source:HGNC Symbol;Acc:HGNC:7406]	0.5419	597	GO:0071248; GO:0006878; GO:0045926; GO:0006882; GO:0010273; GO:0036016; GO:0036018; GO:0071276; GO:0071280; GO:0071294	GO:0046872; GO:0008270; GO:0005515	GO:0005634; GO:0005737; GO:0005829	4502	TRUE	-1.39058	1.84731e-17	1.35006e-15	chr16	56608584	56609497	914	+	2520.49	3118.76	1931.11	2854.55	2436.4	3026.95	1990.77	1235.46	1352.12	726.957	1396.86	2154.16	2595.46	2286.72	2297.57	1881.18	1315.46	1809.74	537.698	519.956	592.529	1155.28	1159.63	1228.61	818.509	938.557	929.362	425.737	532.219
ENSG00000172508	ENST00000525907; ENST00000529925; ENST00000531040; ENST00000531958; ENST00000687366; ENST00000307823; ENST00000445895; ENST00000531388	CARNS1	protein_coding	protein_coding	carnosine synthase 1 [Source:HGNC Symbol;Acc:HGNC:29268]	0.6448	2899	GO:0035499; GO:0006548	GO:0005524; GO:0046872; GO:0000166; GO:0016874; GO:0016887; GO:0047730; GO:0102102	GO:0005829; GO:0005575	57571	TRUE	0.859136	1.91916e-17	1.39491e-15	chr11	67414968	67425607	10640	+	127.15	125.308	121.089	113.55	103.592	107.917	74.7616	114.985	110.414	235.568	197.098	259.095	171.401	112.492	158.169	118.575	118.094	130.813	218.868	225.912	190.284	219.285	248.555	175.671	197.839	158.688	171.83	234.156	227.63
ENSG00000226979	ENST00000454783; ENST00000489638; ENST00000418386; ENST00000471842	LTA	protein_coding	protein_coding	lymphotoxin alpha [Source:HGNC Symbol;Acc:HGNC:6709]	0.5647	1449	GO:0006955; GO:0007165; GO:0007154; GO:0023052; GO:0007267; GO:0006915; GO:0006959; GO:0001666; GO:0002876; GO:0002925; GO:0007584; GO:0009410; GO:0032496; GO:0032729; GO:0043065; GO:0048147; GO:0048535; GO:0050830; GO:0060252	GO:0005164; GO:0005515; GO:0005125; GO:0005102	GO:0016020; GO:0005576; GO:0005615; GO:0005886	4049	TRUE	-1.03624	1.994e-17	1.44142e-15	chr6	31572054	31574324	2271	+	770.721	543.327	863.417	1101.93	965.781	1224.15	961.358	632.42	818.149	557.475	553.049	614.504	1136.83	1214.73	934.024	718.662	732.809	945.806	308.309	209.178	337.212	480.338	507.724	611.594	503.325	441.613	496.091	204.104	225.461
ENSG00000196497	ENST00000354464; ENST00000561090; ENST00000561462; ENST00000560798; ENST00000558780; ENST00000558046; ENST00000559588; ENST00000560155; ENST00000558233; ENST00000561199; ENST00000561379; ENST00000560935; ENST00000559253; ENST00000559635; ENST00000558718; ENST00000558193; ENST00000625289; ENST00000560315; ENST00000561034; ENST00000557996; ENST00000560222	IPO4	protein_coding	protein_coding	importin 4 [Source:HGNC Symbol;Acc:HGNC:19426]	0.608	1754	GO:0006886; GO:0015031; GO:0006606; GO:0034504	GO:0005515; GO:0031267; GO:0008139; GO:0061608	GO:0005634; GO:0005737; GO:0016020; GO:0032991; GO:0000785	79711	TRUE	-0.890087	2.0235e-17	1.45484e-15	chr14	24180219	24188869	8651	-	602.491	485.568	838.147	1041.7	1007.87	1102.06	1169.35	909.269	1124.05	561.739	508.924	530.4	1035.59	1026.61	981.242	1108.84	1024.52	1192.38	353.555	405.207	325.168	427.178	497.993	544.362	512.053	645.192	742.751	348.103	381.55
ENSG00000158805	ENST00000562530; ENST00000289816; ENST00000568064; ENST00000563983; ENST00000443381; ENST00000568295; ENST00000561536; ENST00000563541; ENST00000569426; ENST00000564004; ENST00000569582; ENST00000569901	ZNF276	protein_coding	protein_coding	zinc finger protein 276 [Source:HGNC Symbol;Acc:HGNC:23330]	0.5913	2138	GO:0006357	GO:0008270; GO:0046872; GO:0003677; GO:0005515; GO:1990837; GO:0043035	GO:0005634; GO:0005694; GO:0000775; GO:0000776	92822	TRUE	0.560318	2.13101e-17	1.5239e-15	chr16	89720400	89740925	20526	+	2497.02	2455.25	2316.48	2069.58	2270.53	2181.23	2659.92	2953.63	3125.66	3805.83	3108.49	3716.86	3450.92	2938.98	3365.77	3246.4	2940.06	3257.15	3368.25	3577.54	2984.32	3892.52	3975.98	3361.95	4113.88	4028.8	3691.75	3378.77	3828.12
ENSG00000175040	ENST00000309575	CHST2	protein_coding	protein_coding	carbohydrate sulfotransferase 2 [Source:HGNC Symbol;Acc:HGNC:1970]	0.5739	4142	GO:0005975; GO:0006954; GO:0006790; GO:0018146; GO:0006044; GO:1903238	GO:0008146; GO:0016740; GO:0001517	GO:0016020; GO:0016021; GO:0005794; GO:0005654; GO:0005829; GO:0000139; GO:0005802; GO:0031228	9435	TRUE	-0.697015	2.31113e-17	1.64387e-15	chr3	143119771	143124014	4244	+	352.106	304.459	382.22	538.129	495.3	527.594	426.525	356.455	387.354	193.997	227.986	271.304	307.725	357.329	314.838	321.275	405.118	280.448	166.255	187.662	225.209	278.141	314.01	388.21	250.208	252.648	269.755	196.591	157.173
ENSG00000136044	ENST00000547439; ENST00000258530; ENST00000539978; ENST00000547790; ENST00000546731; ENST00000551662; ENST00000553109; ENST00000548425; ENST00000547809; ENST00000552945; ENST00000549573; ENST00000549974; ENST00000550648; ENST00000546768; ENST00000553097; ENST00000549056	APPL2	protein_coding	protein_coding	adaptor protein, phosphotyrosine interacting with PH domain and leucine zipper 2 [Source:HGNC Symbol;Acc:HGNC:18242]	0.4601	1200	GO:0007165; GO:0007049; GO:0045088; GO:0006606; GO:2000045; GO:0007179; GO:0051289; GO:0042593; GO:1900016; GO:0120162; GO:0002024; GO:0035729; GO:0050768; GO:0046325; GO:0046322; GO:0060100; GO:0010762; GO:0033211; GO:0009631; GO:0023052; GO:0034143; GO:1900077; GO:1905303; GO:1905451; GO:2000178	GO:0042803; GO:0005515; GO:0042802; GO:0035091; GO:0044877; GO:0001786	GO:0005634; GO:0005737; GO:0016020; GO:0031410; GO:0005886; GO:0042995; GO:0005768; GO:0010008; GO:0030670; GO:0031901; GO:0031982; GO:0045335; GO:0001726; GO:0032587; GO:0070062; GO:0032009; GO:0044354; GO:0036186	55198	TRUE	0.390919	2.40019e-17	1.69403e-15	chr12	105173297	105236203	62907	-	1133.58	1196.29	1090.89	929.408	931.251	911.298	1005.45	1041.06	1000.06	1412.35	1209.06	1383.65	1102.66	1105.29	1172.49	905.338	1001.19	990.038	1480.52	1483.45	1429.54	1284.84	1312.65	1204.75	1445.97	1217.3	1210.2	1502.6	1505.76
ENSG00000088538	ENST00000266037	DOCK3	protein_coding	protein_coding	dedicator of cytokinesis 3 [Source:HGNC Symbol;Acc:HGNC:2989]	0.5138	9069	GO:0007264; GO:0051056; GO:1903997	GO:0005515; GO:0005085; GO:0017124; GO:0031267	GO:0005737; GO:0005829; GO:0005886	1795	TRUE	0.992884	2.40712e-17	1.69403e-15	chr3	50674927	51384198	709272	+	114.434	86.1491	95.8183	73.067	89.5641	83.9354	69.9692	89.3348	81.4529	198.261	129.437	172.278	70.9522	68.0627	60.7188	76.1125	118.876	98.8156	208.345	288.068	219.188	139.545	141.526	108.439	177.473	159.732	146.887	170.295	184.271
ENSG00000147614	ENST00000521564; ENST00000523635; ENST00000285393	ATP6V0D2	protein_coding	protein_coding	ATPase H+ transporting V0 subunit d2 [Source:HGNC Symbol;Acc:HGNC:18266]	0.4876	1107	GO:1902600; GO:0006811; GO:0016241; GO:0007035; GO:0007034	GO:0046961; GO:0005515	GO:0033179; GO:0016020; GO:0016324; GO:0005768; GO:0005769; GO:0070062; GO:0010008; GO:0030670; GO:0005765; GO:0016471; GO:0033181	245972	TRUE	2.39161	2.62829e-17	1.83994e-15	chr8	85987323	86154225	166903	+	20.8681	43.0746	8.42358	2.96218	15.1072	5.45035	10.5433	27.4196	11.7654	7.47381	44.1263	31.2575	7.17494	20.7969	5.24731	20.8308	10.9491	2.04799	148.367	162.561	143.315	56.9572	34.4969	55.3037	44.6107	72.0361	69.2864	132.73	156.089
ENSG00000105722	ENST00000222329; ENST00000440177; ENST00000595448; ENST00000593944; ENST00000598965; ENST00000596818; ENST00000595941	ERF	protein_coding	protein_coding	ETS2 repressor factor [Source:HGNC Symbol;Acc:HGNC:3444]	0.6232	981	GO:0006355; GO:0006357; GO:0000122; GO:0030154	GO:0003700; GO:0043565; GO:0003677; GO:0001217; GO:0005515; GO:0000981; GO:0001227	GO:0005634; GO:0005654; GO:0005829; GO:0000785	2077	TRUE	-0.403436	2.79352e-17	1.94537e-15	chr19	42247569	42255128	7560	-	867.549	878.134	916.064	870.879	902.115	1029.03	910.558	922.537	913.176	916.689	861.934	950.922	994.925	936.808	999.237	877.297	861.853	847.932	653.446	682.516	651.541	692.979	676.669	625.691	705.043	769.428	733.512	743.788	832.472
ENSG00000196230	ENST00000681435; ENST00000327892; ENST00000330914; ENST00000680530; ENST00000396389; ENST00000681421; ENST00000396384	TUBB	protein_coding	protein_coding	tubulin beta class I [Source:HGNC Symbol;Acc:HGNC:20778]	0.523	2874	GO:0007017; GO:0007010; GO:0000226; GO:0000278; GO:0042267; GO:0071895; GO:0030705; GO:0050807; GO:0051225; GO:0051301	GO:0005525; GO:0000166; GO:0003924; GO:0005200; GO:0005515; GO:0031625; GO:0042288; GO:0005198; GO:0019904; GO:0032794; GO:0044877	GO:0005874; GO:0005737; GO:0045171; GO:0005856; GO:0015630; GO:0072686; GO:0005634; GO:0005576; GO:0005829; GO:0070062; GO:0035578; GO:0036464; GO:0005641; GO:0032991; GO:0044297; GO:0045121	203068	TRUE	-0.899657	2.82819e-17	1.95926e-15	chr6	30717435	30725538	8104	+	26476.4	24392.9	29255	31922.4	27360.1	34956.4	34820.7	26419.2	30601.2	11204.5	12618.6	13548.9	18339.3	19716.4	19243.6	23602.9	23535.2	24231.3	11293.7	10946.7	12804.7	13360.8	14923.4	18076.7	17854.9	22490.9	24887.6	9460.15	11295.4
ENSG00000203880	ENST00000299468; ENST00000369758; ENST00000308824; ENST00000609372; ENST00000610196; ENST00000609764; ENST00000609297; ENST00000610074; ENST00000608844; ENST00000609818; ENST00000266078	PCMTD2	protein_coding	protein_coding	protein-L-isoaspartate (D-aspartate) O-methyltransferase domain containing 2 [Source:HGNC Symbol;Acc:HGNC:15882]	0.4642	1541	GO:0036211; GO:0006479; GO:0006807; GO:0043170; GO:0044238	GO:0004719; GO:0005515	GO:0005737	55251	TRUE	0.445872	3.04866e-17	2.10105e-15	chr20	64255695	64304820	49126	+	1723.89	1711.34	1885.58	1690.32	1816.77	1539.69	1510.12	1866.8	1845.69	2948.95	2392.15	2287.42	2072.15	1940.77	2042.32	1819.88	1920.92	1971.49	2574.98	2277.68	2486.83	2420.69	2277.7	2315.85	2420.13	2193.19	2220.4	2331.98	2207.71
ENSG00000182557	ENST00000355530; ENST00000576069; ENST00000575194; ENST00000572078; ENST00000575185; ENST00000575796	SPNS3	protein_coding	protein_coding	sphingolipid transporter 3 (putative) [Source:HGNC Symbol;Acc:HGNC:28433]	0.628	987	GO:0055085; GO:0006869	GO:0022857	GO:0016020; GO:0016021	201305	TRUE	1.63876	3.13395e-17	2.14869e-15	chr17	4433940	4488208	54269	+	32.2763	38.1797	26.3237	31.5966	39.9262	41.4227	33.5469	32.7266	22.6258	52.23	38.2428	66.4695	51.0217	39.7032	38.98	47.2699	19.552	23.5275	102.068	81.2805	75.8726	111.066	93.7608	106.27	142.56	161.821	55.4292	70.1215	70.4567
ENSG00000123416	ENST00000336023; ENST00000332858; ENST00000547765; ENST00000550367; ENST00000551324; ENST00000549870; ENST00000547476; ENST00000552984	TUBA1B	protein_coding	protein_coding	tubulin alpha 1b [Source:HGNC Symbol;Acc:HGNC:18809]	0.5423	1262	GO:0007017; GO:0000226; GO:0000278; GO:0030705; GO:0051301; GO:0071353; GO:0007010	GO:0005525; GO:0000166; GO:0003924; GO:0005515; GO:0005200; GO:0031625; GO:0003725; GO:0005198	GO:0005874; GO:0005737; GO:0005856; GO:0015630; GO:0005881	10376	TRUE	-0.927714	3.17895e-17	2.15134e-15	chr12	49127782	49131397	3616	-	22375.9	20599.4	23985.7	24638.4	21399.8	26931.9	28551.3	21813.8	24732.4	8256.91	10515	10843.7	13490.1	14273.5	13778.2	18449.8	18502.5	18739.3	9424.18	10645.1	9975.04	9206.9	10833.9	13475.1	13780.3	18024.9	20762.3	9588.72	10708.1
ENSG00000100567	ENST00000216455; ENST00000554812; ENST00000553665; ENST00000557087; ENST00000555931; ENST00000554456; ENST00000412908; ENST00000555743; ENST00000557508; ENST00000556321; ENST00000553677; ENST00000554207; ENST00000557290	PSMA3	protein_coding	protein_coding	proteasome 20S subunit alpha 3 [Source:HGNC Symbol;Acc:HGNC:9532]	0.4018	721	GO:0006511; GO:0051603; GO:0052548; GO:0010498; GO:0043161	GO:0005515; GO:0031625	GO:0019773; GO:0005839; GO:0005634; GO:0005737; GO:0000502; GO:0045202; GO:0005654; GO:0005829; GO:0070062	5684	TRUE	-0.515959	3.18571e-17	2.15134e-15	chr14	58244843	58272012	27170	+	1515.04	1598.65	1468.86	1472.2	1723.46	1627.48	1555.62	1531.08	1491.49	997.699	1086.98	1131.34	1168.72	1430.46	1286.34	1298.11	1478.13	1289.31	1236.39	1086.53	1264.54	985.359	962.433	1059.45	959.225	1042.96	1180.65	1262.19	1243.28
ENSG00000143321	ENST00000357325; ENST00000537739; ENST00000368209; ENST00000465180; ENST00000482651; ENST00000477306; ENST00000368206; ENST00000469145; ENST00000471377; ENST00000495212	HDGF	protein_coding	protein_coding	heparin binding growth factor [Source:HGNC Symbol;Acc:HGNC:4856]	0.5681	1340	GO:0006354; GO:0006357; GO:0000122; GO:0034504; GO:0043524; GO:0045944; GO:0098761; GO:0007165; GO:0051781	GO:0003723; GO:0000166; GO:0003677; GO:0008201; GO:0008083; GO:0000978; GO:0001227; GO:0003712; GO:0003714; GO:0003690; GO:0001222; GO:0003779; GO:0015631	GO:0005615; GO:0005634; GO:0005737; GO:0005654; GO:0005576; GO:0062023; GO:0017053	3068	TRUE	-0.437121	3.18633e-17	2.15134e-15	chr1	156742109	156766925	24817	-	4527.5	4359.34	4556.11	4716.77	4259.15	4705.83	5071.33	4255.35	4829.25	2870.51	3456.56	3079.31	3211.18	3541.15	3433.24	3825.66	3847.06	3787.93	3297.75	3177.12	3114.39	2985.51	3230.33	3614.26	3383.63	3683.23	3968.73	3030.25	3310.38
ENSG00000108953	ENST00000264335; ENST00000466227; ENST00000571732; ENST00000573026; ENST00000496706; ENST00000573196; ENST00000575977; ENST00000469398; ENST00000486241; ENST00000489287; ENST00000576854; ENST00000572108; ENST00000498643	YWHAE	protein_coding	protein_coding	tyrosine 3-monooxygenase/tryptophan 5-monooxygenase activation protein epsilon [Source:HGNC Symbol;Acc:HGNC:12851]	0.4714	908	GO:0007165; GO:0000165; GO:0021762; GO:0008104; GO:1901016; GO:0035556; GO:0034504; GO:0060306; GO:0034605; GO:0086091; GO:0046827; GO:0086013; GO:0051480; GO:0007346; GO:0001764; GO:0003064; GO:0006605; GO:0021766; GO:0021987; GO:0035308; GO:1901020; GO:1902309; GO:1905913	GO:0003723; GO:0042802; GO:0005515; GO:0019899; GO:0045296; GO:0046982; GO:0044325; GO:0031625; GO:0042826; GO:0015459; GO:0097110; GO:0023026; GO:0050815; GO:0051219; GO:0005246; GO:0019903; GO:0019904	GO:0005634; GO:0005737; GO:0016020; GO:0005829; GO:0005925; GO:0042470; GO:0070062; GO:0005886	7531	TRUE	-0.472057	3.30882e-17	2.22276e-15	chr17	1344275	1400222	55948	-	3928.91	3934.47	4303.39	4306.02	4130.74	4484.55	4969.73	4291.61	4350.48	2066.81	2494.61	2676.42	3003.91	3223.52	3058.43	3671.03	3818.9	3865.1	3053.63	3008.57	3028.88	2612.43	2695.18	2936.51	3157.67	3616.42	3831.08	3329.52	3377.58
ENSG00000166924	ENST00000300179; ENST00000454988; ENST00000496985; ENST00000489641	NYAP1	protein_coding	protein_coding	neuronal tyrosine phosphorylated phosphoinositide-3-kinase adaptor 1 [Source:HGNC Symbol;Acc:HGNC:22009]	0.6927	1928	GO:0048812; GO:0014065	GO:0005515		222950	TRUE	1.14351	3.89345e-17	2.60235e-15	chr7	100483927	100494802	10876	+	99.7633	58.7381	65.2828	56.2814	58.2706	57.7737	98.7237	72.5293	111.319	175.876	82.3691	131.583	149.079	109.657	146.175	148.219	138.429	144.93	145.21	133.874	124.046	187.01	169.831	168.08	182.322	210.888	166.288	106.434	128.99
ENSG00000132530	ENST00000573760; ENST00000575369; ENST00000576341; ENST00000574394; ENST00000346752; ENST00000576459; ENST00000572546; ENST00000361842; ENST00000575267; ENST00000572107; ENST00000576724; ENST00000571217; ENST00000575147; ENST00000574907; ENST00000571135; ENST00000574962; ENST00000571673; ENST00000572495; ENST00000573518	XAF1	protein_coding	protein_coding	XIAP associated factor 1 [Source:HGNC Symbol;Acc:HGNC:30932]	0.5174	987	GO:0006915; GO:0035456	GO:0008270; GO:0046872; GO:0005515	GO:0005634; GO:0005737; GO:0005654; GO:0005739; GO:0005829	54739	TRUE	-0.774612	3.98046e-17	2.64721e-15	chr17	6755447	6775647	20201	+	1673.63	1285.89	1658.87	1244.11	1616.04	1588.23	1000.66	1108.27	1205.71	1704.91	1448.81	2177.97	11289.6	6174.33	11523.6	10171.8	4560.86	8745.59	689.373	673.694	876.75	798.656	901.341	940.004	820.122	739.852	719.655	787.49	712.154
ENSG00000026297	ENST00000508775; ENST00000683770; ENST00000611959; ENST00000620173; ENST00000682498; ENST00000683968; ENST00000684236; ENST00000682774; ENST00000366855; ENST00000421787; ENST00000510083; ENST00000476238; ENST00000028008; ENST00000478180; ENST00000467705; ENST00000499370; ENST00000358165; ENST00000496851; ENST00000509073; ENST00000684086; ENST00000683158; ENST00000683333	RNASET2	protein_coding	protein_coding	ribonuclease T2 [Source:HGNC Symbol;Acc:HGNC:21686]	0.5182	2074	GO:0090501; GO:0090502; GO:0090305; GO:0002376; GO:0045087; GO:0006401; GO:0016070	GO:0003723; GO:0033897; GO:0016829; GO:0016787; GO:0004519; GO:0004518; GO:0004521; GO:0004540	GO:0005783; GO:0005739; GO:0005576; GO:0005615; GO:0005788; GO:0005764; GO:0005758; GO:0043202; GO:0070062; GO:0035578	8635	TRUE	0.723907	4.02333e-17	2.6624e-15	chr6	166922113	166957191	35079	-	2433.66	3068.61	2041.07	1943.52	2037.38	1822.6	1326.12	1689.84	1494.21	2914.91	3232.74	3345.3	2772.02	2369.71	2829.55	1737	1434.43	1566.16	4595.29	4919.86	4601.2	3586.45	3561.24	3165.33	2093.85	2002.93	1956.49	5156.54	5459.43
ENSG00000140853	ENST00000539881; ENST00000262510; ENST00000688547; ENST00000543141; ENST00000538273; ENST00000535658; ENST00000544641; ENST00000538059; ENST00000539144; ENST00000538805; ENST00000545081; ENST00000538110; ENST00000536231; ENST00000543030; ENST00000538453; ENST00000540182; ENST00000538930; ENST00000538778; ENST00000541020; ENST00000537056; ENST00000534931; ENST00000399221; ENST00000535284; ENST0000…	NLRC5	protein_coding	protein_coding	NLR family CARD domain containing 5 [Source:HGNC Symbol;Acc:HGNC:29933]	0.5688	2193	GO:0002376; GO:0045087; GO:0051607; GO:0045944; GO:0060335; GO:0032088; GO:0060340; GO:0035556; GO:0043549; GO:0060339; GO:0045345; GO:0009617	GO:0000166; GO:0005524; GO:0005515; GO:0000978	GO:0005634; GO:0005737; GO:0005829; GO:0005813	84166	TRUE	-0.481071	4.47669e-17	2.94774e-15	chr16	56989485	57083531	94047	+	11950.1	10496.5	12398.5	9476.99	9739.82	9950.15	9523.48	8995.4	10699.3	15666.9	12262.7	13543.5	12577.7	10055.3	10613.1	11962.3	10630.8	13198	7296.29	7435.97	7039.29	7136.97	7008.64	6901.03	7921.3	7940.67	7773.01	6561.37	6984.97
ENSG00000100911	ENST00000559005; ENST00000560410; ENST00000216802; ENST00000615264; ENST00000471700; ENST00000559042; ENST00000559453; ENST00000558273; ENST00000558931; ENST00000560370; ENST00000559359; ENST00000559056; ENST00000559493; ENST00000560592; ENST00000560788; ENST00000559613; ENST00000630027; ENST00000561103	PSME2	protein_coding	protein_coding	proteasome activator subunit 2 [Source:HGNC Symbol;Acc:HGNC:9569]	0.514	836	GO:2000045; GO:0061136; GO:0010950	GO:0005515; GO:0042802; GO:0061133	GO:0008537; GO:0000502; GO:0016020; GO:0005737; GO:0005654; GO:0005829; GO:0070062	5721	TRUE	-0.544477	4.77654e-17	3.12969e-15	chr14	24143362	24147570	4209	-	5607.28	6358.4	4668.77	4474.86	4699.42	4847.54	4386.97	3938.7	4019.25	2928.08	4222.89	4389.71	5077.47	4626.37	5177.59	4568.35	3951.86	4534.23	3577.64	3687.51	3823.73	2755.77	3027.76	3118.7	2768.77	3254.15	3313.74	3901.76	4818.15
ENSG00000050344	ENST00000056233; ENST00000607375; ENST00000606261	NFE2L3	protein_coding	protein_coding	NFE2 like bZIP transcription factor 3 [Source:HGNC Symbol;Acc:HGNC:7783]	0.4194	2097	GO:0006355; GO:0006357; GO:0006366; GO:0140467; GO:0000122	GO:0003677; GO:0003700; GO:0005515; GO:0000981; GO:0000978; GO:0001227	GO:0005634; GO:0000785; GO:0090575	9603	TRUE	-0.845041	4.81985e-17	3.14259e-15	chr7	26152198	26187137	34940	+	372.645	325.996	520.156	714.872	769.387	748.878	548.251	486.477	503.198	319.776	333.889	238.748	535.728	537.884	446.771	479.108	604.548	512.901	197.823	160.17	239.661	394.903	345.853	397.97	376.281	339.3	327.032	155.269	147.417
ENSG00000153179	ENST00000637125; ENST00000636333; ENST00000542104; ENST00000336061; ENST00000283172; ENST00000540088	RASSF3	protein_coding	protein_coding	Ras association domain family member 3 [Source:HGNC Symbol;Acc:HGNC:14271]	0.508	1220	GO:0007165; GO:0042981	GO:0005515; GO:0042802	GO:0005737; GO:0005829; GO:0005886; GO:0005856; GO:0005874	283349	TRUE	0.447935	5.27775e-17	3.42436e-15	chr12	64507001	64697564	190564	+	1858.95	1614.31	1873.02	2055.6	1924.01	1810.49	1898.7	2049.31	2046.19	2380.02	2191.61	2117.45	2291.07	2359.39	2630.34	2119.05	2062.32	1971.56	2091.69	2288.53	2380.89	2950.12	2878.86	2922.42	2789.08	2483.64	2618.97	2215.09	2039.64
ENSG00000154134	ENST00000397801; ENST00000538940; ENST00000527196; ENST00000527245; ENST00000529658; ENST00000531545; ENST00000525448; ENST00000528144; ENST00000531888; ENST00000528068; ENST00000532472; ENST00000531119; ENST00000530647; ENST00000526551; ENST00000528820; ENST00000525482; ENST00000534598; ENST00000531075; ENST00000543966; ENST00000525304; ENST00000524971	ROBO3	protein_coding	protein_coding	roundabout guidance receptor 3 [Source:HGNC Symbol;Acc:HGNC:13433]	0.6202	1466	GO:0030154; GO:0006935; GO:0007399; GO:0007411; GO:0007156; GO:0070593; GO:0016199	GO:0005515; GO:0098632	GO:0016020; GO:0016021; GO:0005886; GO:0030424	64221	TRUE	0.748157	5.3258e-17	3.43876e-15	chr11	124865432	124881471	16040	+	193.658	191.877	199.007	192.542	185.603	177.681	117.893	132.675	156.571	277.139	239.753	257.739	300.55	258.071	282.605	129.792	145.467	137.401	376.705	319.146	311.921	365.475	337.007	300.375	240.51	205.668	163.516	309.286	358.787
ENSG00000160991	ENST00000482237; ENST00000356387; ENST00000488996; ENST00000478730; ENST00000495936; ENST00000611770; ENST00000403646; ENST00000498661; ENST00000473939	ORAI2	protein_coding	protein_coding	ORAI calcium release-activated calcium modulator 2 [Source:HGNC Symbol;Acc:HGNC:21667]	0.592	8457	GO:0070588; GO:0002115	GO:0005515; GO:0015279	GO:0016020; GO:0016021; GO:0030426	80228	TRUE	-0.559604	5.63567e-17	3.62126e-15	chr7	102433106	102456825	23720	+	1645.86	1695.67	2068.8	2215.78	2008.45	2261.98	2112.77	1886.83	1958.56	1778.56	1752.21	1620.45	1965.31	1823.12	1851.7	2031.6	1888.87	2062.14	1178.32	1392.26	1265.91	1139.76	1401.88	1329.39	1438.31	1554.16	1368.39	1120.84	1091.84
ENSG00000121281	ENST00000564965; ENST00000564044; ENST00000566433; ENST00000394697; ENST00000673801; ENST00000568933; ENST00000563677; ENST00000566761; ENST00000673973; ENST00000569265; ENST00000537579; ENST00000254235; ENST00000567277; ENST00000568731; ENST00000570187; ENST00000568930	ADCY7	protein_coding	protein_coding	adenylate cyclase 7 [Source:HGNC Symbol;Acc:HGNC:238]	0.6064	2366	GO:0035556; GO:0009190; GO:0006171; GO:0007189; GO:1900016; GO:0002819; GO:0071285; GO:0071361; GO:0060135	GO:0046872; GO:0005524; GO:0016829; GO:0004016; GO:0016849; GO:0000166	GO:0016020; GO:0016021; GO:0005886; GO:0005887	113	TRUE	0.465007	6.00332e-17	3.83895e-15	chr16	50246137	50318135	71999	+	3088.17	2777.33	2756.92	2928.61	2977.2	2832.03	2907.78	3372.61	3291.42	3586.22	2734.37	3306.65	3464.26	2814.75	3280.79	3248	3162.65	3163.98	3543.97	4349.51	3818.92	4599.29	4395.74	4156.45	4210.86	4228.75	3789.51	3822.87	3714.69
ENSG00000065911	ENST00000677997; ENST00000677170; ENST00000678684; ENST00000409804; ENST00000470592; ENST00000489041; ENST00000678955; ENST00000477455; ENST00000678340; ENST00000679055; ENST00000677377; ENST00000394053; ENST00000409601; ENST00000678228; ENST00000488086; ENST00000462026; ENST00000678623; ENST00000678731; ENST00000677299; ENST00000677558; ENST00000678633	MTHFD2	protein_coding	protein_coding	methylenetetrahydrofolate dehydrogenase (NADP+ dependent) 2, methenyltetrahydrofolate cyclohydrolase [Source:HGNC Symbol;Acc:HGNC:7434]	0.4196	2363	GO:0006730; GO:0008152; GO:0046653; GO:0035999; GO:0046655	GO:0003824; GO:0004488; GO:0016491; GO:0016787; GO:0004477; GO:0005515; GO:0000287; GO:0042301; GO:0004487	GO:0005739; GO:0005615; GO:0005759	10797	TRUE	-0.769889	6.2756e-17	3.99386e-15	chr2	74186172	74217565	31394	+	1523.89	1458.81	1890.57	2113.12	2178.63	2513.2	2323.86	1820.48	1964.82	765.659	954.014	921.107	1277.38	1419.85	1350.88	1782.19	1965.68	1810.8	848.524	1008.84	958.841	962.9	1038.1	1275.1	1363.68	1516.44	1508.01	803.458	880.921
ENSG00000175662	ENST00000379504; ENST00000581396; ENST00000478943; ENST00000318094; ENST00000577794; ENST00000395739; ENST00000535933; ENST00000540946; ENST00000486413; ENST00000542206; ENST00000468944; ENST00000577517; ENST00000537091; ENST00000579586	TOM1L2	protein_coding	protein_coding	target of myb1 like 2 membrane trafficking protein [Source:HGNC Symbol;Acc:HGNC:11984]	0.5648	1856	GO:0015031; GO:0007165; GO:0045839	GO:0035091; GO:0043130; GO:0005515; GO:0019901; GO:0030276	GO:0016020; GO:0070062; GO:0005768	146691	TRUE	0.587458	6.97974e-17	4.42083e-15	chr17	17843511	17972422	128912	-	822.558	931.977	711.792	700.061	738.094	658.402	549.21	650.995	745.747	991.304	925.181	1003.83	800.404	809.189	872.552	657.772	713.258	725.589	1164.84	1109.24	1151.34	1155.28	1241	1095.23	971.737	931.249	933.057	1098.15	1108.88
ENSG00000265972	ENST00000582401; ENST00000488537; ENST00000486597; ENST00000425134	TXNIP	protein_coding	protein_coding	thioredoxin interacting protein [Source:HGNC Symbol;Acc:HGNC:16952]	0.4584	1537	GO:0007049; GO:0043086; GO:0015031; GO:0030216; GO:0051782; GO:0071228; GO:0000122; GO:0006606; GO:0006979; GO:0009410; GO:0009612; GO:0009749; GO:0032355; GO:0032570; GO:0042127; GO:0042542; GO:0043065; GO:0048008; GO:0051592	GO:0031625; GO:0005515; GO:0004857	GO:0005737; GO:0005829; GO:0005634; GO:0005758	10628	TRUE	0.537821	7.49612e-17	4.7254e-15	chr1	145992435	145996579	4145	-	6202.93	7270.79	6206.08	5705.15	5397.58	5048.11	5620.54	6407.35	5946.06	7767.34	8463.42	7592.45	6927.8	7274.2	7707.58	6841.31	6449.82	6329.84	9543.88	10614.3	10209.1	9036.25	8745.4	8161.09	7837.91	7123.22	7067.22	10600.9	10918.6
ENSG00000145012	ENST00000448637; ENST00000416784; ENST00000430340; ENST00000414139; ENST00000454789; ENST00000617246; ENST00000426274; ENST00000420410; ENST00000443217; ENST00000618621; ENST00000640853; ENST00000457242; ENST00000494233; ENST00000474472; ENST00000484468; ENST00000462758; ENST00000471917; ENST00000487347; ENST00000415906; ENST00000483938; ENST00000494044; ENST00000459897	LPP	protein_coding	protein_coding	LIM domain containing preferred translocation partner in lipoma [Source:HGNC Symbol;Acc:HGNC:6679]	0.488	3192	GO:0007155; GO:0008150; GO:0098609	GO:0046872; GO:0005515	GO:0005829; GO:0005925; GO:0005634; GO:0005737; GO:0016020; GO:0005886; GO:0070161; GO:0001725	4026	TRUE	0.695603	7.53813e-17	4.72947e-15	chr3	188153284	188890671	737388	+	348.966	370.08	370.903	283.48	348.76	253.001	249.652	347.537	288.52	462.184	361.411	388.044	343.504	263.329	350.126	363.048	328.256	348.469	511.822	581.538	525.286	552.739	539.142	454.143	515.173	507.355	419.684	533.207	481.054
ENSG00000131634	ENST00000253934; ENST00000566264	TMEM204	protein_coding	protein_coding	transmembrane protein 204 [Source:HGNC Symbol;Acc:HGNC:14158]	0.6243	1760	GO:0030947; GO:0051145; GO:0001945		GO:0016020; GO:0016021; GO:0005886; GO:0005912; GO:0070161	79652	TRUE	0.560372	7.86442e-17	4.91102e-15	chr16	1528688	1555580	26893	+	912.54	1119.94	853.941	1019.97	1028.37	947.271	958.482	1030.45	992.815	1281.23	1206.12	1290.05	1173.5	1227.01	1317.08	1011.89	994.025	880.871	1416.32	1257.46	1204.33	1794.15	1655.85	1483.44	1384.87	1429.23	1469.79	1393.66	1448.16
ENSG00000185338	ENST00000644787; ENST00000332029	SOCS1	protein_coding	protein_coding	suppressor of cytokine signaling 1 [Source:HGNC Symbol;Acc:HGNC:19383]	0.6764	1511	GO:0016567; GO:0035556; GO:0009968; GO:0043086; GO:0043551; GO:0019221; GO:0046426; GO:0046854; GO:0042532; GO:0001932; GO:0043372; GO:0043377; GO:0030225; GO:0045591; GO:0046627; GO:0060334; GO:0001817; GO:0007259; GO:0010533; GO:0042509; GO:0045444; GO:0046425; GO:0071230	GO:0005515; GO:0046935; GO:0019901; GO:0005159; GO:0004860; GO:0019210	GO:0005634; GO:0005737; GO:0031410; GO:0005654; GO:0036464; GO:0005942; GO:0005829	8651	TRUE	-0.838766	8.87914e-17	5.51876e-15	chr16	11254417	11256204	1788	-	311.026	344.596	352.738	259.684	237.399	309.58	399.687	283.926	327.622	158.822	264.758	226.54	330.845	356.384	309.591	314.064	250.266	288.918	164.151	130.288	179.444	170.871	183.983	159.405	216.265	165.996	198.621	108.939	159.341
ENSG00000115561	ENST00000263856; ENST00000409727; ENST00000409225; ENST00000393773; ENST00000409810; ENST00000494623; ENST00000486404; ENST00000466032; ENST00000485465	CHMP3	protein_coding	protein_coding	charged multivesicular body protein 3 [Source:HGNC Symbol;Acc:HGNC:29865]	0.447	1345	GO:0007034; GO:0015031; GO:0006915; GO:0051301; GO:0007049; GO:0001778; GO:0008333; GO:0039702; GO:0043162; GO:0046761; GO:0060548; GO:0061952; GO:0090148; GO:0097352; GO:1902774; GO:0016236; GO:0036258; GO:0045324; GO:0051258; GO:0010824; GO:0006914; GO:0006997; GO:0007080; GO:0019076; GO:0031468; GO:0032509; GO:0051469; GO:0061763; GO:0071985; GO:1901673; GO:0044790; GO:0032467; GO:0051036; GO:…	GO:0005515; GO:0031210; GO:0140678; GO:1990381; GO:0005546	GO:0005737; GO:0016020; GO:0005765; GO:0031410; GO:0005886; GO:0005768; GO:0005829; GO:0005643; GO:0031902; GO:0000776; GO:0005828; GO:0030496; GO:0032585; GO:1904930; GO:0070062; GO:0005771; GO:0000421; GO:0000815; GO:0005770; GO:0005769	51652	TRUE	0.340227	8.93744e-17	5.52916e-15	chr2	86503430	86563479	60050	-	1172.76	1160.84	1114.89	1070.33	1046.71	1095.5	1018.36	1019.83	1002.78	1132.01	1218.51	1083.86	1041.12	1138.88	1046.89	987.785	1095.84	990.754	1579.45	1636.38	1582.49	1288.18	1329.46	1301.31	1212.38	1234.84	1155.7	1580.24	1789.6
ENSG00000183023	ENST00000332839; ENST00000417271; ENST00000406785; ENST00000705281; ENST00000705604; ENST00000705282; ENST00000705605; ENST00000705603; ENST00000407929; ENST00000403092; ENST00000405901; ENST00000402441; ENST00000405269; ENST00000406391; ENST00000408028; ENST00000705283; ENST00000705225; ENST00000455476; ENST00000448531	SLC8A1	protein_coding	protein_coding	solute carrier family 8 member A1 [Source:HGNC Symbol;Acc:HGNC:11068]	0.4377	4505	GO:0055085; GO:0007154; GO:0006811; GO:0006814; GO:0006816; GO:0070588; GO:0035725; GO:0098703; GO:0030501; GO:0006936; GO:0002027; GO:0010649; GO:0010881; GO:0060048; GO:0071313; GO:0070509; GO:1903779; GO:0035994; GO:0055013; GO:0055074; GO:0006874; GO:0086012; GO:0006883; GO:0055119; GO:0086064; GO:0010882; GO:0010468; GO:0099566; GO:0071901; GO:0002026; GO:0098719; GO:0098735; GO:0097553; GO:…	GO:0046872; GO:0005509; GO:0005515; GO:0015297; GO:0005516; GO:0005432; GO:0044325; GO:0030506; GO:0008092; GO:0099580; GO:1905060	GO:0016021; GO:0016020; GO:0005654; GO:0005886; GO:0030054; GO:0005887; GO:0030424; GO:0042383; GO:0043025; GO:0045202; GO:0030425; GO:0030018; GO:0098794; GO:0030315; GO:0014704; GO:0014069; GO:0071944; GO:0005739; GO:0005874; GO:0042995; GO:0043197; GO:0043198; GO:0043679; GO:0045211; GO:0099055	6546	TRUE	2.1113	1.00166e-16	6.12692e-15	chr2	40097270	40611053	513784	-	61.6185	86.1491	26.3242	27.647	31.2956	15.261	22.0451	83.1435	38.0134	19.1866	55.8933	86.8173	25.5113	9.45315	33.7327	29.868	40.6682	8.46991	285.16	398.057	461.258	117.721	121.183	83.4977	106.678	171.216	122.868	434.503	329.521
ENSG00000139132	ENST00000534526; ENST00000550091; ENST00000531134; ENST00000472289; ENST00000494275; ENST00000682739; ENST00000497153; ENST00000493087; ENST00000551984; ENST00000427716; ENST00000583694; ENST00000473513; ENST00000395740; ENST00000479023; ENST00000546442; ENST00000683182; ENST00000525053; ENST00000683515; ENST00000494977; ENST00000684033	FGD4	protein_coding	protein_coding	FYVE, RhoGEF and PH domain containing 4 [Source:HGNC Symbol;Acc:HGNC:19125]	0.4355	2604	GO:0050790; GO:0030032; GO:0030035; GO:0030036; GO:0007010; GO:0051056; GO:0046847; GO:0008360; GO:0043087	GO:0005085; GO:0046872; GO:0003779; GO:0031267	GO:0005737; GO:0005856; GO:0030027; GO:0030175; GO:0005794; GO:0042995; GO:0001726; GO:0005829	121512	TRUE	1.72122	1.00413e-16	6.12692e-15	chr12	32399558	32646050	246493	+	23.4795	52.8987	24.2296	24.6903	15.1072	15.2619	14.383	20.3479	25.3417	10.8913	39.7255	41.6496	17.5501	23.6359	14.3545	22.4428	36.0523	16.2976	89.6336	168.636	146.942	58.9794	71.0028	45.0144	46.6176	58.4817	58.2198	166.538	137.618
ENSG00000163468	ENST00000295688; ENST00000368259; ENST00000368258; ENST00000368261; ENST00000368262; ENST00000472765; ENST00000413555; ENST00000496684; ENST00000533194; ENST00000463132; ENST00000490221; ENST00000446905; ENST00000478640; ENST00000415548; ENST00000368256; ENST00000489870	CCT3	protein_coding	protein_coding	chaperonin containing TCP1 subunit 3 [Source:HGNC Symbol;Acc:HGNC:1616]	0.4827	1094	GO:0006457; GO:0050821; GO:0032212; GO:1904851; GO:1904871; GO:1904874; GO:0061077; GO:0007339; GO:0046931; GO:1901998	GO:0005524; GO:0051082; GO:0016887; GO:0005515; GO:0003723; GO:0000166; GO:0140662; GO:0044183	GO:0005737; GO:0005874; GO:0005829; GO:0070062; GO:0005832; GO:0005856; GO:0002199; GO:0044297	7203	TRUE	-0.641895	1.00419e-16	6.12692e-15	chr1	156308968	156367873	58906	-	3137.82	3133.67	3727.44	4392.56	4028.23	4414.82	4771.33	3532.7	4120.61	2036.97	2251.91	2373.91	3241.54	3210.44	3097.79	3790.4	3549.36	3801.11	2112.91	2169.47	2484.53	2105.65	2341.65	2623.13	2585.48	2900.68	3213.04	2227.61	2518.01
ENSG00000091409	ENST00000412899; ENST00000409532; ENST00000684293; ENST00000409080; ENST00000442250; ENST00000264107; ENST00000458358; ENST00000497107; ENST00000416789; ENST00000469534; ENST00000470259; ENST00000475302	ITGA6	protein_coding	protein_coding	integrin subunit alpha 6 [Source:HGNC Symbol;Acc:HGNC:6142]	0.4226	2793	GO:0007155; GO:0007229; GO:0043547; GO:0007160; GO:0033627; GO:0045944; GO:0030335; GO:0098609; GO:0042327; GO:0010976; GO:0031589; GO:0043589; GO:2001237; GO:0043065; GO:0010668; GO:0050900; GO:0035878; GO:0007044	GO:0046872; GO:0005515; GO:0045296; GO:0005178; GO:0031994; GO:0038132	GO:0016020; GO:0008305; GO:0016021; GO:0005886; GO:0005925; GO:0009986; GO:0009897	3655	TRUE	0.830618	1.08045e-16	6.56215e-15	chr2	172427354	172506459	79106	+	431.33	390.608	493.833	560.839	591.338	389.155	422.69	551.046	561.12	920.952	753.088	649.772	594.722	535.049	541.971	552.016	511.481	480.903	724.999	904.843	829.783	1126.8	1008.37	1036.67	770.02	801.793	656.836	832.693	744.672
ENSG00000113407	ENST00000502553; ENST00000514259; ENST00000502508; ENST00000508361; ENST00000455217; ENST00000265112; ENST00000507716; ENST00000509731; ENST00000505012; ENST00000513066; ENST00000626210; ENST00000627006; ENST00000506040; ENST00000504698; ENST00000509410; ENST00000503422	TARS1	protein_coding	protein_coding	threonyl-tRNA synthetase 1 [Source:HGNC Symbol;Acc:HGNC:11572]	0.4531	1277	GO:0006418; GO:0043039; GO:0006435; GO:0006412	GO:0005524; GO:0000166; GO:0004812; GO:0004829; GO:0003723; GO:0008270; GO:0042802; GO:0016874; GO:0005515; GO:0000049	GO:0005737; GO:0005829; GO:0070062	6897	TRUE	-0.879935	1.16535e-16	7.0456e-15	chr5	33440696	33468091	27396	+	1726.3	1680.88	2134.32	2231.51	2369.67	2537.68	2380.87	1871.61	2102.39	1151.19	1117.87	1115.06	1657.41	1721.41	1790.83	2057.44	2014.64	2097.71	898.619	888.108	958.645	988.207	897.803	1231.86	1363.53	1529.46	1773.73	828.936	806.458
ENSG00000101298	ENST00000649598; ENST00000381867; ENST00000381873; ENST00000614659	SNPH	protein_coding	protein_coding	syntaphilin [Source:HGNC Symbol;Acc:HGNC:15931]	0.6198	4699	GO:0030182; GO:0007269; GO:0016081	GO:0017075; GO:0005515	GO:0016020; GO:0016021; GO:0005737; GO:0098793; GO:0043005; GO:0045202; GO:0005739; GO:0005881	9751	TRUE	0.452756	1.17266e-16	7.0577e-15	chr20	1266280	1309328	43049	+	516.421	497.316	519.103	635.667	615.079	560.296	397.77	458.172	418.976	839.943	693.974	680.973	784.459	778.885	804.28	548.009	462.957	512.9	668.177	609.604	634.68	911.314	861.538	789.225	604.184	605.499	621.49	638.606	624.355
ENSG00000029153	ENST00000266503; ENST00000544915; ENST00000395901; ENST00000546179; ENST00000311001; ENST00000261178; ENST00000457040; ENST00000539558; ENST00000542388	ARNTL2	protein_coding	protein_coding	aryl hydrocarbon receptor nuclear translocator like 2 [Source:HGNC Symbol;Acc:HGNC:18984]	0.4237	2802	GO:0006355; GO:0045893; GO:0048511; GO:0045944; GO:0006357; GO:0032922; GO:0042753; GO:0007623; GO:0009649	GO:0046983; GO:0003677; GO:0003700; GO:0000981; GO:0000978; GO:0070888; GO:0005515	GO:0005634; GO:0005737; GO:0005654; GO:0005730; GO:0005667; GO:0034751; GO:0000785; GO:1990513		TRUE	-0.570561	1.19335e-16	7.1499e-15	chr12	27332836	27425289	92454	+	329.738	358.849	339.206	304.46	331.019	305.512	306.198	275.021	302.195	170.196	294.073	234.392	180.314	174.95	193.573	213.352	268.492	226.099	257.945	208.93	215.105	195.631	187.349	224.545	201.153	196.004	225.095	179.061	139.652
ENSG00000185905	ENST00000329410	C16orf54	protein_coding	protein_coding	chromosome 16 open reading frame 54 [Source:HGNC Symbol;Acc:HGNC:26649]	0.5566	2569		GO:0005515	GO:0016020; GO:0016021	283897	TRUE	0.324844	1.40103e-16	8.35654e-15	chr16	29742463	29745990	3528	-	1573.72	1723.96	1578.37	1624.26	1608.88	1627.47	1726.23	1773.43	1867.08	2175.47	2034.22	2109.39	1965.93	1864.16	2182.88	1781.83	1732.12	1971.61	2023.47	2021.25	2044.95	2237.47	2131.73	1975.75	2231.5	2118.28	2074.9	1844.45	2061.67
ENSG00000143499	ENST00000491455; ENST00000471645; ENST00000366957; ENST00000460580; ENST00000484459; ENST00000416415	SMYD2	protein_coding	protein_coding	SET and MYND domain containing 2 [Source:HGNC Symbol;Acc:HGNC:20982]	0.4596	2178	GO:0032259; GO:0000122; GO:0006325; GO:0034968; GO:0008285; GO:0018026; GO:0018027; GO:1901796; GO:0043516; GO:0007507; GO:0016571	GO:0005515; GO:0046872; GO:0016740; GO:0008168; GO:0000993; GO:0018024; GO:0016279; GO:0046975; GO:0002039; GO:0016278	GO:0005634; GO:0005737; GO:0005829; GO:0005654	56950	TRUE	0.524092	1.69216e-16	1.0048e-14	chr1	214281102	214337131	56030	+	511.532	522.768	475.932	442.352	478.035	418.586	503.203	473.209	441.655	592.651	542.752	568.382	580.373	512.361	563.71	487.921	516.173	510.077	666.073	775.751	651.541	709.117	693.476	589.906	602.244	750.637	677.159	760.067	664.461
ENSG00000139998	ENST00000267512; ENST00000642625; ENST00000533601; ENST00000554593; ENST00000426039; ENST00000646754; ENST00000642782; ENST00000646728; ENST00000585059; ENST00000555256	RAB15	protein_coding	protein_coding	RAB15, member RAS oncogene family [Source:HGNC Symbol;Acc:HGNC:20150]	0.5516	3043	GO:0015031; GO:0032482; GO:0009306; GO:0006904; GO:0072659; GO:0032869; GO:0017157; GO:1903307	GO:0005525; GO:0003924; GO:0000166; GO:0005515	GO:0005737; GO:0016020; GO:0005886; GO:0005929; GO:0010008; GO:0048471; GO:0043231; GO:0005794; GO:0070062; GO:0055037; GO:0008021; GO:0005768; GO:0032593	376267	TRUE	-0.896459	1.7526e-16	1.03606e-14	chr14	64945814	64973226	27413	-	161.382	137.055	186.372	156.085	175.891	179.862	131.312	120.292	125.803	163.332	126.495	99.026	129.946	114.824	168.664	85.7267	110.304	95.0512	67.3439	75.304	67.4423	104.421	84.9154	117.114	76.6686	80.388	63.7435	58.852	87.7999
ENSG00000177409	ENST00000318238; ENST00000411955; ENST00000437805; ENST00000414791; ENST00000439952; ENST00000446033; ENST00000446959; ENST00000699641; ENST00000477816	SAMD9L	protein_coding	protein_coding	sterile alpha motif domain containing 9 like [Source:HGNC Symbol;Acc:HGNC:1349]	0.3831	5258		GO:0005515	GO:0005769; GO:0005768; GO:0005737	219285	TRUE	-0.71998	1.92054e-16	1.12762e-14	chr7	93130056	93148385	18330	-	2240.48	1650.29	2638.69	2576.11	2664.26	2554.03	1992.68	2181.19	2246.3	2165.95	1660.62	1716	6300.39	4186.8	6706.06	7364.49	4037.88	6674.29	1044.88	1030.35	1257.59	1633.72	1458.6	1701.4	1598.23	1463.69	1466.1	1133.21	969.698
ENSG00000171246	ENST00000306773; ENST00000535681; ENST00000695485; ENST00000571100; ENST00000575212	NPTX1	protein_coding	protein_coding	neuronal pentraxin 1 [Source:HGNC Symbol;Acc:HGNC:7952]	0.5799	3770	GO:0007417; GO:0007268; GO:0098962; GO:0006839; GO:0035865; GO:0043653; GO:0060385; GO:0071333; GO:0099151; GO:0099645	GO:0046872	GO:0031410; GO:0005886; GO:0043005; GO:0030133; GO:0098978; GO:0005737; GO:0005739; GO:0043083	4884	TRUE	-1.53889	1.92444e-16	1.12762e-14	chr17	80466834	80477843	11010	-	73.3554	85.1702	167.419	178.718	160.784	189.672	208.949	156.557	160.191	88.4712	58.8351	55.6174	173.793	195.68	169.413	151.423	234.624	179.75	22.0972	16.7342	20.4735	84.4865	76.0701	87.8353	66.9161	76.2121	69.2864	11.2695	22.7629
ENSG00000154102	ENST00000602758; ENST00000602719; ENST00000602583; ENST00000602675; ENST00000284245; ENST00000602914; ENST00000602766	C16orf74	protein_coding	protein_coding	chromosome 16 open reading frame 74 [Source:HGNC Symbol;Acc:HGNC:23362]	0.5998	895		GO:0005515		404550	TRUE	1.19536	2.15161e-16	1.2552e-14	chr16	85690084	85751129	61046	-	98.7852	139.014	96.8712	66.1552	61.5079	47.9631	60.3843	83.1433	66.1648	149.229	120.612	162.839	65.3717	74.6799	103.447	52.9444	60.2202	47.0551	228.338	277.31	177.036	217.387	159.216	175.671	105.708	147.204	145.04	216.625	260.148
ENSG00000104824	ENST00000221419; ENST00000647557; ENST00000595443; ENST00000595804; ENST00000601449; ENST00000388749; ENST00000595164; ENST00000597731; ENST00000600873; ENST00000601664; ENST00000598985; ENST00000601047; ENST00000600233; ENST00000601813; ENST00000600741	HNRNPL	protein_coding	protein_coding	heterogeneous nuclear ribonucleoprotein L [Source:HGNC Symbol;Acc:HGNC:5045]	0.5162	1477	GO:0006397; GO:0043484; GO:0000381; GO:0045892; GO:0006396; GO:0007623; GO:0034198; GO:0045727; GO:0048025; GO:1901652; GO:1902416	GO:0003723; GO:0003676; GO:0005515; GO:0000976; GO:0003729; GO:0003730; GO:0097157; GO:1990715	GO:0005634; GO:0005737; GO:0016020; GO:0005654; GO:1990904; GO:0000785; GO:0070062; GO:0005829; GO:0035770; GO:0048471	3191	TRUE	-0.401814	2.44254e-16	1.4187e-14	chr19	38836370	38852347	15978	-	7875.43	7851.32	8166.66	8382.92	7939.91	9079.19	8589.92	7289.97	8061.11	6379.52	6698.37	7038.98	6943.74	7011.41	7080.12	7329.23	6997.27	7808.32	5664.25	5689.63	5724.16	5879.11	6135.14	6097.51	6373.51	6964.53	6863.83	5368.09	6057.11
ENSG00000148158	ENST00000374232; ENST00000416585; ENST00000604751	SNX30	protein_coding	protein_coding	sorting nexin family member 30 [Source:HGNC Symbol;Acc:HGNC:23685]	0.4804	4054	GO:0015031; GO:0051641; GO:0000422; GO:0032456; GO:0061709; GO:2000786	GO:0035091; GO:0005515	GO:0016020; GO:0005769; GO:0031410; GO:0005768; GO:0031901; GO:0000407	401548	TRUE	0.664108	2.52882e-16	1.46243e-14	chr9	112750760	112881671	130912	+	316.98	328.312	305.473	344.6	398.709	393.261	442.973	520.973	450.706	557.763	485.389	450.102	526.364	484.948	574.448	569.515	480.883	543.307	522.967	650.328	575.669	637.923	629.78	547.03	690.81	685.908	542.524	661.145	623.68
ENSG00000144381	ENST00000388968; ENST00000677454; ENST00000677913; ENST00000678761; ENST00000677792; ENST00000461097; ENST00000440114; ENST00000439605; ENST00000418022; ENST00000428204; ENST00000678969; ENST00000476746; ENST00000678170; ENST00000676933; ENST00000678621; ENST00000678545; ENST00000677403; ENST00000679291; ENST00000452200; ENST00000345042; ENST00000426480; ENST00000491249; ENST00000486181; ENST0000…	HSPD1	protein_coding	protein_coding	heat shock protein family D (Hsp60) member 1 [Source:HGNC Symbol;Acc:HGNC:5261]	0.4178	2334	GO:0006457; GO:0042026; GO:0043066; GO:0009409; GO:0032727; GO:0032729; GO:0042110; GO:0050870; GO:0098761; GO:0050821; GO:0032755; GO:0032733; GO:0032735; GO:0043065; GO:0002755; GO:0006919; GO:0043032; GO:0051702; GO:0051131; GO:0002842; GO:0006458; GO:0006986; GO:0008637; GO:0034514; GO:0042100; GO:0042113; GO:0045041; GO:0048291; GO:0051604	GO:0005524; GO:0140662; GO:0005515; GO:0003723; GO:0000166; GO:0016853; GO:0001530; GO:0051082; GO:0051087; GO:0002039; GO:0031625; GO:0003725; GO:0019899; GO:0003688; GO:0003697; GO:0008035; GO:0016887; GO:0034185; GO:0034186	GO:0005615; GO:0005737; GO:0016020; GO:0032991; GO:0005739; GO:0005759; GO:0005829; GO:0030141; GO:0043231; GO:0097524; GO:0009986; GO:0070062; GO:0097225; GO:0005743; GO:0005886; GO:0005769; GO:0005905; GO:0030135; GO:0046696	3329	TRUE	-0.947742	2.54434e-16	1.46503e-14	chr2	197486584	197516737	30154	-	4126.15	2942.73	5689.68	7185.25	7019.44	7514.94	7302.34	5384.19	6394.96	2679.84	2393.12	2236.35	5137.73	5385.59	4750.31	6014.26	6418.54	6197.4	1901.02	2102.18	1981.82	2791.02	3018.16	3959.22	3682.33	4270.11	4530.93	1884.31	1901.51
ENSG00000096384	ENST00000620073; ENST00000353801; ENST00000371646; ENST00000371554	HSP90AB1	protein_coding	protein_coding	heat shock protein 90 alpha family class B member 1 [Source:HGNC Symbol;Acc:HGNC:5258]	0.477	2614	GO:0006457; GO:0007004; GO:0006986; GO:0051726; GO:0032435; GO:0030511; GO:0051973; GO:2000010; GO:0033138; GO:0051897; GO:1902949; GO:0050821; GO:0051248; GO:0045429; GO:0021955; GO:0030010; GO:0031396; GO:0032880; GO:0034605; GO:0048675; GO:1905323; GO:0019062; GO:0032516; GO:0045597; GO:0051131; GO:0097435; GO:1901389; GO:1901799; GO:1904031; GO:0001890; GO:0009410; GO:0009651; GO:0010033; GO:…	GO:0005524; GO:0051082; GO:0016887; GO:0140662; GO:0070182; GO:0003723; GO:0000166; GO:0005515; GO:0046983; GO:0019899; GO:0042802; GO:0045296; GO:0030911; GO:0048156; GO:1990226; GO:0042277; GO:0042826; GO:0019900; GO:0003725; GO:0031072; GO:0097718; GO:0030235; GO:0023026; GO:0042803; GO:0031625; GO:0043008; GO:0002134; GO:0002135; GO:0005525; GO:0017098; GO:0019887; GO:0019901; GO:0032564; GO:…	GO:0005634; GO:0005737; GO:0016020; GO:0032991; GO:0005829; GO:0005886; GO:0005739; GO:0005576; GO:0042470; GO:0008180; GO:0009986; GO:0120293; GO:0005654; GO:0070062; GO:0034774; GO:1904813; GO:0043025; GO:0048471; GO:0044295; GO:0044294; GO:0034751; GO:1990565; GO:0005765; GO:0016234; GO:0016323; GO:0016324; GO:0031526; GO:1990913; GO:1990917	3326	TRUE	-0.709157	2.91419e-16	1.67076e-14	chr6	44246166	44253888	7723	+	18039.5	16313.5	21848.7	25461.9	23760.4	27480.7	28293.5	20571.8	25481.2	12928.5	13432	13516.4	20170.4	19872.4	19926.3	23000.4	21921.7	24446.1	12137.7	11730.7	13350	11535.7	12490.5	14874.5	14773.9	17374.3	18057	11637.7	13669.7
ENSG00000112079	ENST00000229812	STK38	protein_coding	protein_coding	serine/threonine kinase 38 [Source:HGNC Symbol;Acc:HGNC:17847]	0.4558	3585	GO:0006468; GO:0016310; GO:0035556; GO:0018105; GO:0036211; GO:0043407	GO:0005524; GO:0004672; GO:0004674; GO:0046872; GO:0000166; GO:0016301; GO:0016740; GO:0106310; GO:0005515; GO:0000287; GO:0045296; GO:0031435	GO:0005737; GO:0005634; GO:0005829	11329	TRUE	0.629543	3.48308e-16	1.98834e-14	chr6	36493892	36547479	53588	-	4363.18	4489.54	3970.67	3474.63	3669.97	2968.26	3317.31	4014.76	3803.85	5330.66	5245.15	5185.98	4589.57	4614.08	4525.43	3935.42	4051.18	3627	5995.71	5284.43	5697.67	6344.08	6637.55	6067.14	5922.56	5191.82	5307.34	5751.21	5712.41
ENSG00000154153	ENST00000510362; ENST00000399793; ENST00000306320; ENST00000683169; ENST00000682142; ENST00000684695; ENST00000682982; ENST00000682564; ENST00000682229; ENST00000683045; ENST00000683527; ENST00000683414; ENST00000683130; ENST00000684456; ENST00000682628; ENST00000509977; ENST00000684521; ENST00000683539; ENST00000682033; ENST00000506441; ENST00000682828; ENST00000683973; ENST00000682808; ENST0000…	RETREG1	protein_coding	protein_coding	reticulophagy regulator 1 [Source:HGNC Symbol;Acc:HGNC:25964]	0.414	2616	GO:0061709; GO:0006914; GO:0019233; GO:0043524; GO:0000423; GO:0007029; GO:0030574; GO:0050872	GO:0005515; GO:0043621; GO:0140506	GO:0016020; GO:0016021; GO:0030176; GO:0005794; GO:0005783; GO:0005789; GO:0005730; GO:0016604; GO:0005801	54463	TRUE	0.504745	3.53073e-16	2.00693e-14	chr5	16473038	16617101	144064	-	463.281	377.128	505.992	675.818	729.647	645.627	519.695	511.243	514.962	768.873	604.531	601.059	794.705	805.409	881.548	496.734	586.561	525.134	564.372	549.852	626.147	1059.92	1033.82	975.948	804.932	730.801	706.722	551.089	547.394
ENSG00000166562	ENST00000509791; ENST00000299714; ENST00000585864; ENST00000587834; ENST00000593132; ENST00000592774; ENST00000588875; ENST00000591406	SEC11C	protein_coding	protein_coding	SEC11 homolog C, signal peptidase complex subunit [Source:HGNC Symbol;Acc:HGNC:23400]	0.4512	951	GO:0006508; GO:0006465	GO:0004252; GO:0008233; GO:0016787; GO:0008236; GO:0005515	GO:0016021; GO:0016020; GO:0005783; GO:0005789; GO:0005787	90701	TRUE	-0.481668	3.73868e-16	2.11609e-14	chr18	59139866	59158832	18967	+	1393.75	1302.03	1402.24	1223.44	1457.85	1305.9	1146.34	1037.52	1001.87	900.701	897.234	972.625	864.182	1046.46	937.005	950.205	1026.95	1042.74	1009.11	840.296	977.915	861.952	851.808	918.475	836.935	835.2	876.551	906.57	908.178
ENSG00000134333	ENST00000543445; ENST00000469976; ENST00000545467; ENST00000430553; ENST00000396222; ENST00000535451; ENST00000494573; ENST00000539814; ENST00000543695; ENST00000536528; ENST00000541097; ENST00000545215; ENST00000422447; ENST00000227157; ENST00000478970; ENST00000495052; ENST00000540430; ENST00000379412; ENST00000542179; ENST00000486690; ENST00000625635; ENST00000537296; ENST00000460405; ENST0000…	LDHA	protein_coding	protein_coding	lactate dehydrogenase A [Source:HGNC Symbol;Acc:HGNC:6535]	0.4579	1104	GO:0019752; GO:0006096; GO:0006089; GO:0006090; GO:0021762	GO:0016491; GO:0016616; GO:0004459; GO:0042802; GO:0003824; GO:0005515; GO:0045296	GO:0016020; GO:0016021; GO:0005634; GO:0005737; GO:0005829; GO:0070062; GO:1990204	3939	TRUE	-0.965735	3.89044e-16	2.19266e-14	chr11	18394560	18408425	13866	+	8081.75	6937.92	9921.46	12404.8	11649.9	12724.8	12718.9	9738.94	11171.7	4111.44	4590.56	4077.69	7355.89	7862.61	7281.89	9281.09	9539.03	9675.41	3353.51	3511.84	3993.55	4499.65	4830.7	6251.16	6638.55	8258.79	9406.38	3573.89	3411.23
ENSG00000173264	ENST00000546139; ENST00000538244; ENST00000411458; ENST00000539851; ENST00000536667; ENST00000539833; ENST00000546201; ENST00000377702; ENST00000535675; ENST00000543383; ENST00000538032; ENST00000438980; ENST00000540370; ENST00000536017; ENST00000313074; ENST00000542190; ENST00000541952; ENST00000545366; ENST00000536282	GPR137	protein_coding	protein_coding	G protein-coupled receptor 137 [Source:HGNC Symbol;Acc:HGNC:24300]	0.6353	945	GO:0006914; GO:1904263; GO:0010506; GO:0045671; GO:0045779		GO:0016020; GO:0016021; GO:0005765; GO:0005764	56834	TRUE	-0.587207	4.00195e-16	2.24599e-14	chr11	64270062	64289500	19439	+	834.295	898.693	860.259	816.804	881.612	880.775	756.243	658.955	702.304	812.23	879.585	884.451	744.599	779.886	625.179	625.725	696.052	665.358	554.535	500.831	718.983	477.491	510.377	497.734	512.053	523.044	536.739	532.172	634.11
ENSG00000174996	ENST00000531240; ENST00000417856; ENST00000526758; ENST00000440228; ENST00000421552; ENST00000394067; ENST00000316924; ENST00000394078; ENST00000461611; ENST00000475757; ENST00000394066; ENST00000394065; ENST00000483152; ENST00000534023	KLC2	protein_coding	protein_coding	kinesin light chain 2 [Source:HGNC Symbol;Acc:HGNC:20716]	0.6374	1722	GO:0007018; GO:0032418	GO:0005515; GO:0045296; GO:0019894	GO:0005829; GO:0005886; GO:0005737; GO:0016020; GO:0005765; GO:0005654; GO:0005739; GO:0005856; GO:0005871; GO:0005874; GO:0005764; GO:0032991; GO:0016938	64837	TRUE	-0.733864	4.12512e-16	2.30539e-14	chr11	66257294	66267860	10567	+	779.523	760.657	924.488	904.452	847.082	1010.49	867.426	712.91	885.121	707.77	585.409	699.965	912.014	812.025	820.079	922.964	871.239	953.337	373.547	386.082	455.236	505.019	562.564	598.582	554.724	542.88	677.159	393.181	458.51
ENSG00000197785	ENST00000378756; ENST00000672388; ENST00000378755; ENST00000339113; ENST00000536055; ENST00000439513; ENST00000429957; ENST00000400830	ATAD3A	protein_coding	protein_coding	ATPase family AAA domain containing 3A [Source:HGNC Symbol;Acc:HGNC:25567]	0.6475	1754	GO:0043066; GO:0007005; GO:0001558; GO:0140374	GO:0005524; GO:0016887; GO:0000166; GO:0005515; GO:0042802	GO:0016020; GO:0016021; GO:0005739; GO:0005743; GO:0042645	55210	TRUE	-0.587966	4.35016e-16	2.42098e-14	chr1	1512162	1534685	22524	+	790.127	814.112	871.163	922.517	866.22	988.124	1026.54	796.014	973.525	518.075	468.796	523.016	685.88	763.749	768.873	863.656	859.747	881.184	558.793	507.184	546.235	529.886	596.302	545.958	606.957	664.57	801.439	497.487	660.657
ENSG00000103479	ENST00000567964; ENST00000680543; ENST00000262133; ENST00000544405; ENST00000379935; ENST00000561512; ENST00000562850; ENST00000562837; ENST00000564605	RBL2	protein_coding	protein_coding	RB transcriptional corepressor like 2 [Source:HGNC Symbol;Acc:HGNC:9894]	0.4115	2385	GO:0006357; GO:0051726; GO:0051302; GO:0006325; GO:0007049; GO:0030154; GO:2000134; GO:0010629; GO:0043550	GO:0003677; GO:0005515; GO:0000977; GO:1990841	GO:0005667; GO:0005634; GO:0005654; GO:0005730; GO:0005829; GO:0005694; GO:0043229; GO:0070062; GO:0000785	5934	TRUE	0.403457	4.73632e-16	2.62491e-14	chr16	53433977	53491648	57672	+	5839.06	5251.44	6030.24	5922.34	5749.27	5181.11	6096.17	6698.26	6784.96	9272.64	7726.5	7201.75	6295.48	6247.58	6481.17	6183.51	6863.72	6440.88	7282.6	7189.83	7535.48	8317.52	8052.19	7435.17	9019.12	8088.88	7652.14	7504.25	6728.7
ENSG00000162777	ENST00000357640; ENST00000468692; ENST00000369752; ENST00000473682; ENST00000463713; ENST00000477586; ENST00000473822; ENST00000488786	DENND2D	protein_coding	protein_coding	DENN domain containing 2D [Source:HGNC Symbol;Acc:HGNC:26192]	0.5314	1545	GO:0050790	GO:0005085; GO:0005515	GO:0005737; GO:0005654; GO:0005829	79961	TRUE	0.379085	5.39521e-16	2.97767e-14	chr1	111185969	111204535	18567	-	2496.04	2366.16	2272.26	2697.56	2609.23	2612.9	2043.48	2173.23	2233.62	3612.4	3138.85	3057.6	3750.1	3413.53	4066.67	2750.46	2368.14	2458.15	2875.79	3157.99	2731.41	3795.24	3669.05	3237.98	2884.18	2931.55	2662.45	3104.13	2862.71
ENSG00000204248	ENST00000374708; ENST00000341947; ENST00000477772; ENST00000683572; ENST00000361917; ENST00000682718; ENST00000395194	COL11A2	protein_coding	protein_coding	collagen type XI alpha 2 chain [Source:HGNC Symbol;Acc:HGNC:2187]	0.6181	2829	GO:0001649; GO:0001894; GO:0002062; GO:0007605; GO:0030199; GO:0048705; GO:0051216; GO:0030198; GO:0001501; GO:0060023; GO:0060021	GO:0005201; GO:0046872; GO:0005515; GO:0030020; GO:0030674	GO:0005840; GO:0005581; GO:0005788; GO:0005576; GO:0005615; GO:0031012; GO:0062023; GO:0005592	1302	TRUE	0.975013	5.44607e-16	2.99331e-14	chr6	33162681	33192499	29819	-	83.136	77.3384	56.8592	49.3696	49.638	39.2425	53.675	58.3772	50.6818	96.9986	114.728	149.217	78.1271	63.3362	59.2196	57.6853	75.8618	45.1729	159.942	158.974	132.476	103.472	117.643	88.9197	94.0705	85.6081	84.0676	136.486	164.76
ENSG00000183207	ENST00000601968; ENST00000596837; ENST00000595090; ENST00000595811; ENST00000594017; ENST00000598768; ENST00000596247; ENST00000221413; ENST00000593570; ENST00000639391; ENST00000640699; ENST00000594338; ENST00000627972; ENST00000595002	RUVBL2	protein_coding	protein_coding	RuvB like AAA ATPase 2 [Source:HGNC Symbol;Acc:HGNC:10475]	0.5867	963	GO:0006281; GO:0006974; GO:0006310; GO:0042981; GO:0006325; GO:0045892; GO:0032508; GO:0006338; GO:0045944; GO:0051276; GO:0006357; GO:0090090; GO:0016573; GO:0043968; GO:0050821; GO:0043967; GO:0045893; GO:0034644; GO:0006355; GO:0006457; GO:0006275; GO:1904874; GO:0071392; GO:0071169; GO:0051726; GO:1905168; GO:2000779; GO:0033044; GO:0060382; GO:0000492; GO:0035066; GO:0000723; GO:0006282; GO:…	GO:0005524; GO:0000166; GO:0008094; GO:0016787; GO:0004386; GO:0016887; GO:0042802; GO:0031490; GO:0005515; GO:0000978; GO:0003678; GO:0008013; GO:0051082; GO:0003714; GO:0000979; GO:0017025; GO:0001094; GO:0042803; GO:0043531; GO:0051117; GO:0140585	GO:0005634; GO:0005654; GO:0005829; GO:0031011; GO:0035267; GO:0120293; GO:0097255; GO:0005737; GO:0016020; GO:0005813; GO:0000812; GO:0016363; GO:0070062; GO:1990062; GO:0071339; GO:0101031; GO:0000786; GO:0000791; GO:1990904	10856	TRUE	-0.584242	6.46886e-16	3.54083e-14	chr19	48993562	49015970	22409	+	1093.48	1167.82	1208.79	1451.65	1201.02	1493.4	1431.01	1114.69	1275.46	624.628	683.957	761.008	966.362	954.768	1015.73	1047.15	983.075	1075.38	705.006	695.666	737.048	826.828	836.771	939.349	847.604	1049.94	1003.43	637.355	649.285
ENSG00000123933	ENST00000337190; ENST00000513372; ENST00000513380; ENST00000515378; ENST00000510822	MXD4	protein_coding	protein_coding	MAX dimerization protein 4 [Source:HGNC Symbol;Acc:HGNC:13906]	0.6176	1961	GO:0006357; GO:0000122	GO:0046983; GO:0003677; GO:0005515; GO:0000981; GO:0000978	GO:0005634; GO:0000785; GO:0005654	10608	TRUE	0.440672	7.02226e-16	3.82799e-14	chr4	2247432	2262109	14678	-	1528.72	1794.45	1395.16	1540.33	1347.78	1538.09	1456.9	1647.83	1583.81	1627.66	1482.64	1828.58	1395.93	1473.74	1502.98	1513.43	1476.57	1634.69	2081.35	2241.19	2114.8	1873.89	1979.59	1790.32	2205.33	2272.79	2209.77	2057.32	2191.74
ENSG00000116649	ENST00000475189; ENST00000376957; ENST00000490101; ENST00000465788; ENST00000459997; ENST00000487300	SRM	protein_coding	protein_coding	spermidine synthase [Source:HGNC Symbol;Acc:HGNC:11296]	0.633	668	GO:0006596; GO:0006595; GO:0008295; GO:1990830	GO:0003824; GO:0016740; GO:0042803; GO:0005515; GO:0042802; GO:0004766	GO:0005829	6723	TRUE	-0.631097	7.22932e-16	3.92478e-14	chr1	11054584	11060020	5437	-	1454.39	1384.26	1564.68	1651.9	1469.71	1813.87	2021.44	1541.69	1813.68	780.252	920.768	847.826	1324.97	1371.65	1332.07	1639.22	1587.62	1671.4	873.365	878.546	1089.99	811.64	1005.72	991.129	1202.55	1315.44	1383.88	931.614	1070.94
ENSG00000147162	ENST00000699779; ENST00000699780; ENST00000699781; ENST00000699782; ENST00000488174; ENST00000373719; ENST00000699749; ENST00000699783; ENST00000699750; ENST00000699784; ENST00000699785; ENST00000373701; ENST00000472270; ENST00000498566; ENST00000444774; ENST00000455587; ENST00000699751; ENST00000459760; ENST00000462638; ENST00000466181; ENST00000474633	OGT	protein_coding	protein_coding	O-linked N-acetylglucosamine (GlcNAc) transferase [Source:HGNC Symbol;Acc:HGNC:8127]	0.4389	3521	GO:0006915; GO:0006325; GO:0006486; GO:0048511; GO:0032922; GO:0048015; GO:0006493; GO:0045944; GO:0006357; GO:0043981; GO:0043982; GO:0016485; GO:0032435; GO:0007165; GO:0000122; GO:0045893; GO:0120162; GO:1902459; GO:0031397; GO:0046626; GO:0032868; GO:0000423; GO:0006110; GO:0006111; GO:0007584; GO:0030097; GO:0030336; GO:0030512; GO:0035020; GO:0043984; GO:0045862; GO:0051571; GO:0060544; GO:…	GO:0005515; GO:0016740; GO:0016757; GO:0008289; GO:0005547; GO:0008375; GO:0016262; GO:0031490; GO:0097363	GO:0005634; GO:0005737; GO:0016020; GO:0032991; GO:0005654; GO:0005829; GO:0005886; GO:0042995; GO:0005739; GO:0000123; GO:0031966; GO:0016580; GO:0044545; GO:0017122	8473	TRUE	0.548804	7.57887e-16	4.09783e-14	chrX	71533087	71575892	42806	+	6303.67	5386.28	6445.1	6701.44	6964.41	6320.22	6254.09	7127.33	6988.65	10063.3	7944.2	7992.61	8794.09	7143.74	7661.07	7961.37	7848.96	8192.29	8340.11	8613.34	7536.68	12423.3	10797.5	9363.68	10635.8	9373.03	8726.39	8547.31	7212.6
ENSG00000135446	ENST00000257904; ENST00000312990; ENST00000552713; ENST00000549606; ENST00000553237; ENST00000546489; ENST00000551888; ENST00000547281; ENST00000550419; ENST00000551800; ENST00000552254; ENST00000551706; ENST00000552388; ENST00000552862; ENST00000547853	CDK4	protein_coding	protein_coding	cyclin dependent kinase 4 [Source:HGNC Symbol;Acc:HGNC:1773]	0.5626	850	GO:0006468; GO:0016310; GO:0050790; GO:0051301; GO:0007049; GO:0007165; GO:0032869; GO:0040014; GO:0046626; GO:0046890; GO:0050994; GO:0051726; GO:0060612; GO:0061469; GO:0071222; GO:0071353; GO:1904628; GO:1904637; GO:0008284; GO:0010971; GO:0060260; GO:0009410; GO:0048146; GO:0010468; GO:0000082	GO:0005524; GO:0004672; GO:0005515; GO:0000166; GO:0004674; GO:0016301; GO:0016740; GO:0106310; GO:0004693; GO:0030332; GO:0008353; GO:0016538	GO:0005634; GO:0005737; GO:0016020; GO:0005654; GO:0005730; GO:0005829; GO:0031965; GO:0000785; GO:0000307; GO:0005667; GO:0005923; GO:0032991; GO:0097128; GO:0097129; GO:0016592; GO:0097130	1019	TRUE	-0.549668	7.71183e-16	4.15284e-14	chr12	57747727	57756013	8287	-	1271.47	1291.26	1304.65	1472.84	1397.17	1585.57	1725.27	1330.94	1452.4	781.721	1074.58	1050.51	1195.38	1246.87	1130.01	1350	1300.22	1519.96	969.119	989.58	922.515	802.518	861.501	938.848	1005.4	1077.99	1191.73	1060.59	1064.93
ENSG00000154016	ENST00000284154; ENST00000573099; ENST00000395635; ENST00000583020; ENST00000571380	GRAP	protein_coding	protein_coding	GRB2 related adaptor protein [Source:HGNC Symbol;Acc:HGNC:4562]	0.618	1011	GO:0007605; GO:0007165; GO:0007267; GO:0007265; GO:0043408	GO:0005515; GO:0005154; GO:0001784	GO:0005737; GO:0016020; GO:0045202; GO:0005886; GO:0098793; GO:0005654; GO:0005829; GO:0008180	10750	TRUE	0.476553	7.8135e-16	4.19062e-14	chr17	19020656	19047011	26356	-	1769.03	1858.93	1603.31	1717.57	1718.76	1777.54	1693.54	1825.9	1851.82	2499.3	2313.19	2446.49	2402.23	2372.02	2668.57	1915.75	1975	1818.89	2415.66	2150.44	1929.89	2644.54	2808.47	2517.78	2508.08	2440.47	2605.97	2114.93	2554.54
ENSG00000128342	ENST00000249075; ENST00000403987	LIF	protein_coding	protein_coding	LIF interleukin 6 family cytokine [Source:HGNC Symbol;Acc:HGNC:6596]	0.5895	2232	GO:0006955; GO:0010646; GO:0023051; GO:0008284; GO:0045595; GO:0045944; GO:0042531; GO:1900182; GO:0033141; GO:0033138; GO:0043410; GO:0050731; GO:0046888; GO:0045651; GO:0001974; GO:0007260; GO:0007566; GO:0008283; GO:0008285; GO:0010628; GO:0030225; GO:0030324; GO:0033630; GO:0035019; GO:0045835; GO:0046697; GO:0048144; GO:0048146; GO:0048286; GO:0048644; GO:0048666; GO:0048711; GO:0048861; GO:…	GO:0005125; GO:0005515; GO:0008083; GO:0005102; GO:0005146	GO:0005576; GO:0005615; GO:0005829	3976	TRUE	-1.46575	7.90618e-16	4.2233e-14	chr22	30240453	30246759	6307	-	838.207	737.163	1168.77	1419.87	1094.19	1318.98	1377.34	1254.23	1143.96	193.997	223.573	227.896	1092.19	1108.85	832.074	697.03	835.261	751.939	204.136	131.483	197.51	473.694	536.913	678.825	851.483	681.733	472.071	76.3824	106.227
ENSG00000119514	ENST00000375011; ENST00000610463; ENST00000615204; ENST00000470473	GALNT12	protein_coding	protein_coding	polypeptide N-acetylgalactosaminyltransferase 12 [Source:HGNC Symbol;Acc:HGNC:19877]	0.4718	1180	GO:0006486; GO:0006493; GO:0016266	GO:0046872; GO:0016740; GO:0030246; GO:0016757; GO:0004653	GO:0016020; GO:0016021; GO:0005794; GO:0000139	79695	TRUE	0.923409	8.54818e-16	4.54798e-14	chr9	98807670	98850081	42412	+	106.609	149.782	125.301	142.185	124.095	94.8361	122.686	143.29	122.179	225.975	186.801	225.183	149.079	164.485	144.676	127.389	110.273	111.05	343.033	231.889	236.048	259.155	238.824	224.468	233.721	200.448	184.764	296.764	291.583
ENSG00000213420	ENST00000292377; ENST00000486702; ENST00000490629; ENST00000480087; ENST00000471717	GPC2	protein_coding	protein_coding	glypican 2 [Source:HGNC Symbol;Acc:HGNC:4450]	0.6269	1405	GO:0009966; GO:0016477; GO:0007224; GO:0010976; GO:1905475; GO:0030182	GO:0005515	GO:0046658; GO:0062023; GO:0016020; GO:0005886; GO:0005576; GO:0005615; GO:0031225; GO:0043202; GO:0045202; GO:0005783; GO:0009986; GO:0005796	221914	TRUE	0.790556	9.30515e-16	4.93099e-14	chr7	100169606	100177381	7776	-	367.142	261.385	262.184	422.604	428.397	417.496	251.241	295.424	333.957	755.736	463.326	647.06	797.215	694.652	736.123	307.811	376.942	296.447	535.594	488.285	398.632	1004.51	844.188	813.945	442.41	418.645	474.476	475.824	506.204
ENSG00000198734	ENST00000367797; ENST00000495481; ENST00000367796	F5	protein_coding	protein_coding	coagulation factor V [Source:HGNC Symbol;Acc:HGNC:3542]	0.415	5589	GO:0007596; GO:0007599; GO:0050878; GO:0008015; GO:0032571	GO:0005507; GO:0046872; GO:0005515	GO:0016020; GO:0005576; GO:0005886; GO:0005788; GO:0031093; GO:1903561; GO:0033116; GO:0030134; GO:0031091; GO:0005615; GO:0005783; GO:0005794	2153	TRUE	-0.899278	9.49286e-16	5.0105e-14	chr1	169511951	169586588	74638	-	777.33	576.612	1037.36	1140.44	995.033	1119.98	1341.48	964.993	1161.16	677.924	542.753	413.739	637.07	618.824	610.994	988.727	896.299	1140.96	361.973	384.971	276.996	648.049	574.064	628.945	788.53	667.117	696.894	192.834	200.984
ENSG00000180549	ENST00000314412	FUT7	protein_coding	protein_coding	fucosyltransferase 7 [Source:HGNC Symbol;Acc:HGNC:4018]	0.6576	1662	GO:0006486; GO:0006954; GO:0036065; GO:0007566; GO:0045785; GO:0046626; GO:0009312; GO:0022409; GO:1904996; GO:0002523; GO:0022407; GO:1903238; GO:0042355; GO:0006672; GO:0097022; GO:1902624; GO:1903037; GO:0001807; GO:0002361; GO:0002522; GO:0060353; GO:0072678; GO:0097021; GO:1903236; GO:1904994; GO:2000389	GO:0008417; GO:0016740; GO:0016757; GO:0005515; GO:0017083; GO:0046920	GO:0016020; GO:0016021; GO:0005794; GO:0005802; GO:0032580; GO:0000139	2529	TRUE	-0.766412	9.572e-16	5.0323e-14	chr9	137030174	137032088	1915	-	339.391	304.459	327.467	281.407	291.353	304.129	437.068	336.996	422.65	105.526	144.146	108.522	150.674	140.852	150.673	308.456	316.743	339.737	155.733	123.116	171.015	218.336	194.598	199.527	250.208	259.956	223.564	103.93	126.822
ENSG00000134243	ENST00000538502; ENST00000256637; ENST00000485149; ENST00000466471; ENST00000493736; ENST00000482236; ENST00000633956; ENST00000483508; ENST00000495777; ENST00000471996	SORT1	protein_coding	protein_coding	sortilin 1 [Source:HGNC Symbol;Acc:HGNC:11186]	0.478	1832	GO:0030154; GO:0006897; GO:0001503; GO:0090160; GO:0016050; GO:0006892; GO:0007186; GO:0008625; GO:0007218; GO:0051005; GO:0010468; GO:0046323; GO:0032868; GO:0008333; GO:0006895; GO:0014902; GO:0032509; GO:0038180; GO:0048011; GO:0048227; GO:0006622; GO:0045599	GO:0005515; GO:0019899; GO:1905394; GO:0048406; GO:0010465; GO:0030379	GO:0005634; GO:0016020; GO:0016021; GO:0005765; GO:0005794; GO:0005783; GO:0005789; GO:0005829; GO:0005886; GO:0005768; GO:0031965; GO:0010008; GO:0005764; GO:0032580; GO:0009986; GO:0048471; GO:0031410; GO:0005769; GO:0005905; GO:0030136; GO:0030140; GO:0030659	6272	TRUE	1.17198	1.00704e-15	5.27347e-14	chr1	109309568	109397918	88351	-	103.676	121.392	66.3357	146.134	159.704	113.367	104.177	123.354	96.8384	63.9551	89.7235	100.383	83.9455	107.772	88.0273	65.8136	71.1693	61.1716	258.853	310.778	343.234	241.136	225.556	188.683	243.473	289.745	225.412	330.573	257.98
ENSG00000261236	ENST00000569669; ENST00000568812; ENST00000569403; ENST00000569160; ENST00000563210; ENST00000569712	BOP1	protein_coding	protein_coding	BOP1 ribosomal biogenesis factor [Source:HGNC Symbol;Acc:HGNC:15519]	0.6512	981	GO:0006364; GO:0042254; GO:0051726; GO:0000463; GO:0000466; GO:0042273; GO:0000027; GO:1901796; GO:0000448; GO:0008283	GO:0005515; GO:0003723; GO:0043021	GO:0005634; GO:0005654; GO:0005730; GO:0005694; GO:0030687; GO:0070545; GO:1990904	23246	TRUE	-0.608455	1.15095e-15	6.00346e-14	chr8	144262045	144291438	29394	-	817.667	833.101	892.9	997.266	926.934	1081.35	1182.77	834.972	1021.78	509.508	482.447	625.357	802.799	777.049	835.818	936.586	863.414	979.692	561.9	543.862	555.195	544.89	589.101	680.994	616.792	796.573	741.827	534.677	591.837
ENSG00000021300	ENST00000398492; ENST00000536527; ENST00000354190; ENST00000227214; ENST00000398494; ENST00000543085; ENST00000544532; ENST00000545798; ENST00000539157; ENST00000546251; ENST00000535582; ENST00000538227; ENST00000541760; ENST00000543524; ENST00000541597; ENST00000535129; ENST00000542389; ENST00000540431; ENST00000426191; ENST00000540157; ENST00000545106; ENST00000544282	PLEKHB1	protein_coding	protein_coding	pleckstrin homology domain containing B1 [Source:HGNC Symbol;Acc:HGNC:19079]	0.5931	941	GO:0007602; GO:0045595	GO:0005515	GO:0005737; GO:0016020; GO:0016021	58473	TRUE	0.506178	1.27218e-15	6.60985e-14	chr11	73646178	73662819	16642	+	615.206	740.099	663.357	673.401	645.293	574.467	689.149	635.958	688.729	1189.56	1117.87	1181.53	824.321	827.151	898.039	664.182	728.9	711.473	993.322	947.874	1079.08	1000.55	988.914	966.188	818.51	807.012	827.742	1058.08	1016.74
ENSG00000132109	ENST00000533692; ENST00000254436	TRIM21	protein_coding	protein_coding	tripartite motif containing 21 [Source:HGNC Symbol;Acc:HGNC:11312]	0.4868	1320	GO:0016567; GO:0045893; GO:0007049; GO:0051865; GO:0045087; GO:0000209; GO:0010468; GO:0010508; GO:0032880; GO:0043123; GO:0046596; GO:0051092; GO:0031648; GO:0032088; GO:0045824; GO:0070534; GO:0032092; GO:0051091; GO:0045787; GO:0034341; GO:0006513; GO:0032897; GO:0044790; GO:0032479; GO:0046598; GO:0062197; GO:0090086	GO:0005515; GO:0008270; GO:0003723; GO:0046872; GO:0016740; GO:0003677; GO:0042802; GO:0004842; GO:0061630; GO:0019901; GO:0042803; GO:0003713	GO:0005634; GO:0005737; GO:0031410; GO:0005654; GO:1990904; GO:0005776; GO:0000932; GO:0005829; GO:0019005	6737	TRUE	-0.446612	1.28283e-15	6.63926e-14	chr11	4384897	4393702	8806	-	1343.87	1262.86	1328.82	1021.95	981.967	1138.03	1159.77	1038.41	1308.67	1045.67	957.541	1063.51	1445.35	1230.8	1317.08	1321.15	1005.75	1310.95	865.999	903.648	935.762	716.711	769.546	811.121	908.701	953.173	873.009	869.005	948.455
ENSG00000095970	ENST00000373122; ENST00000338469; ENST00000373113	TREM2	protein_coding	protein_coding	triggering receptor expressed on myeloid cells 2 [Source:HGNC Symbol;Acc:HGNC:17761]	0.5772	951	GO:0070374; GO:0050731; GO:0010628; GO:0140052; GO:1904646; GO:0050714; GO:0043277; GO:0030316; GO:0014068; GO:1903078; GO:0001934; GO:0002282; GO:0034241; GO:0048678; GO:0001774; GO:0150094; GO:0060075; GO:1901800; GO:0060100; GO:0150062; GO:0061889; GO:1905907; GO:0048143; GO:0050766; GO:0006959; GO:0050730; GO:0097062; GO:0150079; GO:0010468; GO:1900223; GO:2001171; GO:0007613; GO:1903980; GO:…	GO:0005515; GO:0008289; GO:0004888; GO:0005543; GO:0001540; GO:0097110; GO:0044877; GO:0038023; GO:1990782; GO:0001786; GO:0008035; GO:0008429; GO:0019209; GO:0030169; GO:0034185; GO:0034186; GO:0034189; GO:0071813; GO:0120146; GO:0001530; GO:0042834; GO:0070891	GO:0016020; GO:0016021; GO:0005886; GO:0005576; GO:0031226; GO:0044853; GO:0005887	54209	TRUE	2.47674	1.30691e-15	6.73769e-14	chr6	41158506	41163186	4681	-	217.132	411.166	64.2298	37.5209	53.9542	41.4226	84.3464	189.284	73.3075	92.7349	247.108	432.73	24.7137	38.7579	44.2273	47.2699	65.6948	26.3508	1658.35	1796.54	1993.16	344.591	281.282	281.94	293.848	451.008	358.442	2147.47	2224.27
ENSG00000151715	ENST00000281441; ENST00000525709; ENST00000527754; ENST00000529381; ENST00000524567	TMEM45B	protein_coding	protein_coding	transmembrane protein 45B [Source:HGNC Symbol;Acc:HGNC:25194]	0.4863	1099		GO:0005515	GO:0016020; GO:0016021	120224	TRUE	0.84137	1.36189e-15	6.99403e-14	chr11	129815848	129860003	44156	+	248.896	236.174	245.742	170.819	202.735	142.669	123.151	123.393	126.175	445.259	336.045	380.272	311.373	254.535	276.844	147.542	163.887	188.138	295.785	401.192	321.496	341.375	383.522	322.895	288.305	244.321	226.943	348.45	331.504
ENSG00000114841	ENST00000486752; ENST00000420323; ENST00000497875; ENST00000466628; ENST00000488988; ENST00000490713; ENST00000480649; ENST00000487254	DNAH1	protein_coding	protein_coding	dynein axonemal heavy chain 1 [Source:HGNC Symbol;Acc:HGNC:2940]	0.5764	4945	GO:0007018; GO:0003351; GO:0030317; GO:0060294; GO:0003341; GO:0007288; GO:0060285; GO:0036159	GO:0005524; GO:0008569; GO:0000166; GO:0051959; GO:0045505; GO:0003777	GO:0030286; GO:0005737; GO:0005929; GO:0031514; GO:0042995; GO:0005856; GO:0005874; GO:0005576; GO:0005930; GO:0036126; GO:0005858; GO:0036156	25981	TRUE	0.657881	1.40664e-15	7.19603e-14	chr3	52316319	52400492	84174	+	1476.89	1313.77	1265.64	1095.02	1065.06	916.748	1127.18	1354.18	1445.33	2099.86	1773.88	1968.31	1656.61	1211.89	1257.1	1482.99	1400.7	1471.88	2055.04	2188.6	1990.75	2129.25	2061.85	1638.51	1813.52	1789.42	1665.65	1830.67	1891.49
ENSG00000027869	ENST00000368198; ENST00000368199; ENST00000392306; ENST00000468744; ENST00000486350; ENST00000495306	SH2D2A	protein_coding	protein_coding	SH2 domain containing 2A [Source:HGNC Symbol;Acc:HGNC:10821]	0.6128	1216	GO:0030154; GO:0001525; GO:0007165; GO:0042098	GO:0017124; GO:0005515	GO:0005737; GO:0005829	9047	TRUE	-0.734451	1.45146e-15	7.39688e-14	chr1	156806243	156816848	10606	-	1866.16	1552.64	1766.85	1627.22	1517.19	1828.05	1857.54	1386.01	1768.43	1006.23	1042.85	1097.42	1135.23	1173.14	1104.93	1551.89	1262.28	1693.04	922.821	776.946	953.827	877.14	924.34	902.209	1194.79	1362.42	1310.89	589.772	650.369
ENSG00000134470	ENST00000620345; ENST00000435171; ENST00000397251; ENST00000397248; ENST00000525219; ENST00000379977; ENST00000534292; ENST00000532948; ENST00000379972; ENST00000528354; ENST00000447291; ENST00000379974; ENST00000532039; ENST00000397250; ENST00000379971; ENST00000397246; ENST00000397255; ENST00000530685; ENST00000622442; ENST00000620865; ENST00000429135; ENST00000453922	IL15RA	protein_coding	protein_coding	interleukin 15 receptor subunit alpha [Source:HGNC Symbol;Acc:HGNC:5978]	0.5924	1069	GO:0035723; GO:0050766; GO:0001779; GO:0032825	GO:0042010; GO:0005515; GO:0019901; GO:0004896	GO:0016020; GO:0016021; GO:0005634; GO:0005794; GO:0030659; GO:0031410; GO:0005783; GO:0005789; GO:0005576; GO:0005615; GO:0000139; GO:0031965; GO:0009986; GO:0005886; GO:0005768	3601	TRUE	-0.643182	1.60551e-15	8.15072e-14	chr10	5943639	5978187	34549	-	325.697	298.585	292.719	283.382	224.45	305.22	327.801	329.92	355.678	199.326	232.399	252.314	230.395	259.962	215.139	282.818	301.883	347.267	218.868	179.295	209.553	136.697	155.268	183.261	221.114	241.165	216.173	199.095	169.096
ENSG00000103257	ENST00000565644; ENST00000261622; ENST00000563489	SLC7A5	protein_coding	protein_coding	solute carrier family 7 member 5 [Source:HGNC Symbol;Acc:HGNC:11063]	0.6044	3106	GO:0055085; GO:0010629; GO:0006865; GO:0150104; GO:0042908; GO:0089718; GO:0015804; GO:0032740; GO:0015823; GO:0098713; GO:1903801; GO:0070327; GO:0032729; GO:0002720; GO:0032753; GO:0010507; GO:0014850; GO:0015807; GO:0015818; GO:0015829; GO:0042149; GO:0042476; GO:0055093; GO:0060252; GO:0071222; GO:0071230; GO:0097421; GO:1903577; GO:1904556; GO:1905460; GO:1905534	GO:0022857; GO:0005515; GO:0015297; GO:0042605; GO:0015179; GO:0015173; GO:0015175; GO:0015190; GO:0015171; GO:0015349; GO:0015196	GO:0016020; GO:0016021; GO:0043231; GO:0005829; GO:0005886; GO:0005765; GO:0016324; GO:0005764; GO:0070062; GO:0016323; GO:0098591; GO:0009925; GO:1990184; GO:0031528; GO:0005737	8140	TRUE	-1.62198	1.6218e-15	8.20212e-14	chr16	87830023	87869507	39485	-	4034.92	2696.47	5825.41	6315.02	5345.78	8046.38	9197.6	5985.92	7801.77	2016.74	1682.94	1873.26	3980.46	3678.04	3429.37	7515.76	6523.33	8120.62	980.34	853.445	1062.39	1299.61	1542.55	2148.42	3968.07	4900.48	4622.82	689.556	949.558
ENSG00000204267	ENST00000652259; ENST00000698448; ENST00000374897; ENST00000705716; ENST00000698440; ENST00000698441; ENST00000698449; ENST00000485701; ENST00000464100	TAP2	protein_coding	protein_coding	transporter 2, ATP binding cassette subfamily B member [Source:HGNC Symbol;Acc:HGNC:44]	0.5138	4461	GO:0055085; GO:0015031; GO:0002376; GO:0002250; GO:0015833; GO:0019885; GO:0046967; GO:0002489; GO:0046968; GO:0001913; GO:0001916; GO:0002237; GO:0002481; GO:0002485	GO:0005524; GO:0140359; GO:0046872; GO:0000166; GO:0005515; GO:0015440; GO:0042287; GO:1904680; GO:0042605; GO:0042288; GO:0015433; GO:0042626; GO:0046978; GO:0023029; GO:0046980	GO:0016021; GO:0016607; GO:0016020; GO:0005783; GO:0005789; GO:0030176; GO:0042825; GO:0042824; GO:0030670; GO:0033116	6891	TRUE	-0.437191	1.63061e-15	8.21543e-14	chr6	32821833	32838739	16907	-	4470.28	3780.34	4782.08	5095.24	5094.38	4858.12	3649.07	3489.39	3567.75	4578.1	4175.75	4015.24	7223.07	5201.71	5934.33	6776.23	4614.38	6326.33	2944.91	2974.24	2894.6	3709.27	3751.53	3490.66	3018.1	3077.66	2597.53	3031.78	3137.35
ENSG00000103489	ENST00000261381; ENST00000575674; ENST00000568226; ENST00000563403	XYLT1	protein_coding	protein_coding	xylosyltransferase 1 [Source:HGNC Symbol;Acc:HGNC:15516]	0.52	2942	GO:0048706; GO:0015012; GO:0030166; GO:0030206; GO:0006024; GO:0050650; GO:0043931; GO:0030203	GO:0016757; GO:0046872; GO:0016740; GO:0030158	GO:0016020; GO:0016021; GO:0005794; GO:0005576; GO:0005615; GO:0000139; GO:0000137	64131	TRUE	0.64553	1.66114e-15	8.31042e-14	chr16	17101769	17470960	369192	-	1178.58	1018.13	1442.54	1420.86	1083.4	1090.07	768.703	870.351	972.909	2536.88	1687.1	1630.54	1607.98	1326.28	1310.33	803.588	830.57	835.697	1656.24	2061.89	1619.82	1931.79	1940.67	1911.77	1522.58	1417.75	1263.78	1630.32	1769
ENSG00000162591	ENST00000356575; ENST00000697102; ENST00000294599; ENST00000494257; ENST00000485002; ENST00000491842; ENST00000475790; ENST00000461795	MEGF6	protein_coding	protein_coding	multiple EGF like domains 6 [Source:HGNC Symbol;Acc:HGNC:3232]	0.6644	3365	GO:0008150	GO:0005515; GO:0005509	GO:0005576; GO:0005575	1953	TRUE	1.0133	1.66196e-15	8.31042e-14	chr1	3487951	3611508	123558	-	1787.92	1899.19	1412	704.998	823.342	656.222	1079.25	1495.69	1379.27	2923.82	2606.39	3058.96	1317.8	1105.07	1141.66	1345.19	1247.42	1268.6	3545.03	3428.12	3581.67	2331.45	2145.89	1855.39	1908.56	1758.1	1731.23	3468.5	3633.39
ENSG00000152270	ENST00000282096; ENST00000455098; ENST00000534317; ENST00000532740; ENST00000525439	PDE3B	protein_coding	protein_coding	phosphodiesterase 3B [Source:HGNC Symbol;Acc:HGNC:8779]	0.4117	3332	GO:0007165; GO:0001525; GO:0016525; GO:0043951; GO:0007186; GO:0032869; GO:0033629; GO:0050995; GO:0007162	GO:0004114; GO:0008081; GO:0005515; GO:0046872; GO:0016787; GO:0004115; GO:0047555; GO:0043422; GO:0004119	GO:0016020; GO:0016021; GO:0005829; GO:0005783; GO:0005794; GO:0032045	5140	TRUE	0.555758	1.75596e-15	8.71586e-14	chr11	14643804	14872044	228241	+	3181.67	2660.28	3697.15	3894.42	3626.21	3469.7	2858.2	2618.37	2700.61	5566.6	4293.5	3749.44	4089.85	3692.89	3812.79	3256.12	3168.21	3215	4352.55	3828.66	4224.85	5874.34	5364.71	5066.25	4850.11	4479.16	4010.71	3800.44	3290.02
ENSG00000100031	ENST00000456869; ENST00000411974; ENST00000412658; ENST00000445029; ENST00000400382; ENST00000419133; ENST00000438643; ENST00000452551; ENST00000412898; ENST00000400380; ENST00000455483; ENST00000430289; ENST00000447416; ENST00000432867; ENST00000451366; ENST00000428855; ENST00000425895; ENST00000474191; ENST00000487766; ENST00000466310; ENST00000401885; ENST00000404532; ENST00000403838; ENST0000…	GGT1	protein_coding	protein_coding	gamma-glutamyltransferase 1 [Source:HGNC Symbol;Acc:HGNC:4250]	0.6125	1048	GO:0006751; GO:0006629; GO:0006508; GO:0002682; GO:0007283; GO:0006691; GO:0006520; GO:0006750; GO:0006749; GO:0019344; GO:1901750; GO:0050727; GO:0006536; GO:0031638; GO:0006631; GO:0031179	GO:0036374; GO:0016740; GO:0008233; GO:0016787; GO:0016746; GO:0005515; GO:0000048; GO:0002951; GO:0102953; GO:0103068	GO:0016020; GO:0016021; GO:0005886; GO:0005615; GO:0070062	2678	TRUE	-0.511983	1.75615e-15	8.71586e-14	chr22	24594811	24629005	34195	+	891.411	832.685	794.015	984.612	974.008	969.951	571.018	486.524	507.993	563.305	518.647	594.701	709.489	719.961	659.256	473.713	531.498	514.511	601.986	593.884	612.841	569.182	626.62	557.306	404.123	416.127	437.017	463.24	552.219
ENSG00000204681	ENST00000355973; ENST00000472823; ENST00000377016; ENST00000377012; ENST00000491829; ENST00000377034; ENST00000478931; ENST00000494877; ENST00000488334; ENST00000486434; ENST00000473774; ENST00000489839; ENST00000376977; ENST00000494634; ENST00000477029; ENST00000485508; ENST00000489385; ENST00000467259; ENST00000462632; ENST00000476670	GABBR1	protein_coding	protein_coding	gamma-aminobutyric acid type B receptor subunit 1 [Source:HGNC Symbol;Acc:HGNC:4070]	0.5535	1869	GO:0007186; GO:0007165; GO:0007193; GO:0050896; GO:0060078; GO:0051932; GO:0007214; GO:0150099; GO:0001649; GO:0007194; GO:0008285; GO:0014048; GO:0014049; GO:0014053; GO:0032811; GO:0033602; GO:0035094; GO:0045471; GO:0050805; GO:0060124	GO:0004930; GO:0005515; GO:0004965; GO:0004888; GO:0046982; GO:0099579; GO:1990430	GO:0016021; GO:0110165; GO:0016020; GO:0005886; GO:0042995; GO:0005576; GO:0030425; GO:0045202; GO:0045211; GO:0005887; GO:1902712; GO:0038039; GO:0005615; GO:0005737; GO:0005789; GO:0008021; GO:0030673; GO:0031966; GO:0038037; GO:0042734; GO:0043005; GO:0043025; GO:0043197; GO:0043198; GO:0043231; GO:0045121; GO:0097060; GO:0098685; GO:0098793; GO:0098978; GO:0098982; GO:0099055; GO:0099056; GO:…	2550	TRUE	1.03275	1.77957e-15	8.79927e-14	chr6	29555629	29633976	78348	-	702.255	842.892	515.945	425.566	503.932	333.562	251.123	432.522	389.626	806.901	1019.32	1060.8	777.352	698.588	594.444	428.85	394.951	437.262	1270.06	1322	1168.2	1233.12	1243.66	891.366	628.429	629.533	623.872	1416.2	1372.28
ENSG00000162062	ENST00000569496; ENST00000567489; ENST00000565537; ENST00000361837; ENST00000569665; ENST00000569994; ENST00000563531; ENST00000569664; ENST00000483320; ENST00000562253; ENST00000568753; ENST00000565716; ENST00000566580	TEDC2	protein_coding	protein_coding	tubulin epsilon and delta complex 2 [Source:HGNC Symbol;Acc:HGNC:25849]	0.652	1211	GO:0045880	GO:0005515	GO:0005737; GO:0005814; GO:0005929; GO:0042995; GO:0005856	80178	TRUE	-1.21884	1.81392e-15	8.93589e-14	chr16	2460086	2464963	4878	+	158.448	127.266	175.842	169.831	152.151	211.473	179.236	115.87	170.146	37.3072	30.8884	61.0434	85.3021	86.9689	86.2058	127.388	99.3243	130.813	42.0899	49.0074	48.1731	59.8049	84.9154	71.5694	93.1006	107.532	84.9914	20.0347	24.9308
ENSG00000160949	ENST00000497613; ENST00000409379	TONSL	protein_coding	protein_coding	tonsoku like, DNA repair protein [Source:HGNC Symbol;Acc:HGNC:7801]	0.6444	5569	GO:0006325; GO:0006281; GO:0006974; GO:0031297; GO:0000724	GO:0005515; GO:0042393; GO:0140566	GO:0005634; GO:0005737; GO:0005654; GO:0005694; GO:0016604; GO:0042555; GO:0043596; GO:0035861; GO:0035101; GO:0005662	4796	TRUE	-0.892794	1.82901e-15	8.97699e-14	chr8	144428775	144444440	15666	-	558.431	507.13	570.664	679.803	645.402	829.797	630.647	519.086	620.888	235.401	171.791	303.673	435.392	395.876	361.795	438.173	445.295	452.684	199.008	230.693	211.962	324.282	412.969	422.921	388.894	448.78	438.12	145.885	174.599
ENSG00000073578	ENST00000504309; ENST00000502379; ENST00000505555; ENST00000510361; ENST00000264932; ENST00000509632; ENST00000504824; ENST00000509420; ENST00000514027; ENST00000514233; ENST00000512962; ENST00000515752; ENST00000511810; ENST00000515815; ENST00000509082; ENST00000503674; ENST00000507266; ENST00000509564; ENST00000507522	SDHA	protein_coding	protein_coding	succinate dehydrogenase complex flavoprotein subunit A [Source:HGNC Symbol;Acc:HGNC:10680]	0.5139	1379	GO:0006099; GO:0022900; GO:0007399; GO:0042776; GO:0006121; GO:0006105; GO:0022904	GO:0016491; GO:0050660; GO:0008177; GO:0016627; GO:0005515; GO:0009055; GO:0000104	GO:0016020; GO:0005730; GO:0005739; GO:0005743; GO:0005749	6389	TRUE	-0.315325	1.87308e-15	9.15951e-14	chr5	218303	257082	38780	+	3597.54	3357.23	3748.38	3591.28	3600.05	3825.3	3687.71	3379	3476.55	3107.03	2866.18	3272.55	3284.42	3455.52	3427.11	3398.79	3225.9	3675.63	2667.66	2828	2865.89	2724.24	2809.33	2898.01	2934.55	3145.74	2994.52	2791.54	3006
ENSG00000102898	ENST00000700610; ENST00000568233; ENST00000568390; ENST00000700611; ENST00000700612; ENST00000219169; ENST00000567105; ENST00000700613; ENST00000569436; ENST00000700614; ENST00000700615; ENST00000568396; ENST00000570026; ENST00000587481	NUTF2	protein_coding	protein_coding	nuclear transport factor 2 [Source:HGNC Symbol;Acc:HGNC:13722]	0.5396	1461	GO:0051028; GO:0015031; GO:0006913; GO:0006606; GO:0006611; GO:0090204	GO:0005515; GO:0042802; GO:0031267; GO:0017056	GO:0005634; GO:0005737; GO:0016020; GO:0005829; GO:0005643; GO:0031965; GO:0005654; GO:0005637; GO:0005640; GO:0070062; GO:0044613	10204	TRUE	-0.507384	1.96837e-15	9.5902e-14	chr16	67846882	67872567	25686	+	1481.78	1638.99	1458.39	1439.78	1344.55	1583.25	1583.47	1377.21	1346.07	854.887	984.016	1070.53	1179	1244.8	1174.76	1185.76	1203.74	1185.83	1073.42	1022.03	1110.4	918.542	934.411	974.863	924.228	1127.52	1226.88	1100.77	1177.19
ENSG00000012822	ENST00000550804; ENST00000262059; ENST00000546443; ENST00000430117; ENST00000548263; ENST00000549935; ENST00000549613; ENST00000552282; ENST00000547988; ENST00000551900; ENST00000546619; ENST00000547949; ENST00000553154; ENST00000549784; ENST00000549173; ENST00000548177; ENST00000552623; ENST00000549349; ENST00000549688; ENST00000547885; ENST00000548431; ENST00000546774	CALCOCO1	protein_coding	protein_coding	calcium binding and coiled-coil domain 1 [Source:HGNC Symbol;Acc:HGNC:29306]	0.5398	1457	GO:0006354; GO:0016055; GO:0045893; GO:0007165; GO:0030518; GO:0045944; GO:0010628	GO:0046872; GO:0005515; GO:0003713; GO:0003682; GO:0000976; GO:0000978; GO:0008022; GO:0003712; GO:0070016; GO:0008013; GO:0043565; GO:0030374	GO:0005634; GO:0005737; GO:0043231; GO:0005829; GO:0000785	57658	TRUE	0.562907	2.00868e-15	9.72074e-14	chr12	53708517	53727745	19229	-	2221.2	2224.21	1943.74	1707.2	1718.98	1555.53	1618.88	1827.38	1918.67	2754.33	2671.11	2500.07	1997.82	1740.33	1625.17	1727.35	1704.94	1711.86	3047.31	3007.38	2657.95	3120.3	3009.19	2458.3	2546.69	2470.11	2293.84	2695.92	2789
ENSG00000106479	ENST00000489820; ENST00000460379; ENST00000223210; ENST00000488265; ENST00000466435; ENST00000478024	ZNF862	protein_coding	protein_coding	zinc finger protein 862 [Source:HGNC Symbol;Acc:HGNC:34519]	0.5477	1670	GO:0006355; GO:0008150	GO:0046983; GO:0046872; GO:0003674	GO:0005634; GO:0005575	643641	TRUE	0.395427	2.00978e-15	9.72074e-14	chr7	149838375	149867479	29105	+	1401.57	1308.88	1219.31	1331	1339.14	1168.56	1171.26	1266.61	1233.56	2211.78	2041.58	2099.89	1692.49	1668.48	1525.47	1280.29	1206.75	1336.36	1777.25	1794.15	1678.83	1825.48	1823.91	1805.5	1490.58	1440.72	1436.54	1836.93	1968.45
ENSG00000143179	ENST00000367879; ENST00000642653; ENST00000462329; ENST00000464197; ENST00000469256; ENST00000470820; ENST00000463772; ENST00000479872; ENST00000475333	UCK2	protein_coding	protein_coding	uridine-cytidine kinase 2 [Source:HGNC Symbol;Acc:HGNC:12562]	0.4902	2097	GO:0016310; GO:1901564; GO:0044238; GO:0044206; GO:0044211; GO:0009224	GO:0005524; GO:0016301; GO:0000166; GO:0016740; GO:0004849; GO:0019206; GO:0042802; GO:0043771	GO:0005737; GO:0005829; GO:0005575	7371	TRUE	-0.857488	2.10264e-15	1.0133e-13	chr1	165827614	165911618	84005	+	411.768	368.092	478.039	589.473	537.384	616.979	702.567	509.474	705.925	207.854	225.044	180.417	389.041	326.134	323.084	490.325	525.559	532.663	190.457	234.279	220.391	230.676	252.977	335.076	374.342	471.888	470.224	156.521	269.904
ENSG00000047634	ENST00000398080; ENST00000380045; ENST00000380043; ENST00000380041; ENST00000427362; ENST00000419185; ENST00000487842	SCML1	protein_coding	protein_coding	Scm polycomb group protein like 1 [Source:HGNC Symbol;Acc:HGNC:10580]	0.381	2483	GO:0045892	GO:0005515; GO:0003682; GO:0042393	GO:0005634	6322	TRUE	0.68607	2.41367e-15	1.159e-13	chrX	17737449	17754988	17540	+	526.202	412.145	412.756	472.961	527.645	464.369	337.386	456.404	446.18	928.415	763.386	796.277	802.796	679.681	760.86	475.102	502.878	532.664	726.051	676.541	729.823	1017.63	907.533	810.036	568.302	636.84	530.273	718.746	599.424
ENSG00000127507	ENST00000315576; ENST00000360222; ENST00000596991; ENST00000392965; ENST00000594294; ENST00000594076; ENST00000595839; ENST00000601345; ENST00000595208; ENST00000392962; ENST00000601619; ENST00000599423; ENST00000598500	ADGRE2	protein_coding	protein_coding	adhesion G protein-coupled receptor E2 [Source:HGNC Symbol;Acc:HGNC:3337]	0.5531	2304	GO:0007186; GO:0007166; GO:0007165; GO:0007155; GO:0006954; GO:0016477; GO:0007189; GO:0071621; GO:0043304	GO:0005509; GO:0004930; GO:0004888; GO:0005515; GO:0035374	GO:0016021; GO:0016020; GO:0005886; GO:0042995; GO:0032587; GO:0005887; GO:0031256	30817	TRUE	1.48202	2.47285e-15	1.18051e-13	chr19	14732392	14778560	46169	-	89.0013	111.074	54.3292	81.1952	122.544	69.8169	98.3547	185.007	119.078	69.5964	73.3927	121.401	69.4742	78.7164	77.7608	140.194	81.9582	93.2539	337.73	430.258	368.746	241.254	248.895	242.635	212.028	310.904	217.009	338.49	348.728
ENSG00000165916	ENST00000602866; ENST00000619920; ENST00000298852; ENST00000530912; ENST00000524447; ENST00000530887; ENST00000530651; ENST00000531051; ENST00000527906; ENST00000526993; ENST00000531653; ENST00000528362; ENST00000529500	PSMC3	protein_coding	protein_coding	proteasome 26S subunit, ATPase 3 [Source:HGNC Symbol;Acc:HGNC:9549]	0.5488	937	GO:0030163; GO:1901800; GO:0045944; GO:0043161; GO:0043921	GO:0005524; GO:0016887; GO:0000166; GO:0036402; GO:0005515; GO:0042802	GO:0005634; GO:0005737; GO:0000502; GO:0016020; GO:0000932; GO:0005576; GO:0022624; GO:0005654; GO:0005829; GO:0034774; GO:1904813; GO:0008540	5702	TRUE	-0.514725	2.47623e-15	1.18051e-13	chr11	47418769	47426473	7705	-	2337.59	2634.4	2418.62	2364.81	2006.02	2434.13	2340.61	1896.37	2085.2	1312.15	1438.52	1555.93	1567.32	1610.82	1766.84	1841.12	1801.91	1871.85	1583.63	1620.82	1741.46	1317.61	1500.17	1594.05	1552.64	1727.82	1676.73	1654.12	1907.75
ENSG00000231925	ENST00000434618; ENST00000489157; ENST00000699647; ENST00000699648; ENST00000699649; ENST00000699650; ENST00000699651; ENST00000699652; ENST00000699653; ENST00000699654; ENST00000699655; ENST00000699656; ENST00000699657; ENST00000467025; ENST00000699658; ENST00000475304; ENST00000699659; ENST00000699660; ENST00000699661; ENST00000699662; ENST00000699663; ENST00000699664; ENST00000426633; ENST0000…	TAPBP	protein_coding	protein_coding	TAP binding protein [Source:HGNC Symbol;Acc:HGNC:11566]	0.5765	2701	GO:0006890; GO:0019885; GO:0015833; GO:0010468; GO:0006955; GO:0065003; GO:0050776; GO:0002397; GO:0002398; GO:0002502; GO:0050823; GO:0061635	GO:0005515; GO:0051082; GO:0003823; GO:0042605; GO:0015433; GO:0042288; GO:0046978; GO:0046979; GO:0062061	GO:0016020; GO:0016021; GO:0005783; GO:0005789; GO:0000139; GO:0042824; GO:0030670; GO:0033116; GO:0061779; GO:0071556	6892	TRUE	-0.360661	2.61811e-15	1.2437e-13	chr6	33299694	33314284	14591	-	8699.71	9711.36	8055.52	7972.28	8504.14	7965.13	7302.04	7456.44	7480.08	7740.86	9275.72	9094.3	9337.49	8396.69	8203.09	8209.46	7731.14	8659.73	6351.17	6340.97	6759.85	6568.81	6623.24	6184.93	6129.72	6272.59	5495.71	6634.4	7597.05
ENSG00000128050	ENST00000514888; ENST00000264221; ENST00000505164; ENST00000504188; ENST00000510584; ENST00000399688; ENST00000512576; ENST00000508554	PAICS	protein_coding	protein_coding	phosphoribosylaminoimidazole carboxylase and phosphoribosylaminoimidazolesuccinocarboxamide synthase [Source:HGNC Symbol;Acc:HGNC:8587]	0.4561	2451	GO:0006189; GO:0006164; GO:0008152; GO:0006177; GO:0044208; GO:0097294; GO:0009113	GO:0004639; GO:0000166; GO:0005524; GO:0003824; GO:0016874; GO:0016831; GO:0004638; GO:0043727; GO:0016829; GO:0005515; GO:0042802; GO:0045296	GO:0005737; GO:0016020; GO:0005829; GO:0070062	10606	TRUE	-1.06075	2.98458e-15	1.41273e-13	chr4	56435741	56464578	28838	+	1689.13	1228.9	2223.84	2770.61	2514.8	2830.99	2910.65	2033.52	2606.48	929.3	810.792	825.808	1767.82	1901.03	1647.52	2140.85	2381.37	2365.94	608.388	629.924	671.47	1028.45	1099.67	1316.44	1400.41	1771.69	2042.56	509.632	574.845
ENSG00000163563	ENST00000491210; ENST00000368141; ENST00000438394	MNDA	protein_coding	protein_coding	myeloid cell nuclear differentiation antigen [Source:HGNC Symbol;Acc:HGNC:7183]	0.3559	1032	GO:0006974; GO:0002218; GO:0035458; GO:0043065; GO:0050853; GO:0006968; GO:0030889; GO:0032731	GO:0003677; GO:0005515; GO:0003690	GO:0005634; GO:0005737; GO:0043231; GO:0005654; GO:0005730; GO:0005829; GO:0005576; GO:0070062; GO:1904813; GO:0035578	4332	TRUE	1.70351	3.10463e-15	1.46435e-13	chr1	158831351	158849506	18156	+	123.237	240.826	72.6534	35.5461	55.0333	42.5127	38.3393	103.487	57.017	53.2959	147.088	211.617	51.819	66.172	101.198	81.7206	47.7069	40.4673	519.811	684.908	751.5	163.277	154.794	145.308	135.772	168.084	127.487	782.605	717.574
ENSG00000133816	ENST00000532179; ENST00000526065; ENST00000532945; ENST00000683283; ENST00000256194; ENST00000531732; ENST00000530823; ENST00000532420; ENST00000527546; ENST00000524685; ENST00000525119; ENST00000533389; ENST00000675839; ENST00000528931; ENST00000646065; ENST00000532166; ENST00000527195; ENST00000530691; ENST00000524730; ENST00000533219; ENST00000529562; ENST00000526475; ENST00000525075; ENST0000…	MICAL2	protein_coding	protein_coding	microtubule associated monooxygenase, calponin and LIM domain containing 2 [Source:HGNC Symbol;Acc:HGNC:24693]	0.5245	1586	GO:0030042; GO:0007010; GO:0045944; GO:0007507; GO:0001947; GO:0019417	GO:0003779; GO:0043914; GO:0005515; GO:0071949; GO:0046872; GO:0004497; GO:0016491; GO:0016709; GO:0051019; GO:0016174	GO:0005634; GO:0005737	9645	TRUE	-0.871193	3.31547e-15	1.55634e-13	chr11	12094008	12359144	265137	+	1209.88	884.058	1664.71	1743.83	1433.05	1726.67	1820.16	1319.71	1718.75	956.283	713.639	664.695	915.108	854.565	859.059	1436.59	1319.4	1460.61	656.651	671.759	558.808	700.573	774.853	982.499	1042.94	1027.33	1048.58	497.112	493.196
ENSG00000131462	ENST00000681490; ENST00000681947; ENST00000680678; ENST00000681413; ENST00000680672; ENST00000588056; ENST00000251413; ENST00000591509; ENST00000589688; ENST00000589613; ENST00000680617; ENST00000681919; ENST00000681114; ENST00000679484	TUBG1	protein_coding	protein_coding	tubulin gamma 1 [Source:HGNC Symbol;Acc:HGNC:12417]	0.564	2076	GO:0007017; GO:0007020; GO:0031122; GO:0000226; GO:0000278; GO:0007052; GO:0000070; GO:0000212	GO:0005525; GO:0000166; GO:0005515; GO:0042802; GO:0005200	GO:0005874; GO:0005737; GO:0005856; GO:0005815; GO:0015630; GO:0000930; GO:0055037; GO:0005819; GO:0005634; GO:0005813; GO:0005829; GO:0000794; GO:1990498; GO:0000242; GO:0005814; GO:0005827; GO:0005876; GO:0005881; GO:0005929; GO:0031252; GO:0036064; GO:0043005; GO:0045177; GO:0097730	7283	TRUE	-0.777001	3.32306e-15	1.55634e-13	chr17	42609641	42615238	5598	+	790.858	810.631	854.974	909.867	842.083	983.119	880.475	688.963	735.921	365.266	409.317	456.199	596.303	580.136	551.556	690.683	688.797	714.622	448.92	435.852	401.809	424.792	423.629	496.683	473.15	616.679	666.681	449.123	530.636
ENSG00000171307	ENST00000370854; ENST00000393760; ENST00000414567; ENST00000459777; ENST00000466895; ENST00000370846; ENST00000352634; ENST00000353979; ENST00000370842; ENST00000345745; ENST00000462924; ENST00000433086; ENST00000492610; ENST00000495735; ENST00000420089; ENST00000417044; ENST00000487315; ENST00000492733	ZDHHC16	protein_coding	protein_coding	zinc finger DHHC-type palmitoyltransferase 16 [Source:HGNC Symbol;Acc:HGNC:20714]	0.5492	1282	GO:0006915; GO:0006974; GO:0007507; GO:0001654; GO:0021537; GO:0018345	GO:0016409; GO:0016740; GO:0016746; GO:0019706; GO:0005515	GO:0016020; GO:0016021; GO:0005783; GO:0005789; GO:0005794	84287	TRUE	-0.426897	3.48488e-15	1.6264e-13	chr10	97446170	97457370	11201	+	629.878	628.497	650.722	619.095	589.18	616.98	621.097	561.66	570.17	416.774	436.85	508.695	496.665	426.337	476.005	560.829	550.585	573.131	432.474	515.175	466.075	431.926	428.115	421.826	421.862	443.701	509.024	479.581	528.967
ENSG00000124767	ENST00000373365; ENST00000470973	GLO1	protein_coding	protein_coding	glyoxalase I [Source:HGNC Symbol;Acc:HGNC:4323]	0.3782	1978	GO:0043066; GO:0005975; GO:0030316; GO:0006357; GO:0006749; GO:0009438	GO:0046872; GO:0004462; GO:0008270; GO:0016829; GO:0005515	GO:0005737; GO:0005654; GO:0005829; GO:0005886; GO:0070062	2739	TRUE	-0.533953	3.80155e-15	1.76798e-13	chr6	38675925	38703145	27221	-	1250.95	1120.92	1535.2	1176.97	1204.26	1162.02	1363.92	1248.03	1234.46	881.514	1000.2	858.678	766.921	939.643	808.832	1064.77	1307.64	1135.91	813.387	857.031	1018.86	682.536	758.931	805.699	900.942	981.361	992.181	905.318	793.451
ENSG00000110888	ENST00000537553; ENST00000433722; ENST00000548676; ENST00000695326; ENST00000298892; ENST00000454014; ENST00000687797; ENST00000695402; ENST00000395805; ENST00000690126; ENST00000695369; ENST00000695370; ENST00000684863; ENST00000542550; ENST00000695327; ENST00000695328; ENST00000695371; ENST00000686317; ENST00000695329; ENST00000695400; ENST00000540436; ENST00000695398; ENST00000692932; ENST0000…	CAPRIN2	protein_coding	protein_coding	caprin family member 2 [Source:HGNC Symbol;Acc:HGNC:21259]	0.4481	2971	GO:0017148; GO:0030154; GO:0033138; GO:0045944; GO:0030308; GO:0032092; GO:0090263; GO:0050775; GO:0061003	GO:0003723; GO:0046872; GO:0005515; GO:0005102	GO:0005737; GO:0005654; GO:0005829; GO:0005813; GO:0016020; GO:0005886; GO:0005739; GO:0043235	65981	TRUE	0.528381	3.81511e-15	1.76811e-13	chr12	30709552	30823302	113751	-	786.887	749.29	725.375	494.684	583.057	522.143	580.834	672.535	614.196	1295.09	1050.21	1201.27	866.877	711.433	787.398	767.048	720.624	762.222	1124.32	1038.59	993.257	950.235	902.276	806.221	854.042	805.296	745.522	1184.23	1012.72
ENSG00000115607	ENST00000264260; ENST00000450855; ENST00000409369; ENST00000497795; ENST00000687160	IL18RAP	protein_coding	protein_coding	interleukin 18 receptor accessory protein [Source:HGNC Symbol;Acc:HGNC:5989]	0.4306	1625	GO:0007165; GO:0006954; GO:0051092; GO:0006955; GO:0035655; GO:0008283; GO:0042119; GO:0045954; GO:0070301; GO:0071345; GO:0071351	GO:0016787; GO:0005515; GO:0050135; GO:0061809; GO:0003953; GO:0042008	GO:0016020; GO:0016021; GO:0005886; GO:0045092	8807	TRUE	-0.779052	3.83258e-15	1.77004e-13	chr2	102418689	102452565	33877	+	174.097	222.226	187.424	211.302	171.575	197.302	154.316	138.867	169.241	125.778	195.627	156	164.226	156.922	152.922	194.688	158.763	206.101	107.329	95.624	107.185	90.1822	114.105	121.451	114.436	99.1801	91.4581	121.46	125.738
ENSG00000122862	ENST00000242465; ENST00000462445	SRGN	protein_coding	protein_coding	serglycin [Source:HGNC Symbol;Acc:HGNC:9361]	0.3762	1010	GO:0006915; GO:0031214; GO:0016485; GO:0001818; GO:0030502; GO:0033363; GO:0033364; GO:0033371; GO:0033373; GO:0033382; GO:0140507	GO:0005515	GO:0005794; GO:0005576; GO:0005615; GO:0005764; GO:0030141; GO:0031093; GO:0042629; GO:0044194	5552	TRUE	-0.409383	4.00918e-15	1.84519e-13	chr10	69088103	69104805	16703	+	4279.06	3944.26	4708.78	4461.04	4389.72	4731.99	4871	4255.35	3898.88	2195.79	2954.98	2478.36	2637.98	2933.32	2962.48	3642.18	3357.47	3219.5	3201.99	3016.93	3414.27	3076.64	3230.32	3567.63	3419.51	3373.17	3387.64	2878.74	2753.23
ENSG00000119326	ENST00000374595; ENST00000325551; ENST00000374594; ENST00000488130; ENST00000374593	CTNNAL1	protein_coding	protein_coding	catenin alpha like 1 [Source:HGNC Symbol;Acc:HGNC:2512]	0.389	1436	GO:0007155; GO:0007266	GO:0051015; GO:0005515; GO:0045296	GO:0005737; GO:0110165; GO:0016020; GO:0005886; GO:0005856; GO:0005829	8727	TRUE	-1.20525	4.19195e-15	1.92266e-13	chr9	108942569	109013522	70954	-	309.071	219.289	406.438	461.112	369.047	421.857	344.095	332.573	318.571	153.492	166.209	94.9565	169.01	230.657	207.643	253.975	319.089	293.624	75.7618	86.0617	99.9592	170.871	164.524	196.274	190.081	226.548	237.421	61.3563	65.0369
ENSG00000068976	ENST00000483742; ENST00000377432; ENST00000164139; ENST00000462303; ENST00000460413	PYGM	protein_coding	protein_coding	glycogen phosphorylase, muscle associated [Source:HGNC Symbol;Acc:HGNC:9726]	0.5706	1685	GO:0005975; GO:0005977; GO:0008152; GO:0005980	GO:0008184; GO:0000166; GO:0016740; GO:0016757; GO:0003824; GO:0005515; GO:0030170; GO:0004645; GO:0102250; GO:0102499	GO:0005737; GO:0005829; GO:0070062	5837	TRUE	0.950151	4.2941e-15	1.96274e-13	chr11	64746389	64759974	13586	-	100.927	113.56	73.9705	83.2982	64.8699	71.1164	61.6114	80.8423	67.9447	151.918	126.886	157.425	120.199	110.11	92.6498	81.203	57.3415	79.4286	201.474	207.555	187.027	198.845	143.607	128.668	110.603	105.691	119.172	159.783	212.846
ENSG00000102962	ENST00000219235	CCL22	protein_coding	protein_coding	C-C motif chemokine ligand 22 [Source:HGNC Symbol;Acc:HGNC:10621]	0.5283	2917	GO:0006955; GO:0006935; GO:0006954; GO:0060326; GO:0007186; GO:0002548; GO:0007165; GO:0007267; GO:0030593; GO:0043547; GO:0048247; GO:0070098; GO:0070374; GO:0071346; GO:0071347; GO:0071356; GO:0009615	GO:0008009; GO:0005515; GO:0005125; GO:0048020	GO:0005576; GO:0005615	6367	TRUE	-0.977316	4.5484e-15	2.07186e-13	chr16	57358783	57366189	7407	+	3685.37	2840.96	4430.8	8629.81	9352.43	9127.15	4321.8	2926.53	3281.41	2856.9	4505.3	2974.85	8503.1	9445.59	8232.05	2931.52	4091.06	4284.83	1279.91	1280.88	1177.83	5028.54	6288.01	5728.81	1945.71	2134.98	2243.39	1254.67	1405.88
ENSG00000089692	ENST00000538079; ENST00000441671; ENST00000203629; ENST00000541049	LAG3	protein_coding	protein_coding	lymphocyte activating 3 [Source:HGNC Symbol;Acc:HGNC:6476]	0.6214	1706	GO:0002376; GO:0002250; GO:0007166; GO:0050776; GO:0045590; GO:0002270; GO:0032703; GO:0042110; GO:0042267; GO:0045954; GO:0050868	GO:0005515; GO:0004888; GO:0003823; GO:0042289	GO:0016020; GO:0016021; GO:0005886; GO:0005576; GO:0009897	3902	TRUE	-0.921492	4.63617e-15	2.10463e-13	chr12	6772512	6778455	5944	+	795.172	662.761	683.363	851.131	710.037	727.076	496.494	362.647	469.711	228.106	219.161	202.121	715.9	584.204	712.134	692.223	321.435	448.905	255.696	258.186	258.931	441.418	416.617	437.008	310.335	300.672	331.651	102.678	138.746
ENSG00000068831	ENST00000464324; ENST00000377494; ENST00000421556; ENST00000394432; ENST00000377497; ENST00000354024; ENST00000488071; ENST00000494001; ENST00000497441; ENST00000465852; ENST00000445445; ENST00000431822; ENST00000441258; ENST00000394428; ENST00000394429; ENST00000377486; ENST00000377487; ENST00000377489; ENST00000394430; ENST00000377485; ENST00000430645; ENST00000480443; ENST00000419843	RASGRP2	protein_coding	protein_coding	RAS guanyl releasing protein 2 [Source:HGNC Symbol;Acc:HGNC:9879]	0.6322	1187	GO:0007264; GO:0007165; GO:0050896; GO:0050790; GO:0043547; GO:0007265; GO:0001558; GO:0071277	GO:0005085; GO:0005509; GO:0046872; GO:0008289; GO:0019992	GO:0005737; GO:0016020; GO:0005886; GO:0042995; GO:0005829; GO:0043005; GO:0045202; GO:0032587	10235	TRUE	0.75242	4.70577e-15	2.12896e-13	chr11	64726911	64745456	18546	-	4284.93	4898.75	3404.17	2938.48	2942.66	2555.12	2696.21	3373.49	3114.21	5280.55	5276.03	5909	3968.53	3690.51	3711.34	2783.32	2752.14	2534.39	6407.14	6555.03	6193.86	6439.96	6646.39	5514.1	4466.89	4349.31	4203.38	6597.68	7685.2
ENSG00000111331	ENST00000679812; ENST00000680090; ENST00000681346; ENST00000681002; ENST00000681572; ENST00000680230; ENST00000679505; ENST00000680044; ENST00000680966; ENST00000548514; ENST00000681497; ENST00000551007; ENST00000681665; ENST00000681594; ENST00000228928; ENST00000679547; ENST00000681134; ENST00000679517; ENST00000681764; ENST00000679912; ENST00000680438; ENST00000681147; ENST00000681527; ENST0000…	OAS3	protein_coding	protein_coding	2'-5'-oligoadenylate synthetase 3 [Source:HGNC Symbol;Acc:HGNC:8088]	0.5441	4612	GO:0002376; GO:0045087; GO:0051607; GO:0009615; GO:0045071; GO:0006139; GO:0032760; GO:0042742; GO:0032728; GO:0060339; GO:0060700; GO:0071639; GO:0071659; GO:2000342; GO:0071650; GO:0035395; GO:0039529; GO:0039530	GO:0003725; GO:0016779; GO:0001730; GO:0003723; GO:0046872; GO:0000166; GO:0005524; GO:0016740; GO:0005515	GO:0005737; GO:0005829; GO:0005886; GO:0005634; GO:0005654; GO:0005615; GO:0016020; GO:0043231	4940	TRUE	-0.90268	4.81013e-15	2.1688e-13	chr12	112938051	112976460	38410	+	1202.13	809.723	1334.69	1563.48	1453.06	1706.71	1187.14	984.496	1239.86	1038.17	853.091	1368.64	10563.1	5143.91	12060.7	15172.8	4666.85	12174.1	515.655	615.975	598.551	590.483	670.468	688.665	693.482	845.65	887.024	514.338	462.846
ENSG00000171314	ENST00000334828; ENST00000473929; ENST00000467867	PGAM1	protein_coding	protein_coding	phosphoglycerate mutase 1 [Source:HGNC Symbol;Acc:HGNC:8888]	0.5467	1162	GO:0006096; GO:0006110; GO:0045730; GO:0043456	GO:0003824; GO:0016868; GO:0004619; GO:0016853; GO:0016787; GO:0005515; GO:0004082; GO:0019901; GO:0046538	GO:0005737; GO:0016020; GO:0005829; GO:0005576; GO:0070062; GO:0034774; GO:1904813	5223	TRUE	-0.762969	4.91463e-15	2.20843e-13	chr10	97426191	97433444	7254	+	6368.13	5460.34	7780.38	8755.17	7780.86	9714.79	9803.42	7216.2	8589.08	3396.89	3737.12	3716.4	5689.35	5909.74	5801.72	7343.91	6983.05	7792.62	3573.42	4109.52	3775.99	3873.54	4235.8	4904.06	4843.24	6232.02	6857.01	3733.54	4148.63
ENSG00000104946	ENST00000535102; ENST00000594996; ENST00000221543; ENST00000598789; ENST00000599049; ENST00000596243; ENST00000594984; ENST00000600354	TBC1D17	protein_coding	protein_coding	TBC1 domain family member 17 [Source:HGNC Symbol;Acc:HGNC:25699]	0.6155	1675	GO:0015031; GO:0006914; GO:0090630; GO:0042147	GO:0005096; GO:0005515	GO:0005737; GO:0031410; GO:0005829; GO:0005776; GO:0055037	79735	TRUE	0.3617	5.33277e-15	2.38826e-13	chr19	49877666	49888750	11085	+	1503.12	1531.94	1352.99	1227.26	1184.98	1178.46	1055.91	1125.97	1135.94	1792.94	1828.03	1753.38	1446.15	1336.68	1461.23	1252.25	1177.14	1247.9	1789.81	1857.5	1970.43	1610.83	1733.02	1475.85	1394.53	1372.57	1299.63	1865.79	2298.22
ENSG00000173846	ENST00000372201; ENST00000465443; ENST00000476731; ENST00000492398; ENST00000461358; ENST00000461769; ENST00000493100	PLK3	protein_coding	protein_coding	polo like kinase 3 [Source:HGNC Symbol;Acc:HGNC:2154]	0.5875	1288	GO:0006468; GO:0016310; GO:0043066; GO:0006915; GO:0000122; GO:0006974; GO:0007049; GO:0051302; GO:0000278; GO:1901796; GO:0032465; GO:0000082; GO:0006970; GO:0090316; GO:0009314; GO:0000086; GO:0006977; GO:0043491; GO:0000302; GO:0090166; GO:0031122; GO:0044819; GO:2000777; GO:0007113; GO:1904716	GO:0005515; GO:0005524; GO:0004672; GO:0000166; GO:0004674; GO:0016301; GO:0016740; GO:0106310; GO:0002039	GO:0005634; GO:0005737; GO:0005794; GO:0005856; GO:0005730; GO:0005815; GO:0005795; GO:0005813; GO:0005654; GO:0000922; GO:0030425; GO:0043025	1263	TRUE	0.542898	5.39506e-15	2.40804e-13	chr1	44800377	44805990	5614	+	1426.03	1557.21	1191.94	1018.99	1066.27	1084.62	1217.27	1254.09	1275.68	2089.02	1889.33	2202.25	1610.07	1371.56	1669.79	1446.2	1349.33	1301.04	2057.94	1867.3	2076.35	1862.46	1862.83	1614.76	1661.26	1611.93	1485.05	1810.64	2057.33
ENSG00000173530	ENST00000312584	TNFRSF10D	protein_coding	protein_coding	TNF receptor superfamily member 10d [Source:HGNC Symbol;Acc:HGNC:11907]	0.4707	3535	GO:0006915; GO:0007165; GO:0043066	GO:0005515; GO:0045569; GO:0004888	GO:0016020; GO:0016021; GO:0005886; GO:0009986	8793	TRUE	1.09484	5.78754e-15	2.56856e-13	chr8	23135588	23164027	28440	-	91.9387	81.2543	109.507	92.8149	104.671	78.485	79.554	112.332	76.9277	202.524	167.68	160.069	184.954	189.063	231.631	100.949	102.453	79.0525	233.599	230.693	216.779	308.518	220.249	213.624	148.379	113.796	133.954	206.608	235.217
ENSG00000204394	ENST00000470953; ENST00000375663; ENST00000463184; ENST00000428445; ENST00000482996; ENST00000479051; ENST00000459667; ENST00000461874; ENST00000474643; ENST00000483275; ENST00000461328; ENST00000495010; ENST00000489979; ENST00000440048	VARS1	protein_coding	protein_coding	valyl-tRNA synthetase 1 [Source:HGNC Symbol;Acc:HGNC:12651]	0.6066	959	GO:0006418; GO:0006438; GO:0006412; GO:0006399; GO:0106074	GO:0005524; GO:0000166; GO:0004812; GO:0004832; GO:0003824; GO:0016874; GO:0005515; GO:0002161	GO:0005829	7407	TRUE	-0.710733	5.79331e-15	2.56856e-13	chr6	31777518	31795752	18235	-	1576.65	1395.03	1823.71	2217.68	1969.33	2316.4	2326.24	1723.01	2217.33	1069.12	1003.14	1131.34	1588.85	1463.35	1644.66	1960.5	1851.19	1964.08	899.672	1110.44	999.591	1002.45	1080.9	1155.96	1302.44	1627.59	1600.05	974.187	1060.1
ENSG00000126351	ENST00000577288; ENST00000585047; ENST00000578218; ENST00000394121; ENST00000584985; ENST00000264637; ENST00000450525; ENST00000546243; ENST00000577486; ENST00000577637	THRA	protein_coding	protein_coding	thyroid hormone receptor alpha [Source:HGNC Symbol;Acc:HGNC:11796]	0.5925	1763	GO:0006355; GO:0030522; GO:0006366; GO:0000122; GO:0030154; GO:0045944; GO:0045892; GO:0009755; GO:0120162; GO:0006357; GO:0017055; GO:0002154; GO:2000143; GO:0042789; GO:0001502; GO:0001503; GO:0002155; GO:0007611; GO:0008016; GO:0008050; GO:0009409; GO:0009887; GO:0030218; GO:0030878; GO:0033032; GO:0045925; GO:0050994; GO:0060509; GO:0002157	GO:0008270; GO:0003700; GO:0043565; GO:0046872; GO:0003677; GO:0004879; GO:0005515; GO:0070324; GO:0000978; GO:0000981; GO:0019904; GO:0000976; GO:0140296; GO:0017025; GO:0031490; GO:0044877	GO:0005634; GO:0005654; GO:0005737; GO:0005829; GO:0000785; GO:0090575	7067	TRUE	0.596489	5.81547e-15	2.56982e-13	chr17	40058290	40093867	35578	+	735.51	739.12	699.157	654.641	696.009	563.757	650.809	719.101	788.474	1338.39	1319.38	1359.23	962.239	887.651	1112.43	942.193	725.771	844.167	1151.16	1238.36	1083.9	1149.58	1122.48	1067.04	956.221	870.696	832.361	1157	1268.5
ENSG00000221963	ENST00000409652	APOL6	protein_coding	protein_coding	apolipoprotein L6 [Source:HGNC Symbol;Acc:HGNC:14870]	0.4029	10060	GO:0006869; GO:0042157	GO:0008289; GO:0005515	GO:0005576; GO:0005737; GO:0016020; GO:0016021	80830	TRUE	-0.665603	6.16997e-15	2.71744e-13	chr22	35648446	35668404	19959	+	2501.93	1858.11	2961.9	3120.05	3424.64	3212.12	2893.63	2695.37	3016.47	2286.37	1955.12	1784.34	5534.61	3964.71	4898.18	5007.34	3116.19	4722.35	1370.96	1434.36	1472.88	1882.78	1655.81	1844.22	2220.16	2308.74	2096.9	1395.78	1288.13
ENSG00000096996	ENST00000593993; ENST00000600835; ENST00000322153; ENST00000430026; ENST00000598019; ENST00000594176; ENST00000597416	IL12RB1	protein_coding	protein_coding	interleukin 12 receptor subunit beta 1 [Source:HGNC Symbol;Acc:HGNC:5971]	0.5926	1392	GO:0019221; GO:0032729; GO:0007165; GO:0042104; GO:0071346; GO:0043382; GO:0001916; GO:0002230; GO:0002827; GO:2000318; GO:2000330; GO:0035722; GO:0038155	GO:0005515; GO:0004896; GO:0005143; GO:0019955; GO:0016517; GO:0042019; GO:0042020	GO:0016020; GO:0016021; GO:0009897; GO:0005886; GO:0043235; GO:0042022; GO:0072536	3594	TRUE	-0.544768	6.28259e-15	2.75791e-13	chr19	18058995	18098944	39950	-	1346.01	1384.26	1270.91	1179.4	1118.96	1238.46	1010.24	918.898	921.278	982.116	987.308	961.773	975.755	914.845	877.05	897.109	842.06	914.038	754.461	817.586	757.523	748.826	857.868	803.459	681.768	810.573	804.646	604.797	711.07
ENSG00000137710	ENST00000645527; ENST00000530749; ENST00000528498; ENST00000645312; ENST00000647231; ENST00000528900; ENST00000530301; ENST00000646663; ENST00000645495; ENST00000544551; ENST00000527537; ENST00000532461; ENST00000533961; ENST00000530131; ENST00000530085; ENST00000529774; ENST00000534683; ENST00000642511; ENST00000532118; ENST00000528556; ENST00000533991; ENST00000533678	RDX	protein_coding	protein_coding	radixin [Source:HGNC Symbol;Acc:HGNC:9944]	0.4283	1848	GO:0051693; GO:0010628; GO:1900087; GO:0030335; GO:0008360; GO:0043087; GO:0045732; GO:0061028; GO:0008361; GO:0072659; GO:1902966; GO:0097067; GO:0010737; GO:1902115; GO:2000643; GO:0032231; GO:0032487; GO:0034111; GO:0034260; GO:0045792; GO:0061951; GO:1900027; GO:1903392; GO:0036120; GO:0045176; GO:0051016	GO:0003779; GO:0008092; GO:0003723; GO:0005515; GO:0051117; GO:0045296; GO:0051018; GO:0050839	GO:0005737; GO:0016020; GO:0005886; GO:0042995; GO:0005856; GO:0071944; GO:0005925; GO:0005615; GO:0016324; GO:0030175; GO:0030027; GO:0032154; GO:0005902; GO:0070062; GO:0005912; GO:0030864; GO:0045177; GO:0110165; GO:0030315; GO:0030496; GO:0051286	5962	TRUE	-0.560999	6.30758e-15	2.75977e-13	chr11	109864295	110296712	432418	-	1009.37	827.227	1074.01	1116.74	1110.38	1275.38	990.112	1240.07	994.63	591.585	909.002	847.826	651.325	882.924	771.243	826.822	890.007	856.402	646.08	622.751	779.2	720.508	702.321	849.074	704.073	725.58	756.608	579.755	573.408
ENSG00000119714	ENST00000650645; ENST00000531499; ENST00000535815; ENST00000529102; ENST00000529300	GPR68	protein_coding	protein_coding	G protein-coupled receptor 68 [Source:HGNC Symbol;Acc:HGNC:4519]	0.6106	2113	GO:0007186; GO:0007165; GO:0006954; GO:0030073; GO:0030224; GO:0032024; GO:0035774; GO:0036035; GO:0045656; GO:0071467; GO:2001206	GO:0004930	GO:0016021; GO:0016020; GO:0005886; GO:0005887	8111	TRUE	-0.522122	6.39187e-15	2.78748e-13	chr14	91232532	91253925	21394	-	1440.7	1460.62	1273.01	1402.1	1347.78	1652.55	1263.28	1271.03	1321.35	787.713	964.895	1184.24	817.943	886.706	751.114	1091.21	1114.46	1016.39	1197.46	1020.79	1175.42	872.394	938.492	916.306	801.053	886.356	876.704	831.44	1179.34
ENSG00000110455	ENST00000533208; ENST00000524990; ENST00000263776; ENST00000527603; ENST00000526577; ENST00000533404; ENST00000531940; ENST00000527346; ENST00000532122; ENST00000531190; ENST00000527557; ENST00000531505; ENST00000534035	ACCS	protein_coding	protein_coding	1-aminocyclopropane-1-carboxylate synthase homolog (inactive) [Source:HGNC Symbol;Acc:HGNC:23989]	0.5538	1055	GO:0009058; GO:0006520	GO:0003824; GO:0030170; GO:0005515; GO:0042802; GO:0008483		84680	TRUE	0.68835	7.11853e-15	3.09423e-13	chr11	44065925	44084237	18313	+	372.646	386.692	253.76	209.327	189.919	185.312	261.666	234.393	256.124	554.277	530.986	500.557	280.62	267.525	249.622	294.836	264.343	303.975	596.624	545.058	509.431	366.424	354.699	305.797	413.134	335.124	348.28	570.989	635.194
ENSG00000104885	ENST00000686010; ENST00000398665; ENST00000452696; ENST00000478937; ENST00000591498; ENST00000586024; ENST00000608122; ENST00000482433; ENST00000457590	DOT1L	protein_coding	protein_coding	DOT1 like histone lysine methyltransferase [Source:HGNC Symbol;Acc:HGNC:24948]	0.6158	2535	GO:0032259; GO:0006325; GO:0051726; GO:0045944; GO:0034729; GO:0000077; GO:0006281; GO:0008284; GO:2000677; GO:0046425; GO:0032200; GO:0010467; GO:0031507	GO:0018024; GO:0016740; GO:0008168; GO:0003677; GO:0005515; GO:0031151; GO:0003676; GO:0042054	GO:0005634; GO:0043231; GO:0005654; GO:0032991; GO:0005737	84444	TRUE	-0.344215	7.30459e-15	3.16477e-13	chr19	2163933	2232578	68646	+	1541.44	1429.29	1599.43	1570.94	1605.68	1782.27	1713.77	1718.62	1746.71	1242.86	1312.02	1222.62	1377.59	1298.86	1278.11	1877.17	1525.06	1502.94	1134.35	1149.89	1159.77	1222.04	1242.77	1350.06	1366.13	1527.37	1429.15	964.726	1036.27
ENSG00000072195	ENST00000312358; ENST00000498378; ENST00000435853; ENST00000403148; ENST00000431523; ENST00000396698; ENST00000452101; ENST00000420132; ENST00000464989; ENST00000451076; ENST00000409595; ENST00000497065; ENST00000491248; ENST00000485813; ENST00000462545; ENST00000463218; ENST00000396688; ENST00000496786; ENST00000475921; ENST00000396686; ENST00000396689; ENST00000485069	SPEG	protein_coding	protein_coding	striated muscle enriched protein kinase [Source:HGNC Symbol;Acc:HGNC:16901]	0.6513	2312	GO:0006468; GO:0016310; GO:0030154; GO:0008285; GO:0007517; GO:0042692	GO:0005515; GO:0005524; GO:0004672; GO:0000166; GO:0004674; GO:0016301; GO:0016740; GO:0106310	GO:0005634	10290	TRUE	0.771672	7.50344e-15	3.24037e-13	chr2	219434843	219493629	58787	+	154.535	133.14	120.036	129.348	139.202	122.088	76.6785	94.6419	101.364	268.611	225.044	200.765	202.492	178.665	167.914	105.756	87.593	105.403	287.264	237.865	224.005	262.003	246.785	222.299	140.621	124.236	117.325	269.216	282.911
ENSG00000025772	ENST00000372813	TOMM34	protein_coding	protein_coding	translocase of outer mitochondrial membrane 34 [Source:HGNC Symbol;Acc:HGNC:15746]	0.5236	1973	GO:0006626	GO:0005515; GO:0031072	GO:0005634; GO:0005737; GO:0016020; GO:0043231; GO:0005829; GO:0005739; GO:0005741; GO:0016021	10953	TRUE	-0.646715	7.60277e-15	3.27264e-13	chr20	44942130	44960397	18268	-	678.781	679.403	746.54	769.179	739.173	975.612	790.748	579.35	658.863	437.026	532.457	457.148	628.206	645.65	688.147	642.55	621.754	750.058	410.377	448.238	466.075	453.759	437.845	509.661	464.533	461.448	550.596	448.277	397.809
ENSG00000181523	ENST00000575484; ENST00000571156; ENST00000572257; ENST00000326317; ENST00000575282; ENST00000573150; ENST00000576856; ENST00000570923; ENST00000576941; ENST00000574505; ENST00000572208; ENST00000571051; ENST00000576707; ENST00000570427; ENST00000571675; ENST00000575188; ENST00000571075	SGSH	protein_coding	protein_coding	N-sulfoglucosamine sulfohydrolase [Source:HGNC Symbol;Acc:HGNC:10818]	0.6304	1180	GO:0006027; GO:0030200	GO:0008484; GO:0046872; GO:0016787; GO:0005515; GO:0005539; GO:0008449; GO:0016250	GO:0005764; GO:0070062; GO:0043202	6448	TRUE	0.632965	8.15014e-15	3.49693e-13	chr17	80206716	80220923	14208	-	1338	1590.1	1181.78	992.068	1054.57	930.691	1126.5	1278.83	1152.43	1675.41	1697.39	1999.42	1169.94	983.858	1075.75	1033.39	1013.75	1040.26	2145.19	2461.13	2176.94	1874.11	1805.05	1670.18	1508.4	1561.82	1374.64	2298.89	2348.68
ENSG00000106829	ENST00000376544; ENST00000461758; ENST00000376552; ENST00000470872; ENST00000435650; ENST00000414465; ENST00000376537; ENST00000462803; ENST00000376524; ENST00000476523; ENST00000376525; ENST00000265284; ENST00000706431; ENST00000425506; ENST00000485159; ENST00000466428; ENST00000428713; ENST00000455913; ENST00000496853; ENST00000474519; ENST00000483597; ENST00000490347; ENST00000493163; ENST0000…	TLE4	protein_coding	protein_coding	TLE family member 4, transcriptional corepressor [Source:HGNC Symbol;Acc:HGNC:11840]	0.5067	1348	GO:0006355; GO:0016055; GO:0090090; GO:0008150; GO:0000122; GO:0045892; GO:1990830	GO:0005515; GO:0003714; GO:0003682; GO:0140297	GO:0005634; GO:0005654; GO:0005667; GO:1990907	7091	TRUE	0.359019	8.48683e-15	3.62969e-13	chr9	79571773	79726882	155110	+	824.514	701.92	804.415	975.543	897.799	884.046	946.022	975.607	956.619	1201.29	1129.63	1083.86	1159.95	1124.92	1299.08	1144.89	1029.22	1040.86	950.18	1017.2	1040.54	1080.29	1175.55	1231.86	1272.37	1264.29	1160.32	965.422	1010.24
ENSG00000187091	ENST00000417185; ENST00000461445; ENST00000334661; ENST00000463876; ENST00000495395; ENST00000484829; ENST00000495367; ENST00000479619; ENST00000473834	PLCD1	protein_coding	protein_coding	phospholipase C delta 1 [Source:HGNC Symbol;Acc:HGNC:9060]	0.601	1412	GO:0007165; GO:0035556; GO:0006629; GO:0016042; GO:0046488; GO:0048015; GO:0006644	GO:0005509; GO:0004435; GO:0046872; GO:0016787; GO:0005515; GO:0008081; GO:0005546; GO:0032794	GO:0005886; GO:0070062; GO:0005737	5333	TRUE	0.547953	8.80435e-15	3.75342e-13	chr3	38007496	38029642	22147	-	759.961	876.176	688.627	542.078	505.012	618.07	679.564	692.566	758.417	985.974	900.178	1051.3	803.593	605.947	831.323	759.522	722.642	714.295	1092.23	1004.05	992.366	967.322	976.527	915.222	940.705	969.876	998.648	956.657	1040.59
ENSG00000163993	ENST00000296370; ENST00000513778	S100P	protein_coding	protein_coding	S100 calcium binding protein P [Source:HGNC Symbol;Acc:HGNC:10504]	0.5104	392	GO:0010033; GO:0043542	GO:0005509; GO:0046872; GO:0042803; GO:0005515; GO:0046914; GO:0048306; GO:0045296; GO:0000287	GO:0005737; GO:0005634; GO:0016020; GO:0005654; GO:0005886; GO:0042995; GO:0005576; GO:0031528; GO:0070062; GO:0034774	6286	TRUE	1.59585	8.83927e-15	3.75626e-13	chr4	6693878	6697170	3293	+	39.1229	22.5162	44.2238	18.7605	34.5307	21.8014	28.7545	30.0731	15.3855	18.1206	13.2379	10.8522	8.76937	20.7969	26.2365	28.0414	11.7312	15.9987	65.2394	68.1322	79.4856	63.6022	79.6082	80.2445	139.651	113.796	84.0675	38.8172	26.0148
ENSG00000100902	ENST00000540871; ENST00000628955; ENST00000627895; ENST00000622405; ENST00000554541; ENST00000261479; ENST00000554843; ENST00000554620; ENST00000554961; ENST00000556167; ENST00000553809; ENST00000553688; ENST00000555764; ENST00000556506; ENST00000555050; ENST00000556221; ENST00000554457	PSMA6	protein_coding	protein_coding	proteasome 20S subunit alpha 6 [Source:HGNC Symbol;Acc:HGNC:9535]	0.4423	967	GO:0051603; GO:0006511; GO:0010498; GO:0043161; GO:0051092; GO:0050727	GO:0003723; GO:0005515; GO:0004175; GO:0051059; GO:0035639	GO:0005839; GO:0005634; GO:0005737; GO:0005654; GO:0000502; GO:0000932; GO:0019773; GO:0005829; GO:0070062; GO:0016363; GO:0030016; GO:0030017; GO:0005844	5687	TRUE	-0.415461	9.03641e-15	3.82781e-13	chr14	35278633	35317493	38861	+	2243.45	2248.14	2191.9	2014.22	2131.76	2139.38	2170.7	2018.53	1828.18	1233.59	1830.75	1656.21	1627.3	1829.31	1768.22	1967.18	2012.05	1780.94	1790.69	1568.72	1815.08	1511.03	1384.08	1536.24	1419.02	1456.03	1732.85	1755.74	2036
ENSG00000105255	ENST00000221856; ENST00000599375; ENST00000601678; ENST00000597590; ENST00000601006; ENST00000601815; ENST00000597480; ENST00000598010; ENST00000598179; ENST00000594438	FSD1	protein_coding	protein_coding	fibronectin type III and SPRY domain containing 1 [Source:HGNC Symbol;Acc:HGNC:13745]	0.6084	1032	GO:0051301; GO:0007049; GO:0051302; GO:0032465; GO:0060236; GO:0031122	GO:0005515; GO:0042802; GO:0008017	GO:0005634; GO:0005737; GO:0005856; GO:0005874; GO:0005815; GO:0032154; GO:0005813	79187	TRUE	-0.863725	9.26487e-15	3.91213e-13	chr19	4304598	4323843	19246	+	100.741	79.3345	82.1299	147.121	124.095	151.671	105.358	102.631	113.129	77.812	64.1387	74.6577	172.202	133.409	137.829	115.39	111.838	115.817	40	49.0073	46.9688	78.7908	98.2858	74.8226	50.4295	59.9764	57.2717	36.3129	41.1901
ENSG00000162444	ENST00000315901; ENST00000294435	RBP7	protein_coding	protein_coding	retinol binding protein 7 [Source:HGNC Symbol;Acc:HGNC:30316]	0.5023	743	GO:0015908	GO:0008289; GO:0005515; GO:0005504; GO:0016918; GO:0019841; GO:0005501	GO:0005737; GO:0005634; GO:0005829	116362	TRUE	3.40077	9.50124e-15	3.99924e-13	chr1	9997206	10016021	18816	+	6.8465	14.6845	2.1059	1.97478	0	0	0	1.76901	1.81006	8.54009	11.767	12.2087	0	1.89063	2.24885	1.60237	1.56416	2.8233	83.1275	66.9369	95.1419	11.3914	12.3835	8.67509	2.90939	14.6161	13.8604	96.417	106.227
ENSG00000167984	ENST00000359128; ENST00000615877; ENST00000324659; ENST00000618137; ENST00000603055	NLRC3	protein_coding	protein_coding	NLR family CARD domain containing 3 [Source:HGNC Symbol;Acc:HGNC:29889]	0.6015	3635	GO:0032088; GO:0045824; GO:0050728; GO:0035556; GO:0042110; GO:1901223; GO:0014067; GO:0007249; GO:0050680; GO:1900016; GO:1900226; GO:0043124; GO:0032688; GO:0048147; GO:0032715; GO:0032720; GO:0032687	GO:0005515; GO:0000166; GO:0005524; GO:0003674; GO:0036312	GO:0005737; GO:0043231; GO:0005829; GO:0048471; GO:0034451	197358	TRUE	0.51702	1.00311e-14	4.20893e-13	chr16	3539033	3577403	38371	-	8114.44	6882.45	7719.55	6372.63	6622.34	6090.22	7201.41	8256.84	8463.86	11981.3	8538.4	9572.27	8515.06	7526.23	7926.87	8584.62	8595.85	8895.73	10022.7	9228.93	8450.77	10667.9	10645	9575.23	12174.6	11998.4	11056.3	8391.51	9081.38
ENSG00000074266	ENST00000528180; ENST00000263360; ENST00000672825; ENST00000673233; ENST00000327320; ENST00000351625; ENST00000534595; ENST00000525244; ENST00000533228; ENST00000534564; ENST00000524673; ENST00000527888; ENST00000528250	EED	protein_coding	protein_coding	embryonic ectoderm development [Source:HGNC Symbol;Acc:HGNC:3188]	0.3878	1590	GO:0016571; GO:0050790; GO:0006325; GO:0000122; GO:0045892; GO:0021510	GO:0005515; GO:0042802; GO:0031491; GO:0001222; GO:0008047; GO:0003682; GO:0042054	GO:0005634; GO:0005654; GO:0005829; GO:0035098; GO:0005694	8726	TRUE	-0.604952	1.02346e-14	4.28082e-13	chr11	86244753	86278813	34061	+	702.255	559.969	770.757	829.409	863.268	914.569	871.26	712.026	829.913	532.959	498.628	440.87	636.177	713.714	587.698	755.517	813.365	761.35	433.526	368.153	421.515	517.361	504.185	542.193	639.096	588.817	642.978	421.981	333.857
ENSG00000105699	ENST00000597933; ENST00000602122; ENST00000621372; ENST00000361790; ENST00000602003; ENST00000360798; ENST00000354900; ENST00000347609; ENST00000427250; ENST00000605618; ENST00000602044; ENST00000601623; ENST00000599658; ENST00000597446	LSR	protein_coding	protein_coding	lipolysis stimulated lipoprotein receptor [Source:HGNC Symbol;Acc:HGNC:29572]	0.6306	1402	GO:0035633; GO:0010669; GO:0001889; GO:0060856; GO:0061436; GO:0061833; GO:1904274; GO:0019216		GO:0016020; GO:0016021; GO:0005886; GO:0070161; GO:0034361; GO:0034362; GO:0042627; GO:0005923; GO:0070160; GO:0070062; GO:0061689	51599	TRUE	0.416667	1.06255e-14	4.4304e-13	chr19	35248330	35267964	19635	+	1362.45	1342.16	1290.91	930.123	991.68	948.361	1092.67	1027.79	1125.86	1733.18	1606.2	1992.73	1383.97	1275.23	1404.78	1317.95	1188.76	1324.13	1643.61	1537.16	1794.45	1455.26	1487.79	1416.21	1388.75	1368.69	1305.36	1439.99	1559.8
ENSG00000184371	ENST00000527192; ENST00000525659; ENST00000357302; ENST00000329608; ENST00000488198; ENST00000369802; ENST00000420111; ENST00000369801; ENST00000526001	CSF1	protein_coding	protein_coding	colony stimulating factor 1 [Source:HGNC Symbol;Acc:HGNC:2432]	0.5696	1359	GO:0007165; GO:0010628; GO:0002376; GO:0045087; GO:0006954; GO:0008284; GO:0030335; GO:0001954; GO:0045860; GO:0042117; GO:0030316; GO:0045672; GO:0010744; GO:0051247; GO:0002931; GO:0045651; GO:0007169; GO:0030225; GO:0010759; GO:0001503; GO:0001780; GO:0002158; GO:0002687; GO:0003006; GO:0007265; GO:0008283; GO:0009612; GO:0010743; GO:0014070; GO:0030224; GO:0030278; GO:0032496; GO:0032946; GO:…	GO:0008083; GO:0005125; GO:0005515; GO:0042802; GO:0042803; GO:0005157	GO:0016021; GO:0005615; GO:0016020; GO:0005886; GO:0005576; GO:0016604; GO:0005788; GO:0048471; GO:1990682	1435	TRUE	-0.728106	1.12635e-14	4.68176e-13	chr1	109910242	109930992	20751	+	1156.08	1098.4	1035.05	1027.88	1206.42	1318.98	1545.07	1264.84	1102.33	521.234	728.083	686.4	731.844	755.306	663.41	1430.11	1213.79	1366.48	721.842	470.949	785.222	703.421	609.444	701.598	734.137	899.929	868.39	430.746	417.32
ENSG00000177663	ENST00000477874; ENST00000694948; ENST00000694949; ENST00000319363; ENST00000694950; ENST00000459971; ENST00000612619; ENST00000694951	IL17RA	protein_coding	protein_coding	interleukin 17 receptor A [Source:HGNC Symbol;Acc:HGNC:5985]	0.597	1901	GO:0002376; GO:0009615; GO:0045087; GO:0006954; GO:0002250; GO:0007166; GO:0032755; GO:0050729; GO:0097400; GO:0032747; GO:1900017; GO:0072537; GO:2000340; GO:0030163; GO:0032736; GO:0032754; GO:0050832; GO:0071621; GO:0072538	GO:0005515; GO:0030368; GO:0005102	GO:0110165; GO:0016020; GO:0016021; GO:0005886; GO:0005576; GO:0005887	23765	TRUE	0.583275	1.14069e-14	4.72658e-13	chr22	17084954	17115693	30740	+	2032.44	2452.32	1778.43	1992.36	1945.15	1969.73	2238.05	2376.9	2290.63	2806.02	2599.05	3023.55	2629.99	2211.15	2459.65	2351.47	2266.41	2297.21	3050.88	3587.07	3372.09	3494.14	3398.92	3001.57	2886.26	3081.17	2655.98	3155.46	3290.84
ENSG00000164400	ENST00000296871	CSF2	protein_coding	protein_coding	colony stimulating factor 2 [Source:HGNC Symbol;Acc:HGNC:2434]	0.5025	788	GO:0006955; GO:0010628; GO:0008284; GO:0045892; GO:0006468; GO:2001240; GO:0043011; GO:0010744; GO:0007259; GO:0038157; GO:0042531; GO:0070665; GO:0071803; GO:0030225; GO:0032747; GO:0097011; GO:0001821; GO:0001892; GO:0008283; GO:0010468; GO:0030099; GO:0030223; GO:0030224; GO:0030335; GO:0034021; GO:0034405; GO:0042045; GO:0042116; GO:0042127; GO:0045187; GO:0071222; GO:0097028	GO:0008083; GO:0005129; GO:0005515; GO:0005125	GO:0005576; GO:0043231; GO:0005615; GO:0005886; GO:0030526	1437	TRUE	-1.86861	1.19688e-14	4.94399e-13	chr5	132073789	132076170	2382	+	90.9606	53.8432	81.077	128.361	90.6431	160.24	164.859	147.712	126.704	19.1865	35.301	23.0609	113.205	107.766	101.948	73.7089	142.339	90.3457	18.9405	3.5859	15.6563	19.935	24.767	33.616	90.1912	69.9481	61.8959	6.26085	4.3358
ENSG00000183684	ENST00000505490; ENST00000504015; ENST00000512673; ENST00000511412	ALYREF	protein_coding	protein_coding	Aly/REF export factor [Source:HGNC Symbol;Acc:HGNC:19071]	0.5824	581	GO:0008380	GO:0003723; GO:0003676	GO:0016607	10189	TRUE	-0.733744	1.20392e-14	4.95769e-13	chr17	81887835	81891586	3752	-	1966.9	2103.8	1984.81	1861.24	1639.13	2043.88	2118.24	1544.34	1816.4	860.196	856.051	1108.28	1265.18	1228.91	1284.09	1483.79	1406.18	1540.58	1110.12	926.359	1092.32	919.858	1041.98	1167.88	1100.72	1406.27	1539.08	954.153	1091.54
ENSG00000122986	ENST00000548312; ENST00000620084; ENST00000242607; ENST00000356742; ENST00000439744; ENST00000549442; ENST00000547887; ENST00000546713; ENST00000546425	HVCN1	protein_coding	protein_coding	hydrogen voltage gated channel 1 [Source:HGNC Symbol;Acc:HGNC:28240]	0.5258	1173	GO:0055085; GO:0006811; GO:1902600; GO:0034765; GO:0071294; GO:0045454; GO:0071467; GO:0010043; GO:0009268; GO:0032930; GO:0051453	GO:0005216; GO:0005244; GO:0042802; GO:0030171; GO:0022843	GO:0016020; GO:0016021; GO:0005886; GO:0005887; GO:0035579; GO:0030670; GO:0030667; GO:0016324	84329	TRUE	1.07576	1.25093e-14	5.13536e-13	chr12	110627841	110704950	77110	-	382.426	650.035	230.596	324.852	387.31	293.232	315.341	421.908	333.957	308.05	558.933	571.098	417.741	450.915	472.257	302.046	347.244	242.804	917.56	851.054	980.322	823.98	827.041	773.175	597.396	624.312	680.855	932.866	1016.74
ENSG00000162676	ENST00000294702; ENST00000696667; ENST00000370332; ENST00000427103; ENST00000696668; ENST00000483490; ENST00000696669; ENST00000696670; ENST00000696671	GFI1	protein_coding	protein_coding	growth factor independent 1 transcriptional repressor [Source:HGNC Symbol;Acc:HGNC:4237]	0.5934	1562	GO:0006355; GO:0000122; GO:0006357; GO:0071222; GO:0032088; GO:0030097; GO:0045892; GO:0010956; GO:0010977; GO:0010957; GO:0016032; GO:0034121; GO:0070105; GO:0000083; GO:0051569	GO:0046872; GO:0003677; GO:0005515; GO:0000978; GO:0003700; GO:1990837; GO:0000976; GO:0001227	GO:0005634; GO:0016363; GO:0017053; GO:0016604	2672	TRUE	-0.83599	1.29542e-14	5.30166e-13	chr1	92473043	92486925	13883	-	862.659	804.711	1068.74	1166.11	1066.14	1459.6	1362.96	1023.37	1123.14	1046.73	804.571	675.547	1041.16	944.37	873.301	1079.19	1223.96	1326.95	396.698	401.622	445.601	570.521	612.983	680.995	898.034	813.277	932.133	326.816	305.673
ENSG00000187609	ENST00000491734; ENST00000340951; ENST00000487745; ENST00000478344; ENST00000484392; ENST00000478350; ENST00000472958; ENST00000490886; ENST00000479452; ENST00000460390; ENST00000475006; ENST00000465160	EXD3	protein_coding	protein_coding	exonuclease 3'-5' domain containing 3 [Source:HGNC Symbol;Acc:HGNC:26023]	0.6482	1497	GO:0006139; GO:0090305	GO:0003676; GO:0008408; GO:0046872; GO:0016787; GO:0005515; GO:0004527; GO:0004518		54932	TRUE	0.818487	1.35075e-14	5.51116e-13	chr9	137306896	137423211	116316	-	312.983	302.501	224.278	218.214	243.873	201.663	201.281	206.089	214.493	416.774	394.195	377.113	330.844	353.548	323.078	198.694	208.816	147.753	505.08	480.511	504.613	533.498	525.414	426.164	308.396	299.628	240.193	520.903	562.57
ENSG00000167895	ENST00000590426; ENST00000318430; ENST00000590799; ENST00000589691; ENST00000698566; ENST00000698567; ENST00000590184; ENST00000698568; ENST00000698569; ENST00000698570; ENST00000698571; ENST00000698572; ENST00000592399; ENST00000591983; ENST00000591003; ENST00000591144	TMC8	protein_coding	protein_coding	transmembrane channel like 8 [Source:HGNC Symbol;Acc:HGNC:20474]	0.6208	1840	GO:0006811; GO:0034220; GO:0001558; GO:0031333; GO:0032091; GO:1902041; GO:0055069	GO:0005515; GO:0043120; GO:0140311; GO:0008381	GO:0016021; GO:0005737; GO:0016020; GO:0005794; GO:0005783; GO:0005789; GO:0005887; GO:0005615; GO:0031965; GO:0070062	147138	TRUE	0.544099	1.38069e-14	5.61605e-13	chr17	78130770	78142968	12199	+	4921.9	4920.38	4143.36	4584.47	4449.07	4494.74	4382.19	5155.77	5219.32	5932.27	6004.12	6417.69	6243.2	5519.68	5595.12	4823.93	4464.12	4891.94	6190.45	6691.59	6304.89	8520.78	8044.85	6979.11	6551.95	6317.25	6164.64	6414.86	6619.68
ENSG00000100307	ENST00000475962; ENST00000216133; ENST00000401405; ENST00000490741; ENST00000434260; ENST00000477827; ENST00000482294	CBX7	protein_coding	protein_coding	chromobox 7 [Source:HGNC Symbol;Acc:HGNC:1557]	0.6142	1442	GO:0000122; GO:0006325; GO:0003006; GO:0009410; GO:0032968	GO:0005515	GO:0005634; GO:0005654; GO:0005829; GO:0000785; GO:0031519; GO:0035102	23492	TRUE	0.417934	1.4597e-14	5.91936e-13	chr22	39120167	39152680	32514	-	2741.85	2545.31	2835.59	2605.39	2549.88	2618.35	3205.17	3251.61	3200.19	4960.11	4330.26	4209.28	3019.86	3232.45	3125.9	2907.47	3578.02	3305.15	3586.54	3711.41	3266.14	4041.12	4167.93	3584.67	3989.75	3732.31	3865.4	3345.8	3623.64
ENSG00000104064	ENST00000380877; ENST00000220429; ENST00000543881; ENST00000561010; ENST00000429662; ENST00000396464; ENST00000359031; ENST00000560825; ENST00000559100; ENST00000558335; ENST00000558970	GABPB1	protein_coding	protein_coding	GA binding protein transcription factor subunit beta 1 [Source:HGNC Symbol;Acc:HGNC:4074]	0.4431	1538	GO:0007005; GO:0045944	GO:0005515; GO:0000976	GO:0005634; GO:0005654; GO:0036464	2553	TRUE	-0.630619	1.48426e-14	6.00065e-13	chr15	50275389	50355408	80020	-	431.668	364.176	535.95	562.814	560.045	657.311	576.047	474.094	490.528	373.072	355.952	362.191	418.538	456.587	463.262	508.752	490.484	494.079	293.577	262.966	285.425	356.932	319.317	353.51	361.734	359.136	400.014	230.4	243.889
ENSG00000130707	ENST00000352480; ENST00000372394; ENST00000372393; ENST00000422569; ENST00000443588; ENST00000467695; ENST00000493984; ENST00000492400; ENST00000470849; ENST00000372386	ASS1	protein_coding	protein_coding	argininosuccinate synthase 1 [Source:HGNC Symbol;Acc:HGNC:758]	0.5682	943	GO:0006526; GO:0008652; GO:0007623; GO:0000050; GO:0045429; GO:0071499; GO:0000052; GO:0000053; GO:0001822; GO:0001889; GO:0006531; GO:0006953; GO:0007494; GO:0007568; GO:0007584; GO:0009410; GO:0009636; GO:0010043; GO:0010046; GO:0014075; GO:0032355; GO:0032496; GO:0043200; GO:0043434; GO:0048545; GO:0051384; GO:0060416; GO:0060539; GO:0070542; GO:0071222; GO:0071230; GO:0071242; GO:0071320; GO:…	GO:0005524; GO:0004055; GO:0003723; GO:0000166; GO:0016874; GO:0005515; GO:0042802; GO:0015643; GO:0016597	GO:0005737; GO:0005654; GO:0005829; GO:0070062; GO:0005634; GO:0005739; GO:0005741; GO:0005764; GO:0005783; GO:0043005; GO:0043025; GO:0043204; GO:0070852	445	TRUE	2.45211	1.53113e-14	6.17137e-13	chr9	130444961	130501274	56314	+	15.6491	23.4952	8.42358	7.89914	6.4745	10.9007	11.5018	35.3801	35.2962	8.52735	17.6505	10.8522	9.56659	7.56253	12.7435	20.8308	13.2954	6.58771	165.203	147.022	145.724	79.74	94.6453	60.7256	61.0973	53.2441	44.3433	72.6258	52.0295
ENSG00000143889	ENST00000449105; ENST00000409636; ENST00000378915; ENST00000358367; ENST00000608859; ENST00000272249; ENST00000409328; ENST00000441689; ENST00000410076; ENST00000488099; ENST00000425682; ENST00000498516	HNRNPLL	protein_coding	protein_coding	heterogeneous nuclear ribonucleoprotein L like [Source:HGNC Symbol;Acc:HGNC:25127]	0.4133	2044	GO:0006397; GO:0043484; GO:0033120	GO:0003723; GO:0003676; GO:0005515; GO:0003729	GO:0005634; GO:0016020; GO:1990904	92906	TRUE	-0.580406	1.5688e-14	6.30412e-13	chr2	38561969	38603586	41618	-	923.299	837.017	1159.3	1117.73	1198.86	1313.53	1192.35	935.805	978.339	688.584	710.433	642.991	719.885	802.573	745.867	906.941	906.432	910.045	595.572	613.19	623.841	710.067	718.242	849.074	790.386	777.78	766.77	508.381	500.784
ENSG00000174080	ENST00000679160; ENST00000678294; ENST00000678305; ENST00000310325; ENST00000677896; ENST00000677587; ENST00000679347; ENST00000677005; ENST00000678872; ENST00000679024; ENST00000526010; ENST00000677298; ENST00000678154; ENST00000530565; ENST00000678710; ENST00000676924; ENST00000677779; ENST00000679314; ENST00000678614; ENST00000676860; ENST00000678946; ENST00000677020; ENST00000677365; ENST0000…	CTSF	protein_coding	protein_coding	cathepsin F [Source:HGNC Symbol;Acc:HGNC:2531]	0.5915	2001	GO:0006508; GO:0019886; GO:0051603	GO:0008234; GO:0008233; GO:0016787; GO:0004197	GO:0005764; GO:0043231; GO:0005783; GO:0005886; GO:0005615; GO:0070062; GO:0062023; GO:0043202; GO:1903561	8722	TRUE	0.654125	1.69669e-14	6.79747e-13	chr11	66563464	66568879	5416	-	367.755	303.48	297.984	253.76	248.363	247.446	301.922	283.162	338.482	522.403	523.454	454.435	294.534	317.758	213.824	219.711	306.576	251.474	520.863	570.159	411.88	465.15	492.686	418.604	450.957	402.984	405.557	554.71	574.444
ENSG00000167992	ENST00000301770; ENST00000335613; ENST00000535710; ENST00000538438; ENST00000398808; ENST00000535599; ENST00000538579	VWCE	protein_coding	protein_coding	von Willebrand factor C and EGF domains [Source:HGNC Symbol;Acc:HGNC:26487]	0.616	1657	GO:0098586	GO:0005509; GO:0005515; GO:0003674	GO:0005737; GO:0005576	220001	TRUE	1.67711	1.74104e-14	6.95421e-13	chr11	61258286	61295316	37031	-	23.4765	32.3059	25.2708	16.7857	18.3835	26.1617	27.796	25.6506	19.0057	29.8457	55.8932	47.4783	27.1498	26.4688	20.9892	20.8308	21.8983	20.7042	98.9113	179.296	112.002	69.3042	59.2639	70.4851	31.0336	70.9921	44.3433	149.008	152.999
ENSG00000071282	ENST00000426878; ENST00000397386; ENST00000415597; ENST00000157600; ENST00000470776; ENST00000454244; ENST00000456506	LMCD1	protein_coding	protein_coding	LIM and cysteine rich domains 1 [Source:HGNC Symbol;Acc:HGNC:6633]	0.5447	2120	GO:0070886; GO:0000122; GO:0010611	GO:0008270; GO:0046872; GO:0005515; GO:0003714	GO:0110165; GO:0005737; GO:0005634; GO:0005654	29995	TRUE	-1.34355	1.8005e-14	7.17018e-13	chr3	8501807	8574668	72862	+	83.4877	88.3074	117.93	164.895	141.36	144.979	92.9728	81.0683	91.4082	60.7573	36.7719	44.7653	58.1967	51.047	68.215	76.1125	70.3873	107.286	15.9361	35.861	25.2909	56.0078	44.5682	52.0506	56.2483	60.5521	53.5816	17.5304	16.3164
ENSG00000120438	ENST00000321394; ENST00000544255; ENST00000420894; ENST00000392168; ENST00000546204; ENST00000539756; ENST00000536807; ENST00000538530; ENST00000543532; ENST00000467544; ENST00000538128; ENST00000543517; ENST00000539948; ENST00000545764; ENST00000537390; ENST00000536394; ENST00000536607; ENST00000546023	TCP1	protein_coding	protein_coding	t-complex 1 [Source:HGNC Symbol;Acc:HGNC:11655]	0.4526	951	GO:0006457; GO:0007021; GO:0050821; GO:0032212; GO:0051973; GO:0090666; GO:1904851; GO:1904871; GO:1904874; GO:0007339; GO:0044053; GO:0061077; GO:1901998; GO:2000109; GO:0006396	GO:0005524; GO:0051082; GO:0016887; GO:0005515; GO:0003723; GO:0000166; GO:0140662; GO:0044183; GO:0031625	GO:0005737; GO:0005856; GO:0005829; GO:0005874; GO:0005815; GO:0070062; GO:0005832; GO:0005813; GO:0000242; GO:0000792; GO:0001669; GO:0002199; GO:0005794; GO:0044297; GO:0005730	6950	TRUE	-0.462886	1.83237e-14	7.27532e-13	chr6	159778498	159789703	11206	-	2805.11	2665.73	3290.46	3606.94	3550.19	3747.66	3867.47	3263.82	3457.22	2183	2212.2	2079.55	2608.49	2938.04	2573.43	3118.21	3297.25	3269.39	2285.48	2116.88	2354.46	2210.89	2231.68	2436.61	2612.64	2724.84	2903.57	2377.87	2219.93
ENSG00000197816	ENST00000472746; ENST00000494917; ENST00000460482; ENST00000529487; ENST00000528678; ENST00000530011; ENST00000471314; ENST00000527182; ENST00000483504; ENST00000526038; ENST00000534189; ENST00000530551; ENST00000487976	CCDC180	protein_coding	protein_coding	coiled-coil domain containing 180 [Source:HGNC Symbol;Acc:HGNC:29303]	0.4988	2210				100499483	TRUE	0.657467	1.84638e-14	7.28764e-13	chr9	97307304	97378751	71448	+	192.666	150.765	205.44	225.32	266.193	255.089	183.318	164.553	193.793	402.774	259.284	272.807	411.258	311.031	320.461	223.584	227.608	238.02	235.83	320.445	295.076	416.883	442.787	377.428	304.577	235.35	275.403	255.451	250.361
ENSG00000182183	ENST00000517870; ENST00000440303; ENST00000401050; ENST00000424164	SHISAL2A	protein_coding	protein_coding	shisa like 2A [Source:HGNC Symbol;Acc:HGNC:28757]	0.5653	1224		GO:0005515	GO:0016020; GO:0016021	348378	TRUE	0.685813	1.84643e-14	7.28764e-13	chr1	52633168	52669683	36516	+	235.715	240.826	208.484	182.668	202.868	189.672	228.119	241.469	233.498	431.697	263.065	339.544	299.753	263.36	280.039	258.782	271.783	306.799	359.869	307.192	286.116	373.072	404.233	291.7	377.251	414.469	329.57	328.543	371.795
ENSG00000140398	ENST00000564500; ENST00000566752; ENST00000566313; ENST00000355059; ENST00000568059; ENST00000568881; ENST00000561643; ENST00000567959; ENST00000564951; ENST00000568519; ENST00000569390; ENST00000567657; ENST00000564784; ENST00000569035; ENST00000567681; ENST00000565051; ENST00000564257; ENST00000567005; ENST00000569506; ENST00000564738; ENST00000567547; ENST00000567393; ENST00000565121; ENST0000…	NEIL1	protein_coding	protein_coding	nei like DNA glycosylase 1 [Source:HGNC Symbol;Acc:HGNC:18448]	0.6287	1028	GO:0006284; GO:0006281; GO:0006974; GO:0008152; GO:0006979; GO:0045008; GO:0006287; GO:0032074	GO:0008270; GO:0003906; GO:0019104; GO:0003676; GO:0003677; GO:0016829; GO:0016787; GO:0003684; GO:0003824; GO:0016798; GO:0016799; GO:0140078; GO:0008022	GO:0005634; GO:0005737; GO:0005654; GO:0005856; GO:0005694; GO:0005815; GO:0005829	79661	TRUE	0.859121	1.86013e-14	7.31998e-13	chr15	75346955	75357115	10161	+	70.4414	73.8586	54.8678	70.9807	59.1441	47.9631	57.5089	55.8159	68.8019	127.384	125.009	153.287	69.4501	83.7859	83.9785	81.2305	70.5354	73.4194	119.967	124.341	115.733	119.287	117.643	86.9343	113.466	111.081	104.7	214.188	225.437
ENSG00000165102	ENST00000379644; ENST00000517319; ENST00000520704; ENST00000522082; ENST00000524016; ENST00000521576; ENST00000519000; ENST00000520678; ENST00000523989; ENST00000519705	HGSNAT	protein_coding	protein_coding	heparan-alpha-glucosaminide N-acetyltransferase [Source:HGNC Symbol;Acc:HGNC:26527]	0.4973	1575	GO:0051259; GO:0007041; GO:0030200	GO:0016740; GO:0016746; GO:0015019	GO:0016020; GO:0016021; GO:0005765; GO:0005764; GO:0005886; GO:0035579; GO:0070821; GO:0043202	138050	TRUE	0.592291	1.9004e-14	7.45642e-13	chr8	43140464	43202855	62392	+	1213.92	1178.53	1021.36	688.261	909.669	740.074	768.593	931.774	838.059	1334.84	1544.62	1545.29	949.86	910.852	885.31	956.433	833.036	842.443	1711.97	1822.05	1743.89	1439.9	1376.14	1237.28	1134.14	1061.11	1027.29	1859.76	1798.27
ENSG00000018280	ENST00000468221; ENST00000473367; ENST00000465984; ENST00000539932; ENST00000354352; ENST00000481524; ENST00000494322; ENST00000233202; ENST00000471875; ENST00000469799; ENST00000492413; ENST00000475225; ENST00000469449; ENST00000483487; ENST00000460592; ENST00000490872; ENST00000490536; ENST00000468721	SLC11A1	protein_coding	protein_coding	solute carrier family 11 member 1 [Source:HGNC Symbol;Acc:HGNC:10907]	0.5908	1537	GO:0006955; GO:0030001; GO:0055072; GO:0006826; GO:0010628; GO:0006811; GO:1902600; GO:0032496; GO:0045944; GO:0032729; GO:0050829; GO:0002606; GO:0006954; GO:0042060; GO:0001819; GO:0032147; GO:0034341; GO:0042742; GO:0009617; GO:0001818; GO:0006879; GO:0071421; GO:0045730; GO:0019730; GO:0042116; GO:0060586; GO:0050766; GO:0002827; GO:0045454; GO:0048255; GO:0002309; GO:0006828; GO:0006876; GO:…	GO:0046873; GO:0046915; GO:0003674; GO:0042803; GO:0005381; GO:0005384; GO:0015086; GO:0051139	GO:0016020; GO:0016021; GO:0005575; GO:0005886; GO:0005887; GO:0070821; GO:0005770; GO:0101003; GO:0005764; GO:0030670; GO:0031902; GO:0010008	6556	TRUE	1.61279	1.91902e-14	7.50731e-13	chr2	218382029	218396894	14866	+	90.7047	231.268	80.1886	39.5097	48.6608	51.2332	82.7565	117.155	74.6357	37.4056	121.987	190.222	36.0704	26.0804	38.4694	158.692	101.336	100.487	494.799	846.349	650.337	139.551	119.902	112.665	163.991	229.654	181.922	866.554	808.389
ENSG00000117643	ENST00000374332; ENST00000611903; ENST00000263979; ENST00000473891; ENST00000374329; ENST00000496532; ENST00000475314; ENST00000487493	MAN1C1	protein_coding	protein_coding	mannosidase alpha class 1C member 1 [Source:HGNC Symbol;Acc:HGNC:19080]	0.5534	2440	GO:0005975; GO:0008152; GO:0006486; GO:0036508; GO:0006487; GO:0006491; GO:1904381	GO:0005509; GO:0004571; GO:0046872; GO:0016787; GO:0005515; GO:0016798	GO:0016020; GO:0016021; GO:0005794; GO:0000139; GO:0005783; GO:0070062; GO:0030173	57134	TRUE	0.344456	2.07311e-14	8.08636e-13	chr1	25616791	25786206	169416	+	1510.21	1249.16	1528.88	1840.5	1785.06	1868.04	1588.81	1566.45	1630.84	2613.83	2116.81	2074.12	2451.63	2376.96	2346.49	1742.55	1737.78	1885.97	1672.67	1773.83	1739.19	2451.06	2336.94	2239.26	2177.26	2131.85	1961.27	1768.7	1817.74
ENSG00000161640	ENST00000447370; ENST00000426971; ENST00000426296	SIGLEC11	protein_coding	protein_coding	sialic acid binding Ig like lectin 11 [Source:HGNC Symbol;Acc:HGNC:15622]	0.5922	2159	GO:0007155	GO:0030246; GO:0019902; GO:0033691	GO:0016020; GO:0016021; GO:0005886	114132	TRUE	2.89528	2.16395e-14	8.41601e-13	chr19	49948985	49961172	12188	-	10.7851	18.6003	3.57094	0.987392	2.15817	1.09007	0.958482	2.65351	0	4.26367	4.41263	14.9217	4.78329	5.72462	0.749615	4.80927	0.782081	2.8233	53.4661	82.7835	66.3418	15.2968	9.73113	11.9324	7.60709	14.2133	16.4061	107.668	114.407
ENSG00000167491	ENST00000494516; ENST00000360315; ENST00000609040; ENST00000417582; ENST00000683918; ENST00000448576; ENST00000432704; ENST00000404158; ENST00000429242; ENST00000358713; ENST00000444839; ENST00000418032; ENST00000473184	GATAD2A	protein_coding	protein_coding	GATA zinc finger domain containing 2A [Source:HGNC Symbol;Acc:HGNC:29989]	0.5915	2418	GO:0006355; GO:0000122; GO:0045892; GO:0006338; GO:0045893; GO:0006306; GO:0016575; GO:0042659; GO:2000736	GO:0043565; GO:0046872; GO:0005515; GO:0030674	GO:0005634; GO:0016607; GO:0005654; GO:0016581	54815	TRUE	-0.426555	2.21336e-14	8.58306e-13	chr19	19385826	19508932	123107	+	3077.02	2873.27	3608.45	3937.72	3598.75	4193.5	4140.65	3494.68	3855.44	2876.91	2838.79	2906.95	3321.99	3215	3598.9	3648.37	3426.26	3709.82	2290.96	2408.53	2461.65	2518.73	2711.1	2768.44	2962.73	3128.87	3093.87	2220.09	2290.38
ENSG00000179855	ENST00000644452; ENST00000644946	GIPC3	protein_coding	protein_coding	GIPC PDZ domain containing family member 3 [Source:HGNC Symbol;Acc:HGNC:18183]	0.5915	4230		GO:0005515		126326	TRUE	1.09188	2.33877e-14	9.04302e-13	chr19	3585478	3593541	8064	+	50.8597	48.9484	47.3826	50.357	55.0333	67.5843	43.1317	50.4167	68.7824	89.5371	85.3108	84.1043	90.8826	80.3518	86.2057	36.8544	60.2202	37.644	104.236	129.093	121.637	112.016	152.14	148.561	115.406	86.6521	69.2864	96.417	146.333
ENSG00000121966	ENST00000409817; ENST00000696136; ENST00000696137; ENST00000241393; ENST00000696152; ENST00000696228; ENST00000466288	CXCR4	protein_coding	protein_coding	C-X-C motif chemokine receptor 4 [Source:HGNC Symbol;Acc:HGNC:2561]	0.463	1758	GO:0007186; GO:0007165; GO:0071345; GO:0006935; GO:0030155; GO:0046718; GO:0006955; GO:0070098; GO:0001666; GO:0006954; GO:0007204; GO:0019722; GO:0060326; GO:0007420; GO:0002407; GO:0009615; GO:0120162; GO:0006915; GO:0022008; GO:2000448; GO:0050920; GO:0038160; GO:0043217; GO:0048714; GO:0001764; GO:0002064; GO:0008038; GO:0014070; GO:0014823; GO:0016477; GO:0022029; GO:0030335; GO:0035470; GO:…	GO:0004930; GO:0019955; GO:0031625; GO:0003779; GO:0005515; GO:0004950; GO:0043130; GO:0016493; GO:0019957; GO:0015026; GO:0001618; GO:0016494; GO:0032027; GO:0038147; GO:0036094	GO:0016021; GO:0016020; GO:0005769; GO:0031410; GO:0005886; GO:0005768; GO:0005770; GO:0070161; GO:0005764; GO:0009986; GO:0009897; GO:0031252; GO:0070062; GO:0005737; GO:0032991; GO:0005634; GO:0005829; GO:0031012	7852	TRUE	0.339726	2.36561e-14	9.10115e-13	chr2	136114349	136119177	4829	-	5412.65	5051.47	5783.84	5072.24	5167.74	4927.11	5969.43	5860.72	5631.11	7721.51	7192.58	7452.72	6818.58	6235.3	6591.36	6820.48	6280.11	6659.23	7041.64	6042.25	6596.1	6940.23	6442.95	6163.65	8084.24	7275.64	7118.95	6141.89	6222.96
ENSG00000177889	ENST00000548946; ENST00000318066; ENST00000550657; ENST00000549833; ENST00000549490; ENST00000552442	UBE2N	protein_coding	protein_coding	ubiquitin conjugating enzyme E2 N [Source:HGNC Symbol;Acc:HGNC:12492]	0.414	1772	GO:0016567; GO:0032446; GO:0006281; GO:0006974; GO:0000209; GO:0070534; GO:0051092; GO:0050852; GO:2000781; GO:0000724; GO:0006301; GO:0000729; GO:0006282; GO:0016574; GO:0031058; GO:0033182; GO:0043123; GO:0045739; GO:0051443; GO:1902523; GO:1902533	GO:0003723; GO:0000166; GO:0005524; GO:0016740; GO:0031625; GO:0019787; GO:0005515; GO:0004842; GO:0061631; GO:0043130	GO:0005634; GO:0005737; GO:0005654; GO:0001650; GO:0005829; GO:0070062; GO:0032991; GO:0000151; GO:0031372; GO:0035370	7334	TRUE	-0.392134	2.36749e-14	9.10115e-13	chr12	93405673	93441947	36275	-	1664.83	1705.36	1820.66	1763.48	1910.99	1646.01	1747.36	1698.25	1608.35	1152.26	1226.71	1130	1374.12	1586.24	1343.42	1479.91	1731.53	1409.7	1375.92	1140.32	1239.66	1415.02	1339.19	1368.36	1260.93	1237.69	1448.55	1240.51	1281.3
ENSG00000177494	ENST00000317012	ZBED2	protein_coding	protein_coding	zinc finger BED-type containing 2 [Source:HGNC Symbol;Acc:HGNC:20710]	0.4842	2214	GO:0000122; GO:0006357; GO:0045618	GO:0003677; GO:0046872; GO:0000976; GO:0000981; GO:0001227; GO:0000977	GO:0005634; GO:0000785	79413	TRUE	-1.23569	2.38994e-14	9.16098e-13	chr3	111592900	111595346	2447	-	584.887	371.029	931.859	661.553	698.168	917.839	1131.01	597.04	949.378	125.778	186.801	134.296	533.337	616.345	425.781	739.493	775.824	841.344	229.39	179.295	172.219	320.859	343.2	384.957	513.993	452.052	446.205	55.0954	69.3727
ENSG00000110104	ENST00000227520; ENST00000535217; ENST00000649393; ENST00000545580	CCDC86	protein_coding	protein_coding	coiled-coil domain containing 86 [Source:HGNC Symbol;Acc:HGNC:28359]	0.5894	1651		GO:0003723; GO:0005515	GO:0005634; GO:0005654; GO:0005730; GO:0005694	79080	TRUE	-0.829066	2.52346e-14	9.64497e-13	chr11	60842113	60851081	8969	+	591.733	565.843	761.247	652.668	702.902	904.762	1010.24	685.497	875.166	398.898	389.783	408.761	450.57	522.767	520.376	834.489	775.825	859.234	299.899	355.041	372.488	312.315	372.716	425.459	479.08	646.239	596.787	301.842	427.933
ENSG00000062822	ENST00000600859; ENST00000600746; ENST00000599857; ENST00000613923; ENST00000601098; ENST00000643407; ENST00000440232; ENST00000595904; ENST00000593887; ENST00000687454; ENST00000644560; ENST00000593407; ENST00000593981; ENST00000596648; ENST00000597963; ENST00000596221	POLD1	protein_coding	protein_coding	DNA polymerase delta 1, catalytic subunit [Source:HGNC Symbol;Acc:HGNC:9175]	0.6512	2625	GO:0006281; GO:0006260; GO:0071897; GO:0006974; GO:0090305; GO:0034644; GO:0006261; GO:0000731; GO:0055089; GO:0006287; GO:0006297; GO:0009411; GO:0045004; GO:0070987	GO:0003676; GO:0016740; GO:0003677; GO:0000166; GO:0016779; GO:0003887; GO:0046872; GO:0016787; GO:0005515; GO:0004527; GO:0004518; GO:0051536; GO:0051539; GO:0003684; GO:0003682; GO:0008296; GO:0008408; GO:0019899	GO:0031981; GO:0000781; GO:0005634; GO:0016020; GO:0005654; GO:0005829; GO:0016235; GO:0043625; GO:0000109	5424	TRUE	-0.584858	2.66563e-14	1.01592e-12	chr19	50384204	50418018	33815	+	1186.4	1099.38	1264.59	1225.35	1147.07	1308.08	1347.63	1076.44	1292.39	675.792	714.845	815.269	857.006	839.439	830.607	1030.32	999.499	1058.74	679.753	696.861	721.392	709.117	809.35	861.003	790.385	1039.82	1019.9	664.902	661.208
ENSG00000133026	ENST00000379980; ENST00000269243; ENST00000686654; ENST00000693441; ENST00000685418; ENST00000688497; ENST00000692526; ENST00000687178; ENST00000684843; ENST00000688902; ENST00000360416; ENST00000691566; ENST00000685631; ENST00000686521; ENST00000476737; ENST00000692077; ENST00000686956; ENST00000488329; ENST00000465458; ENST00000690895; ENST00000469865; ENST00000690548; ENST00000692894; ENST0000…	MYH10	protein_coding	protein_coding	myosin heavy chain 10 [Source:HGNC Symbol;Acc:HGNC:7568]	0.4662	5006	GO:0007155; GO:0000281; GO:0031032; GO:0008360; GO:0050714; GO:0030048	GO:0005515; GO:0005524; GO:0003774; GO:0000166; GO:0003779; GO:0051015; GO:0005516; GO:0000146; GO:0035613; GO:0048027; GO:0043531	GO:0016459; GO:0005634; GO:0005737; GO:0042995; GO:0005829; GO:0005938; GO:0030496; GO:0030027; GO:0032154; GO:0070062; GO:0001725; GO:0032982; GO:0016460; GO:0005844; GO:0042641; GO:0097513	4628	TRUE	-1.52282	2.89358e-14	1.09964e-12	chr17	8474207	8631376	157170	-	222.175	142.929	349.746	441.722	352.86	490.547	390.123	222.027	370.16	145.721	97.1633	68.4338	247.535	234.438	227.973	232.343	221.329	264.983	39.9854	63.3686	55.3991	112.229	123.835	216.881	151.356	156.696	195.627	41.3479	27.0988
ENSG00000077150	ENST00000601386; ENST00000428099; ENST00000369966; ENST00000652277; ENST00000189444; ENST00000661543; ENST00000467116; ENST00000471698; ENST00000697881; ENST00000697882; ENST00000651907; ENST00000697916; ENST00000697917; ENST00000336486; ENST00000697918; ENST00000697919; ENST00000697883; ENST00000697920; ENST00000473400; ENST00000697884	NFKB2	protein_coding	protein_coding	nuclear factor kappa B subunit 2 [Source:HGNC Symbol;Acc:HGNC:7795]	0.6131	1400	GO:0007165; GO:0006355; GO:0048511; GO:0006357; GO:0010605; GO:0045944; GO:0002268; GO:0002467; GO:0030198; GO:0038061; GO:0048536	GO:0005515; GO:0003677; GO:0003700; GO:0000981; GO:0000978; GO:1990837; GO:0001228	GO:0005634; GO:0005737; GO:0005829; GO:0071159; GO:0000785; GO:0005654; GO:0033257	4791	TRUE	-0.720069	2.94451e-14	1.11581e-12	chr10	102394110	102402524	8415	+	5727.59	5197.65	6201.86	6092.33	6222	7100.72	5980.92	4980.64	5493.54	5967.37	5521.68	5639.06	5964.77	5937.52	5347.75	5564.23	5685.72	6192.44	4040.69	2272.27	4093.53	3464.24	3462.07	3633.78	3529.09	3540.21	3971.49	1834.64	2202.58
ENSG00000074800	ENST00000234590; ENST00000464920; ENST00000647408; ENST00000646370; ENST00000645609; ENST00000645600; ENST00000497492; ENST00000646660; ENST00000646680; ENST00000646906; ENST00000646156; ENST00000643438; ENST00000489867; ENST00000486051; ENST00000492343; ENST00000414948	ENO1	protein_coding	protein_coding	enolase 1 [Source:HGNC Symbol;Acc:HGNC:3350]	0.5315	1066	GO:0006096; GO:0009615; GO:0000122; GO:0045892; GO:0030308; GO:0010756; GO:0045933; GO:0061621; GO:1903298; GO:2001171	GO:0000287; GO:0004634; GO:0005515; GO:0003723; GO:0046872; GO:0003677; GO:0016829; GO:0001227; GO:0045296; GO:0000977; GO:0003714; GO:0001222; GO:0051020; GO:0042803	GO:0000015; GO:0005737; GO:0005634; GO:0016020; GO:0005829; GO:0005886; GO:0005615; GO:0005640; GO:0070062; GO:0031430; GO:0005938; GO:0009986	2023	TRUE	-0.571482	2.95535e-14	1.11674e-12	chr1	8861000	8879190	18191	-	25930.5	24802	27791.3	27492.9	25197.7	29374	30812.2	23753.2	27337.3	12496.7	16504.6	17735.1	17388	18968.6	17600.9	21590.9	21456.3	22015	16461.2	18039.5	17803.5	14259.2	15658	18110.3	18355.3	22237.1	22909.7	17001.9	19412.4
ENSG00000176884	ENST00000371561; ENST00000350902; ENST00000471122; ENST00000371546; ENST00000371550; ENST00000371553; ENST00000371555; ENST00000371559; ENST00000371560; ENST00000675064; ENST00000675295; ENST00000676396; ENST00000485413; ENST00000460273; ENST00000675885; ENST00000473811; ENST00000462584	GRIN1	protein_coding	protein_coding	glutamate ionotropic receptor NMDA type subunit 1 [Source:HGNC Symbol;Acc:HGNC:4584]	0.6329	2717	GO:0006811; GO:0045944; GO:0007215; GO:0007268; GO:0042391; GO:1903428; GO:0007420; GO:0019722; GO:0048167; GO:0048168; GO:0097553; GO:0098976; GO:0055074; GO:0008542; GO:0051290; GO:0035235; GO:0045471; GO:2001056; GO:0006812; GO:0060079; GO:0042221; GO:2000463; GO:0051968; GO:0010524; GO:0018964; GO:0098655; GO:1904062; GO:1905429; GO:0034220	GO:0015276; GO:0004970; GO:0005216; GO:0005509; GO:0005515; GO:0005262; GO:0038023; GO:0005516; GO:0001540; GO:0004972; GO:0022849; GO:0016594; GO:0044877; GO:0016595; GO:0042165	GO:0016020; GO:0110165; GO:0016021; GO:0005886; GO:0030425; GO:0043005; GO:0045202; GO:0045211; GO:0008021; GO:0014069; GO:0005887; GO:0017146; GO:0005789; GO:0005737; GO:0009986; GO:0043197; GO:0043195; GO:0097060; GO:0060076; GO:0043083; GO:0070161	2902	TRUE	-1.45071	2.98206e-14	1.12363e-12	chr9	137139154	137168756	29603	+	523.268	481.652	485.409	131.323	149.993	165.691	286.587	227.318	173.766	187.602	254.462	279.443	92.477	80.3517	76.4607	213.115	229.15	252.215	85.232	94.4289	118.024	93.9794	117.643	74.8226	90.1912	92.9161	80.3722	15.026	78.0443
ENSG00000197622	ENST00000439374; ENST00000540998; ENST00000357235; ENST00000483763; ENST00000492796; ENST00000470278; ENST00000491825	CDC42SE1	protein_coding	protein_coding	CDC42 small effector 1 [Source:HGNC Symbol;Acc:HGNC:17719]	0.5212	2145	GO:0043086; GO:0035023; GO:0006909; GO:0008360; GO:0007165	GO:0031267; GO:0005095	GO:0005737; GO:0016020; GO:0005886; GO:0005856; GO:0030054	56882	TRUE	0.432644	3.18669e-14	1.19735e-12	chr1	151050971	151070325	19355	-	8052.46	7678.05	8060.32	7633.53	7140.31	7028.77	7819.3	7972.03	8097.32	10970.4	10040.2	9823.92	9521.14	8498.39	9454.89	8624.75	7940.46	8411.56	10253.1	10564.1	8689.22	11526.2	11483	10114.1	10908.3	10518.3	9510.72	9611.65	10023.3
ENSG00000108344	ENST00000264639; ENST00000415039; ENST00000540504; ENST00000580980; ENST00000485835	PSMD3	protein_coding	protein_coding	proteasome 26S subunit, non-ATPase 3 [Source:HGNC Symbol;Acc:HGNC:9560]	0.5542	1534	GO:0042176; GO:0050790; GO:0006511; GO:0043161	GO:0030234; GO:0005515	GO:0000502; GO:0005634; GO:0016020; GO:0032991; GO:0005576; GO:0022624; GO:0005654; GO:0005829; GO:0070062; GO:0034774; GO:1904813; GO:0008541; GO:0005838	5709	TRUE	-0.460428	3.39349e-14	1.27146e-12	chr17	39980807	39997959	17153	+	2479.41	2365.18	2547.94	2877.26	2511.75	2994.43	2781.51	2326.25	2466.21	1711.86	1676.8	1981.88	2083.92	2037.43	2008.75	2220.09	2164.02	2287.51	1941.4	1900.53	1847.44	1697.32	1756.69	1946.47	1727.67	1996.95	2094.31	1950.89	2301.23
ENSG00000263513	ENST00000584486; ENST00000369175	FAM72C	protein_coding	protein_coding	family with sequence similarity 72 member C [Source:HGNC Symbol;Acc:HGNC:30602]	0.4415	2026			GO:0005737; GO:0043231; GO:0005829	554282	TRUE	-1.29145	3.43663e-14	1.28401e-12	chr1	143955287	143971986	16700	-	162.275	126.626	187.047	263.9	272.357	286.008	167.364	139.135	234.094	69.968	82.8045	59.9695	140.498	171.19	131.855	118.412	138.065	154.652	43.902	41.8164	57.7373	69.7955	114.815	151.937	63.6438	118.836	103.414	40.9583	30.1376
ENSG00000197093	ENST00000413800; ENST00000495882; ENST00000360039; ENST00000423751; ENST00000411994; ENST00000498000; ENST00000482469; ENST00000460995	GAL3ST4	protein_coding	protein_coding	galactose-3-O-sulfotransferase 4 [Source:HGNC Symbol;Acc:HGNC:24145]	0.5845	1608	GO:0009247; GO:0006790; GO:0030166; GO:0007267; GO:0009311; GO:0009100; GO:0009101	GO:0001733; GO:0016740; GO:0003824; GO:0008146; GO:0050656; GO:0050694; GO:0050698	GO:0016021; GO:0016020; GO:0005794; GO:0032580; GO:0070062	79690	TRUE	1.05309	3.55455e-14	1.32434e-12	chr7	100159244	100168617	9374	-	587.821	587.381	415.915	508.257	568.219	451.29	288.503	446.675	476.047	1194.89	853.109	1047.23	818.558	791.601	760.859	377.055	420.518	330.327	1254.17	1183.35	1030.9	1667.86	1464.79	1295.84	593.516	515.737	581.082	1371.13	1558.67
ENSG00000106628	ENST00000436844; ENST00000436400; ENST00000418438; ENST00000433715; ENST00000610533; ENST00000698945; ENST00000698946; ENST00000406581; ENST00000698947; ENST00000489883; ENST00000698948; ENST00000698949; ENST00000698950; ENST00000698951; ENST00000223361; ENST00000698952; ENST00000698953; ENST00000698954; ENST00000698955; ENST00000698956; ENST00000698957; ENST00000698958; ENST00000698959; ENST0000…	POLD2	protein_coding	protein_coding	DNA polymerase delta 2, accessory subunit [Source:HGNC Symbol;Acc:HGNC:9176]	0.5888	1834	GO:0006260; GO:0006281; GO:0006974; GO:0006259; GO:0071897; GO:0006261; GO:0042276; GO:0006271	GO:0003677; GO:0005515	GO:0005654; GO:0005634; GO:0043625; GO:0016035; GO:0042575	5425	TRUE	-0.474995	3.78921e-14	1.40783e-12	chr7	44114631	44124358	9728	-	1199.37	1149.3	1219.99	1386.12	1279.69	1509.65	1545.9	1111.94	1441.32	912.887	845.743	1029.99	1144.41	1188.25	1181.79	1195.69	1247.38	1319.77	806.327	812.228	858.55	915.553	958.387	1033.11	997.922	1075.17	1057.17	810.508	887.626
ENSG00000056558	ENST00000546084; ENST00000373887; ENST00000540010	TRAF1	protein_coding	protein_coding	TNF receptor associated factor 1 [Source:HGNC Symbol;Acc:HGNC:12031]	0.5554	4123	GO:0006915; GO:0007165; GO:0042981; GO:0043122; GO:0051092; GO:0070534; GO:0065003; GO:0033209; GO:0046330; GO:2001236	GO:0005515; GO:0008270; GO:0005164; GO:0031625; GO:0031996; GO:0042802	GO:0005829; GO:0005737; GO:0009898	7185	TRUE	-0.31809	3.84517e-14	1.42376e-12	chr9	120902393	120929173	26781	-	6196.08	6282.03	6931.56	7114.16	7148.94	7749.3	7228.87	6277.32	6957.89	7634.1	6905.77	6850.43	6574.64	6417.74	6602.61	6790.84	6808.01	7306.71	5137.07	4690.36	5166.56	5781.16	6086.49	5713.63	5932.25	5510.24	5524.44	4544.12	4789.97
ENSG00000134668	ENST00000257100; ENST00000360482; ENST00000473361; ENST00000452755; ENST00000533231; ENST00000528579; ENST00000532604; ENST00000531039; ENST00000468720; ENST00000460061; ENST00000485944; ENST00000529396; ENST00000528791; ENST00000525930	SPOCD1	protein_coding	protein_coding	SPOC domain containing 1 [Source:HGNC Symbol;Acc:HGNC:26338]	0.5914	1842	GO:0006351; GO:0030154; GO:0031047; GO:0007283; GO:0010529; GO:0006306		GO:0005634; GO:0005694	90853	TRUE	2.73234	3.8535e-14	1.42376e-12	chr1	31790422	31816022	25601	-	10.7588	3.91588	6.3177	5.06682	2.15817	4.36027	2.87545	8.84503	4.52516	4.26367	4.41263	4.06956	4.78329	1.89063	2.24885	8.01184	5.47457	13.198	88.3888	53.7885	74.6684	27.5293	15.9216	6.50631	14.6825	32.364	45.2671	72.6258	78.0443
ENSG00000143479	ENST00000367109; ENST00000367108; ENST00000649163; ENST00000489878; ENST00000441486; ENST00000367106	DYRK3	protein_coding	protein_coding	dual specificity tyrosine phosphorylation regulated kinase 3 [Source:HGNC Symbol;Acc:HGNC:3094]	0.4633	2917	GO:0006468; GO:0016310; GO:0018108; GO:0051301; GO:0007049; GO:0080135; GO:0030218; GO:0018105; GO:0018107; GO:0035063; GO:0035617; GO:0043066; GO:0043518; GO:1902751; GO:1903008; GO:1903432	GO:0005524; GO:0004672; GO:0046872; GO:0000166; GO:0004674; GO:0016301; GO:0016740; GO:0004713; GO:0004712; GO:0106310; GO:0000287; GO:0005515	GO:0005634; GO:0005737; GO:0016607; GO:0043231; GO:0005654; GO:0005829; GO:0005856; GO:0005815; GO:0010494; GO:0000242	8444	TRUE	-0.986983	3.92996e-14	1.44799e-12	chr1	206635536	206684419	48884	+	110.522	94.9599	98.977	121.449	183.445	130.808	171.523	140.636	134.85	40.5049	51.1012	35.2695	65.5601	100.203	62.2181	90.5338	122.005	117.782	46.3185	35.8789	52.9904	54.603	64.5711	65.6564	89.582	100.224	98.8486	27.5478	36.8542
ENSG00000186187	ENST00000335325; ENST00000320619; ENST00000566250; ENST00000567962; ENST00000564320; ENST00000568511; ENST00000579084; ENST00000566244; ENST00000568351; ENST00000568494; ENST00000568844	ZNRF1	protein_coding	protein_coding	zinc and ring finger 1 [Source:HGNC Symbol;Acc:HGNC:18452]	0.5598	2127	GO:0016567; GO:0043161; GO:0070936	GO:0046872; GO:0016740; GO:0005515; GO:0004842; GO:0061630	GO:0016020; GO:0031410; GO:0005768; GO:0005764; GO:0045202; GO:0030672; GO:0005737; GO:0043231; GO:0005829	84937	TRUE	-0.533443	4.08847e-14	1.50223e-12	chr16	74999024	75110994	111971	+	432.308	390.608	405.385	458.15	411.132	393.515	480.199	369.722	424.46	195.063	230.928	236.035	275.04	282.649	286.353	345.311	323	279.528	273.584	245.037	314.33	274.345	275.09	292.784	299.668	286.056	334.422	194.086	224.377
ENSG00000185499	ENST00000620103; ENST00000338684; ENST00000610359; ENST00000614519; ENST00000615517; ENST00000462317; ENST00000485118; ENST00000368392; ENST00000368393; ENST00000438413; ENST00000457295; ENST00000462215; ENST00000610468; ENST00000342482; ENST00000343256; ENST00000368389; ENST00000368390; ENST00000368396; ENST00000368398; ENST00000467134; ENST00000471283; ENST00000498431; ENST00000337604; ENST0000…	MUC1	protein_coding	protein_coding	mucin 1, cell surface associated [Source:HGNC Symbol;Acc:HGNC:7508]	0.5622	863	GO:0006354; GO:0051179; GO:0010944; GO:1902166; GO:0006978; GO:0006977; GO:0033629; GO:0036003; GO:0043618; GO:0090240	GO:0005515; GO:0000978; GO:0002039; GO:0003712	GO:0016020; GO:0016021; GO:0005886; GO:0005634; GO:0005737; GO:0005576; GO:0005615; GO:0016324; GO:0031982; GO:0070062; GO:0005887; GO:0000785; GO:0005796	4582	TRUE	-0.874581	4.25255e-14	1.55821e-12	chr1	155185824	155192916	7093	-	199.527	188.94	177.949	181.68	145.677	197.303	225.243	279.503	188.247	84.2076	101.491	170.922	188.143	145.579	126.685	232.344	238.535	179.75	73.6573	80.0852	85.5073	94.9286	107.029	105.185	122.195	159.732	157.049	63.8606	85.6319
ENSG00000135480	ENST00000552400; ENST00000546666; ENST00000331817; ENST00000547613; ENST00000548088; ENST00000546856; ENST00000552183; ENST00000551130; ENST00000549127; ENST00000552322; ENST00000548657; ENST00000550153; ENST00000549638	KRT7	protein_coding	protein_coding	keratin 7 [Source:HGNC Symbol;Acc:HGNC:6445]	0.5872	607	GO:0045109; GO:0031424	GO:0005515; GO:0030280	GO:0005634; GO:0005737; GO:0005829; GO:0045111; GO:0005882; GO:0045095; GO:0070062	3855	TRUE	-2.07194	4.2802e-14	1.56392e-12	chr12	52232520	52252186	19667	+	22.4957	15.6635	47.4129	46.4075	50.7875	74.1248	49.8411	30.9576	31.6761	6.39551	10.2961	6.7826	20.7276	31.1954	11.9938	28.082	39.104	50.8195	5.26124	3.5859	7.22596	9.49286	17.6907	9.75947	8.75377	12.528	12.9335	0	8.67159
ENSG00000163803	ENST00000416713; ENST00000327757; ENST00000422425; ENST00000404858; ENST00000436544; ENST00000485642; ENST00000481449; ENST00000479065; ENST00000411743; ENST00000444257; ENST00000473272; ENST00000436775	PLB1	protein_coding	protein_coding	phospholipase B1 [Source:HGNC Symbol;Acc:HGNC:30041]	0.5376	2135	GO:0006629; GO:0006644; GO:0001523; GO:0036151; GO:0019433; GO:0034478; GO:0034638; GO:0042572; GO:0046338; GO:0046340; GO:2000344	GO:0004620; GO:0016788; GO:0016298; GO:0016787; GO:0004623; GO:0004622; GO:0102545; GO:0004806; GO:0050253; GO:0047499	GO:0016020; GO:0016021; GO:0005886; GO:0016324; GO:0031526	151056	TRUE	2.07875	4.29165e-14	1.56392e-12	chr2	28457145	28644142	186998	+	12.7149	12.7266	8.42359	8.88653	6.47451	4.36028	9.58482	15.0366	8.14528	1.06592	4.41263	10.8522	2.39165	9.45315	5.24731	12.8189	7.82081	6.58771	50.5079	98.0146	93.9376	27.5293	33.6124	18.4346	28.1241	26.1	26.7907	110.191	89.9678
ENSG00000132002	ENST00000676577; ENST00000254322; ENST00000596853; ENST00000677848; ENST00000678009; ENST00000596075; ENST00000594099; ENST00000676515; ENST00000598692; ENST00000598235; ENST00000595139; ENST00000678338; ENST00000677762; ENST00000677204; ENST00000601533; ENST00000679223; ENST00000676982; ENST00000678098; ENST00000396969; ENST00000595992; ENST00000676971; ENST00000677790; ENST00000678628; ENST0000…	DNAJB1	protein_coding	protein_coding	DnaJ heat shock protein family (Hsp40) member B1 [Source:HGNC Symbol;Acc:HGNC:5270]	0.5219	1900	GO:0006457; GO:0000122; GO:0006986; GO:0034605; GO:0090084; GO:1900034; GO:0051085; GO:0032781; GO:0030900	GO:0051082; GO:0005515; GO:0003714; GO:0045296; GO:0051087; GO:0051117; GO:0030544; GO:0140416; GO:0001671; GO:0044183	GO:0005737; GO:0005634; GO:0005654; GO:0005829; GO:0005730; GO:0070062; GO:0014069; GO:0043025; GO:0043197; GO:0061827; GO:0098794; GO:0098978	3337	TRUE	0.277202	4.61279e-14	1.67636e-12	chr19	14514769	14560391	45623	-	2506.79	2499.31	2548.13	2432.93	2379.38	2294.6	2345.62	2311.32	2532.28	2713.83	2903.51	2623.51	2406.01	2543.85	2763.09	2340.27	2235.29	2195.8	2860.01	2969.12	2948.19	3140.24	3106.49	2993.99	2833.75	2721.71	2847.21	2903.78	2970.02
ENSG00000164849	ENST00000444847; ENST00000481403; ENST00000474396; ENST00000397095; ENST00000427680	GPR146	protein_coding	protein_coding	G protein-coupled receptor 146 [Source:HGNC Symbol;Acc:HGNC:21718]	0.6036	1071	GO:0007186; GO:0007165	GO:0004930	GO:0016021; GO:0016020; GO:0005886	115330	TRUE	0.87221	4.93607e-14	1.78896e-12	chr7	1044546	1059261	14716	+	96.829	123.35	100.03	111.575	73.3778	101.376	91.0558	84.9124	110.414	130.042	152.971	166.852	120.38	123.837	113.192	110.563	90.7214	93.169	162.046	164.952	251.704	202.198	183.983	160.489	188.141	161.82	157.05	151.512	177.768
ENSG00000090924	ENST00000425673; ENST00000595920; ENST00000458508; ENST00000438123; ENST00000409797; ENST00000451354; ENST00000205135; ENST00000478523; ENST00000596443; ENST00000594307; ENST00000474449; ENST00000600210; ENST00000598238; ENST00000594161; ENST00000596339; ENST00000594124	PLEKHG2	protein_coding	protein_coding	pleckstrin homology and RhoGEF domain containing G2 [Source:HGNC Symbol;Acc:HGNC:29515]	0.5888	1534	GO:0050790; GO:0030833	GO:0005085; GO:0005515	GO:0005829	64857	TRUE	-0.428951	5.1443e-14	1.85936e-12	chr19	39412669	39428415	15747	+	939.122	884.008	970.503	995.676	1073.99	1259.31	1032.24	909.568	1004.59	973.396	886.135	820.925	1103	943.456	971.856	1045.54	945.458	973.735	623.221	696.86	716.61	791.484	860.57	831.724	778.178	663.262	757.531	493.393	535.947
ENSG00000115604	ENST00000410040; ENST00000233957; ENST00000409599; ENST00000466357; ENST00000677287	IL18R1	protein_coding	protein_coding	interleukin 18 receptor 1 [Source:HGNC Symbol;Acc:HGNC:5988]	0.4206	2793	GO:0007165; GO:0006954; GO:0006955; GO:0032729; GO:0051092; GO:0120163; GO:0035655; GO:2000556; GO:0030101; GO:0038061; GO:0045063; GO:1901224	GO:0016787; GO:0005515; GO:0050135; GO:0061809; GO:0004908; GO:0038023; GO:0003953; GO:0042008; GO:0042007	GO:0016020; GO:0016021; GO:0005886; GO:0045092	8809	TRUE	-0.869114	5.4395e-14	1.96073e-12	chr2	102311529	102398777	87249	+	324.72	277.047	386.431	438.402	384.154	464.37	353.681	325.497	310.426	279.271	223.574	161.426	395.419	380.962	296.098	281.215	304.229	335.974	152.576	133.874	118.024	217.387	218.48	319.894	209.476	203.58	242.04	96.417	148.5
ENSG00000155265	ENST00000370602; ENST00000596005; ENST00000423054	GOLGA7B	protein_coding	protein_coding	golgin A7 family member B [Source:HGNC Symbol;Acc:HGNC:31668]	0.5237	4627	GO:0006612; GO:0018230	GO:0005515; GO:0019899	GO:0016020; GO:0005794; GO:0005886; GO:0000139; GO:0002178	401647	TRUE	0.844733	5.48198e-14	1.9707e-12	chr10	97849843	97871580	21738	+	268.97	280.964	219.013	154.033	173.733	139.529	161.025	176.017	181.911	362.412	320.651	408.314	238.368	216.477	215.889	165.044	167.365	135.519	467.198	357.395	390.202	411.041	406.886	353.51	255.057	248.472	254.974	449.529	448.754
ENSG00000101307	ENST00000381605; ENST00000381603; ENST00000262929; ENST00000569629; ENST00000563840; ENST00000565076; ENST00000565775; ENST00000569387; ENST00000566055; ENST00000565087; ENST00000565230; ENST00000562014; ENST00000279477; ENST00000568365; ENST00000381596	SIRPB1	protein_coding	protein_coding	signal regulatory protein beta 1 [Source:HGNC Symbol;Acc:HGNC:15928]	0.5223	1335	GO:0050870; GO:0007165; GO:0007166; GO:0050766	GO:0005515	GO:0016020; GO:0016021; GO:0005886; GO:0005887; GO:0030667; GO:0009986	10326	TRUE	1.4895	5.6798e-14	2.03631e-12	chr20	1561385	1620061	58677	-	165.536	258.669	92.8281	49.2785	63.9923	48.0256	76.4736	162.414	136.96	92.0347	146.734	230.455	71.0067	79.6749	69.9533	94.415	81.5376	68.1138	445.26	547.417	587.049	236.89	210.664	231.678	206.618	253.219	196.748	629.591	669.396
ENSG00000178199	ENST00000409806; ENST00000498662; ENST00000458251; ENST00000409948; ENST00000462655	ZC3H12D	protein_coding	protein_coding	zinc finger CCCH-type containing 12D [Source:HGNC Symbol;Acc:HGNC:21175]	0.5532	1889	GO:0061158; GO:0006402; GO:0090502	GO:0046872; GO:0016787; GO:0004519; GO:0004518; GO:0005515; GO:0003729; GO:0004521	GO:0005634; GO:0005737; GO:0005654; GO:0036464; GO:0000932	340152	TRUE	-0.629585	5.82322e-14	2.08211e-12	chr6	149446795	149485014	38220	-	1693.73	1463.76	2081.52	2211.41	2501.56	2502.76	1953.81	1624.24	1805.94	2175.02	1831.24	1560.31	1864.57	1692.41	1522.8	2013.46	1868.39	2099.88	1019.91	934.406	889.251	1487.4	1475.94	1502.7	1461.17	1358.42	1455.4	807.022	755.448
ENSG00000123374	ENST00000556464; ENST00000555408; ENST00000553376; ENST00000440311; ENST00000266970; ENST00000555357; ENST00000354056; ENST00000554619; ENST00000556276; ENST00000556656; ENST00000556146; ENST00000554545	CDK2	protein_coding	protein_coding	cyclin dependent kinase 2 [Source:HGNC Symbol;Acc:HGNC:1771]	0.5148	1316	GO:0006468; GO:0016310; GO:0051301; GO:0006281; GO:0006974; GO:0007049; GO:0006260; GO:0051321; GO:0018105; GO:0000082; GO:0000122; GO:0006351; GO:0006813; GO:0008284; GO:0032298; GO:0045893; GO:0051726; GO:0007165; GO:0010468; GO:0007099; GO:0090398; GO:0051298; GO:0000086; GO:0007265; GO:0031453; GO:0031571; GO:0071732; GO:0043687; GO:0010389; GO:1905784	GO:0000166; GO:0004672; GO:0005524; GO:0004674; GO:0016301; GO:0046872; GO:0016740; GO:0106310; GO:0005515; GO:0000287; GO:0004693; GO:0030332; GO:0019904; GO:0035173; GO:0097472	GO:0005654; GO:0005813; GO:0005634; GO:0005737; GO:0005768; GO:0005856; GO:0015030; GO:0000307; GO:0005815; GO:0000781; GO:0000793; GO:0000805; GO:0000806; GO:0001673; GO:0005667; GO:0097123; GO:0097124; GO:0097134; GO:0097135; GO:0005829	1017	TRUE	-0.677889	6.99227e-14	2.49341e-12	chr12	55966781	55972789	6009	+	903.737	773.384	1036.1	1054.53	1061.82	1232.87	1008.32	859.738	943.948	526.564	604.53	531.756	753.369	714.658	714.384	773.944	778.952	846.05	468.25	479.315	441.988	606.594	665.171	702.682	685.647	780.913	773.237	374.398	539.807
ENSG00000081913	ENST00000262719; ENST00000497351; ENST00000588452; ENST00000487409; ENST00000588953; ENST00000591386; ENST00000591106	PHLPP1	protein_coding	protein_coding	PH domain and leucine rich repeat protein phosphatase 1 [Source:HGNC Symbol;Acc:HGNC:20610]	0.4665	1633	GO:0006915; GO:0042981; GO:0007165; GO:0051898; GO:1900744; GO:0002667; GO:0009649; GO:0043408; GO:0046328	GO:0005515; GO:0004722; GO:0046872; GO:0016787; GO:0004721; GO:0017018	GO:0005634; GO:0005737; GO:0016020; GO:0005886; GO:0043231; GO:0005829	23239	TRUE	-1.04173	7.11585e-14	2.53069e-12	chr18	62715541	62980433	264893	+	367.439	251.595	578.079	425.566	448.899	482.811	390.102	330.815	390.423	341.094	292.713	257.752	298.265	311.765	297.597	349.317	398.109	393.617	165.202	183.393	155.528	158.531	189.29	201.696	223.059	254.737	258.669	138.991	117.077
ENSG00000100714	ENST00000545908; ENST00000555858; ENST00000697166; ENST00000697167; ENST00000697168; ENST00000697169; ENST00000697170; ENST00000697171; ENST00000554739; ENST00000554768; ENST00000555709; ENST00000555252; ENST00000652179; ENST00000697172; ENST00000650853; ENST00000652337; ENST00000557370; ENST00000697173; ENST00000651537; ENST00000697174; ENST00000697175; ENST00000557539; ENST00000697176; ENST0000…	MTHFD1	protein_coding	protein_coding	methylenetetrahydrofolate dehydrogenase, cyclohydrolase and formyltetrahydrofolate synthetase 1 [Source:HGNC Symbol;Acc:HGNC:7432]	0.4771	2594	GO:0006730; GO:0035999; GO:0008152; GO:0008652; GO:0006164; GO:0009086; GO:0000105; GO:0001843; GO:0007507; GO:0001780; GO:0006555; GO:0009069; GO:0009070; GO:0009152; GO:0009257; GO:0019346; GO:0048702; GO:0048703; GO:0061053	GO:0005524; GO:0003824; GO:0004329; GO:0004488; GO:0000166; GO:0016491; GO:0016787; GO:0016874; GO:0004477; GO:0004486; GO:0005515; GO:0004487	GO:0005829; GO:0005737; GO:0016020; GO:0070062; GO:0005739	4522	TRUE	-1.00137	7.24298e-14	2.56904e-12	chr14	64388031	64463457	75427	+	1840.39	1505.49	2424.12	2894.71	2380.97	2963.89	2944.79	1964.83	2584.26	904.615	953.875	883.443	1715.32	1727.31	1650.68	2111.13	2002.22	2226.94	614.124	793.165	818.946	1066.52	1191.25	1405.89	1512.22	1939.14	1935.99	691.178	701.511
ENSG00000008517	ENST00000325568; ENST00000534507; ENST00000613483; ENST00000531965; ENST00000396887; ENST00000532086; ENST00000529699; ENST00000526464; ENST00000440815; ENST00000529550; ENST00000551122; ENST00000548807; ENST00000528163; ENST00000530890; ENST00000444393; ENST00000533097; ENST00000534748; ENST00000008180; ENST00000532247; ENST00000396890; ENST00000525228; ENST00000525643; ENST00000548652; ENST0000…	IL32	protein_coding	protein_coding	interleukin 32 [Source:HGNC Symbol;Acc:HGNC:16830]	0.5767	831	GO:0006955; GO:0007165; GO:0007155; GO:0006952	GO:0005515; GO:0005125	GO:0016020; GO:0005576; GO:0005615; GO:0005829	9235	TRUE	-0.835985	7.3752e-14	2.60898e-12	chr16	3065297	3082192	16896	+	14378.8	14803	14070	18517.6	15508.6	19316	16105.4	11963.4	14409	8296.4	9690.26	9569.04	12590.4	13469.9	13346.1	11449	13167.6	13764.7	5913.63	5217.52	6132.44	9395.24	9762.65	10814.6	10439.9	10856.6	11703	4298.85	5721.8
ENSG00000173638	ENST00000417954; ENST00000567670; ENST00000461785; ENST00000468508; ENST00000311124; ENST00000460174; ENST00000380010; ENST00000650808; ENST00000485649; ENST00000427839; ENST00000443742; ENST00000486303; ENST00000528477; ENST00000651099	SLC19A1	protein_coding	protein_coding	solute carrier family 19 member 1 [Source:HGNC Symbol;Acc:HGNC:10937]	0.6206	1627	GO:0051180; GO:0035461; GO:0015884; GO:0051958; GO:1904447; GO:0055085; GO:0150104; GO:0098838; GO:0015711; GO:0046655; GO:0006855; GO:0007565; GO:0140361	GO:0090482; GO:0008518; GO:0015350; GO:0015297; GO:0005542; GO:0042910; GO:0008514; GO:0008517; GO:0061507; GO:0140360; GO:0005515	GO:0016021; GO:0016020; GO:0005887; GO:0005886; GO:0016324; GO:0016323; GO:0031526	6573	TRUE	-0.742388	7.42338e-14	2.61905e-12	chr21	45493572	45573365	79794	-	309.07	281.943	351.684	447.288	400.34	433.847	389.144	329.035	338.482	150.294	119.141	162.783	286.998	291.157	190.402	298.842	298.755	291.741	148.367	169.733	167.401	236.372	205.212	225.552	232.751	291.276	299.317	165.286	182.103
ENSG00000142765	ENST00000618673; ENST00000318074; ENST00000616558; ENST00000483926; ENST00000473280; ENST00000543823; ENST00000490170; ENST00000496001; ENST00000485269; ENST00000615284; ENST00000475199	SYTL1	protein_coding	protein_coding	synaptotagmin like 1 [Source:HGNC Symbol;Acc:HGNC:15584]	0.6524	1645	GO:0006886; GO:0006887	GO:0031267; GO:0005515; GO:0042043	GO:0016020; GO:0005886; GO:0042470; GO:0070062; GO:0070382; GO:0019897; GO:0031528	84958	TRUE	0.601526	7.74273e-14	2.7245e-12	chr1	27342020	27353937	11918	+	1389.34	1420.59	1129.31	844.22	861.582	791.477	902.637	1075.01	1047.75	1339.05	1403.22	1595.31	1081.3	1008.66	990.992	937.92	879.112	930.097	1679.47	1758.9	1724.64	1665.59	1566.1	1408.62	1535.52	1491.91	1297.04	1758.29	1862.58
ENSG00000161847	ENST00000617231; ENST00000592208; ENST00000611074; ENST00000615032; ENST00000585935; ENST00000593136; ENST00000591969	RAVER1	protein_coding	protein_coding	ribonucleoprotein, PTB binding 1 [Source:HGNC Symbol;Acc:HGNC:30296]	0.6574	2204	GO:0000381	GO:0003723; GO:0003676; GO:0005515; GO:0003729	GO:0005634; GO:0005737	125950	TRUE	-0.387089	8.21701e-14	2.88376e-12	chr19	10316212	10333638	17427	-	2612.43	2565.87	2730.29	2944.41	2662.11	3084.89	3022.1	2618.13	2793.84	1948.49	2150.43	2261.32	2452.24	2281.99	2413.76	2624.68	2461.99	2634.14	1849.85	1910.09	2091.91	2005.84	2094.58	2134.08	2174.28	2349	2518.33	1784.34	2111.53
ENSG00000041357	ENST00000560217; ENST00000559082; ENST00000560033; ENST00000559948; ENST00000413382; ENST00000559146; ENST00000558639; ENST00000559934; ENST00000044462; ENST00000558635; ENST00000560099; ENST00000557929; ENST00000558281; ENST00000559365; ENST00000558341; ENST00000559437; ENST00000560842; ENST00000560737; ENST00000559906; ENST00000559154; ENST00000558094	PSMA4	protein_coding	protein_coding	proteasome 20S subunit alpha 4 [Source:HGNC Symbol;Acc:HGNC:9533]	0.4051	1101	GO:0051603; GO:0006511; GO:0010498; GO:0043161	GO:0005515	GO:0005839; GO:0005634; GO:0000502; GO:0019773; GO:0005737; GO:0043231; GO:0005654; GO:0005829; GO:0000932; GO:0070062	5685	TRUE	-0.387413	8.40851e-14	2.9432e-12	chr15	78540405	78552417	12013	+	2286.73	2446.44	2337.54	2211.76	2216.46	2236.82	2038.69	2030.82	2008.27	1518.93	1635.61	1511.29	1784.17	1950.19	2016.47	1841.92	2073.3	1842.67	1801.45	1482.17	1775.18	1587.21	1576.24	1867.31	1617.63	1662.05	1709.07	1702.95	1615.08
ENSG00000180198	ENST00000398958; ENST00000649185; ENST00000427469; ENST00000683442; ENST00000434290; ENST00000373833; ENST00000419074; ENST00000373832; ENST00000373831; ENST00000411533; ENST00000486790; ENST00000430407; ENST00000429051; ENST00000478232	RCC1	protein_coding	protein_coding	regulator of chromosome condensation 1 [Source:HGNC Symbol;Acc:HGNC:1913]	0.5603	1542	GO:0050790; GO:0051301; GO:0007049; GO:0007059; GO:0007052; GO:0000082; GO:0051225; GO:0007088; GO:0007084; GO:0016032	GO:0003677; GO:0005085; GO:0005515; GO:0003682; GO:0042393; GO:0046982; GO:0031492; GO:0043199; GO:0031267; GO:0031491	GO:0005634; GO:0005737; GO:0005654; GO:0031965; GO:0000785; GO:0005694; GO:0032991; GO:0000794	1104	TRUE	-0.931308	8.44555e-14	2.9484e-12	chr1	28505943	28539300	33358	+	994.956	836.744	1262.06	1462.87	1336.05	1546.63	1549.84	984.135	1382.49	509.239	505.737	508.668	846.592	880.941	855.033	1064.96	1068.63	1235.06	432.464	409.305	428.269	602.008	665.327	820.372	787.382	1004.07	1030.21	419.865	428.27
ENSG00000188549	ENST00000559313; ENST00000382688; ENST00000397536; ENST00000558858; ENST00000558912; ENST00000560922; ENST00000557973	CCDC9B	protein_coding	protein_coding	coiled-coil domain containing 9B [Source:HGNC Symbol;Acc:HGNC:33488]	0.6043	2752		GO:0003723		388115	TRUE	1.24584	8.67502e-14	3.02059e-12	chr15	40331452	40340939	9488	-	79.271	94.9598	41.065	37.5209	45.3879	46.0491	33.5468	60.1462	45.2516	91.9877	120.975	143.845	117.251	67.7665	63.0715	65.7442	49.0127	47.9962	128.374	236.071	166.197	110.117	106.144	90.0041	119.285	113.953	82.2199	205.544	156.523
ENSG00000095303	ENST00000643810; ENST00000540753; ENST00000645132; ENST00000362012; ENST00000647067; ENST00000619306; ENST00000426608; ENST00000223423; ENST00000643576; ENST00000373698	PTGS1	protein_coding	protein_coding	prostaglandin-endoperoxide synthase 1 [Source:HGNC Symbol;Acc:HGNC:9604]	0.554	2218	GO:0006954; GO:0008217; GO:0001516; GO:0098869; GO:0006979; GO:0019371; GO:0006629; GO:0006631; GO:0006633; GO:0071704; GO:0006693; GO:0042127	GO:0046872; GO:0020037; GO:0004601; GO:0004666; GO:0016491; GO:0051213; GO:0005515; GO:0016702	GO:0005737; GO:0016020; GO:0005794; GO:0043231; GO:0005783; GO:0005789; GO:0043005; GO:0070062; GO:0001750	5742	TRUE	1.69357	9.04796e-14	3.14222e-12	chr9	122370530	122395703	25174	+	60.6404	106.707	37.9061	31.5966	37.768	20.7113	40.2562	101.718	53.3969	29.8457	57.3642	139.722	24.7137	24.5782	30.7342	39.258	51.6173	39.5263	310.413	384.887	357.685	115.813	91.9916	99.7636	130.923	136.764	107.163	291.756	317.597
ENSG00000102054	ENST00000425696; ENST00000380087; ENST00000330735; ENST00000465244; ENST00000380084; ENST00000404022; ENST00000481586; ENST00000444437; ENST00000416035; ENST00000486166; ENST00000468092; ENST00000493145	RBBP7	protein_coding	protein_coding	RB binding protein 7, chromatin remodeling factor [Source:HGNC Symbol;Acc:HGNC:9890]	0.4582	1332	GO:0006325; GO:0006260; GO:0006338; GO:0006355; GO:0000122; GO:0045893; GO:0030308; GO:1902459; GO:0045892; GO:0030336; GO:0030512; GO:1902455; GO:0016575; GO:0042659; GO:2000736; GO:0070370; GO:0007420; GO:0048545	GO:0005515; GO:0042393; GO:0003723	GO:0005634; GO:0005654; GO:0005829; GO:0000781; GO:0000118; GO:0035098; GO:0016580; GO:1904949; GO:0016581; GO:0016589	5931	TRUE	-0.478004	9.15731e-14	3.17191e-12	chrX	16839283	16870362	31080	-	2546.24	2228.97	2816.53	2741.57	2768.59	3041.98	3032.03	2643.79	3050.05	1871.92	1912.37	1903.62	2104.82	2257.91	2006.64	2515.84	2658.27	2535.35	1703.7	1643.78	1651.13	1759.59	1968.77	2143.87	2198.58	2387.26	2483.34	1655.57	1573.02
ENSG00000107863	ENST00000612832; ENST00000486374; ENST00000680286; ENST00000396432; ENST00000376410; ENST00000638156; ENST00000477190; ENST00000636789; ENST00000418033; ENST00000482792; ENST00000418325; ENST00000446003; ENST00000493154; ENST00000476067; ENST00000483114; ENST00000476499; ENST00000416305; ENST00000472150; ENST00000463892	ARHGAP21	protein_coding	protein_coding	Rho GTPase activating protein 21 [Source:HGNC Symbol;Acc:HGNC:23725]	0.4315	2808	GO:0007165; GO:0050790; GO:0051056; GO:0051645; GO:0007030; GO:0051683; GO:0072384; GO:0051684	GO:0005515; GO:0005096	GO:0005886; GO:0030054; GO:0015629; GO:0005737; GO:0016020; GO:0005794; GO:0030659; GO:0031410; GO:0005856; GO:0070161; GO:0000139; GO:0005829	57584	TRUE	0.430276	9.34865e-14	3.22978e-12	chr10	24583609	24723887	140279	-	683.673	631.435	718.11	998.254	1035.92	1034.48	1038.99	1083.52	1022.69	944.403	757.501	921.078	1111.32	1027.56	1139.42	989.462	1033.13	999.449	940.71	1169.01	1021.27	1361.28	1332.11	1399.94	1256.86	1258.02	1234.22	1118.19	982.057
ENSG00000135624	ENST00000471927; ENST00000469844; ENST00000473197; ENST00000492253; ENST00000540468; ENST00000539919; ENST00000461290; ENST00000464397; ENST00000399032; ENST00000398422; ENST00000258091; ENST00000480489; ENST00000409924; ENST00000473786; ENST00000482064; ENST00000488856	CCT7	protein_coding	protein_coding	chaperonin containing TCP1 subunit 7 [Source:HGNC Symbol;Acc:HGNC:1622]	0.5091	897	GO:0006457; GO:0050821; GO:0032212; GO:1904851; GO:1904871; GO:1904874; GO:0061077; GO:0007339; GO:1901998	GO:0005524; GO:0005515; GO:0000166; GO:0016887; GO:0140662; GO:0051082; GO:0044183	GO:0005737; GO:0005874; GO:0005829; GO:0070062; GO:0005832; GO:0044297	10574	TRUE	-0.586592	9.62457e-14	3.31649e-12	chr2	73233420	73253021	19602	+	3451.61	3103.33	4130.72	4573.6	4031.46	4718.91	5105.84	3929.85	4444.61	2482.94	2506.37	2368.49	3352.29	3371.94	3493.29	4070.81	3954.98	4194.49	2281.28	2256.73	2450.8	2308.66	2558.07	2969.05	3112.08	3439.98	3701.74	2420.44	2445.39
ENSG00000275342	ENST00000622241; ENST00000615670	PRAG1	protein_coding	protein_coding	PEAK1 related, kinase-activating pseudokinase 1 [Source:HGNC Symbol;Acc:HGNC:25438]	0.6208	4742	GO:0006468; GO:0016477; GO:0008593; GO:0008360; GO:2000145; GO:0010977; GO:0035025	GO:0005524; GO:0004672; GO:0042802; GO:0005515	GO:0005634; GO:0005737; GO:0005925; GO:0070161; GO:0005829	157285	TRUE	0.373091	9.74835e-14	3.35046e-12	chr8	8317736	8386439	68704	-	713.992	739.12	699.157	881.741	792.048	889.497	755.284	718.217	735.79	1125.61	995.784	1106.92	1092.19	1148.56	1188.89	765.932	758.618	858.284	833.38	992.1	933.354	1128.7	1151.66	1096.31	1036.71	928.117	856.38	1046.81	1002.65
ENSG00000063244	ENST00000450554; ENST00000592874; ENST00000308924; ENST00000588850; ENST00000587196; ENST00000592867; ENST00000587275	U2AF2	protein_coding	protein_coding	U2 small nuclear RNA auxiliary factor 2 [Source:HGNC Symbol;Acc:HGNC:23156]	0.6173	1522	GO:0006397; GO:0008380; GO:0000398; GO:0048025; GO:0031397; GO:0033120	GO:0003723; GO:0005515; GO:0003676; GO:0019899; GO:0140678; GO:0008187; GO:0030628; GO:0070742	GO:0005634; GO:0005681; GO:0016607; GO:0005654; GO:0000974; GO:0071004; GO:0089701; GO:0000243	11338	TRUE	-0.27655	1.01756e-13	3.4883e-12	chr19	55654146	55674716	20571	+	4879.59	4807.7	4837.25	5259.84	4903.37	5162.57	5199.77	4760.4	5084.47	3648.63	3894.88	4065.49	4505.86	4360.74	4270.56	4639.66	4461.78	4637.75	3917.52	4084.35	3875.53	3985.11	4088.32	3910.29	4050.85	4548.71	4530.41	4196.03	4580.78
ENSG00000173193	ENST00000474629; ENST00000494811; ENST00000649945; ENST00000483611; ENST00000460683; ENST00000474669; ENST00000475640	PARP14	protein_coding	protein_coding	poly(ADP-ribose) polymerase family member 14 [Source:HGNC Symbol;Acc:HGNC:29232]	0.4244	4085	GO:0045892; GO:0002376; GO:0045087; GO:0010629; GO:0042532; GO:0042531; GO:0060336; GO:0070212; GO:0140289; GO:1902216	GO:0003950; GO:0016740; GO:0016757; GO:0016779; GO:0019899; GO:0005515; GO:0003714; GO:1990404	GO:0005634; GO:0005737; GO:0016020; GO:0005829; GO:0005886	54625	TRUE	-0.468265	1.02736e-13	3.50388e-12	chr3	122680839	122730840	50002	+	2912.69	2344.58	2951.42	3048.08	3676.44	3009.68	2459.47	2726.39	2775.74	2738.32	2273.98	2337.7	7525.53	4871.09	7160.78	7192.94	4165.36	6682.43	1790.92	1947.78	1682.57	2525.72	2393.67	2209.39	2033.66	2091.65	2035.17	1772.54	1671.45
ENSG00000227051	ENST00000553764; ENST00000555004; ENST00000556728; ENST00000553782	C14orf132	protein_coding	protein_coding	chromosome 14 open reading frame 132 [Source:HGNC Symbol;Acc:HGNC:20346]	0.5626	2375			GO:0016020; GO:0016021	56967	TRUE	1.1449	1.02738e-13	3.50388e-12	chr14	96039362	96093971	54610	+	55.7775	58.1931	39.0252	35.9265	14.0281	23.1398	62.9578	84.0278	59.0861	108.971	106.04	84.931	45.4413	29.3989	54.7219	83.2861	102.384	57.4072	110.943	127.859	95.1419	77.8428	56.7074	42.4638	157.302	131.03	141.252	161.53	97.1306
ENSG00000170144	ENST00000679159; ENST00000677043; ENST00000676629; ENST00000677337; ENST00000676488; ENST00000678421; ENST00000677863; ENST00000676681; ENST00000678111; ENST00000676762; ENST00000676874; ENST00000483137; ENST00000676736; ENST00000411529; ENST00000677508; ENST00000435711; ENST00000392524; ENST00000679328; ENST00000432457	HNRNPA3	protein_coding	protein_coding	heterogeneous nuclear ribonucleoprotein A3 [Source:HGNC Symbol;Acc:HGNC:24941]	0.3895	4650	GO:0006397; GO:0008380; GO:0000398; GO:0051028	GO:0003676; GO:0003723; GO:0005515; GO:0003730; GO:0003729; GO:0051033	GO:0005634; GO:0005681; GO:0005654; GO:1990904; GO:0071013; GO:0005737; GO:0014069; GO:0035770; GO:0043005; GO:1990124	220988	TRUE	-0.371557	1.10573e-13	3.76146e-12	chr2	177212694	177223959	11266	+	7749.25	7272.75	8058.21	8147.97	8472.98	8781.59	8397.26	7621.77	7671.95	6074.66	6123.26	5753	7035.65	7597.5	7242.03	7144.95	8071.86	7493.98	5665.31	5002.34	5763.91	6231.12	6250.13	6723.2	6532.56	6501	7114.32	5398.1	5309.18
ENSG00000107949	ENST00000278100; ENST00000299130; ENST00000368759; ENST00000463330; ENST00000478798	BCCIP	protein_coding	protein_coding	BRCA2 and CDKN1A interacting protein [Source:HGNC Symbol;Acc:HGNC:978]	0.4056	1393	GO:0006281; GO:0006974; GO:0007049; GO:0000226; GO:0007052; GO:0090307; GO:0000079; GO:0034453; GO:0061101; GO:0000132	GO:0003723; GO:0005515; GO:0019207; GO:0015631	GO:0005634; GO:0005737; GO:0005654; GO:0005829; GO:0005814; GO:0005856; GO:0005815; GO:0000922; GO:0005813; GO:0097431; GO:0019908	56647	TRUE	-0.446421	1.15439e-13	3.91699e-12	chr10	125823546	125853695	30150	+	812.777	845.828	925.542	927.161	912.906	934.19	1078.29	912.808	934.897	642.748	692.784	575.165	766.921	887.651	817.081	874.893	1002.63	953.335	726.05	611.995	712.962	644.565	634.212	610.509	621.64	723.492	776.009	641.11	660.124
ENSG00000142230	ENST00000594144; ENST00000594526; ENST00000597808; ENST00000413379; ENST00000600706; ENST00000270225; ENST00000598840; ENST00000414294; ENST00000600753; ENST00000660039; ENST00000596995; ENST00000664120; ENST00000392776; ENST00000659110	SAE1	protein_coding	protein_coding	SUMO1 activating enzyme subunit 1 [Source:HGNC Symbol;Acc:HGNC:30660]	0.5086	1690	GO:0016567; GO:0050790; GO:0036211; GO:0016925; GO:0032446; GO:1903955; GO:0033235	GO:0008641; GO:0016874; GO:0005515; GO:0004839; GO:0008022; GO:0019948; GO:0046982; GO:0008047; GO:0044388; GO:0043008	GO:0005654; GO:0005634; GO:0005737; GO:0031510	10055	TRUE	-0.619562	1.15746e-13	3.91741e-12	chr19	47113274	47210636	97363	+	2665.25	2445.46	2787.15	2830.85	2336.22	2921.39	3066.18	2374.89	2738.73	1324.94	1531.18	1370.09	1681.8	1862.27	1785.6	2016.58	2115.53	2132.91	1427.9	1423.6	1434.35	1556.06	1706.27	1894.42	1945.41	2175.69	2329.87	1337.32	1375.53
ENSG00000069188	ENST00000392650; ENST00000424778; ENST00000410094; ENST00000479356; ENST00000585283	SDK2	protein_coding	protein_coding	sidekick cell adhesion molecule 2 [Source:HGNC Symbol;Acc:HGNC:19308]	0.5923	4613	GO:0007155; GO:0010842; GO:0007156; GO:0060219; GO:0007416	GO:0005515	GO:0016020; GO:0016021; GO:0005886; GO:0045202	54549	TRUE	1.22343	1.22277e-13	4.12792e-12	chr17	73334384	73644445	310062	-	132.04	92.0229	125.3	111.575	82.0104	80.6652	79.554	118.523	133.039	342.16	291.234	265.878	129.149	159.758	149.174	59.2876	111.838	66.8182	311.465	337.075	297.469	346.55	314.01	220.131	185.231	139.896	153.354	274.225	332.772
ENSG00000126264	ENST00000246551; ENST00000437550	HCST	protein_coding	protein_coding	hematopoietic cell signal transducer [Source:HGNC Symbol;Acc:HGNC:16977]	0.5845	504	GO:0014068; GO:0050776; GO:0006468	GO:0005102; GO:0043548; GO:0005515	GO:0016020; GO:0016021; GO:0009986; GO:0005886	10870	TRUE	0.753791	1.23583e-13	4.16147e-12	chr19	35902529	35904377	1849	+	616.185	850.723	496.991	420.63	470.481	482.901	420.774	471.44	486.002	442.356	592.763	660.626	441.657	448.079	496.245	293.233	314.397	356.677	1517.34	1414.04	1285.02	703.421	711.166	695.091	643.946	701.569	634.664	1548.93	1908.83
ENSG00000071073	ENST00000264968; ENST00000393487; ENST00000414521; ENST00000409391; ENST00000492163; ENST00000461884; ENST00000484936; ENST00000460768; ENST00000495056	MGAT4A	protein_coding	protein_coding	alpha-1,3-mannosyl-glycoprotein 4-beta-N-acetylglucosaminyltransferase A [Source:HGNC Symbol;Acc:HGNC:7047]	0.3878	2881	GO:0006486; GO:0006487; GO:0006491; GO:0019082; GO:0046487	GO:0046872; GO:0016740; GO:0016757; GO:0042803; GO:0008375; GO:0008453; GO:0008454	GO:0016020; GO:0016021; GO:0005794; GO:0005576; GO:0000139; GO:0005777; GO:0005783; GO:0070062; GO:0005793; GO:0005795; GO:0005788	11320	TRUE	0.43212	1.25762e-13	4.22415e-12	chr2	98619106	98731132	112027	-	1425.71	1366.72	1720.26	1807.25	1932.82	1607.05	1570.39	1742.68	1605.58	2561.47	2108.42	1878.24	2184.08	2216.09	2242.1	1973.98	2129.36	1807.92	2056.39	2228.04	2058.19	2485.87	2224.7	2280.56	2425.6	2113.41	1984.83	2325.83	1960.47
ENSG00000189058	ENST00000343267; ENST00000458447; ENST00000421243; ENST00000453131; ENST00000463719	APOD	protein_coding	protein_coding	apolipoprotein D [Source:HGNC Symbol;Acc:HGNC:612]	0.4944	897	GO:0006629; GO:0006869; GO:0006006; GO:0001525; GO:0007568; GO:0007420; GO:0051895; GO:0010642; GO:1900016; GO:0048662; GO:0048678; GO:0000302; GO:0014012; GO:0042246; GO:0042308; GO:0060588; GO:0071638; GO:2000098; GO:2000405	GO:0005515; GO:0008289; GO:0015485; GO:0005319	GO:0005615; GO:0005783; GO:0005576; GO:0030425; GO:0048471; GO:0005737; GO:0070062; GO:0043025; GO:0022626	347	TRUE	-1.85925	1.28285e-13	4.29804e-12	chr3	195568705	195584033	15329	-	54.7719	51.8853	77.9181	46.4075	39.9262	64.3767	23.9621	15.0366	19.9107	38.3731	27.9467	33.913	29.497	22.6876	26.2366	6.40947	7.03873	16.9398	13.6792	21.5154	12.0433	18.9857	21.2288	18.4346	5.81879	3.132	0	7.51301	15.1753
ENSG00000147434	ENST00000276410; ENST00000534622; ENST00000533810; ENST00000530869; ENST00000529467	CHRNA6	protein_coding	protein_coding	cholinergic receptor nicotinic alpha 6 subunit [Source:HGNC Symbol;Acc:HGNC:15963]	0.4587	1192	GO:0006811; GO:0034220; GO:0060078; GO:0060079; GO:0007268; GO:0007165; GO:0042391; GO:0050877; GO:0007271; GO:0014059; GO:0051899; GO:2000300	GO:0005230; GO:0005216; GO:0004888; GO:0005515; GO:0022848; GO:0005231; GO:0030594; GO:1904315; GO:0015464	GO:0016021; GO:0110165; GO:0016020; GO:0005886; GO:0045202; GO:0045211; GO:0005887; GO:0043005; GO:0005892; GO:0098691; GO:0099055; GO:0099056; GO:0070161	8973	TRUE	-1.83279	1.3957e-13	4.66439e-12	chr8	42752620	42796392	43773	-	82.1579	59.717	136.883	225.125	240.636	264.886	124.602	67.2222	87.7881	108.724	72.073	47.4782	119.583	147.469	128.184	145.815	138.428	143.048	11.5747	22.7107	15.6563	28.4786	59.2639	62.8944	46.5503	55.3321	56.353	11.2695	9.75554
ENSG00000110628	ENST00000347936; ENST00000649076; ENST00000449793; ENST00000380574; ENST00000485423; ENST00000492567; ENST00000498244; ENST00000467719; ENST00000463571; ENST00000498209; ENST00000441077; ENST00000449603; ENST00000495518	SLC22A18	protein_coding	protein_coding	solute carrier family 22 member 18 [Source:HGNC Symbol;Acc:HGNC:10964]	0.6583	1097	GO:0055085; GO:0006811; GO:1902600; GO:1990961; GO:0015695; GO:0042908	GO:0022857; GO:0031625; GO:0015293; GO:0005515; GO:0015299	GO:0005737; GO:0016020; GO:0016021; GO:0005886; GO:0005635; GO:0016324	5002	TRUE	1.07387	1.42628e-13	4.75461e-12	chr11	2899721	2925246	25526	+	141.822	179.151	94.766	116.512	119.778	100.286	206.074	351.148	311.636	171.613	151.5	215.687	152.268	118.164	150.794	261.987	280.767	238.099	363.025	413.574	417.901	269.601	258.384	215.793	448.818	418.644	426.855	320.559	428.147
ENSG00000039068	ENST00000261769; ENST00000566612; ENST00000422392; ENST00000566510; ENST00000562836; ENST00000564676; ENST00000564745; ENST00000561751; ENST00000567320; ENST00000565810; ENST00000562118	CDH1	protein_coding	protein_coding	cadherin 1 [Source:HGNC Symbol;Acc:HGNC:1748]	0.5013	1892	GO:0007156; GO:0007155; GO:0010468; GO:0098609; GO:0007416; GO:0009410; GO:0009636; GO:0010033; GO:0021983; GO:0030517; GO:0031175; GO:0099576; GO:0140459; GO:0045893; GO:0030336; GO:0022408; GO:0072659; GO:0042307; GO:0034332; GO:0071285; GO:0071681; GO:0098742	GO:0005509; GO:0005515; GO:0046872; GO:0042802; GO:0008013; GO:1990782; GO:0045296; GO:0030506; GO:0050839; GO:0032794; GO:0045295	GO:0016020; GO:0005886; GO:0016021; GO:0005794; GO:0005768; GO:0016600; GO:0005912; GO:0070161; GO:0030054; GO:0030027; GO:0005737; GO:0005576; GO:0098794; GO:0098978; GO:0070062; GO:0043296; GO:0016342; GO:0015629; GO:0048471; GO:0009898; GO:0030864; GO:0016328; GO:0005802; GO:0110165	999	TRUE	-1.38734	1.47566e-13	4.90694e-12	chr16	68737292	68835537	98246	+	53.8119	43.4983	87.4218	68.1653	74.5412	99.1964	93.038	70.7603	89.7311	45.9249	47.0681	38.02	78.2551	72.8129	48.2733	103.2	60.2476	117.635	14.7314	32.4566	17.045	26.3832	23.0211	26.1714	41.0915	50.1905	34.4588	18.8416	11.94
ENSG00000079246	ENST00000392133; ENST00000429133; ENST00000476360; ENST00000392132; ENST00000417391; ENST00000451695; ENST00000460284; ENST00000493706; ENST00000471649; ENST00000485763	XRCC5	protein_coding	protein_coding	X-ray repair cross complementing 5 [Source:HGNC Symbol;Acc:HGNC:12833]	0.4348	1410	GO:0006303; GO:0006281; GO:0006974; GO:0000723; GO:0006310; GO:0032508; GO:0002376; GO:0045087; GO:0006302; GO:0042254; GO:0045892; GO:0032212; GO:0051973; GO:0002218; GO:0070198; GO:0032204; GO:0043085; GO:0000725; GO:0045860; GO:0048660; GO:0071480; GO:0071481; GO:0034462; GO:1904430; GO:0007420; GO:0009410; GO:0022008; GO:0050769; GO:0060218; GO:0071398; GO:0071425; GO:0071475; GO:1990830	GO:0003677; GO:0003678; GO:0005515; GO:0044877; GO:0003723; GO:0000166; GO:0005524; GO:0031625; GO:0016787; GO:0003684; GO:0004386; GO:0042162; GO:0008022; GO:0000976; GO:0003690; GO:0034511; GO:0051575; GO:0003691; GO:0045027; GO:0008094; GO:0008047	GO:0000781; GO:0005634; GO:0016020; GO:0005654; GO:0005886; GO:1990904; GO:0005694; GO:0005730; GO:0043564; GO:0005576; GO:0005829; GO:0034774; GO:0032991; GO:0000783; GO:0032993; GO:0032040; GO:0090734; GO:0070418; GO:0070419; GO:0005737	7520	TRUE	-0.544838	1.51563e-13	5.02727e-12	chr2	216107464	216206303	98840	+	5874.29	5066.15	7207.42	8335.57	7636.68	8083.95	8634.01	6783.26	7757.93	5106.81	4468.52	4453.46	6080.36	6576.56	6499.16	6938.25	7252.23	7176.84	3951.19	3939.72	4011.62	4530.94	4925.09	5701.71	5617.07	5967.51	6313.38	3845.41	3768.89
ENSG00000151465	ENST00000429258; ENST00000455773; ENST00000281141; ENST00000467016; ENST00000378900; ENST00000442050; ENST00000498747; ENST00000440613; ENST00000497963	CDC123	protein_coding	protein_coding	cell division cycle 123 [Source:HGNC Symbol;Acc:HGNC:16827]	0.4457	806	GO:0051301; GO:0007049; GO:0051726; GO:0008284; GO:0045948; GO:1905143		GO:0005737	8872	TRUE	-0.412026	1.52923e-13	5.05977e-12	chr10	12195965	12250589	54625	+	1169.77	1184.55	1251.96	1357.67	1416.84	1291.73	1394.59	1190.54	1261.62	788.779	848.695	789.495	996.516	1050.24	1026.22	1060.76	1219.26	1138.74	877.574	839.101	981.527	879.039	966.799	962.935	995.013	991.801	1142.77	907.823	876.915
ENSG00000150753	ENST00000503026; ENST00000515390; ENST00000511700; ENST00000280326; ENST00000508451; ENST00000510326; ENST00000512975; ENST00000423695; ENST00000625723; ENST00000503454; ENST00000515676; ENST00000506600; ENST00000514674; ENST00000509846; ENST00000511995	CCT5	protein_coding	protein_coding	chaperonin containing TCP1 subunit 5 [Source:HGNC Symbol;Acc:HGNC:1618]	0.463	1167	GO:0006457; GO:0009615; GO:0050821; GO:0032212; GO:1904851; GO:1904871; GO:1904874; GO:0061077; GO:0007339; GO:1901998	GO:0005524; GO:0051082; GO:0016887; GO:0000166; GO:0140662; GO:0044183; GO:0005515; GO:0048487; GO:0003730; GO:0048027; GO:0031681	GO:0005737; GO:0005856; GO:0005874; GO:0005815; GO:0005829; GO:0070062; GO:0005832; GO:0005813; GO:0044297	22948	TRUE	-0.596756	1.62136e-13	5.35129e-12	chr5	10249929	10266389	16461	+	3055.5	2789.08	3693.74	4136.18	3768.16	4262.18	4462.69	3587.54	4183.96	1835.51	2188.66	2009.01	2852.44	2879.43	2832.04	3564.47	3868.17	3786.05	2127.65	2073.85	2448.4	2008.69	2189.22	2614.45	2704.77	3024.47	3250.92	2295.23	2215.59
ENSG00000283199	ENST00000636427; ENST00000637024	C13orf46	protein_coding	protein_coding	chromosome 13 open reading frame 46 [Source:HGNC Symbol;Acc:HGNC:53786]	0.6074	2122				100507747	TRUE	0.943165	1.66278e-13	5.47286e-12	chr13	113953705	113974076	20372	-	70.4211	56.7801	105.295	78.9914	98.1968	112.277	174.444	137.098	209.062	176.942	95.607	93.6	110.016	84.133	94.4515	208.308	161.89	207.983	145.21	179.295	125.25	237.322	208.75	161.573	276.392	328.86	303.013	100.174	98.6394
ENSG00000132341	ENST00000448750; ENST00000536606; ENST00000537745; ENST00000541630; ENST00000543796; ENST00000477395; ENST00000392369; ENST00000535090; ENST00000541679; ENST00000464211; ENST00000392367; ENST00000539498	RAN	protein_coding	protein_coding	RAN, member RAS oncogene family [Source:HGNC Symbol;Acc:HGNC:9846]	0.4563	1214	GO:0006913; GO:0015031; GO:0051301; GO:0007049; GO:0006606; GO:0006259; GO:0000054; GO:0006611; GO:0007052; GO:0046039; GO:0000278; GO:0032092; GO:0000055; GO:0000056; GO:0000070; GO:0016032; GO:0035281; GO:0042307; GO:0061015; GO:1902570	GO:0005525; GO:0003924; GO:0000166; GO:0005515; GO:0003723; GO:0046872; GO:0016787; GO:0000287; GO:0003682; GO:0045296; GO:0019003; GO:0046982; GO:0070883; GO:0005049	GO:0005634; GO:0005654; GO:0005737; GO:0016020; GO:0032991; GO:0005814; GO:0005635; GO:0005829; GO:0000785; GO:0005730; GO:0005643; GO:0042470; GO:0055037; GO:0030496; GO:0070062; GO:0042565	5901	TRUE	-0.608728	1.66681e-13	5.47286e-12	chr12	130872037	130877678	5642	+	5798.99	5819.96	6368.23	6590.85	6337.53	7219.53	7352.52	5537.06	6101.77	3145.8	3575.7	3437.42	4517.82	4849.55	4668.6	5378.5	5398.75	5546.01	3518.72	3168.74	3792.43	3670.1	3869.07	4436.22	4574.54	5227.31	5531.83	3115.4	3544.51
ENSG00000197217	ENST00000518471; ENST00000356206; ENST00000521321; ENST00000358689; ENST00000522255; ENST00000417069; ENST00000523958; ENST00000522913; ENST00000520936; ENST00000519839; ENST00000518718	ENTPD4	protein_coding	protein_coding	ectonucleoside triphosphate diphosphohydrolase 4 [Source:HGNC Symbol;Acc:HGNC:14573]	0.481	1485	GO:0009134; GO:0006256; GO:0046712; GO:0034656; GO:0046036	GO:0016787; GO:0000166; GO:0005524; GO:0003924; GO:0004382; GO:0017110; GO:0036384; GO:0045134; GO:0017111; GO:0043273	GO:0016020; GO:0016021; GO:0005765; GO:0005794; GO:0031410; GO:0000139; GO:0005764; GO:0000421; GO:0030173; GO:0097637	9583	TRUE	0.414966	1.67054e-13	5.47286e-12	chr8	23385783	23457695	71913	-	2440.73	2353.73	2305.95	2330.24	2535.83	2208.48	2054.64	2312.98	2242.64	3445.02	2940.83	2911.08	2909.03	2458.11	2524.75	2350.67	2231.73	2242.05	3158.84	3006.18	3044.51	3724.01	3363	3159.51	3043.6	2798.97	2432.8	2896.27	2876.52
ENSG00000029993	ENST00000419110; ENST00000325307; ENST00000455596; ENST00000448905; ENST00000430118	HMGB3	protein_coding	protein_coding	high mobility group box 3 [Source:HGNC Symbol;Acc:HGNC:5004]	0.4815	1270	GO:0002376; GO:0045087; GO:0006310; GO:0032392; GO:0006357	GO:0003677; GO:0003723; GO:0005515; GO:0000400; GO:0008301; GO:0003690	GO:0005634; GO:0005694; GO:0005737	3149	TRUE	-0.91566	1.74191e-13	5.69267e-12	chrX	150980509	150990771	10263	+	651.396	639.266	671.78	719.808	602.13	742.338	729.405	567.851	563.835	270.743	322.122	268.591	357.152	407.431	370.31	429.435	477.069	445.141	229.39	251.013	255.318	310.417	354.698	467.371	372.402	437.436	510.872	246.677	246.057
ENSG00000185522	ENST00000329451; ENST00000469990; ENST00000441853; ENST00000486629; ENST00000492515	LMNTD2	protein_coding	protein_coding	lamin tail domain containing 2 [Source:HGNC Symbol;Acc:HGNC:28561]	0.6645	1149	GO:0006325	GO:0005515; GO:0030527	GO:0005638	256329	TRUE	0.844836	1.74815e-13	5.69904e-12	chr11	554850	560738	5889	-	127.149	112.581	83.1829	103.676	98.1968	62.134	63.2598	67.2223	69.6875	119.383	133.85	174.991	119.582	121	82.4577	80.1183	82.9006	87.5224	177.83	161.366	215.575	171.821	172.485	181.092	124.134	102.312	110.858	175.304	213.538
ENSG00000215475	ENST00000400405	SIAH3	protein_coding	protein_coding	siah E3 ubiquitin protein ligase family member 3 [Source:HGNC Symbol;Acc:HGNC:30553]	0.465	7075	GO:0006511; GO:0007275; GO:0016567; GO:0043161; GO:0031647; GO:1903215	GO:0046872; GO:0005515; GO:0061630; GO:0031624	GO:0005737; GO:0005654; GO:0005739	283514	TRUE	0.611085	1.86209e-13	6.05567e-12	chr13	45777242	45851753	74512	-	327.766	236.91	412.756	589.473	561.211	550.485	409.272	485.592	459.756	908.162	661.895	592.56	758.916	736.4	798.34	490.325	627.229	572.189	526.124	555.815	515.452	893.883	774.853	715.695	738.016	681.733	677.159	552.16	508.372
ENSG00000104889	ENST00000221486; ENST00000590279; ENST00000646769; ENST00000590121; ENST00000593017; ENST00000643757	RNASEH2A	protein_coding	protein_coding	ribonuclease H2 subunit A [Source:HGNC Symbol;Acc:HGNC:18518]	0.5776	956	GO:0090501; GO:0090502; GO:0090305; GO:0016070; GO:0006260; GO:0006401; GO:0090304; GO:0043137; GO:0006298; GO:0044238; GO:0071704	GO:0004523; GO:0003676; GO:0003723; GO:0046872; GO:0016787; GO:0004519; GO:0004518; GO:0004540	GO:0005634; GO:0005654; GO:0005829; GO:0032299	10535	TRUE	-0.747172	1.86822e-13	6.06078e-12	chr19	12806584	12813640	7057	+	438.686	449.141	434.351	480.8	380.917	549.494	504.977	380.918	478.641	208.237	203.678	217.043	293.286	292.651	288.126	382.125	383.892	352.11	213.167	223.407	211.014	244.944	268.462	276.744	305.75	383.043	343.264	192.834	214.214
ENSG00000165280	ENST00000679902; ENST00000678650; ENST00000678018; ENST00000679800; ENST00000677257; ENST00000678465; ENST00000681537; ENST00000358901; ENST00000448530; ENST00000679647; ENST00000681335; ENST00000417448; ENST00000680916; ENST00000679599; ENST00000679862; ENST00000681690; ENST00000679204; ENST00000676836; ENST00000493886; ENST00000479300; ENST00000466100; ENST00000480327; ENST00000681125; ENST0000…	VCP	protein_coding	protein_coding	valosin containing protein [Source:HGNC Symbol;Acc:HGNC:12666]	0.52	2300	GO:0006914; GO:0006996; GO:0016567; GO:0006281; GO:0006974; GO:0042981; GO:0006302; GO:0106300; GO:0097352; GO:0043161; GO:0010498; GO:0030433; GO:0016236; GO:0030970; GO:0006919; GO:0031334; GO:0032436; GO:0045732; GO:0034605; GO:0045184; GO:0035617; GO:0036503; GO:0032510; GO:0090263; GO:0036297; GO:0030968; GO:0019985; GO:0019079; GO:0061857; GO:0006511; GO:0006734; GO:0006888; GO:0010918; GO:…	GO:0005524; GO:0016887; GO:0016787; GO:0008289; GO:0005515; GO:0003723; GO:0000166; GO:0042802; GO:0019904; GO:0019903; GO:0031625; GO:1904288; GO:1990381; GO:0140036; GO:0031593; GO:0035800; GO:0036435; GO:0042288; GO:0043531; GO:0044389; GO:0044877	GO:0005654; GO:0005829; GO:0005634; GO:0005737; GO:0032991; GO:0005783; GO:0005789; GO:0043231; GO:0010494; GO:0005576; GO:0070062; GO:0035861; GO:0034774; GO:1904813; GO:0048471; GO:0035578; GO:0000502; GO:0005811; GO:0034098; GO:0036513; GO:0045202; GO:0098978; GO:1904949; GO:1990730	7415	TRUE	-0.471064	1.91021e-13	6.18193e-12	chr9	35053928	35072668	18741	-	6732.03	6246.78	7610.57	8158.82	7544.69	8626.03	8191.37	6634.66	7290.03	4993.82	4851.16	5199.92	5936.9	5939.35	6024.07	6507.22	6293.4	6560.2	4884.55	5189.44	5416.99	4699.92	5095.64	5914.31	5267	5757.66	5927.35	5119.96	5329.75
ENSG00000174938	ENST00000346932; ENST00000350527; ENST00000308713; ENST00000617533; ENST00000537485; ENST00000563118; ENST00000568407; ENST00000562159; ENST00000568380	SEZ6L2	protein_coding	protein_coding	seizure related 6 homolog like 2 [Source:HGNC Symbol;Acc:HGNC:30844]	0.6287	2259	GO:0060074; GO:0090036; GO:0008344; GO:0021680		GO:0016020; GO:0016021; GO:0005783; GO:0005789; GO:0005886; GO:0043025	26470	TRUE	4.27466	2.01792e-13	6.51465e-12	chr16	29871159	29899550	28392	-	0	2.9369	2.1059	0	0	2.18014	0	0.884503	1.81006	1.06592	4.41263	1.35652	0	1.89063	1.49923	2.40355	0	0	31.5674	50.2027	57.8077	6.645	3.53814	8.67509	4.84899	28.188	17.5525	40.0695	32.5185
ENSG00000198189	ENST00000358290; ENST00000507518; ENST00000512344; ENST00000502576; ENST00000507286; ENST00000513854; ENST00000508413	HSD17B11	protein_coding	protein_coding	hydroxysteroid 17-beta dehydrogenase 11 [Source:HGNC Symbol;Acc:HGNC:22960]	0.406	831	GO:0006629; GO:0006694; GO:0006703; GO:0006710	GO:0016491; GO:0005515; GO:0004303; GO:0044594; GO:0016616; GO:0016229	GO:0005783; GO:0005811; GO:0005829; GO:0005737	51170	TRUE	0.381863	2.05865e-13	6.63005e-12	chr4	87336515	87391188	54674	-	598.669	586.779	604.533	636.88	670.112	632.241	522.42	559.017	513.215	676.858	811.924	628.231	558.848	724.111	643.92	515.175	531.249	462.08	806.172	838.004	850.255	892.329	881.959	889.197	632.308	618.049	571.039	827.767	792.398
ENSG00000206077	ENST00000522356; ENST00000508859; ENST00000622126; ENST00000651714; ENST00000651221; ENST00000652055; ENST00000651083	ZDHHC11B	protein_coding	protein_coding	zinc finger DHHC-type containing 11B [Source:HGNC Symbol;Acc:HGNC:32962]	0.5719	1915	GO:0006612; GO:0018230	GO:0016740; GO:0016746; GO:0016409; GO:0019706	GO:0016020; GO:0016021; GO:0005794; GO:0005783	653082	TRUE	0.768897	2.10888e-13	6.7754e-12	chr5	710355	784729	74375	-	77.8321	83.2565	71.2081	52.7956	42.9719	55.7314	63.9366	76.6091	86.6847	102.453	95.9759	143.872	81.4105	68.8247	56.7508	87.8748	69.8451	76.9329	136.926	153.672	121.117	89.4318	90.5914	94.4815	124.613	114.676	116.444	190.433	136.368
ENSG00000157570	ENST00000533786; ENST00000533202; ENST00000520358; ENST00000533080; ENST00000520999; ENST00000340160; ENST00000520837; ENST00000518429; ENST00000519051; ENST00000520245; ENST00000517621; ENST00000521990; ENST00000520278	TSPAN18	protein_coding	protein_coding	tetraspanin 18 [Source:HGNC Symbol;Acc:HGNC:20660]	0.5688	1350			GO:0016021; GO:0016020; GO:0005887	90139	TRUE	0.981441	2.13579e-13	6.84534e-12	chr11	44726465	44932423	205959	+	150.623	79.2963	121.089	72.0796	69.0613	78.485	82.4294	89.3349	96.8385	189.734	185.33	184.487	106.03	117.219	92.2026	118.575	92.2856	72.4647	232.546	294.044	270.974	168.024	167.177	153.983	126.074	107.532	169.059	244.173	274.239
ENSG00000067840	ENST00000164640; ENST00000393758; ENST00000544474; ENST00000484792; ENST00000475140; ENST00000483693; ENST00000480418; ENST00000480650; ENST00000468491	PDZD4	protein_coding	protein_coding	PDZ domain containing 4 [Source:HGNC Symbol;Acc:HGNC:21167]	0.63	1707		GO:0005515	GO:0005737; GO:0005938	57595	TRUE	1.01146	2.19973e-13	7.03331e-12	chrX	153802166	153830565	28400	-	26.4079	35.2428	21.0589	16.7857	22.6607	19.6213	62.3014	79.6053	70.5925	31.9775	25.005	16.2783	19.1332	16.0704	22.4884	36.8545	64.9127	49.8783	48.4034	63.351	43.3558	40.8193	41.5732	39.0379	137.711	151.38	152.43	55.0954	68.2888
ENSG00000156398	ENST00000602831; ENST00000602287; ENST00000480358; ENST00000602544; ENST00000602647; ENST00000602785; ENST00000602439; ENST00000602764; ENST00000459894; ENST00000369893; ENST00000602670; ENST00000602660; ENST00000602868	SFXN2	protein_coding	protein_coding	sideroflexin 2 [Source:HGNC Symbol;Acc:HGNC:16086]	0.5545	1352	GO:0055085; GO:0006811; GO:0034220; GO:0006865; GO:1990542; GO:0140300	GO:0015075; GO:0005515; GO:0022857; GO:0022889	GO:0016020; GO:0016021; GO:0005739; GO:0005743; GO:0005741; GO:0031305	118980	TRUE	-0.608456	2.2774e-13	7.26421e-12	chr10	102714538	102743492	28955	+	492.852	384.698	595.893	600.243	588.698	560.335	599.187	484.627	525.303	407.801	379.186	384.675	546.274	500.432	514.509	490.321	461.853	499.195	255.545	311.72	279.327	408.832	371.096	412.464	364.24	379.894	395.69	209.024	312.9
ENSG00000146072	ENST00000296861	TNFRSF21	protein_coding	protein_coding	TNF receptor superfamily member 21 [Source:HGNC Symbol;Acc:HGNC:13469]	0.5093	3595	GO:0007165; GO:0006915; GO:0002376; GO:0002250; GO:0001783; GO:0006959; GO:0007413; GO:0030889; GO:0032693; GO:0032696; GO:0032714; GO:0042130; GO:0042552; GO:0048713; GO:0050852; GO:0051402; GO:0097252; GO:0071356; GO:0031642	GO:0005515	GO:0110165; GO:0016020; GO:0016021; GO:0005886; GO:0005737; GO:0030424; GO:0031226; GO:0005887	27242	TRUE	2.48525	2.29813e-13	7.31279e-12	chr6	47231532	47309905	78374	-	3.92508	22.8325	4.22791	11.8753	10.8174	13.0898	14.3772	30.998	23.5688	8.55533	32.3593	43.4087	7.98587	9.53974	6.76795	16.0362	13.3468	14.124	138.448	171.412	211.962	55.0586	39.8292	50.1084	50.3767	64.8663	76.0224	199.363	182.743
ENSG00000166226	ENST00000546859; ENST00000549933; ENST00000550455; ENST00000550638; ENST00000551620; ENST00000299300; ENST00000551899; ENST00000544368; ENST00000550010; ENST00000543146; ENST00000548787; ENST00000546850; ENST00000553169; ENST00000550653	CCT2	protein_coding	protein_coding	chaperonin containing TCP1 subunit 2 [Source:HGNC Symbol;Acc:HGNC:1615]	0.4268	983	GO:0006457; GO:0050821; GO:0032212; GO:0051973; GO:0090666; GO:1904851; GO:1904871; GO:1904874; GO:0061077; GO:0051131; GO:0007339; GO:0051086; GO:1901998	GO:0005524; GO:0051082; GO:0016887; GO:0005515; GO:0000166; GO:0140662; GO:0044183; GO:0031625	GO:0005737; GO:0005829; GO:0005874; GO:0005576; GO:0070062; GO:0005832; GO:0035578; GO:0002199; GO:0044297	10576	TRUE	-0.51266	2.36977e-13	7.52276e-12	chr12	69585426	69601570	16145	+	1945.38	1768.01	2335.12	2597.92	2475.46	2707.74	2915.71	2337.94	2688.85	1371.9	1459.11	1390.43	1813.03	1898.19	1974.69	2217.99	2447.13	2428.34	1379.5	1375.79	1453.64	1464.04	1558.55	1856.46	1991.97	2088.65	2128.48	1436.26	1556.55
ENSG00000183048	ENST00000545862; ENST00000574129; ENST00000350690; ENST00000331531; ENST00000574884; ENST00000571876; ENST00000570310; ENST00000573246	SLC25A10	protein_coding	protein_coding	solute carrier family 25 member 10 [Source:HGNC Symbol;Acc:HGNC:10980]	0.6459	1228	GO:0006869; GO:0055085; GO:0006839; GO:1902358; GO:0006817; GO:0008272; GO:0015709; GO:0015743; GO:0015744; GO:0035435; GO:0071422; GO:0071423; GO:0006811; GO:0006094; GO:0015729; GO:1902356; GO:0070221; GO:0006835	GO:0005515; GO:0015297; GO:0015114; GO:0015116; GO:0015117; GO:0015140; GO:0015141; GO:0015291; GO:0022857; GO:0015131; GO:0005310	GO:0016020; GO:0016021; GO:0005654; GO:0005739; GO:0005634; GO:0005743; GO:0031966	1468	TRUE	-1.19181	2.47234e-13	7.82967e-12	chr17	81712236	81721016	8781	+	203.439	166.425	229.543	299.18	219.054	319.391	296.171	210.512	246.169	79.9439	88.2526	109.878	131.54	188.118	137.179	185.874	186.135	175.045	34.7242	72.9133	102.368	98.7258	107.029	120.367	127.043	162.864	161.669	88.904	80.2123
ENSG00000221890	ENST00000333039	NPTXR	protein_coding	protein_coding	neuronal pentraxin receptor [Source:HGNC Symbol;Acc:HGNC:7954]	0.6043	5830	GO:0098962	GO:0046872	GO:0016020; GO:0016021; GO:0098978	23467	TRUE	0.610309	2.52695e-13	7.9836e-12	chr22	38818452	38844028	25577	-	286.107	225.223	297.021	322.961	254.703	259.521	289.462	235.434	209.071	642.839	491.273	458.504	464.576	361.11	381.597	310.175	281.581	347.049	412.481	436.026	360.225	469.356	473.812	437.008	382.456	338.256	327.247	437.007	466.318
ENSG00000181163	ENST00000517671; ENST00000676613; ENST00000678186; ENST00000678267; ENST00000677297; ENST00000521672; ENST00000679190; ENST00000678280; ENST00000677467; ENST00000679006; ENST00000676625; ENST00000351986; ENST00000676589; ENST00000676504; ENST00000679233; ENST00000677357; ENST00000296930; ENST00000393820; ENST00000523339; ENST00000521710; ENST00000518587; ENST00000678774; ENST00000521260; ENST0000…	NPM1	protein_coding	protein_coding	nucleophosmin 1 [Source:HGNC Symbol;Acc:HGNC:7910]	0.4103	1627	GO:0006886; GO:0043066; GO:0007165; GO:0006334; GO:0006281; GO:0045893; GO:0006913; GO:0045944; GO:0008284; GO:0008285; GO:0006338; GO:0007098; GO:0051092; GO:0008104; GO:0045727; GO:0000055; GO:0000056; GO:0090398; GO:1902751; GO:0042273; GO:0042274; GO:0034644; GO:0006407; GO:0010824; GO:0010826; GO:0032071; GO:0042255; GO:0044387; GO:0046599; GO:0060699; GO:0060735; GO:1902629; GO:0001558; GO:…	GO:0003676; GO:0003723; GO:0042803; GO:0005515; GO:0051082; GO:0004860; GO:0003713; GO:0003682; GO:0042393; GO:0019901; GO:0030957; GO:0051059; GO:0140297; GO:0001046; GO:0140693; GO:0019843; GO:0043023; GO:0043024; GO:0042802; GO:0047485	GO:0005634; GO:0005737; GO:0016020; GO:0005654; GO:0005730; GO:0005856; GO:0005925; GO:0005815; GO:0005813; GO:0005829; GO:1990904; GO:0032991; GO:0032993; GO:0031616; GO:0001652; GO:0015934; GO:0015935; GO:0016607	4869	TRUE	-0.490832	2.70681e-13	8.53157e-12	chr5	171387116	171411810	24695	+	14421.8	14586.2	16104	17829.6	18071.5	18162.4	18565.9	15012.1	16253.9	11296.4	12166.2	10943.6	13050.1	14542.4	13811.9	14028.5	15958.2	15959.8	11162.1	8967.69	11243.8	10581.7	11298.1	13494.6	12253.5	12964.9	13911.9	9965.08	9714.36
ENSG00000103569	ENST00000558772; ENST00000559443; ENST00000219919; ENST00000536493	AQP9	protein_coding	protein_coding	aquaporin 9 [Source:HGNC Symbol;Acc:HGNC:643]	0.4528	1894	GO:0055085; GO:0006833; GO:0015793; GO:0071320; GO:0072531; GO:0006863; GO:0015722; GO:0015791; GO:0015837; GO:0015855; GO:0048265; GO:0071918; GO:1904823	GO:0015267; GO:0005515; GO:0015204; GO:0015250; GO:0015254; GO:0005345; GO:0005350; GO:0015166; GO:0015265	GO:0016020; GO:0016021; GO:0005886; GO:0043231; GO:0016323; GO:0005887	366	TRUE	1.09367	2.72857e-13	8.57984e-12	chr15	58138169	58185911	47743	+	57.7062	86.1491	80.024	105.651	135.965	117.728	142.814	180.439	125.799	47.9663	82.3691	97.6695	64.5744	89.8049	85.4559	206.705	157.198	102.58	229.39	242.646	292.652	222.133	217.596	201.695	211.416	299.629	222.64	282.99	186.439
ENSG00000122952	ENST00000373944; ENST00000494312; ENST00000395405; ENST00000318387; ENST00000489649; ENST00000460654; ENST00000361148; ENST00000478181; ENST00000467523	ZWINT	protein_coding	protein_coding	ZW10 interacting kinetochore protein [Source:HGNC Symbol;Acc:HGNC:13195]	0.5024	1315	GO:0007093; GO:0051301; GO:0007049; GO:0000070; GO:0007094; GO:0051649	GO:0005515; GO:0047485	GO:0000776; GO:0005737; GO:0005634; GO:0005654; GO:0005829; GO:0005694; GO:0016604; GO:0000775; GO:0030425; GO:0031617	11130	TRUE	-1.09475	3.0217e-13	9.47915e-12	chr10	56357227	56361273	4047	-	982.962	889.881	1109.81	1227.33	1094.19	1375.67	1197.14	831.433	1078.8	357.083	344.185	316.07	637.773	726.948	636.424	787.565	793.812	785.819	291.473	270.138	316.738	530.651	524.529	646.294	628.429	803.88	873.009	179.06	209.202
ENSG00000122515	ENST00000413916; ENST00000309315; ENST00000457123; ENST00000416856; ENST00000441627; ENST00000492001; ENST00000433667; ENST00000265346; ENST00000478045; ENST00000463056; ENST00000480964; ENST00000492558; ENST00000463931; ENST00000482322	ZMIZ2	protein_coding	protein_coding	zinc finger MIZ-type containing 2 [Source:HGNC Symbol;Acc:HGNC:22229]	0.6142	2373	GO:0060255; GO:0045944; GO:0006357	GO:0008270; GO:0046872; GO:0005515; GO:0030374	GO:0005634; GO:0005654; GO:0005739; GO:0043596	83637	TRUE	-0.36415	3.03635e-13	9.5027e-12	chr7	44748581	44769881	21301	+	4524.55	4911.48	4457.13	4214.19	4323.9	4672.04	4130.1	4096.13	4596.65	5919.04	5634.93	5922.57	5555	4614.08	4481.95	5001.79	4740.19	5008.54	3901.73	4017.41	3974.27	3408.89	3532.83	2978.81	3160.58	2994.19	3125.28	3662.6	4122.25
ENSG00000101773	ENST00000583700; ENST00000579124; ENST00000577588; ENST00000582354; ENST00000581819; ENST00000327155; ENST00000399722; ENST00000399725; ENST00000399721; ENST00000583594; ENST00000360790; ENST00000580892; ENST00000577445; ENST00000585177; ENST00000583057; ENST00000581687	RBBP8	protein_coding	protein_coding	RB binding protein 8, endonuclease [Source:HGNC Symbol;Acc:HGNC:9891]	0.4003	1394	GO:0051301; GO:0090305; GO:0007049; GO:0051321; GO:0000724; GO:0010792; GO:0006281; GO:0006974; GO:0050896; GO:0045892; GO:0000082; GO:0001835; GO:1905168; GO:0006357; GO:0035825; GO:0044818; GO:0110025	GO:0003677; GO:0016787; GO:0004518; GO:0004519; GO:0005515; GO:0003684; GO:0042802; GO:0000403; GO:0061629; GO:0003714; GO:0003690; GO:0003697; GO:0000014; GO:0000406; GO:0070336	GO:0005634; GO:0043231; GO:0005654; GO:0005694; GO:0017053; GO:0035861; GO:0070533	5932	TRUE	-0.909848	3.07025e-13	9.58624e-12	chr18	22798261	23026488	228228	+	464.584	418.997	618.08	683.275	701.405	755.418	713.111	547.508	657.053	179.074	282.408	192.626	405.783	445.243	398.045	555.22	569.355	506.313	189.404	223.521	221.596	299.025	297.204	384.957	417.013	504.253	540.434	212.869	213.538
ENSG00000111269	ENST00000540224; ENST00000228865	CREBL2	protein_coding	protein_coding	cAMP responsive element binding protein like 2 [Source:HGNC Symbol;Acc:HGNC:2350]	0.4876	2218	GO:0006355; GO:0030154; GO:0007049; GO:0045893; GO:0006357; GO:0050821; GO:0033138; GO:0007165; GO:0006351; GO:0045600; GO:0046326; GO:0046889	GO:0003700; GO:0003677; GO:0005515; GO:0000981	GO:0005634; GO:0000785	1389	TRUE	0.386694	3.29308e-13	1.02579e-11	chr12	12611827	12645108	33282	+	1087.62	1070.99	986.612	958.758	1135.2	936.37	1045.7	1111.82	991.913	1142.66	1270.84	1104.21	921.581	1095.62	1107.18	970.237	1148.88	880.871	1376.34	1494.13	1586.1	1304.32	1308.23	1261.14	1303.41	1232.96	1322.91	1467.54	1440.57
ENSG00000109534	ENST00000394631; ENST00000506840; ENST00000226796; ENST00000503671	GAR1	protein_coding	protein_coding	GAR1 ribonucleoprotein [Source:HGNC Symbol;Acc:HGNC:14264]	0.4652	1001	GO:0001522; GO:0042254; GO:0007004; GO:0006364; GO:0000454	GO:0005515; GO:0003723; GO:0070034	GO:0000781; GO:0005697; GO:0090661; GO:0005634; GO:0005654; GO:0001650; GO:1990904; GO:0005730; GO:0015030; GO:0031429; GO:0072589	54433	TRUE	-0.59849	3.34728e-13	1.04024e-11	chr4	109815510	109824740	9231	+	265.058	323.06	293.773	314.977	304.302	300.859	317.258	284.81	300.47	157.756	160.325	170.922	242.354	312.899	258.617	294.035	374.617	321.857	185.196	147.022	161.38	207.894	185.752	213.624	207.537	230.725	248.507	192.834	165.844
ENSG00000127191	ENST00000419057; ENST00000429509; ENST00000247668; ENST00000414589; ENST00000474950; ENST00000482854; ENST00000469701; ENST00000466107	TRAF2	protein_coding	protein_coding	TNF receptor associated factor 2 [Source:HGNC Symbol;Acc:HGNC:12032]	0.6156	781	GO:0033209; GO:0016567; GO:0006915; GO:0007165; GO:0007250; GO:0042981; GO:0051865; GO:0002637; GO:0023019; GO:0030163; GO:0034351; GO:0043123; GO:0046328; GO:0048255; GO:0051092; GO:0065003; GO:0071732; GO:0097300; GO:0097400; GO:1903265; GO:1903721; GO:0043122; GO:0043254; GO:0070534; GO:0046330; GO:0051091; GO:0070059; GO:0002726; GO:0032743; GO:0043507; GO:0034976; GO:1901215; GO:2001238	GO:0008270; GO:0046872; GO:0005164; GO:0005515; GO:0016740; GO:0031625; GO:0031996; GO:0042802; GO:0004842; GO:0008289; GO:0005174; GO:0019901; GO:0031435; GO:0044877; GO:0019903; GO:0019899; GO:0030674; GO:0043120; GO:0046625	GO:0005737; GO:0005829; GO:0005938; GO:0009898; GO:0012506; GO:0032991; GO:0035631; GO:0045121; GO:1990604; GO:0005654; GO:0000151; GO:0002947; GO:0097057	7186	TRUE	-0.552563	3.46198e-13	1.07337e-11	chr9	136881912	136926607	44696	+	884.176	915.334	918.358	990.492	852.477	962.741	962.316	840.278	998.253	917.756	872.23	829.011	915.998	948.151	852.311	1108.45	1022.96	1108.61	609.251	521.151	716.575	510.716	568.756	673.403	621.641	686.952	763.998	437.007	493.197
ENSG00000168439	ENST00000358794; ENST00000305218; ENST00000536973; ENST00000538945; ENST00000543847; ENST00000540736; ENST00000540501; ENST00000544739; ENST00000537479; ENST00000538497; ENST00000540887; ENST00000355603	STIP1	protein_coding	protein_coding	stress induced phosphoprotein 1 [Source:HGNC Symbol;Acc:HGNC:11387]	0.5153	1060	GO:0006457; GO:0098761	GO:0005515; GO:0003723; GO:0030544; GO:0051879	GO:0005634; GO:0005737; GO:0032991; GO:0120293; GO:0005829; GO:0005794; GO:0101031	10963	TRUE	-0.542345	3.9037e-13	1.20751e-11	chr11	64185272	64204543	19272	+	3151.34	3048.5	3414.71	3549.67	3271.79	3676.89	4116.68	2963.97	3359.48	1697.1	1753.28	1892.35	2331.21	2513.59	2409.26	3090.69	2979.53	3267.5	2107.65	1981.81	2365.3	1966.92	2029.67	2362.82	2573.85	2762.43	2899.87	2071.09	2356.51
ENSG00000160200	ENST00000461686; ENST00000398158; ENST00000398165; ENST00000359624; ENST00000352178; ENST00000451248; ENST00000462349; ENST00000491776; ENST00000458223; ENST00000430013; ENST00000496485; ENST00000486098; ENST00000441030; ENST00000470912; ENST00000465732; ENST00000488526; ENST00000478709	CBS	protein_coding	protein_coding	cystathionine beta-synthase [Source:HGNC Symbol;Acc:HGNC:1550]	0.606	1318	GO:0006535; GO:0008152; GO:0008652; GO:0019344; GO:0070814; GO:0050667; GO:0006565; GO:0006563; GO:0019448; GO:0019343; GO:0042262; GO:0043418; GO:0001958; GO:0001974; GO:0006801; GO:0010749; GO:0019346; GO:0021587; GO:0031667; GO:0043066; GO:0043506; GO:0051593; GO:0060135; GO:0060351; GO:0071456; GO:0097746; GO:0006790	GO:0046872; GO:0031625; GO:0016829; GO:0042803; GO:0003824; GO:0005515; GO:0019899; GO:0042802; GO:0020037; GO:0030170; GO:0043167; GO:0070026; GO:0072341; GO:0004122; GO:0019825; GO:0050421; GO:0070025; GO:1904047	GO:0005634; GO:0005737; GO:0005829	875	TRUE	1.20234	3.95146e-13	1.21945e-11	chr21	43053191	43076943	23753	-	148.667	197.751	144.254	156.008	187.761	182.042	106.392	99.9489	95.0283	60.7572	97.0778	122.087	111.61	111.547	118.439	112.166	93.0676	82.8168	290.42	414.77	429.944	257.257	260.938	301.459	417.013	407.161	195.85	255.443	342.528
ENSG00000105339	ENST00000519291; ENST00000519811; ENST00000518347; ENST00000518198; ENST00000262585; ENST00000520986; ENST00000523058; ENST00000518668; ENST00000424248; ENST00000518249; ENST00000523015; ENST00000521477; ENST00000520482; ENST00000523066; ENST00000518806; ENST00000517985; ENST00000517813; ENST00000523308; ENST00000520571; ENST00000523530; ENST00000521835; ENST00000520725	DENND3	protein_coding	protein_coding	DENN domain containing 3 [Source:HGNC Symbol;Acc:HGNC:29134]	0.5468	2101	GO:0050790; GO:0008333; GO:0030163; GO:0032483	GO:0005085; GO:0005515	GO:0005737; GO:0031410; GO:0005829	22898	TRUE	-0.436559	4.2196e-13	1.29919e-11	chr8	141117278	141195808	78531	+	1194.22	1137.56	1287.76	1018	924.775	1081.35	1225.9	1086.17	1089.66	810.098	866.345	889.879	882.132	777.611	715.133	1075.19	987.768	1212.52	847.059	704.032	841.972	736.657	810.515	775.598	912.921	914.021	849.077	727.51	776.108
ENSG00000114796	ENST00000493074; ENST00000437402; ENST00000454495; ENST00000461813; ENST00000473045; ENST00000468101; ENST00000427201; ENST00000482138; ENST00000454652; ENST00000242810; ENST00000481126; ENST00000475827; ENST00000468001; ENST00000476808; ENST00000492409	KLHL24	protein_coding	protein_coding	kelch like family member 24 [Source:HGNC Symbol;Acc:HGNC:25947]	0.4817	1571	GO:2000312; GO:0016567; GO:0051865; GO:0045109	GO:0005515	GO:0005737; GO:0042995; GO:0005912; GO:0070161; GO:0043204; GO:0030424; GO:0030057; GO:0031463	54800	TRUE	0.465117	4.23044e-13	1.29952e-11	chr3	183635610	183684519	48910	+	640.462	600.107	803.399	884.703	854.694	783.57	838.744	826.126	849.833	1255.65	1035.5	865.461	994.925	1072.93	1104.18	947	975.254	1012.46	994.375	938.312	1029.7	1146.18	1013.74	1107.16	1322.8	1143.18	1033.75	936.774	813.265
ENSG00000131355	ENST00000443157; ENST00000253673; ENST00000344373; ENST00000599900; ENST00000595472	ADGRE3	protein_coding	protein_coding	adhesion G protein-coupled receptor E3 [Source:HGNC Symbol;Acc:HGNC:23647]	0.4748	1834	GO:0007186; GO:0007166; GO:0007165; GO:0007189	GO:0004930; GO:0004888; GO:0005509	GO:0016021; GO:0016020; GO:0005886; GO:0005576; GO:0005887; GO:0030667; GO:0101003	84658	TRUE	3.39758	4.25039e-13	1.30264e-11	chr19	14619117	14690027	70911	-	0.978071	2.9369	0	1.97478	1.07908	0	0.958482	7.07603	6.33522	1.06592	0	6.7826	0.797215	0.945315	0	0.801184	8.60289	0	26.3062	50.2027	49.3774	10.4421	11.499	15.1814	27.1543	24.012	16.6287	48.8346	32.5185
ENSG00000156535	ENST00000422508; ENST00000437994; ENST00000287097; ENST00000649530; ENST00000474094	CD109	protein_coding	protein_coding	CD109 molecule [Source:HGNC Symbol;Acc:HGNC:21685]	0.3993	6302	GO:0010951; GO:0010466; GO:0030512; GO:0061045; GO:0001933; GO:0001942; GO:0006468; GO:0010839; GO:0043616; GO:0045616; GO:0072089; GO:0072675; GO:2000647	GO:0004866; GO:0004867; GO:0030414; GO:0050431	GO:0005576; GO:0005615; GO:0016020; GO:0005829; GO:0005886; GO:0031225; GO:0009986; GO:0031092	135228	TRUE	-1.05817	4.45549e-13	1.36236e-11	chr6	73695785	73828316	132532	+	504.685	331.19	757.721	905.569	816.806	984.333	814.71	681.067	697.978	274.323	257.404	214.33	475.859	442.588	462.512	624.288	764.868	692.192	200.053	286.818	239.662	264.193	352.929	376.282	464.533	545.959	425.24	251.686	227.712
ENSG00000173597	ENST00000310613; ENST00000510821; ENST00000512870	SULT1B1	protein_coding	protein_coding	sulfotransferase family 1B member 1 [Source:HGNC Symbol;Acc:HGNC:17845]	0.3796	2761	GO:0006805; GO:0042403; GO:0051923; GO:0050427; GO:0030855; GO:0006068; GO:0006576; GO:0009812; GO:0018958	GO:0008146; GO:0016740; GO:0005515; GO:0004062	GO:0005737; GO:0005829	27284	TRUE	1.04571	4.56293e-13	1.39201e-11	chr4	69721167	69787961	66795	-	73.4881	53.7412	66.0118	140.585	136.318	72.7148	71.2678	104.584	93.224	169.916	134.671	72.2996	155.727	182.811	131.476	80.4578	93.8902	76.7063	129.967	145.533	107.381	364.309	246.971	275.073	152.24	137.399	169.856	137.311	104.264
ENSG00000130449	ENST00000252744	ZSWIM6	protein_coding	protein_coding	zinc finger SWIM-type containing 6 [Source:HGNC Symbol;Acc:HGNC:29316]	0.4714	5518	GO:0007399; GO:0021773	GO:0008270; GO:0046872	GO:0031462	57688	TRUE	0.622534	4.594e-13	1.39828e-11	chr5	61332258	61546172	213915	+	243.54	201.667	212.695	224.138	236.32	230.005	220.451	290.117	270.604	312.314	251.52	341.843	295.767	224.985	245.874	282.017	262.779	273.86	333.563	456.605	366.116	357.881	326.394	304.712	405.376	392.544	331.651	426.99	398.893
ENSG00000152484	ENST00000282344; ENST00000612674; ENST00000620323	USP12	protein_coding	protein_coding	ubiquitin specific peptidase 12 [Source:HGNC Symbol;Acc:HGNC:20485]	0.3824	1824	GO:0006511; GO:0016579; GO:0006508	GO:0004843; GO:0046872; GO:0008233; GO:0008234; GO:0016787; GO:0005515; GO:0004197; GO:0101005	GO:0005634; GO:0005829; GO:0005654; GO:0005575	219333	TRUE	-0.350383	4.92846e-13	1.49665e-11	chr13	27066156	27171811	105656	-	847.988	866.386	1032.94	1025.9	1196.7	1102.06	1103.21	1133.05	1109.57	858.065	892.822	737.947	786.852	917.901	815.581	979.849	1071.45	1056.85	748.148	706.423	743.07	805.944	857.999	859.918	871.848	852.949	910.886	641.111	622.186
ENSG00000108702	ENST00000225842	CCL1	protein_coding	protein_coding	C-C motif chemokine ligand 1 [Source:HGNC Symbol;Acc:HGNC:10609]	0.4949	594	GO:0006955; GO:0006935; GO:0007186; GO:0002548; GO:0006954; GO:0007165; GO:0030593; GO:0043547; GO:0048245; GO:0048247; GO:0070098; GO:0070374; GO:0071346; GO:0071347; GO:0071356; GO:0050729; GO:0006874; GO:0032740; GO:0007204; GO:0016032; GO:0090026	GO:0008009; GO:0005125; GO:0048020; GO:0060090	GO:0005576; GO:0005615	6346	TRUE	-4.90594	5.16728e-13	1.5656e-11	chr17	34360328	34363233	2906	-	6.8465	7.83174	13.6883	48.3822	47.4797	58.8638	16.2942	6.19152	26.2459	0	1.47088	0	23.9165	28.3594	14.9923	4.8071	23.4624	16.9398	0	0	0	0	0	0	3.87919	2.088	0.923819	0	1.08395
ENSG00000120437	ENST00000367048; ENST00000467951; ENST00000472052	ACAT2	protein_coding	protein_coding	acetyl-CoA acetyltransferase 2 [Source:HGNC Symbol;Acc:HGNC:94]	0.4672	1339	GO:0006631; GO:0006629; GO:0006635	GO:0016747; GO:0016740; GO:0016746; GO:0005515; GO:0003985	GO:0005737; GO:0005829; GO:0070062; GO:0005739	39	TRUE	-0.526352	5.2119e-13	1.57553e-11	chr6	159762045	159779112	17068	+	687.584	632.413	738.116	919.262	812.551	860.065	798.416	609.423	684.204	498.849	460.384	417.808	621.031	624.853	598.942	586.467	694.488	656.889	450.362	441.066	458.848	502.172	566.987	559.543	503.325	570.025	606.949	433.251	419.488
ENSG00000132563	ENST00000378339; ENST00000254901; ENST00000506158; ENST00000464751; ENST00000503379; ENST00000507511; ENST00000510467; ENST00000512126; ENST00000507635; ENST00000504163	REEP2	protein_coding	protein_coding	receptor accessory protein 2 [Source:HGNC Symbol;Acc:HGNC:17975]	0.6103	948	GO:0032386; GO:0032596; GO:0050913; GO:0050916; GO:0071786	GO:0005515; GO:0008017; GO:0031883	GO:0016020; GO:0016021; GO:0005783; GO:0005789; GO:0005881; GO:0005887; GO:0071782	51308	TRUE	-1.3916	5.2464e-13	1.57944e-11	chr5	138439057	138446969	7913	+	65.5308	46.0115	48.4356	67.1426	36.6889	75.2148	66.1353	61.0307	66.9724	30.9116	26.4758	25.7739	30.2942	23.5014	28.4854	56.0829	30.5012	41.4084	21.045	11.953	20.4736	20.8843	30.0742	16.2658	18.4262	31.32	32.3336	8.76518	16.2592
ENSG00000258839	ENST00000539976; ENST00000555427; ENST00000639847; ENST00000555147	MC1R	protein_coding	protein_coding	melanocortin 1 receptor [Source:HGNC Symbol;Acc:HGNC:6929]	0.6035	2695	GO:0007186; GO:0007165; GO:0007189; GO:0045944; GO:0051897; GO:0032720; GO:0043473; GO:0035556; GO:0019222; GO:0007187; GO:0010739; GO:0090037; GO:0009650; GO:0070914; GO:0019233; GO:0042438; GO:0060259; GO:2000253	GO:0004930; GO:0004977; GO:0004980; GO:0005515; GO:0031625; GO:0008528; GO:0042562	GO:0016021; GO:0016020; GO:0005886; GO:0005737; GO:0005887	4157	TRUE	0.647345	5.24857e-13	1.57944e-11	chr16	89912119	89920973	8855	+	253.717	206.682	231.666	155.597	159.974	180.805	156.348	176.713	214.198	370.397	326.701	398.407	217.051	201.106	225.038	217.238	221.377	263.157	308.867	334.828	316.192	328.471	324.026	302.452	247.574	254.825	284.518	444.367	319.51
ENSG00000143851	ENST00000367279; ENST00000309017; ENST00000495688; ENST00000691036; ENST00000462815; ENST00000496197; ENST00000480836; ENST00000477554; ENST00000492977; ENST00000477625; ENST00000629151; ENST00000479092; ENST00000476061; ENST00000464870; ENST00000467283; ENST00000435759; ENST00000486116; ENST00000491584; ENST00000492451; ENST00000468385	PTPN7	protein_coding	protein_coding	protein tyrosine phosphatase non-receptor type 7 [Source:HGNC Symbol;Acc:HGNC:9659]	0.5928	1299	GO:0006470; GO:0016311; GO:0000165	GO:0016791; GO:0004725; GO:0016787; GO:0004721; GO:0005515; GO:0004726	GO:0005737; GO:0005829; GO:0005856; GO:0015630; GO:0072686; GO:0005654; GO:0009898	5778	TRUE	-0.716996	5.32865e-13	1.59992e-11	chr1	202147013	202161588	14576	-	5317.8	4375.01	5232.7	5640.03	4715.64	5961.9	5406.8	4244.98	5213.88	2461.12	2365.18	2322.36	3477.4	3522.24	3164.13	3776.78	3717.63	4067.43	2385.49	2327.33	2380.95	2861.78	3113.03	3668.34	3598.81	4110.23	4096.23	1542.67	1826.58
ENSG00000178921	ENST00000585183; ENST00000584044; ENST00000580356; ENST00000314666; ENST00000581242; ENST00000625942; ENST00000585319; ENST00000583059; ENST00000581288; ENST00000578979; ENST00000546020; ENST00000580251	PFAS	protein_coding	protein_coding	phosphoribosylformylglycinamidine synthase [Source:HGNC Symbol;Acc:HGNC:8863]	0.5901	1429	GO:0006164; GO:0006189; GO:0006541; GO:0006177; GO:0009168; GO:0009410; GO:0044208; GO:0097065; GO:0097294	GO:0000166; GO:0005524; GO:0016874; GO:0004642; GO:0046872	GO:0005737; GO:0005829; GO:0070062	5198	TRUE	-0.527015	5.44551e-13	1.63132e-11	chr17	8247618	8270491	22874	+	789.303	648.077	955.812	1112.78	1080.16	1174	1217.28	1064.94	1200.98	631.023	548.637	668.764	1023.61	945.315	901.04	1058.36	1000.28	1097.33	479.166	608.998	510.485	675.891	770.42	786.18	817.54	873.823	908.752	440.469	502.952
ENSG00000143106	ENST00000271308; ENST00000490870; ENST00000538610; ENST00000477897; ENST00000484563; ENST00000491287	PSMA5	protein_coding	protein_coding	proteasome 20S subunit alpha 5 [Source:HGNC Symbol;Acc:HGNC:9534]	0.4256	1498	GO:0006511; GO:0051603; GO:0043161; GO:0010498	GO:0005515	GO:0019773; GO:0005839; GO:0005634; GO:0005737; GO:0005829; GO:0000502; GO:0005576; GO:0005654; GO:0070062; GO:0034774; GO:1904813	5686	TRUE	-0.488191	5.48327e-13	1.63894e-11	chr1	109399042	109426448	27407	-	2367.91	2334.84	2397.56	2591.91	2369.67	2434.12	2533.27	2120.16	2180.22	1590.35	1784.17	1638.68	1989.85	2185.57	2139.4	2157.59	2127.26	2326.4	1613.09	1476.2	1655.95	1478.98	1589.51	1658.03	1732.06	1870.85	2140.49	1616.55	1682.29
ENSG00000198959	ENST00000361475; ENST00000469269; ENST00000468262; ENST00000474777; ENST00000373403; ENST00000453095	TGM2	protein_coding	protein_coding	transglutaminase 2 [Source:HGNC Symbol;Acc:HGNC:11778]	0.5802	2383	GO:0018149; GO:0006508; GO:0042981; GO:0050769; GO:0060348; GO:0043547; GO:0043065; GO:0045785; GO:0043277; GO:0007200; GO:0018277; GO:0032471; GO:0051057; GO:0051561; GO:0060445; GO:0060662; GO:0071314; GO:1903351; GO:1904015; GO:2000425	GO:0003810; GO:0046872; GO:0000166; GO:0016740; GO:0008233; GO:0016787; GO:0005509; GO:0016746; GO:0005525; GO:0005515; GO:0050568; GO:0120294; GO:0120295; GO:0120296; GO:0120297; GO:0120298; GO:0120299	GO:0005634; GO:0005737; GO:0016020; GO:0005829; GO:0005886; GO:0005739; GO:0005576; GO:0005925; GO:0000785; GO:0005694; GO:0005783; GO:0048471; GO:0070062; GO:0062023; GO:0031012; GO:0031226	7052	TRUE	1.86718	5.62308e-13	1.67697e-11	chr20	38127385	38166578	39194	-	151.601	180.294	117.321	139.655	170.495	162.42	110.225	161.177	115.844	81.0666	130.908	153.287	74.1486	54.8283	78.7096	122.192	88.3755	143.14	653.447	1053.24	896.053	272.784	242.394	202.78	498.902	792.396	741.826	840.206	877.112
ENSG00000141076	ENST00000563299; ENST00000562237; ENST00000567460; ENST00000566227; ENST00000314423; ENST00000352319; ENST00000563094; ENST00000569800; ENST00000567235; ENST00000568448; ENST00000567015; ENST00000569014; ENST00000564408; ENST00000569615; ENST00000567500; ENST00000567287	UTP4	protein_coding	protein_coding	UTP4 small subunit processome component [Source:HGNC Symbol;Acc:HGNC:1983]	0.4825	1094	GO:0000462; GO:0006355; GO:0006364; GO:0042254; GO:0030490	GO:0005515; GO:0003723	GO:0001650; GO:0030686; GO:0005634; GO:0005694; GO:0005730; GO:0005654; GO:0032040; GO:0034455	84916	TRUE	-0.5469	5.72187e-13	1.70261e-11	chr16	69131291	69231130	99840	+	785.391	785.132	959.466	1041.92	1019.74	1254.77	1192.35	1003.91	1100.52	596.916	641.837	618.842	826.712	916.955	902.537	1035.25	978.383	1088.14	602.394	486.488	588.916	628.715	689.053	728.937	769.05	905.38	878.333	552.206	576.369
ENSG00000167775	ENST00000596002; ENST00000537716; ENST00000301458; ENST00000599573; ENST00000598299; ENST00000596246	CD320	protein_coding	protein_coding	CD320 molecule [Source:HGNC Symbol;Acc:HGNC:16692]	0.6444	1005	GO:0007165; GO:0006897; GO:0015889; GO:0030890; GO:0031296; GO:0030656	GO:0005515; GO:0046872; GO:0005509; GO:0008083; GO:0038024; GO:0031419	GO:0016020; GO:0016021; GO:0005886; GO:0005887; GO:0005783	51293	TRUE	-0.654435	5.79245e-13	1.71976e-11	chr19	8302127	8308358	6232	-	474.364	480.894	493.833	565.14	527.945	591.908	658.477	418.37	571.075	331.542	353.011	403.635	497.813	462.259	502.992	526.413	456.806	510.077	235.716	284.481	273.382	365.016	347.755	405.56	323.937	398.847	421.343	255.443	296.132
[truncated: 12,853 more rows]
[truncated: 44 more columns]
