# Supplementary material for: Pro-inflammatory macrophages suppress HIV replication in humanized mice and ex vivo co-cultures
Source: Front Immunol. 2024 Nov 7;15:1439328. doi: 10.3389/fimmu.2024.1439328 (PMC11578737; doi:10.3389/fimmu.2024.1439328)
Supplement: Supplementary file 7 [file Table7.xlsx]

## Sheet: Sheet1
gene_id	transcript_id	gene_name	type	biotypes	description	gc	featWidth	GO BP	GO MF	GO CC	entrez_id	isPresent	log2 Ratio	pValue	fdr	seqnames	start	end	width	strand	EP1 [normalized count]	EP2 [normalized count]	EP3 [normalized count]	LP1 [normalized count]	LP2 [normalized count]	LP3 [normalized count]	RP1 [normalized count]	RP2 [normalized count]	RP3 [normalized count]	EP1plus [normalized count]	EP2plus [normalized count]	EP3plus [normalized count]	LP1plus [normalized count]	LP2plus [normalized count]	LP3plus [normalized count]	RP1plus [normalized count]	RP2plus [normalized count]	RP3plus [normalized count]	EPM1 [normalized count]	EPM2 [normalized count]	EPM3 [normalized count]	LPM1 [normalized count]	LPM2 [normalized count]	LPM3 [normalized count]	RPM1 [normalized count]	RPM2 [normalized count]	RPM3 [normalized count]	EPM1plus [normalized count]	EPM2plus [normalized count]
ENSG00000140511	ENST00000359595; ENST00000558770; ENST00000562889; ENST00000562281; ENST00000563808	HAPLN3	protein_coding	protein_coding	hyaluronan and proteoglycan link protein 3 [Source:HGNC Symbol;Acc:HGNC:21446]	0.6108	1624	GO:0007155; GO:0008284; GO:0043627; GO:0007417; GO:0001501	GO:0005540	GO:0005576; GO:0005615; GO:0031012	145864	TRUE	-1.12846	5.01618e-74	6.70011e-70	chr15	88877294	88895597	18304	-	3694.03	3155.78	3642.76	4227.44	4290.7	4144.98	3441.61	3141.07	3605.68	3666.18	3337.67	3572.72	6071.34	4940.41	4924.58	4189.85	3723.31	4832.2	1669.05	1405.13	1574.83	2537.04	2567.27	2246.64	2163.32	1941.19	1901.42	1434.81	1865.43
ENSG00000165140	ENST00000648117; ENST00000375326; ENST00000682520; ENST00000415431; ENST00000414122	FBP1	protein_coding	protein_coding	fructose-bisphosphatase 1 [Source:HGNC Symbol;Acc:HGNC:3606]	0.523	1217	GO:0005975; GO:0008152; GO:0006094; GO:0016311; GO:0071466; GO:0030308; GO:0005986; GO:0006000; GO:0006002; GO:0030388; GO:0006111; GO:0045820; GO:0046580; GO:0000122; GO:0031667; GO:0032869; GO:0071286; GO:0071320; GO:0071475; GO:0071477; GO:0097403; GO:1901558; GO:1904628	GO:0016791; GO:0042578; GO:0046872; GO:0016787; GO:0003824; GO:0042132; GO:0042802; GO:0005515; GO:0061629; GO:0016208; GO:0048029	GO:0005737; GO:0005829; GO:0070062; GO:0005634	2203	TRUE	2.11621	1.26568e-70	8.45288e-67	chr9	94603133	94640249	37117	-	1104.78	1660.17	626.608	452.482	600.158	467.823	559.057	753.858	494.4	675.097	1238.02	1446.17	284.482	488.467	399.33	529.235	510.568	448.61	4125.26	5040.54	5594.97	1730.28	1827.95	1661.13	1784.01	2061.27	2343.05	5132.02	5822.84
ENSG00000107736	ENST00000224721; ENST00000398809; ENST00000461841; ENST00000299366; ENST00000644511; ENST00000616684; ENST00000442677; ENST00000646131; ENST00000643732; ENST00000466757; ENST00000470494; ENST00000398792; ENST00000642965; ENST00000647092; ENST00000398788; ENST00000619887; ENST00000475158	CDH23	protein_coding	protein_coding	cadherin related 23 [Source:HGNC Symbol;Acc:HGNC:13733]	0.591	3895	GO:0007156; GO:0007155; GO:0007605; GO:0050896; GO:0007601; GO:0007626; GO:0060122; GO:0045494; GO:0050953; GO:0098742; GO:0016339; GO:0050957; GO:0006816; GO:0051480; GO:0042472; GO:0042491; GO:0048563; GO:0048839; GO:0060088; GO:0098609	GO:0005509; GO:0046872; GO:0005515; GO:0045296	GO:0016020; GO:0005886; GO:0016021; GO:0032420; GO:0016342; GO:0001917; GO:0005813; GO:0032426; GO:0045202; GO:0060091; GO:0098683; GO:0098684	64072	TRUE	1.60226	1.09446e-59	4.87291e-56	chr10	71396920	71815947	419028	+	111.555	135.164	94.7811	99.7832	63.6858	58.8869	100.688	122.104	119.525	196.992	198.495	222.278	96.4212	96.3705	116.877	113.694	112.605	106.275	548.323	554.877	544.207	472.67	414.761	340.467	284.238	328.926	271.674	532.107	474.759
ENSG00000110079	ENST00000680935; ENST00000679553; ENST00000681406; ENST00000680301; ENST00000679385; ENST00000649552; ENST00000681288; ENST00000680560; ENST00000680537; ENST00000680757; ENST00000532114; ENST00000529991; ENST00000679988; ENST00000343968; ENST00000529950; ENST00000681157; ENST00000337908; ENST00000527056	MS4A4A	protein_coding	protein_coding	membrane spanning 4-domains A4A [Source:HGNC Symbol;Acc:HGNC:13371]	0.4187	1740		GO:0005515	GO:0016021; GO:0016020; GO:0005886; GO:0005794; GO:0005783; GO:0044853	51338	TRUE	3.7688	4.66911e-58	1.55913e-54	chr11	60185657	60318080	132424	+	6.84986	19.589	6.31875	1.9759	4.31768	5.45249	9.58932	23.8898	7.24396	7.51563	16.1737	39.3054	4.31382	2.83443	6.4695	4.0033	6.25505	7.52386	234.155	276.243	352.802	63.7376	46.197	74.816	69.8471	84.5811	80.3924	410.662	359.862
ENSG00000133063	ENST00000484834; ENST00000479483; ENST00000367229; ENST00000491855; ENST00000255427; ENST00000503786; ENST00000506427; ENST00000513472; ENST00000460619	CHIT1	protein_coding	protein_coding	chitinase 1 [Source:HGNC Symbol;Acc:HGNC:1936]	0.554	1624	GO:0005975; GO:0008152; GO:0006955; GO:0044245; GO:0006032; GO:0000272; GO:0009617	GO:0004553; GO:0008061; GO:0016787; GO:0016798; GO:0004568; GO:0008843	GO:0005576; GO:0005615; GO:0005764; GO:0035580; GO:1904724	1118	TRUE	3.68609	7.30343e-55	1.95104e-51	chr1	203212827	203273641	60815	-	60.6701	95.986	25.275	950.409	722.132	719.729	176.444	268.098	174.761	37.2688	69.1059	46.082	508.402	667.98	789.671	171.341	116.5	238.882	892.405	1138.46	1256.97	5311.37	4611	4234.15	1765.58	3340.43	2411.41	1268.3	811.859
ENSG00000211445	ENST00000388825; ENST00000521722; ENST00000521650; ENST00000519214; ENST00000517973; ENST00000625178; ENST00000521632; ENST00000520597; ENST00000520059	GPX3	protein_coding	protein_coding	glutathione peroxidase 3 [Source:HGNC Symbol;Acc:HGNC:4555]	0.5598	741	GO:0006979; GO:0098869; GO:0042744; GO:0006982	GO:0004602; GO:0016491; GO:0042802; GO:0005515; GO:0004601; GO:0008430	GO:0005576; GO:0005615; GO:0070062	2878	TRUE	3.40334	2.15355e-53	4.79415e-50	chr5	151020591	151028988	8398	+	46.9704	97.9449	20.0094	16.7952	9.71478	10.905	6.71252	21.2354	9.05495	20.2316	45.5805	54.2142	5.57808	10.3929	6.74292	4.80395	5.47316	4.70241	258.882	385.066	304.611	94.9138	55.714	76.9845	80.5181	102.333	85.9239	376.857	328.429
ENSG00000139899	ENST00000267406; ENST00000555436	CBLN3	protein_coding	protein_coding	cerebellin 3 precursor [Source:HGNC Symbol;Acc:HGNC:20146]	0.5859	1597	GO:0099558		GO:0005794; GO:0005783; GO:0005576; GO:0045202; GO:0005615	643866	TRUE	-1.33758	6.72852e-53	1.2839e-49	chr14	24426545	24430954	4410	-	697.707	686.594	716.123	615.494	602.316	654.298	457.41	422.055	555.974	827.366	830.74	815.924	864.602	635.857	725.988	648.534	639.579	694.076	251.515	249.934	266.084	387.248	351.087	304.685	254.166	285.07	293.805	244.143	238.463
ENSG00000053918	ENST00000496887; ENST00000155840; ENST00000345015; ENST00000646564; ENST00000335475; ENST00000380776; ENST00000526095	KCNQ1	protein_coding	protein_coding	potassium voltage-gated channel subfamily Q member 1 [Source:HGNC Symbol;Acc:HGNC:6294]	0.6109	1350	GO:0055085; GO:0006811; GO:0006813; GO:0034765; GO:0071805; GO:0060453; GO:0008016; GO:0070293; GO:0060048; GO:0060306; GO:0007605; GO:0086091; GO:0071320; GO:1901381; GO:0060307; GO:0048839; GO:0010460; GO:0060372; GO:0060452; GO:0086013; GO:0086005; GO:0086011; GO:0097623; GO:0098915; GO:0050892; GO:0086014; GO:0071872; GO:0098914; GO:0001696; GO:0001698; GO:0002027; GO:0006006; GO:0006349; GO:…	GO:0005216; GO:0005244; GO:0005249; GO:0005267; GO:0005515; GO:0005516; GO:0005251; GO:0044325; GO:0005546; GO:0097110; GO:0015271; GO:0034236; GO:0086008; GO:1902282; GO:0034237; GO:0086089; GO:0008157	GO:0016020; GO:0016021; GO:0030659; GO:0031410; GO:0005783; GO:0005886; GO:0045121; GO:0008076; GO:0016323; GO:0016328; GO:0005737; GO:0005769; GO:0005768; GO:0005770; GO:0005764; GO:0009986; GO:0016324; GO:0030133; GO:0034702; GO:0034705; GO:0043005; GO:0043025; GO:0045177; GO:0097546; GO:1990794	3784	TRUE	1.45224	4.13521e-51	6.90425e-48	chr11	2444684	2849105	404422	+	252.466	345.746	170.606	138.313	142.483	111.231	163.978	204.391	169.328	202.316	239.665	323.93	111.562	150.225	131.861	132.108	147.775	131.668	812.426	849.058	856.041	349.283	349.319	315.528	314.311	362.341	301.195	831.34	965.777
ENSG00000156860	ENST00000356166; ENST00000498588; ENST00000543786; ENST00000484152; ENST00000482749; ENST00000468966; ENST00000287468; ENST00000570170; ENST00000494101	FBRS	protein_coding	protein_coding	fibrosin [Source:HGNC Symbol;Acc:HGNC:20442]	0.6196	1907				64319	TRUE	-0.424322	1.45112e-50	2.15363e-47	chr16	30658431	30670810	12380	+	4879.06	4385	5435.17	5619.48	5222.23	6046.81	5157.13	4877.95	5241.91	5267.68	5038.84	4856.25	5540.63	5181.34	5292.45	5331.58	5097.08	5266.71	3638.02	3716.72	3887.71	3987.33	4092.77	4018.37	3970.61	3770.65	3856.41	3444.3	3763.38
ENSG00000198959	ENST00000361475; ENST00000469269; ENST00000468262; ENST00000474777; ENST00000373403; ENST00000453095	TGM2	protein_coding	protein_coding	transglutaminase 2 [Source:HGNC Symbol;Acc:HGNC:11778]	0.5802	2383	GO:0018149; GO:0006508; GO:0042981; GO:0050769; GO:0060348; GO:0043547; GO:0043065; GO:0045785; GO:0043277; GO:0007200; GO:0018277; GO:0032471; GO:0051057; GO:0051561; GO:0060445; GO:0060662; GO:0071314; GO:1903351; GO:1904015; GO:2000425	GO:0003810; GO:0046872; GO:0000166; GO:0016740; GO:0008233; GO:0016787; GO:0005509; GO:0016746; GO:0005525; GO:0005515; GO:0050568; GO:0120294; GO:0120295; GO:0120296; GO:0120297; GO:0120298; GO:0120299	GO:0005634; GO:0005737; GO:0016020; GO:0005829; GO:0005886; GO:0005739; GO:0005576; GO:0005925; GO:0000785; GO:0005694; GO:0005783; GO:0048471; GO:0070062; GO:0062023; GO:0031012; GO:0031226	7052	TRUE	2.39268	7.32253e-48	9.7807e-45	chr20	38127385	38166578	39194	-	151.675	180.383	117.341	139.734	170.548	162.484	110.277	161.233	115.903	80.9832	130.86	153.155	74.1164	54.7989	78.6674	122.112	88.3529	143.046	653.519	1053.73	895.807	272.742	242.343	202.762	499.057	792.556	741.902	840.104	877.091
ENSG00000162654	ENST00000355754; ENST00000471938; ENST00000481397	GBP4	protein_coding	protein_coding	guanylate binding protein 4 [Source:HGNC Symbol;Acc:HGNC:20480]	0.4121	2455	GO:0050896; GO:0050830; GO:0071346; GO:0042832	GO:0005525; GO:0003924; GO:0000166; GO:0016787; GO:0042803; GO:0005515; GO:0042802	GO:0005634; GO:0005737; GO:0016020; GO:0005794; GO:0005886; GO:0005829; GO:0000139; GO:0048471; GO:0031410	115361	TRUE	-1.21051	1.58309e-45	1.92231e-42	chr1	89181144	89198942	17799	-	3279.64	2020.29	4192.74	4462.16	4332.85	4434.38	3960.07	2963.33	4282.43	2368.49	1968.29	1698.8	4727	4220.74	3816.67	3814.25	3416.27	4419.14	823.81	884.109	856.836	1479.72	1423.37	1764.18	1954.89	1941.5	2149.47	885.573	856.472
ENSG00000073737	ENST00000602501; ENST00000357546; ENST00000432060; ENST00000428522; ENST00000450153; ENST00000674881; ENST00000421653; ENST00000436483; ENST00000412271	DHRS9	protein_coding	protein_coding	dehydrogenase/reductase 9 [Source:HGNC Symbol;Acc:HGNC:16888]	0.4434	1615	GO:0006629; GO:0008202; GO:0042572; GO:0030855; GO:0008209; GO:0042448; GO:0042904; GO:0002138	GO:0016491; GO:0004745; GO:0016229; GO:0047023; GO:0047035; GO:0047044; GO:0004022; GO:0016854; GO:0005515	GO:0016020; GO:0005783; GO:0005789; GO:0043231; GO:0030176	10170	TRUE	3.05303	3.78957e-44	4.21811e-41	chr2	169064789	169096167	31379	+	18.5925	46.0342	11.5844	14.8193	17.2707	17.448	23.9732	48.6645	7.24396	8.51857	16.1737	32.5285	8.76556	13.2273	14.2351	19.2158	14.8558	11.2858	157.855	226.017	219.127	140.472	85.782	68.3102	72.7573	113.819	113.641	284.209	277.485
ENSG00000158825	ENST00000461985; ENST00000375071	CDA	protein_coding	protein_coding	cytidine deaminase [Source:HGNC Symbol;Acc:HGNC:1712]	0.5659	785	GO:0007166; GO:0030308; GO:0008655; GO:0009972; GO:0019858; GO:0044206; GO:0045980; GO:0046898; GO:0071217	GO:0008270; GO:0016787; GO:0046872; GO:0042802; GO:0003824; GO:0042803; GO:0005515; GO:0001882; GO:0004126; GO:0047844	GO:0005829; GO:0005576; GO:0034774; GO:1904813; GO:1904724	978	TRUE	2.21395	2.35131e-43	2.41588e-40	chr1	20589086	20618903	29818	+	112.534	259.554	45.2843	36.5543	55.0504	41.4389	28.768	42.4709	33.5033	66.0189	195.555	155.866	34.2654	49.1301	38.2099	19.2159	17.9833	17.8692	524.077	584.774	595.978	172.743	192.788	168.065	90.2191	101.288	130.271	663.569	717.557
ENSG00000102970	ENST00000219244; ENST00000616880	CCL17	protein_coding	protein_coding	C-C motif chemokine ligand 17 [Source:HGNC Symbol;Acc:HGNC:10615]	0.5843	583	GO:0006955; GO:0006935; GO:0006954; GO:0007186; GO:0002548; GO:0007267; GO:0030593; GO:0043547; GO:0048247; GO:0070098; GO:0070374; GO:0071346; GO:0071347; GO:0071356; GO:0045662	GO:0008009; GO:0005515; GO:0005125; GO:0048020; GO:0005102; GO:0031729	GO:0005576; GO:0005615	6361	TRUE	-1.96003	1.01126e-42	9.64818e-40	chr16	57404767	57416063	11297	+	378.699	405.492	418.09	773.567	867.853	791.701	351.928	168.114	208.264	271.529	327.885	269.716	713.995	878.673	706.509	229.789	293.205	352.681	45.2517	49.0301	39.7319	232.539	288.298	260.229	80.5181	72.0505	101.63	30.0484	83.4621
ENSG00000154451	ENST00000370459; ENST00000481145; ENST00000471171; ENST00000490568; ENST00000443807	GBP5	protein_coding	protein_coding	guanylate binding protein 5 [Source:HGNC Symbol;Acc:HGNC:19895]	0.4135	3299	GO:0050896; GO:0002376; GO:0006954; GO:0032731; GO:0071346; GO:1900227; GO:0051289; GO:0045089; GO:0034067; GO:1900017; GO:0032741; GO:0009617	GO:0005525; GO:0003924; GO:0000166; GO:0016787; GO:0042803; GO:0005515; GO:0042802	GO:0005737; GO:0016020; GO:0005794; GO:0031410; GO:0000139; GO:0048471	115362	TRUE	-1.55506	2.55535e-42	2.27546e-39	chr1	89256189	89272860	16672	-	8971.28	4951	10444.9	11402.9	10209.1	11605.1	10764	7928.77	11493.4	5016.18	5056.49	4069.89	16414.7	12061.4	10620	13243.7	9291.09	14744.7	1844.79	1758.37	2212.94	3458.46	2951.88	3633.43	4658.3	4226.96	5027.01	1547.49	1812.28
ENSG00000137959	ENST00000679998; ENST00000452835; ENST00000681613; ENST00000681501; ENST00000476521; ENST00000370751; ENST00000459784; ENST00000680110; ENST00000680295; ENST00000476876; ENST00000679848; ENST00000486882; ENST00000462041; ENST00000450498; ENST00000474002; ENST00000680621; ENST00000494910; ENST00000679651	IFI44L	protein_coding	protein_coding	interferon induced protein 44 like [Source:HGNC Symbol;Acc:HGNC:17817]	0.3806	1944	GO:0051607; GO:0006955	GO:0005525; GO:0003674	GO:0005737; GO:0005575	10964	TRUE	-4.81475	3.72582e-42	3.11037e-39	chr1	78619902	78646145	26244	+	387.506	190.013	470.746	548.313	731.846	612.859	160.142	166.344	201.02	599.495	476.389	933.839	10125	4901.67	9857.4	9052.25	3698.3	7153.32	66.299	71.7514	87.8918	156.608	253.809	155.053	116.412	162.897	107.174	135.218	72.6229
ENSG00000134243	ENST00000538502; ENST00000256637; ENST00000485149; ENST00000466471; ENST00000493736; ENST00000482236; ENST00000633956; ENST00000483508; ENST00000495777; ENST00000471996	SORT1	protein_coding	protein_coding	sortilin 1 [Source:HGNC Symbol;Acc:HGNC:11186]	0.478	1832	GO:0030154; GO:0006897; GO:0001503; GO:0090160; GO:0016050; GO:0006892; GO:0007186; GO:0008625; GO:0007218; GO:0051005; GO:0010468; GO:0046323; GO:0032868; GO:0008333; GO:0006895; GO:0014902; GO:0032509; GO:0038180; GO:0048011; GO:0048227; GO:0006622; GO:0045599	GO:0005515; GO:0019899; GO:1905394; GO:0048406; GO:0010465; GO:0030379	GO:0005634; GO:0016020; GO:0016021; GO:0005765; GO:0005794; GO:0005783; GO:0005789; GO:0005829; GO:0005886; GO:0005768; GO:0031965; GO:0010008; GO:0005764; GO:0032580; GO:0009986; GO:0048471; GO:0031410; GO:0005769; GO:0005905; GO:0030136; GO:0030140; GO:0030659	6272	TRUE	1.66809	1.94185e-41	1.52572e-38	chr1	109309568	109397918	88351	-	103.726	121.452	66.3468	146.217	159.754	113.412	104.226	123.397	96.888	63.8893	89.6906	100.296	83.909	107.714	87.9801	65.7704	71.1511	61.1314	258.882	310.922	343.139	241.099	225.509	188.667	243.549	289.803	225.435	330.533	257.974
ENSG00000019169	ENST00000327097; ENST00000412481; ENST00000494979	MARCO	protein_coding	protein_coding	macrophage receptor with collagenous structure [Source:HGNC Symbol;Acc:HGNC:6895]	0.5509	978	GO:0002376; GO:0045087; GO:0007166; GO:0006897; GO:0001934; GO:0070374; GO:0097242; GO:0006898; GO:0006911; GO:0007193; GO:0043277	GO:0005044; GO:0001664; GO:0001540; GO:0004888; GO:0038024; GO:0038187	GO:0016020; GO:0016021; GO:0005886; GO:0005581; GO:0005737; GO:0005887; GO:0030666	8685	TRUE	3.49897	9.23867e-40	6.85561e-37	chr2	118942194	118994660	52467	+	17.6139	38.1986	9.47811	0.987952	2.15884	0	5.75359	11.5025	7.24396	5.32411	22.0551	13.5536	5.57808	0	2.24764	5.60461	7.81881	5.6429	162.064	230.8	227.556	18.0336	22.9931	26.0229	48.5049	55.3432	67.4457	234.128	276.401
ENSG00000170275	ENST00000320954; ENST00000449224; ENST00000485310	CRTAP	protein_coding	protein_coding	cartilage associated protein [Source:HGNC Symbol;Acc:HGNC:2379]	0.5114	2989	GO:0050821; GO:0018400; GO:0061077; GO:0007283; GO:0030199; GO:1901874	GO:0005515; GO:0005518	GO:0032991; GO:0005783; GO:0005576; GO:0005615; GO:0005788	10491	TRUE	0.762331	1.40693e-39	9.89073e-37	chr3	33114014	33147773	33760	+	1526.41	1794.31	1152.12	1136.15	1113.94	1011.41	1233.19	1445.72	1303.01	1336.35	1620.28	1683.23	913.704	1025.02	978.474	1001.62	1003.94	908.506	2956.09	2983.66	2938.95	1639.07	1483.84	1546.88	1593.87	1469.72	1562.87	3223.94	3235.51
ENSG00000110077	ENST00000420732; ENST00000530839; ENST00000533989; ENST00000531914; ENST00000529054; ENST00000528851; ENST00000412309; ENST00000426738; ENST00000533023; ENST00000527254; ENST00000529906; ENST00000525549; ENST00000530179; ENST00000526677; ENST00000532169; ENST00000534596; ENST00000533660; ENST00000531531; ENST00000533409; ENST00000526697; ENST00000528925	MS4A6A	protein_coding	protein_coding	membrane spanning 4-domains A6A [Source:HGNC Symbol;Acc:HGNC:13375]	0.4337	915	GO:0007166	GO:0005515	GO:0016021; GO:0016020; GO:0005886; GO:0005802	64231	TRUE	2.72952	2.11133e-39	1.41005e-36	chr11	60172015	60184666	12652	-	100.791	251.778	41.0718	8.89156	9.74199	3.27149	13.425	170.768	43.4638	66.0189	142.623	212.791	7.96869	5.66886	17.2319	9.60792	16.4195	5.09863	774.541	1043.98	1039.05	77.8294	51.2923	58.5574	69.847	68.0127	83.1521	1431.06	1085.01
ENSG00000275395	ENST00000616721; ENST00000595713	FCGBP	protein_coding	protein_coding	Fc gamma binding protein [Source:HGNC Symbol;Acc:HGNC:13572]	0.5997	6640				8857	TRUE	-2.26443	6.27696e-39	3.99245e-36	chr19	39863323	39934626	71304	-	1254.5	947.128	1954.6	3392.63	2980.28	3378.36	2187.33	1488.25	2059.1	3651.27	2490.76	2352.9	4463.26	3945.52	3514.56	2843.14	3160.36	3284.17	353.594	276.243	380.463	897.884	1052.38	1015.98	928.383	979.469	868.478	325.525	326.261
ENSG00000214212	ENST00000592854; ENST00000397820; ENST00000587494	C19orf38	protein_coding	protein_coding	chromosome 19 open reading frame 38 [Source:HGNC Symbol;Acc:HGNC:34073]	0.5927	978		GO:0005515	GO:0016020; GO:0016021	255809	TRUE	2.01513	7.92139e-36	4.80936e-33	chr19	10836575	10869790	33216	+	45.0133	45.0547	34.7531	36.5542	17.2707	31.6244	20.1376	19.4658	19.9209	28.7502	51.4618	70.4785	19.9217	25.5099	26.2225	21.6178	26.5839	18.8097	210.473	272.655	217.923	102.507	85.7819	83.4902	58.2059	92.9347	90.5435	310.5	234.128
ENSG00000122515	ENST00000413916; ENST00000309315; ENST00000457123; ENST00000416856; ENST00000441627; ENST00000492001; ENST00000433667; ENST00000265346; ENST00000478045; ENST00000463056; ENST00000480964; ENST00000492558; ENST00000463931; ENST00000482322	ZMIZ2	protein_coding	protein_coding	zinc finger MIZ-type containing 2 [Source:HGNC Symbol;Acc:HGNC:22229]	0.6142	2373	GO:0060255; GO:0045944; GO:0006357	GO:0008270; GO:0046872; GO:0005515; GO:0030374	GO:0005634; GO:0005654; GO:0005739; GO:0043596	83637	TRUE	-0.594338	2.60229e-35	1.51125e-32	chr7	44748581	44769881	21301	+	4526.77	4913.9	4457.87	4216.58	4325.24	4673.87	4132.04	4097.55	4599.01	5912.95	5632.86	5917.49	5552.59	4611.61	4479.54	4998.51	4738.98	5005.25	3902.17	4019.27	3973.18	3408.36	3532.09	2978.54	3161.55	2994.8	3125.6	3662.15	4122.16
ENSG00000095970	ENST00000373122; ENST00000338469; ENST00000373113	TREM2	protein_coding	protein_coding	triggering receptor expressed on myeloid cells 2 [Source:HGNC Symbol;Acc:HGNC:17761]	0.5772	951	GO:0070374; GO:0050731; GO:0010628; GO:0140052; GO:1904646; GO:0050714; GO:0043277; GO:0030316; GO:0014068; GO:1903078; GO:0001934; GO:0002282; GO:0034241; GO:0048678; GO:0001774; GO:0150094; GO:0060075; GO:1901800; GO:0060100; GO:0150062; GO:0061889; GO:1905907; GO:0048143; GO:0050766; GO:0006959; GO:0050730; GO:0097062; GO:0150079; GO:0010468; GO:1900223; GO:2001171; GO:0007613; GO:1903980; GO:…	GO:0005515; GO:0008289; GO:0004888; GO:0005543; GO:0001540; GO:0097110; GO:0044877; GO:0038023; GO:1990782; GO:0001786; GO:0008035; GO:0008429; GO:0019209; GO:0030169; GO:0034185; GO:0034186; GO:0034189; GO:0071813; GO:0120146; GO:0001530; GO:0042834; GO:0070891	GO:0016020; GO:0016021; GO:0005886; GO:0005576; GO:0031226; GO:0044853; GO:0005887	54209	TRUE	2.95608	9.89172e-35	5.50516e-32	chr6	41158506	41163186	4681	-	217.238	411.368	64.2405	37.5422	53.971	41.4389	84.386	189.349	73.3451	92.6395	247.017	432.359	24.7029	38.7372	44.2036	47.2389	65.678	26.3335	1658.53	1797.37	1992.61	344.537	281.223	281.915	293.939	451.099	358.478	2147.21	2224.21
ENSG00000135094	ENST00000257549; ENST00000553112; ENST00000552280; ENST00000547342; ENST00000546639; ENST00000546785	SDS	protein_coding	protein_coding	serine dehydratase [Source:HGNC Symbol;Acc:HGNC:10691]	0.5899	869	GO:0006520; GO:0006629; GO:0006094; GO:0009097; GO:0006565; GO:0006567; GO:0042866	GO:0030170; GO:0016829; GO:0042803; GO:0005515; GO:0003941; GO:0004794	GO:0005737; GO:0005829; GO:0005739	10993	TRUE	2.84678	1.92366e-34	1.02778e-31	chr12	113392445	113426301	33857	-	8.80696	43.0957	1.05312	2.96386	0	3.27149	9.58932	44.2405	4.52748	15.9723	7.35169	39.3053	3.18747	6.61367	1.51534	32.0263	25.802	20.6907	132.598	196.12	202.271	37.9655	35.3912	37.9501	103.8	155.587	153.385	197.819	212.449
ENSG00000101307	ENST00000381605; ENST00000381603; ENST00000262929; ENST00000569629; ENST00000563840; ENST00000565076; ENST00000565775; ENST00000569387; ENST00000566055; ENST00000565087; ENST00000565230; ENST00000562014; ENST00000279477; ENST00000568365; ENST00000381596	SIRPB1	protein_coding	protein_coding	signal regulatory protein beta 1 [Source:HGNC Symbol;Acc:HGNC:15928]	0.5223	1335	GO:0050870; GO:0007165; GO:0007166; GO:0050766	GO:0005515	GO:0016020; GO:0016021; GO:0005886; GO:0005887; GO:0030667; GO:0009986	10326	TRUE	1.60874	5.58212e-34	2.86771e-31	chr20	1561385	1620061	58677	-	165.617	258.796	92.8436	49.3064	64.0122	48.0445	76.5095	162.471	137.03	91.94	146.68	230.257	70.9758	79.6322	69.9158	94.3531	81.5167	68.0691	445.31	547.672	586.887	236.853	210.62	231.657	206.682	253.27	196.768	629.515	669.381
ENSG00000132274	ENST00000460454; ENST00000699052; ENST00000425490; ENST00000699053; ENST00000699054; ENST00000480395; ENST00000379965; ENST00000699055; ENST00000699056; ENST00000454828; ENST00000414641; ENST00000699057; ENST00000414897; ENST00000699058; ENST00000493494; ENST00000450670; ENST00000429063; ENST00000444844	TRIM22	protein_coding	protein_coding	tripartite motif containing 22 [Source:HGNC Symbol;Acc:HGNC:16379]	0.4345	2453	GO:0016567; GO:0045893; GO:0043123; GO:0045892; GO:0051607; GO:0045087; GO:0000209; GO:0010468; GO:0010508; GO:0032880; GO:0046596; GO:0051092; GO:0006955; GO:0009615; GO:0051091; GO:0006355	GO:0008270; GO:0046872; GO:0005515; GO:0016740; GO:0042802; GO:0019901; GO:0061630; GO:0042803; GO:0003713; GO:0030674; GO:0003714	GO:0005634; GO:0005737; GO:0016607; GO:0005794; GO:0005654; GO:0016604; GO:0015030; GO:0005829	10346	TRUE	-1.41462	6.41228e-34	3.17218e-31	chr11	5689610	5737089	47480	+	6110.09	4552.84	6414.37	4882.82	5108.25	5026.4	4788.81	4571.37	5130.89	8658.73	6412.37	7618.93	13830.9	9493.93	14162.4	15144.1	8885.32	14530.7	3784.39	3659.88	3999.21	4256.28	4079.88	4302.53	4309.69	3987.13	3697.51	3679.02	3865.36
ENSG00000120594	ENST00000377242; ENST00000377252; ENST00000377238	PLXDC2	protein_coding	protein_coding	plexin domain containing 2 [Source:HGNC Symbol;Acc:HGNC:21013]	0.4385	5667		GO:0005515	GO:0016020; GO:0016021	84898	TRUE	2.05267	1.33637e-33	6.37494e-31	chr10	19816239	20289856	473618	+	296.658	533.101	116.897	107.694	172.707	95.9638	122.766	311.521	153.934	144.816	389.639	525.042	78.0931	75.5848	82.4135	104.886	139.196	80.8828	1167.4	1390.82	1470.69	466.976	431.736	382.156	365.748	439.796	329.98	1578.8	1479.56
ENSG00000149527	ENST00000609981; ENST00000449969; ENST00000378486; ENST00000419816; ENST00000343889; ENST00000278878; ENST00000473964; ENST00000462379	PLCH2	protein_coding	protein_coding	phospholipase C eta 2 [Source:HGNC Symbol;Acc:HGNC:29037]	0.6549	4411	GO:0035556; GO:0007165; GO:0006629; GO:0016042; GO:0048015; GO:0046488	GO:0004629; GO:0005509; GO:0004435; GO:0046872; GO:0016787; GO:0008081	GO:0005737; GO:0016020; GO:0005886; GO:0005575	9651	TRUE	1.04141	6.11871e-33	2.8182e-30	chr1	2425980	2505532	79553	+	582.238	668.964	483.383	133.374	172.707	160.303	236.856	331.804	310.585	986.023	913.078	988.054	235.076	202.189	219.52	286.636	268.185	300.014	1445.95	1541.46	1597.7	567.585	604.011	542.145	676.158	576.405	593.151	1462.36	1504.49
ENSG00000178789	ENST00000392621; ENST00000314401	CD300LB	protein_coding	protein_coding	CD300 molecule like family member b [Source:HGNC Symbol;Acc:HGNC:30811]	0.5535	1644	GO:0002376	GO:0005515; GO:0042802; GO:0004888	GO:0016020; GO:0016021; GO:0005886	124599	TRUE	2.67781	9.11392e-33	4.05144e-30	chr17	74521174	74531475	10302	-	21.5281	41.1369	1.05312	10.8675	8.63536	8.72398	16.3018	25.6595	18.1099	23.4261	35.2881	23.041	0.796869	6.61367	13.4858	5.60461	8.60069	8.46434	172.588	185.358	172.172	38.9147	30.9522	28.1915	41.7142	76.2274	68.3696	181.543	165.84
ENSG00000155659	ENST00000427538; ENST00000374737; ENST00000455586; ENST00000412866; ENST00000651578	VSIG4	protein_coding	protein_coding	V-set and immunoglobulin domain containing 4 [Source:HGNC Symbol;Acc:HGNC:17032]	0.5176	1716	GO:0032703; GO:0042130; GO:0043031; GO:0002376; GO:0045087; GO:0006957; GO:0045957	GO:0005515; GO:0001851	GO:0016020; GO:0016021; GO:0032991	11326	TRUE	3.92725	9.40291e-33	4.05144e-30	chrX	66021738	66040125	18388	-	42.0777	53.8697	31.5937	26.6747	46.4151	26.1719	69.0431	105.292	57.0462	43.6576	69.1058	75.8999	32.6716	35.9027	38.2099	56.8468	96.1715	33.8573	2013.18	2471.84	2568.12	677.685	590.745	443.474	354.086	437.524	305.815	2534.09	3055.58
ENSG00000169884	ENST00000301061; ENST00000407467; ENST00000403957; ENST00000413630; ENST00000475740; ENST00000420388	WNT10B	protein_coding	protein_coding	Wnt family member 10B [Source:HGNC Symbol;Acc:HGNC:12775]	0.6229	1246	GO:0007275; GO:0016055; GO:0030182; GO:0071300; GO:0060070; GO:0120163; GO:0002062; GO:0000086; GO:0000122; GO:0001649; GO:0006357; GO:0006366; GO:0006629; GO:0007224; GO:0008283; GO:0010971; GO:0014835; GO:0030217; GO:0030501; GO:0030855; GO:0030858; GO:0032434; GO:0043065; GO:0043403; GO:0045165; GO:0045444; GO:0045582; GO:0045598; GO:0045599; GO:0045669; GO:0045778; GO:0045899; GO:0045944; GO:…	GO:0005102; GO:0005515; GO:0005125; GO:0005109; GO:0048018	GO:0005576; GO:0005615	7480	TRUE	1.53739	1.02794e-32	4.29071e-30	chr12	48965340	48971735	6396	-	85.1339	85.2121	34.7531	41.494	24.8267	25.0814	64.2484	96.4443	96.8876	117.13	117.627	134.18	50.9995	50.0749	35.9622	64.8534	110.245	91.2268	317.815	302.552	285.347	199.319	198.979	195.172	222.153	216.151	198.641	366.841	451.996
ENSG00000108405	ENST00000572418; ENST00000225538; ENST00000576764; ENST00000571637	P2RX1	protein_coding	protein_coding	purinergic receptor P2X 1 [Source:HGNC Symbol;Acc:HGNC:8533]	0.5991	1815	GO:0033198; GO:0098655; GO:0007165; GO:0006811; GO:0006915; GO:0060079; GO:0035590; GO:0002554; GO:0003056; GO:0006919; GO:0006940; GO:0007320; GO:0008217; GO:0010033; GO:0019228; GO:0019229; GO:0030168; GO:0034220; GO:0035249; GO:0043270; GO:0046513; GO:0051649; GO:0051924; GO:0099509; GO:1905665; GO:2000300	GO:0001614; GO:0004931; GO:0005524; GO:0005216; GO:0005515; GO:0015267; GO:0000166; GO:0005261; GO:0042802; GO:0043924; GO:0044877; GO:0097159	GO:0005887; GO:0016020; GO:0016021; GO:0005886; GO:0035579; GO:0030667; GO:0005639; GO:0009897; GO:0032991; GO:0043005; GO:0045121; GO:0045211; GO:0098978; GO:0099055; GO:0099059	5023	TRUE	2.73868	1.69148e-32	6.84641e-30	chr17	3896592	3916476	19885	-	33.2707	54.8492	20.0093	14.8193	20.509	14.1765	8.63038	18.581	9.96045	5.32411	26.4661	28.4625	9.56242	10.3929	13.4858	12.0099	11.7282	3.76193	186.268	196.12	183.008	69.2871	53.061	44.4559	49.475	61.6084	53.587	191.559	212.449
ENSG00000135596	ENST00000456101; ENST00000358577; ENST00000358807; ENST00000465904; ENST00000630715; ENST00000433205; ENST00000483856; ENST00000431946	MICAL1	protein_coding	protein_coding	microtubule associated monooxygenase, calponin and LIM domain containing 1 [Source:HGNC Symbol;Acc:HGNC:20619]	0.5954	2619	GO:0007165; GO:0007010; GO:0030042; GO:0051017; GO:0019417; GO:0001933; GO:0043066; GO:0043154; GO:1903305	GO:0005515; GO:0071949; GO:0046872; GO:0003779; GO:0004497; GO:0016174; GO:0016491; GO:0051015; GO:0017124; GO:0016709; GO:0106294; GO:0019901; GO:0031267	GO:0005737; GO:0005856; GO:0005882; GO:0030496; GO:0005886; GO:0045171; GO:0005829; GO:0015629; GO:1990026	64780	TRUE	0.500014	1.78154e-31	6.99883e-29	chr6	109444062	109465968	21907	-	4341.83	4842.4	3368.94	2561.76	2605.73	2672.81	2704.66	3118.95	2960.06	3589.51	3968.44	4075.55	2709.35	2482.01	2480.65	2741.46	2699.05	2763.14	5151.33	5196	5077.25	4159.12	3990.19	3805.86	3730.02	3832.59	3662.4	4856.57	5159.48
ENSG00000278195	ENST00000610913; ENST00000617123	SSTR3	protein_coding	protein_coding	somatostatin receptor 3 [Source:HGNC Symbol;Acc:HGNC:11332]	0.6185	3018	GO:0007186; GO:0007165; GO:0008285; GO:0007267; GO:0007218; GO:0008628; GO:0007187; GO:0038170; GO:0007283; GO:0021549; GO:0030900; GO:0042594; GO:0071385; GO:0071392	GO:0004930; GO:0005515; GO:0042923; GO:0042277; GO:0004994; GO:0005102	GO:0016021; GO:0110165; GO:0016020; GO:0005886; GO:0005887; GO:0043005; GO:0005929; GO:0060170; GO:0005737; GO:0097730	6753	TRUE	-1.25113	2.25491e-31	8.6054e-29	chr22	37204237	37212477	8241	-	223.109	186.095	212.731	492	437.165	442.742	238.774	253.94	285.231	367.363	285.245	292.756	1201.68	886.231	1002.45	694.972	375.302	511.623	152.593	124.369	119.196	458.434	453.672	492.268	206.63	184.825	220.815	120.194	156.085
ENSG00000203710	ENST00000367050; ENST00000400960; ENST00000367049; ENST00000530487; ENST00000367051; ENST00000367052; ENST00000367053; ENST00000534202; ENST00000434033; ENST00000436595; ENST00000450439; ENST00000529814	CR1	protein_coding	protein_coding	complement C3b/C4b receptor 1 (Knops blood group) [Source:HGNC Symbol;Acc:HGNC:2334]	0.4742	4654	GO:0002376; GO:0045087; GO:0046718; GO:0006958; GO:0008284; GO:0007009; GO:0045959; GO:1900005; GO:0032703; GO:1900004; GO:0001971; GO:0002638; GO:1900099; GO:0032689; GO:1904669; GO:0001970; GO:0002430; GO:0002435; GO:0006957; GO:0042130; GO:0045591; GO:0045916; GO:0045918; GO:0045957	GO:0005515; GO:0001618; GO:0001851; GO:0001855; GO:0001861; GO:0004877	GO:0016020; GO:0016021; GO:0009986; GO:0005615; GO:0005886; GO:0005887; GO:0070062; GO:0030667; GO:0005856; GO:0101003; GO:0044853	1378	TRUE	1.27255	3.29694e-31	1.22326e-28	chr1	207496147	207641765	145619	+	133.083	204.302	90.1831	95.8314	79.8772	73.0632	180.279	310.568	227.279	210.704	177.91	274.903	79.6912	89.757	100.319	137.951	150.903	134.489	437.784	510.598	575.51	299.22	215.781	274.325	356.026	297.6	250.77	494.547	501.729
ENSG00000175899	ENST00000543436; ENST00000318602; ENST00000495442; ENST00000495709; ENST00000545828; ENST00000542567; ENST00000462568; ENST00000546069; ENST00000472360; ENST00000539638; ENST00000404455; ENST00000467091; ENST00000497324	A2M	protein_coding	protein_coding	alpha-2-macroglobulin [Source:HGNC Symbol;Acc:HGNC:7]	0.4598	891	GO:0010466; GO:0001553; GO:0001869; GO:0002438; GO:0006953; GO:0007584; GO:0010037; GO:0010951; GO:0034695; GO:0048863; GO:0051384; GO:1990402	GO:0004866; GO:0005515; GO:0019838; GO:0019899; GO:0004867; GO:0030414; GO:0048306; GO:0005102; GO:0002020; GO:0019966; GO:0019959; GO:0042802; GO:0043120; GO:0048403; GO:0048406	GO:0005576; GO:0005615; GO:0070062; GO:0072562; GO:0062023; GO:0031093	2	TRUE	2.16052	4.82394e-31	1.74144e-28	chr12	9067664	9116229	48566	-	474.597	829.593	155.862	432.723	474.945	391.488	384.531	712.272	440.07	264.076	579.313	829.478	224.717	337.297	282.453	302.649	342.464	284.026	2617.23	3920.02	3484.36	1029.82	1008.16	946.584	1207.77	1539.17	1165.98	3551.98	3355.83
ENSG00000130707	ENST00000352480; ENST00000372394; ENST00000372393; ENST00000422569; ENST00000443588; ENST00000467695; ENST00000493984; ENST00000492400; ENST00000470849; ENST00000372386	ASS1	protein_coding	protein_coding	argininosuccinate synthase 1 [Source:HGNC Symbol;Acc:HGNC:758]	0.5682	943	GO:0006526; GO:0008652; GO:0007623; GO:0000050; GO:0045429; GO:0071499; GO:0000052; GO:0000053; GO:0001822; GO:0001889; GO:0006531; GO:0006953; GO:0007494; GO:0007568; GO:0007584; GO:0009410; GO:0009636; GO:0010043; GO:0010046; GO:0014075; GO:0032355; GO:0032496; GO:0043200; GO:0043434; GO:0048545; GO:0051384; GO:0060416; GO:0060539; GO:0070542; GO:0071222; GO:0071230; GO:0071242; GO:0071320; GO:…	GO:0005524; GO:0004055; GO:0003723; GO:0000166; GO:0016874; GO:0005515; GO:0042802; GO:0015643; GO:0016597	GO:0005737; GO:0005654; GO:0005829; GO:0070062; GO:0005634; GO:0005739; GO:0005741; GO:0005764; GO:0005783; GO:0043005; GO:0043025; GO:0043204; GO:0070852	445	TRUE	2.83509	1.16988e-30	4.11214e-28	chr9	130444961	130501274	56314	+	15.6568	23.5068	8.42499	7.90362	6.47652	10.905	11.5072	35.3924	35.3143	8.51857	17.6441	10.8428	9.56242	7.55848	12.7366	20.8171	13.292	6.58338	165.221	147.09	145.684	79.7276	94.6254	60.7201	61.1162	53.2548	44.3478	72.6171	52.0283
ENSG00000148468	ENST00000378116; ENST00000477161; ENST00000455654	FAM171A1	protein_coding	protein_coding	family with sequence similarity 171 member A1 [Source:HGNC Symbol;Acc:HGNC:23522]	0.5711	1801	GO:0008360; GO:0043149	GO:0005515	GO:0016020; GO:0016021; GO:0005886	221061	TRUE	-1.01077	2.63789e-30	9.03443e-28	chr10	15211643	15371289	159647	-	207.453	175.321	234.846	357.639	329.223	398.031	277.131	197.313	239.956	370.558	257.309	310.376	387.278	376.035	361.121	317.061	344.027	360.205	125.232	112.41	150.5	211.658	197.21	181.076	191.109	170.207	200.489	170.274	171.26
ENSG00000160255	ENST00000475170; ENST00000397852; ENST00000397857; ENST00000397854; ENST00000652462; ENST00000498666; ENST00000355153; ENST00000397850; ENST00000523323; ENST00000696946; ENST00000302347; ENST00000479202; ENST00000320216; ENST00000521987; ENST00000523663; ENST00000522931; ENST00000517563; ENST00000522688; ENST00000520389; ENST00000524251; ENST00000517819; ENST00000479849; ENST00000397846; ENST0000…	ITGB2	protein_coding	protein_coding	integrin subunit beta 2 [Source:HGNC Symbol;Acc:HGNC:6155]	0.617	1556	GO:0006915; GO:0007155; GO:0006954; GO:0007229; GO:0007160; GO:0030593; GO:0007267; GO:0006909; GO:0016477; GO:0008360; GO:0031623; GO:0033627; GO:0043113; GO:0032930; GO:1901216; GO:0001774; GO:0098609; GO:0050730; GO:0097242; GO:0006898; GO:0035987; GO:0090314; GO:0034113; GO:0006911; GO:0007159; GO:0043315; GO:0045963; GO:0071404; GO:0098742; GO:1904996; GO:1990266; GO:2000363; GO:0002523; GO:…	GO:0005515; GO:0046872; GO:0038023; GO:0019901; GO:0005178; GO:0001540; GO:0050839; GO:0031072; GO:0038024; GO:0001851; GO:0030369; GO:0044877	GO:0016020; GO:0016021; GO:0005886; GO:0045121; GO:0009986; GO:0008305; GO:0070062; GO:0005925; GO:0035579; GO:0070821; GO:1903561; GO:0043235; GO:0101003; GO:0044853; GO:0009897; GO:0034687; GO:0034688; GO:0034689	3689	TRUE	1.27749	2.98775e-30	9.97685e-28	chr21	44885953	44931989	46037	-	6965.33	10021.7	4500	4813.3	5023.62	4416.57	6236.89	8503.02	6865.46	4736.33	7087.03	9440.05	3839.44	3986.16	3958.09	5268.34	5222.18	4487.99	17481.8	21580.4	22813.3	10551.6	10292.1	8897.94	9474.94	11214.9	8350.33	19470.1	22827.5
ENSG00000127507	ENST00000315576; ENST00000360222; ENST00000596991; ENST00000392965; ENST00000594294; ENST00000594076; ENST00000595839; ENST00000601345; ENST00000595208; ENST00000392962; ENST00000601619; ENST00000599423; ENST00000598500	ADGRE2	protein_coding	protein_coding	adhesion G protein-coupled receptor E2 [Source:HGNC Symbol;Acc:HGNC:3337]	0.5531	2304	GO:0007186; GO:0007166; GO:0007165; GO:0007155; GO:0006954; GO:0016477; GO:0007189; GO:0071621; GO:0043304	GO:0005509; GO:0004930; GO:0004888; GO:0005515; GO:0035374	GO:0016021; GO:0016020; GO:0005886; GO:0042995; GO:0032587; GO:0005887; GO:0031256	30817	TRUE	1.67225	3.20897e-30	1.04542e-27	chr19	14732392	14778560	46169	-	89.045	111.129	54.3382	81.2412	122.582	69.8443	98.4008	185.071	119.139	69.5247	73.3658	121.297	69.444	78.6743	77.7192	140.102	81.9372	93.1927	337.767	430.457	368.645	241.216	248.843	242.614	212.094	310.966	217.031	338.449	348.72
ENSG00000085117	ENST00000526958; ENST00000342935; ENST00000532544; ENST00000529277; ENST00000525210; ENST00000227155; ENST00000525898; ENST00000527737; ENST00000524704; ENST00000525813; ENST00000529853; ENST00000530601; ENST00000530931; ENST00000524750	CD82	protein_coding	protein_coding	CD82 molecule [Source:HGNC Symbol;Acc:HGNC:6210]	0.5966	819		GO:0005515	GO:0016021; GO:0016020; GO:0005886; GO:0005887; GO:0070062	3732	TRUE	-0.418496	5.54857e-30	1.76458e-27	chr11	44564427	44620358	55932	+	2662.64	2122.46	3040.66	3219.74	2841.03	3460.05	3057.99	2361.56	2616.43	2048.22	1952.61	2001.86	2279.52	2338.22	2090.31	2510.87	2576.81	2637	1512.48	1573.75	1479.71	1539.66	1651.41	1753.3	1910.3	1988.17	1885.3	1206.94	1384.17
ENSG00000146072	ENST00000296861	TNFRSF21	protein_coding	protein_coding	TNF receptor superfamily member 21 [Source:HGNC Symbol;Acc:HGNC:13469]	0.5093	3595	GO:0007165; GO:0006915; GO:0002376; GO:0002250; GO:0001783; GO:0006959; GO:0007413; GO:0030889; GO:0032693; GO:0032696; GO:0032714; GO:0042130; GO:0042552; GO:0048713; GO:0050852; GO:0051402; GO:0097252; GO:0071356; GO:0031642	GO:0005515	GO:0110165; GO:0016020; GO:0016021; GO:0005886; GO:0005737; GO:0030424; GO:0031226; GO:0005887	27242	TRUE	2.46558	6.34141e-30	1.96982e-27	chr6	47231532	47309905	78374	-	3.927	22.8437	4.22862	11.882	10.8208	13.0949	14.384	31.0088	23.5809	8.54652	32.3474	43.3714	7.98239	9.53464	6.76433	16.0257	13.3433	14.1147	138.464	171.492	211.903	55.05	39.8209	50.1039	50.3923	64.8793	76.0301	199.339	182.739
ENSG00000158062	ENST00000314675; ENST00000472155; ENST00000374223; ENST00000475591; ENST00000374222; ENST00000357089; ENST00000494942; ENST00000374221; ENST00000374217; ENST00000496466; ENST00000374215; ENST00000452980; ENST00000442942; ENST00000450041; ENST00000423664; ENST00000421827	UBXN11	protein_coding	protein_coding	UBX domain protein 11 [Source:HGNC Symbol;Acc:HGNC:30600]	0.6028	1559	GO:0043161	GO:0005515; GO:0043130	GO:0005737; GO:0005856; GO:0005829	91544	TRUE	0.686875	6.70168e-30	2.03442e-27	chr1	26281328	26318363	37036	-	1098.91	1640.58	816.17	736.025	742.641	727.362	823.722	969.751	956.202	1158.53	1435.05	1518	744.276	791.751	734.23	751.018	831.922	721.35	2184.71	2209.94	2255.08	1362.96	1375.16	1181.88	1210.68	1168.47	1054.18	2286.18	2336.94
ENSG00000271447	ENST00000615317; ENST00000619655; ENST00000605424; ENST00000615136; ENST00000612292; ENST00000616383; ENST00000612672	MMP28	protein_coding	protein_coding	matrix metallopeptidase 28 [Source:HGNC Symbol;Acc:HGNC:14366]	0.5852	1375	GO:0006508; GO:0030198; GO:0030574; GO:0010760	GO:0008270; GO:0046872; GO:0008233; GO:0016787; GO:0004222; GO:0008237; GO:0005515	GO:0031012; GO:0005576; GO:0005615; GO:0062023; GO:0005737	79148	TRUE	1.28879	7.37828e-30	2.19004e-27	chr17	35756249	35795707	39459	-	88.0696	99.9039	69.5061	120.53	127.372	95.9638	54.6591	72.5544	60.6682	183.149	139.682	178.907	179.296	168.176	206.033	45.6375	57.8592	46.0837	299.924	303.748	300.999	488.805	438.637	433.715	185.289	171.251	166.305	290.468	312.171
ENSG00000107798	ENST00000371837; ENST00000336233; ENST00000456827; ENST00000428800; ENST00000282673; ENST00000487618; ENST00000463623; ENST00000489359	LIPA	protein_coding	protein_coding	lipase A, lysosomal acid type [Source:HGNC Symbol;Acc:HGNC:6617]	0.423	1397	GO:0006629; GO:0016042; GO:0016125; GO:0034383; GO:0000902; GO:0006954; GO:0030324; GO:0048771; GO:0048873; GO:0050673; GO:0061519	GO:0016787; GO:0016298; GO:0016788; GO:0004771	GO:0043231; GO:0005654; GO:0005829; GO:0001650; GO:0005764; GO:0043202	3988	TRUE	1.4665	1.25207e-29	3.63563e-27	chr10	89213569	89414557	200989	-	2816.27	4401.65	1319.57	1302.12	1635.33	1148.29	1352.09	2544.71	1620.83	1797.42	3650.85	4575.69	988.113	1390.76	1316.37	1052.07	1311.99	961.173	8728.31	10370.5	11329.6	3572.55	3171.28	3316.84	2441.73	3397.87	2645.16	10965.2	9908.15
ENSG00000140853	ENST00000539881; ENST00000262510; ENST00000688547; ENST00000543141; ENST00000538273; ENST00000535658; ENST00000544641; ENST00000538059; ENST00000539144; ENST00000538805; ENST00000545081; ENST00000538110; ENST00000536231; ENST00000543030; ENST00000538453; ENST00000540182; ENST00000538930; ENST00000538778; ENST00000541020; ENST00000537056; ENST00000534931; ENST00000399221; ENST00000535284; ENST0000…	NLRC5	protein_coding	protein_coding	NLR family CARD domain containing 5 [Source:HGNC Symbol;Acc:HGNC:29933]	0.5688	2193	GO:0002376; GO:0045087; GO:0051607; GO:0045944; GO:0060335; GO:0032088; GO:0060340; GO:0035556; GO:0043549; GO:0060339; GO:0045345; GO:0009617	GO:0000166; GO:0005524; GO:0005515; GO:0000978	GO:0005634; GO:0005737; GO:0005829; GO:0005813	84166	TRUE	-0.72812	3.93728e-29	1.11894e-26	chr16	56989485	57083531	94047	+	11955.9	10501.6	12400.5	9482.37	9742.85	9954.06	9527.95	8998.52	10704.8	15650.7	12258.2	13531.9	12572.2	10049.9	10607.4	11954.5	10628.1	13189.3	7297.1	7439.42	7037.36	7135.86	7007.17	6900.42	7923.75	7942.27	7773.8	6560.58	6984.8
ENSG00000130940	ENST00000377022; ENST00000478524; ENST00000447850; ENST00000344008; ENST00000490176; ENST00000496432; ENST00000492173; ENST00000478728; ENST00000472814	CASZ1	protein_coding	protein_coding	castor zinc finger 1 [Source:HGNC Symbol;Acc:HGNC:26002]	0.6032	2272	GO:0006355; GO:0045893; GO:0045944; GO:0045664	GO:0046872; GO:0003677; GO:0000977; GO:0000981; GO:0001228	GO:0005634; GO:0043231; GO:0005654; GO:0005829; GO:0000785	54897	TRUE	-0.906996	5.9438e-29	1.65399e-26	chr1	10636604	10796650	160047	-	227.024	210.585	252.75	294.41	277.411	355.51	293.433	246.862	282.514	243.844	172.03	220.923	278.107	228.644	227.761	309.855	299.461	332.932	108.393	107.627	113.176	131.93	138.843	144.21	163.946	170.206	157.065	116.438	131.155
ENSG00000163993	ENST00000296370; ENST00000513778	S100P	protein_coding	protein_coding	S100 calcium binding protein P [Source:HGNC Symbol;Acc:HGNC:10504]	0.5104	392	GO:0010033; GO:0043542	GO:0005509; GO:0046872; GO:0042803; GO:0005515; GO:0046914; GO:0048306; GO:0045296; GO:0000287	GO:0005737; GO:0005634; GO:0016020; GO:0005654; GO:0005886; GO:0042995; GO:0005576; GO:0031528; GO:0070062; GO:0034774	6286	TRUE	2.30545	6.3348e-29	1.72681e-26	chr4	6693878	6697170	3293	+	39.1421	22.5273	44.2311	18.7711	34.5414	21.81	28.768	30.0836	15.3934	18.1019	13.233	10.8428	8.76556	20.7858	26.2225	28.0231	11.7282	15.9882	65.2466	68.1638	79.4638	63.5922	79.5915	80.2373	139.694	113.819	84.0761	38.8126	26.0142
ENSG00000038945	ENST00000350896; ENST00000262101; ENST00000445506; ENST00000355282; ENST00000522672; ENST00000381998; ENST00000519060; ENST00000518960; ENST00000518026; ENST00000521876; ENST00000518343; ENST00000517522; ENST00000520846; ENST00000522130	MSR1	protein_coding	protein_coding	macrophage scavenger receptor 1 [Source:HGNC Symbol;Acc:HGNC:7376]	0.4157	1263	GO:0006898; GO:0010629; GO:0006897; GO:0010744; GO:0097242; GO:0010886; GO:0030301; GO:0006911; GO:0034381; GO:0042953; GO:0051649; GO:0071407	GO:0005044; GO:0005515; GO:0001540; GO:0030169; GO:0038024	GO:0016020; GO:0016021; GO:0005581; GO:0034362; GO:0009897; GO:0005886; GO:0005887; GO:0030666; GO:0005829; GO:0031410	4481	TRUE	3.1678	3.36983e-28	9.00217e-26	chr8	16107878	16567490	459613	-	121.34	191.972	67.3999	22.7229	33.462	14.1765	14.384	46.0101	35.3143	29.815	138.212	184.509	27.8975	7.55967	26.9717	56.8709	39.0941	30.0955	969.566	1407.52	1247.34	217.353	145.918	158.306	316.346	424.994	320.598	1612.6	1096.93
ENSG00000105808	ENST00000262940; ENST00000461209; ENST00000449970; ENST00000522223; ENST00000462172; ENST00000523568; ENST00000521822; ENST00000521397; ENST00000520577; ENST00000519539; ENST00000522801; ENST00000519878; ENST00000520042; ENST00000521076; ENST00000522443; ENST00000521892	RASA4	protein_coding	protein_coding	RAS p21 protein activator 4 [Source:HGNC Symbol;Acc:HGNC:23181]	0.636	1526	GO:0035556; GO:0043087; GO:0007165; GO:0046580; GO:0071277; GO:0034260	GO:0046872; GO:0005096; GO:0005543	GO:0005737; GO:0016020; GO:0005886; GO:0005829	10156	TRUE	0.49612	7.2036e-28	1.88664e-25	chr7	102579646	102616756	37111	-	1564.49	2037.87	1477.04	1512.09	1477.01	1354	1139.98	1481.91	1216.07	2098.24	2210.83	2298.79	1748	1709.3	1808.21	1206.27	1019.13	1082.43	3352.58	3410.8	3257.91	2383.29	2460.1	2241.92	1569.57	1557.66	1412.31	3017.99	3275.09
ENSG00000141506	ENST00000269300; ENST00000447110; ENST00000611902; ENST00000616147; ENST00000623421; ENST00000581552; ENST00000585260; ENST00000583810; ENST00000584803; ENST00000578515; ENST00000578743; ENST00000577214; ENST00000583039; ENST00000584456; ENST00000578457; ENST00000580959; ENST00000577981; ENST00000581895; ENST00000583222	PIK3R5	protein_coding	protein_coding	phosphoinositide-3-kinase regulatory subunit 5 [Source:HGNC Symbol;Acc:HGNC:30035]	0.5966	2106	GO:0043551; GO:0016310; GO:0007186; GO:0006955; GO:0014065; GO:0051897; GO:0043406	GO:0046935; GO:0016301; GO:0031683	GO:0005944; GO:0005634; GO:0005737; GO:0016020; GO:0005829; GO:0005886; GO:0034451; GO:0005942; GO:0005943	23533	TRUE	0.693765	9.42073e-28	2.41986e-25	chr17	8878911	8965712	86802	-	2263.39	2847.26	1648.14	1598.51	1555.44	1466.72	1825.81	2484.54	2068.15	2059.36	2552.51	3007.53	1753.91	1701.6	1637.78	1897.56	1719.36	1627.03	4251.56	4222.56	4242.88	2983.14	2996.18	2914.57	2578.52	2544.74	2481.63	4205.53	4563.32
ENSG00000105698	ENST00000222305; ENST00000343550; ENST00000595068; ENST00000379134; ENST00000602164; ENST00000594064; ENST00000598058; ENST00000593708; ENST00000607959; ENST00000596380; ENST00000599471; ENST00000597671; ENST00000599625; ENST00000600341; ENST00000594264; ENST00000600898	USF2	protein_coding	protein_coding	upstream transcription factor 2, c-fos interacting [Source:HGNC Symbol;Acc:HGNC:12594]	0.6216	1113	GO:0006357; GO:0045944; GO:0055088; GO:0000430; GO:0000432; GO:0019086; GO:0007595; GO:0045893	GO:0046983; GO:0003677; GO:0005515; GO:0000981; GO:0000978; GO:1990837; GO:0042803; GO:0046982; GO:0043425; GO:0003700; GO:0043565	GO:0005634; GO:0043231; GO:0005654; GO:0000785	7392	TRUE	0.377554	1.18622e-27	2.9895e-25	chr19	35268962	35279821	10860	+	4533.62	5121.68	3779.66	3542.06	3213.43	3454.31	3647.78	3724.65	3618.16	4363.63	4316.14	4899.04	3722.97	3599.9	3564.01	3543.72	3288.59	3348.45	5936.83	5838.35	5697.31	4716.8	4787.87	4370.77	4409.38	4544.4	4650.05	5914.86	6483.58
ENSG00000084234	ENST00000650012; ENST00000532456; ENST00000533616; ENST00000534761; ENST00000533532; ENST00000530132; ENST00000533195; ENST00000533618; ENST00000529235; ENST00000533713; ENST00000534582; ENST00000527702; ENST00000534001; ENST00000526330; ENST00000529701; ENST00000528499; ENST00000338167; ENST00000263574; ENST00000345598; ENST00000278756; ENST00000461918; ENST00000525215; ENST00000529483; ENST0000…	APLP2	protein_coding	protein_coding	amyloid beta precursor like protein 2 [Source:HGNC Symbol;Acc:HGNC:598]	0.5098	1324	GO:0010951; GO:0007186; GO:0010466; GO:0051246; GO:0007417; GO:0007409	GO:0004867; GO:0008201; GO:0046914; GO:0046872; GO:0003677; GO:0005515; GO:0042802; GO:0030414	GO:0005634; GO:0016020; GO:0016021; GO:0005886; GO:0070062; GO:0005788; GO:0031092	334	TRUE	1.13564	6.18567e-27	1.53004e-24	chr11	130068147	130144811	76665	+	2108.9	2863.14	1796.31	1961.23	1949.5	1808.8	2455.02	3237.97	2498.19	2056.2	2566.54	3174.77	1516.63	1548.44	1443.1	2201.64	2162.79	1957.84	6571.01	7651.3	8334.81	3309.27	3241.92	3420.05	3438.91	4020.92	3016.85	7088.43	7982.47
ENSG00000169398	ENST00000522684; ENST00000696786; ENST00000395218; ENST00000519654; ENST00000519465; ENST00000517887; ENST00000521059; ENST00000517712; ENST00000523539; ENST00000340930; ENST00000519993; ENST00000519419; ENST00000524202; ENST00000430260; ENST00000521986; ENST00000523435; ENST00000522950; ENST00000523805; ENST00000520460; ENST00000521985; ENST00000518173; ENST00000522424; ENST00000521562; ENST0000…	PTK2	protein_coding	protein_coding	protein tyrosine kinase 2 [Source:HGNC Symbol;Acc:HGNC:9611]	0.4619	1424	GO:0006468; GO:0007172; GO:0016310; GO:0043066; GO:0051128; GO:0001934; GO:0065008; GO:0030155; GO:0051239; GO:0007229; GO:0001525; GO:0008284; GO:0045087; GO:0042127; GO:0046777; GO:0071310; GO:0030154; GO:0001890; GO:0038007; GO:0030335; GO:0051493; GO:0008360; GO:0043087; GO:0051897; GO:0007179; GO:0007411; GO:0090303; GO:0060396; GO:0033628; GO:0038096; GO:0007173; GO:0045860; GO:0001932; GO:…	GO:0005524; GO:0004672; GO:0004713; GO:0005515; GO:0000166; GO:0016301; GO:0016740; GO:0004725; GO:0004715; GO:0005102; GO:0019901; GO:0042169; GO:0019903; GO:0140677; GO:0003779; GO:0005178; GO:0008432	GO:0005856; GO:0005925; GO:0005634; GO:0005737; GO:0016020; GO:0043231; GO:0005829; GO:0005886; GO:0042995; GO:0070161; GO:0005938; GO:0005815; GO:0036064; GO:0031234; GO:0001725; GO:0043197	5747	TRUE	-0.956841	7.2688e-27	1.76526e-24	chr8	140657900	141002216	344317	-	380.656	260.533	391.762	577.952	395.068	446.022	289.597	240.668	320.545	662.327	483.741	443.201	678.151	680.262	605.289	387.519	394.85	366.794	305.186	287.005	309.452	401.493	288.336	358.019	188.213	176.472	152.446	313.013	305.743
ENSG00000130208	ENST00000588750; ENST00000588802; ENST00000592535; ENST00000592885; ENST00000589781; ENST00000589078; ENST00000590334; ENST00000586638; ENST00000592176	APOC1	protein_coding	protein_coding	apolipoprotein C1 [Source:HGNC Symbol;Acc:HGNC:607]	0.5684	472	GO:0042157; GO:0006869; GO:0006629; GO:0033344; GO:0050995; GO:0034379; GO:0034375; GO:0033700; GO:0045833; GO:0034382; GO:0034447; GO:0032375; GO:0006641; GO:0010873; GO:0010900; GO:0010916; GO:0032374; GO:0034369; GO:0045717; GO:0048261; GO:0051005; GO:0008203	GO:0005515; GO:0005504; GO:0031210; GO:0060228; GO:0055102; GO:0004859	GO:0005576; GO:0034361; GO:0005783; GO:0034364; GO:0042627	341	TRUE	2.3803	9.58061e-27	2.28515e-24	chr19	44914247	44919349	5103	+	877.76	1720.89	210.624	56.3133	35.6209	46.8914	162.059	446.829	213.696	272.587	913.07	1177.8	53.3902	85.0329	81.6643	120.9	100.081	63.9529	4342.03	4004.91	3897.34	402.43	321.019	402.267	373.487	569.095	574.674	4652.49	4867.89
ENSG00000203896	ENST00000444951; ENST00000621325; ENST00000465591; ENST00000487026; ENST00000309546; ENST00000480139; ENST00000493265; ENST00000489212; ENST00000476183; ENST00000494776	LIME1	protein_coding	protein_coding	Lck interacting transmembrane adaptor 1 [Source:HGNC Symbol;Acc:HGNC:26016]	0.7054	874	GO:0050852; GO:0050853; GO:0002376; GO:0002250; GO:0006357; GO:0014066; GO:0043122; GO:0043405; GO:0051279; GO:1901222	GO:0005515; GO:0019901	GO:0016020; GO:0016021; GO:0005886; GO:0005615; GO:0019815	54923	TRUE	0.687361	9.98918e-27	2.3408e-24	chr20	63736283	63739103	2821	+	1978.63	2408.47	1473.32	1056.12	966.081	1050.15	1580.32	1614.78	1623.55	1348.06	1620.31	1719.95	1141.91	1156.45	1325.36	1317.08	1261.17	1146.45	2246.79	2049.69	2299.64	2280.78	2208.22	1990.75	1986.76	2040.39	2138.85	1913.08	2111.48
ENSG00000160200	ENST00000461686; ENST00000398158; ENST00000398165; ENST00000359624; ENST00000352178; ENST00000451248; ENST00000462349; ENST00000491776; ENST00000458223; ENST00000430013; ENST00000496485; ENST00000486098; ENST00000441030; ENST00000470912; ENST00000465732; ENST00000488526; ENST00000478709	CBS	protein_coding	protein_coding	cystathionine beta-synthase [Source:HGNC Symbol;Acc:HGNC:1550]	0.606	1318	GO:0006535; GO:0008152; GO:0008652; GO:0019344; GO:0070814; GO:0050667; GO:0006565; GO:0006563; GO:0019448; GO:0019343; GO:0042262; GO:0043418; GO:0001958; GO:0001974; GO:0006801; GO:0010749; GO:0019346; GO:0021587; GO:0031667; GO:0043066; GO:0043506; GO:0051593; GO:0060135; GO:0060351; GO:0071456; GO:0097746; GO:0006790	GO:0046872; GO:0031625; GO:0016829; GO:0042803; GO:0003824; GO:0005515; GO:0019899; GO:0042802; GO:0020037; GO:0030170; GO:0043167; GO:0070026; GO:0072341; GO:0004122; GO:0019825; GO:0050421; GO:0070025; GO:1904047	GO:0005634; GO:0005737; GO:0005829	875	TRUE	1.6989	2.62293e-26	6.04042e-24	chr21	43053191	43076943	23753	-	148.74	197.848	144.278	156.096	187.82	182.113	106.441	99.9835	95.077	60.6947	97.0423	121.982	111.562	111.488	118.376	112.092	93.0438	82.7624	290.452	414.962	429.826	257.216	260.884	301.432	417.142	407.242	195.87	255.412	342.52
ENSG00000092621	ENST00000641597; ENST00000493622; ENST00000641720; ENST00000642041; ENST00000641947; ENST00000641213; ENST00000641074; ENST00000496756; ENST00000641115; ENST00000642021; ENST00000641491; ENST00000369409; ENST00000641023; ENST00000641513; ENST00000641573; ENST00000641587; ENST00000641570; ENST00000641891; ENST00000641375; ENST00000462324; ENST00000641371; ENST00000641272; ENST00000641247; ENST0000…	PHGDH	protein_coding	protein_coding	phosphoglycerate dehydrogenase [Source:HGNC Symbol;Acc:HGNC:8923]	0.5575	1329	GO:0006564; GO:0008652; GO:0022900; GO:0007420; GO:0006541; GO:0006544; GO:0006563; GO:0006566; GO:0009448; GO:0010468; GO:0019530; GO:0021510; GO:0021782; GO:0021915; GO:0022008; GO:0031175; GO:0070314	GO:0051287; GO:0016616; GO:0016491; GO:0030060; GO:0004617; GO:0009055	GO:0005829; GO:0070062	26227	TRUE	1.24344	2.77155e-26	6.27451e-24	chr1	119648411	119744218	95808	+	826.875	741.444	988.883	331.952	361.606	482	324.119	228.281	204.817	401.687	416.253	371.367	307.591	224.865	289.946	256.211	217.363	206.907	672.461	804.897	850.022	599.856	627.889	689.608	859.507	696.489	430.543	674.838	769.586
ENSG00000175445	ENST00000520959; ENST00000524029; ENST00000522701; ENST00000650287; ENST00000519773; ENST00000521994; ENST00000523696; ENST00000650478	LPL	protein_coding	protein_coding	lipoprotein lipase [Source:HGNC Symbol;Acc:HGNC:6677]	0.5138	1144	GO:0006629; GO:0050729; GO:0006631; GO:0016042; GO:0009409; GO:0009410; GO:0009617; GO:0010744; GO:0019432; GO:0019433; GO:0031670; GO:0032731; GO:0032755; GO:0032760; GO:0071398; GO:1900077; GO:2000343; GO:0010890; GO:0032722; GO:0006633; GO:0042632; GO:0070328; GO:0006641; GO:0034372; GO:0034371; GO:0010886; GO:0006644; GO:0009749; GO:0010884; GO:0045600; GO:0055096	GO:0016298; GO:0004465; GO:0005515; GO:0046872; GO:0016787; GO:0005509; GO:0042803; GO:0008201; GO:0008970; GO:0052689; GO:0052739; GO:0052740; GO:0004806; GO:0017129; GO:0043395; GO:0005102; GO:0004620; GO:0034185; GO:0043495; GO:0071813	GO:0005576; GO:0005615; GO:0016020; GO:0005886; GO:0034361; GO:0042627; GO:0009986; GO:1902494	4023	TRUE	2.59927	2.89714e-26	6.44952e-24	chr8	19901717	19967259	65543	+	16.6354	20.5684	18.9562	82.988	109.021	94.8733	42.193	29.1987	11.7714	23.4261	20.5847	29.8178	30.281	42.5164	41.2067	12.0099	19.547	25.393	296.767	265.481	343.139	169.896	83.1289	86.7431	89.249	146.189	129.348	311.752	160.421
ENSG00000101425	ENST00000262865; ENST00000642449; ENST00000417318; ENST00000489102; ENST00000489039; ENST00000490381	BPI	protein_coding	protein_coding	bactericidal permeability increasing protein [Source:HGNC Symbol;Acc:HGNC:1095]	0.5225	1066	GO:0006955; GO:0045087; GO:0042742; GO:0050829; GO:0032715; GO:0032720; GO:0032717; GO:0043031; GO:0031663	GO:0008289; GO:0001530	GO:0016020; GO:0005615; GO:0005576; GO:0070062; GO:0035580; GO:0035578; GO:0005737	671	TRUE	4.97016	3.24233e-26	7.09964e-24	chr20	38304150	38337505	33356	+	0	0.979449	1.05312	4.93976	1.07942	4.36199	1.91786	1.76962	0	0	1.47034	1.35536	1.59374	0	2.24764	0.800659	0	3.76193	38.9375	57.4011	33.7118	51.2534	34.4896	43.3716	26.1926	41.7685	29.5653	43.8207	32.5177
ENSG00000141480	ENST00000574502; ENST00000574954; ENST00000570718; ENST00000570739; ENST00000269260; ENST00000346341; ENST00000572457; ENST00000574888; ENST00000575131; ENST00000571791; ENST00000572497; ENST00000573886; ENST00000381488; ENST00000412477; ENST00000571428; ENST00000575877; ENST00000576235; ENST00000572782; ENST00000571206; ENST00000577054	ARRB2	protein_coding	protein_coding	arrestin beta 2 [Source:HGNC Symbol;Acc:HGNC:712]	0.5943	1030	GO:0007165; GO:0015031; GO:0016567; GO:0009968; GO:0043161; GO:0006366; GO:0032088; GO:0070374; GO:0045953; GO:0060326; GO:0031397; GO:0007179; GO:0002031; GO:0002092; GO:0051898; GO:0060079; GO:0001932; GO:0001933; GO:0001934; GO:0002032; GO:0006897; GO:0007186; GO:0007212; GO:0007420; GO:0007628; GO:0008277; GO:0010628; GO:0031623; GO:0032226; GO:0032691; GO:0032695; GO:0032715; GO:0032720; GO:…	GO:0005515; GO:0031625; GO:0005102; GO:0019899; GO:0001664; GO:0019904; GO:0031691; GO:0031692; GO:0031701; GO:0031702; GO:0031748; GO:0031762; GO:0031826; GO:0031859; GO:0042802; GO:0043422; GO:0044877; GO:0051019; GO:0071889; GO:1990763	GO:0005737; GO:0005634; GO:0016020; GO:0005905; GO:0031410; GO:0005654; GO:0005829; GO:0005886; GO:0030139; GO:0005768; GO:0014069; GO:0016323; GO:0043197; GO:0045211	409	TRUE	0.618241	1.24384e-25	2.67968e-23	chr17	4710596	4721499	10904	+	5039.53	6441.83	4010.3	3598.99	3652.76	3639.9	4248.38	4734.91	4666.09	3865.29	5272.59	5587.92	3378.53	3631.32	3623.94	3898.28	3734.97	3680	7811.12	8180.85	7764.55	5390.11	5615.62	5513.86	5141.41	5541.52	5633.12	8247.04	8917.4
ENSG00000008441	ENST00000592199; ENST00000397661; ENST00000590027; ENST00000585382; ENST00000587760; ENST00000585575; ENST00000360105; ENST00000588228; ENST00000676441; ENST00000586797; ENST00000591028; ENST00000586873; ENST00000358552; ENST00000622520; ENST00000587260; ENST00000693124; ENST00000588680	NFIX	protein_coding	protein_coding	nuclear factor I X [Source:HGNC Symbol;Acc:HGNC:7788]	0.598	1834	GO:0006355; GO:0000122; GO:0045893; GO:0006260; GO:0045944; GO:0006357; GO:0006366	GO:0003700; GO:0003677; GO:0005515; GO:0000981; GO:0000978; GO:1990837	GO:0005634; GO:0000785; GO:0005654	4784	TRUE	-1.24574	1.43003e-25	3.0319e-23	chr19	12995475	13098796	103322	+	141.89	126.349	160.075	152.145	192.137	174.48	135.209	139.8	153.935	217.224	188.203	193.815	286.076	227.699	303.431	209.773	149.339	172.108	73.6655	108.823	80.6677	100.609	114.081	71.5631	92.1593	78.3158	91.4674	107.674	115.98
ENSG00000142327	ENST00000451363; ENST00000270357; ENST00000486058; ENST00000481757; ENST00000493398; ENST00000464550; ENST00000460884; ENST00000498042; ENST00000471657; ENST00000437406	RNPEPL1	protein_coding	protein_coding	arginyl aminopeptidase like 1 [Source:HGNC Symbol;Acc:HGNC:10079]	0.6335	1827	GO:0006508	GO:0070006; GO:0008270; GO:0008237; GO:0046872; GO:0008233; GO:0016787; GO:0004177		57140	TRUE	0.444058	1.79676e-25	3.74989e-23	chr2	240565804	240581372	15569	+	4202.87	4608.31	3696.47	3327.42	2972.72	3452.51	3359.13	3371.12	3628.32	3933.45	3931.68	4598.72	3454.42	3385.26	3722.1	3515.69	3166.62	3176.95	5308.12	5802.3	5338.51	4605.21	5012.5	4619.07	4614.76	4677.01	4658.37	5240.94	5965.92
ENSG00000140450	ENST00000268042	ARRDC4	protein_coding	protein_coding	arrestin domain containing 4 [Source:HGNC Symbol;Acc:HGNC:28087]	0.4338	4062	GO:0015031; GO:0016567; GO:0140112; GO:0051443	GO:0005515; GO:1990756	GO:0016020; GO:0005769; GO:0031410; GO:0043231; GO:0005886; GO:0005768; GO:0005737; GO:1903561	91947	TRUE	1.29211	2.27731e-25	4.67969e-23	chr15	97960703	97973833	13131	+	151.675	171.404	109.525	84.9639	102.545	91.6018	104.524	169.883	97.7935	94.7691	174.97	138.246	77.2963	90.7017	74.1721	69.6573	65.678	64.8933	357.804	373.107	465.947	205.963	191.904	225.532	126.113	140.968	108.098	353.069	314.338
ENSG00000223547	ENST00000550826; ENST00000439326; ENST00000441304	ZNF844	protein_coding	protein_coding	zinc finger protein 844 [Source:HGNC Symbol;Acc:HGNC:25932]	0.4291	3113	GO:0006355; GO:0006357	GO:0046872; GO:0003677; GO:0005515; GO:0000977; GO:0000981	GO:0005634	284391	TRUE	-0.854218	2.75265e-25	5.57077e-23	chr19	12064731	12081565	16835	+	168.387	143.391	181.546	271.718	256.83	285.997	194.278	186.583	178.571	408.331	301.849	336.425	482.76	436.806	487.304	324.581	322.021	412.662	155.94	205.592	197.559	293.345	290.145	254.002	199.139	182.063	180.409	166.434	145.047
ENSG00000133056	ENST00000367187; ENST00000424712; ENST00000684373; ENST00000683234; ENST00000462752; ENST00000479079; ENST00000496872; ENST00000415899; ENST00000367184; ENST00000429009	PIK3C2B	protein_coding	protein_coding	phosphatidylinositol-4-phosphate 3-kinase catalytic subunit type 2 beta [Source:HGNC Symbol;Acc:HGNC:8972]	0.5566	3412	GO:0016310; GO:0006629; GO:0046854; GO:0046834; GO:0048015; GO:0008150; GO:0016477; GO:0014065; GO:0036092; GO:0009267; GO:0016236; GO:0043491; GO:1905037	GO:0016301; GO:0035091; GO:0000166; GO:0005524; GO:0016740; GO:0005515; GO:0035005; GO:0016303; GO:0052742; GO:0001727	GO:0005634; GO:0005737; GO:0016020; GO:0005783; GO:0005654; GO:0005829; GO:0005886; GO:0043231; GO:0005942; GO:0030139	5287	TRUE	-0.677186	5.70084e-25	1.13651e-22	chr1	204422628	204494805	72178	-	597.894	415.517	737.186	709.35	771.785	745.79	890.848	725.284	839.593	778.385	696.94	605.887	822.368	773.127	729.684	964.023	964.667	993.15	342.68	417.354	409.359	455.726	497.894	456.485	657.726	692.312	720.927	374.353	355.527
ENSG00000010610	ENST00000535707; ENST00000536610; ENST00000011653; ENST00000544344; ENST00000541982; ENST00000538827; ENST00000437800; ENST00000535466; ENST00000536590; ENST00000539492; ENST00000536563; ENST00000543755	CD4	protein_coding	protein_coding	CD4 molecule [Source:HGNC Symbol;Acc:HGNC:1678]	0.5468	1033	GO:0007155; GO:0002376; GO:0006955; GO:0002250; GO:0046718; GO:0007166; GO:0018108; GO:0019722; GO:0035397; GO:0042110; GO:0050731; GO:0050829; GO:0050850; GO:0050870; GO:0030217; GO:0007165; GO:0070374; GO:0007169; GO:0045860; GO:0045893; GO:0032743; GO:0050863; GO:0030225; GO:0032507; GO:0001934; GO:0007167; GO:0033674; GO:0035723; GO:0043123; GO:0043410; GO:0045058; GO:0045657; GO:0046598; GO:…	GO:0008270; GO:0042803; GO:0005515; GO:0015026; GO:0019899; GO:0042802; GO:0019901; GO:0038023; GO:0004888; GO:0001618; GO:1990782; GO:0005201; GO:0008289; GO:0023026; GO:0042011; GO:0042012; GO:0042289	GO:0016021; GO:0016020; GO:0005886; GO:0045121; GO:0009986; GO:0009897; GO:0042101; GO:0005788; GO:0005789; GO:0030669; GO:0005887; GO:0005769	920	TRUE	0.493567	8.32251e-25	1.63476e-22	chr12	6786858	6820799	33942	+	7356.74	8194.07	6667.32	6926.53	6421.47	6722.92	7091.3	7280.21	7064.67	6610.41	6981.16	7549.33	5762.16	5614.06	5604.12	5740.73	5677.24	5893.06	10586.8	11212.3	11211.6	7914.86	8076.76	7771.1	7383.41	7950.62	6775.06	10691	12201.7
ENSG00000158828	ENST00000321556; ENST00000492302; ENST00000400490	PINK1	protein_coding	protein_coding	PTEN induced kinase 1 [Source:HGNC Symbol;Acc:HGNC:14581]	0.5473	2712	GO:0006468; GO:0006914; GO:0016310; GO:0016567; GO:0051171; GO:0060255; GO:0080090; GO:0050896; GO:0035556; GO:0050821; GO:0000422; GO:0042981; GO:0031396; GO:1903146; GO:1903214; GO:0090200; GO:0051897; GO:0007005; GO:2001243; GO:0043123; GO:1903955; GO:0018105; GO:0000423; GO:0030097; GO:0034599; GO:0006511; GO:0006979; GO:0010629; GO:0010821; GO:0043524; GO:0046329; GO:0097237; GO:0098779; GO:…	GO:0005524; GO:0004672; GO:0046872; GO:0000166; GO:0004674; GO:0016301; GO:0016740; GO:0106310; GO:0031625; GO:0005515; GO:0000287; GO:0044877; GO:0002020; GO:0055131; GO:0010857; GO:0016504; GO:0043422; GO:1904841	GO:0005737; GO:0016020; GO:0016021; GO:0005783; GO:0005739; GO:0005743; GO:0005741; GO:0005829; GO:0005634; GO:0048471; GO:0000785; GO:0005856; GO:0005758; GO:0097413; GO:0044297; GO:0030424; GO:0030426; GO:0031307; GO:0097449	65018	TRUE	0.647455	1.08315e-24	2.09677e-22	chr1	20633458	20651511	18054	+	611.617	833.269	516.03	460.386	482.599	434.018	529.331	599.016	539.675	623.985	689.642	846.185	454.215	446.979	463.763	425.15	477.729	447.669	1106.27	1356.1	1107.68	704.261	731.398	685.271	669.408	686.046	658.75	1194.43	1346.97
ENSG00000123384	ENST00000243077; ENST00000553277; ENST00000338962; ENST00000554174; ENST00000556830; ENST00000553446; ENST00000554118; ENST00000555941; ENST00000555124; ENST00000556247; ENST00000451724; ENST00000556356	LRP1	protein_coding	protein_coding	LDL receptor related protein 1 [Source:HGNC Symbol;Acc:HGNC:6692]	0.5904	2631	GO:0006897; GO:0042953; GO:1904646; GO:0032092; GO:0150104; GO:0010629; GO:0060394; GO:0007041; GO:0006898; GO:0001523; GO:0007167; GO:0010942; GO:0150094; GO:0060392; GO:0014912; GO:0097242; GO:0006909; GO:1905167; GO:1903078; GO:0010875; GO:0045807; GO:0032374; GO:0032956; GO:0002265; GO:0043277; GO:1900223; GO:0045056; GO:0035909; GO:0150093; GO:0006629; GO:1905049; GO:0010715; GO:0030178; GO:…	GO:0005515; GO:0005509; GO:0044877; GO:0003723; GO:0046872; GO:0001540; GO:0038023; GO:0038024; GO:0034185; GO:0005041; GO:0005044; GO:0043395; GO:0070325; GO:0016964; GO:0030226; GO:0032050	GO:0005634; GO:0005737; GO:0016020; GO:0016021; GO:0005765; GO:0005794; GO:0005905; GO:0005886; GO:0005856; GO:0005925; GO:0005887; GO:0030666; GO:0098797; GO:0043235; GO:0016323; GO:0005769	4035	TRUE	2.10314	1.2098e-24	2.30847e-22	chr12	57128483	57213361	84879	+	940.388	1870.26	412.872	441.042	576.41	458.009	820.192	1666.1	1006.91	531.548	1117.46	1871.75	341.129	360.107	425.553	779.041	663.104	469.301	5072.67	6957.15	7187.86	1801.46	1771.57	1460.66	1976.09	2549.96	1683.37	6034.53	6691.06
ENSG00000117115	ENST00000375486; ENST00000479534; ENST00000466151; ENST00000375481	PADI2	protein_coding	protein_coding	peptidyl arginine deiminase 2 [Source:HGNC Symbol;Acc:HGNC:18341]	0.5422	2992	GO:0021762; GO:0030520; GO:0045815; GO:0070100; GO:1901624; GO:1990830	GO:0005509; GO:0004668; GO:0046872; GO:0016787; GO:0042803; GO:0030331	GO:0005737; GO:0005634; GO:0005576; GO:0005829; GO:0070062; GO:0035578; GO:0000791	11240	TRUE	2.40542	2.03141e-24	3.82162e-22	chr1	17066761	17119451	52691	-	34.2493	48.9725	12.6375	9.87952	19.4296	15.2809	11.5072	50.4342	32.5978	33.0094	105.864	58.2803	15.1405	5.66886	11.2387	25.6211	25.0202	6.58338	232.573	253.521	223.943	69.287	62.7987	73.7317	93.1303	174.386	130.272	236.631	184.267
ENSG00000126264	ENST00000246551; ENST00000437550	HCST	protein_coding	protein_coding	hematopoietic cell signal transducer [Source:HGNC Symbol;Acc:HGNC:16977]	0.5845	504	GO:0014068; GO:0050776; GO:0006468	GO:0005102; GO:0043548; GO:0005515	GO:0016020; GO:0016021; GO:0009986; GO:0005886	10870	TRUE	0.988213	4.61369e-24	8.55903e-22	chr19	35902529	35904377	1849	+	616.487	851.141	497.074	420.868	470.627	483.09	420.971	471.604	486.251	441.901	592.546	660.058	441.465	447.84	495.979	293.041	314.316	356.443	1517.51	1414.7	1284.66	703.311	711.017	695.029	644.145	701.71	634.728	1548.75	1908.79
ENSG00000106868	ENST00000374270; ENST00000355396; ENST00000374263; ENST00000374264; ENST00000475283; ENST00000529933; ENST00000415074; ENST00000528773; ENST00000532348; ENST00000482851	SUSD1	protein_coding	protein_coding	sushi domain containing 1 [Source:HGNC Symbol;Acc:HGNC:25413]	0.4668	1555		GO:0005509	GO:0110165; GO:0016020; GO:0016021	64420	TRUE	1.07043	4.76469e-24	8.71808e-22	chr9	112040783	112175297	134515	-	166.353	159.65	135.852	130.41	88.5125	107.959	135.209	168.998	133.108	108.612	148.504	136.891	93.2336	96.3706	111.633	104.886	104.772	109.096	313.604	403.003	341.935	149.964	174.217	184.329	216.332	206.754	222.663	313.004	355.527
ENSG00000174996	ENST00000531240; ENST00000417856; ENST00000526758; ENST00000440228; ENST00000421552; ENST00000394067; ENST00000316924; ENST00000394078; ENST00000461611; ENST00000475757; ENST00000394066; ENST00000394065; ENST00000483152; ENST00000534023	KLC2	protein_coding	protein_coding	kinesin light chain 2 [Source:HGNC Symbol;Acc:HGNC:20716]	0.6374	1722	GO:0007018; GO:0032418	GO:0005515; GO:0045296; GO:0019894	GO:0005829; GO:0005886; GO:0005737; GO:0016020; GO:0005765; GO:0005654; GO:0005739; GO:0005856; GO:0005871; GO:0005874; GO:0005764; GO:0032991; GO:0016938	64837	TRUE	-0.649642	5.20335e-24	9.39205e-22	chr11	66257294	66267860	10567	+	779.905	761.032	924.642	904.965	847.345	1010.89	867.833	713.157	885.574	707.042	585.194	699.364	911.618	811.591	819.64	922.359	871.016	952.71	373.589	386.261	455.111	504.941	562.446	598.529	554.895	542.989	677.228	393.133	458.499
ENSG00000110628	ENST00000347936; ENST00000649076; ENST00000449793; ENST00000380574; ENST00000485423; ENST00000492567; ENST00000498244; ENST00000467719; ENST00000463571; ENST00000498209; ENST00000441077; ENST00000449603; ENST00000495518	SLC22A18	protein_coding	protein_coding	solute carrier family 22 member 18 [Source:HGNC Symbol;Acc:HGNC:10964]	0.6583	1097	GO:0055085; GO:0006811; GO:1902600; GO:1990961; GO:0015695; GO:0042908	GO:0022857; GO:0031625; GO:0015293; GO:0005515; GO:0015299	GO:0005737; GO:0016020; GO:0016021; GO:0005886; GO:0005635; GO:0016324	5002	TRUE	0.890467	5.86571e-24	1.04142e-21	chr11	2899721	2925246	25526	+	141.891	179.239	94.7818	116.578	119.816	100.326	206.17	351.27	311.795	171.436	151.445	215.502	152.202	118.101	150.713	261.815	280.695	237.942	363.066	413.766	417.787	269.559	258.329	215.774	448.957	418.728	426.899	320.521	428.137
ENSG00000171246	ENST00000306773; ENST00000535681; ENST00000695485; ENST00000571100; ENST00000575212	NPTX1	protein_coding	protein_coding	neuronal pentraxin 1 [Source:HGNC Symbol;Acc:HGNC:7952]	0.5799	3770	GO:0007417; GO:0007268; GO:0098962; GO:0006839; GO:0035865; GO:0043653; GO:0060385; GO:0071333; GO:0099151; GO:0099645	GO:0046872	GO:0031410; GO:0005886; GO:0043005; GO:0030133; GO:0098978; GO:0005737; GO:0005739; GO:0043083	4884	TRUE	-1.3778	5.9256e-24	1.04142e-21	chr17	80466834	80477843	11010	-	73.3914	85.2121	167.447	178.82	160.834	189.747	209.047	156.611	160.273	88.3802	58.8135	55.5696	173.718	195.575	169.322	151.324	234.564	179.632	22.0997	16.742	20.4679	84.4733	76.0541	87.8274	66.9367	76.2274	69.2935	11.2682	22.7624
ENSG00000103257	ENST00000565644; ENST00000261622; ENST00000563489	SLC7A5	protein_coding	protein_coding	solute carrier family 7 member 5 [Source:HGNC Symbol;Acc:HGNC:11063]	0.6044	3106	GO:0055085; GO:0010629; GO:0006865; GO:0150104; GO:0042908; GO:0089718; GO:0015804; GO:0032740; GO:0015823; GO:0098713; GO:1903801; GO:0070327; GO:0032729; GO:0002720; GO:0032753; GO:0010507; GO:0014850; GO:0015807; GO:0015818; GO:0015829; GO:0042149; GO:0042476; GO:0055093; GO:0060252; GO:0071222; GO:0071230; GO:0097421; GO:1903577; GO:1904556; GO:1905460; GO:1905534	GO:0022857; GO:0005515; GO:0015297; GO:0042605; GO:0015179; GO:0015173; GO:0015175; GO:0015190; GO:0015171; GO:0015349; GO:0015196	GO:0016020; GO:0016021; GO:0043231; GO:0005829; GO:0005886; GO:0005765; GO:0016324; GO:0005764; GO:0070062; GO:0016323; GO:0098591; GO:0009925; GO:1990184; GO:0031528; GO:0005737	8140	TRUE	-0.935575	6.66962e-24	1.15696e-21	chr16	87830023	87869507	39485	-	4036.9	2697.8	5826.38	6318.6	5347.44	8049.54	9201.91	5987.99	7805.76	2014.66	1682.32	1871.65	3978.73	3676.07	3427.53	7510.83	6521.66	8115.28	980.449	853.841	1062.1	1299.41	1542.23	2148.23	3969.3	4901.46	4623.29	689.473	949.535
ENSG00000110934	ENST00000604560; ENST00000605039; ENST00000452142; ENST00000615107; ENST00000544402; ENST00000603177; ENST00000605819; ENST00000605423; ENST00000603260; ENST00000604702	BIN2	protein_coding	protein_coding	bridging integrator 2 [Source:HGNC Symbol;Acc:HGNC:1053]	0.4932	1376	GO:0006911; GO:0071800; GO:0097320; GO:0060326	GO:0005515; GO:0005543	GO:0005737; GO:0005886; GO:0016020; GO:0042995; GO:0070161; GO:0005938; GO:0005576; GO:0002102; GO:0001891; GO:0034774; GO:1904813	51411	TRUE	0.365009	7.84025e-24	1.34259e-21	chr12	51281038	51324668	43631	-	3723.39	4024.56	3180.43	2840.36	2542.03	2415.45	2896.93	3106.57	3392.89	3686.42	3783.19	4037.6	3316.57	3144.32	3486.09	3054.51	2870.28	2991.67	4806.15	4507.09	4653.45	4562.5	4513.72	4507.38	3919.2	3701.73	3850.87	4470.96	4657.62
ENSG00000150337	ENST00000444948; ENST00000369168; ENST00000489479; ENST00000489704	FCGR1A	protein_coding	protein_coding	Fc gamma receptor Ia [Source:HGNC Symbol;Acc:HGNC:3613]	0.4648	858	GO:0002376; GO:0045087; GO:0007166; GO:0006955; GO:0007165; GO:0050776; GO:0001788; GO:0061098; GO:0001798; GO:0001805; GO:0006898; GO:0006910; GO:0006911; GO:0009617; GO:0019884; GO:0038094; GO:0042590; GO:0042742; GO:0050766	GO:0005515; GO:0004888; GO:0019864; GO:0019770; GO:0019771	GO:0016020; GO:0016021; GO:0005886; GO:0005887; GO:0030669; GO:0031901; GO:0009897	2209	TRUE	2.50109	9.57068e-24	1.61817e-21	chr1	149782671	149791675	9005	+	252.947	287.191	67.0848	36.4774	37.6477	18.1229	49.1025	177.114	106.376	29.815	130.721	161.614	32.6716	27.9473	40.9907	54.9324	43.5042	37.3847	789.295	914.247	944.612	202.818	168.398	156.567	164.425	231.744	178.919	968.28	1143.32
ENSG00000135925	ENST00000258411; ENST00000458582; ENST00000483911; ENST00000489887	WNT10A	protein_coding	protein_coding	Wnt family member 10A [Source:HGNC Symbol;Acc:HGNC:13829]	0.6206	929	GO:0007275; GO:0016055; GO:0010628; GO:0014033; GO:0042487; GO:0043586; GO:0030182; GO:0060070; GO:0071560; GO:0045165; GO:0042476; GO:0001942; GO:0031069; GO:0043588; GO:0048730; GO:0048733	GO:0005102; GO:0005125; GO:0005109; GO:0048018	GO:0005576; GO:0005615	80326	TRUE	-1.079	1.28549e-23	2.14628e-21	chr2	218880852	218899581	18730	+	161.361	129.287	174.819	224.266	238.551	237.729	212.883	189.349	242.673	290.696	324.945	219.568	286.873	297.615	294.441	289.038	291.641	286.847	107.341	87.2975	99.9317	148.065	168.026	119.272	172.677	151.411	180.163	121.446	93.2175
ENSG00000213366	ENST00000442650; ENST00000369831; ENST00000369827; ENST00000460717; ENST00000464206; ENST00000481656; ENST00000241337; ENST00000476040; ENST00000467579; ENST00000414179; ENST00000369829; ENST00000568786; ENST00000472225; ENST00000496578; ENST00000624726	GSTM2	protein_coding	protein_coding	glutathione S-transferase mu 2 [Source:HGNC Symbol;Acc:HGNC:4634]	0.5146	1213	GO:0006629; GO:0098869; GO:0006749; GO:0010880; GO:0010881; GO:0060315; GO:0071313; GO:0051122; GO:0042178; GO:0055119; GO:0043651; GO:0018916; GO:0070458; GO:0060316; GO:0014809	GO:0016740; GO:0042802; GO:0005515; GO:0004364; GO:0042803; GO:0005102; GO:0019899; GO:0004602; GO:0005504; GO:0043295	GO:0005737; GO:0005829; GO:0045171; GO:0070062; GO:0016529	2946	TRUE	0.797505	2.1722e-23	3.58199e-21	chr1	109668022	109709551	41530	+	674.605	964.037	592.466	347.445	365.027	337.523	249.587	399.723	343.474	1180.18	1192.07	1323.49	478.679	469.65	435.152	314.104	346.706	314.569	1849.59	1569.18	1630.69	1008.65	920.388	857.037	667.259	615.643	600.388	1854.65	1807.97
ENSG00000226979	ENST00000454783; ENST00000489638; ENST00000418386; ENST00000471842	LTA	protein_coding	protein_coding	lymphotoxin alpha [Source:HGNC Symbol;Acc:HGNC:6709]	0.5647	1449	GO:0006955; GO:0007165; GO:0007154; GO:0023052; GO:0007267; GO:0006915; GO:0006959; GO:0001666; GO:0002876; GO:0002925; GO:0007584; GO:0009410; GO:0032496; GO:0032729; GO:0043065; GO:0048147; GO:0048535; GO:0050830; GO:0060252	GO:0005164; GO:0005515; GO:0005125; GO:0005102	GO:0016020; GO:0005576; GO:0005615; GO:0005886	4049	TRUE	-0.925395	5.80238e-23	9.45151e-21	chr6	31572054	31574324	2271	+	771.099	543.594	863.561	1102.56	966.081	1224.63	961.808	632.639	818.568	556.901	552.847	613.976	1136.33	1214.08	933.523	718.191	732.622	945.185	308.343	209.275	337.119	480.263	507.617	611.539	503.481	441.702	496.141	204.079	225.456
ENSG00000170486	ENST00000293745; ENST00000537672; ENST00000354310; ENST00000550829; ENST00000549979	KRT72	protein_coding	protein_coding	keratin 72 [Source:HGNC Symbol;Acc:HGNC:28932]	0.6006	1554	GO:0045109; GO:0008150; GO:0031424	GO:0005515; GO:0003674; GO:0030280	GO:0005829; GO:0005882; GO:0045095; GO:0070062	140807	TRUE	1.39155	5.8843e-23	9.46946e-21	chr12	52585589	52601538	15950	-	166.354	241.923	119.003	118.554	152.198	90.4314	112.195	257.423	182.005	273.66	336.707	292.757	177.702	211.637	193.297	128.906	142.302	129.787	547.229	442.454	411.767	647.312	588.07	577.918	545.195	432.304	514.619	574.677	534.374
ENSG00000125652	ENST00000245812; ENST00000596657; ENST00000599849	ALKBH7	protein_coding	protein_coding	alkB homolog 7 [Source:HGNC Symbol;Acc:HGNC:21306]	0.643	709	GO:0006631; GO:0012501; GO:0006974; GO:1902445; GO:0010883	GO:0046872; GO:0016491; GO:0051213; GO:0005515	GO:0005739; GO:0005759	84266	TRUE	0.631691	1.29166e-22	2.05389e-20	chr19	6372794	6375250	2457	+	425.67	563.184	364.381	344.795	337.858	370.769	368.23	336.228	357.671	411.021	486.681	483.862	302.014	343.91	364.867	278.629	283.823	290.609	682.984	752.194	744.069	525.822	473.128	433.716	475.348	435.436	504.457	793.779	791.264
ENSG00000122986	ENST00000548312; ENST00000620084; ENST00000242607; ENST00000356742; ENST00000439744; ENST00000549442; ENST00000547887; ENST00000546713; ENST00000546425	HVCN1	protein_coding	protein_coding	hydrogen voltage gated channel 1 [Source:HGNC Symbol;Acc:HGNC:28240]	0.5258	1173	GO:0055085; GO:0006811; GO:1902600; GO:0034765; GO:0071294; GO:0045454; GO:0071467; GO:0010043; GO:0009268; GO:0032930; GO:0051453	GO:0005216; GO:0005244; GO:0042802; GO:0030171; GO:0022843	GO:0016020; GO:0016021; GO:0005886; GO:0005887; GO:0035579; GO:0030670; GO:0030667; GO:0016324	84329	TRUE	0.961727	1.32169e-22	2.07692e-20	chr12	110627841	110704950	77110	-	382.613	650.355	230.634	325.036	387.43	293.347	315.488	422.054	334.127	307.733	558.729	570.607	417.559	450.674	472.004	301.848	347.155	242.645	917.662	851.449	980.053	823.851	826.867	773.105	597.581	624.438	680.924	932.753	1016.72
ENSG00000107317	ENST00000640716; ENST00000413913; ENST00000371625; ENST00000457950; ENST00000371623; ENST00000492068; ENST00000460340; ENST00000446677; ENST00000462514; ENST00000444903	PTGDS	protein_coding	protein_coding	prostaglandin D2 synthase [Source:HGNC Symbol;Acc:HGNC:9592]	0.645	656	GO:0006629; GO:0006631; GO:0006633; GO:0001516; GO:0006693; GO:0010467; GO:0043303; GO:0045187; GO:0051384; GO:2000255; GO:0019371	GO:0016853; GO:0005515; GO:0036094; GO:0004667; GO:0005501; GO:0005504	GO:0005634; GO:0005737; GO:0110165; GO:0016020; GO:0005794; GO:0005783; GO:0005791; GO:0005576; GO:0005615; GO:0031965; GO:0048471; GO:0005789; GO:0070062	5730	TRUE	1.49852	2.0619e-22	3.20241e-20	chr9	136975092	136981742	6651	+	185.109	334.972	82.1436	82	84.6677	54.5249	71.9199	161.036	142.163	101.158	239.666	277.848	65.3432	63.3022	109.385	73.6606	67.3588	68.6552	496.717	507.044	582.735	291.386	270.611	284.084	151.335	196.263	170	577.18	510.528
ENSG00000169442	ENST00000492808; ENST00000470468; ENST00000374213	CD52	protein_coding	protein_coding	CD52 molecule [Source:HGNC Symbol;Acc:HGNC:1804]	0.5137	476	GO:0007204; GO:0045730		GO:0016020; GO:0016021; GO:0005886; GO:0031225; GO:0005576; GO:0097225; GO:0031226	1043	TRUE	0.600217	2.13407e-22	3.27641e-20	chr1	26317958	26320523	2566	+	4569.83	5954.08	3565.88	3230.6	2846.43	3040.31	3933.53	3936.52	3937.1	3455.34	4656.56	4469.97	3061.57	3448.56	3340	3192.22	3243.24	3344.35	6072.15	5398.09	5797.24	5095.92	5179.64	4704.73	5185.17	5205.39	5907.5	5780.57	6294.34
ENSG00000167261	ENST00000393847; ENST00000575203; ENST00000572888; ENST00000575510; ENST00000573808; ENST00000268795; ENST00000572624; ENST00000574865; ENST00000574316	DPEP2	protein_coding	protein_coding	dipeptidase 2 [Source:HGNC Symbol;Acc:HGNC:23028]	0.5964	1090	GO:0006508; GO:0006629; GO:0006691; GO:1901749	GO:0070573; GO:0046872; GO:0008233; GO:0016787; GO:0008237; GO:0016805; GO:0008238	GO:0016020; GO:0031225	64174	TRUE	0.742451	2.23509e-22	3.39252e-20	chr16	67987394	68000586	13193	-	1322.02	1460.36	998.36	765.664	837.631	645.575	639.318	943.207	881.951	1997.32	1764.41	2161.79	1325.99	1071.41	1209.98	835.888	835.048	780.601	2709.84	2910.71	2619.9	2485.78	2498.29	1892.08	1452.24	1429.52	1454.04	3064.94	2824.71
ENSG00000170323	ENST00000256104; ENST00000518669; ENST00000522659; ENST00000521734	FABP4	protein_coding	protein_coding	fatty acid binding protein 4 [Source:HGNC Symbol;Acc:HGNC:3559]	0.3798	702	GO:0050727; GO:0015908; GO:0006469; GO:0009617; GO:0015909; GO:0042632; GO:0045892; GO:0050729; GO:0050872; GO:0050873; GO:0071285; GO:0071356; GO:0120162	GO:0008289; GO:0005504; GO:0005324; GO:0036041; GO:0051427	GO:0005634; GO:0005737; GO:0005829; GO:0070062; GO:0005811	2167	TRUE	5.59048	2.37499e-22	3.55989e-20	chr8	81478419	81483236	4818	-	0	0	0	1.9759	0	0	0	0	0	0	0	0	0	0	0.235904	0.800659	4.69128	0	57.88	47.8342	74.6478	10.4405	3.5374	5.42144	49.475	50.1221	54.5109	45.0726	43.3569
ENSG00000161929	ENST00000574081; ENST00000399600; ENST00000571800; ENST00000574297	SCIMP	protein_coding	protein_coding	SLP adaptor and CSK interacting membrane protein [Source:HGNC Symbol;Acc:HGNC:33504]	0.4953	1580	GO:0032755; GO:0070374; GO:0032735; GO:0032874; GO:0002720; GO:0002732; GO:0031666; GO:0071226; GO:0034142; GO:0034138; GO:0034154; GO:0038123	GO:0005515; GO:0060090	GO:0016021; GO:0001772; GO:0097197; GO:0016020; GO:0031410; GO:0005886; GO:0042995; GO:0030175; GO:0045335; GO:0001726; GO:0043235; GO:0031256; GO:0031259	388325	TRUE	1.61249	2.39867e-22	3.55989e-20	chr17	5208920	5234860	25941	-	147.247	197.849	50.5986	69.8967	65.9923	57.8504	106.942	165.326	118.659	49.1948	144.109	163.998	47.9611	59.5414	46.1258	87.2719	85.247	69.8064	328.338	484.321	434.699	179.661	163.13	178.939	196.93	218.24	166.305	393.139	450.912
ENSG00000041880	ENST00000431474; ENST00000417220; ENST00000398755; ENST00000471971; ENST00000470601; ENST00000498510; ENST00000470749; ENST00000475782; ENST00000486510	PARP3	protein_coding	protein_coding	poly(ADP-ribose) polymerase family member 3 [Source:HGNC Symbol;Acc:HGNC:273]	0.5851	1567	GO:0006471; GO:0006281; GO:0006974; GO:0006302; GO:2001034; GO:0070213; GO:0030592; GO:0070212; GO:0140289; GO:0051106; GO:0000723; GO:0060236; GO:1990166; GO:0045829; GO:1905662	GO:0003950; GO:0016740; GO:0016757; GO:0016779; GO:0005515; GO:0003824; GO:1990404; GO:0140294	GO:0005634; GO:0005737; GO:0005654; GO:0005814; GO:0045171; GO:0005856; GO:0005694; GO:0016604; GO:0005815; GO:0005730; GO:0035861	10039	TRUE	-0.629763	3.23045e-22	4.74166e-20	chr3	51942345	51948867	6523	+	423.713	481.889	472.852	523.615	480.342	564.877	425.766	422.053	440.976	515.374	526.381	468.953	773.76	629.243	684.781	574.873	480.856	597.206	367.275	336.035	304.611	421.417	426.256	418.535	392.889	350.854	363.098	364.337	359.862
ENSG00000100504	ENST00000532462; ENST00000216392; ENST00000544180; ENST00000532107; ENST00000528757; ENST00000553872; ENST00000530336	PYGL	protein_coding	protein_coding	glycogen phosphorylase L [Source:HGNC Symbol;Acc:HGNC:9725]	0.473	1645	GO:0005975; GO:0005977; GO:0008152; GO:0042593; GO:0005980; GO:0006015; GO:0009617; GO:0070266	GO:0008184; GO:0016740; GO:0016757; GO:0003824; GO:0030170; GO:0004645; GO:0102250; GO:0102499; GO:0000166; GO:0005524; GO:0042802; GO:0005515; GO:0005536; GO:0002060; GO:0032052; GO:0016208; GO:0019842; GO:0030246	GO:0005737; GO:0005829; GO:0005576; GO:0070062; GO:0034774; GO:1904813	5836	TRUE	1.71504	4.61803e-22	6.70468e-20	chr14	50857891	50944483	86593	-	124.294	208.641	66.3737	53.3619	103.624	43.6371	80.5615	155.736	86.9276	80.4084	167.252	260.229	39.8726	79.3639	46.5469	48.845	74.3311	38.1292	489.349	632.608	692.298	194.593	189.265	179.992	137.122	175.428	152.274	603.473	612.417
ENSG00000196209	ENST00000481731; ENST00000486775; ENST00000359801; ENST00000444444; ENST00000381630; ENST00000608747; ENST00000608073; ENST00000609796	SIRPB2	protein_coding	protein_coding	signal regulatory protein beta 2 [Source:HGNC Symbol;Acc:HGNC:16247]	0.5388	1292			GO:0016020; GO:0016021; GO:0005886	284759	TRUE	2.27817	4.85035e-22	6.95228e-20	chr20	1470741	1491587	20847	-	30.5709	35.3315	8.42499	15.8072	24.8595	17.4479	14.384	48.6645	40.7473	8.51857	48.5211	35.2392	9.61446	17.9514	10.2504	17.0704	18.3681	8.08035	105.229	126.135	148.139	87.5082	103.679	93.1835	49.784	53.2547	55.4348	123.164	128.671
ENSG00000130513	ENST00000597765; ENST00000604609; ENST00000595973; ENST00000252809; ENST00000594925	GDF15	protein_coding	protein_coding	growth differentiation factor 15 [Source:HGNC Symbol;Acc:HGNC:30142]	0.6201	989	GO:0035860; GO:0030509; GO:0043410; GO:0060395; GO:0007165; GO:0007267; GO:0010862; GO:0051897; GO:0060400; GO:0007179; GO:0040015; GO:0002023; GO:1901741	GO:0008083; GO:0042803; GO:0005515; GO:0005125; GO:0070700	GO:0005634; GO:0005737; GO:0005794; GO:0005576; GO:0005615; GO:0070062; GO:0062023	9518	TRUE	3.10095	4.89267e-22	6.95228e-20	chr19	18374731	18389176	14446	+	3.9142	4.89725	4.21249	8.89157	5.3971	8.72398	6.71252	16.8114	5.43297	2.12964	0	8.13213	3.18747	9.44809	6.74292	8.80725	11.7282	4.70241	106.289	101.648	80.6678	37.0164	34.4896	31.4444	43.6544	55.3432	46.1957	102.665	147.414
ENSG00000197766	ENST00000695942; ENST00000695943; ENST00000695944; ENST00000695945; ENST00000592860; ENST00000327726; ENST00000695946	CFD	protein_coding	protein_coding	complement factor D [Source:HGNC Symbol;Acc:HGNC:2771]	0.6635	992	GO:0006508; GO:0007219; GO:0006957; GO:0002376; GO:0045087; GO:0006956; GO:0009617	GO:0004252; GO:0008233; GO:0016787; GO:0008236	GO:0005615; GO:0005576; GO:0070062; GO:0034774; GO:1904813; GO:0031093	1675	TRUE	1.97978	5.06375e-22	7.11964e-20	chr19	859453	867884	8432	+	151.676	356.519	34.7531	21.735	28.065	28.353	26.8501	71.6696	25.3538	37.2687	139.682	203.303	37.4529	29.2891	38.2099	19.2158	13.292	13.1668	495.664	544.037	580.326	158.506	130.884	131.199	50.4451	60.5642	47.1195	570.919	622.092
ENSG00000095303	ENST00000643810; ENST00000540753; ENST00000645132; ENST00000362012; ENST00000647067; ENST00000619306; ENST00000426608; ENST00000223423; ENST00000643576; ENST00000373698	PTGS1	protein_coding	protein_coding	prostaglandin-endoperoxide synthase 1 [Source:HGNC Symbol;Acc:HGNC:9604]	0.554	2218	GO:0006954; GO:0008217; GO:0001516; GO:0098869; GO:0006979; GO:0019371; GO:0006629; GO:0006631; GO:0006633; GO:0071704; GO:0006693; GO:0042127	GO:0046872; GO:0020037; GO:0004601; GO:0004666; GO:0016491; GO:0051213; GO:0005515; GO:0016702	GO:0005737; GO:0016020; GO:0005794; GO:0043231; GO:0005783; GO:0005789; GO:0043005; GO:0070062; GO:0001750	5742	TRUE	1.89939	5.64e-22	7.84724e-20	chr9	122370530	122395703	25174	+	60.6701	106.76	37.9124	31.6145	37.7797	20.7195	40.2751	101.753	53.4242	29.815	57.3432	139.602	24.7029	24.565	30.7178	39.2323	51.604	39.5003	310.448	385.065	357.587	115.795	91.9723	99.7547	130.963	136.792	107.174	291.721	317.59
ENSG00000082898	ENST00000678113; ENST00000677110; ENST00000469337; ENST00000677476; ENST00000481073; ENST00000677190; ENST00000677289; ENST00000680228; ENST00000677933; ENST00000678263; ENST00000678877; ENST00000676667; ENST00000676999; ENST00000677813; ENST00000677417; ENST00000677422; ENST00000679035; ENST00000676783; ENST00000678172; ENST00000678360; ENST00000678081; ENST00000676889; ENST00000677150; ENST0000…	XPO1	protein_coding	protein_coding	exportin 1 [Source:HGNC Symbol;Acc:HGNC:12825]	0.3727	3924	GO:0015031; GO:0071702; GO:0006913; GO:0033036; GO:0006611; GO:0006886; GO:0051028; GO:0032434; GO:0000054; GO:0000055; GO:0000056; GO:0042254; GO:0010824; GO:0034504; GO:0042176; GO:0046825	GO:0005049; GO:0031267; GO:0005515; GO:0003723	GO:0005634; GO:0005737; GO:0016020; GO:0043231; GO:0032991; GO:0005654; GO:0005829; GO:0031965; GO:0005730; GO:0015030; GO:0000776; GO:0005635; GO:0005642; GO:1990904	7514	TRUE	-0.568679	5.89862e-22	8.12246e-20	chr2	61476032	61538741	62710	-	2895.03	2515.48	3730.9	3711.23	4020.66	3926.41	3182.16	3092.98	3154.71	4069.56	3602.41	3311.51	4169.12	4312.1	3941.17	3705.38	4440.23	3798.63	2292.18	2067.88	2470.8	3237.56	3096.72	3029.57	2624.97	2497.92	2672.62	1975.03	1756.14
ENSG00000106003	ENST00000402506; ENST00000402045; ENST00000338732; ENST00000222725; ENST00000359574; ENST00000493850	LFNG	protein_coding	protein_coding	LFNG O-fucosylpeptide 3-beta-N-acetylglucosaminyltransferase [Source:HGNC Symbol;Acc:HGNC:6560]	0.626	1820	GO:0030217; GO:0001756; GO:0002315; GO:0014807; GO:0007389; GO:0008593; GO:0009887; GO:1902367; GO:0001541; GO:0007386; GO:0032092; GO:0045747; GO:0051446	GO:0016757; GO:0046872; GO:0016740; GO:0008375; GO:0033829	GO:0016020; GO:0016021; GO:0005794; GO:0005576; GO:0000139; GO:0030173; GO:1903561	3955	TRUE	0.52395	6.31719e-22	8.61007e-20	chr7	2512529	2529177	16649	+	1623.42	2146.96	1429.09	1262.6	1117.2	1104.67	1518.95	1652.83	1487.73	1535.47	1621.78	1646.76	1157.85	1127.16	1236.95	1478.02	1461.34	1430.47	2254.16	2068.83	2093.75	1900.17	2112.72	1819.44	1910.13	2075.89	1883.86	1929.36	2248.05
ENSG00000169180	ENST00000304658; ENST00000565698; ENST00000568065; ENST00000569315; ENST00000567038; ENST00000570007; ENST00000573275; ENST00000569216; ENST00000564905; ENST00000562408; ENST00000563138; ENST00000565284; ENST00000567842; ENST00000564337; ENST00000570294; ENST00000566175; ENST00000574435; ENST00000561488; ENST00000569973; ENST00000573645; ENST00000570033; ENST00000569951; ENST00000566073	XPO6	protein_coding	protein_coding	exportin 6 [Source:HGNC Symbol;Acc:HGNC:19733]	0.5015	913	GO:0006886; GO:0015031; GO:0071702; GO:0006913; GO:0033036; GO:0006611	GO:0031267; GO:0005515; GO:0005049	GO:0005634; GO:0005737; GO:0005654; GO:0005730; GO:0005829; GO:0005886; GO:0032991	23214	TRUE	-0.351156	6.61864e-22	8.92981e-20	chr16	28097976	28211965	113990	-	4315.4	4134.26	5106.6	4954.58	4611.28	5125.34	4807.13	4323.17	4962.12	6050.31	5618.16	5868.69	6307.22	5591.38	6036.42	5865.63	5440.33	5916.58	4265.24	4657.87	4482.47	4846.3	4821.47	4448.84	4738.92	4410.75	4636.2	4264.37	4401.82
ENSG00000061938	ENST00000672548; ENST00000673038; ENST00000678220; ENST00000671753; ENST00000672887; ENST00000673420; ENST00000672024; ENST00000333602; ENST00000673236; ENST00000428187; ENST00000381916; ENST00000673440; ENST00000673374; ENST00000439230; ENST00000672614; ENST00000673358; ENST00000672098; ENST00000672669; ENST00000672886; ENST00000671767; ENST00000672320; ENST00000671831; ENST00000671726; ENST0000…	TNK2	protein_coding	protein_coding	tyrosine kinase non receptor 2 [Source:HGNC Symbol;Acc:HGNC:19297]	0.6523	2255	GO:0007165; GO:0016310; GO:0006468; GO:0018108; GO:0043086; GO:0006897; GO:0045087; GO:0007166; GO:0030154; GO:0007264; GO:0007169; GO:0050731; GO:2000369	GO:0004712; GO:0005515; GO:0005524; GO:0004672; GO:0000166; GO:0004713; GO:0004715; GO:0046872; GO:0004674; GO:0016301; GO:0016740; GO:0031625; GO:0106310; GO:0042802; GO:0005102; GO:0005095; GO:0005154; GO:0050699	GO:0005634; GO:0005737; GO:0016020; GO:0043231; GO:0005886; GO:0005905; GO:0030659; GO:0031410; GO:0005768; GO:0005829; GO:0005912; GO:0070161; GO:0048471; GO:0030136; GO:0031234; GO:0097268; GO:0070436	10188	TRUE	-0.617117	7.05367e-22	9.42158e-20	chr3	195863364	195911945	48582	-	6020.63	5729.29	5446.83	4592.2	5022.68	5265.11	4014.13	4303.65	4778.79	7462.03	6281.23	7749.09	8754.84	6673.85	7894.63	7322.59	5481.38	6530.3	4875.1	4816.79	4748.56	5163.14	5378.65	4564.43	4061.57	4195.28	4054.83	4668.83	5290.03
ENSG00000107738	ENST00000394957; ENST00000470317; ENST00000481568	VSIR	protein_coding	protein_coding	V-set immunoregulatory receptor [Source:HGNC Symbol;Acc:HGNC:30085]	0.5975	2087	GO:0050776; GO:0010628; GO:0030335; GO:0032689; GO:0032720; GO:2000562; GO:0032693; GO:0045591; GO:0031638; GO:0010950; GO:0032700; GO:0046636; GO:0120158; GO:2000565	GO:0005515; GO:0019899; GO:0042802; GO:0061133	GO:0016020; GO:0016021; GO:0005886	64115	TRUE	0.539715	7.74601e-22	1.02439e-19	chr10	71747556	71773520	25965	-	1440.42	1600.42	1263.74	1241.85	1203.55	1226.81	1501.68	1660.79	1487.72	1668.57	1957.03	2053.36	1584.97	1496.58	1637.78	1559.68	1453.52	1445.52	2481.48	3135.53	2794.47	2443.08	2411.62	2055.82	2089.59	2216.86	2005.82	2738.16	2959.11
ENSG00000160710	ENST00000647682; ENST00000681235; ENST00000648714; ENST00000681901; ENST00000679899; ENST00000679375; ENST00000680270; ENST00000681056; ENST00000368474; ENST00000680305; ENST00000648231; ENST00000368471; ENST00000649022; ENST00000681786; ENST00000679465; ENST00000492630; ENST00000681429; ENST00000649408; ENST00000679805; ENST00000649042; ENST00000649749; ENST00000648311; ENST00000649724; ENST0000…	ADAR	protein_coding	protein_coding	adenosine deaminase RNA specific [Source:HGNC Symbol;Acc:HGNC:225]	0.5007	5408	GO:0051607; GO:0006396; GO:0006397; GO:0002376; GO:0009615; GO:0045087; GO:0031047; GO:0006606; GO:0006611; GO:0045070; GO:0044387; GO:0035455; GO:0016553; GO:0031054; GO:0070922; GO:0006382; GO:0001649; GO:0002244; GO:0002566; GO:0006915; GO:0030218; GO:0035196; GO:0060216; GO:0060339; GO:0061484; GO:0097284; GO:0098586; GO:1900369; GO:1903944	GO:0003723; GO:0003726; GO:0004000; GO:0046872; GO:0003677; GO:0016787; GO:0005515; GO:0003725; GO:0008251	GO:0005634; GO:0005737; GO:0016020; GO:0005654; GO:0005730; GO:0044530	103	TRUE	-0.780283	8.0542e-22	1.05471e-19	chr1	154581695	154628013	46319	-	8215.65	6275.84	10327.2	11408.6	10961.5	11779.3	11358.2	9815.95	11143.2	10870.3	8639.29	7873.29	17130.3	13312	17070.6	19287.4	14062.6	17967.1	5763.16	6818.17	5619.09	7991.09	8243.56	8668.14	9931.36	9484.65	9687.87	5497.6	5930.55
ENSG00000116128	ENST00000683836; ENST00000234739; ENST00000497938; ENST00000684121	BCL9	protein_coding	protein_coding	BCL9 transcription coactivator [Source:HGNC Symbol;Acc:HGNC:1008]	0.5468	4605	GO:0060070; GO:0045893; GO:0006366; GO:0014908; GO:0035019; GO:0035914; GO:0045445; GO:0045944; GO:0016055	GO:0003713; GO:0008013; GO:0005515	GO:0005634; GO:0005737; GO:0005794; GO:0005801; GO:0016528; GO:0005654; GO:1990907	607	TRUE	-0.693444	8.91976e-22	1.15671e-19	chr1	147541501	147626216	84716	+	436.434	338.889	501.286	500.892	532.153	570.33	511.11	387.547	469.047	775.432	620.482	580.092	698.854	586.726	615.854	537.242	515.259	547.36	353.594	441.272	355.771	422.367	414.76	377.333	359.906	297.6	359.403	347.647	316.505
ENSG00000081913	ENST00000262719; ENST00000497351; ENST00000588452; ENST00000487409; ENST00000588953; ENST00000591386; ENST00000591106	PHLPP1	protein_coding	protein_coding	PH domain and leucine rich repeat protein phosphatase 1 [Source:HGNC Symbol;Acc:HGNC:20610]	0.4665	1633	GO:0006915; GO:0042981; GO:0007165; GO:0051898; GO:1900744; GO:0002667; GO:0009649; GO:0043408; GO:0046328	GO:0005515; GO:0004722; GO:0046872; GO:0016787; GO:0004721; GO:0017018	GO:0005634; GO:0005737; GO:0016020; GO:0005886; GO:0043231; GO:0005829	23239	TRUE	-0.721781	1.05492e-21	1.35487e-19	chr18	62715541	62980433	264893	+	367.619	251.718	578.175	425.808	449.039	483.001	390.285	330.929	390.623	340.743	292.606	257.53	298.136	311.598	297.438	349.088	398.007	393.359	165.221	183.478	155.486	158.506	189.251	201.678	223.128	254.788	258.695	138.974	117.074
ENSG00000204136	ENST00000481534; ENST00000495328; ENST00000488429; ENST00000481799; ENST00000373793	GGTA1	protein_coding	protein_coding	glycoprotein alpha-galactosyltransferase 1 (inactive) [Source:HGNC Symbol;Acc:HGNC:4253]	0.4441	2176	GO:0005975; GO:0008150; GO:1901750	GO:0016758; GO:0003674	GO:0016020; GO:0016021; GO:0005794; GO:0032580; GO:0005575; GO:0031985	2681	TRUE	2.51164	1.20425e-21	1.53192e-19	chr9	121444991	121499844	54854	-	45.9919	105.781	8.42499	0.987952	5.3971	2.18099	12.4661	44.2405	20.8264	13.8427	66.1652	62.3463	4.78121	6.61367	5.24449	4.80395	12.5101	10.3453	245.201	296.573	280.532	45.5586	40.6801	53.1302	21.3422	34.459	50.8152	351.817	291.575
ENSG00000196497	ENST00000354464; ENST00000561090; ENST00000561462; ENST00000560798; ENST00000558780; ENST00000558046; ENST00000559588; ENST00000560155; ENST00000558233; ENST00000561199; ENST00000561379; ENST00000560935; ENST00000559253; ENST00000559635; ENST00000558718; ENST00000558193; ENST00000625289; ENST00000560315; ENST00000561034; ENST00000557996; ENST00000560222	IPO4	protein_coding	protein_coding	importin 4 [Source:HGNC Symbol;Acc:HGNC:19426]	0.608	1754	GO:0006886; GO:0015031; GO:0006606; GO:0034504	GO:0005515; GO:0031267; GO:0008139; GO:0061608	GO:0005634; GO:0005737; GO:0016020; GO:0032991; GO:0000785	79711	TRUE	-0.813442	1.26057e-21	1.58844e-19	chr14	24180219	24188869	8651	-	602.787	485.808	838.286	1042.29	1008.18	1102.49	1169.9	909.584	1124.62	561.161	508.737	529.944	1035.13	1026.06	980.717	1108.11	1024.26	1191.59	353.594	405.395	325.079	427.112	497.889	544.313	512.211	645.322	742.826	348.061	381.541
ENSG00000149418	ENST00000278742; ENST00000530532; ENST00000524718; ENST00000530376	ST14	protein_coding	protein_coding	ST14 transmembrane serine protease matriptase [Source:HGNC Symbol;Acc:HGNC:11344]	0.6098	1568	GO:0006508; GO:0030216; GO:0001843; GO:0030163; GO:0060672	GO:0005515; GO:0004252; GO:0008233; GO:0016787; GO:0008236	GO:0016020; GO:0016021; GO:0005886; GO:0005887; GO:0005576; GO:0005615; GO:0016323; GO:0019897	6768	TRUE	1.69013	1.42592e-21	1.78e-19	chr11	130159782	130210362	50581	+	181.032	285.999	101.1	54.3374	61.5269	79.6063	97.811	125.643	97.7935	106.482	222.021	376.789	36.656	60.4678	66.68	96.8797	103.208	81.822	680.879	798.832	923.465	237.284	177.754	175.655	207.601	332.059	231.902	985.338	1021.06
ENSG00000137841	ENST00000560009; ENST00000559671; ENST00000559381; ENST00000559618; ENST00000558588; ENST00000557821; ENST00000260402; ENST00000456256; ENST00000558505; ENST00000560701; ENST00000561378; ENST00000558409; ENST00000560093; ENST00000543785; ENST00000559634	PLCB2	protein_coding	protein_coding	phospholipase C beta 2 [Source:HGNC Symbol;Acc:HGNC:9055]	0.5688	1752	GO:0016042; GO:0007165; GO:0035556; GO:0006629; GO:0046488; GO:0048015; GO:0007186; GO:0007202; GO:0006644; GO:0001580; GO:0007200; GO:0050913	GO:0005509; GO:0004435; GO:0046872; GO:0016787; GO:0005515; GO:0008081; GO:0004629; GO:0005543; GO:0031683	GO:0005829; GO:0005737; GO:0005794; GO:0005886; GO:0031680	5330	TRUE	0.442091	1.52737e-21	1.88899e-19	chr15	40278176	40307935	29760	-	3004.15	3597.52	2320.03	2209.06	2375.8	2189.72	2026.22	2664.16	2483.77	3426.59	3574.39	4037.6	2721.3	2377.14	2441.69	2201.01	2195.52	2121.73	4488.34	5112.29	4954.44	3695.94	3645.29	3230.1	3011.18	3001.06	2828.1	5079.44	5297.13
ENSG00000115758	ENST00000446285; ENST00000234111; ENST00000699835; ENST00000699836; ENST00000405333; ENST00000443218	ODC1	protein_coding	protein_coding	ornithine decarboxylase 1 [Source:HGNC Symbol;Acc:HGNC:8109]	0.4896	2221	GO:1901564; GO:0009615; GO:0006596; GO:0042176; GO:0033387; GO:0001822; GO:0006595; GO:0008283; GO:0008284	GO:0003824; GO:0016829; GO:0042803; GO:0005515; GO:0016831; GO:0004586	GO:0005737; GO:0005829; GO:0005575	4953	TRUE	-0.56214	1.808e-21	2.21554e-19	chr2	10439968	10448327	8360	-	1860.23	1428.03	2290.54	2596.34	2440.57	2793.85	2981.32	2170.43	2549.88	2048.71	2042.31	1744.34	2455.15	2590.67	2545.08	2391.56	2708.44	2696.37	1103.93	1228.15	1140.19	1661.94	1677.61	1849.8	1863.56	1911.95	2140.7	1005.37	1085.01
ENSG00000213928	ENST00000561415; ENST00000324076; ENST00000561342; ENST00000560311; ENST00000699049; ENST00000699063; ENST00000698997; ENST00000698995; ENST00000698996; ENST00000396864; ENST00000699018; ENST00000699076; ENST00000699015; ENST00000557894; ENST00000699077; ENST00000699099; ENST00000699064; ENST00000699065; ENST00000699016; ENST00000560365; ENST00000699017; ENST00000561412; ENST00000560275; ENST0000…	IRF9	protein_coding	protein_coding	interferon regulatory factor 9 [Source:HGNC Symbol;Acc:HGNC:6131]	0.5448	2020	GO:0006355; GO:0045893; GO:0006357; GO:0051607; GO:0045944; GO:0007166; GO:0006366; GO:0002376	GO:0003700; GO:0000976; GO:0003677; GO:1990837; GO:0005515; GO:0000981; GO:0000978	GO:0005634; GO:0005737; GO:0005829; GO:0000785; GO:0005654; GO:0070721	10379	TRUE	-1.00911	1.99658e-21	2.42439e-19	chr14	24161234	24168043	6810	+	2693.55	2440.43	2353.4	2161.25	2195.4	2059.73	2143.28	2005.65	2316.88	1870.81	1943.77	2621.46	4019.01	3190.04	4076.46	4010.39	2836.89	4010.8	1440.34	1474.78	1449.4	1531.9	1463.67	1547.05	1591.11	1649.6	1660.15	1530.02	1645.68
ENSG00000117586	ENST00000281834; ENST00000367718; ENST00000488053	TNFSF4	protein_coding	protein_coding	TNF superfamily member 4 [Source:HGNC Symbol;Acc:HGNC:11934]	0.4081	2480	GO:0007165; GO:0006955; GO:0007154; GO:0023052; GO:0006954; GO:0032689; GO:0032700; GO:0032722; GO:0032729; GO:0032733; GO:0032735; GO:0032755; GO:0050729; GO:0071222; GO:0043433; GO:0045892; GO:0071380; GO:0008284; GO:0050727; GO:0002526; GO:0001819; GO:0009615; GO:0002639; GO:0042102; GO:0002726; GO:0050871; GO:0032736; GO:0032753; GO:0045630; GO:0045590; GO:0002215; GO:0002819; GO:0002830; GO:…	GO:0005515; GO:0005125; GO:0005164; GO:0005102; GO:0032813	GO:0005615; GO:0016020; GO:0016021; GO:0005886; GO:0009986; GO:0005887	7292	TRUE	-1.2073	2.01933e-21	2.42993e-19	chr1	173183731	173207331	23601	-	96.8765	62.6848	213.939	215.796	170.548	182.113	184.115	100.137	105.226	111.968	91.161	82.6767	152.999	157.784	127.367	104.886	122.755	141.072	47.5027	38.2958	45.7519	49.3552	52.1766	46.7171	64.1399	58.5647	70.4585	71.4772	33.6016
ENSG00000137200	ENST00000471097; ENST00000455891; ENST00000373451; ENST00000493656; ENST00000475364; ENST00000457419	CMTR1	protein_coding	protein_coding	cap methyltransferase 1 [Source:HGNC Symbol;Acc:HGNC:21077]	0.5283	1354	GO:0032259; GO:0006397; GO:0006370; GO:0080009; GO:0097309	GO:0003676; GO:0008168; GO:0016740; GO:0008171; GO:0004483; GO:0005515	GO:0005634; GO:0043231; GO:0005654; GO:0005737	23070	TRUE	-0.668914	2.63505e-21	3.14253e-19	chr6	37433219	37482827	49609	+	2214.46	1981.43	2251.58	2303.91	2135.1	2403.46	2145.13	2072.22	2416.77	2569.41	2398.12	2679.54	3448.85	2611.46	3377.45	3730.27	2782.72	3770.39	1711.14	1891.84	1574.82	1983.7	1955.3	2041.71	2011.01	2061.27	1901.42	1726.53	1896.87
ENSG00000006534	ENST00000614849; ENST00000342456; ENST00000615368; ENST00000619675; ENST00000617288; ENST00000617449; ENST00000612297; ENST00000616697; ENST00000527514	ALDH3B1	protein_coding	protein_coding	aldehyde dehydrogenase 3 family member B1 [Source:HGNC Symbol;Acc:HGNC:410]	0.6121	2001	GO:0006629; GO:0006081; GO:0030148; GO:0006979; GO:0006066; GO:0006068; GO:0034599; GO:0046185	GO:0016491; GO:0005515; GO:0016620; GO:0004029; GO:0018479; GO:0004030; GO:0004028; GO:0018477; GO:0033721	GO:0016020; GO:0005886; GO:0031982; GO:0005737; GO:0070062; GO:0035579; GO:0030667; GO:0005829	221	TRUE	1.62395	2.72043e-21	3.21564e-19	chr11	68008578	68029282	20705	+	245.863	563.197	90.2575	78.1922	87.4597	45.8008	127.538	280.892	190.169	118.282	315.196	463.532	75.7041	86.9225	86.9127	130.507	119.81	89.3535	897.667	1156.56	1112.38	298.222	302.447	246.136	233.793	288.458	301.196	1028.54	1186.4
ENSG00000106785	ENST00000375098; ENST00000478530; ENST00000341469; ENST00000342043; ENST00000475147; ENST00000478401	TRIM14	protein_coding	protein_coding	tripartite motif containing 14 [Source:HGNC Symbol;Acc:HGNC:16283]	0.6044	1698	GO:0045893; GO:0045087; GO:0002376; GO:0016567; GO:0000209; GO:0010468; GO:0010508; GO:0032880; GO:0043123; GO:0046596; GO:0051092; GO:0051091; GO:0032897	GO:0005515; GO:0008270; GO:0046872; GO:0019901; GO:0061630; GO:0042803; GO:0003713	GO:0016020; GO:0031410; GO:0005739; GO:0005741; GO:0045335; GO:0005737; GO:0005829; GO:0005654	9830	TRUE	-0.664098	2.86378e-21	3.35539e-19	chr9	98069275	98119222	49948	-	2784.95	1919.75	2986.72	3649.03	3407.73	3462.33	2694	2605.89	2752.18	3470.82	2774.68	2661.06	4679.89	3839.63	4527.52	3768.7	3147.97	3887.08	1696.22	2006.66	1548.67	2572.26	2781.55	2634.94	2565.91	2556.86	2392.65	1982.01	1765.71
ENSG00000167851	ENST00000648095; ENST00000360141; ENST00000392625; ENST00000310828; ENST00000361933; ENST00000582319; ENST00000577511	CD300A	protein_coding	protein_coding	CD300a molecule [Source:HGNC Symbol;Acc:HGNC:19319]	0.5547	1204	GO:0007155; GO:0002376; GO:0043305; GO:0033007; GO:0043407; GO:0030889; GO:0050859; GO:0048147; GO:0032516; GO:1902564; GO:0034125; GO:0050856; GO:0051134; GO:0060101; GO:1902567; GO:1902569; GO:2000417	GO:0005515; GO:0004888; GO:0008429; GO:0038023; GO:0001786	GO:0016020; GO:0016021; GO:0005886; GO:0070062; GO:0070821; GO:0101003	11314	TRUE	1.19757	2.91858e-21	3.38986e-19	chr17	74466399	74484794	18396	+	35.2278	96.9654	30.5405	24.6988	51.8121	43.6198	90.1397	176.962	141.871	51.1114	67.6355	82.6767	51.7965	64.247	59.937	140.115	115.718	142.013	198.896	252.326	211.097	118.642	134.421	118.187	228.943	242.256	251.304	313.005	230.876
ENSG00000110324	ENST00000530761; ENST00000533700; ENST00000526544; ENST00000534574; ENST00000696732; ENST00000227752; ENST00000525467; ENST00000531365; ENST00000529924; ENST00000534335; ENST00000530178; ENST00000532009	IL10RA	protein_coding	protein_coding	interleukin 10 receptor subunit alpha [Source:HGNC Symbol;Acc:HGNC:5964]	0.5579	2661	GO:0019221; GO:0070086; GO:0010507; GO:0046427; GO:0032496; GO:0050807	GO:0005515; GO:0004896; GO:0038023; GO:0004920; GO:0019969	GO:0005737; GO:0016020; GO:0016021; GO:0005829; GO:0005886; GO:0005887	3587	TRUE	0.354509	3.68341e-21	4.24132e-19	chr11	117986370	118003037	16668	+	5933.93	6093.16	5415.15	4772.8	4424.54	4363.08	5564.68	6150.31	6084.92	6676.43	7109.08	6776.78	5603.58	5135.04	5676.79	6135.45	5795.3	5888.36	7893.79	8778.78	8086.03	7509.58	7586.84	7284.26	7769.51	7621.69	7284.13	7554.68	7705.61
ENSG00000231925	ENST00000434618; ENST00000489157; ENST00000699647; ENST00000699648; ENST00000699649; ENST00000699650; ENST00000699651; ENST00000699652; ENST00000699653; ENST00000699654; ENST00000699655; ENST00000699656; ENST00000699657; ENST00000467025; ENST00000699658; ENST00000475304; ENST00000699659; ENST00000699660; ENST00000699661; ENST00000699662; ENST00000699663; ENST00000699664; ENST00000426633; ENST0000…	TAPBP	protein_coding	protein_coding	TAP binding protein [Source:HGNC Symbol;Acc:HGNC:11566]	0.5765	2701	GO:0006890; GO:0019885; GO:0015833; GO:0010468; GO:0006955; GO:0065003; GO:0050776; GO:0002397; GO:0002398; GO:0002502; GO:0050823; GO:0061635	GO:0005515; GO:0051082; GO:0003823; GO:0042605; GO:0015433; GO:0042288; GO:0046978; GO:0046979; GO:0062061	GO:0016020; GO:0016021; GO:0005783; GO:0005789; GO:0000139; GO:0042824; GO:0030670; GO:0033116; GO:0061779; GO:0071556	6892	TRUE	-0.43363	4.99612e-21	5.70369e-19	chr6	33299694	33314284	14591	-	8703.98	9716.15	8056.86	7976.8	8506.78	7968.26	7305.46	7459.02	7483.91	7732.9	9272.32	9086.48	9333.43	8392.2	8198.69	8204.08	7729.16	8654.04	6351.87	6343.91	6758	6567.79	6621.86	6184.37	6131.62	6273.85	5496.27	6633.6	7596.88
ENSG00000115355	ENST00000336838; ENST00000436346; ENST00000263630; ENST00000643413; ENST00000642200; ENST00000413716; ENST00000647547; ENST00000643375; ENST00000644512; ENST00000647401; ENST00000412148; ENST00000444458; ENST00000646285; ENST00000647396; ENST00000644809; ENST00000642563; ENST00000643265; ENST00000645969; ENST00000644415; ENST00000645311; ENST00000646796; ENST00000643873; ENST00000643103; ENST0000…	CCDC88A	protein_coding	protein_coding	coiled-coil domain containing 88A [Source:HGNC Symbol;Acc:HGNC:25523]	0.3825	3611	GO:0030705; GO:0006260; GO:0007399; GO:0030030; GO:0016477; GO:0042127; GO:0032956; GO:0061024; GO:0031122; GO:0030032; GO:0032148; GO:0001932; GO:0045724; GO:0006275; GO:0032147; GO:0045742; GO:1903566; GO:0007264; GO:0031929; GO:0010975; GO:0051496; GO:0072660; GO:0016055	GO:0005515; GO:0003779; GO:0042803; GO:0005085; GO:0008017; GO:0035091; GO:0042169; GO:0051959; GO:0005092; GO:0005154; GO:0005080; GO:0001965; GO:0005158; GO:0043422; GO:0043184	GO:0005737; GO:0016020; GO:0005794; GO:0031410; GO:0005783; GO:0005886; GO:0005814; GO:0042995; GO:0005856; GO:0005829; GO:0030027; GO:0036064; GO:0005813	55704	TRUE	0.945536	5.80828e-21	6.57468e-19	chr2	55287842	55419895	132054	-	514.493	675.1	431.893	409.878	543.1	400.213	409.469	633.071	400.32	526.11	764.312	626.295	326.157	419.694	329.683	424.497	539.702	335.551	1342.01	1504.73	1430.84	778.734	727.864	651.775	640.89	735.192	690.533	1587.79	1238.49
ENSG00000169919	ENST00000304895; ENST00000466883; ENST00000447929; ENST00000430730; ENST00000421103; ENST00000461622; ENST00000462371; ENST00000465785; ENST00000479038; ENST00000489482; ENST00000475316; ENST00000476486; ENST00000446111; ENST00000478118	GUSB	protein_coding	protein_coding	glucuronidase beta [Source:HGNC Symbol;Acc:HGNC:4696]	0.56	1145	GO:0005975; GO:0008152; GO:0019391; GO:0006027; GO:0030200; GO:0030207; GO:0030214	GO:0004553; GO:0016787; GO:0016798; GO:0019904; GO:0005102; GO:0004566; GO:0030246	GO:0016020; GO:0043231; GO:0005615; GO:0005764; GO:0005576; GO:0070062; GO:1904813; GO:0043202; GO:0035578	2990	TRUE	0.654	5.98506e-21	6.71786e-19	chr7	65960684	65982215	21532	-	1344.53	1628.79	1133.04	1040.21	1007.96	980.357	1141.05	1241.13	1168.67	984.658	1266.77	1402.79	945.474	873.412	912.984	996.732	928.648	1010.89	2179.92	2277.98	2302.3	1215.61	1329.89	1347.55	1423.3	1451.39	1458.78	2254.73	2436.61
ENSG00000120708	ENST00000504185; ENST00000442011; ENST00000506699; ENST00000507018; ENST00000515433; ENST00000508767; ENST00000509749; ENST00000604555; ENST00000514554; ENST00000509485; ENST00000514242; ENST00000513497; ENST00000508076; ENST00000503087; ENST00000504411	TGFBI	protein_coding	protein_coding	transforming growth factor beta induced [Source:HGNC Symbol;Acc:HGNC:11771]	0.5117	1454	GO:0007155; GO:0050896; GO:0007601; GO:0001525; GO:0002062; GO:0008283; GO:0030198; GO:0051179; GO:0007162	GO:0005515; GO:0005518; GO:0050840; GO:0042802; GO:0005178; GO:0005201; GO:0050839	GO:0005615; GO:0005576; GO:0005886; GO:0005604; GO:0031012; GO:0070062; GO:0062023; GO:0005802	7045	TRUE	2.44446	6.38184e-21	7.10352e-19	chr5	136028988	136063818	34831	+	1284.84	2528.94	372.806	404.073	690.83	348.959	1135.38	2731.41	1360.05	512.179	1371.82	2225.49	279.701	445.95	404.575	915.955	931.22	514.444	9802.78	10053.6	11232.1	2880.63	2541.62	2413.62	2339.88	2603.22	2235.87	11001.5	12769.7
ENSG00000076604	ENST00000262395; ENST00000478021; ENST00000461195; ENST00000498540; ENST00000422344; ENST00000586813; ENST00000444415; ENST00000394925; ENST00000262396; ENST00000475329; ENST00000584944; ENST00000473421; ENST00000454852; ENST00000578917; ENST00000469529; ENST00000580073	TRAF4	protein_coding	protein_coding	TNF receptor associated factor 4 [Source:HGNC Symbol;Acc:HGNC:12034]	0.6051	859	GO:0006915; GO:0007165; GO:0007250; GO:0007585; GO:0030323; GO:0042981; GO:0046330; GO:0002376; GO:0045087; GO:0043161; GO:0043122; GO:0045860	GO:0005515; GO:0008270; GO:0046872; GO:0016740; GO:0005164; GO:0019901; GO:0031625; GO:0031996; GO:0042802; GO:0050699	GO:0005634; GO:0005737; GO:0016020; GO:0005654; GO:0005829; GO:0005886; GO:0001650; GO:0005856; GO:0070161; GO:0048471; GO:0005923	9618	TRUE	-0.810091	6.85235e-21	7.5642e-19	chr17	28744011	28750956	6946	+	801.433	608.238	1018.37	1041.3	1031.93	1188.64	1005.92	622.022	776.009	550.512	529.322	412.028	785.713	790.805	639.079	629.318	699.001	779.66	255.725	221.233	268.492	406.231	421.835	474.919	367.667	435.436	509.076	140.226	165.84
ENSG00000054654	ENST00000674003; ENST00000358025; ENST00000344113; ENST00000341472; ENST00000555002; ENST00000556725; ENST00000674144; ENST00000554584; ENST00000557005; ENST00000557060; ENST00000394768; ENST00000555323; ENST00000553308; ENST00000673869; ENST00000673797; ENST00000553455; ENST00000555612; ENST00000557024; ENST00000553289; ENST00000556342; ENST00000555241; ENST00000553801; ENST00000555022; ENST0000…	SYNE2	protein_coding	protein_coding	spectrin repeat containing nuclear envelope protein 2 [Source:HGNC Symbol;Acc:HGNC:17084]	0.4754	5276	GO:0051641; GO:0030335; GO:0007097; GO:0051642; GO:0031022; GO:0021817; GO:1902017	GO:0005515; GO:0003779; GO:0051015; GO:0140444	GO:0034993; GO:0005635; GO:0016021; GO:0005634; GO:0005737; GO:0016020; GO:0005886; GO:0005739; GO:0005856; GO:0005925; GO:0031965; GO:0070161; GO:0045111; GO:0005654; GO:0031981; GO:0016529; GO:0033017; GO:0030018; GO:0031258; GO:0005640; GO:0070062; GO:0031527; GO:0030016; GO:0110165	23224	TRUE	-0.775299	8.43303e-21	9.23279e-19	chr14	63761899	64226433	464535	+	4463.66	3184.19	5979.91	6688.08	6674.45	6435.48	7779.08	8120.37	8468.85	6305.44	4150.63	4222.72	9938.04	7809.79	9335.76	12669.5	10146.4	12391.3	2739.93	2925.07	2617.49	4775.95	5042.25	5044.42	8545.86	7246.83	6875.9	2362.85	2292.95
ENSG00000175806	ENST00000317173; ENST00000441698; ENST00000518255; ENST00000521209; ENST00000522907; ENST00000528246; ENST00000523637; ENST00000382490; ENST00000521686; ENST00000517594	MSRA	protein_coding	protein_coding	methionine sulfoxide reductase A [Source:HGNC Symbol;Acc:HGNC:7377]	0.4746	1007	GO:0006979; GO:0036211; GO:0034599; GO:0030091; GO:0006555	GO:0008113; GO:0016491; GO:0005515; GO:0033744; GO:0036456	GO:0005634; GO:0005737; GO:0016020; GO:0005654; GO:0005829; GO:0005886; GO:0005739; GO:0015629; GO:0070062	4482	TRUE	0.815292	9.17417e-21	9.96255e-19	chr8	10054292	10428891	374600	+	237.788	240.944	166.393	181.783	170.548	171.208	174.525	171.653	148.501	173.566	201.437	248.03	119.53	140.776	154.338	117.697	132.138	116.62	399.899	380.283	422.603	242.979	252.924	216.858	221.183	173.339	199.565	433.198	436.821
ENSG00000188906	ENST00000416796; ENST00000680235; ENST00000679360; ENST00000298910; ENST00000343742; ENST00000680790; ENST00000644108; ENST00000474202; ENST00000430804; ENST00000479187; ENST00000681696; ENST00000679532; ENST00000680018; ENST00000680422; ENST00000680453; ENST00000680425; ENST00000681136; ENST00000481256; ENST00000679683; ENST00000636518; ENST00000681773	LRRK2	protein_coding	protein_coding	leucine rich repeat kinase 2 [Source:HGNC Symbol;Acc:HGNC:18618]	0.3737	4570	GO:0006468; GO:0006914; GO:0016310; GO:0030154; GO:0046777; GO:0048812; GO:0007165; GO:0042391; GO:0070973; GO:0010508; GO:0009966; GO:0031398; GO:0007030; GO:0000165; GO:0031647; GO:0019722; GO:0007005; GO:0045860; GO:0001934; GO:0007528; GO:0032436; GO:0060070; GO:0007029; GO:0007254; GO:1901214; GO:0018105; GO:1903206; GO:0018107; GO:0034599; GO:1901215; GO:1902236; GO:0032092; GO:0060828; GO:…	GO:0005515; GO:0005524; GO:0004672; GO:0000166; GO:0004674; GO:0016301; GO:0016740; GO:0005525; GO:0016787; GO:0005096; GO:0042803; GO:0106310; GO:0000287; GO:0042802; GO:0000149; GO:0004722; GO:0044325; GO:0003924; GO:0030276; GO:0031267; GO:0003779; GO:0051018; GO:0039706; GO:0015631; GO:0008017; GO:0017075; GO:1904713; GO:0004706; GO:0004709; GO:0030159; GO:0034211; GO:0036479	GO:0005737; GO:0016020; GO:0005794; GO:0031410; GO:0043231; GO:0005783; GO:0005789; GO:0042995; GO:0005768; GO:0005739; GO:0005743; GO:0005759; GO:0005741; GO:0005829; GO:0005615; GO:0000139; GO:0030425; GO:0005764; GO:0045202; GO:0043204; GO:0030424; GO:0098794; GO:0030672; GO:0005886; GO:0070971; GO:0070062; GO:0030426; GO:0043005; GO:0043195; GO:0043025; GO:1990909; GO:0032839; GO:0045121; GO:…	120892	TRUE	1.56938	1.01154e-20	1.08961e-18	chr12	40196744	40369285	172542	+	100.791	148.035	34.7531	47.4217	58.2887	43.6199	35.4869	109.716	72.4396	78.7968	122.25	127.403	38.2497	65.1919	41.9559	32.0263	35.9666	17.8691	178.902	320.49	387.687	132.879	145.997	171.318	90.2191	108.598	72.9891	281.704	186.54
ENSG00000160991	ENST00000482237; ENST00000356387; ENST00000488996; ENST00000478730; ENST00000495936; ENST00000611770; ENST00000403646; ENST00000498661; ENST00000473939	ORAI2	protein_coding	protein_coding	ORAI calcium release-activated calcium modulator 2 [Source:HGNC Symbol;Acc:HGNC:21667]	0.592	8457	GO:0070588; GO:0002115	GO:0005515; GO:0015279	GO:0016020; GO:0016021; GO:0030426	80228	TRUE	-0.474868	1.07668e-20	1.1505e-18	chr7	102433106	102456825	23720	+	1646.67	1696.51	2069.15	2217.04	2009.08	2262.87	2113.76	1887.48	1959.57	1776.73	1751.57	1619.05	1964.46	1822.14	1850.71	2030.27	1888.39	2060.79	1178.45	1392.9	1265.56	1139.58	1401.59	1329.27	1438.75	1554.47	1368.53	1120.71	1091.82
ENSG00000155363	ENST00000486416; ENST00000413052; ENST00000369645; ENST00000686097; ENST00000686428; ENST00000690243; ENST00000369644; ENST00000496577; ENST00000475429; ENST00000468624; ENST00000465579; ENST00000357443; ENST00000687509; ENST00000685268; ENST00000689955; ENST00000686923; ENST00000687333; ENST00000688698; ENST00000488160; ENST00000482545; ENST00000471160; ENST00000481711; ENST00000490413; ENST0000…	MOV10	protein_coding	protein_coding	Mov10 RISC complex RNA helicase [Source:HGNC Symbol;Acc:HGNC:7200]	0.5571	2493	GO:0051607; GO:0031047; GO:0061014; GO:0061158; GO:0150011; GO:0035194; GO:0035195; GO:0010526; GO:0035279	GO:0003723; GO:0000166; GO:0005524; GO:0016787; GO:0005515; GO:0003724; GO:0004386; GO:0016887; GO:0032574	GO:0005634; GO:0005737; GO:0005829; GO:0005615; GO:0036464; GO:0000932; GO:0010494; GO:0043186	4343	TRUE	-0.847298	1.18857e-20	1.25998e-18	chr1	112673141	112700756	27616	+	1873.92	1679.77	1786.1	1899.83	1918.13	1968	1600.68	1572.31	1778.39	2120.06	1845.27	1963.91	3322.94	2398.87	3215.65	3105.76	2083.71	2978.51	1258.63	1405.13	1354.5	1505.33	1633.39	1412.91	1389.18	1442.06	1247.28	1315.93	1397.18
ENSG00000260314	ENST00000569591	MRC1	protein_coding	protein_coding	mannose receptor C-type 1 [Source:HGNC Symbol;Acc:HGNC:7228]	0.426	5188	GO:0006897; GO:0046718; GO:0006898; GO:0071222; GO:0071346; GO:0071353	GO:0030246; GO:0038023; GO:0005515; GO:0001618; GO:0038024; GO:0004888; GO:0005537	GO:0016020; GO:0016021; GO:0005886; GO:0005768; GO:0010008; GO:0005887; GO:0009986	4360	TRUE	1.92975	1.2873e-20	1.35389e-18	chr10	17809348	17911164	101817	+	349.343	511.273	124.269	226.241	345.414	226.823	319.324	768.9	499.833	173.566	314.652	483.862	131.483	165.342	104.89	160.932	295.551	143.894	1213.38	1622.78	1932.41	486.908	501.426	567.083	629.593	655.764	458.261	1456.1	1656.24
ENSG00000089327	ENST00000392218; ENST00000543307; ENST00000392219; ENST00000592290; ENST00000541435; ENST00000590686; ENST00000496493; ENST00000342879; ENST00000588699; ENST00000423817; ENST00000591716; ENST00000586925; ENST00000392217	FXYD5	protein_coding	protein_coding	FXYD domain containing ion transport regulator 5 [Source:HGNC Symbol;Acc:HGNC:4029]	0.5751	858	GO:0043269; GO:0006811; GO:0030033; GO:0046588	GO:0099106; GO:0003779; GO:0005515; GO:0045296	GO:0016020; GO:0016021	53827	TRUE	0.413686	1.47521e-20	1.5394e-18	chr19	35154730	35169881	15152	+	9288.4	10949.3	7841.55	6145.06	5821.31	6143.86	6606.08	6233.49	6661.98	8810.33	8576.48	9862.92	6132.7	6769.56	7091.3	5715.91	5470.04	6017.21	12339	10796.2	11730.5	8947.52	8831.12	8641.79	7715.19	7824.27	8501.85	11562.4	13137.1
ENSG00000119535	ENST00000373106; ENST00000373103; ENST00000373104; ENST00000480825; ENST00000361632; ENST00000464465; ENST00000699089; ENST00000699090; ENST00000331941; ENST00000487540; ENST00000484762; ENST00000466138; ENST00000464365; ENST00000469380; ENST00000699160; ENST00000526980; ENST00000489551; ENST00000533491	CSF3R	protein_coding	protein_coding	colony stimulating factor 3 receptor [Source:HGNC Symbol;Acc:HGNC:2439]	0.5854	2207	GO:0007155; GO:0019221; GO:0007165; GO:0006952; GO:0030593; GO:0045637	GO:0005515; GO:0004896; GO:0038023; GO:0019955; GO:0051916	GO:0016020; GO:0016021; GO:0005886; GO:0005576; GO:0009897; GO:0005887; GO:0043235; GO:0030666; GO:0005765	1441	TRUE	2.32391	1.79564e-20	1.85925e-18	chr1	36466043	36483278	17236	-	261.526	634.693	68.4529	56.3133	50.7327	47.9818	79.5975	337.998	200.663	104.357	367.663	581.471	51.0011	65.6709	78.4727	108.891	100.864	53.6322	1451.2	1960.01	1815.63	454.165	412.379	403.369	310.431	377.002	342.771	1831.7	1872.46
ENSG00000157216	ENST00000528930; ENST00000326956; ENST00000533946; ENST00000417664; ENST00000371319; ENST00000357475; ENST00000610401; ENST00000371320; ENST00000426150; ENST00000444533; ENST00000420121; ENST00000530618; ENST00000533209; ENST00000525990; ENST00000528787; ENST00000448572	SSBP3	protein_coding	protein_coding	single stranded DNA binding protein 3 [Source:HGNC Symbol;Acc:HGNC:15674]	0.5411	1646	GO:0045944; GO:0002244; GO:0008284; GO:0021501; GO:0021547; GO:0045893; GO:0048382; GO:0060322; GO:0060323; GO:0065003; GO:2000744	GO:0005515; GO:0003677; GO:0003697; GO:0003713	GO:0005634; GO:0005667; GO:0032991	23648	TRUE	-0.455156	2.01181e-20	2.06705e-18	chr1	54225433	54413479	188047	-	1558.83	1564.19	1607.07	1853.32	1577.08	1977.04	1692.52	1406.85	1527.57	2010.38	1952.6	2088.6	2240.83	2168.13	2289.6	1881.55	1665.4	1883.21	1407.02	1418.34	1651.88	1455.97	1517.12	1474.72	1442.99	1386.71	1466.25	1491.16	1578.74
ENSG00000153815	ENST00000537098; ENST00000539778; ENST00000565029; ENST00000566513; ENST00000398040; ENST00000564666; ENST00000566462; ENST00000565680; ENST00000569146; ENST00000623842; ENST00000561605	CMIP	protein_coding	protein_coding	c-Maf inducing protein [Source:HGNC Symbol;Acc:HGNC:24319]	0.5668	2235	GO:0001701	GO:0005515	GO:0005634; GO:0005737; GO:0005654; GO:0005829	80790	TRUE	0.463233	2.255e-20	2.29924e-18	chr16	81444808	81711762	266955	+	1471.74	1623.93	1262.69	1179.62	1088.06	1199.55	1137.29	1374.99	1207.02	1480.1	1583.55	1520.71	1175.38	1159.28	1269.92	1144.14	954.676	931.079	1885.84	2135.8	2048	1662.89	1664.35	1561.38	1439.62	1401.33	1582.66	2027.02	2127.75
ENSG00000116329	ENST00000234961	OPRD1	protein_coding	protein_coding	opioid receptor delta 1 [Source:HGNC Symbol;Acc:HGNC:8153]	0.5464	9317	GO:0007186; GO:0007165; GO:0006955; GO:0007218; GO:0010629; GO:0097237; GO:0031333; GO:0007187; GO:0007200; GO:0033138; GO:0051881; GO:0038003; GO:0007193; GO:0008344; GO:0032793; GO:0042755; GO:0051924; GO:0051930; GO:0071363; GO:0071456; GO:0098926; GO:0098928	GO:0004930; GO:0005515; GO:0004985; GO:0042923; GO:0042277; GO:0033612; GO:0038046	GO:0016021; GO:0016020; GO:0005886; GO:0005887; GO:0043005; GO:0031226; GO:0005737; GO:0030285; GO:0031982; GO:0032590; GO:0043679; GO:0045121; GO:0045211; GO:0097444; GO:0098992; GO:0099056; GO:0099061	4985	TRUE	-2.93878	2.27594e-20	2.30301e-18	chr1	28812170	28871267	59098	+	10.7987	2.94415	1.98382	7.02119	4.70009	7.69094	13.6776	11.621	11.3503	12.6929	8.74226	14.0221	77.0435	35.416	49.6972	61.9657	59.0165	78.7473	6.60434	4.13472	1.7258	7.35308	6.58738	5.45915	6.70862	5.13557	5.88639	5.75232	1.28752
ENSG00000167702	ENST00000643461; ENST00000645548; ENST00000642354; ENST00000301332; ENST00000529644; ENST00000533114; ENST00000529864; ENST00000531425; ENST00000531423	KIFC2	protein_coding	protein_coding	kinesin family member C2 [Source:HGNC Symbol;Acc:HGNC:29530]	0.6751	1778	GO:0007018; GO:0090307	GO:0005524; GO:0003777; GO:0008017; GO:0000166; GO:0003774; GO:0016887	GO:0005737; GO:0005856; GO:0005874; GO:0005634; GO:0005815; GO:0072686; GO:0005871	90990	TRUE	0.553874	2.38192e-20	2.39212e-18	chr8	144466043	144474202	8160	+	634.101	820.778	549.73	411.976	363.765	446.014	490.015	589.283	579.517	617.596	779.28	819.99	557.809	510.197	550.672	437.159	473.038	507.86	1170.23	1102.58	1030.62	830.496	785.302	713.462	713.022	717.372	653.206	1079.24	1322.39
ENSG00000123933	ENST00000337190; ENST00000513372; ENST00000513380; ENST00000515378; ENST00000510822	MXD4	protein_coding	protein_coding	MAX dimerization protein 4 [Source:HGNC Symbol;Acc:HGNC:13906]	0.6176	1961	GO:0006357; GO:0000122	GO:0046983; GO:0003677; GO:0005515; GO:0000981; GO:0000978	GO:0005634; GO:0000785; GO:0005654	10608	TRUE	0.429389	2.66089e-20	2.65235e-18	chr4	2247432	2262109	14678	-	1529.47	1795.33	1395.39	1541.2	1348.19	1538.69	1457.58	1648.4	1584.62	1625.98	1482.1	1827.01	1395.32	1472.96	1502.17	1512.44	1476.19	1633.61	2081.58	2242.23	2114.22	1873.6	1979.18	1790.16	2206.01	2273.25	2210	2057.07	2191.69
ENSG00000151150	ENST00000280772; ENST00000503366; ENST00000373827; ENST00000373820; ENST00000467420; ENST00000502769; ENST00000355288; ENST00000489505; ENST00000480699; ENST00000612776; ENST00000617800; ENST00000616444; ENST00000610321; ENST00000469721; ENST00000610901; ENST00000514197; ENST00000511043; ENST00000613207; ENST00000459732; ENST00000621739; ENST00000508449; ENST00000622427; ENST00000465749; ENST0000…	ANK3	protein_coding	protein_coding	ankyrin 3 [Source:HGNC Symbol;Acc:HGNC:494]	0.4263	2491	GO:0007165; GO:0010628; GO:0007010; GO:0051179; GO:0007528; GO:0034112; GO:0045184; GO:0019228; GO:0072659; GO:0071286; GO:2000651; GO:0007409; GO:0043266; GO:1902260; GO:0045838; GO:0010765; GO:0007009; GO:0000281; GO:0043001; GO:0071709; GO:2001259; GO:0010960; GO:0010650; GO:0072660; GO:0090314; GO:0099612; GO:1900827	GO:0005515; GO:0044325; GO:0045296; GO:0030674; GO:0008093; GO:0008092; GO:0005200; GO:0030507	GO:0005737; GO:0016020; GO:0005794; GO:0005886; GO:0042995; GO:0005856; GO:0005764; GO:0045202; GO:0016323; GO:0045211; GO:0030424; GO:0042383; GO:0030315; GO:0043005; GO:0005829; GO:0009986; GO:0005783; GO:0016328; GO:0016529; GO:0030018; GO:0033268; GO:0043194; GO:0030425; GO:0014704; GO:0014731; GO:0031594; GO:0005923; GO:0043034; GO:0009925	288	TRUE	-0.823536	2.77318e-20	2.7438e-18	chr10	60026298	60733490	707193	-	877.765	608.238	1136.32	1329.85	1191.74	1100.37	911.026	735.777	928.139	1895.49	1186.74	1150.88	2032.92	1713.88	2028.14	1251.44	1134.51	1453.05	736.655	709.142	757.347	1121.34	1055.97	1043.71	882.824	777.937	725.272	742.446	644.935
ENSG00000241399	ENST00000259053; ENST00000429078; ENST00000553424; ENST00000480212	CD302	protein_coding	protein_coding	CD302 molecule [Source:HGNC Symbol;Acc:HGNC:30843]	0.3646	3860	GO:0006909	GO:0030246; GO:0005515; GO:0038023	GO:0005737; GO:0016020; GO:0016021; GO:0042995; GO:0030175; GO:0005938; GO:0009897; GO:0005902	9936	TRUE	1.72429	3.15413e-20	3.09777e-18	chr2	159768628	159798255	29628	-	76.7412	95.0066	14.359	43.2134	51.664	44.6234	46.644	115.866	58.1204	43.1684	91.6588	101.652	45.4821	59.6336	33.1956	27.7831	45.6527	17.3254	290.452	355.551	438.385	134.552	115.236	110.728	81.643	87.0989	95.8061	448.222	365.027
ENSG00000138964	ENST00000422871; ENST00000453888; ENST00000444313; ENST00000416291; ENST00000475485; ENST00000417767; ENST00000356909; ENST00000415224; ENST00000471836; ENST00000466375; ENST00000468564; ENST00000472551	PARVG	protein_coding	protein_coding	parvin gamma [Source:HGNC Symbol;Acc:HGNC:14654]	0.5776	1740	GO:0007155; GO:0031532; GO:0034446; GO:0007163; GO:0007160; GO:0030031	GO:0005515; GO:0003779	GO:0005737; GO:0016020; GO:0005886; GO:0005856; GO:0005925; GO:0070161; GO:0015629	64098	TRUE	0.447982	3.22653e-20	3.14574e-18	chr22	44172956	44219533	46578	+	2592.18	3185.17	1989.35	1850.44	1904.1	1802.59	1623.47	2131.51	1955.87	2729.13	2993.61	3465.64	2264.7	2028.51	2141.25	1929.59	1852.28	1922.35	4226.3	4505.99	4224.83	3033.44	3153.59	2742.17	2515.47	2475.82	2396.63	4462.19	4767.1
ENSG00000064201	ENST00000437313; ENST00000461200; ENST00000446063; ENST00000612299; ENST00000182290; ENST00000493924; ENST00000484104; ENST00000479508; ENST00000498313; ENST00000483227; ENST00000381121; ENST00000493948; ENST00000339046; ENST00000451520; ENST00000381117; ENST00000484523; ENST00000486011	TSPAN32	protein_coding	protein_coding	tetraspanin 32 [Source:HGNC Symbol;Acc:HGNC:13410]	0.6257	1105	GO:0007267; GO:0051604; GO:0072659; GO:0007010; GO:0007229; GO:0007596; GO:0007599; GO:0030886; GO:0042098; GO:0042130; GO:0042832; GO:0050688; GO:0070527	GO:0003674	GO:0016020; GO:0016021; GO:0005887; GO:0009986; GO:0070442	10077	TRUE	0.969956	3.80502e-20	3.66612e-18	chr11	2301997	2318204	16208	+	287.694	344.766	157.968	172.892	186.74	172.299	227.267	293.757	269.837	333.288	382.288	471.664	275.717	239.981	169.322	248.204	236.909	222.895	519.868	638.587	640.526	535.314	520.882	457.57	528.704	538.813	519.24	588.449	685.04
ENSG00000196549	ENST00000492661; ENST00000491597; ENST00000460393; ENST00000615825; ENST00000675418; ENST00000382989; ENST00000462745; ENST00000493237; ENST00000360490; ENST00000491026; ENST00000473730; ENST00000680057; ENST00000680282; ENST00000679362; ENST00000477669; ENST00000495577; ENST00000493888	MME	protein_coding	protein_coding	membrane metalloendopeptidase [Source:HGNC Symbol;Acc:HGNC:7154]	0.4067	3173	GO:0006508; GO:0071345; GO:0001822; GO:0019233; GO:0071493; GO:0016485; GO:0150094; GO:0007611; GO:0097242; GO:0071492; GO:0050769; GO:0007568; GO:0090399; GO:0006518; GO:0010814; GO:0010815; GO:0042447; GO:0046449; GO:0050435; GO:0061837; GO:0001890; GO:0030163; GO:0030324; GO:0043627; GO:1900273	GO:0004222; GO:0046872; GO:0008233; GO:0008270; GO:0016787; GO:0005515; GO:0008237; GO:0004175; GO:0042803; GO:0042277; GO:0001786; GO:0008238; GO:1901612; GO:0070012	GO:0005737; GO:0016020; GO:0016021; GO:0005886; GO:0005925; GO:0030425; GO:0045202; GO:0030424; GO:0008021; GO:0005887; GO:0070062; GO:0005903; GO:0030667; GO:0009986; GO:0043025; GO:0045121; GO:0031410; GO:0005769; GO:0005802; GO:0044306; GO:0098793	4311	TRUE	3.14831	3.81516e-20	3.66612e-18	chr3	155024124	155183704	159581	+	5.87131	4.89725	5.26562	8.40696	6.47652	11.9955	0.958932	13.2721	2.71649	21.3867	10.2924	6.77677	0.796869	1.88962	0	5.60461	5.47317	3.76193	38.9375	53.8136	66.2198	39.3931	23.8774	39.0343	41.7143	60.7418	41.5761	56.3409	34.6856
ENSG00000059378	ENST00000473341; ENST00000263549; ENST00000488726; ENST00000489809; ENST00000491598; ENST00000484111; ENST00000496624; ENST00000489383; ENST00000466597; ENST00000470515; ENST00000493262; ENST00000467638	PARP12	protein_coding	protein_coding	poly(ADP-ribose) polymerase family member 12 [Source:HGNC Symbol;Acc:HGNC:21919]	0.4902	1215	GO:0070213; GO:0140289	GO:0046872; GO:0003950; GO:0003723; GO:0016740; GO:0016757; GO:0016779; GO:1990404	GO:0005634	64761	TRUE	-0.941028	4.0959e-20	3.88087e-18	chr7	140023749	140062951	39203	-	3145.07	2979.48	2774.98	2614.12	2863.71	2883.28	2338.83	2405.8	2521.8	3121	3027.43	3462.94	5672.91	4147.71	6178.76	5578.2	3277.65	5360.75	2031.07	2096.34	2157.56	2480.1	2443.46	2367.01	2239.96	2280.56	2236.79	1869.26	2154.84
ENSG00000130653	ENST00000406427; ENST00000492278; ENST00000469998; ENST00000277531; ENST00000487228; ENST00000434090; ENST00000491019	PNPLA7	protein_coding	protein_coding	patatin like phospholipase domain containing 7 [Source:HGNC Symbol;Acc:HGNC:24768]	0.6191	3257	GO:0006629; GO:0016042; GO:0034638	GO:0016787; GO:0003824; GO:0004622; GO:0102545	GO:0016020; GO:0016021; GO:0005783; GO:0005789; GO:0005811	375775	TRUE	0.916336	4.09675e-20	3.88087e-18	chr9	137459952	137550402	90451	-	218.217	256.616	151.65	157.084	172.707	148.308	123.702	150.417	181.099	356.715	327.885	379.5	284.482	285.333	259.977	194.56	167.323	171.168	557.754	626.628	421.399	703.312	645.576	491.183	333.713	365.474	367.717	505.815	515.948
ENSG00000108846	ENST00000515707; ENST00000513511; ENST00000427699; ENST00000285238; ENST00000502426; ENST00000505699; ENST00000515585; ENST00000513589; ENST00000571855; ENST00000515070; ENST00000503304; ENST00000510633; ENST00000506464; ENST00000513745; ENST00000510891; ENST00000503337; ENST00000508929; ENST00000504586	ABCC3	protein_coding	protein_coding	ATP binding cassette subfamily C member 3 [Source:HGNC Symbol;Acc:HGNC:54]	0.5657	1656	GO:0055085; GO:0015698; GO:0006869; GO:0006805; GO:0150104; GO:0042908; GO:0006855; GO:0015721; GO:0015779; GO:0071716	GO:0005524; GO:0140359; GO:0022857; GO:0000166; GO:0015431; GO:0008559; GO:0042626; GO:0042910; GO:0015164; GO:0015432; GO:0043225; GO:0071714	GO:0016021; GO:0016020; GO:0005886; GO:0016323; GO:0005887	8714	TRUE	1.5313	5.03318e-20	4.73438e-18	chr17	50634777	50692253	57477	+	249.53	567.947	86.4018	93.0694	162.036	69.7918	220.554	414.551	235.842	149.075	339.648	524.006	76.641	100.559	70.4462	155.641	160.286	139.857	856.112	1112.27	1093.23	325.659	277.39	293.191	317.222	402.021	288.261	948.398	824.865
ENSG00000171298	ENST00000570803; ENST00000302262; ENST00000577106; ENST00000390015; ENST00000574376; ENST00000572080; ENST00000572803; ENST00000570716; ENST00000573556	GAA	protein_coding	protein_coding	alpha glucosidase [Source:HGNC Symbol;Acc:HGNC:4065]	0.6512	1401	GO:0005975; GO:0008152; GO:0007040; GO:0060048; GO:0005980; GO:0000023; GO:0002026; GO:0002086; GO:0003007; GO:0005977; GO:0005985; GO:0006006; GO:0006941; GO:0007626; GO:0009888; GO:0043181; GO:0046716; GO:0050884; GO:0050885; GO:0061723	GO:0030246; GO:0016787; GO:0003824; GO:0004553; GO:0016798; GO:0004558; GO:0090599; GO:0032450	GO:0016020; GO:0016021; GO:0110165; GO:0005765; GO:0043231; GO:0005764; GO:0005886; GO:0070062; GO:0070821; GO:0035577; GO:0043202; GO:0101003; GO:0120282	2548	TRUE	1.03811	5.63334e-20	5.26186e-18	chr17	80101556	80119881	18326	+	1304.41	2015.71	685.583	719.229	793.374	672.836	768.105	1266.16	935.377	996.673	1511.51	2140.11	809.619	744.51	817.392	738.208	667.726	552.063	3294.95	3853.05	3987.63	1733.13	1735.98	1454.03	1144.72	1257.23	996.902	3559.48	4474.44
ENSG00000185187	ENST00000528845; ENST00000526395; ENST00000431843; ENST00000397632; ENST00000332725; ENST00000527295; ENST00000527987; ENST00000531205; ENST00000534145; ENST00000528209; ENST00000525299; ENST00000528698; ENST00000534217; ENST00000528536; ENST00000526788; ENST00000530494; ENST00000529486; ENST00000530683; ENST00000528116; ENST00000527136; ENST00000528058; ENST00000525070	SIGIRR	protein_coding	protein_coding	single Ig and TIR domain containing [Source:HGNC Symbol;Acc:HGNC:30575]	0.6465	918	GO:0007165; GO:0001960; GO:0006953; GO:0031665; GO:0032682; GO:0043433	GO:0005515	GO:0016020; GO:0016021; GO:0005886	59307	TRUE	0.590682	6.04894e-20	5.61081e-18	chr11	405716	417455	11740	-	1589.17	2009.83	1148.96	1069.95	1048.12	901.842	1142.09	1501.52	1354.62	1780.38	1770.29	2214.65	1468.63	1406.82	1389.79	1159.35	1094.63	1026.07	2531.99	2463.46	2400.77	2284.57	2340.88	2001.6	1874.23	1877.49	1870	2673.06	2924.42
ENSG00000133318	ENST00000341307; ENST00000356000; ENST00000542238; ENST00000538995; ENST00000339997; ENST00000540798; ENST00000545432; ENST00000543552; ENST00000543123; ENST00000536011; ENST00000377819; ENST00000537981; ENST00000338850; ENST00000354497	RTN3	protein_coding	protein_coding	reticulon 3 [Source:HGNC Symbol;Acc:HGNC:10469]	0.4812	1918	GO:0006915; GO:0016192; GO:0030182; GO:0007420; GO:1902430; GO:0071786; GO:0071787	GO:0005515	GO:0016020; GO:0016021; GO:0005794; GO:0005783; GO:0005789; GO:0000139; GO:0005886; GO:0043005; GO:0014069; GO:0005615; GO:0045202	10313	TRUE	0.691511	6.30099e-20	5.8043e-18	chr11	63681446	63759891	78446	+	1432.6	1728.73	1282.71	1247.79	1296.38	1290.06	1351.13	1349.34	1195.25	1029.68	1402.7	1295.72	905.241	1017.56	929.772	951.98	1077.43	851.137	2219.43	2274.52	2389.94	1634.41	1527.27	1519.08	1334.86	1466.07	1198.3	2302.46	2437.6
ENSG00000132359	ENST00000637138; ENST00000540393; ENST00000366401; ENST00000254695; ENST00000542807; ENST00000697391; ENST00000697392; ENST00000574515; ENST00000575979; ENST00000571555; ENST00000574709	RAP1GAP2	protein_coding	protein_coding	RAP1 GTPase activating protein 2 [Source:HGNC Symbol;Acc:HGNC:29176]	0.5764	3240	GO:0051056; GO:0050790; GO:0090630; GO:0002250; GO:0008361	GO:0005096; GO:0005515	GO:0005829; GO:0031965; GO:0005737; GO:0048471; GO:0005813; GO:0005886	23108	TRUE	0.993459	6.50888e-20	5.95473e-18	chr17	2755705	3037741	282037	+	168.31	207.643	117.95	70.1446	86.3537	75.2443	248.363	258.364	238.145	110.741	164.678	174.84	106.78	96.3706	122.871	245.802	213.453	191.858	235.73	306.139	208.291	283.792	259.114	272.157	407.442	439.613	381.577	280.452	240.631
ENSG00000113269	ENST00000522208; ENST00000521389; ENST00000261947; ENST00000520564; ENST00000521901; ENST00000520911; ENST00000519708; ENST00000523487	RNF130	protein_coding	protein_coding	ring finger protein 130 [Source:HGNC Symbol;Acc:HGNC:18280]	0.4722	2253	GO:0016567; GO:0006915; GO:0012501; GO:0006511	GO:0046872; GO:0016740; GO:0004842; GO:0061630	GO:0016020; GO:0016021; GO:0005737	55819	TRUE	1.25829	6.76147e-20	6.14373e-18	chr5	179911651	180072113	160463	-	1274.12	2247.83	557.102	447.543	525.684	443.852	757.555	1595.42	888.291	776.474	1857.17	1919.18	460.678	572.714	509.466	736.652	735.75	521.028	3645.75	4346.42	4377.74	1557.53	1301.77	1362.62	1158.34	1270.8	1229.73	4803.08	4853.06
ENSG00000128335	ENST00000358502; ENST00000249066; ENST00000451256; ENST00000529194; ENST00000454728; ENST00000476579; ENST00000489186; ENST00000473549; ENST00000484830	APOL2	protein_coding	protein_coding	apolipoprotein L2 [Source:HGNC Symbol;Acc:HGNC:619]	0.5502	1110	GO:0006869; GO:0042157; GO:0006629; GO:0008203; GO:0006953; GO:0060135	GO:0008289; GO:0005515; GO:0005102; GO:0008035	GO:0005576; GO:0005737; GO:0016020; GO:0016021; GO:0005789	23780	TRUE	-0.548917	9.19088e-20	8.29477e-18	chr22	36226209	36239954	13746	-	2369.07	2295.83	2207.8	1974.92	2091.92	2134.1	2029.1	2087.45	2177.43	1546.12	1571.31	1760.28	2349.66	2045.51	2178.07	2293.54	2021.67	2225.85	1307.71	1285.84	1125.74	1248.37	1281.35	1358.61	1524.59	1543.93	1578.68	1208.2	1373.33
ENSG00000109743	ENST00000265016; ENST00000382346; ENST00000505785; ENST00000514445; ENST00000514989	BST1	protein_coding	protein_coding	bone marrow stromal cell antigen 1 [Source:HGNC Symbol;Acc:HGNC:1118]	0.465	1309	GO:0032956; GO:0030890; GO:0007165; GO:0001952; GO:0002691; GO:0006959; GO:0008284; GO:0050727; GO:0050730; GO:0050848; GO:0090022; GO:0090322; GO:2001044	GO:0003953; GO:0016740; GO:0016787; GO:0050135; GO:0061809; GO:0016849; GO:0061811; GO:0061812	GO:0016020; GO:0005886; GO:0031225; GO:0005576; GO:0070062; GO:0035579; GO:0001931; GO:0019898	683	TRUE	1.70492	1.01242e-19	9.07578e-18	chr4	15703065	15738313	35249	+	117.426	151.815	60.1412	29.4123	55.1268	21.8099	39.3162	95.5595	71.6389	47.917	110.395	157.221	24.7192	34.9579	39.3825	49.6409	47.6947	42.0623	400.893	457.958	477.986	121.724	134.482	122.525	83.5303	119.967	88.2269	444.033	436.555
ENSG00000204482	ENST00000418507; ENST00000464526; ENST00000376096; ENST00000376099; ENST00000376110; ENST00000438075; ENST00000339530; ENST00000211921; ENST00000433492; ENST00000376090; ENST00000376089; ENST00000419073; ENST00000396112; ENST00000376092; ENST00000376086; ENST00000303757; ENST00000376093; ENST00000460834; ENST00000396101; ENST00000490742; ENST00000464044	LST1	protein_coding	protein_coding	leukocyte specific transcript 1 [Source:HGNC Symbol;Acc:HGNC:14189]	0.5502	561	GO:0006955; GO:0000902; GO:0002376; GO:0009653; GO:0008360; GO:0016358; GO:0050672		GO:0016020; GO:0005737; GO:0016021; GO:0005794; GO:0005829; GO:0005886; GO:0012505; GO:0000139	7940	TRUE	1.3086	1.21364e-19	1.08071e-17	chr6	31586124	31588909	2786	+	604.745	1277.2	271.706	268.723	303.317	354.411	288.638	514.074	408.378	277.918	589.605	744.09	219.936	289.112	293.692	278.629	286.168	284.966	1754.29	1920.54	1889.07	647.312	611.97	561.662	517.062	595.2	525.706	2069.59	2510.37
ENSG00000059377	ENST00000493340; ENST00000462053; ENST00000473948; ENST00000425687; ENST00000650822; ENST00000416849; ENST00000474763; ENST00000481440; ENST00000438104; ENST00000336425; ENST00000652056; ENST00000422328; ENST00000492560; ENST00000455353; ENST00000458722; ENST00000448866; ENST00000411653; ENST00000476637; ENST00000462275; ENST00000414041; ENST00000469630; ENST00000494876	TBXAS1	protein_coding	protein_coding	thromboxane A synthase 1 [Source:HGNC Symbol;Acc:HGNC:11609]	0.5181	1328	GO:0006629; GO:0006631; GO:0006633; GO:0001516; GO:0006693; GO:0006690; GO:0019371; GO:0030644; GO:0045471; GO:0045907; GO:0070542	GO:0004497; GO:0020037; GO:0005506; GO:0016705; GO:0046872; GO:0016853; GO:0016491; GO:0016829; GO:0106256; GO:0004796; GO:0036134	GO:0016020; GO:0016021; GO:0005783; GO:0005789; GO:0005829	6916	TRUE	1.41796	1.34683e-19	1.19137e-17	chr7	139777051	140020325	243275	+	441.326	707.162	187.456	197.59	183.501	157.032	258.912	456.677	305.152	204.446	486.682	670.902	113.155	148.335	151.341	149.723	211.89	159.882	1221.79	1383.61	1624.2	369.214	380.271	391.429	368.637	451.099	331.685	1476.13	1573.85
ENSG00000105287	ENST00000601806; ENST00000597390; ENST00000291281; ENST00000433867; ENST00000602155; ENST00000600194; ENST00000599019; ENST00000597589; ENST00000595515; ENST00000593492; ENST00000599464; ENST00000601605; ENST00000597641; ENST00000595132; ENST00000598633; ENST00000597088; ENST00000593363	PRKD2	protein_coding	protein_coding	protein kinase D2 [Source:HGNC Symbol;Acc:HGNC:17293]	0.6099	1569	GO:0006468; GO:0016310; GO:0007155; GO:0002376; GO:0018105; GO:0002250; GO:0001525; GO:0050862; GO:0070374; GO:0033138; GO:0045944; GO:0001938; GO:0032757; GO:0051092; GO:0045785; GO:0045766; GO:0051091; GO:0030148; GO:0010595; GO:0018107; GO:0035924; GO:0048010; GO:1902533; GO:0043536; GO:0032743; GO:0035556; GO:0089700; GO:2000573; GO:0046777; GO:0038033; GO:2001028; GO:0030949; GO:0032793; GO:…	GO:0005524; GO:0004672; GO:0046872; GO:0000166; GO:0004674; GO:0016301; GO:0016740; GO:0106310; GO:0005515; GO:0004697; GO:0004698; GO:0005080	GO:0005737; GO:0005634; GO:0016020; GO:0005794; GO:0005654; GO:0005829; GO:0005886	25865	TRUE	-0.606819	1.36343e-19	1.19812e-17	chr19	46674275	46717127	42853	-	2299.6	2175.36	2037.79	1810.92	1840.41	1962.9	1696.35	1751.04	1889.91	2469.63	2377.62	2392.2	2952.4	2369.58	2939.91	2706.22	1810.36	2285.37	1448.05	1591.68	1615.76	1694.23	1828.84	1737.03	1552.16	1611.22	1541.09	1550	1589.03
ENSG00000131323	ENST00000392745; ENST00000560371; ENST00000539721; ENST00000351691; ENST00000560463; ENST00000699893; ENST00000699894; ENST00000699895; ENST00000699896; ENST00000558700; ENST00000558880; ENST00000559734; ENST00000699897	TRAF3	protein_coding	protein_coding	TNF receptor associated factor 3 [Source:HGNC Symbol;Acc:HGNC:12033]	0.5279	4741	GO:0006915; GO:0007165; GO:0042981; GO:0045087; GO:0002376; GO:0033209; GO:0001817; GO:0043122; GO:0030162; GO:0008063; GO:0032088; GO:0050688; GO:0051607; GO:0060337; GO:0070534; GO:0046330; GO:0002224; GO:0032648; GO:0035666	GO:0005515; GO:0008270; GO:0046872; GO:0016740; GO:0005164; GO:0031625; GO:0031996; GO:0042802; GO:0019903; GO:0004842; GO:0019901	GO:0005737; GO:0005768; GO:0005739; GO:0005829; GO:1902554; GO:0009898; GO:0035631; GO:0000151	7187	TRUE	-0.331447	1.43413e-19	1.25201e-17	chr14	102777449	102911500	134052	+	2018.75	1780.64	2204.19	2492.6	2465.39	2549.58	2512.4	2173.09	2337.99	2372.42	2204.04	2118.42	2356.21	2267.9	2234.9	2414.79	2561.44	2542.13	1698.52	1606.03	1787.93	1772.99	1816.45	1854.13	2117.72	2092.6	2027.99	1412.28	1546.76
ENSG00000185989	ENST00000334062; ENST00000542651	RASA3	protein_coding	protein_coding	RAS p21 protein activator 3 [Source:HGNC Symbol;Acc:HGNC:20331]	0.5624	2589	GO:0035556; GO:0043087; GO:0007165; GO:0051209; GO:0046580	GO:0046872; GO:0005096; GO:0015278	GO:0016020; GO:0005886; GO:0005829; GO:0031235	22821	TRUE	0.610397	1.60203e-19	1.3895e-17	chr13	113977783	114132623	154841	-	3466.03	3384	2805.52	2960.9	2758.99	2493.97	3301.6	3730.36	3615.65	4595.77	4634.5	4609.56	3948.48	3624.29	4119.18	3558.13	3249.49	3248.42	5569.11	5764.03	5409.56	6495.9	6509.7	6466.7	6131.02	5678.41	5917.66	5724.23	6032.04
ENSG00000132530	ENST00000573760; ENST00000575369; ENST00000576341; ENST00000574394; ENST00000346752; ENST00000576459; ENST00000572546; ENST00000361842; ENST00000575267; ENST00000572107; ENST00000576724; ENST00000571217; ENST00000575147; ENST00000574907; ENST00000571135; ENST00000574962; ENST00000571673; ENST00000572495; ENST00000573518	XAF1	protein_coding	protein_coding	XIAP associated factor 1 [Source:HGNC Symbol;Acc:HGNC:30932]	0.5174	987	GO:0006915; GO:0035456	GO:0008270; GO:0046872; GO:0005515	GO:0005634; GO:0005737; GO:0005654; GO:0005739; GO:0005829	54739	TRUE	-2.72003	3.19588e-19	2.75402e-17	chr17	6755447	6775647	20201	+	1674.46	1286.53	1659.15	1244.82	1616.54	1588.86	1001.12	1108.66	1206.33	1703.16	1448.28	2176.1	11284.6	6171.02	11517.4	10165.2	4559.69	8739.84	689.45	674.006	876.509	798.531	901.153	939.92	820.375	740	719.728	787.395	712.138
ENSG00000203485	ENST00000540171; ENST00000675743; ENST00000674723; ENST00000674869; ENST00000675248; ENST00000676427; ENST00000330634; ENST00000392634; ENST00000675482; ENST00000398337; ENST00000674966; ENST00000675207; ENST00000675616; ENST00000675313; ENST00000676100; ENST00000674994; ENST00000675797; ENST00000675771; ENST00000674991; ENST00000675809; ENST00000674520; ENST00000674846; ENST00000675583; ENST0000…	INF2	protein_coding	protein_coding	inverted formin 2 [Source:HGNC Symbol;Acc:HGNC:23791]	0.6486	2612	GO:0030036; GO:0016043; GO:0051056; GO:0090140	GO:0031267; GO:0003779; GO:0005515	GO:0005737; GO:0048471	64423	TRUE	0.603456	3.50628e-19	3.00214e-17	chr14	104681146	104722535	41390	+	1924.81	2317.38	1527.03	1353.49	1252.05	1333.54	1445.06	1686.4	1580.99	1687.74	2009.95	2463.93	1516.44	1338.79	1463.69	1437.12	1237.7	1240.35	3303.25	3343.48	3426.57	2294.88	2348.3	2217.37	1752.97	1833.6	1691.64	3082.25	3247.43
ENSG00000160883	ENST00000506834; ENST00000292432; ENST00000514666; ENST00000514058; ENST00000509717; ENST00000504910	HK3	protein_coding	protein_coding	hexokinase 3 [Source:HGNC Symbol;Acc:HGNC:4925]	0.6033	1146	GO:0006096; GO:0005975; GO:0001678; GO:0016310; GO:0019318; GO:0019637; GO:0046835; GO:0008152; GO:0006006; GO:0051156; GO:0006002; GO:0061621	GO:0005524; GO:0004396; GO:0005536; GO:0016773; GO:0000166; GO:0016301; GO:0016740; GO:0003824; GO:0005515; GO:0004340; GO:0008865	GO:0005576; GO:0005829; GO:0005739; GO:0034774; GO:1904813	3101	TRUE	1.8932	4.79538e-19	4.07973e-17	chr5	176880869	176899346	18478	-	526.46	1076.42	238.006	288.482	389.67	299.887	294.392	544.158	306.057	232.131	567.55	897.246	192.046	256.043	269.717	341.08	293.987	268.037	2208.92	2745.69	3020.83	1052.59	1024.96	948.753	600.491	884.447	839.837	2859.61	3192.15
ENSG00000004399	ENST00000501038; ENST00000504689; ENST00000504524; ENST00000324093; ENST00000512744; ENST00000506979; ENST00000508630; ENST00000512807; ENST00000504979; ENST00000503166; ENST00000514990; ENST00000504767; ENST00000511018; ENST00000515191; ENST00000505505; ENST00000505665; ENST00000505237	PLXND1	protein_coding	protein_coding	plexin D1 [Source:HGNC Symbol;Acc:HGNC:9107]	0.5939	1242	GO:0007165; GO:0071526; GO:0001525; GO:0030334; GO:0008360; GO:0007162; GO:0043087; GO:0050772; GO:1902287; GO:0043542; GO:0007416; GO:0045765; GO:0001569; GO:0001822; GO:0003151; GO:0003279; GO:0032092; GO:0035904; GO:0043524; GO:0060666; GO:0060976	GO:0017154; GO:0005515; GO:0019904	GO:0016020; GO:0016021; GO:0005886; GO:0042995; GO:0030027; GO:0005887; GO:0031258; GO:0002116; GO:0030424; GO:0044297	23129	TRUE	0.790358	4.86301e-19	4.11109e-17	chr3	129555214	129606676	51463	-	2200.76	2978.51	1361.69	1065.01	1171.17	1085.05	1677.18	2393.41	2091.69	1791.03	2356.95	2927.57	1009.63	1111.1	1259.43	1846.32	1687.3	1489.72	4264.18	4862.35	4637.79	2174.47	2103.87	1921.36	2439.8	2581.28	2258.97	4710.09	4894.99
ENSG00000092010	ENST00000559123; ENST00000206451; ENST00000561059; ENST00000561142; ENST00000382708; ENST00000561435; ENST00000470718; ENST00000559741; ENST00000560420; ENST00000558112	PSME1	protein_coding	protein_coding	proteasome activator subunit 1 [Source:HGNC Symbol;Acc:HGNC:9568]	0.5221	870	GO:0010950; GO:0019884; GO:2000045; GO:0061136	GO:0005515; GO:0061133	GO:0008537; GO:0000502; GO:0005737; GO:0005654; GO:0005829; GO:0070062	5720	TRUE	-0.569009	5.29874e-19	4.45128e-17	chr14	24136163	24138967	2805	+	5100.21	5216.55	4841.2	4879.49	4856.31	5033.74	4556.84	3976.34	4400.71	3870.62	4838.89	4583.81	5665.74	5578.16	5835.62	4829.58	4317.54	5003.37	3418.08	3142.71	3285.71	3066.66	3210.19	3397.08	3346.84	3438.58	3546.91	3374.19	3905.38
ENSG00000165959	ENST00000298912; ENST00000557215; ENST00000557696; ENST00000556454; ENST00000556441; ENST00000556416; ENST00000555336; ENST00000555615; ENST00000553733	CLMN	protein_coding	protein_coding	calmin [Source:HGNC Symbol;Acc:HGNC:19972]	0.4856	2358	GO:0008285; GO:0007097; GO:0031175	GO:0005515; GO:0003779; GO:0051015	GO:0016020; GO:0016021; GO:0005737; GO:0034993; GO:0005640	79789	TRUE	1.79313	5.46763e-19	4.56445e-17	chr14	95181940	95319908	137969	-	91.9838	138.102	48.862	25.6867	62.6064	29.0223	60.4127	139.824	91.455	62.8245	160.878	159.518	20.7185	21.7306	34.4638	55.2455	38.3121	27.274	290.453	348.019	364.811	141.085	161.836	144.241	100.844	151.474	96.087	280.451	288.324
ENSG00000187840	ENST00000338825; ENST00000520657	EIF4EBP1	protein_coding	protein_coding	eukaryotic translation initiation factor 4E binding protein 1 [Source:HGNC Symbol;Acc:HGNC:3288]	0.6065	761	GO:0045947; GO:0006417; GO:0017148; GO:0000082; GO:0045931; GO:0031929	GO:0008190; GO:0005515; GO:0030371	GO:0005829; GO:0005737	1978	TRUE	0.981358	5.6095e-19	4.65379e-17	chr8	38030534	38060365	29832	+	549.946	740.464	419.143	374.434	392.909	533.253	428.643	419.4	391.174	226.807	420.517	493.349	253.404	334.463	298.187	345.084	293.205	323.526	739.812	777.307	923.466	485.959	527.072	577.926	665.487	668.295	584.837	731.178	969.028
ENSG00000185880	ENST00000559390; ENST00000560141; ENST00000560554; ENST00000559315; ENST00000561237; ENST00000329464; ENST00000558329; ENST00000560442; ENST00000561043; ENST00000338264; ENST00000558173; ENST00000561170	TRIM69	protein_coding	protein_coding	tripartite motif containing 69 [Source:HGNC Symbol;Acc:HGNC:17857]	0.4876	1665	GO:0016567; GO:0006915	GO:0005515; GO:0046872; GO:0016740; GO:0004842; GO:0061630; GO:0042802	GO:0005634; GO:0005737; GO:0016607; GO:0005829	140691	TRUE	-0.702617	5.66815e-19	4.67342e-17	chr15	44728988	44767829	38842	+	1430.55	1219.45	1546.13	1187.54	1147.83	1257.32	1256.13	1070.77	1236.98	898.096	991.193	922.998	1337.15	1291.14	1492.65	1479.83	1265.58	1489.71	741.76	755.149	684.123	706.96	649.044	790.71	834.515	775.896	844.457	666.074	649.298
ENSG00000243156	ENST00000441493; ENST00000672019; ENST00000252134; ENST00000580469; ENST00000577821; ENST00000579997; ENST00000584751; ENST00000498573; ENST00000578984; ENST00000400561; ENST00000495076; ENST00000578905; ENST00000414725; ENST00000383094; ENST00000461307; ENST00000585038; ENST00000462645; ENST00000465886; ENST00000498345; ENST00000424046	MICAL3	protein_coding	protein_coding	microtubule associated monooxygenase, calponin and LIM domain containing 3 [Source:HGNC Symbol;Acc:HGNC:24694]	0.566	2818	GO:0006887; GO:0051301; GO:0007049; GO:0007010; GO:0030042; GO:0051179	GO:0005515; GO:0071949; GO:0046872; GO:0004497; GO:0016491; GO:0003779; GO:0051015; GO:0031267; GO:0016709; GO:0060090	GO:0005634; GO:0005737; GO:0005654; GO:0005829; GO:0005886; GO:0042995; GO:0045171; GO:0005856; GO:0005938; GO:0030496; GO:0005819; GO:0090543	57553	TRUE	-0.991148	6.14215e-19	5.03317e-17	chr22	17787649	18024561	236913	-	421.867	247.583	745.352	797.131	671.24	924.012	826.966	530.218	795.647	716.037	482.744	446.136	774.877	635.944	593.215	864.332	834.434	921.275	212.385	258.434	185.369	281.889	337.846	387.306	588.711	535.097	512.958	256.585	229.411
ENSG00000088899	ENST00000329152; ENST00000360342; ENST00000645462; ENST00000337576	LZTS3	protein_coding	protein_coding	leucine zipper tumor suppressor family member 3 [Source:HGNC Symbol;Acc:HGNC:30139]	0.6256	4391	GO:0061001		GO:0005737; GO:0042995; GO:0005856; GO:0030425; GO:0045202; GO:0014069; GO:0043197	9762	TRUE	-0.57337	6.2907e-19	5.12347e-17	chr20	3162617	3173549	10933	-	545.053	530.862	565.527	760.723	750.197	693.556	382.614	452.138	484.44	979.636	843.973	951.46	1153.07	920.245	873.583	590.086	552.79	648.933	587.219	582.381	618.854	727.989	688.024	602.864	422.963	410.375	397.283	583.44	680.705
ENSG00000143390	ENST00000290524; ENST00000452671; ENST00000368870; ENST00000436637; ENST00000392746; ENST00000475144; ENST00000422595; ENST00000450506; ENST00000458484; ENST00000469513; ENST00000421986; ENST00000430227; ENST00000435314; ENST00000478564; ENST00000412774; ENST00000437327; ENST00000436271; ENST00000494217; ENST00000479681; ENST00000444392; ENST00000452456	RFX5	protein_coding	protein_coding	regulatory factor X5 [Source:HGNC Symbol;Acc:HGNC:9986]	0.5145	1048	GO:0006355; GO:0006357; GO:0045944; GO:0045348; GO:0000122	GO:0003677; GO:0003700; GO:0005515; GO:0000977; GO:0000981; GO:0000978; GO:1990837; GO:0001228; GO:0043565	GO:0005634; GO:0043231; GO:0005654; GO:0000785; GO:0090575	5993	TRUE	-0.29261	7.03277e-19	5.69313e-17	chr1	151340640	151347326	6687	-	1983.52	1744.4	2157.85	2222.89	2176.11	2486.33	2182.53	1784.66	1987.56	1919.87	1799.69	1766.03	1963.48	1894.35	1950.95	1968.02	1907.6	2112.33	1465.94	1484.06	1536.3	1545.19	1622.78	1575.47	1625.89	1611.21	1646.41	1399.76	1258.44
ENSG00000067836	ENST00000322048; ENST00000591292; ENST00000587843; ENST00000587377; ENST00000588201; ENST00000592019; ENST00000586504; ENST00000591392; ENST00000587711; ENST00000586153; ENST00000586336; ENST00000589543; ENST00000585653; ENST00000585871; ENST00000590198; ENST00000592112	ROGDI	protein_coding	protein_coding	rogdi atypical leucine zipper [Source:HGNC Symbol;Acc:HGNC:29478]	0.6428	1004	GO:0007420; GO:0008284; GO:0022008; GO:0030097; GO:0042475	GO:0005515	GO:0005634; GO:0031410; GO:0042995; GO:0005635; GO:0030425; GO:0045202; GO:0043204; GO:0030424; GO:0008021; GO:0098793; GO:0043291	79641	TRUE	0.80691	7.41132e-19	5.96344e-17	chr16	4796968	4802880	5913	-	278.887	394.718	199.04	165.976	150.039	146.127	136.168	170.768	182.91	186.344	257.309	258.873	150.608	128.494	126.617	115.295	92.2619	104.394	369.38	455.622	411.766	263.86	220.203	199.51	208.571	171.25	180.163	497.051	506.192
ENSG00000204267	ENST00000652259; ENST00000698448; ENST00000374897; ENST00000705716; ENST00000698440; ENST00000698441; ENST00000698449; ENST00000485701; ENST00000464100	TAP2	protein_coding	protein_coding	transporter 2, ATP binding cassette subfamily B member [Source:HGNC Symbol;Acc:HGNC:44]	0.5138	4461	GO:0055085; GO:0015031; GO:0002376; GO:0002250; GO:0015833; GO:0019885; GO:0046967; GO:0002489; GO:0046968; GO:0001913; GO:0001916; GO:0002237; GO:0002481; GO:0002485	GO:0005524; GO:0140359; GO:0046872; GO:0000166; GO:0005515; GO:0015440; GO:0042287; GO:1904680; GO:0042605; GO:0042288; GO:0015433; GO:0042626; GO:0046978; GO:0023029; GO:0046980	GO:0016021; GO:0016607; GO:0016020; GO:0005783; GO:0005789; GO:0030176; GO:0042825; GO:0042824; GO:0030670; GO:0033116	6891	TRUE	-0.768686	7.6664e-19	6.13175e-17	chr6	32821833	32838739	16907	-	4472.47	3782.2	4782.88	5098.13	5095.96	4860.03	3650.78	3490.6	3569.57	4573.39	4174.22	4011.79	7219.93	5198.93	5931.15	6771.79	4613.2	6322.18	2945.24	2975.62	2893.8	3708.69	3750.75	3490.35	3019.03	3078.28	2597.8	3031.41	3137.28
ENSG00000130775	ENST00000328928; ENST00000373921; ENST00000373925; ENST00000373927; ENST00000427466; ENST00000442118; ENST00000467258; ENST00000466068; ENST00000482828; ENST00000456990; ENST00000492877	THEMIS2	protein_coding	protein_coding	thymocyte selection associated family member 2 [Source:HGNC Symbol;Acc:HGNC:16839]	0.588	1426	GO:0002376; GO:0006954; GO:0050852; GO:0007155; GO:0050864	GO:0005515	GO:0005634; GO:0005737	9473	TRUE	0.647959	8.35371e-19	6.60677e-17	chr1	27872543	27886685	14143	+	1389.54	1936.37	1053.12	912.868	1002.78	906.203	1053.87	1423.66	1198.88	1123.39	1620.31	1776.87	980.945	953.312	1138.8	1044.06	996.898	947.066	2304.68	2604.58	2562.11	1667.64	1668.77	1541.86	1393.06	1501.58	1480.11	2582.91	2784.6
ENSG00000147434	ENST00000276410; ENST00000534622; ENST00000533810; ENST00000530869; ENST00000529467	CHRNA6	protein_coding	protein_coding	cholinergic receptor nicotinic alpha 6 subunit [Source:HGNC Symbol;Acc:HGNC:15963]	0.4587	1192	GO:0006811; GO:0034220; GO:0060078; GO:0060079; GO:0007268; GO:0007165; GO:0042391; GO:0050877; GO:0007271; GO:0014059; GO:0051899; GO:2000300	GO:0005230; GO:0005216; GO:0004888; GO:0005515; GO:0022848; GO:0005231; GO:0030594; GO:1904315; GO:0015464	GO:0016021; GO:0110165; GO:0016020; GO:0005886; GO:0045202; GO:0045211; GO:0005887; GO:0043005; GO:0005892; GO:0098691; GO:0099055; GO:0099056; GO:0070161	8973	TRUE	-1.62022	8.38826e-19	6.60677e-17	chr8	42752620	42796392	43773	-	82.1983	59.7464	136.906	225.253	240.711	264.99	124.661	67.2455	87.833	108.612	72.0466	47.4374	119.531	147.39	128.115	145.72	138.393	142.954	11.576	22.7212	15.652	28.4742	59.2515	62.8888	46.5647	55.3432	56.3587	11.2682	9.75531
ENSG00000166816	ENST00000300051; ENST00000450168; ENST00000569876; ENST00000568164	LDHD	protein_coding	protein_coding	lactate dehydrogenase D [Source:HGNC Symbol;Acc:HGNC:19708]	0.6478	1714	GO:1903457	GO:0050660; GO:0003824; GO:0071949; GO:0016491; GO:0005515; GO:0004458; GO:0008720	GO:0005739; GO:0005743	197257	TRUE	1.93946	8.40871e-19	6.60677e-17	chr16	75111860	75116780	4921	-	46.9704	98.9244	14.7437	2.96386	5.3971	0	6.71252	30.0835	12.6769	26.6206	44.1101	56.9249	8.76556	3.77924	2.99685	11.2093	9.38257	6.58338	165.221	178.183	211.904	20.881	21.2244	23.8544	34.9235	26.1053	16.6304	202.827	225.456
ENSG00000125434	ENST00000579192; ENST00000380067; ENST00000581320; ENST00000585311; ENST00000580340; ENST00000579681; ENST00000577745	SLC25A35	protein_coding	protein_coding	solute carrier family 25 member 35 [Source:HGNC Symbol;Acc:HGNC:31921]	0.5885	1612		GO:0005515	GO:0016020; GO:0016021; GO:0005739; GO:0005743	399512	TRUE	0.790917	8.88639e-19	6.94126e-17	chr17	8287763	8295400	7638	-	178.096	212.54	141.118	103.735	102.545	123.226	91.0985	119.449	111.376	132.038	130.86	188.394	111.562	118.101	107.887	96.8797	93.8257	105.334	212.578	270.264	240.799	218.302	223.74	210.352	172.677	160.808	155.218	225.363	252.554
ENSG00000185885	ENST00000680299; ENST00000679353; ENST00000679982; ENST00000681350; ENST00000680855; ENST00000680588; ENST00000680310; ENST00000681702; ENST00000681111; ENST00000680342; ENST00000680870; ENST00000681293; ENST00000680802; ENST00000528780; ENST00000681761; ENST00000681821; ENST00000328221; ENST00000680699; ENST00000681938; ENST00000679380; ENST00000680938; ENST00000408968; ENST00000679765; ENST0000…	IFITM1	protein_coding	protein_coding	interferon induced transmembrane protein 1 [Source:HGNC Symbol;Acc:HGNC:5412]	0.5677	522	GO:0002376; GO:0009615; GO:0045087; GO:0051607; GO:0001503; GO:0008285; GO:0045071; GO:0030336; GO:0060337; GO:0007166; GO:0046597; GO:0035456; GO:0034341; GO:0045669; GO:0035455	GO:0005515	GO:0016021; GO:0016020; GO:0005765; GO:0005886; GO:0005764; GO:0032991	8519	TRUE	-1.46683	9.60206e-19	7.45667e-17	chr11	310041	315272	5232	+	2417.53	2329.89	2113.22	2324.59	2286.77	2384.65	2368.51	2227.87	2479.28	2126.66	2551.07	2865.9	8363.74	6134.77	9639.39	8871.21	3933.25	6815.6	1309.63	1259.77	1418.35	2215.06	2110.37	2188.92	2132.96	2109.09	2299.66	1240.27	1603.66
ENSG00000137726	ENST00000539526; ENST00000260282; ENST00000526014; ENST00000527717; ENST00000524656; ENST00000584394; ENST00000529335; ENST00000583233; ENST00000583660; ENST00000530956; ENST00000524841; ENST00000527429; ENST00000540359; ENST00000579486; ENST00000584230; ENST00000534125; ENST00000527053	FXYD6	protein_coding	protein_coding	FXYD domain containing ion transport regulator 6 [Source:HGNC Symbol;Acc:HGNC:4030]	0.5644	987	GO:0043269; GO:0006811; GO:0008150	GO:0099106; GO:0005515; GO:0003674	GO:0016020; GO:0016021; GO:0005886; GO:0098978; GO:0099055; GO:0099056	53826	TRUE	1.58328	1.08754e-18	8.3967e-17	chr11	117836976	117877486	40511	-	62.4499	139.082	31.5937	24.6988	15.1119	9.81448	36.4394	43.3557	43.4637	54.3059	145.563	157.221	24.7029	34.958	25.4732	63.2521	36.7484	31.9764	287.296	403.004	385.279	92.0664	114.081	107.345	107.681	113.819	99.7826	398.142	453.08
ENSG00000167749	ENST00000324041; ENST00000597441; ENST00000598305; ENST00000593885; ENST00000431178; ENST00000599865; ENST00000602148; ENST00000596876	KLK4	protein_coding	protein_coding	kallikrein related peptidase 4 [Source:HGNC Symbol;Acc:HGNC:6365]	0.591	765	GO:0006508; GO:0022617; GO:0030163; GO:0097186; GO:0031214	GO:0004252; GO:0008233; GO:0016787; GO:0008236; GO:0046872; GO:0005515	GO:0005576; GO:0030141	9622	TRUE	4.10178	1.16221e-18	8.92159e-17	chr19	50906351	50911395	5045	-	1.9571	4.05995	3.15937	0	1.07942	0	0	0	0	1.06482	5.88135	1.35536	0	1.88962	2.99685	0	0.781881	0.956951	43.147	27.5047	26.4879	14.2371	18.9256	17.3486	21.3422	33.4147	36.9565	52.2433	30.737
ENSG00000124762	ENST00000615513; ENST00000448526; ENST00000459970; ENST00000405375; ENST00000244741; ENST00000373711; ENST00000478800; ENST00000462537	CDKN1A	protein_coding	protein_coding	cyclin dependent kinase inhibitor 1A [Source:HGNC Symbol;Acc:HGNC:1784]	0.6009	1394	GO:0051726; GO:0016310; GO:0060255; GO:0007049; GO:0007346; GO:0072331; GO:0007095; GO:0034198; GO:0006974; GO:0007507; GO:0032091; GO:0090398; GO:0008285; GO:0030308; GO:0071493; GO:0000079; GO:0045736; GO:0006977; GO:0048146; GO:2000379; GO:0007265; GO:1904706; GO:0071479; GO:2000045; GO:0000082; GO:0045860; GO:2000134; GO:0001933; GO:0001934; GO:0010389; GO:0031668; GO:0042326; GO:0090400; GO:…	GO:0004861; GO:0046872; GO:0016301; GO:0031625; GO:0005515; GO:0004860; GO:0140677; GO:0140678; GO:0019901; GO:0044877; GO:0019912; GO:0030332; GO:0140311	GO:0005634; GO:0005737; GO:0005654; GO:0016604; GO:0005829; GO:0032991; GO:0005730; GO:0000307; GO:0070557	1026	TRUE	1.07383	1.20756e-18	9.21681e-17	chr6	36676460	36687337	10878	+	2210.55	2668.02	1722.91	1277.42	1534.93	1448.18	1681.01	2104.96	1770.24	1196.86	1783.52	1607.46	958.636	1215.97	1060.89	1266.64	1493.39	1243.32	4664.08	5277.31	4551.11	1838.48	2046.39	1963.65	1837.37	2490.44	2231.25	4457.18	5537.77
ENSG00000175544	ENST00000538060; ENST00000438189; ENST00000542025; ENST00000545040; ENST00000542233; ENST00000325656; ENST00000545777	CABP4	protein_coding	protein_coding	calcium binding protein 4 [Source:HGNC Symbol;Acc:HGNC:1386]	0.5891	1242	GO:0007165; GO:0007601; GO:1901385; GO:0007602; GO:0008594; GO:0046549; GO:0060040	GO:0005509; GO:0046872; GO:0005246; GO:0044325	GO:0005737; GO:0042995; GO:0005576; GO:0045202; GO:0098793; GO:0005829; GO:0043195	57010	TRUE	0.787293	1.35983e-18	1.03052e-16	chr11	67452406	67461752	9347	+	133.151	171.063	102.91	65.961	79.362	62.7976	78.6324	130.641	125.89	197.404	201.696	221.893	138.747	139.13	134.995	104.046	107.147	110.607	320.492	278.171	282.953	300.764	246.51	213.628	215.362	222.44	194.946	327.248	324.658
ENSG00000082781	ENST00000296181; ENST00000460797; ENST00000461306; ENST00000481591; ENST00000488466; ENST00000474838; ENST00000496703; ENST00000476988; ENST00000465464; ENST00000608657; ENST00000483168; ENST00000608107; ENST00000608945	ITGB5	protein_coding	protein_coding	integrin subunit beta 5 [Source:HGNC Symbol;Acc:HGNC:6160]	0.5425	1120	GO:0007155; GO:0007229; GO:0046718; GO:0016477; GO:0007160; GO:0033627; GO:0043149; GO:0007179; GO:0035987; GO:0090136	GO:0005515; GO:0038023; GO:0005178; GO:0001618	GO:0016020; GO:0016021; GO:0005925; GO:0009986; GO:0008305; GO:0005886; GO:0070062; GO:0043235; GO:0045335; GO:0034684; GO:0070161	3693	TRUE	1.58645	1.36559e-18	1.03052e-16	chr3	124761948	124901418	139471	-	101.769	177.28	31.5937	26.6747	34.5414	25.0814	45.0697	151.302	70.6286	80.9264	127.919	230.411	30.281	45.83	65.1816	44.0363	49.2585	32.9169	470.867	599.124	534.575	165.149	123.809	98.6703	106.711	133.659	94.2391	598.465	616.753
ENSG00000198829	ENST00000362032	SUCNR1	protein_coding	protein_coding	succinate receptor 1 [Source:HGNC Symbol;Acc:HGNC:4542]	0.3449	4181	GO:0007186; GO:0007165; GO:0002001; GO:0002281; GO:0042593; GO:0050729; GO:0050921; GO:0051592; GO:0060177	GO:0004930; GO:0005515; GO:0038023	GO:0016021; GO:0016020; GO:0005886; GO:0070062	56670	TRUE	2.03399	1.38893e-18	1.04224e-16	chr3	151873643	151884619	10977	+	23.4852	49.9519	17.9031	21.735	25.9061	16.3575	11.5072	41.5861	30.7868	6.38893	29.4068	24.3964	12.7499	18.8962	13.4858	8.80725	13.292	10.3453	70.5084	96.8644	114.38	36.0672	60.1358	35.7815	43.6544	63.6968	50.8152	116.438	98.6371
ENSG00000134955	ENST00000532000; ENST00000403796; ENST00000526405; ENST00000308074; ENST00000525837; ENST00000354617	SLC37A2	protein_coding	protein_coding	solute carrier family 37 member 2 [Source:HGNC Symbol;Acc:HGNC:20644]	0.5562	2558	GO:0055085; GO:0008643; GO:0015760; GO:0035435	GO:0022857; GO:0015297; GO:0061513	GO:0016020; GO:0016021; GO:0005783; GO:0005789; GO:0030176; GO:0070062	219855	TRUE	2.1043	1.46993e-18	1.09687e-16	chr11	125063302	125090516	27215	+	336.608	626.081	115.715	109.413	132.755	79.9657	228.597	467.202	276.381	171.028	384.115	573.713	64.0145	78.537	88.4094	213.225	201.527	124.394	1683.19	2329.09	1980.58	485.97	487.939	402.925	348.077	563.648	433.506	2158.48	2178.51
ENSG00000107201	ENST00000679665; ENST00000379883; ENST00000379868; ENST00000679771; ENST00000681352; ENST00000680733; ENST00000679859; ENST00000681448; ENST00000680883; ENST00000679662	DDX58	protein_coding	protein_coding	DExD/H-box helicase 58 [Source:HGNC Symbol;Acc:HGNC:19102]	0.4004	3401	GO:0002376; GO:0009615; GO:0045087; GO:0051607; GO:0098542; GO:0030334; GO:0032755; GO:0032760; GO:0045944; GO:0032728; GO:0010628; GO:0051091; GO:0032727; GO:0002230; GO:0140374; GO:0071360; GO:0043330; GO:0002735; GO:0009597; GO:0010467; GO:0032725; GO:0032757; GO:0034344; GO:0039528; GO:0039529; GO:0060760	GO:0005524; GO:0003676; GO:0003723; GO:0046872; GO:0000166; GO:0008270; GO:0016787; GO:0003724; GO:0004386; GO:0005515; GO:0031625; GO:0005525; GO:0042802; GO:0016887; GO:0003727; GO:0003725; GO:0003690	GO:0005737; GO:0016020; GO:0005886; GO:0042995; GO:1990904; GO:0005856; GO:0070161; GO:0005923; GO:0032587; GO:0005829; GO:0015629		TRUE	-0.878311	1.54956e-18	1.14986e-16	chr9	32455302	32526208	70907	-	664.427	533.723	722.534	894.097	987.664	749.171	615.635	731.725	723.496	799.363	718.699	609.352	1757.1	1297.15	1870.79	1566.09	1073.45	1370.21	498.853	471.08	514.079	743.142	780.841	822.975	721.77	625.254	622.728	436.955	465.011
ENSG00000167889	ENST00000569840; ENST00000301618; ENST00000565675; ENST00000374998; ENST00000428789; ENST00000565043; ENST00000563627; ENST00000563153; ENST00000568598	MGAT5B	protein_coding	protein_coding	alpha-1,6-mannosylglycoprotein 6-beta-N-acetylglucosaminyltransferase B [Source:HGNC Symbol;Acc:HGNC:24140]	0.6347	2478	GO:0006487; GO:0006486; GO:0018242	GO:0030144; GO:0046872; GO:0016740; GO:0016757; GO:0005515; GO:0030145	GO:0016020; GO:0016021; GO:0005794; GO:0000139	146664	TRUE	-1.51074	1.59365e-18	1.17604e-16	chr17	76868404	76950393	81990	+	190.817	147.897	243.271	287.494	287.169	357.683	169.731	76.9784	137.635	351.391	302.89	264.294	335.482	314.621	330.403	160.932	208.762	214.438	53.6706	50.226	54.1799	167.048	159.184	151.8	93.1293	78.3158	106.25	40.0646	39.0213
ENSG00000239998	ENST00000495786; ENST00000439534; ENST00000251377; ENST00000391738; ENST00000251376; ENST00000391737; ENST00000472992	LILRA2	protein_coding	protein_coding	leukocyte immunoglobulin like receptor A2 [Source:HGNC Symbol;Acc:HGNC:6603]	0.549	2199	GO:0002376; GO:0045087; GO:0019221; GO:0032731; GO:0032755; GO:0032760; GO:0050867; GO:0051928; GO:0034144; GO:0007165; GO:0032757; GO:0006952; GO:0032725; GO:0031665; GO:0002283; GO:0071657; GO:0002220	GO:0032396; GO:0038023; GO:0003823; GO:0001791	GO:0016020; GO:0016021; GO:0005886; GO:0005576; GO:0005887	11027	TRUE	1.59881	1.67628e-18	1.22492e-16	chr19	54572920	54590287	17368	+	137.91	219.839	49.4969	52.3044	54.0259	59.67	65.5665	92.905	66.1011	71.3457	145.577	219.568	45.4269	35.9027	31.1122	79.1215	63.5342	54.6086	454.335	527.097	588.266	142.516	139.177	120.61	114.359	196.315	114.319	564.117	593.182
ENSG00000117228	ENST00000459831; ENST00000370473; ENST00000495131; ENST00000484970; ENST00000468959; ENST00000479889; ENST00000681280; ENST00000493139; ENST00000469194	GBP1	protein_coding	protein_coding	guanylate binding protein 1 [Source:HGNC Symbol;Acc:HGNC:4182]	0.4354	1712	GO:0050896; GO:0002376; GO:0051607; GO:0071346; GO:0071347; GO:0071356; GO:0070373; GO:1900025; GO:1903076; GO:0050860; GO:0032703; GO:0050848; GO:0072665; GO:1903077	GO:0005525; GO:0003924; GO:0000166; GO:0003779; GO:0016787; GO:0042803; GO:0005515; GO:0019899; GO:0042802; GO:0019955; GO:0051879; GO:0019003; GO:0030507	GO:0005737; GO:0016020; GO:0005794; GO:0031410; GO:0005886; GO:0005576; GO:0005829; GO:0000139; GO:0015629; GO:0012506	2633	TRUE	-1.21017	1.67823e-18	1.22492e-16	chr1	89051882	89065360	13479	-	4617.26	3061.54	4528.14	4656.08	4598.02	4741.33	4789.68	4579.86	5424.7	1811.55	2383.54	1990.82	6656.48	5190.63	4936.04	5491.18	3637.51	5476.04	1216.23	1347.52	1616.73	1636.46	1525.63	1942.14	1794.33	1902.56	2081.76	1109.36	1291.37
ENSG00000104921	ENST00000360067; ENST00000597312; ENST00000597921; ENST00000346664; ENST00000598803; ENST00000597934; ENST00000593418	FCER2	protein_coding	protein_coding	Fc epsilon receptor II [Source:HGNC Symbol;Acc:HGNC:3612]	0.5841	1546	GO:0051770; GO:0051000; GO:0051238; GO:0051712; GO:0002925	GO:0030246; GO:0046872; GO:0005515; GO:0019863; GO:0005178	GO:0016020; GO:0016021; GO:0005886; GO:0005576; GO:0009897; GO:0070062; GO:0005887	2208	TRUE	1.59493	1.87808e-18	1.36334e-16	chr19	7688758	7702146	13389	-	23.4852	49.952	51.603	61.253	74.48	109.05	56.577	38.0468	39.8418	6.38893	17.6441	20.3303	20.7186	32.1235	20.2287	36.8303	33.6209	43.2622	32.6233	51.4218	52.9758	101.557	87.5507	97.586	98.95	77.2716	82.2282	33.8045	61.7837
ENSG00000135677	ENST00000418919; ENST00000258145; ENST00000543646; ENST00000542058; ENST00000541781; ENST00000537823; ENST00000540196; ENST00000540883; ENST00000545273	GNS	protein_coding	protein_coding	glucosamine (N-acetyl)-6-sulfatase [Source:HGNC Symbol;Acc:HGNC:4422]	0.4585	2101	GO:0030203; GO:0042340; GO:0006027	GO:0008484; GO:0046872; GO:0016787; GO:0008449; GO:0005515; GO:0005539; GO:0043199	GO:0005764; GO:0005576; GO:0070062; GO:1904813; GO:0043202; GO:0035578	2799	TRUE	0.67874	1.93394e-18	1.39631e-16	chr12	64713445	64759431	45987	-	1324.58	1287.55	1069.97	1362.39	1491.71	1280.85	1347.3	2101.08	1528.98	1260.89	1570.72	1440.2	1177.77	1231.66	1297.08	1398.39	1474.16	1123.81	2318.33	2980.94	2672.88	1910.28	1900.69	1806.32	1912.67	2185.53	1705.48	2745.68	2410.65
ENSG00000131724	ENST00000652600; ENST00000371642; ENST00000371666; ENST00000481868	IL13RA1	protein_coding	protein_coding	interleukin 13 receptor subunit alpha 1 [Source:HGNC Symbol;Acc:HGNC:5974]	0.4243	2476	GO:0019221; GO:0007166; GO:0008284; GO:0038165; GO:0048861	GO:0005515; GO:0004896; GO:0019955; GO:0004924; GO:0004923; GO:0005127	GO:0016020; GO:0016021; GO:0009897; GO:0005886; GO:0043235; GO:0005898	3597	TRUE	1.32817	2.05192e-18	1.47352e-16	chrX	118727133	118794535	67403	+	656.607	982.388	304.339	257.856	391.829	223.532	330.533	867.998	438.254	393.974	848.384	913.44	227.099	294.781	261.36	277.017	390.158	177.966	1821.65	1840.66	1962.51	884.192	870.2	730.811	517.062	567.007	526.631	1903.06	1944.55
ENSG00000133246	ENST00000599698; ENST00000423345; ENST00000594696; ENST00000600262	PRAM1	protein_coding	protein_coding	PML-RARA regulated adaptor molecule 1 [Source:HGNC Symbol;Acc:HGNC:30091]	0.62	1204	GO:0007229; GO:0050852; GO:0072659; GO:0043313	GO:0005515; GO:0008289; GO:0019901	GO:0032991; GO:0005886	84106	TRUE	1.41843	2.2099e-18	1.57848e-16	chr19	8490056	8502640	12585	-	349.343	714.021	121.141	54.3374	104.704	52.4078	90.1685	153.103	130.391	200.227	512.955	612.119	77.57	91.9482	107.898	95.0784	110.319	89.3827	859.782	1115.5	1054.7	333.147	344.896	227.838	226.033	310.176	224.511	919.332	1183.45
ENSG00000125347	ENST00000679921; ENST00000679762; ENST00000681634; ENST00000443093; ENST00000680594; ENST00000679964; ENST00000679786; ENST00000679945; ENST00000681049; ENST00000680380; ENST00000245414; ENST00000472045; ENST00000405885; ENST00000680139; ENST00000681240; ENST00000681336; ENST00000680562; ENST00000681694; ENST00000680903; ENST00000681595; ENST00000679743; ENST00000681715; ENST00000679860; ENST0000…	IRF1	protein_coding	protein_coding	interferon regulatory factor 1 [Source:HGNC Symbol;Acc:HGNC:6116]	0.5615	679	GO:0006355; GO:0006915; GO:0008285; GO:0050776; GO:0045893; GO:0002376; GO:0045087; GO:0051607; GO:0045088; GO:0045944; GO:0051726; GO:0006357; GO:0071260; GO:0045892; GO:0032728; GO:0032481; GO:0035458; GO:0060333; GO:0002819; GO:0006366; GO:0010468; GO:0032735; GO:0034124; GO:0043374; GO:0045590; GO:2000564	GO:0003700; GO:0000976; GO:0003677; GO:0005515; GO:0000981; GO:0000978; GO:0001228; GO:0000977; GO:0043565	GO:0005634; GO:0005737; GO:0000785; GO:0005654; GO:0005829	3659	TRUE	-0.721752	2.33504e-18	1.65899e-16	chr5	132440440	132508719	68280	-	6431.04	5296.34	6422.55	5751.95	5791.84	5953.28	7151.04	5812.76	7442.37	4714.68	4969.33	4501.13	6132.42	6046.12	4792.58	5786.67	4889.94	6412.37	2786.21	2425.81	3440.83	3069.07	2726.76	3289.31	3658.62	3629.67	4370.71	1987.09	2330.28
ENSG00000154783	ENST00000640506; ENST00000543601; ENST00000285046; ENST00000457774; ENST00000468662; ENST00000476851; ENST00000487605	FGD5	protein_coding	protein_coding	FYVE, RhoGEF and PH domain containing 5 [Source:HGNC Symbol;Acc:HGNC:19117]	0.5332	3078	GO:0050790; GO:0030036; GO:0007010; GO:0051056; GO:0046847; GO:0008360; GO:0043087	GO:0005085; GO:0046872; GO:0005515; GO:0031267	GO:0005737; GO:0005886; GO:0005856; GO:0016020; GO:0005769; GO:0005794; GO:0005783; GO:0042995; GO:0005768; GO:0030027; GO:0001726; GO:0032587; GO:0005829	152273	TRUE	2.70095	2.35131e-18	1.66172e-16	chr3	14810853	14934571	123719	+	10.7641	18.6096	1.05312	0	2.15884	0	13.425	15.9266	9.08511	10.6489	10.2924	9.48749	0	0.944809	0	3.20264	13.1073	9.96965	74.7185	64.1027	68.6278	11.3939	12.3809	9.7586	28.2951	32.4264	54.5109	70.113	48.7766
ENSG00000116016	ENST00000460015; ENST00000449347; ENST00000263734; ENST00000467888; ENST00000475822; ENST00000463191; ENST00000483692; ENST00000466465; ENST00000465318; ENST00000468530	EPAS1	protein_coding	protein_coding	endothelial PAS domain protein 1 [Source:HGNC Symbol;Acc:HGNC:3374]	0.5568	1403	GO:0006355; GO:0045944; GO:0030154; GO:0001525; GO:0006357; GO:0001666; GO:0071456; GO:0007165; GO:0120162; GO:2000434; GO:0001892; GO:0001974; GO:0002027; GO:0002070; GO:0006366; GO:0006979; GO:0007005; GO:0007601; GO:0010467; GO:0030097; GO:0030218; GO:0030324; GO:0042415; GO:0042789; GO:0043129; GO:0043619; GO:0048625; GO:0055072	GO:0046983; GO:0003677; GO:0003700; GO:0005515; GO:0000977; GO:0000981; GO:0046982; GO:0061629; GO:0043565; GO:0001223; GO:0000978; GO:0000987; GO:0001228	GO:0005634; GO:0005737; GO:0005667; GO:0016607; GO:0043229; GO:0043227; GO:0000785; GO:0005654; GO:0005829	2034	TRUE	1.58819	3.34508e-18	2.35159e-16	chr2	46293667	46386697	93031	+	87.091	207.643	68.453	71.1326	117.657	113.412	167.813	207.93	167.516	67.0837	132.33	109.784	31.8748	66.1366	51.6957	134.511	107.9	115.679	380.956	538.136	568.286	126.235	139.727	170.234	208.571	275.672	212.5	574.676	465.003
ENSG00000130203	ENST00000446996; ENST00000485628; ENST00000252486; ENST00000434152; ENST00000425718	APOE	protein_coding	protein_coding	apolipoprotein E [Source:HGNC Symbol;Acc:HGNC:613]	0.6577	892	GO:0006869; GO:0042157; GO:0010629; GO:0006629; GO:0008202; GO:0008203; GO:0045893; GO:0120009; GO:0007010; GO:0098869; GO:0046907; GO:0002021; GO:0006707; GO:0006874; GO:0006979; GO:0010467; GO:0010468; GO:0010875; GO:0010877; GO:0010976; GO:0032438; GO:0033344; GO:0034372; GO:0034374; GO:0042158; GO:0042159; GO:0042311; GO:0042632; GO:0042981; GO:0045088; GO:0048662; GO:0048844; GO:0050728; GO:…	GO:0008289; GO:0005515; GO:0042802; GO:0008201; GO:0043395; GO:0060228; GO:0071813; GO:0120020; GO:0001540; GO:0042803; GO:0005102; GO:0050750; GO:0019899; GO:0044877; GO:0005319; GO:0005543; GO:0016209; GO:0005198; GO:0046911; GO:0046983; GO:0048156; GO:0070326	GO:0005576; GO:0034364; GO:0005737; GO:0005615; GO:0005634; GO:0016020; GO:0034361; GO:0034362; GO:0042627; GO:0042470; GO:0005783; GO:0005886; GO:0098978; GO:0070062; GO:0062023; GO:0072562; GO:0031012; GO:0005788; GO:1903561; GO:0030669; GO:0030425; GO:0043025; GO:0071682; GO:0005769; GO:0043083; GO:0005794; GO:0034363; GO:0034365; GO:0097487; GO:1990777	348	TRUE	2.13347	3.83442e-18	2.68148e-16	chr19	44905791	44909393	3603	+	7994.76	20439.2	1936.69	502.867	563.457	298.797	751.802	2622.57	1254.11	2390.53	7034.09	12503.2	309.982	501.694	401.578	749.417	586.411	418.515	36970.6	34883.4	38322.1	2466.82	1867.64	1962.56	1495.89	2271.16	1903.26	39466.2	40847.6
ENSG00000181074	ENST00000641350	OR52N4	protein_coding	protein_coding	olfactory receptor family 52 subfamily N member 4 [Source:HGNC Symbol;Acc:HGNC:15230]	0.4342	1329	GO:0007186; GO:0007165; GO:0050896; GO:0007608; GO:0050911	GO:0004930; GO:0004984	GO:0016021; GO:0016020; GO:0005886	390072	TRUE	-1.58002	3.97016e-18	2.76195e-16	chr11	5754243	5755958	1716	+	58.7131	50.9314	52.6562	45.4458	45.3356	39.2579	19.1786	30.0835	17.2044	109.677	70.5762	70.4785	154.593	100.15	125.868	92.8765	48.4766	70.5362	19.9949	20.3296	26.4879	42.7112	30.9522	39.0344	29.1029	32.3705	37.8804	18.7803	34.6856
ENSG00000164088	ENST00000323588; ENST00000457454; ENST00000467471; ENST00000296487; ENST00000409502; ENST00000489606; ENST00000472955; ENST00000482724; ENST00000443681	PPM1M	protein_coding	protein_coding	protein phosphatase, Mg2+/Mn2+ dependent 1M [Source:HGNC Symbol;Acc:HGNC:26506]	0.5659	1560	GO:0006470	GO:0004722; GO:0046872; GO:0016787; GO:0004721; GO:0017018; GO:0030145	GO:0005634	132160	TRUE	0.440953	4.086e-18	2.82781e-16	chr3	52245759	52250599	4841	+	1753.56	2248.82	1316.4	1313.98	1247.81	1324.95	1691.55	1747.5	1745.79	1591.91	1751.17	2019.48	1441.54	1344.46	1429.5	1482.02	1437.1	1546.15	2278.37	2707.42	2379.1	2036.85	1974.75	1901.84	1899.45	2042.48	1853.37	2685.58	2953.69
ENSG00000166927	ENST00000358246; ENST00000534016; ENST00000530614; ENST00000530027; ENST00000528808; ENST00000300184; ENST00000530234; ENST00000528500; ENST00000528215; ENST00000534310; ENST00000528587; ENST00000533849	MS4A7	protein_coding	protein_coding	membrane spanning 4-domains A7 [Source:HGNC Symbol;Acc:HGNC:13378]	0.4477	1095	GO:0007166	GO:0005515	GO:0016021; GO:0016020; GO:0005886; GO:0005802	58475	TRUE	1.74516	4.16596e-18	2.86829e-16	chr11	60378485	60395951	17467	+	103.726	169.445	40.0187	39.5181	32.3826	26.172	45.9739	140.452	66.726	54.0235	135.271	244.766	21.5155	49.1301	41.2247	45.6947	53.1679	32.9169	420.365	527.189	511.401	161.686	131.071	145.295	108.577	147.029	121.193	599.049	422.991
ENSG00000133606	ENST00000255977; ENST00000475010; ENST00000495305; ENST00000474576; ENST00000463142; ENST00000468447; ENST00000480552; ENST00000496169; ENST00000443720; ENST00000471104; ENST00000467513; ENST00000494939; ENST00000498535; ENST00000473444; ENST00000475180; ENST00000481705	MKRN1	protein_coding	protein_coding	makorin ring finger protein 1 [Source:HGNC Symbol;Acc:HGNC:7112]	0.5102	1268	GO:0016567; GO:0000209	GO:0046872; GO:0003723; GO:0016740; GO:0005515; GO:0061630	GO:0005829; GO:0005575	23608	TRUE	-0.317402	4.56412e-18	3.12352e-16	chr7	140453033	140479536	26504	-	3080.47	2965.78	3385.79	3099.2	3216.87	3204.97	2967.9	3072.06	3038.84	3657.73	3470	3576.79	4032.33	3972	4195.6	3655.81	3269.06	3447.81	2759.3	2672.76	2730.66	3122.66	3157.13	3247.44	3093.64	2958.26	2939.89	2949.76	2822.29
ENSG00000204252	ENST00000229829; ENST00000490305; ENST00000485901; ENST00000495532; ENST00000374813; ENST00000467465	HLA-DOA	protein_coding	protein_coding	major histocompatibility complex, class II, DO alpha [Source:HGNC Symbol;Acc:HGNC:4936]	0.5818	963	GO:0006955; GO:0019882; GO:0002376; GO:0002250; GO:0002504; GO:0019886; GO:0045580; GO:0002503; GO:0050870; GO:0002587	GO:0005515; GO:0023026; GO:0032395	GO:0016020; GO:0042613; GO:0016021; GO:0005765; GO:0005768; GO:0010008; GO:0005764; GO:0005886	3111	TRUE	1.04587	4.58344e-18	3.12352e-16	chr6	33004182	33009591	5410	-	605.722	910.023	320.304	261.72	269.345	246.913	422.012	725.195	506.29	344.007	775.393	665.164	213.725	271.13	212.826	269.822	320.571	228.906	1303.48	1590.14	1306.45	448.114	447.463	439.688	507.122	595.615	484.131	1494.43	1528.28
ENSG00000162511	ENST00000294507; ENST00000464569; ENST00000476492	LAPTM5	protein_coding	protein_coding	lysosomal protein transmembrane 5 [Source:HGNC Symbol;Acc:HGNC:29612]	0.5532	1363	GO:0002357; GO:0006919; GO:0043410; GO:1901224; GO:0032703; GO:0060907; GO:0032735; GO:0032689; GO:0050869; GO:0006622; GO:0031398; GO:0002720; GO:0006886; GO:0012502; GO:0050860; GO:0050868; GO:0090160; GO:0097214; GO:1903265; GO:1904093; GO:2000060; GO:2000646	GO:0005515; GO:0031625; GO:0140311; GO:0140036	GO:0016021; GO:0110165; GO:0016020; GO:0005765; GO:0005764; GO:0005829; GO:0005887; GO:0031410; GO:0048471; GO:0032991; GO:0030133	7805	TRUE	0.514539	5.08645e-18	3.44871e-16	chr1	30732469	30757774	25306	-	17048.3	19236.3	14961.8	14157.3	13818.8	13830.8	13941.9	15034.7	13897.5	16143.7	17511.8	19236.6	12001.7	13996.4	13425.1	12468.6	13196.6	11914.1	28278.1	29126.3	31360.4	17773.6	17194.4	17186	16482.9	16845.2	16017	30782.2	31372
ENSG00000127191	ENST00000419057; ENST00000429509; ENST00000247668; ENST00000414589; ENST00000474950; ENST00000482854; ENST00000469701; ENST00000466107	TRAF2	protein_coding	protein_coding	TNF receptor associated factor 2 [Source:HGNC Symbol;Acc:HGNC:12032]	0.6156	781	GO:0033209; GO:0016567; GO:0006915; GO:0007165; GO:0007250; GO:0042981; GO:0051865; GO:0002637; GO:0023019; GO:0030163; GO:0034351; GO:0043123; GO:0046328; GO:0048255; GO:0051092; GO:0065003; GO:0071732; GO:0097300; GO:0097400; GO:1903265; GO:1903721; GO:0043122; GO:0043254; GO:0070534; GO:0046330; GO:0051091; GO:0070059; GO:0002726; GO:0032743; GO:0043507; GO:0034976; GO:1901215; GO:2001238	GO:0008270; GO:0046872; GO:0005164; GO:0005515; GO:0016740; GO:0031625; GO:0031996; GO:0042802; GO:0004842; GO:0008289; GO:0005174; GO:0019901; GO:0031435; GO:0044877; GO:0019903; GO:0019899; GO:0030674; GO:0043120; GO:0046625	GO:0005737; GO:0005829; GO:0005938; GO:0009898; GO:0012506; GO:0032991; GO:0035631; GO:0045121; GO:1990604; GO:0005654; GO:0000151; GO:0002947; GO:0097057	7186	TRUE	-0.594458	6.19021e-18	4.17589e-16	chr9	136881912	136926607	44696	+	884.61	915.785	918.511	991.054	852.742	963.119	962.767	840.569	998.764	916.811	871.911	828.298	915.6	947.644	851.855	1107.73	1022.7	1107.88	609.319	521.393	716.378	510.637	568.637	673.343	621.833	687.09	764.076	436.954	493.186
ENSG00000073331	ENST00000514594; ENST00000504176; ENST00000505176; ENST00000650871; ENST00000177648; ENST00000502366; ENST00000509722; ENST00000505127; ENST00000504488; ENST00000509688; ENST00000426472; ENST00000515330; ENST00000515106; ENST00000458497; ENST00000504745; ENST00000505912; ENST00000509209; ENST00000508589; ENST00000512847	ALPK1	protein_coding	protein_coding	alpha kinase 1 [Source:HGNC Symbol;Acc:HGNC:20917]	0.4453	2188	GO:0006468; GO:0016310; GO:0043123; GO:0002376; GO:0045087; GO:0030030; GO:0060271; GO:0002753	GO:0005524; GO:0004674; GO:0016301; GO:0016740; GO:0106310; GO:0005515; GO:0048029	GO:0005737; GO:0005929; GO:0042995; GO:0005856; GO:0005829; GO:0005815; GO:0000922; GO:0005813	80216	TRUE	-0.752779	7.16119e-18	4.80664e-16	chr4	112285509	112442621	157113	+	698.686	578.991	582.982	793.241	912.202	876.511	552.514	509.901	547.592	740.983	670.139	682.233	1370.1	1069.35	1174.2	863.25	706.928	858.096	498.371	551.045	552.702	581.022	637.708	574.132	453.702	483.061	414.985	549.636	432.644
ENSG00000161381	ENST00000315392; ENST00000394318; ENST00000578390; ENST00000578517; ENST00000493200; ENST00000461225; ENST00000444911; ENST00000578277; ENST00000582025; ENST00000579417; ENST00000579279; ENST00000578808; ENST00000441877; ENST00000444435; ENST00000577838; ENST00000415163; ENST00000579190; ENST00000580667; ENST00000577941; ENST00000583285	PLXDC1	protein_coding	protein_coding	plexin domain containing 1 [Source:HGNC Symbol;Acc:HGNC:20945]	0.553	1472	GO:0001525; GO:0021510	GO:0005515	GO:0005737; GO:0016020; GO:0016021; GO:0005886; GO:0005576; GO:0070161; GO:0005923; GO:0043235; GO:0030425; GO:0043025; GO:0005615	57125	TRUE	1.45359	7.45017e-18	4.9756e-16	chr17	39063313	39154394	91082	-	183.989	232.129	150.548	125.47	195.102	183.149	100.272	135.405	123.246	375.531	426.717	435.706	145.06	146.452	161.479	93.5226	148.413	78.0672	645.995	586.302	568.398	643.707	574.957	551.903	415.03	400.599	348.376	786.268	822.769
ENSG00000113916	ENST00000621333; ENST00000406870; ENST00000419510; ENST00000232014; ENST00000450123; ENST00000479110; ENST00000430339; ENST00000480458; ENST00000438077; ENST00000470319; ENST00000496823	BCL6	protein_coding	protein_coding	BCL6 transcription repressor [Source:HGNC Symbol;Acc:HGNC:1001]	0.5019	1764	GO:0000122; GO:0006974; GO:0002376; GO:0006954; GO:0006357; GO:0001817; GO:0043065; GO:0045892; GO:0050776; GO:0045595; GO:0042127; GO:0030308; GO:0045591; GO:0050727; GO:0002682; GO:0002634; GO:0002903; GO:0042092; GO:1903464; GO:0000902; GO:0001953; GO:0002317; GO:0002467; GO:0002829; GO:0006366; GO:0007160; GO:0007266; GO:0007283; GO:0008104; GO:0008283; GO:0016575; GO:0021859; GO:0030036; GO:…	GO:0005515; GO:0046872; GO:0003677; GO:0003700; GO:0043565; GO:0042802; GO:0001227; GO:0000978; GO:1990837; GO:0003682; GO:0001222; GO:0140297; GO:0000977; GO:0001161; GO:0031490	GO:0005634; GO:0005794; GO:0005654; GO:0005730; GO:0005657; GO:0042382	604	TRUE	-0.741559	7.82447e-18	5.19958e-16	chr3	187721377	187745725	24349	-	534.288	488.746	615.024	708.362	659.526	701.19	744.131	605.211	804.08	758.152	686.648	632.951	851.852	726.559	691.524	909.549	702.129	856.779	439.889	490.3	553.838	463.179	380.27	407.693	482.139	485.558	383.424	489.539	411.891
ENSG00000178685	ENST00000526007; ENST00000524918; ENST00000313028; ENST00000525773; ENST00000527262; ENST00000528963; ENST00000313059; ENST00000533665; ENST00000526985; ENST00000525879; ENST00000528625; ENST00000525486; ENST00000531537; ENST00000529842; ENST00000528914; ENST00000528136; ENST00000529311; ENST00000528580; ENST00000530478; ENST00000532311; ENST00000531707; ENST00000534737; ENST00000532660	PARP10	protein_coding	protein_coding	poly(ADP-ribose) polymerase family member 10 [Source:HGNC Symbol;Acc:HGNC:25895]	0.6491	1191	GO:0006325; GO:0006281; GO:0006974; GO:0045892; GO:0006471; GO:0010629; GO:0045071; GO:0032088; GO:0070212; GO:0070213; GO:0048147; GO:0019082; GO:0019985; GO:0034356; GO:1900045; GO:0140289	GO:0003950; GO:0016740; GO:0016757; GO:0005515; GO:0016779; GO:0003714; GO:0140297; GO:1990404; GO:0070530; GO:0003676	GO:0005794; GO:0005730; GO:0005829; GO:0005634; GO:0005737	84875	TRUE	-0.876845	9.36873e-18	6.19496e-16	chr8	143977153	144012772	35620	-	3028.62	3349.71	2810.78	2657.59	2482.66	2651	2073.21	2242.1	2329.84	3115.67	2989.2	3561.88	5466.52	3827.42	5112.64	4631.81	2817.12	4067.59	2028.96	2357.03	2344.18	2170.68	2362.98	2158.82	1997.43	1949.54	1815.49	2309.97	2481.1
ENSG00000105246	ENST00000221847; ENST00000599339	EBI3	protein_coding	protein_coding	Epstein-Barr virus induced 3 [Source:HGNC Symbol;Acc:HGNC:3129]	0.6326	763	GO:0019221; GO:0032729; GO:0042088; GO:0006959; GO:0033210; GO:0042098; GO:0046641	GO:0005515; GO:0004896; GO:0005125; GO:0017046; GO:0019955; GO:0045523	GO:0016020; GO:0005576; GO:0005615; GO:0009897; GO:0005886; GO:0043235; GO:0005788	10148	TRUE	-1.13531	1.0625e-17	6.99103e-16	chr19	4229523	4237528	8006	+	180.053	197.849	230.634	352.699	418.815	363.135	210.006	175.192	203.736	143.751	155.856	165.354	278.904	386.427	259.228	189.756	204.071	192.799	43.1469	38.2674	58.9958	150.913	209.591	145.294	106.71	95.0232	101.63	30.0484	68.2872
ENSG00000100079	ENST00000215886; ENST00000416480	LGALS2	protein_coding	protein_coding	galectin 2 [Source:HGNC Symbol;Acc:HGNC:6562]	0.5328	501	GO:0043029; GO:0043065; GO:0050729; GO:0098609	GO:0030246; GO:0005515; GO:0016936	GO:0005737; GO:1990724	3957	TRUE	1.22434	1.09878e-17	7.1943e-16	chr22	37570248	37582616	12369	-	167.332	324.198	62.1343	47.4217	65.8446	77.4253	167.813	270.751	175.666	125.649	197.025	224.99	36.656	88.8121	83.9119	198.563	164.195	145.775	466.198	450.837	431.031	194.573	221.972	140.958	317.222	349.811	328.913	465.75	551.717
ENSG00000135365	ENST00000676320; ENST00000527401; ENST00000323180; ENST00000688604; ENST00000530587; ENST00000692878; ENST00000693049; ENST00000690620; ENST00000418153; ENST00000525676; ENST00000532028; ENST00000686153; ENST00000689695; ENST00000534724; ENST00000527753; ENST00000534766; ENST00000688570; ENST00000685188; ENST00000532883; ENST00000525679; ENST00000524497; ENST00000531959; ENST00000687985; ENST0000…	PHF21A	protein_coding	protein_coding	PHD finger protein 21A [Source:HGNC Symbol;Acc:HGNC:24156]	0.4596	2161	GO:0006325; GO:0000122	GO:0046872; GO:0003677; GO:0005515; GO:0003682	GO:0005634; GO:0005654; GO:0000118; GO:1990391	51317	TRUE	-0.401443	1.11138e-17	7.24134e-16	chr11	45929319	46121454	192136	-	1407.17	1348.53	1579.99	1616.31	1682.77	1711.95	1553.26	1500.02	1647.16	1781.33	1525.54	1511.5	1710.9	1673.5	1667.88	1632.02	1736.12	1757.2	1099.79	1160.64	1139.23	1443.24	1348.2	1330.86	1357.46	1263.92	1230.9	990.747	992.839
ENSG00000137965	ENST00000470323; ENST00000370747; ENST00000438486; ENST00000495254; ENST00000467790; ENST00000472152; ENST00000485662; ENST00000476911; ENST00000446486	IFI44	protein_coding	protein_coding	interferon induced protein 44 [Source:HGNC Symbol;Acc:HGNC:16938]	0.3889	885	GO:0006955; GO:0009615; GO:0009617	GO:0005515	GO:0005737	10561	TRUE	-3.07068	1.1449e-17	7.42351e-16	chr1	78649796	78664078	14283	+	537.224	464.259	565.527	565.109	691.909	611.77	244.528	312.338	296.097	717.689	626.364	1084.28	6300.05	3842.54	6083.61	5106.6	2129.84	3689.52	373.589	304.943	372.034	382.502	405.032	390.345	201.781	238.08	220.815	426.938	307.834
ENSG00000141682	ENST00000316660; ENST00000269518; ENST00000590596	PMAIP1	protein_coding	protein_coding	phorbol-12-myristate-13-acetate-induced protein 1 [Source:HGNC Symbol;Acc:HGNC:9108]	0.4602	1322	GO:0006915; GO:0006974; GO:0006919; GO:0001836; GO:0010498; GO:0072593; GO:0043065; GO:0090200; GO:2001244; GO:0043280; GO:0097193; GO:0071456; GO:0051607; GO:0042149; GO:0072332; GO:0043517; GO:1902237; GO:0043029; GO:0010917; GO:0046902; GO:1902043; GO:0010907; GO:0043331	GO:0005515	GO:0005634; GO:0005739; GO:0005829; GO:0005741; GO:0097136	5366	TRUE	-1.13584	1.26626e-17	8.17076e-16	chr18	59899996	59904305	4310	+	194.731	146.918	268.546	311.205	284.967	387.127	199.457	185.81	178.382	148.01	133.801	105.718	247.03	214.471	245.742	192.959	213.453	249.227	59.9847	60.9886	63.8118	87.3207	90.2037	171.318	84.3985	72.0506	109.022	63.853	40.1051
ENSG00000213145	ENST00000496700; ENST00000330233; ENST00000409393; ENST00000392531; ENST00000460900; ENST00000461556	CRIP1	protein_coding	protein_coding	cysteine rich protein 1 [Source:HGNC Symbol;Acc:HGNC:2360]	0.6554	1164	GO:0010468; GO:0006955; GO:0010033; GO:0007507; GO:0008630; GO:0071493; GO:0010043; GO:0060741; GO:0071236	GO:0046872; GO:0008270; GO:0042277	GO:0005737	1396	TRUE	0.495013	1.28833e-17	8.27317e-16	chr14	105486317	105488947	2631	+	3426.68	4315.66	2941.6	2306.36	2127.99	2487.42	3316	2872.17	2591.52	1657.93	1855.57	2270.22	1660.67	1876.64	1949.46	2288.31	2009.13	2182.08	2799.66	2596.05	2678.03	2593.04	2682.26	2567.98	2806.76	2964.22	3305.74	2186.64	2628.99
ENSG00000173391	ENST00000309539; ENST00000544577; ENST00000543993; ENST00000545927; ENST00000432556; ENST00000536989; ENST00000539518; ENST00000538745; ENST00000339968; ENST00000538873; ENST00000543414	OLR1	protein_coding	protein_coding	oxidized low density lipoprotein receptor 1 [Source:HGNC Symbol;Acc:HGNC:8133]	0.4439	874	GO:0007155; GO:0002376; GO:0006954; GO:0006897; GO:0006508; GO:0008015; GO:0042157; GO:0007159; GO:0008219	GO:0030246; GO:0005515; GO:0042802; GO:0005041	GO:0016020; GO:0016021; GO:0043231; GO:0005654; GO:0005886; GO:0005576; GO:0045121; GO:0035579; GO:0070821; GO:0005887; GO:0043235	4973	TRUE	1.75692	1.33724e-17	8.54621e-16	chr12	10158301	10172138	13838	-	121.34	254.657	28.4343	24.7409	52.8916	39.2579	36.4394	99.9834	57.0462	57.5004	141.152	200.593	19.1248	15.1169	27.7209	48.8402	64.1142	31.9764	418.061	365.932	484.006	114.845	94.6254	114.935	104.771	147.234	104.402	411.914	370.702
ENSG00000171051	ENST00000595042; ENST00000600815; ENST00000304748; ENST00000594900	FPR1	protein_coding	protein_coding	formyl peptide receptor 1 [Source:HGNC Symbol;Acc:HGNC:3826]	0.5097	1587	GO:0007186; GO:0007165; GO:0006935; GO:0006954; GO:0007204; GO:0007188; GO:0007200; GO:0002430; GO:0007263	GO:0004930; GO:0005515; GO:0004982; GO:0001664; GO:0004875; GO:0005124; GO:0050786	GO:0016021; GO:0016020; GO:0005886; GO:0005737; GO:0030667; GO:0035577; GO:0101003	2357	TRUE	1.84058	1.47162e-17	9.36021e-16	chr19	51745172	51804115	58944	-	31.3136	31.3424	14.7437	32.6024	39.9385	17.448	82.4681	178.732	107.225	5.32411	22.0551	10.8428	15.9555	15.117	14.9843	74.4613	57.8592	26.3335	42.0946	50.226	57.7918	60.7448	68.9793	79.1533	109.621	170.206	158.913	60.0969	43.3569
ENSG00000114013	ENST00000330540; ENST00000469710; ENST00000493101; ENST00000478390; ENST00000483949; ENST00000264468; ENST00000482356; ENST00000393627; ENST00000478741	CD86	protein_coding	protein_coding	CD86 molecule [Source:HGNC Symbol;Acc:HGNC:1705]	0.4349	1396	GO:0045893; GO:0002376; GO:0002250; GO:0046718; GO:0007166; GO:0006955; GO:0042113; GO:0032753; GO:1901224; GO:0071222; GO:0032743; GO:0008284; GO:0042130; GO:0007202; GO:0042102; GO:0002639; GO:0023035; GO:0031295; GO:1990051; GO:0032761; GO:0045630	GO:0005515; GO:0038023; GO:0001618; GO:0015026	GO:0016020; GO:0016021; GO:0005886; GO:0034451; GO:0009986; GO:0009897; GO:0070062	942	TRUE	1.16779	1.80322e-17	1.1415e-15	chr3	122055362	122121139	65778	+	411.969	665.046	323.309	256.868	343.255	321.696	370.148	533.54	378.497	270.464	427.868	581.447	233.483	259.823	240.497	344.283	282.259	278.383	1344.92	1307.07	1544.72	525.823	492.583	459.739	484.079	592.068	471.196	1294.59	1470.89
ENSG00000105755	ENST00000292147; ENST00000594342; ENST00000600651; ENST00000598330; ENST00000602138; ENST00000595115	ETHE1	protein_coding	protein_coding	ETHE1 persulfide dioxygenase [Source:HGNC Symbol;Acc:HGNC:23287]	0.6257	805	GO:0006749; GO:0070813	GO:0046872; GO:0016491; GO:0051213; GO:0005515; GO:0016788; GO:0005506; GO:0042802; GO:0050313	GO:0005634; GO:0005737; GO:0005654; GO:0005739; GO:0005759	23474	TRUE	0.661941	2.29349e-17	1.445e-15	chr19	43506719	43527230	20512	-	537.038	727.731	420.571	361.591	372.01	310.792	316.447	330.296	329.836	265.089	402.873	417.449	247.399	288.167	257.053	232.992	226.858	242.473	592.157	564.444	569.221	462.959	420.173	465.159	337.533	334.132	343.867	589.84	657.941
ENSG00000126457	ENST00000529284; ENST00000532489; ENST00000527382; ENST00000528623; ENST00000534465; ENST00000391851; ENST00000610806; ENST00000534280; ENST00000534676; ENST00000525915; ENST00000454376; ENST00000525616; ENST00000524771; ENST00000529836; ENST00000526224; ENST00000527412; ENST00000529650; ENST00000530070; ENST00000530361; ENST00000528126; ENST00000527866	PRMT1	protein_coding	protein_coding	protein arginine methyltransferase 1 [Source:HGNC Symbol;Acc:HGNC:5187]	0.5721	827	GO:0018216; GO:0032259; GO:0016571; GO:0008380; GO:0008284; GO:0051260; GO:0006479; GO:0007166; GO:0046329; GO:0031175; GO:0043985; GO:0046985; GO:0045652; GO:0045653; GO:0019082; GO:0045648; GO:0048738; GO:1900745; GO:0001701	GO:0016274; GO:0016740; GO:0008168; GO:0008276; GO:0008757; GO:0008170; GO:0003723; GO:0042802; GO:0005515; GO:0035241; GO:0044020; GO:0019899; GO:0035242; GO:0008327; GO:0042054; GO:0048273; GO:1904047	GO:0005634; GO:0005737; GO:0005654; GO:0005829; GO:0034709	3276	TRUE	-0.545523	2.73889e-17	1.71753e-15	chr19	49675786	49689029	13244	+	2113.67	1863.89	2419.03	2854.2	2702.87	3189.71	2965.97	2189.91	2592.29	1552.85	1470.34	1508.52	2356.34	2353.52	2150.99	2357.14	2431.65	2613.07	1123.93	1201.15	1285.87	1369.63	1322.11	1464.89	1440.6	1664.47	1859.84	1106.78	1283.37
ENSG00000100767	ENST00000340738; ENST00000644200; ENST00000555123; ENST00000216658; ENST00000554301; ENST00000555445; ENST00000555035; ENST00000557061; ENST00000554314; ENST00000555700; ENST00000559759; ENST00000554527	PAPLN	protein_coding	protein_coding	papilin, proteoglycan like sulfated glycoprotein [Source:HGNC Symbol;Acc:HGNC:19262]	0.5925	3475	GO:0010951; GO:0030198; GO:0010466	GO:0004867; GO:0030414; GO:0004222	GO:0005576; GO:0031012	89932	TRUE	1.58842	2.85646e-17	1.78289e-15	chr14	73237497	73274640	37144	+	45.3314	83.8123	34.7079	35.5761	38.8732	29.5944	26.9435	60.2563	28.9759	24.6173	41.1695	77.4442	20.1947	22.3648	15.0472	28.0231	24.2849	30.0954	106.289	177.627	175.343	55.3852	62.7888	42.3857	77.8032	96.2763	68.0922	160.544	105.175
ENSG00000128578	ENST00000249344; ENST00000435494; ENST00000465033	STRIP2	protein_coding	protein_coding	striatin interacting protein 2 [Source:HGNC Symbol;Acc:HGNC:22209]	0.478	2856	GO:0007010; GO:0016477; GO:0008360	GO:0003674	GO:0005737; GO:0005829	57464	TRUE	-0.953829	3.15405e-17	1.95947e-15	chr7	129434432	129488399	53968	+	392.399	291.876	630.226	779.72	744.333	758.961	443.985	256.787	353.143	265.79	204.377	157.195	375.325	381.108	290.695	291.676	338.561	433.563	88.4568	96.9143	104.748	158.546	192.994	201.678	172.678	227.638	191.25	72.6171	76.9586
ENSG00000076716	ENST00000370828	GPC4	protein_coding	protein_coding	glypican 4 [Source:HGNC Symbol;Acc:HGNC:4452]	0.4477	4959	GO:0009966; GO:0016055; GO:0016477; GO:0060071; GO:0098696; GO:0099560; GO:1905475; GO:1905606	GO:0005515; GO:1904929	GO:0046658; GO:0062023; GO:0005634; GO:0016020; GO:0005886; GO:0005576; GO:0005615; GO:0031225; GO:0043202; GO:0045202; GO:0070062; GO:0009986; GO:0005796; GO:0009897; GO:0098978	2239	TRUE	1.7497	3.92508e-17	2.42719e-15	chrX	133300103	133415489	115387	-	46.9704	37.2191	49.4968	83.9759	142.483	139.584	45.0698	27.4291	17.2044	47.917	47.0508	36.5946	38.2497	51.0197	53.1942	21.6178	44.5672	47.9646	232.573	267.872	274.511	100.609	79.5915	75.9002	102.83	147.234	161.685	250.404	195.106
ENSG00000104964	ENST00000592414; ENST00000327141; ENST00000221561; ENST00000586742; ENST00000587393; ENST00000592330; ENST00000590067; ENST00000586839; ENST00000585557; ENST00000587083; ENST00000585782; ENST00000586003	TLE5	protein_coding	protein_coding	TLE family member 5, transcriptional modulator [Source:HGNC Symbol;Acc:HGNC:307]	0.6068	1154	GO:0006355; GO:0016055; GO:0010629; GO:0090090; GO:0045892; GO:0000122; GO:0032091; GO:0070555; GO:0060761; GO:0001501; GO:0006357; GO:0031668; GO:0040008; GO:2000210	GO:0005515; GO:0003714; GO:0042802	GO:0005634; GO:0005667	166	TRUE	0.325877	3.95838e-17	2.4365e-15	chr19	3052910	3063107	10198	-	12292.6	13454.7	10595.5	9124.72	8718.49	8936.63	9727.4	9464.81	10037.4	11640.6	11871.5	12602.1	10069.2	10141.6	11194	9370.92	8585.05	8603.54	14539.5	13991.5	13808.6	13350.6	13568.6	12560.4	11478.2	11914.4	12080.2	14484.6	15662.7
ENSG00000163328	ENST00000392552; ENST00000614352; ENST00000392551; ENST00000295500; ENST00000459996; ENST00000497620	GPR155	protein_coding	protein_coding	G protein-coupled receptor 155 [Source:HGNC Symbol;Acc:HGNC:22951]	0.4262	4062	GO:0055085; GO:0035556; GO:0050890	GO:0003674	GO:0016021; GO:0016020; GO:0070062	151556	TRUE	-0.770272	4.04239e-17	2.4768e-15	chr2	174431571	174487094	55524	-	656.528	523.025	774.437	670.415	808.342	687.014	424.883	536.925	478.051	1005.98	806.502	675.76	1240.82	913.459	1130.41	1019.52	713.285	926.849	395.197	505.802	401.957	723.374	697.067	637.982	542.049	558.503	527.716	498.974	307.628
ENSG00000108424	ENST00000535458; ENST00000583648; ENST00000290158; ENST00000577918; ENST00000577875; ENST00000540627; ENST00000582097; ENST00000677036; ENST00000583013; ENST00000677341; ENST00000579901; ENST00000578718; ENST00000580019; ENST00000580573; ENST00000580158; ENST00000582126	KPNB1	protein_coding	protein_coding	karyopherin subunit beta 1 [Source:HGNC Symbol;Acc:HGNC:6400]	0.4592	2125	GO:0006886; GO:0015031; GO:0007080; GO:0006606; GO:0090307; GO:0006607; GO:0006610; GO:0045184; GO:0030953; GO:0006404; GO:0007079; GO:0040001; GO:0031291	GO:0003723; GO:0005515; GO:0031267; GO:0019899; GO:0019904; GO:0008139; GO:0061608; GO:0008270; GO:0051879; GO:0061676	GO:0005634; GO:0005737; GO:0016020; GO:0005654; GO:0005829; GO:0005635; GO:0031965; GO:0005576; GO:0070062; GO:0042564; GO:1904813; GO:0035580; GO:0005643; GO:0010494; GO:0071782; GO:0032991	3837	TRUE	-0.406277	4.19194e-17	2.5567e-15	chr17	47649476	47685505	36030	+	7100.36	6134.24	8894.67	10053.7	9311.03	10387	9738.92	7740.85	8987.94	6281.38	6017.21	5514.94	9063.68	8330.47	8993.55	9315.04	8458.05	9498.89	4586.91	5040.54	4535.46	5706.11	5966.72	6623.38	6871.46	7014.11	7392.31	4358.32	4474.52
ENSG00000169896	ENST00000648685; ENST00000544665; ENST00000570242; ENST00000567031; ENST00000561838; ENST00000567178; ENST00000569746; ENST00000565142	ITGAM	protein_coding	protein_coding	integrin subunit alpha M [Source:HGNC Symbol;Acc:HGNC:6149]	0.5554	1549	GO:0007155; GO:0002376; GO:0045087; GO:0007229; GO:0007160; GO:0033627; GO:0098609; GO:0030900; GO:0032930; GO:0097190; GO:0110090; GO:1901216; GO:1904151; GO:0001774; GO:0097242; GO:0150062; GO:0150064; GO:0006898; GO:0090314; GO:0006911; GO:0043315; GO:0045963; GO:0098742; GO:2000363; GO:0010668; GO:1905114	GO:0046872; GO:0005515; GO:0005178; GO:0001540; GO:0031072; GO:0038024; GO:0001851; GO:0044877	GO:0016020; GO:0016021; GO:0005886; GO:0005615; GO:0045121; GO:0009986; GO:0008305; GO:0009897; GO:0070062; GO:0035579; GO:0070821; GO:0044853; GO:0034688	3684	TRUE	1.78132	4.84827e-17	2.94356e-15	chr16	31259967	31332892	72926	+	600.83	966.716	299.087	470.265	568.854	576.873	525.495	818.449	616.642	280.047	542.554	967.724	237.467	346.745	302.683	401.131	451.927	402.527	2266.79	3061.39	3132.8	1214.9	1156.73	999.715	899.281	1121.48	805.652	2617.97	2881.07
ENSG00000080845	ENST00000373913; ENST00000339266; ENST00000373907; ENST00000475894; ENST00000482872; ENST00000495241; ENST00000491207; ENST00000482037; ENST00000340491; ENST00000479220; ENST00000489701; ENST00000479951; ENST00000478910; ENST00000497862; ENST00000477195	DLGAP4	protein_coding	protein_coding	DLG associated protein 4 [Source:HGNC Symbol;Acc:HGNC:24476]	0.5949	1926	GO:0023052; GO:0098962	GO:0005515; GO:0060090	GO:0016020; GO:0005886; GO:0098978; GO:0099572; GO:0031594; GO:0045202; GO:0098981	22839	TRUE	-0.398632	5.60484e-17	3.3875e-15	chr20	36306336	36528637	222302	+	1629.28	1695.43	1571.26	1731.88	1772.41	2046.86	1774.03	1787.32	1827.29	2085.99	1780.58	1966.62	2203.34	2031.34	2139.76	2026.47	1819.44	2077.53	1517.51	1536.68	1715.7	1625.87	1578.57	1565.71	1420.22	1373.14	1445	1379.72	1565.19
ENSG00000118707	ENST00000373874; ENST00000373872; ENST00000650844; ENST00000558028; ENST00000611732; ENST00000560025; ENST00000561398; ENST00000557885; ENST00000558465	TGIF2	protein_coding	protein_coding	TGFB induced factor homeobox 2 [Source:HGNC Symbol;Acc:HGNC:15764]	0.5459	1699	GO:0006355; GO:0006357; GO:0000122; GO:0010470; GO:0030182; GO:0035881; GO:0038092; GO:0060041; GO:1902871	GO:0003677; GO:0003700; GO:0000981; GO:0000978; GO:1990837	GO:0005634; GO:0005654; GO:0005813; GO:0000785	60436	TRUE	-0.465613	6.06381e-17	3.64839e-15	chr20	36573488	36593950	20463	+	1092.49	909.66	1132.58	1257.92	1269.19	1202.72	1193.68	960.316	1065.01	1120.22	1161.06	1070.08	1271.21	1337.12	1178.01	1079.11	1173.04	1242.02	798.439	672.47	698.664	912.431	895.35	938.857	892.796	954.409	954.863	647.293	662.674
ENSG00000113369	ENST00000265138; ENST00000511391; ENST00000505631; ENST00000514284; ENST00000508948; ENST00000503192; ENST00000507075	ARRDC3	protein_coding	protein_coding	arrestin domain containing 3 [Source:HGNC Symbol;Acc:HGNC:29263]	0.432	1082	GO:0015031; GO:0120163; GO:0035332; GO:0051443; GO:0001659; GO:0031649; GO:0031651; GO:0043588; GO:0060613; GO:0071878	GO:0005515; GO:0031699	GO:0005737; GO:0016020; GO:0005769; GO:0005886; GO:0005768; GO:0005764	57561	TRUE	-0.786163	6.14662e-17	3.68163e-15	chr5	91368631	91383317	14687	-	1368.02	956.922	1326.93	1450.31	1435.63	1386.02	1500.73	1240.5	1341.04	2636.5	2104.06	1828.37	3010.57	2639.8	2755.61	2367.55	2127.5	2418.92	1241.79	1287.94	1195.57	2338.67	2010.13	1532.1	1289.26	1022.28	1079.13	1010.38	819.447
ENSG00000111642	ENST00000357008; ENST00000544484; ENST00000544040; ENST00000645022; ENST00000647112; ENST00000642810; ENST00000642637; ENST00000642686; ENST00000645143; ENST00000647394; ENST00000643815; ENST00000643335; ENST00000647535; ENST00000646806; ENST00000644652; ENST00000646462; ENST00000642879; ENST00000644137; ENST00000645645; ENST00000646360; ENST00000642594; ENST00000645095; ENST00000646268; ENST0000…	CHD4	protein_coding	protein_coding	chromodomain helicase DNA binding protein 4 [Source:HGNC Symbol;Acc:HGNC:1919]	0.5207	3035	GO:0006338; GO:0006325; GO:0010629; GO:0000122; GO:0045893; GO:0045892; GO:0016575; GO:0042659; GO:2000736; GO:0072553; GO:0032508	GO:0003677; GO:0005524; GO:0140658; GO:0046872; GO:0000166; GO:0016787; GO:0004386; GO:0005515; GO:0003682; GO:0042393; GO:0016887; GO:0042826; GO:0061629; GO:0008270; GO:0031492; GO:0001221; GO:0003678	GO:0005634; GO:0005654; GO:0043231; GO:0005737; GO:0016020; GO:0032991; GO:0005856; GO:0000785; GO:0005815; GO:0000781; GO:0005813; GO:0090575; GO:0016581	1108	TRUE	-0.44807	7.208e-17	4.28794e-15	chr12	6570082	6614524	44443	-	5229.73	4348.76	6244.02	7751.46	7010.04	8172.23	8167.23	6709.51	7863.49	6148.77	5279.99	4944.38	7198.3	6696.81	6941.54	8304.43	7281.66	8006.41	3948.75	4259.09	4049.06	4502.21	4881.68	5752.15	5656.72	5469.58	5974.1	3635.9	3738.81
ENSG00000135363	ENST00000464025; ENST00000411482; ENST00000395833; ENST00000257818; ENST00000465614; ENST00000493667	LMO2	protein_coding	protein_coding	LIM domain only 2 [Source:HGNC Symbol;Acc:HGNC:6642]	0.5894	1349	GO:0045944; GO:0097067	GO:0005515; GO:0046872; GO:0003713; GO:0043425; GO:0061629; GO:0140297; GO:0001221; GO:0042802	GO:0005634; GO:0005654; GO:0005667	4005	TRUE	1.86311	7.22308e-17	4.28794e-15	chr11	33858576	33892076	33501	-	41.0991	202.746	33.6999	17.7831	16.1913	7.63348	30.6858	71.6696	57.0462	36.2039	83.8092	132.825	14.3436	11.3377	18.7303	33.6277	31.2752	14.1072	276.771	362.344	341.935	84.4733	88.435	49.8773	73.7274	73.0947	52.6631	440.71	553.885
ENSG00000159842	ENST00000302538; ENST00000574139; ENST00000572585; ENST00000544583; ENST00000572441; ENST00000571797; ENST00000574437; ENST00000291107; ENST00000543210; ENST00000536794; ENST00000573559; ENST00000572650; ENST00000570688; ENST00000571120; ENST00000571383; ENST00000571022; ENST00000572152; ENST00000577052; ENST00000574257; ENST00000576668; ENST00000574875; ENST00000575770; ENST00000576964; ENST0000…	ABR	protein_coding	protein_coding	ABR activator of RhoGEF and GTPase [Source:HGNC Symbol;Acc:HGNC:81]	0.5924	1291	GO:0007165; GO:0035556; GO:0043547; GO:0051056; GO:0090630; GO:0007264; GO:0050804; GO:0006468	GO:0005085; GO:0005096; GO:0005515; GO:0004674	GO:0016020; GO:0042995; GO:0045202; GO:0030424; GO:0043197; GO:0005829; GO:0098685; GO:0098978; GO:0070161	29	TRUE	0.595167	7.2746e-17	4.29942e-15	chr17	1003519	1229738	226220	-	2735.3	3101.08	2075.73	1919.71	1922.46	1875.79	2269.92	2878.29	2482.03	2261.06	2905.7	3195.19	1937.38	1774.38	1770.51	2284.38	2103.28	1844.37	3788.51	5094.36	4547.49	2703.29	2865.56	2806.16	2854.17	3085.69	2813.34	4779.71	4781.18
ENSG00000150540	ENST00000410115; ENST00000329366; ENST00000280096; ENST00000280097; ENST00000475675; ENST00000467390; ENST00000485653; ENST00000480534	HNMT	protein_coding	protein_coding	histamine N-methyltransferase [Source:HGNC Symbol;Acc:HGNC:5028]	0.4187	988	GO:0032259; GO:0006548; GO:0007585; GO:0001692; GO:0001695	GO:0008170; GO:0016740; GO:0008168; GO:0046539	GO:0005737; GO:0005654; GO:0005829; GO:0005813; GO:0070062	3176	TRUE	1.71829	7.78857e-17	4.5829e-15	chr2	137964020	138016364	52345	+	92.6442	204.154	31.5938	20.747	39.3045	29.4434	39.3162	128.177	47.0857	58.5358	111.746	188.329	25.5445	28.4373	45.702	48.2506	40.6578	20.2939	514.606	483.126	611.63	113.896	92.8568	131.889	66.9368	98.1558	81.5218	652.033	642.767
ENSG00000147138	ENST00000645147	GPR174	protein_coding	protein_coding	G protein-coupled receptor 174 [Source:HGNC Symbol;Acc:HGNC:30245]	0.3733	5494	GO:0007186; GO:0007165; GO:0035025; GO:0051482; GO:0043029	GO:0004930; GO:0045125	GO:0016021; GO:0016020; GO:0043231; GO:0005886; GO:0034451; GO:0005887	84636	TRUE	-0.871359	8.47369e-17	4.96417e-15	chrX	79144688	79175318	30631	+	644.845	498.54	855.076	1301.08	1299.59	1170.1	1087.3	1072.35	1020.49	1027.55	808.534	630.24	1301.2	1276.42	1293.14	1308.26	1384.68	1383.45	435.312	261.893	380.357	819.106	710.084	757.918	981.642	809.263	752.989	246.526	224.372
ENSG00000128284	ENST00000424878; ENST00000349314; ENST00000397289; ENST00000397293; ENST00000422426; ENST00000432700; ENST00000361710; ENST00000397287; ENST00000531195; ENST00000487355; ENST00000487423; ENST00000426939; ENST00000534251; ENST00000695564; ENST00000487783; ENST00000525184; ENST00000485453; ENST00000530895; ENST00000472303; ENST00000531095; ENST00000528740; ENST00000533061	APOL3	protein_coding	protein_coding	apolipoprotein L3 [Source:HGNC Symbol;Acc:HGNC:14868]	0.5088	1343	GO:0006869; GO:0042157; GO:0043123; GO:0006954	GO:0008289; GO:0005515; GO:0005319	GO:0005576; GO:0005737; GO:0016020	80833	TRUE	-0.467071	8.52342e-17	4.9715e-15	chr22	36140329	36166177	25849	-	4701.94	4133.28	4351.15	3788.8	3824.38	3650.99	3516.23	3397.67	3957.92	3995.21	3936.09	4087.56	4361.26	4060.79	4120.68	3629.39	3400.4	3812.72	2671.95	2320.87	2808.92	2851.21	2914.82	2900.47	2940.37	3082.51	3113.39	2088.37	2203.62
ENSG00000090659	ENST00000315599; ENST00000394173; ENST00000593660; ENST00000601951; ENST00000204801; ENST00000315591; ENST00000354397; ENST00000394161; ENST00000593821; ENST00000602261; ENST00000601256	CD209	protein_coding	protein_coding	CD209 molecule [Source:HGNC Symbol;Acc:HGNC:1641]	0.5423	1382	GO:0007155; GO:0002376; GO:0045087; GO:0035556; GO:0006897; GO:0002250; GO:0042102; GO:0007157; GO:0019882; GO:0007159; GO:1903902; GO:0046968; GO:0019079; GO:0046718; GO:0009988; GO:0019062; GO:0075733; GO:0042129; GO:0097323	GO:0046872; GO:0030246; GO:0005515; GO:0005537; GO:0042605; GO:0001618; GO:0046790	GO:0005737; GO:0016020; GO:0016021; GO:0005886; GO:0005576; GO:0009986; GO:0009897; GO:0043657	30835	TRUE	1.61505	9.77123e-17	5.67454e-15	chr19	7739993	7747564	7572	-	182.011	253.677	84.2498	94.0665	126.314	97.0543	109.318	178.76	109.565	72.4995	186.803	227.7	82.2759	108.653	119.874	68.056	89.1344	40.4408	644.047	843.56	863.987	291.385	264.956	249.387	129.993	162.896	153.404	752.463	868.399
ENSG00000181523	ENST00000575484; ENST00000571156; ENST00000572257; ENST00000326317; ENST00000575282; ENST00000573150; ENST00000576856; ENST00000570923; ENST00000576941; ENST00000574505; ENST00000572208; ENST00000571051; ENST00000576707; ENST00000570427; ENST00000571675; ENST00000575188; ENST00000571075	SGSH	protein_coding	protein_coding	N-sulfoglucosamine sulfohydrolase [Source:HGNC Symbol;Acc:HGNC:10818]	0.6304	1180	GO:0006027; GO:0030200	GO:0008484; GO:0046872; GO:0016787; GO:0005515; GO:0005539; GO:0008449; GO:0016250	GO:0005764; GO:0070062; GO:0043202	6448	TRUE	0.53065	1.17268e-16	6.78073e-15	chr17	80206716	80220923	14208	-	1338.66	1590.88	1181.98	992.631	1054.9	931.057	1127.02	1279.27	1153.02	1673.69	1696.77	1997.71	1169.43	983.332	1075.18	1032.71	1013.49	1039.58	2145.43	2462.27	2176.34	1873.82	1804.68	1670.03	1508.87	1562.14	1374.78	2298.61	2348.62
ENSG00000151474	ENST00000357447; ENST00000475325; ENST00000495956; ENST00000264546; ENST00000632570; ENST00000632314; ENST00000492155; ENST00000342409; ENST00000477221; ENST00000650014; ENST00000650137; ENST00000640906; ENST00000649155; ENST00000649246; ENST00000649099; ENST00000648400; ENST00000649947; ENST00000649423; ENST00000648761; ENST00000493380; ENST00000475141	FRMD4A	protein_coding	protein_coding	FERM domain containing 4A [Source:HGNC Symbol;Acc:HGNC:25491]	0.5259	1262	GO:0050714; GO:0050709; GO:0090162	GO:0030674	GO:0005856; GO:0005737; GO:0005912; GO:0070161; GO:0005923	55691	TRUE	1.37592	1.21893e-16	7.0178e-15	chr10	13643706	14462142	818437	-	111.569	137.151	71.6124	68.1687	59.4101	65.4635	69.0431	105.292	84.7077	67.1165	105.864	180.262	37.4528	65.1919	34.3814	64.0528	75.8471	68.6734	312.604	417.353	379.485	127.424	140.614	120.356	122.832	151.41	128.43	503.311	491.017
ENSG00000089248	ENST00000455836; ENST00000261735; ENST00000553161; ENST00000552052; ENST00000546477	ERP29	protein_coding	protein_coding	endoplasmic reticulum protein 29 [Source:HGNC Symbol;Acc:HGNC:13799]	0.5246	1171	GO:0009306; GO:0010628; GO:0010629; GO:0043335; GO:0043406; GO:0001934; GO:0006457; GO:0006886; GO:0050709; GO:1902235	GO:0005515; GO:0042803; GO:0051087	GO:0016020; GO:0005783; GO:0005788; GO:0042470; GO:0009986; GO:0005790; GO:0030133	10961	TRUE	0.386555	1.27219e-16	7.29301e-15	chr12	112013348	112023449	10102	+	2556.95	3287.03	2103.13	2241.66	2190.14	2324.94	2520.12	2378.37	2270.14	2281.91	2783.35	2750.42	2339.68	2318.59	2588.59	2180.24	2203.86	2243.08	3730.63	3329.27	3616.81	2904.44	2986.45	3150.95	2865.67	2829.87	2986.16	3655.89	4168.77
ENSG00000077150	ENST00000601386; ENST00000428099; ENST00000369966; ENST00000652277; ENST00000189444; ENST00000661543; ENST00000467116; ENST00000471698; ENST00000697881; ENST00000697882; ENST00000651907; ENST00000697916; ENST00000697917; ENST00000336486; ENST00000697918; ENST00000697919; ENST00000697883; ENST00000697920; ENST00000473400; ENST00000697884	NFKB2	protein_coding	protein_coding	nuclear factor kappa B subunit 2 [Source:HGNC Symbol;Acc:HGNC:7795]	0.6131	1400	GO:0007165; GO:0006355; GO:0048511; GO:0006357; GO:0010605; GO:0045944; GO:0002268; GO:0002467; GO:0030198; GO:0038061; GO:0048536	GO:0005515; GO:0003677; GO:0003700; GO:0000981; GO:0000978; GO:1990837; GO:0001228	GO:0005634; GO:0005737; GO:0005829; GO:0071159; GO:0000785; GO:0005654; GO:0033257	4791	TRUE	-0.694341	1.29097e-16	7.36899e-15	chr10	102394110	102402524	8415	+	5730.4	5200.21	6202.9	6095.79	6223.93	7103.5	5983.73	4982.36	5496.35	5961.23	5519.65	5634.22	5962.17	5934.35	5344.88	5560.58	5684.27	6188.37	4041.14	2273.32	4092.4	3463.7	3461.35	3633.45	3530.19	3540.92	3971.9	1834.42	2202.53
ENSG00000089060	ENST00000552014; ENST00000202831; ENST00000680972; ENST00000552565; ENST00000550672; ENST00000550047; ENST00000549069; ENST00000546737; ENST00000553238; ENST00000551230; ENST00000548477; ENST00000549181; ENST00000549605; ENST00000552613; ENST00000548186; ENST00000549372; ENST00000548518	SLC8B1	protein_coding	protein_coding	solute carrier family 8 member B1 [Source:HGNC Symbol;Acc:HGNC:26175]	0.5803	1712	GO:0055085; GO:0006811; GO:0050896; GO:0006814; GO:0006816; GO:0006874; GO:0086036; GO:0050796; GO:0042593; GO:0006851; GO:0051560; GO:0099093; GO:0051480; GO:2001256; GO:0006812; GO:1901623; GO:0035725; GO:0070588	GO:0015297; GO:0042803; GO:0005432; GO:0008324; GO:0015368; GO:0086038; GO:0042802	GO:0016021; GO:0016020; GO:0005739; GO:0005743; GO:0005886; GO:0032592; GO:0030061; GO:0042383	80024	TRUE	0.558563	1.46112e-16	8.30477e-15	chr12	113298759	113359493	60735	-	1296.42	1684.65	1078.4	1109.47	1229.46	1002.2	999.207	1240.5	1103.8	1443.9	1498.1	1650.82	1263.06	1181.01	1368.81	1152.15	941.44	951.769	1960.55	2242.23	2000.06	2182.07	2282.5	1790.16	1498.87	1561.1	1324.89	2179.76	2278.4
ENSG00000111144	ENST00000228740; ENST00000537111; ENST00000552789; ENST00000553041; ENST00000413268; ENST00000548852; ENST00000547393; ENST00000548375; ENST00000547982; ENST00000552091	LTA4H	protein_coding	protein_coding	leukotriene A4 hydrolase [Source:HGNC Symbol;Acc:HGNC:6710]	0.4063	1864	GO:0006629; GO:0006508; GO:0019370; GO:0006691; GO:0010043; GO:0043434; GO:0060509; GO:0043171; GO:0019538	GO:0008270; GO:0008237; GO:0003723; GO:0046872; GO:0008233; GO:0016787; GO:0005515; GO:0004177; GO:0004463; GO:0004301; GO:0045148; GO:0070006	GO:0005737; GO:0005654; GO:0005829; GO:0005634; GO:0005576; GO:0070062; GO:1904813; GO:1904724	4048	TRUE	0.700555	1.5521e-16	8.78451e-15	chr12	96000753	96043520	42768	-	1774.12	2408.47	1451.21	1383.13	1385.98	1294.42	1583.44	1829.93	1662.48	1388.52	2258.19	1936.81	1123.79	1238.64	1181.47	1242.73	1554.18	1327.02	2986.61	3520.61	3793.36	1957.13	1729.31	1841.12	1933.4	2216.48	1994.73	3655.57	3768.8
ENSG00000102962	ENST00000219235	CCL22	protein_coding	protein_coding	C-C motif chemokine ligand 22 [Source:HGNC Symbol;Acc:HGNC:10621]	0.5283	2917	GO:0006955; GO:0006935; GO:0006954; GO:0060326; GO:0007186; GO:0002548; GO:0007165; GO:0007267; GO:0030593; GO:0043547; GO:0048247; GO:0070098; GO:0070374; GO:0071346; GO:0071347; GO:0071356; GO:0009615	GO:0008009; GO:0005515; GO:0005125; GO:0048020	GO:0005576; GO:0005615	6367	TRUE	-0.970484	1.75955e-16	9.91658e-15	chr16	57358783	57366189	7407	+	3687.18	2842.36	4431.54	8634.7	9355.33	9130.73	4323.82	2927.54	3283.09	2853.96	4503.64	2972.29	8499.4	9440.54	8227.64	2929.6	4090.02	4282.02	1280.05	1281.48	1177.5	5027.75	6286.69	5728.3	1946.31	2135.41	2243.62	1254.52	1405.85
ENSG00000064886	ENST00000445067; ENST00000528451; ENST00000486561; ENST00000369744; ENST00000474304; ENST00000369748; ENST00000466741; ENST00000477185; ENST00000467038; ENST00000497587; ENST00000526684; ENST00000530597; ENST00000524472; ENST00000533831; ENST00000497220; ENST00000472825; ENST00000529459	CHI3L2	protein_coding	protein_coding	chitinase 3 like 2 [Source:HGNC Symbol;Acc:HGNC:1933]	0.4738	924	GO:0005975; GO:0006032	GO:0030246; GO:0016787; GO:0008061	GO:0005615; GO:0005576	1117	TRUE	-0.626012	2.01533e-16	1.13104e-14	chr1	111200771	111243440	42670	+	117.426	117.534	127.28	351.711	385.353	375.131	234.939	210.585	220.941	228.936	236.724	206.014	541.871	531.928	540.88	310.656	286.168	327.288	163.116	133.936	124.012	327.453	298.985	305.769	245.435	208.843	240.787	155.25	155.001
ENSG00000168016	ENST00000645898; ENST00000429976; ENST00000646897; ENST00000646436; ENST00000643881; ENST00000463984; ENST00000463764	TRANK1	protein_coding	protein_coding	tetratricopeptide repeat and ankyrin repeat containing 1 [Source:HGNC Symbol;Acc:HGNC:29011]	0.4868	7457	GO:0006457	GO:0005524; GO:0030544; GO:0051879		9881	TRUE	-0.77727	2.0409e-16	1.1406e-14	chr3	36826819	36945057	118239	-	2777.13	2010.81	3624.85	4365.76	4054.29	4438.51	4260.64	3942.71	4703.15	5045.45	3352.37	3186.48	6971.81	5370.32	6566.11	7087.64	5361.35	6746.09	1964.76	2184.85	1902.31	3186.26	3418.01	3589.02	4847.58	4439.98	4236.14	1973.18	1889.3
ENSG00000168394	ENST00000486332; ENST00000698420; ENST00000698421; ENST00000354258; ENST00000698422; ENST00000698423; ENST00000643049; ENST00000698424; ENST00000645078; ENST00000643923; ENST00000487296	TAP1	protein_coding	protein_coding	transporter 1, ATP binding cassette subfamily B member [Source:HGNC Symbol;Acc:HGNC:43]	0.5596	2232	GO:0055085; GO:0015031; GO:0002376; GO:0002250; GO:0015833; GO:0002479; GO:0019885; GO:0006952; GO:0046967	GO:0005524; GO:0140359; GO:0046872; GO:0000166; GO:0042803; GO:0005515; GO:0042287; GO:1904680; GO:0042605; GO:0015433; GO:0046979; GO:0042288; GO:0015440; GO:0042626; GO:0046978; GO:0043531; GO:0023029	GO:0016021; GO:0016020; GO:0005783; GO:0005789; GO:0034451; GO:0030176; GO:0042825; GO:0042824; GO:0030670; GO:0033116	6890	TRUE	-0.667192	2.12225e-16	1.18112e-14	chr6	32845209	32853816	8608	-	7501.9	6253.54	7800.81	7240.46	6647.08	7492.82	6712.52	6065.05	7048.38	4816.19	4963.86	5018.88	8818.73	7011.19	7219.42	8201.59	6020.16	7669.56	3799.57	3906.87	4008.1	3986.38	4034.4	4221.14	4324.43	4490.33	4216.5	3405.02	3737.37
ENSG00000181045	ENST00000577155; ENST00000573809; ENST00000361193; ENST00000574967; ENST00000572652; ENST00000576126; ENST00000571888; ENST00000411502; ENST00000546047; ENST00000571602; ENST00000571564; ENST00000572725; ENST00000572226; ENST00000571176; ENST00000571072; ENST00000571215; ENST00000575019	SLC26A11	protein_coding	protein_coding	solute carrier family 26 member 11 [Source:HGNC Symbol;Acc:HGNC:14471]	0.6309	1140	GO:0008272; GO:0055085; GO:1902358; GO:0006811; GO:0098656	GO:0008271; GO:0005515; GO:0015116; GO:0008509	GO:0016021; GO:0016020; GO:0005886; GO:0005765; GO:0005794; GO:0043231; GO:0005783; GO:0005654; GO:0005764; GO:0005887; GO:0070062	284129	TRUE	0.675942	2.7683e-16	1.53428e-14	chr17	80219699	80253500	33802	+	1559.81	2332.07	1033.11	690.662	767.468	755.715	929.205	1372.34	1041.32	1443.9	1992.4	2390.85	798.384	751.679	832.376	1002.3	978.155	940.487	2738.25	2890.4	2770.39	1641.22	1492.85	1345.6	1471.64	1544.32	1388.64	3053.45	3172.7
ENSG00000095370	ENST00000373277; ENST00000314830; ENST00000420366; ENST00000429553; ENST00000373276; ENST00000629203; ENST00000468969; ENST00000484160; ENST00000471939; ENST00000440630; ENST00000464239; ENST00000488685; ENST00000414380	SH2D3C	protein_coding	protein_coding	SH2 domain containing 3C [Source:HGNC Symbol;Acc:HGNC:16884]	0.6229	1729	GO:0007264; GO:0050790; GO:0033138; GO:0007254	GO:0005085; GO:0005515; GO:0001784	GO:0005737; GO:0016020; GO:0005829; GO:0005886; GO:0042995; GO:0030424; GO:0032587	10044	TRUE	-0.344806	2.86206e-16	1.57969e-14	chr9	127738317	127778710	40394	-	1465.87	1376.13	1448.04	1794.12	1642.88	1876.75	1167.02	1172.37	1339.23	1543.99	1367.41	1490.89	1937.99	1797.03	1971.93	1221	1199.41	1318.56	1078.67	1053.55	1169.08	1598.35	1522.85	1496.32	981.739	1042.12	977.5	946.525	1037.32
ENSG00000151062	ENST00000537784; ENST00000382722; ENST00000280663; ENST00000444595; ENST00000545595; ENST00000538450; ENST00000587995; ENST00000585385; ENST00000541444; ENST00000588077; ENST00000538027; ENST00000536846; ENST00000543405; ENST00000586184; ENST00000588896; ENST00000585708; ENST00000536818; ENST00000537923; ENST00000589502; ENST00000541616; ENST00000541331; ENST00000540728; ENST00000542340; ENST0000…	CACNA2D4	protein_coding	protein_coding	calcium voltage-gated channel auxiliary subunit alpha2delta 4 [Source:HGNC Symbol;Acc:HGNC:20202]	0.5785	1836	GO:0006811; GO:0034765; GO:0006816; GO:0070588; GO:0050908	GO:0046872; GO:0005244; GO:0005262; GO:0005245	GO:0016020; GO:0016021; GO:0005891	93589	TRUE	0.714713	2.93005e-16	1.61056e-14	chr12	1791963	1918666	126704	-	228.981	226.253	177.978	134.362	116.577	148.308	116.99	128.297	119.525	188.473	242.605	204.659	139.452	107.708	104.141	96.8797	110.245	116.62	359.909	389.849	369.627	218.302	174.217	181.076	162.006	177.516	150.598	368.093	418.395
ENSG00000134321	ENST00000680607; ENST00000680320; ENST00000442639; ENST00000679863; ENST00000474872; ENST00000679373; ENST00000382040; ENST00000489749; ENST00000477834	RSAD2	protein_coding	protein_coding	radical S-adenosyl methionine domain containing 2 [Source:HGNC Symbol;Acc:HGNC:30908]	0.4469	2625	GO:0002376; GO:0009615; GO:0045087; GO:0051607; GO:0045071; GO:0034157; GO:0050709; GO:2000553; GO:0034165; GO:0050778; GO:0035710; GO:0043367	GO:0003824; GO:0051536; GO:0046872; GO:0016829; GO:0005515; GO:0051539; GO:0043621	GO:0016020; GO:0005794; GO:0005783; GO:0005789; GO:0001650; GO:0005739; GO:0005743; GO:0005741; GO:0005811	91543	TRUE	-2.48396	3.0796e-16	1.68583e-14	chr2	6865557	6898239	32683	+	199.19	162.264	262.228	301.124	320.588	311.753	185.953	201.736	228.397	209.629	199.967	207.331	1717.35	866.267	1885.01	1820.49	606.735	1353.35	92.9011	90.946	99.9316	157.413	151.224	219.027	132.73	160.494	132.861	119.02	98.755
ENSG00000105520	ENST00000251473; ENST00000591329; ENST00000586431; ENST00000688289; ENST00000586380; ENST00000591608; ENST00000588196; ENST00000587801; ENST00000588360	PLPPR2	protein_coding	protein_coding	phospholipid phosphatase related 2 [Source:HGNC Symbol;Acc:HGNC:29566]	0.6406	1315	GO:0006644; GO:0007165; GO:0046839	GO:0008195; GO:0005515; GO:0042577	GO:0016020; GO:0016021; GO:0005887	64748	TRUE	0.735057	3.34144e-16	1.8217e-14	chr19	11355386	11365698	10313	+	240.723	360.437	172.712	134.361	195.375	149.398	153.429	253.055	222.751	209.77	298.478	341.549	200.014	177.624	163.329	161.733	197.816	173.989	506.187	533.351	518.923	279.047	312.175	253.723	265.807	272.539	311.358	472.011	592.906
ENSG00000081985	ENST00000262345; ENST00000544434; ENST00000696754; ENST00000696755; ENST00000696756; ENST00000541374; ENST00000371000; ENST00000696757; ENST00000674203; ENST00000696758; ENST00000696759; ENST00000696760; ENST00000648487; ENST00000696761; ENST00000696762; ENST00000441640; ENST00000696763; ENST00000465396	IL12RB2	protein_coding	protein_coding	interleukin 12 receptor subunit beta 2 [Source:HGNC Symbol;Acc:HGNC:5972]	0.4756	2840	GO:0019221; GO:0032729; GO:0007166; GO:0008284; GO:0018108; GO:0032496; GO:0034097	GO:0005515; GO:0004896; GO:0019955; GO:0019901	GO:0016020; GO:0016021; GO:0005886; GO:0009897; GO:0005887; GO:0043235	3595	TRUE	-1.01812	3.40448e-16	1.84852e-14	chr1	67307364	67398724	91361	+	255.402	157.643	422.303	868.536	687.676	785.158	566.718	355.693	524.282	156.529	99.983	84.0045	544.888	399.655	425.85	649.334	430.875	696.766	53.6706	49.0301	54.1798	196.526	190.536	250.471	358.004	331.818	292.901	39.7859	65.0354
ENSG00000205413	ENST00000620985; ENST00000379958; ENST00000446617	SAMD9	protein_coding	protein_coding	sterile alpha motif domain containing 9 [Source:HGNC Symbol;Acc:HGNC:1348]	0.3614	5839	GO:0034058	GO:0005515	GO:0005737; GO:0043231; GO:0005829	54809	TRUE	-0.919789	3.4947e-16	1.88983e-14	chr7	93099513	93118023	18511	-	1005.95	721.854	1366.95	1560.96	1777.8	1488.53	1255.24	1219.27	1303.91	1450.29	1171.86	821.346	2957.18	2222.19	3214.87	2980.05	2064.16	2528.01	745.074	752.194	830.758	1323.1	1200.95	1334.76	1380.45	1122.52	1124.4	788.771	579.899
ENSG00000162444	ENST00000315901; ENST00000294435	RBP7	protein_coding	protein_coding	retinol binding protein 7 [Source:HGNC Symbol;Acc:HGNC:30316]	0.5023	743	GO:0015908	GO:0008289; GO:0005515; GO:0005504; GO:0016918; GO:0019841; GO:0005501	GO:0005737; GO:0005634; GO:0005829	116362	TRUE	2.82454	3.57977e-16	1.92802e-14	chr1	9997206	10016021	18816	+	6.84986	14.6917	2.10625	1.9759	0	0	0	1.76962	1.81099	8.53131	11.7627	12.1982	0	1.88962	2.24764	1.60132	1.56376	2.82145	83.1368	66.968	95.1157	11.3897	12.3809	8.67431	2.91029	14.619	13.8618	96.4053	106.225
ENSG00000161013	ENST00000518778; ENST00000337755; ENST00000519836; ENST00000292591; ENST00000520969; ENST00000522293; ENST00000518980; ENST00000522451; ENST00000520875; ENST00000523382; ENST00000518867; ENST00000518702; ENST00000520822; ENST00000523108; ENST00000521855; ENST00000520918; ENST00000521305; ENST00000523329; ENST00000518168; ENST00000520134; ENST00000519616; ENST00000520019; ENST00000519965	MGAT4B	protein_coding	protein_coding	alpha-1,3-mannosyl-glycoprotein 4-beta-N-acetylglucosaminyltransferase B [Source:HGNC Symbol;Acc:HGNC:7048]	0.6158	1023	GO:0006486; GO:0006487; GO:0006491; GO:0019082	GO:0046872; GO:0016740; GO:0016757; GO:0005515; GO:0008375; GO:0008454	GO:0016020; GO:0000139; GO:0016021; GO:0005794; GO:0005783; GO:0005793; GO:0005795	11282	TRUE	0.37573	3.77883e-16	2.02706e-14	chr5	179797597	179806952	9356	-	1899.37	2388.88	1716.59	1452.29	1461.53	1581.22	1686.76	1669.64	1590.05	1686.68	1742.35	1954.42	1396.11	1294.39	1348.58	1433.98	1317.47	1424.83	2393.08	2629.69	2569.33	1715.09	1763.39	1740.28	1629.76	1689.53	1684.29	2228.59	2414.98
ENSG00000177409	ENST00000318238; ENST00000411955; ENST00000437805; ENST00000414791; ENST00000439952; ENST00000446033; ENST00000446959; ENST00000699641; ENST00000477816	SAMD9L	protein_coding	protein_coding	sterile alpha motif domain containing 9 like [Source:HGNC Symbol;Acc:HGNC:1349]	0.3831	5258		GO:0005515	GO:0005769; GO:0005768; GO:0005737	219285	TRUE	-1.52975	4.26579e-16	2.27913e-14	chr7	93130056	93148385	18330	-	2241.58	1651.1	2639.13	2577.57	2665.09	2555.04	1993.62	2181.94	2247.45	2163.72	1660.01	1714.53	6297.65	4184.56	6702.47	7359.67	4036.84	6669.9	1045	1030.83	1257.24	1633.47	1458.29	1701.25	1598.72	1463.98	1466.25	1133.08	969.675
ENSG00000137474	ENST00000409709; ENST00000458637; ENST00000409619; ENST00000660626; ENST00000669443; ENST00000409893; ENST00000670577; ENST00000458169; ENST00000481328; ENST00000467137; ENST00000605744; ENST00000526863; ENST00000481532	MYO7A	protein_coding	protein_coding	myosin VIIA [Source:HGNC Symbol;Acc:HGNC:7606]	0.5907	3402	GO:0007605; GO:0007601; GO:0007015; GO:0030050; GO:0008104; GO:0042462; GO:0007040; GO:0030048; GO:0050953; GO:0007423; GO:0050957; GO:0042490; GO:0001845; GO:0006886; GO:0006909; GO:0007600; GO:0030030; GO:0042472; GO:0042491; GO:0048563; GO:0048839; GO:0051875; GO:0051904; GO:0060088; GO:0060113; GO:0060122	GO:0005515; GO:0005524; GO:0003774; GO:0000166; GO:0003779; GO:0005516; GO:0051015; GO:0000146; GO:0030507; GO:0019904	GO:0005856; GO:0016459; GO:0005737; GO:0005765; GO:0005829; GO:0045202; GO:0005938; GO:0120025; GO:0001917; GO:0001750; GO:0005902; GO:0032420; GO:0015629; GO:0016324; GO:0032391; GO:0042470; GO:0120044	4647	TRUE	1.36436	5.52459e-16	2.93992e-14	chr11	77128246	77215241	86996	+	149.718	159.65	95.8341	111.639	91.7507	88.3317	160.148	196.428	171.139	68.1485	119.097	177.552	64.5487	54.7989	56.9412	88.8732	85.225	80.8815	397.794	547.702	492.434	147.116	122.925	153.969	141.639	150.366	159.837	483.279	488.85
ENSG00000221963	ENST00000409652	APOL6	protein_coding	protein_coding	apolipoprotein L6 [Source:HGNC Symbol;Acc:HGNC:14870]	0.4029	10060	GO:0006869; GO:0042157	GO:0008289; GO:0005515	GO:0005576; GO:0005737; GO:0016020; GO:0016021	80830	TRUE	-0.95714	5.98216e-16	3.17078e-14	chr22	35648446	35668404	19959	+	2503.15	1859.02	2962.39	3121.82	3425.7	3213.38	2894.99	2696.31	3018.01	2284.02	1954.4	1782.81	5532.2	3962.59	4895.56	5004.06	3115.39	4719.25	1371.12	1435.03	1472.48	1882.48	1655.46	1844.05	2220.84	2309.2	2097.12	1395.61	1288.1
ENSG00000244242	ENST00000340134; ENST00000382123; ENST00000482459; ENST00000486852	IFITM10	protein_coding	protein_coding	interferon induced transmembrane protein 10 [Source:HGNC Symbol;Acc:HGNC:40022]	0.672	2363			GO:0016021; GO:0016020; GO:0005886	402778	TRUE	1.50238	6.72956e-16	3.55283e-14	chr11	1732406	1750595	18190	-	193.611	362.553	66.6539	58.4169	75.3808	31.6244	51.162	112.973	52.7255	84.3555	233.7	342.895	64.8781	60.3379	47.0005	73.8311	62.9682	49.1402	563.928	563.604	583.401	227.344	218.426	131.965	136.732	197.639	153.795	695.48	809.274
ENSG00000135655	ENST00000353364; ENST00000549523; ENST00000550632; ENST00000312635; ENST00000548524; ENST00000280377; ENST00000546718; ENST00000551206; ENST00000537297; ENST00000549237; ENST00000548836; ENST00000546694; ENST00000552997; ENST00000547317; ENST00000549268; ENST00000549415; ENST00000548620; ENST00000552346; ENST00000549101	USP15	protein_coding	protein_coding	ubiquitin specific peptidase 15 [Source:HGNC Symbol;Acc:HGNC:12613]	0.3854	2280	GO:0006511; GO:0016579; GO:0006508; GO:0030509; GO:0035616; GO:0007179; GO:0035520; GO:0060389; GO:1905035; GO:1990167; GO:0071108; GO:1900246	GO:0004843; GO:0008233; GO:0008234; GO:0016787; GO:0003824; GO:0005515; GO:0004197; GO:0042802; GO:0046332; GO:0005160; GO:0061649; GO:1990380	GO:0005634; GO:0005737; GO:0005654; GO:0005829; GO:0005739; GO:0016604	9958	TRUE	-0.379413	7.59201e-16	3.99238e-14	chr12	62260338	62417431	157094	+	2021.09	1883.12	2053.59	1930.44	2236.86	1901.83	1880.73	2040.37	1903.35	2525.73	2217.22	2065.56	2781.87	2573.73	2726.39	2510.36	2426.94	2591.89	1869	1712.96	1819.24	2311.33	2050.13	2008.1	1883.93	1771.64	1823.15	1872.91	1708.26
ENSG00000105327	ENST00000601438; ENST00000439096; ENST00000300880; ENST00000341983; ENST00000449228; ENST00000598636	BBC3	protein_coding	protein_coding	BCL2 binding component 3 [Source:HGNC Symbol;Acc:HGNC:17868]	0.6436	1534	GO:0043065; GO:0097193; GO:0090200; GO:0006915; GO:0051209; GO:0034976; GO:0006919; GO:0001836; GO:0031334; GO:2001244; GO:0070059; GO:2001056; GO:0071456; GO:0045926; GO:0097194; GO:1902237; GO:1903896; GO:0043525; GO:0006974; GO:0008340; GO:0070245; GO:0032471; GO:0032464; GO:0001844; GO:0042771; GO:0044346; GO:0070227; GO:0070230; GO:0070231; GO:0070234; GO:0071479; GO:1900740; GO:1901998; GO:…	GO:0005515; GO:0051117	GO:0005739; GO:0005783; GO:0005829; GO:0005741; GO:0097143; GO:0005764	27113	TRUE	-0.507436	8.69073e-16	4.55224e-14	chr19	47220822	47232766	11945	-	502.975	425.08	479.172	396.169	349.732	437.289	420.012	411.436	378.497	800.746	573.432	699.364	659.01	640.581	685.53	554.857	537.934	594.385	472.511	448.446	439.459	440.4	479.317	478.171	453.035	413.507	405.598	409.41	534.374
ENSG00000111796	ENST00000229402	KLRB1	protein_coding	protein_coding	killer cell lectin like receptor B1 [Source:HGNC Symbol;Acc:HGNC:6373]	0.3924	1478	GO:0007166; GO:0042269	GO:0030246; GO:0005515; GO:0038023; GO:0004888	GO:0016020; GO:0016021; GO:0005886; GO:0009986	3820	TRUE	0.916528	1.01416e-15	5.29145e-14	chr12	9594551	9607916	13366	-	708.471	744.382	531.827	385.301	442.562	388.217	328.914	440.635	361.293	534.54	693.999	551.63	206.389	356.193	304.93	239.397	347.155	283.085	1005.01	828.728	797.046	683.379	561.562	555.156	692.65	578.493	637.5	860.136	809.691
ENSG00000087253	ENST00000566911; ENST00000262134; ENST00000564084; ENST00000566915; ENST00000563095; ENST00000566375; ENST00000565056; ENST00000562299	LPCAT2	protein_coding	protein_coding	lysophosphatidylcholine acyltransferase 2 [Source:HGNC Symbol;Acc:HGNC:26032]	0.3855	1777	GO:0006629; GO:0006644; GO:0008654; GO:0006650; GO:0061024; GO:0036151; GO:0006663; GO:0009089; GO:0006782	GO:0005509; GO:0016746; GO:0046872; GO:0016740; GO:0005515; GO:0003841; GO:0008374; GO:0042171; GO:0047184; GO:0047144; GO:0047192; GO:0047159; GO:0050200	GO:0016020; GO:0016021; GO:0005794; GO:0005783; GO:0005789; GO:0005886; GO:0000139; GO:0005811; GO:0005795	54947	TRUE	1.26003	1.02943e-15	5.35025e-14	chr16	55509072	55586666	77595	+	172.225	208.164	132.693	166.707	177.052	131.137	146.644	222.267	177.477	85.3999	163.962	187.179	76.7879	126.837	113.604	112.093	126.665	140.43	425.155	498.672	517.718	250.572	301.645	246.355	195.959	242.16	182.935	580.12	463.92
ENSG00000181026	ENST00000557787; ENST00000332810; ENST00000559528; ENST00000560174; ENST00000558327; ENST00000557927	AEN	protein_coding	protein_coding	apoptosis enhancing nuclease [Source:HGNC Symbol;Acc:HGNC:25722]	0.6024	1932	GO:0006915; GO:0006974; GO:0090305; GO:0010212; GO:0042771	GO:0003676; GO:0016787; GO:0005515; GO:0004527; GO:0004518	GO:0005634; GO:0005654; GO:0005730; GO:0031965	64782	TRUE	-0.583679	1.04375e-15	5.40363e-14	chr15	88621337	88632281	10945	+	613.552	433.896	776.152	671.807	645.494	731.724	740.295	622.021	756.088	811.394	638.126	608.554	815.197	647.194	786.674	843.895	807.683	923.554	404.108	466.383	374.442	501.144	481.971	559.493	630.564	605.642	600.544	461.995	487.766
ENSG00000084774	ENST00000264705; ENST00000403525; ENST00000491891; ENST00000464159; ENST00000475695; ENST00000479002; ENST00000458503; ENST00000456311; ENST00000487239; ENST00000491461; ENST00000428460	CAD	protein_coding	protein_coding	carbamoyl-phosphate synthetase 2, aspartate transcarbamylase, and dihydroorotase [Source:HGNC Symbol;Acc:HGNC:1424]	0.5719	1859	GO:0006520; GO:0006207; GO:0006541; GO:0044238; GO:0008152; GO:0044281; GO:0006807; GO:0006221; GO:0044205; GO:0044271; GO:1901566; GO:0018130; GO:0018107; GO:0019240; GO:0046777; GO:0006225; GO:0006228	GO:0005524; GO:0016787; GO:0046872; GO:0004070; GO:0016812; GO:0016597; GO:0016743; GO:0004088; GO:0000166; GO:0016740; GO:0008270; GO:0003824; GO:0016874; GO:0016810; GO:0019899; GO:0042802; GO:0004151; GO:0036094; GO:0004672; GO:0070335	GO:0005634; GO:0005737; GO:0016020; GO:0005829; GO:0070062; GO:0016363; GO:0042995; GO:0043025; GO:0043195	790	TRUE	-0.420954	1.149e-15	5.92555e-14	chr2	27217369	27243943	26575	+	1544.15	1368.29	1906.15	2073.78	1934.32	2178.82	2266.91	1943.04	2291.81	1700.39	1523.27	1564.08	2188.2	1884.9	1957.7	2225.03	2081.37	2190.39	1147.08	1369.26	1275.11	1270.9	1425.21	1560.29	1607.45	1649.85	1610	1089.26	1236.76
ENSG00000186111	ENST00000679885; ENST00000679828; ENST00000335312; ENST00000539785; ENST00000537021; ENST00000589578; ENST00000592530; ENST00000587482; ENST00000636612; ENST00000637724	PIP5K1C	protein_coding	protein_coding	phosphatidylinositol-4-phosphate 5-kinase type 1 gamma [Source:HGNC Symbol;Acc:HGNC:8996]	0.6501	2626	GO:0046488; GO:0016310; GO:0046854; GO:0030036; GO:0006629; GO:0007155; GO:0006887; GO:0006935; GO:0006897; GO:0098609; GO:0030593; GO:0006909; GO:0061024; GO:0072583; GO:0006661; GO:0014066; GO:0016079; GO:0034333; GO:0048488	GO:0016307; GO:0000166; GO:0005524; GO:0016301; GO:0016740; GO:0005515; GO:0016308; GO:0052812	GO:0005634; GO:0005737; GO:0016020; GO:0005654; GO:0005829; GO:0005886; GO:0042995; GO:0098793; GO:0005925; GO:0005912; GO:0070161; GO:0012505; GO:0010008; GO:0032587; GO:0001891; GO:0001931	23396	TRUE	0.369516	1.23297e-15	6.33416e-14	chr19	3630183	3700468	70286	-	1340.61	1530.88	1217.41	1198.39	1127.99	1079.59	1215.93	1316.6	1233.28	1404.5	1517.39	1709.1	1167.42	1209.36	1183.01	1132.14	1088.37	1000.67	1901.63	2025.78	2003.45	1588.86	1648.43	1476.8	1403.73	1419.08	1267.61	1918.09	2104.97
ENSG00000183963	ENST00000432777; ENST00000422839; ENST00000426927; ENST00000482444; ENST00000440425; ENST00000475548; ENST00000333137; ENST00000497697; ENST00000358743; ENST00000347557; ENST00000489337; ENST00000438223; ENST00000619644; ENST00000612341; ENST00000416786; ENST00000431481; ENST00000460658; ENST00000466272; ENST00000455608; ENST00000404574; ENST00000493335; ENST00000624247; ENST00000472911; ENST0000…	SMTN	protein_coding	protein_coding	smoothelin [Source:HGNC Symbol;Acc:HGNC:11126]	0.625	1711	GO:0030036; GO:0007517; GO:0006939	GO:0005515; GO:0003779; GO:0008307	GO:0005737; GO:0005856; GO:0005815; GO:0031941; GO:0015629	6525	TRUE	0.73075	1.24527e-15	6.37284e-14	chr22	31064105	31104757	40653	+	290.631	286.007	263.281	197.644	188.899	231.185	203.293	182.271	228.185	87.3409	89.6909	85.3874	129.89	98.2927	101.155	111.292	116.501	119.441	148.383	144.699	174.586	183.183	199.864	195.173	150.371	185.869	179.241	98.9094	134.406
ENSG00000130558	ENST00000371799; ENST00000277415; ENST00000252854; ENST00000371801; ENST00000339720; ENST00000371796; ENST00000371793; ENST00000539529; ENST00000392991; ENST00000539877; ENST00000545657; ENST00000483042	OLFM1	protein_coding	protein_coding	olfactomedin 1 [Source:HGNC Symbol;Acc:HGNC:17187]	0.5611	1391	GO:0007399; GO:0007165; GO:0043065; GO:0010628; GO:0060317; GO:0010629; GO:0030516; GO:0023041; GO:0003190; GO:0010718	GO:0005515	GO:0005783; GO:0042995; GO:0005576; GO:0005615; GO:0045202; GO:0043204; GO:0030424; GO:0044295; GO:0043025; GO:0070161	10439	TRUE	2.69716	1.32709e-15	6.76564e-14	chr9	135075422	135121180	45759	+	7.82841	6.85615	0	2.96386	0	2.18099	7.67145	17.6962	0.905495	5.32411	11.7627	9.48749	0	0.944809	1.49843	4.80395	4.69128	3.76193	81.032	81.3182	96.3197	6.64397	5.3061	4.33716	15.5216	17.7516	13.8587	52.5847	117.064
ENSG00000110876	ENST00000550948; ENST00000388962; ENST00000228463	SELPLG	protein_coding	protein_coding	selectin P ligand [Source:HGNC Symbol;Acc:HGNC:10722]	0.5974	1963	GO:0007155; GO:0046718; GO:0030097; GO:0050901; GO:0050900; GO:0050902; GO:0071354	GO:0005515; GO:0005102; GO:0001618	GO:0016020; GO:0016021; GO:0005886; GO:0005887; GO:0001931; GO:0044853	6404	TRUE	0.392297	1.33421e-15	6.77605e-14	chr12	108621895	108633894	12000	-	5396.71	5549.56	5290.89	4836.03	4177.35	4555.01	5020.01	4724.88	4754.76	4407.3	4543.34	5138.15	4431.39	3932.29	4731.29	4766.32	3968.04	4341.27	5749.06	5799.9	6169.28	5890.35	6065.75	5846.49	5938.94	5944.69	5397.5	5662.88	6424.42
ENSG00000184675	ENST00000374869	AMER1	protein_coding	protein_coding	APC membrane recruitment protein 1 [Source:HGNC Symbol;Acc:HGNC:26837]	0.512	8407	GO:0016055; GO:0090090; GO:0090263; GO:0045732; GO:0031398; GO:0060828; GO:0001822; GO:0060348; GO:0060612; GO:0072161	GO:0005515; GO:0008289; GO:0005546; GO:0008013; GO:1904713	GO:0005634; GO:0005737; GO:0016020; GO:0043231; GO:0005886; GO:0016604; GO:0005829	139285	TRUE	-0.833772	1.46392e-15	7.40667e-14	chrX	64185117	64205708	20592	-	180.053	103.822	255.909	239.084	221.326	232.276	260.997	182.345	242.673	346.067	220.551	196.527	351.384	264.547	301.789	345.885	294.892	310.419	130.569	154.877	134.801	187.005	152.993	166.98	210.533	164.985	179.34	191.559	137.658
ENSG00000125148	ENST00000563985; ENST00000245185; ENST00000562017; ENST00000561491; ENST00000567300	MT2A	protein_coding	protein_coding	metallothionein 2A [Source:HGNC Symbol;Acc:HGNC:7406]	0.5419	597	GO:0071248; GO:0006878; GO:0045926; GO:0006882; GO:0010273; GO:0036016; GO:0036018; GO:0071276; GO:0071280; GO:0071294	GO:0046872; GO:0008270; GO:0005515	GO:0005634; GO:0005737; GO:0005829	4502	TRUE	-1.09392	1.50273e-15	7.57433e-14	chr16	56608584	56609497	914	+	2521.73	3120.29	1931.43	2856.17	2437.15	3028.14	1991.7	1235.89	1352.81	726.208	1396.35	2152.31	2594.33	2285.49	2296.34	1879.95	1315.12	1808.55	537.758	520.197	592.366	1155.1	1159.39	1228.5	818.762	938.746	929.457	425.686	532.206
ENSG00000183023	ENST00000332839; ENST00000417271; ENST00000406785; ENST00000705281; ENST00000705604; ENST00000705282; ENST00000705605; ENST00000705603; ENST00000407929; ENST00000403092; ENST00000405901; ENST00000402441; ENST00000405269; ENST00000406391; ENST00000408028; ENST00000705283; ENST00000705225; ENST00000455476; ENST00000448531	SLC8A1	protein_coding	protein_coding	solute carrier family 8 member A1 [Source:HGNC Symbol;Acc:HGNC:11068]	0.4377	4505	GO:0055085; GO:0007154; GO:0006811; GO:0006814; GO:0006816; GO:0070588; GO:0035725; GO:0098703; GO:0030501; GO:0006936; GO:0002027; GO:0010649; GO:0010881; GO:0060048; GO:0071313; GO:0070509; GO:1903779; GO:0035994; GO:0055013; GO:0055074; GO:0006874; GO:0086012; GO:0006883; GO:0055119; GO:0086064; GO:0010882; GO:0010468; GO:0099566; GO:0071901; GO:0002026; GO:0098719; GO:0098735; GO:0097553; GO:…	GO:0046872; GO:0005509; GO:0005515; GO:0015297; GO:0005516; GO:0005432; GO:0044325; GO:0030506; GO:0008092; GO:0099580; GO:1905060	GO:0016021; GO:0016020; GO:0005654; GO:0005886; GO:0030054; GO:0005887; GO:0030424; GO:0042383; GO:0043025; GO:0045202; GO:0030425; GO:0030018; GO:0098794; GO:0030315; GO:0014704; GO:0014069; GO:0071944; GO:0005739; GO:0005874; GO:0042995; GO:0043197; GO:0043198; GO:0043679; GO:0045211; GO:0099055	6546	TRUE	2.46757	1.63973e-15	8.23377e-14	chr2	40097270	40611053	513784	-	61.6488	86.1915	26.3286	27.6627	31.3054	15.267	22.0554	83.1722	38.0329	19.1669	55.8728	86.7428	25.5002	9.44809	33.7146	29.8484	40.6578	8.46434	285.191	398.242	461.131	117.703	121.158	83.4902	106.711	171.25	122.881	434.451	329.513
ENSG00000124126	ENST00000482556; ENST00000371941; ENST00000496915; ENST00000620554	PREX1	protein_coding	protein_coding	phosphatidylinositol-3,4,5-trisphosphate dependent Rac exchange factor 1 [Source:HGNC Symbol;Acc:HGNC:32594]	0.5301	3068	GO:0035556; GO:0051056; GO:0007186; GO:0006801; GO:0030041; GO:0042119; GO:0030217; GO:0030593; GO:0043547; GO:0045785; GO:0072593; GO:1900026	GO:0005515; GO:0005085; GO:0005096; GO:0019899; GO:0005543	GO:0005737; GO:0016020; GO:0005886; GO:0005829	57580	TRUE	0.424567	1.76622e-15	8.83574e-14	chr20	48624252	48827999	203748	-	3940.62	4040.23	4071.37	3454.87	3215.6	3307.48	4330.54	4307.25	4633.42	3645.95	3946.39	3662.18	2824.1	2620.9	2990.11	4106.58	3520.02	3543.74	4317.84	5484.19	4718.46	3865.84	4114	4211.37	4953.32	4871.24	4664.84	4591.15	4992.55
ENSG00000110011	ENST00000321685; ENST00000628077; ENST00000355040; ENST00000536006; ENST00000321460; ENST00000537109; ENST00000543685; ENST00000543791; ENST00000542376; ENST00000535246; ENST00000538961; ENST00000540945	DNAJC4	protein_coding	protein_coding	DnaJ heat shock protein family (Hsp40) member C4 [Source:HGNC Symbol;Acc:HGNC:5271]	0.6066	772	GO:0006457; GO:0006986	GO:0005515; GO:0051082	GO:0016020; GO:0016021	3338	TRUE	0.465033	1.86819e-15	9.31099e-14	chr11	64230278	64234286	4009	+	856.844	1057.43	702.809	559.052	502.336	563.375	555.333	578.057	579.067	828.251	1065.15	1053.75	715.019	685.773	763.405	592.815	554.158	597.624	1425.26	1495.8	1369.79	998.073	934.684	852.164	859.958	768.049	810.95	1611.81	1628.02
ENSG00000141510	ENST00000413465; ENST00000635293; ENST00000359597; ENST00000504290; ENST00000504937; ENST00000510385; ENST00000610623; ENST00000618944; ENST00000619186; ENST00000610292; ENST00000620739; ENST00000420246; ENST00000455263; ENST00000610538; ENST00000622645; ENST00000445888; ENST00000619485; ENST00000269305; ENST00000576024; ENST00000509690; ENST00000514944; ENST00000574684; ENST00000505014; ENST0000…	TP53	protein_coding	protein_coding	tumor protein p53 [Source:HGNC Symbol;Acc:HGNC:11998]	0.538	1740	GO:0006355; GO:0006915; GO:0012501; GO:0007049; GO:0048511; GO:0051262; GO:0010628; GO:0006974; GO:0045893; GO:0006289; GO:0045944; GO:0006357; GO:0043066; GO:0000122; GO:0048512; GO:0043065; GO:0045892; GO:0050731; GO:0008104; GO:0042981; GO:0071466; GO:0065003; GO:0090200; GO:2001244; GO:0030308; GO:0090399; GO:1902895; GO:0033209; GO:0008285; GO:0009299; GO:0090398; GO:0071456; GO:0042771; GO:…	GO:0005515; GO:0003677; GO:0003700; GO:0000976; GO:0046872; GO:0008270; GO:0031625; GO:0042802; GO:0000981; GO:0019899; GO:0000978; GO:0061629; GO:0003682; GO:0019901; GO:0001228; GO:0001227; GO:0005507; GO:0047485; GO:0019903; GO:0002020; GO:0046982; GO:0051087; GO:0140677; GO:0002039; GO:1990841; GO:0051721; GO:0000987; GO:0003730; GO:0097718; GO:0035035; GO:0001046; GO:0001094; GO:0030971; GO:…	GO:0005634; GO:0005737; GO:0005783; GO:0005654; GO:0005829; GO:0005759; GO:0016605; GO:0005815; GO:0016020; GO:0016021; GO:0005739; GO:0005856; GO:0005730; GO:0005813; GO:0016363; GO:0000785; GO:0017053; GO:0032991; GO:0016604; GO:0005667; GO:0005657; GO:0035861; GO:0043073	7157	TRUE	-0.482766	2.06039e-15	1.02307e-13	chr17	7661779	7687538	25760	-	2006.89	1668.98	2307.4	2421.17	2190.25	2506	2545.96	2013.87	2346.39	2207.57	2052.74	1748.41	2715.9	2512.25	2479.28	2615.02	2269.9	2625.05	1381.08	1275.98	1359.34	1609.74	1721.65	1937.56	1904.22	2129.16	1975.45	1175.64	1098.91
ENSG00000157107	ENST00000430046; ENST00000507345; ENST00000512348; ENST00000287761; ENST00000511264; ENST00000503302; ENST00000508431	FCHO2	protein_coding	protein_coding	FCH and mu domain containing endocytic adaptor 2 [Source:HGNC Symbol;Acc:HGNC:25180]	0.3697	1615	GO:0072583; GO:0006897; GO:0048268; GO:0048488; GO:0072659; GO:0010324	GO:0005515; GO:0035091; GO:0005546; GO:0001786; GO:0042802	GO:0016020; GO:0005905; GO:0005886; GO:0005737; GO:0030136; GO:0005829; GO:0098835	115548	TRUE	1.15056	2.18516e-15	1.08101e-13	chr5	72956041	73090522	134482	+	57.7345	53.8697	28.4343	24.6988	46.4151	28.3529	62.3305	114.14	53.4242	61.7596	82.3389	75.8999	50.9996	44.406	59.1879	64.0527	67.2417	47.0242	133.65	269.068	213.107	122.439	92.8568	100.839	115.442	113.819	112.717	232.875	138.742
ENSG00000147614	ENST00000521564; ENST00000523635; ENST00000285393	ATP6V0D2	protein_coding	protein_coding	ATPase H+ transporting V0 subunit d2 [Source:HGNC Symbol;Acc:HGNC:18266]	0.4876	1107	GO:1902600; GO:0006811; GO:0016241; GO:0007035; GO:0007034	GO:0046961; GO:0005515	GO:0033179; GO:0016020; GO:0016324; GO:0005768; GO:0005769; GO:0070062; GO:0010008; GO:0030670; GO:0005765; GO:0016471; GO:0033181	245972	TRUE	2.37141	2.41211e-15	1.18888e-13	chr8	85987323	86154225	166903	+	20.8784	43.0958	8.42499	2.96386	15.1119	5.45249	10.5482	27.4291	11.7714	7.46612	44.1101	31.2307	7.17182	20.7858	5.24449	20.8171	10.9463	2.04664	148.383	162.636	143.276	56.9483	34.4896	55.2988	44.6245	72.0505	69.2935	132.714	156.085
ENSG00000122547	ENST00000242108; ENST00000534978; ENST00000487069; ENST00000468591; ENST00000444777	EEPD1	protein_coding	protein_coding	endonuclease/exonuclease/phosphatase family domain containing 1 [Source:HGNC Symbol;Acc:HGNC:22223]	0.5624	1846	GO:0006281; GO:0010875	GO:0003677; GO:0005515	GO:0005886; GO:0046658	80820	TRUE	1.32728	2.50557e-15	1.22941e-13	chr7	36153254	36301538	148285	+	178.096	312.444	137.959	121.518	164.072	140.674	249.322	411.436	254.444	107.547	207.318	326.641	94.8274	107.708	94.4009	200.165	167.322	110.036	619.843	822.749	692.298	244.877	247.618	260.23	249.315	341.457	300.271	832.592	934.342
ENSG00000162882	ENST00000406007; ENST00000294973; ENST00000402698; ENST00000404451; ENST00000431905; ENST00000406924; ENST00000402268	HAAO	protein_coding	protein_coding	3-hydroxyanthranilate 3,4-dioxygenase [Source:HGNC Symbol;Acc:HGNC:4796]	0.6037	1004	GO:0009435; GO:0019363; GO:0022900; GO:0006569; GO:0019805; GO:0034354; GO:0043420; GO:0070050; GO:0010043; GO:0046686; GO:0046874	GO:0005506; GO:0000334; GO:0046872; GO:0016491; GO:0051213; GO:0005515; GO:0009055; GO:0008198	GO:0005737; GO:0005829	23498	TRUE	1.60136	2.51277e-15	1.22941e-13	chr2	42767089	42792593	25505	-	60.6702	124.39	25.275	22.7229	30.2237	14.1765	29.7269	50.4342	36.2198	23.426	79.3982	98.941	35.0622	31.1787	27.7209	19.2158	23.4564	15.9883	217.839	265.48	228.759	82.5751	71.6323	92.1646	43.6544	82.4926	47.1195	274.192	270.981
ENSG00000172725	ENST00000341356; ENST00000616321; ENST00000393893; ENST00000537042; ENST00000539724; ENST00000539970; ENST00000627576; ENST00000453768; ENST00000545736; ENST00000545016	CORO1B	protein_coding	protein_coding	coronin 1B [Source:HGNC Symbol;Acc:HGNC:2253]	0.643	1730	GO:0034315; GO:0016477; GO:0007015; GO:0051017; GO:0042060; GO:0035767; GO:0031529; GO:2000394; GO:0034316; GO:0071672; GO:0036120; GO:0030036; GO:0090135; GO:1902463	GO:0005515; GO:0042802; GO:0003779; GO:0051015; GO:0045296; GO:0071933	GO:0005737; GO:0005856; GO:0005925; GO:0005829; GO:0071944; GO:0048471; GO:0030027; GO:0031252; GO:0070062; GO:0001725; GO:0005886; GO:0005884	57175	TRUE	0.704664	2.79389e-15	1.36197e-13	chr11	67435510	67443821	8312	-	1528.87	1912.55	1200.02	1145.21	1102.65	1189.25	1190.92	1407.99	1236.19	862.079	1092.9	1349.14	863.379	850.097	830.088	986.162	884.299	939.824	1990.73	2282.76	2396.55	1242.09	1369.51	1318.12	1163.14	1432.57	1301.61	2032.03	2486.25
ENSG00000139514	ENST00000380752; ENST00000473577; ENST00000450494	SLC7A1	protein_coding	protein_coding	solute carrier family 7 member 1 [Source:HGNC Symbol;Acc:HGNC:11057]	0.5536	2872	GO:0055085; GO:0046718; GO:0006865; GO:1903352; GO:1903401; GO:1903826; GO:0150104; GO:0089718; GO:0097638; GO:0042102; GO:0015807; GO:0015819; GO:0015822; GO:1903810	GO:0022857; GO:0005515; GO:0000064; GO:0001618; GO:0015189; GO:0061459; GO:0015171; GO:0005290; GO:0015174	GO:0016020; GO:0016021; GO:0005886; GO:0032991; GO:0005887; GO:0016324; GO:0016323; GO:0009925	6541	TRUE	-0.599712	2.88729e-15	1.40238e-13	chr13	29509414	29595688	86275	-	1491.31	1122.45	2097.82	2460.99	2189.06	3010.86	3050.36	2013.83	2381.45	1357.65	1118.93	1118.17	1931.61	1449.34	1819.09	2542.89	2287.78	2645.57	732.446	737.843	845.205	933.003	1024.08	1294.64	1711.25	1933.88	1686.14	557.148	674.201
ENSG00000120457	ENST00000529694; ENST00000338350; ENST00000533599	KCNJ5	protein_coding	protein_coding	potassium inwardly rectifying channel subfamily J member 5 [Source:HGNC Symbol;Acc:HGNC:6266]	0.5621	3051	GO:0006811; GO:0034220; GO:0006813; GO:0034765; GO:0071805; GO:1990573; GO:0086091; GO:0098915; GO:0098914; GO:0099625	GO:0005515; GO:0005244; GO:0005242; GO:0015467; GO:1902282; GO:0086089	GO:0016020; GO:0016021; GO:0005886; GO:0008076	3762	TRUE	1.88196	3.05574e-15	1.47882e-13	chr11	128891356	128921163	29808	+	63.1232	130.848	12.6375	9.93218	24.2413	9.86934	12.4934	64.6363	21.7321	23.525	73.8606	85.6596	4.81205	18.006	23.3126	12.8754	13.4142	10.3672	176.505	227.921	157.94	63.697	55.4492	56.383	50.8601	73.4732	37.0273	215.169	220.88
ENSG00000180767	ENST00000319340	CHST13	protein_coding	protein_coding	carbohydrate sulfotransferase 13 [Source:HGNC Symbol;Acc:HGNC:21755]	0.6896	1917	GO:0005975; GO:0016051; GO:0030206; GO:0030166	GO:0008146; GO:0016740; GO:0005515; GO:0001537; GO:0047756	GO:0016021; GO:0016020; GO:0005794; GO:0000139	166012	TRUE	2.52794	3.35028e-15	1.61551e-13	chr3	126524155	126543291	19137	+	38.1635	74.4382	4.21249	6.91567	2.15884	6.54298	3.83573	3.53924	3.62198	15.9723	36.8243	59.6356	2.39061	5.66886	3.74607	1.60132	7.03693	1.88097	289.4	321.685	333.507	29.4233	26.5305	17.3486	3.88039	9.3979	10.163	340.549	359.863
ENSG00000174837	ENST00000250572; ENST00000381407; ENST00000450315; ENST00000312053; ENST00000381404; ENST00000601198; ENST00000596944; ENST00000595026	ADGRE1	protein_coding	protein_coding	adhesion G protein-coupled receptor E1 [Source:HGNC Symbol;Acc:HGNC:3336]	0.4768	2089	GO:0007186; GO:0007166; GO:0007165; GO:0002376; GO:0002250; GO:0007189; GO:0007155	GO:0005509; GO:0004930; GO:0004888	GO:0016021; GO:0016020; GO:0005886; GO:0005887; GO:0009897; GO:0071944	2015	TRUE	-1.02596	3.45426e-15	1.65966e-13	chr19	6887566	6940459	52894	+	179.075	163.568	230.634	439.639	331.382	347.868	250.281	182.271	233.618	275.788	252.898	242.609	404.81	498.86	461.516	262.616	254.893	268.038	75.7703	76.5348	68.6279	272.403	249.387	274.326	156.186	164.985	191.25	88.8933	62.8676
ENSG00000173114	ENST00000451085; ENST00000422987; ENST00000421101; ENST00000464835; ENST00000308478	LRRN3	protein_coding	protein_coding	leucine rich repeat neuronal 3 [Source:HGNC Symbol;Acc:HGNC:17200]	0.4031	2625	GO:0051965	GO:0005515	GO:0016020; GO:0016021; GO:0005615; GO:0031012	54674	TRUE	-0.899628	4.07223e-15	1.94956e-13	chr7	111091006	111125454	34449	+	496.125	410.389	813.011	1454.27	1649.35	1448.18	836.188	660.068	691.798	1134.03	686.647	768.487	1725.22	1959.54	1813.85	928.764	1193.15	934.84	333.599	275.047	441.866	1213.95	1027.61	1158.02	660.637	619.218	572.826	300.485	262.31
ENSG00000175662	ENST00000379504; ENST00000581396; ENST00000478943; ENST00000318094; ENST00000577794; ENST00000395739; ENST00000535933; ENST00000540946; ENST00000486413; ENST00000542206; ENST00000468944; ENST00000577517; ENST00000537091; ENST00000579586	TOM1L2	protein_coding	protein_coding	target of myb1 like 2 membrane trafficking protein [Source:HGNC Symbol;Acc:HGNC:11984]	0.5648	1856	GO:0015031; GO:0007165; GO:0045839	GO:0035091; GO:0043130; GO:0005515; GO:0019901; GO:0030276	GO:0016020; GO:0070062; GO:0005768	146691	TRUE	0.389061	4.20574e-15	2.00629e-13	chr17	17843511	17972422	128912	-	822.962	932.436	711.911	700.458	738.323	658.66	549.468	651.22	746.128	990.283	924.842	1002.96	800.056	808.757	872.084	657.341	713.076	725.112	1164.97	1109.75	1151.02	1155.1	1240.74	1095.13	972.038	931.436	933.152	1098.02	1108.85
ENSG00000105722	ENST00000222329; ENST00000440177; ENST00000595448; ENST00000593944; ENST00000598965; ENST00000596818; ENST00000595941	ERF	protein_coding	protein_coding	ETS2 repressor factor [Source:HGNC Symbol;Acc:HGNC:3444]	0.6232	981	GO:0006355; GO:0006357; GO:0000122; GO:0030154	GO:0003700; GO:0043565; GO:0003677; GO:0001217; GO:0005515; GO:0000981; GO:0001227	GO:0005634; GO:0005654; GO:0005829; GO:0000785	2077	TRUE	-0.412187	4.3026e-15	2.04519e-13	chr19	42247569	42255128	7560	-	867.975	878.566	916.216	871.373	902.396	1029.43	910.985	922.857	913.644	915.746	861.618	950.105	994.492	936.307	998.701	876.722	861.632	847.375	653.519	682.833	651.362	692.871	676.527	625.635	705.261	769.583	733.587	743.698	832.453
ENSG00000143333	ENST00000367558	RGS16	protein_coding	protein_coding	regulator of G protein signaling 16 [Source:HGNC Symbol;Acc:HGNC:9997]	0.5316	2408	GO:0007186; GO:0009968; GO:0043547; GO:0007601; GO:0008277	GO:0005096; GO:0005515; GO:0003924; GO:0005516	GO:0016020; GO:0005886; GO:0031224; GO:0005737	6004	TRUE	-0.973375	4.45288e-15	2.10912e-13	chr1	182598623	182604389	5767	-	388.485	292.855	388.602	478.169	464.151	670.656	510.152	397.28	398.418	316.252	291.127	275.137	549.839	521.535	393.337	437.16	432.38	413.812	212.578	156.657	221.535	167.048	177.754	303.601	208.571	190.046	183.859	141.478	144.162
ENSG00000181467	ENST00000323534	RAP2B	protein_coding	protein_coding	RAP2B, member of RAS oncogene family [Source:HGNC Symbol;Acc:HGNC:9862]	0.4126	8402	GO:0007165; GO:0030168; GO:0032486; GO:0070527; GO:0030336; GO:0031954; GO:0061097	GO:0005525; GO:0003924; GO:0000166; GO:0016787; GO:0003925; GO:0005515; GO:0019003; GO:0019904	GO:0016020; GO:0030659; GO:0005886; GO:0005768; GO:0005829; GO:0045121; GO:0055038; GO:0005923; GO:0098588; GO:0070062; GO:0035579; GO:0070821; GO:0044291; GO:0055037	5912	TRUE	0.752918	4.58436e-15	2.15915e-13	chr3	153162226	153170627	8402	+	1544.15	2134.85	1258.46	1069.76	981.063	1062.46	1371.2	1597.08	1311.92	1059.4	1662.94	1766.79	1000.25	1058.17	1060.88	1289.2	1210.72	1085.59	2988.71	3418.94	3219.49	1699.91	1642.59	1520.17	1627.81	1752.86	1747.67	3594.54	3560.69
ENSG00000108828	ENST00000592388; ENST00000355653; ENST00000587173; ENST00000420567; ENST00000587147; ENST00000590924; ENST00000589709; ENST00000589828; ENST00000587062	VAT1	protein_coding	protein_coding	vesicle amine transport 1 [Source:HGNC Symbol;Acc:HGNC:16919]	0.5772	922	GO:0010637	GO:0008270; GO:0016491; GO:0005515	GO:0005737; GO:0016020; GO:0005739; GO:0005741; GO:0005576; GO:0070062; GO:0016021; GO:0035578	10493	TRUE	1.05536	4.59084e-15	2.15915e-13	chr17	43014607	43025123	10517	-	2344.61	3982.44	1135.26	884.218	1047.04	845.135	1356.88	2420.84	1545.68	1318.24	3211.21	3552.38	718.776	935.361	890.066	1113.72	1061.79	870.887	4759.85	5728.15	4956.85	2236.17	2186.11	1747.88	1752.96	2234.61	1917.12	5915.78	6618.44
ENSG00000100403	ENST00000352645; ENST00000486331	ZC3H7B	protein_coding	protein_coding	zinc finger CCCH-type containing 7B [Source:HGNC Symbol;Acc:HGNC:30869]	0.5735	5584	GO:0010608; GO:0035196	GO:0005515; GO:0046872; GO:0003723; GO:0035198	GO:0005634	23264	TRUE	-0.302794	4.88949e-15	2.29154e-13	chr22	41301525	41360147	58623	+	2117.59	1918.1	2369.54	2462.09	2511.95	2642.27	2574.47	2373.12	2834.2	2475.36	2218.18	2328.72	2734.96	2545.05	2608.67	2824.66	2521.04	2806.07	1876.53	2001.05	1826.37	1966.47	2130.95	2072.17	2270.36	2297.26	2275.42	1891.77	1951.23
ENSG00000159788	ENST00000336727; ENST00000506631; ENST00000344733; ENST00000502947; ENST00000514268; ENST00000382788; ENST00000511805; ENST00000513784; ENST00000338806; ENST00000506998; ENST00000508158; ENST00000505570; ENST00000512990; ENST00000503041; ENST00000504194; ENST00000643191; ENST00000512266; ENST00000513991; ENST00000515521; ENST00000510803; ENST00000509746; ENST00000511709; ENST00000507041; ENST0000…	RGS12	protein_coding	protein_coding	regulator of G protein signaling 12 [Source:HGNC Symbol;Acc:HGNC:9994]	0.5817	1717	GO:0007165; GO:0050790; GO:0009968; GO:0008277; GO:0007186	GO:0005515; GO:0030695; GO:0005096; GO:0003924	GO:0005634; GO:0005737; GO:0005654; GO:0005730; GO:0005829; GO:0042995; GO:0030425; GO:0045202; GO:0005886; GO:0016363; GO:0000794	6002	TRUE	1.40964	4.93231e-15	2.30353e-13	chr4	3293021	3439913	146893	+	260.158	518.302	146.42	87.9277	101.592	108.803	183.942	335.362	223.662	120.325	279.364	416.094	90.4316	99.9769	84.8223	184.151	187.45	147.681	828.211	1154.01	910.221	266.708	330.214	252.927	289.09	310.194	283.642	1063.28	1241.09
ENSG00000067840	ENST00000164640; ENST00000393758; ENST00000544474; ENST00000484792; ENST00000475140; ENST00000483693; ENST00000480418; ENST00000480650; ENST00000468491	PDZD4	protein_coding	protein_coding	PDZ domain containing 4 [Source:HGNC Symbol;Acc:HGNC:21167]	0.63	1707		GO:0005515	GO:0005737; GO:0005938	57595	TRUE	1.271	5.33313e-15	2.48204e-13	chrX	153802166	153830565	28400	-	26.4209	35.2602	21.0624	16.7952	22.6678	19.629	62.3306	79.6329	70.6287	31.9446	24.9958	16.2643	19.1248	16.0618	22.4764	36.8303	64.8961	49.8455	48.4088	63.3804	43.3439	40.8129	41.5645	39.0344	137.754	151.411	152.446	55.0888	68.2872
ENSG00000242498	ENST00000357484; ENST00000460685; ENST00000560096	ARPIN	protein_coding	protein_coding	actin related protein 2/3 complex inhibitor [Source:HGNC Symbol;Acc:HGNC:28782]	0.5191	3477	GO:0051126; GO:0030336; GO:2000393; GO:0033058	GO:0005515	GO:0042995; GO:0030027	348110	TRUE	1.37224	5.36372e-15	2.48761e-13	chr15	89895006	89912952	17947	-	107.692	200.422	36.4097	18.0277	17.7276	11.0083	68.5568	161.939	100.698	74.4154	205.655	195.988	13.6954	11.5949	18.8074	60.6578	65.0212	45.0663	312.098	505.723	370.98	45.6584	44.8151	47.8298	119.025	152.001	129.226	439.083	378.549
ENSG00000007264	ENST00000619596; ENST00000310132; ENST00000395040; ENST00000585778; ENST00000395045; ENST00000590493; ENST00000588983; ENST00000587180; ENST00000590028; ENST00000590849; ENST00000591059; ENST00000590980; ENST00000590821; ENST00000592612; ENST00000592300	MATK	protein_coding	protein_coding	megakaryocyte-associated tyrosine kinase [Source:HGNC Symbol;Acc:HGNC:6906]	0.6439	1086	GO:0006468; GO:0016310; GO:0018108; GO:0008284	GO:0005515; GO:0005524; GO:0004672; GO:0000166; GO:0016301; GO:0016740; GO:0004713; GO:0004715	GO:0005737; GO:0016020; GO:0005829	4145	TRUE	0.811222	5.58335e-15	2.58051e-13	chr19	3777970	3802129	24160	-	234.852	353.581	179.031	162.024	250.426	189.747	280.008	262.789	251.727	202.316	341.118	313.087	153.038	228.034	201.538	280.231	215.017	258.633	519.868	570.423	597.183	340.741	313.944	273.241	377.368	446.922	461.957	602.221	682.872
ENSG00000010671	ENST00000695614; ENST00000695615; ENST00000695616; ENST00000695617; ENST00000703407; ENST00000621635; ENST00000695618; ENST00000695619; ENST00000308731; ENST00000695620; ENST00000695621; ENST00000695622; ENST00000695623; ENST00000478995; ENST00000488970; ENST00000695624; ENST00000695625; ENST00000695626; ENST00000695627; ENST00000695628; ENST00000695629; ENST00000695630; ENST00000695631; ENST0000…	BTK	protein_coding	protein_coding	Bruton tyrosine kinase [Source:HGNC Symbol;Acc:HGNC:1133]	0.4628	1812	GO:0035556; GO:0006468; GO:0016310; GO:0018108; GO:0002250; GO:0006915; GO:0050790; GO:0002376; GO:0045087; GO:0042113; GO:0051092; GO:0050853; GO:0038095; GO:0007498; GO:0002755; GO:0019722; GO:0097190; GO:0045579; GO:0002721; GO:0002902; GO:0001780; GO:0001805; GO:0001812; GO:0001818; GO:0002344; GO:0002553; GO:0002639; GO:0007249; GO:0010033; GO:0030167; GO:0030889; GO:0030890; GO:0032496; GO:…	GO:0005515; GO:0005524; GO:0004672; GO:0046872; GO:0000166; GO:0016301; GO:0016740; GO:0004713; GO:0004715; GO:0008289; GO:0042802; GO:0005547; GO:0016004; GO:0043274	GO:0005737; GO:0005829; GO:0005886; GO:0005634; GO:0016020; GO:0045121; GO:0031410; GO:0048471	695	TRUE	1.08178	6.31722e-15	2.90962e-13	chrX	101349338	101390796	41459	-	267.105	421.164	107.419	92.8675	117.34	83.9683	98.99	247.782	172.689	163.401	379.347	395.764	110.765	133.218	99.6507	120.185	111.029	94.245	573.539	852.645	770.558	230.025	268.317	241.046	180.864	214.063	209.728	806.3	843.936
ENSG00000142347	ENST00000644032; ENST00000613525; ENST00000600885; ENST00000596245; ENST00000597459; ENST00000598797; ENST00000597222; ENST00000598005; ENST00000602136; ENST00000601502; ENST00000594977; ENST00000600825; ENST00000596937; ENST00000595191; ENST00000598529; ENST00000595325; ENST00000594774; ENST00000598321; ENST00000599123; ENST00000596675; ENST00000596645; ENST00000595046	MYO1F	protein_coding	protein_coding	myosin IF [Source:HGNC Symbol;Acc:HGNC:7600]	0.5909	981	GO:0008150; GO:0007015; GO:0030050	GO:0005515; GO:0005524; GO:0003774; GO:0000166; GO:0003779; GO:0005516; GO:0051015; GO:0000146	GO:0016459; GO:0005829; GO:0005886; GO:0005902; GO:0015629; GO:0016461	4542	TRUE	0.626026	6.35004e-15	2.91469e-13	chr19	8520778	8577577	56800	-	4299.89	5445.03	3331.64	2187.1	2074.5	1956.53	3793.47	4601.9	4240.17	2789.23	3883.17	4657.5	2040.82	1961.95	2135.3	3935.32	3538.69	3499.46	5612.67	6641.48	6255.37	3448.84	3482.47	3375.26	4621.86	5221.68	4866.55	5617.8	6102.14
ENSG00000186265	ENST00000334529; ENST00000474965; ENST00000383680; ENST00000496584	BTLA	protein_coding	protein_coding	B and T lymphocyte associated [Source:HGNC Symbol;Acc:HGNC:21087]	0.4013	1235	GO:0002376; GO:0002250; GO:0002768	GO:0005515; GO:0038023	GO:0016020; GO:0016021; GO:0005886; GO:0005887	151888	TRUE	-0.880049	6.69984e-15	3.06472e-13	chr3	112463966	112499472	35507	-	117.426	91.0888	150.596	201.542	216.963	213.737	143.84	122.988	105.037	187.402	145.564	119.271	231.889	224.865	207.532	173.743	189.215	180.572	45.2517	78.9265	77.0557	153.761	138.843	136.621	101.86	97.1116	93.3153	93.9013	46.6087
ENSG00000279369	ENST00000623228	ENSG00000279369	protein_coding	TEC	TEC	0.5916	1824					TRUE	-0.488969	6.7993e-15	3.0996e-13	chr17	63700847	63702670	1824	+	527.437	532.323	500.234	522.174	632.086	571.796	707.134	578.228	668.255	837.464	682.237	874.955	800.04	833.854	876.707	753.585	747.318	738.236	510.124	502.256	540.594	578.153	592.363	526.964	596.116	600.795	642.542	462.514	565.794
ENSG00000068831	ENST00000464324; ENST00000377494; ENST00000421556; ENST00000394432; ENST00000377497; ENST00000354024; ENST00000488071; ENST00000494001; ENST00000497441; ENST00000465852; ENST00000445445; ENST00000431822; ENST00000441258; ENST00000394428; ENST00000394429; ENST00000377486; ENST00000377487; ENST00000377489; ENST00000394430; ENST00000377485; ENST00000430645; ENST00000480443; ENST00000419843	RASGRP2	protein_coding	protein_coding	RAS guanyl releasing protein 2 [Source:HGNC Symbol;Acc:HGNC:9879]	0.6322	1187	GO:0007264; GO:0007165; GO:0050896; GO:0050790; GO:0043547; GO:0007265; GO:0001558; GO:0071277	GO:0005085; GO:0005509; GO:0046872; GO:0008289; GO:0019992	GO:0005737; GO:0016020; GO:0005886; GO:0042995; GO:0005829; GO:0043005; GO:0045202; GO:0032587	10235	TRUE	0.540591	7.35604e-15	3.342e-13	chr11	64726911	64745456	18546	-	4287.03	4901.16	3404.74	2940.14	2943.58	2556.13	2697.47	3374.66	3115.81	5275.12	5274.1	5903.92	3966.81	3688.54	3709.35	2781.49	2751.44	2532.72	6407.85	6558.07	6192.16	6438.95	6645	5513.61	4468.27	4350.18	4203.8	6596.88	7685.02
ENSG00000149485	ENST00000350997; ENST00000536991; ENST00000433932; ENST00000460649; ENST00000542506; ENST00000496123; ENST00000539999; ENST00000424501; ENST00000540767; ENST00000545245; ENST00000545405; ENST00000421879; ENST00000491310; ENST00000544696; ENST00000466716; ENST00000544309; ENST00000539419; ENST00000448607; ENST00000473263; ENST00000545986; ENST00000541683	FADS1	protein_coding	protein_coding	fatty acid desaturase 1 [Source:HGNC Symbol;Acc:HGNC:3574]	0.5583	1100	GO:0006629; GO:0006631; GO:0006633; GO:0006636; GO:0008610; GO:0044249; GO:0009097; GO:0006355; GO:0008654; GO:0007267; GO:0009267; GO:0045595; GO:0036109; GO:0042759; GO:0043651; GO:0046456; GO:0000162; GO:0006119; GO:0097056; GO:0009088; GO:0006096; GO:0044205; GO:0009089	GO:0016491; GO:0062076; GO:0000248; GO:0016213; GO:0016717; GO:0045485	GO:0016020; GO:0016021; GO:0005783; GO:0005789; GO:0043231; GO:0005739	3992	TRUE	0.897751	7.58473e-15	3.43421e-13	chr11	61799627	61829318	29692	-	288.673	304.612	227.788	275.714	222.361	244.445	97.8111	101.936	87.833	176.955	256.207	223.637	179.303	202.189	206.783	88.2335	77.4062	82.8532	353.595	512.61	397.319	301.829	267.959	283.596	159.367	229.727	200.489	424.67	407.555
ENSG00000276231	ENST00000619866; ENST00000613555; ENST00000611951	PIK3R6	protein_coding	protein_coding	phosphoinositide-3-kinase regulatory subunit 6 [Source:HGNC Symbol;Acc:HGNC:27101]	0.5843	3245	GO:0007186; GO:0043551; GO:0001525; GO:0046854; GO:0006955; GO:0045766; GO:0043406; GO:0042269; GO:0045582	GO:0046935; GO:0005515; GO:0046934	GO:0005944; GO:0005737; GO:0016020; GO:0005886; GO:0005942; GO:0005829; GO:0005943	146850	TRUE	1.3183	8.37843e-15	3.78077e-13	chr17	8802722	8867677	64956	-	55.7774	114.596	25.275	18.7711	19.4296	30.5339	39.3161	65.4759	35.3143	34.0743	52.9322	79.966	22.3123	23.6202	27.7209	31.2257	45.3491	22.5716	141.017	179.378	160.132	58.8466	73.401	48.793	57.2358	77.2716	79.4565	181.542	214.617
ENSG00000130813	ENST00000592551; ENST00000585919; ENST00000253110; ENST00000591813; ENST00000587710; ENST00000590378; ENST00000397881; ENST00000586889; ENST00000587609; ENST00000593131; ENST00000586730	SHFL	protein_coding	protein_coding	shiftless antiviral inhibitor of ribosomal frameshifting [Source:HGNC Symbol;Acc:HGNC:25649]	0.5899	1244	GO:0051607; GO:0045087; GO:0045071; GO:0035456; GO:0034341; GO:0034340; GO:0006449; GO:0034342; GO:0075523; GO:2001125	GO:0003723; GO:0005515; GO:0043022; GO:1990825; GO:0042802	GO:0005634; GO:0005737; GO:0005654; GO:0005829; GO:0000932	55337	TRUE	-0.890143	8.9292e-15	4.01573e-13	chr19	10086122	10093252	7131	+	1920.15	1972.64	1741.07	1453.4	1599.83	1622.66	1481.64	1604.19	1668.83	1929.71	2148.16	2258.06	3608.14	2595.79	3524.6	3476.1	2074.84	3014.67	1593.32	1549.91	1666.01	1549.3	1510.22	1313.1	1361.17	1334.53	1264.06	1719.03	1650.82
ENSG00000100300	ENST00000583777; ENST00000337554; ENST00000472378; ENST00000428336; ENST00000329563; ENST00000396265	TSPO	protein_coding	protein_coding	translocator protein [Source:HGNC Symbol;Acc:HGNC:1158]	0.6474	778	GO:0006869; GO:0120009; GO:0015918; GO:0006626; GO:0006700; GO:0042127; GO:0006694; GO:0006783; GO:0006811; GO:0006820; GO:0006821; GO:0007568; GO:0008202; GO:0008347; GO:0009410; GO:0010042; GO:0010266; GO:0010823; GO:0010940; GO:0014012; GO:0030325; GO:0031397; GO:0032374; GO:0032570; GO:0032720; GO:0033574; GO:0042632; GO:0043065; GO:0045019; GO:0048265; GO:0048266; GO:0048678; GO:0050810; GO:…	GO:0005515; GO:0015485; GO:0008503; GO:0005497; GO:0044325; GO:0120020	GO:0016021; GO:0016020; GO:0005739; GO:0031966; GO:0043231; GO:0005829; GO:0005783; GO:0070062; GO:0005741	706	TRUE	0.736302	9.09067e-15	4.07463e-13	chr22	43151547	43163242	11696	+	1498.16	2272.33	930.961	808.145	781.501	736.085	1003.04	1086.55	952.581	812.458	1365.94	1504.45	645.464	685.932	654.063	712.586	663.817	642.35	2326.78	2342.68	2588.59	1056.39	998.431	953.09	943.904	1059.87	1108.7	2616.72	3027.4
ENSG00000172794	ENST00000340415; ENST00000402449; ENST00000392617; ENST00000528438; ENST00000392615; ENST00000392614; ENST00000533530; ENST00000527040; ENST00000577548; ENST00000392612; ENST00000392610; ENST00000392613; ENST00000613645; ENST00000481224; ENST00000488977; ENST00000531420	RAB37	protein_coding	protein_coding	RAB37, member RAS oncogene family [Source:HGNC Symbol;Acc:HGNC:30268]	0.5624	2009	GO:0015031	GO:0005525; GO:0003924; GO:0000166; GO:0005515	GO:0031410; GO:0005793; GO:0005886; GO:0005794; GO:0035579; GO:0035577; GO:0005768	326624	TRUE	0.629551	9.14802e-15	4.08662e-13	chr17	74670578	74747335	76758	+	676.178	620.971	636.086	616.482	477.104	557.244	518.782	468.064	450.937	496.207	519.029	474.375	415.965	460.122	439.788	364.3	401.105	405.024	555.648	621.846	591.163	727.989	736.663	879.358	663.548	686.046	676.305	524.595	507.276
ENSG00000111252	ENST00000341259; ENST00000550925; ENST00000538307	SH2B3	protein_coding	protein_coding	SH2B adaptor protein 3 [Source:HGNC Symbol;Acc:HGNC:29605]	0.6149	2714	GO:0007165; GO:0030097; GO:0035556; GO:0008285; GO:0001780; GO:0090331; GO:0035162; GO:0035855; GO:0038163; GO:0051898; GO:0007169; GO:1990869; GO:0035702; GO:0036016; GO:0042532; GO:0043407; GO:0046426; GO:0048821; GO:0060218; GO:0060761; GO:0070100; GO:1900235	GO:0035591; GO:0005515; GO:0005068; GO:0030159; GO:1990782; GO:0005173	GO:0005886; GO:0005829	10019	TRUE	0.446303	9.2611e-15	4.12335e-13	chr12	111405923	111451623	45701	+	991.271	950.066	879.358	864.459	953.694	958.547	952.219	1154.68	963.445	961.534	1033.65	1089.68	878.127	852.218	832.375	932.767	932.786	884.994	1606.82	1694.53	1606.13	1130.42	1088.64	1187.29	1069.04	1118.35	1107.77	1417.28	1413.44
ENSG00000026297	ENST00000508775; ENST00000683770; ENST00000611959; ENST00000620173; ENST00000682498; ENST00000683968; ENST00000684236; ENST00000682774; ENST00000366855; ENST00000421787; ENST00000510083; ENST00000476238; ENST00000028008; ENST00000478180; ENST00000467705; ENST00000499370; ENST00000358165; ENST00000496851; ENST00000509073; ENST00000684086; ENST00000683158; ENST00000683333	RNASET2	protein_coding	protein_coding	ribonuclease T2 [Source:HGNC Symbol;Acc:HGNC:21686]	0.5182	2074	GO:0090501; GO:0090502; GO:0090305; GO:0002376; GO:0045087; GO:0006401; GO:0016070	GO:0003723; GO:0033897; GO:0016829; GO:0016787; GO:0004519; GO:0004518; GO:0004521; GO:0004540	GO:0005783; GO:0005739; GO:0005576; GO:0005615; GO:0005788; GO:0005764; GO:0005758; GO:0043202; GO:0070062; GO:0035578	8635	TRUE	0.434286	9.78278e-15	4.34115e-13	chr6	166922113	166957191	35079	-	2434.86	3070.12	2041.41	1944.63	2038.01	1823.32	1326.74	1690.43	1494.97	2911.91	3231.55	3342.42	2770.82	2368.44	2828.03	1735.86	1434.06	1565.13	4595.8	4922.14	4599.94	3585.89	3560.49	3165.04	2094.5	2003.33	1956.69	5155.92	5459.3
ENSG00000152894	ENST00000368226; ENST00000532331; ENST00000368213; ENST00000368210; ENST00000368215; ENST00000368207; ENST00000415046; ENST00000415055; ENST00000531050; ENST00000524481; ENST00000531466; ENST00000434424; ENST00000524534; ENST00000368205; ENST00000490332; ENST00000498284; ENST00000495748; ENST00000429595; ENST00000525459; ENST00000392449; ENST00000532751; ENST00000368202	PTPRK	protein_coding	protein_coding	protein tyrosine phosphatase receptor type K [Source:HGNC Symbol;Acc:HGNC:9674]	0.4563	2281	GO:0006470; GO:0016311; GO:0007165; GO:0007155; GO:0045786; GO:0008285; GO:0016477; GO:0030336; GO:0045892; GO:0048041; GO:0007179; GO:0034394; GO:0034644; GO:0034614; GO:0010839	GO:0005515; GO:0016791; GO:0004725; GO:0016787; GO:0004721; GO:0019901; GO:0008013; GO:0045295; GO:0005001	GO:0016020; GO:0016021; GO:0043231; GO:0005886; GO:0005912; GO:0070161; GO:0030054; GO:0009986; GO:0005887; GO:0005911; GO:0031256	5796	TRUE	-1.68138	1.08327e-14	4.79114e-13	chr6	127968785	128520616	551832	-	42.0777	17.05	49.0676	119.542	92.8301	112.321	40.2751	53.9734	42.5583	61.7597	54.4024	24.3964	92.4365	73.6952	92.1532	56.8468	89.9163	61.9019	9.47128	8.37099	3.61199	34.5927	35.374	34.6972	32.0132	22.9726	21.7194	6.26008	4.33569
ENSG00000138413	ENST00000345146; ENST00000446179; ENST00000415913; ENST00000484575; ENST00000415282; ENST00000462386; ENST00000417583; ENST00000451391; ENST00000481557	IDH1	protein_coding	protein_coding	isocitrate dehydrogenase (NADP(+)) 1 [Source:HGNC Symbol;Acc:HGNC:5382]	0.4519	1386	GO:0006099; GO:0006097; GO:0006102; GO:0006749; GO:0006979; GO:0008585; GO:0014070; GO:0048545; GO:0060696; GO:0071071; GO:0006103; GO:0006739	GO:0000287; GO:0051287; GO:0016616; GO:0046872; GO:0016491; GO:0042803; GO:0005515; GO:0004450; GO:0050661; GO:0042802; GO:0045296	GO:0005737; GO:0005829; GO:0005777; GO:0005739; GO:0005576; GO:0070062; GO:0005782; GO:0034774; GO:1904813; GO:1904724	3417	TRUE	1.01611	1.08945e-14	4.80258e-13	chr2	208236229	208266074	29846	-	636.058	840.368	397.028	375.422	473.866	404.574	443.985	737.931	498.022	355.65	732.228	660.059	344.247	437.447	441.286	394.725	443.326	343.276	1415.43	1779.44	1753.02	632.126	714.555	673.344	647.055	767.495	671.685	1878.03	2012.84
ENSG00000134061	ENST00000256447; ENST00000515027	CD180	protein_coding	protein_coding	CD180 molecule [Source:HGNC Symbol;Acc:HGNC:6726]	0.3818	2950	GO:0002376; GO:0045087; GO:0006954; GO:0071222; GO:0031666; GO:0002322; GO:0031663	GO:0005515	GO:0016020; GO:0016021; GO:0005654; GO:0005730; GO:0005886; GO:0072686; GO:0005615; GO:0031012	4064	TRUE	1.90283	1.16992e-14	5.14033e-13	chr5	67179613	67196799	17187	-	85.5852	229.191	24.2218	12.8434	16.1913	14.1794	29.7416	129.182	48.8967	50.0466	97.0423	176.196	5.57808	14.176	6.4462	23.2191	40.6578	20.6906	415.684	508.239	481.599	45.5652	63.6937	34.195	51.4422	92.9474	49.8913	721.162	771.071
ENSG00000079432	ENST00000572681; ENST00000681038; ENST00000575839; ENST00000160740; ENST00000684265; ENST00000575354; ENST00000573349; ENST00000576505; ENST00000575287; ENST00000571033	CIC	protein_coding	protein_coding	capicua transcriptional repressor [Source:HGNC Symbol;Acc:HGNC:14214]	0.6578	3921	GO:0000122; GO:0006366; GO:0007420; GO:0007612; GO:0007613; GO:0035176; GO:0045892; GO:0048286; GO:0006357	GO:0003677; GO:0003682; GO:0005515; GO:0000977; GO:0000981	GO:0005634; GO:0032991; GO:0043231; GO:0005654; GO:0000785	23152	TRUE	-0.403536	1.18274e-14	5.17962e-13	chr19	42268537	42295797	27261	+	2892.59	2573.01	2836.05	2634.87	2575.5	2768.77	2485.55	2544.72	2867.71	3443.64	3252.39	3490.04	3565.99	3012.05	3327.25	3158.6	2633.37	2884.46	2235.22	2603.38	2423.65	2735.42	2745.02	2524.22	2319.5	2145.85	2035.38	2177.26	2538.55
ENSG00000002586	ENST00000611428; ENST00000381187; ENST00000381184; ENST00000647297; ENST00000645950; ENST00000381192; ENST00000482405; ENST00000624481; ENST00000646103; ENST00000381180; ENST00000623253; ENST00000449611; ENST00000482293; ENST00000497752; ENST00000381177	CD99	protein_coding	protein_coding	CD99 molecule (Xg blood group) [Source:HGNC Symbol;Acc:HGNC:7082]	0.536	814	GO:0007155; GO:0034109; GO:0072683; GO:2000391	GO:0005515	GO:0016020; GO:0016021; GO:0005925; GO:0005886; GO:0005887; GO:0005737	4267	TRUE	0.429324	1.21049e-14	5.28383e-13	chrX	2691187	2741309	50123	+	5067.91	5782.67	4054.53	2132	1958.07	2209.35	3702.44	3446.33	3433.64	3176.36	4127.23	4423.91	1741.24	1858.71	1769.64	2828.31	2822.59	2719.88	5452.3	5396.9	5710.56	2347.21	2341.76	2444.01	3404.07	3579.56	3897.06	5672.9	6237.98
ENSG00000114439	ENST00000415149; ENST00000402543; ENST00000325805; ENST00000474137; ENST00000485939; ENST00000427402; ENST00000416476; ENST00000454540; ENST00000431630; ENST00000449335; ENST00000456817; ENST00000458458; ENST00000456419; ENST00000402163; ENST00000406780; ENST00000413213; ENST00000449271; ENST00000425868; ENST00000449213; ENST00000457496; ENST00000429270; ENST00000472032; ENST00000497629; ENST0000…	BBX	protein_coding	protein_coding	BBX high mobility group box domain containing [Source:HGNC Symbol;Acc:HGNC:14422]	0.4383	1587	GO:0006357; GO:0060348	GO:0003677; GO:0000977; GO:0000981; GO:1990837; GO:0005515	GO:0005634; GO:0005654; GO:0005829; GO:0000785	56987	TRUE	-0.647108	1.232e-14	5.36021e-13	chr3	107522936	107811339	288404	+	603.767	395.698	946.757	1129.23	1086.98	1021.8	968.52	899.852	1102.89	1180.89	751.342	683.099	1274.99	1266.04	1162.78	1297.06	1281.5	1290.34	501.978	577.598	503.271	798.225	772.922	742.738	971.068	870.872	821.359	504.564	442.241
ENSG00000104763	ENST00000637790; ENST00000636009; ENST00000520781; ENST00000381733; ENST00000637752; ENST00000637991; ENST00000636691; ENST00000637528; ENST00000637922; ENST00000637609; ENST00000636171; ENST00000636701; ENST00000636050; ENST00000638069; ENST00000636160; ENST00000637343; ENST00000636563; ENST00000637244; ENST00000637014; ENST00000637857; ENST00000518746; ENST00000635756; ENST00000638028; ENST0000…	ASAH1	protein_coding	protein_coding	N-acylsphingosine amidohydrolase 1 [Source:HGNC Symbol;Acc:HGNC:735]	0.425	1880	GO:0006629; GO:0006665; GO:0006631; GO:0046512; GO:0071356; GO:0046513; GO:0030216; GO:0050810; GO:0046514; GO:0062098; GO:0045892; GO:1903507	GO:0016787; GO:0005515; GO:0017040; GO:0102121; GO:0017064; GO:0016811; GO:0016810; GO:0003714; GO:0016922	GO:0005634; GO:0005737; GO:0005576; GO:0005615; GO:0005764; GO:0070062; GO:1904813; GO:1904724; GO:0043202; GO:0016020; GO:0016021	427	TRUE	0.856068	1.27382e-14	5.50856e-13	chr8	18055992	18084998	29007	-	1846.14	2728.7	1160.55	1116.39	1218.34	973.814	1349.8	2167.79	1551.11	1477.02	2525.43	2888.26	1004.96	1194.37	1225.28	1291.08	1288.56	998.694	4153.23	4734.39	5503.47	2321.53	2176.56	2006.29	1714.46	1980.2	1646.62	4994.3	4924.8
ENSG00000102007	ENST00000376327; ENST00000376322	PLP2	protein_coding	protein_coding	proteolipid protein 2 [Source:HGNC Symbol;Acc:HGNC:9087]	0.522	861	GO:0034220; GO:0006935; GO:0019221; GO:0006811	GO:0005515; GO:0015075; GO:0019956	GO:0016020; GO:0016021; GO:0005886; GO:0005783; GO:0005789	5355	TRUE	0.473522	1.27435e-14	5.50856e-13	chrX	49171898	49175235	3338	+	2932.72	3529.93	2678.09	1699.28	1611.58	1926.91	2516.23	2548.25	2551.69	1711.17	2340.77	2483.01	1805.71	1694.99	1844.56	2187.4	2103.26	2036.14	3299.16	3038.67	3442.22	2391.83	2373.59	2390.85	2718.22	2893.51	2837.34	2957.27	3457.72
ENSG00000104974	ENST00000495417; ENST00000473156; ENST00000251372; ENST00000477255; ENST00000453777	LILRA1	protein_coding	protein_coding	leukocyte immunoglobulin like receptor A1 [Source:HGNC Symbol;Acc:HGNC:6602]	0.529	2424	GO:0002376; GO:0002250; GO:0019221; GO:0007166; GO:0006952	GO:0032396; GO:0004888; GO:0003823	GO:0016020; GO:0016021; GO:0005886	11024	TRUE	1.6484	1.44578e-14	6.22448e-13	chr19	54593582	54602381	8800	+	41.1227	72.5604	10.5312	12.8434	16.1913	8.72398	14.5767	34.5076	14.4879	26.6205	67.6356	62.3464	7.17182	3.78953	6.74293	20.8171	25.8368	16.9287	159.009	174.643	164.947	38.9147	30.9522	32.5458	49.475	37.5916	40.6778	169.022	204.99
ENSG00000152804	ENST00000551454; ENST00000282728; ENST00000472590; ENST00000492654	HHEX	protein_coding	protein_coding	hematopoietically expressed homeobox [Source:HGNC Symbol;Acc:HGNC:4901]	0.5159	1361	GO:0006355; GO:0030154; GO:0016055; GO:0045893; GO:0030177; GO:0045944; GO:0006357; GO:0090263; GO:0000122; GO:0045892; GO:0034504; GO:0016525; GO:0030948; GO:0010944; GO:0009952; GO:0030183; GO:0045736; GO:0010621; GO:0006406; GO:0016973; GO:0070663; GO:0071103	GO:0003677; GO:0000981; GO:0005515; GO:0000978; GO:0001227; GO:0001228; GO:0042803; GO:0000976; GO:0043565; GO:0140297; GO:0017025; GO:0008301; GO:0008190	GO:0005737; GO:0005634; GO:0000785; GO:0032993	3087	TRUE	1.79581	1.44929e-14	6.22448e-13	chr10	92689955	92695647	5693	+	49.9061	58.767	28.4343	6.91567	23.7472	11.9955	16.3019	40.7012	19.0154	17.0371	45.5805	55.5696	7.96868	17.0066	8.99056	7.20593	14.8557	15.9882	155.75	200.904	175.783	46.5077	37.1427	27.1072	39.774	32.3705	24.0218	249.152	208.113
ENSG00000242574	ENST00000487996; ENST00000477537; ENST00000438510; ENST00000414017; ENST00000498020; ENST00000418107	HLA-DMB	protein_coding	protein_coding	major histocompatibility complex, class II, DM beta [Source:HGNC Symbol;Acc:HGNC:4935]	0.4898	1835	GO:0006955; GO:0019882; GO:0002376; GO:0002250; GO:0002504; GO:0042102; GO:0002503; GO:0019886; GO:0050870; GO:2001190; GO:0002399	GO:0005515; GO:0023026	GO:0043231; GO:0016020; GO:0016021; GO:0042613; GO:0005765; GO:0005768; GO:0010008; GO:0005764; GO:0031902	3109	TRUE	1.48166	1.57559e-14	6.74524e-13	chr6	32934629	32941028	6400	-	2095.08	3479.01	740.345	627.349	710.828	552.882	934.802	2184.59	1405.33	777.389	2451.06	2919.43	457.403	619.451	583.637	722.195	863.785	533.253	5308.13	6165.84	5737.04	1816.38	1706.4	1604.75	1539.54	2122.88	1678.75	6285.13	7093.19
ENSG00000142765	ENST00000618673; ENST00000318074; ENST00000616558; ENST00000483926; ENST00000473280; ENST00000543823; ENST00000490170; ENST00000496001; ENST00000485269; ENST00000615284; ENST00000475199	SYTL1	protein_coding	protein_coding	synaptotagmin like 1 [Source:HGNC Symbol;Acc:HGNC:15584]	0.6524	1645	GO:0006886; GO:0006887	GO:0031267; GO:0005515; GO:0042043	GO:0016020; GO:0005886; GO:0042470; GO:0070062; GO:0070382; GO:0019897; GO:0031528	84958	TRUE	0.50058	1.5842e-14	6.76043e-13	chr1	27342020	27353937	11918	+	1390.03	1421.29	1129.5	844.699	861.849	791.788	903.061	1075.39	1048.29	1337.67	1402.7	1593.94	1080.83	1008.12	990.461	937.305	878.887	929.486	1679.66	1759.72	1724.17	1665.33	1565.77	1408.49	1535.99	1492.21	1297.17	1758.08	1862.53
ENSG00000100226	ENST00000484657; ENST00000216044; ENST00000418601; ENST00000461428; ENST00000488787; ENST00000470836; ENST00000460605; ENST00000475959; ENST00000458073; ENST00000462332; ENST00000484971; ENST00000487538; ENST00000489527	GTPBP1	protein_coding	protein_coding	GTP binding protein 1 [Source:HGNC Symbol;Acc:HGNC:4669]	0.5775	1128	GO:0061014; GO:0006955; GO:0007165; GO:0006414; GO:0046039	GO:0005525; GO:0003924; GO:0003723; GO:0000166; GO:0005515; GO:0003746	GO:0005737; GO:0016020; GO:0005829; GO:0000177	9567	TRUE	-0.508491	1.6592e-14	7.05793e-13	chr22	38705742	38738299	32558	+	1509.9	1169.43	1809.6	1751.64	1631	1910.29	1730.22	1444.26	1695.99	1459.27	1465.93	1473.27	2223.8	1828.21	2094.41	2291.48	1643.98	2116.43	910.019	1163.57	1022.19	1338.25	1446.84	1368.38	1389.61	1460.85	1570.28	1020.98	1026.48
ENSG00000167491	ENST00000494516; ENST00000360315; ENST00000609040; ENST00000417582; ENST00000683918; ENST00000448576; ENST00000432704; ENST00000404158; ENST00000429242; ENST00000358713; ENST00000444839; ENST00000418032; ENST00000473184	GATAD2A	protein_coding	protein_coding	GATA zinc finger domain containing 2A [Source:HGNC Symbol;Acc:HGNC:29989]	0.5915	2418	GO:0006355; GO:0000122; GO:0045892; GO:0006338; GO:0045893; GO:0006306; GO:0016575; GO:0042659; GO:2000736	GO:0043565; GO:0046872; GO:0005515; GO:0030674	GO:0005634; GO:0016607; GO:0005654; GO:0016581	54815	TRUE	-0.279902	1.68178e-14	7.13129e-13	chr19	19385826	19508932	123107	+	3078.53	2874.69	3609.05	3939.95	3599.87	4195.15	4142.59	3495.89	3857.41	2873.95	2837.75	2904.46	3320.54	3213.28	3596.97	3645.98	3425.39	3707.38	2291.21	2409.65	2460.97	2518.34	2710.53	2768.19	2963.65	3129.5	3094.19	2219.83	2290.33
ENSG00000115415	ENST00000673816; ENST00000673847; ENST00000415035; ENST00000698141; ENST00000698142; ENST00000698143; ENST00000361099; ENST00000673762; ENST00000540176; ENST00000698144; ENST00000698145; ENST00000698146; ENST00000698147; ENST00000698148; ENST00000698149; ENST00000674081; ENST00000673832; ENST00000673863; ENST00000423282; ENST00000673858; ENST00000674028; ENST00000673777; ENST00000673942; ENST0000…	STAT1	protein_coding	protein_coding	signal transducer and activator of transcription 1 [Source:HGNC Symbol;Acc:HGNC:11362]	0.4476	3236	GO:0007165; GO:0006355; GO:0045944; GO:0000122; GO:0045893; GO:0051607; GO:0042981; GO:0008015; GO:0060337; GO:0006952; GO:0019221; GO:0071346; GO:0016525; GO:0042127; GO:0001937; GO:0032727; GO:0043124; GO:0002230; GO:0033209; GO:0048661; GO:0035456; GO:0034341; GO:0051591; GO:0002053; GO:0072162; GO:0007259; GO:0034097; GO:0046725; GO:0045648; GO:0070106; GO:0035458; GO:0043434; GO:0060333; GO:…	GO:0003677; GO:0003700; GO:0005164; GO:0042803; GO:0005515; GO:0000981; GO:0000977; GO:0019899; GO:0042802; GO:0000978; GO:0045296; GO:0003690; GO:0042393; GO:0044389; GO:0001222; GO:0016922; GO:1990841; GO:0001223; GO:0000979; GO:0035035; GO:0031730; GO:0043565; GO:0051721	GO:0005634; GO:0005737; GO:0005654; GO:0005730; GO:0005829; GO:0090575; GO:0032991; GO:0030425; GO:0030424; GO:0048471; GO:0000785; GO:0070721	6772	TRUE	-1.49533	1.71447e-14	7.24688e-13	chr2	190908460	191020960	112501	-	16328.1	10056	19779.8	19621	19217	19532.2	16434.2	16196.4	17837	8944.36	9471.92	8086.04	26123.1	22342.2	23432.9	26362.8	19464.5	27348	4728.42	6495.48	6688.21	5035.17	4977.21	6184.78	6905.15	7395.51	7445.82	6176.26	6054.8
ENSG00000186815	ENST00000552642; ENST00000547275; ENST00000552985; ENST00000550873; ENST00000551096; ENST00000551099; ENST00000552897; ENST00000550785; ENST00000549279; ENST00000335509; ENST00000552077; ENST00000541517; ENST00000392569; ENST00000552542; ENST00000428632; ENST00000548465; ENST00000546781; ENST00000551127; ENST00000546503; ENST00000550543; ENST00000547955; ENST00000546907; ENST00000546787	TPCN1	protein_coding	protein_coding	two pore segment channel 1 [Source:HGNC Symbol;Acc:HGNC:18182]	0.5718	1564	GO:0055085; GO:0006811; GO:0034765; GO:0006816; GO:0070588; GO:0051209; GO:0034220; GO:0010508; GO:0075509; GO:0035725	GO:0022832; GO:0005216; GO:0005244; GO:0005515; GO:0005262; GO:0042802; GO:0005248; GO:0015280; GO:0072345; GO:0097682; GO:0019905; GO:0042803; GO:0080025	GO:0005765; GO:0016020; GO:0016021; GO:0005768; GO:0010008; GO:0005764; GO:0055038; GO:0031901; GO:0036019	53373	TRUE	0.404282	1.89139e-14	7.96949e-13	chr12	113221050	113298585	77536	+	1214.38	1551.45	980.891	854.578	944.29	817.246	892.765	1284.74	1049.04	1641.95	1826.16	2022.19	1162.37	1095.85	1195.24	929.565	957.022	930.137	2139.46	2533.42	2500.7	1655.17	1559.52	1547.28	1298.96	1234.84	1087.45	2683.08	2708.72
ENSG00000186049	ENST00000305748; ENST00000546934; ENST00000552855	KRT73	protein_coding	protein_coding	keratin 73 [Source:HGNC Symbol;Acc:HGNC:28928]	0.5708	1892	GO:0045109; GO:0008150; GO:0031424	GO:0005515; GO:0003674; GO:0030280	GO:0005634; GO:0005829; GO:0005882; GO:0045095; GO:0070062	319101	TRUE	1.25713	1.96293e-14	8.24492e-13	chr12	52607570	52618559	10990	-	55.7774	90.1093	54.7624	108.675	79.8771	69.7917	58.4948	115.025	114.998	163.983	166.148	130.114	138.655	140.776	122.871	91.2752	62.5505	81.8219	178.902	193.729	223.943	416.672	337.822	364.321	298.79	295.512	283.641	207.834	171.26
ENSG00000138172	ENST00000260743; ENST00000369788; ENST00000494180; ENST00000463878; ENST00000480642; ENST00000461631; ENST00000474797	CALHM2	protein_coding	protein_coding	calcium homeostasis modulator family member 2 [Source:HGNC Symbol;Acc:HGNC:23493]	0.6005	1149	GO:0006811; GO:0034220; GO:0098655; GO:0043065	GO:0005261	GO:0016020; GO:0016021; GO:0005887	51063	TRUE	0.707132	2.05708e-14	8.61331e-13	chr10	103446786	103452402	5617	-	681.072	900.113	563.421	487.06	430.689	405.666	700.02	777.748	750.655	383.336	426.398	581.447	396.044	395.876	404.575	698.175	646.615	544.539	814.53	1071.49	898.182	550.501	604.011	606.117	859.506	1023.33	923.913	946.526	982.036
ENSG00000162512	ENST00000339394; ENST00000336798; ENST00000471567; ENST00000487984	SDC3	protein_coding	protein_coding	syndecan 3 [Source:HGNC Symbol;Acc:HGNC:10660]	0.6025	3146	GO:0016477	GO:0005515; GO:0042802	GO:0016020; GO:0016021; GO:0005886; GO:0009986; GO:0062023; GO:0043202; GO:0005796; GO:0044393	9672	TRUE	2.02614	2.07616e-14	8.66604e-13	chr1	30869466	30908758	39293	-	345.428	493.642	85.303	25.6868	58.2887	51.2534	75.9109	281.37	156.651	72.4902	267.601	407.962	44.6246	34.0131	44.9528	82.4679	55.5135	47.0242	878.724	1411.11	1272.62	215.455	202.516	197.341	145.515	235.992	143.207	1185.66	1399.35
ENSG00000114779	ENST00000483233; ENST00000315877; ENST00000361143; ENST00000487005; ENST00000395008; ENST00000461108; ENST00000525795; ENST00000473912	ABHD14B	protein_coding	protein_coding	abhydrolase domain containing 14B [Source:HGNC Symbol;Acc:HGNC:28235]	0.6036	1577	GO:0045944; GO:0050427	GO:0016740; GO:0016787; GO:0016746; GO:0005515	GO:0005634; GO:0005737; GO:0005654; GO:0005730; GO:0005829; GO:0070062	84836	TRUE	0.34773	2.14947e-14	8.94405e-13	chr3	51968510	51983409	14900	-	1430.64	1469.18	1219.52	1285.32	1175.49	1182.1	1243.73	1268.81	1289.42	1385.33	1442.4	1527.49	1120.4	1197.08	1260.18	1104.11	1071.17	1043.94	1807.96	1651.48	1727.74	1501.53	1479.52	1461.62	1535.66	1394.02	1547.56	1626.37	1944.56
ENSG00000136826	ENST00000497048; ENST00000493306; ENST00000374672; ENST00000610832; ENST00000411706; ENST00000420475	KLF4	protein_coding	protein_coding	Kruppel like factor 4 [Source:HGNC Symbol;Acc:HGNC:6348]	0.5738	1936	GO:0010628; GO:0045893; GO:0045944; GO:0006357; GO:0045595; GO:0045892; GO:0000122; GO:0008285; GO:0051973; GO:0010629; GO:1902895; GO:0002357; GO:0016525; GO:0051247; GO:1903672; GO:0050728; GO:0032088; GO:0002067; GO:0006351; GO:0006366; GO:0007500; GO:0008544; GO:0009913; GO:0010033; GO:0010467; GO:0019827; GO:0030336; GO:0031077; GO:0032526; GO:0032717; GO:0034115; GO:0035019; GO:0035166; GO:…	GO:0046872; GO:0003677; GO:0008270; GO:0003700; GO:0005515; GO:0000981; GO:0000978; GO:0000976; GO:1990837; GO:0001228; GO:0061629; GO:0000987; GO:0001010; GO:0008013; GO:0031490; GO:0043565; GO:1990841	GO:0005634; GO:0005654; GO:0005829; GO:0015630; GO:0000785; GO:0000791; GO:0005667; GO:0005737	9314	TRUE	1.20888	2.20329e-14	9.13956e-13	chr9	107484852	107490482	5631	-	145.804	218.417	47.3905	40.5061	78.7977	38.1674	54.6591	110.601	47.9913	83.0561	142.623	151.8	47.0152	56.6886	45.702	50.4415	50.0403	28.2145	271.51	424.529	416.583	119.591	109.659	99.7546	71.7873	96.0674	66.5218	421.93	311.087
ENSG00000130589	ENST00000427522; ENST00000467148; ENST00000478861; ENST00000454223; ENST00000479540; ENST00000370082	HELZ2	protein_coding	protein_coding	helicase with zinc finger 2 [Source:HGNC Symbol;Acc:HGNC:30021]	0.6504	4000	GO:0090501; GO:0045944; GO:0000184	GO:0003723; GO:0004540; GO:0004386; GO:0046872; GO:0000166; GO:0005524; GO:0003677; GO:0016787; GO:0005515; GO:0030374; GO:0003724	GO:0005634; GO:0016020; GO:0005737; GO:0005654	85441	TRUE	-2.17865	2.24255e-14	9.2736e-13	chr20	63558086	63574239	16154	-	793.605	632.406	947.811	925.711	1047.04	1099.22	942.63	947.631	1071.22	936.256	846.93	971.776	4660.2	2325.17	4814.45	5925.68	2211.94	4812.45	465.091	470.025	553.839	522.472	568.637	606.124	662.439	634.427	581.776	386.875	397.554
ENSG00000144455	ENST00000470751; ENST00000448413; ENST00000469888; ENST00000484993; ENST00000272902; ENST00000383843; ENST00000458465; ENST00000405420	SUMF1	protein_coding	protein_coding	sulfatase modifying factor 1 [Source:HGNC Symbol;Acc:HGNC:20376]	0.514	1546	GO:0043687; GO:0006687; GO:0018158	GO:0046872; GO:0016491; GO:0005515; GO:0042802; GO:0120147; GO:1903135	GO:0005788; GO:0005783	285362	TRUE	0.634279	2.31985e-14	9.56364e-13	chr3	3700814	4467273	766460	-	333.093	387.876	273.673	297.373	279.952	329.33	381.748	442.505	346.805	298.119	346.999	426.936	253.536	306.287	268.968	285.403	312.094	277.46	595.705	567.123	634.321	417.135	435.435	428.294	474.401	456.526	330.021	593.457	684.644
ENSG00000170074	ENST00000506011; ENST00000697103; ENST00000697104; ENST00000503845; ENST00000360669; ENST00000697105; ENST00000697106; ENST00000697107; ENST00000697108; ENST00000697109; ENST00000697110; ENST00000697111; ENST00000697112; ENST00000697113; ENST00000697114; ENST00000509607; ENST00000514899; ENST00000510276; ENST00000512544; ENST00000697115; ENST00000697116; ENST00000697117; ENST00000440605; ENST0000…	FAM153A	protein_coding	protein_coding	family with sequence similarity 153 member A [Source:HGNC Symbol;Acc:HGNC:29940]	0.4743	2480		GO:0005515		285596	TRUE	0.803514	2.44218e-14	1.00236e-12	chr5	177707981	177784435	76455	-	267.041	256.906	212.668	198.928	233.137	222.3	220.577	367.539	320.455	529.508	446.464	509.356	487.771	389.2	412.954	282.201	343.234	330.916	732.472	660.633	510.977	1010.8	912.978	780.831	655.635	623.415	600.738	771.392	717.87
ENSG00000167992	ENST00000301770; ENST00000335613; ENST00000535710; ENST00000538438; ENST00000398808; ENST00000535599; ENST00000538579	VWCE	protein_coding	protein_coding	von Willebrand factor C and EGF domains [Source:HGNC Symbol;Acc:HGNC:26487]	0.616	1657	GO:0098586	GO:0005509; GO:0005515; GO:0003674	GO:0005737; GO:0005576	220001	TRUE	1.40499	2.44642e-14	1.00236e-12	chr11	61258286	61295316	37031	-	23.488	32.3218	25.275	16.7952	18.3892	26.1719	27.809	25.6595	19.0154	29.815	55.8728	47.4375	27.138	26.4547	20.978	20.8171	21.8927	20.6906	98.9223	179.379	111.972	69.2934	59.2515	70.4788	31.0431	71.0063	44.3478	148.99	152.996
ENSG00000105519	ENST00000452990; ENST00000588776; ENST00000590428; ENST00000585541; ENST00000588865	CAPS	protein_coding	protein_coding	calcyphosine [Source:HGNC Symbol;Acc:HGNC:1487]	0.6495	1031	GO:0035556	GO:0005509; GO:0046872	GO:0005737; GO:0031982	828	TRUE	0.439883	2.52234e-14	1.0303e-12	chr19	5912339	5916211	3873	+	769.142	835.71	469.693	351.095	348.536	408.937	389.326	499.917	488.967	864.635	845.445	1023.29	637.495	662.312	555.917	469.987	492.757	500.337	1081.83	1158.78	1160.65	849.479	963.057	896.899	699.486	636.944	669.836	1279.36	1433.72
ENSG00000196154	ENST00000368715; ENST00000481009; ENST00000354332; ENST00000468373; ENST00000368716; ENST00000368714	S100A4	protein_coding	protein_coding	S100 calcium binding protein A4 [Source:HGNC Symbol;Acc:HGNC:10494]	0.5266	579	GO:0043123; GO:0001837	GO:0005509; GO:0003723; GO:0046872; GO:0005515; GO:0042802; GO:0046914; GO:0048306; GO:0050786; GO:0003779	GO:0005634; GO:0005737; GO:0005576; GO:0005615; GO:0048471; GO:0070062; GO:0062023; GO:0043005	6275	TRUE	0.795423	2.58287e-14	1.04915e-12	chr1	153543613	153550136	6524	-	5789.11	7417.37	4319.91	3461.79	3024.54	3538.67	4390.95	4018.81	4055.72	2140.29	3042.13	4040.31	1981.81	2290.22	2498.62	2934.41	2725.64	2867.53	6623.58	6648.97	6346.27	3374.18	3157.13	3674.66	3926.96	4435.81	5537.93	7542.15	7984.18
ENSG00000172057	ENST00000579695; ENST00000579287; ENST00000304046; ENST00000581284; ENST00000394169; ENST00000584220; ENST00000584000; ENST00000582052	ORMDL3	protein_coding	protein_coding	ORMDL sphingolipid biosynthesis regulator 3 [Source:HGNC Symbol;Acc:HGNC:16038]	0.5516	1114	GO:0006629; GO:0006672; GO:0090156; GO:2000303; GO:0010508; GO:0002903; GO:1900060; GO:1900182; GO:0006686; GO:0006940; GO:0042552; GO:0061744; GO:0090153; GO:1904221	GO:0005515	GO:0016021; GO:0005789; GO:0016020; GO:0005783; GO:0005886; GO:0035579; GO:0030667; GO:0035339	94103	TRUE	-0.350889	2.58419e-14	1.04915e-12	chr17	39921041	39927601	6561	-	2242.84	2093.08	2290.54	2191.28	2091.91	2261.7	1684.84	1466.13	1517.61	2366.03	2296.66	2373.23	2542.81	2357.3	2492.63	1696.6	1680.26	1874.38	1744.82	1701.7	1565.19	1970.41	2017.2	1941.96	1580.28	1384.62	1454.24	1504.93	1751.62
ENSG00000101665	ENST00000262158; ENST00000545051; ENST00000591805; ENST00000589634; ENST00000587336; ENST00000585986; ENST00000586093; ENST00000588190	SMAD7	protein_coding	protein_coding	SMAD family member 7 [Source:HGNC Symbol;Acc:HGNC:6773]	0.5636	1259	GO:0006355; GO:0007179; GO:0030154; GO:0009653; GO:0030509; GO:0060395; GO:0000122; GO:0043433; GO:0050821; GO:0022409; GO:0032436; GO:0048844; GO:0010801; GO:0001657; GO:0002725; GO:0010717; GO:0010719; GO:0010944; GO:0017015; GO:0030279; GO:0030336; GO:0030512; GO:0030514; GO:0031397; GO:0031398; GO:0031503; GO:0032925; GO:0033137; GO:0034333; GO:0034616; GO:0051444; GO:0055010; GO:0055117; GO:…	GO:0005515; GO:0046872; GO:0003677; GO:0008013; GO:0005518; GO:0031625; GO:0034713; GO:0048185; GO:0070411; GO:0140416	GO:0005667; GO:0005737; GO:0005634; GO:0005654; GO:0005829; GO:0001650; GO:0005813; GO:0000785; GO:0032991; GO:0005912; GO:0005886; GO:0071144	4092	TRUE	0.509203	2.61787e-14	1.0596e-12	chr18	48919853	48950965	31113	-	843.51	788.457	657.149	527.566	532.154	521.257	672.211	834.375	718.057	877.412	749.872	1030.07	693.276	616.015	642.825	717.391	752.169	632.945	1053.42	1188.68	1165.47	933.952	859.588	956.343	1089.42	1183.09	1083.75	1047.94	1272.53
ENSG00000105255	ENST00000221856; ENST00000599375; ENST00000601678; ENST00000597590; ENST00000601006; ENST00000601815; ENST00000597480; ENST00000598010; ENST00000598179; ENST00000594438	FSD1	protein_coding	protein_coding	fibronectin type III and SPRY domain containing 1 [Source:HGNC Symbol;Acc:HGNC:13745]	0.6084	1032	GO:0051301; GO:0007049; GO:0051302; GO:0032465; GO:0060236; GO:0031122	GO:0005515; GO:0042802; GO:0008017	GO:0005634; GO:0005737; GO:0005856; GO:0005874; GO:0005815; GO:0032154; GO:0005813	79187	TRUE	-0.85726	2.89018e-14	1.16629e-12	chr19	4304598	4323843	19246	+	100.791	79.3736	82.1436	147.205	124.133	151.73	105.407	102.667	113.187	77.732	64.1152	74.5936	172.127	133.338	137.755	115.315	111.809	115.741	40.0044	49.0301	46.9559	78.7785	98.2652	74.8159	50.4451	59.9885	57.2775	36.3085	41.1891
ENSG00000103855	ENST00000567189; ENST00000537340; ENST00000318424; ENST00000558689; ENST00000560786; ENST00000318443; ENST00000561213; ENST00000563584; ENST00000560928; ENST00000561416; ENST00000560995; ENST00000567582; ENST00000561260; ENST00000564751; ENST00000561176; ENST00000557951; ENST00000559073; ENST00000559978; ENST00000559465	CD276	protein_coding	protein_coding	CD276 molecule [Source:HGNC Symbol;Acc:HGNC:19137]	0.6236	1272	GO:0001817; GO:0050852; GO:0042110; GO:0032729; GO:0042102; GO:0050776	GO:0005515; GO:0005102	GO:0016020; GO:0016021; GO:0009897	80381	TRUE	1.14896	2.98504e-14	1.20094e-12	chr15	73683966	73714514	30549	+	310.619	528.902	155.862	160.048	212.646	179.932	222.472	243.323	172.95	169.307	314.693	432.358	94.0305	107.709	122.871	168.138	175.923	151.418	790.325	1029.87	833.165	283.792	259.114	209.268	227.003	294.468	275.326	1064.22	1197.74
ENSG00000121316	ENST00000240617; ENST00000541800; ENST00000541618; ENST00000540572	PLBD1	protein_coding	protein_coding	phospholipase B domain containing 1 [Source:HGNC Symbol;Acc:HGNC:26215]	0.4632	1045	GO:0006629; GO:0016042; GO:0009395	GO:0004620; GO:0016787	GO:0005615; GO:0005764; GO:0005829; GO:0005576	79887	TRUE	1.21665	3.0379e-14	1.21854e-12	chr12	14503661	14567883	64223	-	253.445	433.896	91.7637	126.458	164.072	115.593	167.813	311.506	198.303	152.269	324.945	420.16	68.5307	130.384	129.614	129.707	175.923	120.382	639.838	752.194	876.509	294.317	286.529	287.336	232.823	301.777	262.393	825.08	797.768
ENSG00000167850	ENST00000330793	CD300C	protein_coding	protein_coding	CD300c molecule [Source:HGNC Symbol;Acc:HGNC:19320]	0.5846	1524	GO:0002376; GO:0006968	GO:0005515; GO:0004888	GO:0016020; GO:0016021; GO:0005886; GO:0005887	10871	TRUE	1.78834	3.08473e-14	1.23362e-12	chr17	74541073	74546115	5043	-	50.8847	127.328	28.4343	34.5783	35.6209	40.3484	37.3983	105.292	61.8653	27.6854	51.4618	145.023	23.1092	31.1787	23.2256	36.8303	49.2585	26.3335	230.468	336.036	328.293	135.727	94.6254	89.996	64.9965	96.0674	117.337	294.224	385.877
ENSG00000154102	ENST00000602758; ENST00000602719; ENST00000602583; ENST00000602675; ENST00000284245; ENST00000602914; ENST00000602766	C16orf74	protein_coding	protein_coding	chromosome 16 open reading frame 74 [Source:HGNC Symbol;Acc:HGNC:23362]	0.5998	895		GO:0005515		404550	TRUE	1.03923	3.2883e-14	1.3111e-12	chr16	85690084	85751129	61046	-	98.8337	139.082	96.8873	66.1928	61.527	47.9819	60.4126	83.1721	66.1987	149.075	120.568	162.699	65.3432	74.6399	103.391	52.9097	60.2048	47.0241	228.363	277.439	176.987	217.353	159.183	175.655	105.741	147.234	145.054	216.599	260.142
ENSG00000196305	ENST00000443024; ENST00000375643; ENST00000447699; ENST00000683565; ENST00000682756; ENST00000684726; ENST00000683192; ENST00000683537; ENST00000683793; ENST00000684542; ENST00000682521; ENST00000683017; ENST00000682156; ENST00000682141; ENST00000682893; ENST00000684557; ENST00000498025; ENST00000683817; ENST00000627121; ENST00000682714; ENST00000684101; ENST00000684232; ENST00000683477; ENST0000…	IARS1	protein_coding	protein_coding	isoleucyl-tRNA synthetase 1 [Source:HGNC Symbol;Acc:HGNC:5330]	0.4262	4234	GO:0006418; GO:0006412; GO:0006399; GO:0106074; GO:0006428; GO:0001649	GO:0005524; GO:0000166; GO:0004812; GO:0004822; GO:0016874; GO:0005515; GO:0000049; GO:0002161; GO:0051020	GO:0005737; GO:0016020; GO:0005654; GO:0005829; GO:0017101; GO:0070062	3376	TRUE	-0.371141	3.40019e-14	1.35168e-12	chr9	92210207	92293854	83648	-	2431.71	2324.33	3220.45	3889.82	3914.01	3803.66	3708.37	3266.72	3449.8	3139.56	2823.05	2598.22	4332.77	3769.79	4113.22	3948.05	4014.98	3983	2208.91	2156.16	2092.57	2903.43	2891.81	3023.01	3611.59	3213.04	3307.71	1919.35	1880.65
ENSG00000183347	ENST00000370456	GBP6	protein_coding	protein_coding	guanylate binding protein family member 6 [Source:HGNC Symbol;Acc:HGNC:25395]	0.4305	4685	GO:0050896; GO:0002376; GO:0050830; GO:0071346; GO:0042832; GO:0042742; GO:0006955	GO:0005525; GO:0003924; GO:0000166; GO:0016787	GO:0031410; GO:0070062	163351	TRUE	-2.54134	3.7356e-14	1.48061e-12	chr1	89364059	89388160	24102	+	15.085	9.02425	49.3048	99.6518	61.0279	134.131	13.5381	15.0418	19.9254	14.058	9.02599	12.4393	73.3459	58.2912	67.9782	40.5535	33.2954	67.754	7.36655	4.78461	0	10.624	11.7521	8.73359	12.9251	0	4.68036	2.64585	0
ENSG00000197249	ENST00000393087; ENST00000440909; ENST00000355814; ENST00000437397; ENST00000448921; ENST00000489769; ENST00000636712; ENST00000393088; ENST00000404814; ENST00000449399; ENST00000402629; ENST00000554720; ENST00000556091; ENST00000557492; ENST00000556955; ENST00000553327; ENST00000557118; ENST00000555289; ENST00000557361; ENST00000557093	SERPINA1	protein_coding	protein_coding	serpin family A member 1 [Source:HGNC Symbol;Acc:HGNC:8941]	0.5551	1568	GO:0010951; GO:0007596; GO:0007599; GO:0006953; GO:0010466	GO:0004867; GO:0005515; GO:0042802; GO:0030414; GO:0002020	GO:0005615; GO:0005794; GO:0043231; GO:0005783; GO:0005576; GO:0070062; GO:0062023; GO:1904813; GO:0005788; GO:0031093; GO:0033116; GO:0030134	5265	TRUE	1.5771	3.82935e-14	1.51327e-12	chr14	94376747	94390693	13947	-	1261.35	2391.82	469.693	426.795	612.031	334.783	473.712	958.249	596.721	571.809	1352.71	1893.43	329.904	363.751	422.556	521.229	419.088	325.407	3525.42	3982.2	4193.52	1688.51	1711.21	1474.63	794.51	928.304	783.479	4061.54	4716.15
ENSG00000165025	ENST00000375751; ENST00000375754; ENST00000375747; ENST00000476708; ENST00000375746	SYK	protein_coding	protein_coding	spleen associated tyrosine kinase [Source:HGNC Symbol;Acc:HGNC:11491]	0.524	4055	GO:0006468; GO:0016310; GO:0035556; GO:0018108; GO:0002376; GO:0045087; GO:0002696; GO:0050778; GO:0002250; GO:0007229; GO:0001525; GO:0050853; GO:0042742; GO:0030593; GO:0030154; GO:0002281; GO:0031623; GO:0032753; GO:0032755; GO:0032757; GO:0032760; GO:0030168; GO:0120162; GO:0009887; GO:0038095; GO:0045780; GO:0002366; GO:0002223; GO:0038096; GO:0007169; GO:0001945; GO:0048514; GO:0050764; GO:…	GO:0005524; GO:0004672; GO:0005515; GO:0000166; GO:0016301; GO:0016740; GO:0004713; GO:0004715; GO:0005102; GO:0001784; GO:0005178; GO:0004674; GO:0043274; GO:0097110; GO:0016170; GO:0019901; GO:0019902; GO:0035325; GO:0042169	GO:0005737; GO:0016020; GO:0005886; GO:0005829; GO:0031234; GO:0032991; GO:0005634; GO:0032009; GO:0042101; GO:0019815	6850	TRUE	1.17566	4.05381e-14	1.59725e-12	chr9	90801787	90898549	96763	+	573.431	877.586	252.75	206.482	243.949	142.855	292.474	619.367	428.299	313.057	799.863	910.799	224.717	241.871	267.558	336.278	284.605	219.132	1468.05	2251.79	1826.46	566.635	570.406	528.049	445.275	633.836	471.196	2163.49	2109.32
ENSG00000164877	ENST00000493998; ENST00000496184; ENST00000472100; ENST00000467783; ENST00000297508; ENST00000467394; ENST00000470807; ENST00000471899; ENST00000479007; ENST00000413446; ENST00000487187; ENST00000460198; ENST00000487156; ENST00000482839; ENST00000490608	MICALL2	protein_coding	protein_coding	MICAL like 2 [Source:HGNC Symbol;Acc:HGNC:29672]	0.6412	1621	GO:0032456; GO:0030041; GO:0031175; GO:1903955; GO:0031532; GO:0070830; GO:0034446	GO:0005515; GO:0046872; GO:0031267; GO:0051015; GO:0031005; GO:0042805	GO:0005737; GO:0016020; GO:0005886; GO:0042995; GO:0005768; GO:0005856; GO:0005829; GO:0070161; GO:0043005; GO:0055037; GO:0005923; GO:0001725; GO:0005911; GO:0032432	79778	TRUE	1.12615	4.22867e-14	1.66125e-12	chr7	1428465	1459470	31006	-	190.817	326.157	97.9404	119.542	141.404	119.955	129.456	220.317	144.879	112.871	160.267	262.939	105.187	94.481	93.6516	138.514	126.665	102.513	433.574	483.126	484.007	270.504	263.536	202.762	177.528	242.257	158.913	456.986	521.367
ENSG00000213413	ENST00000696640; ENST00000317271; ENST00000699088	PVRIG	protein_coding	protein_coding	PVR related immunoglobulin domain containing [Source:HGNC Symbol;Acc:HGNC:32190]	0.5505	1087	GO:0050860	GO:0005515; GO:0038023; GO:0019902	GO:0016020; GO:0016021; GO:0005886	79037	TRUE	-0.420125	4.3078e-14	1.68737e-12	chr7	100218241	100221490	3250	+	1031.29	1130.35	1047.17	921.71	829.594	947.351	1062.92	821.464	892.675	1167.54	1046.95	1182.26	1177.18	1043.66	1180.38	1153.86	954.864	1099.05	782.089	713.411	769.464	892.845	869.035	862.871	837.928	858.974	888.271	704.342	885.114
ENSG00000013374	ENST00000413040; ENST00000468404; ENST00000470229; ENST00000568733; ENST00000483358; ENST00000470316; ENST00000493588; ENST00000480907; ENST00000477666; ENST00000497987; ENST00000460712; ENST00000480714	NUB1	protein_coding	protein_coding	negative regulator of ubiquitin like proteins 1 [Source:HGNC Symbol;Acc:HGNC:17623]	0.4519	1514	GO:0016567; GO:0006511; GO:0034612; GO:0034341; GO:0032436; GO:2000058	GO:0005515	GO:0005634; GO:0005654; GO:0005730; GO:0005829	51667	TRUE	-0.434124	4.54249e-14	1.77409e-12	chr7	151341772	151378449	36678	+	2505.45	2203.81	2671.49	2401.37	2581.97	2279.2	2501.42	2414.46	2450.31	2458.74	2606.71	2350.68	3369.61	2999.77	3570.75	3186.62	2642.76	2936.52	2068.07	2210.26	1998.64	2172.7	2267.62	2237.97	2126.46	2086.2	2059.75	1988.13	1899.91
ENSG00000136717	ENST00000376113; ENST00000259238; ENST00000346226; ENST00000348750; ENST00000351659; ENST00000357970; ENST00000393040; ENST00000393041; ENST00000316724; ENST00000352848; ENST00000462958; ENST00000409400; ENST00000466111; ENST00000484253	BIN1	protein_coding	protein_coding	bridging integrator 1 [Source:HGNC Symbol;Acc:HGNC:1052]	0.6211	2262	GO:0030154; GO:0006897; GO:0030100; GO:0000122; GO:0006997; GO:0007010; GO:0008333; GO:0010564; GO:0030838; GO:0033292; GO:0043065; GO:0045664; GO:0048711; GO:0060988; GO:0086091; GO:1901380; GO:1902430; GO:1902960; GO:1903946; GO:1904878; GO:0042692; GO:0043547; GO:0045807; GO:0048488; GO:0051647	GO:0005515; GO:0042802; GO:0002020; GO:0005543; GO:0019828; GO:0030276; GO:0048156; GO:0051015; GO:0051087; GO:0070063; GO:0044877; GO:0051020	GO:0005737; GO:0005634; GO:0016020; GO:0005829; GO:0005886; GO:0005768; GO:0030315; GO:0015629; GO:0005856; GO:0008021; GO:0090571; GO:0030018; GO:0030424; GO:0030425; GO:0031674; GO:0031982; GO:0033268; GO:0043194; GO:0060987; GO:0005635; GO:0043196; GO:0043679; GO:0044300; GO:0045202; GO:0098850; GO:0098978	274	TRUE	0.280864	4.57972e-14	1.78342e-12	chr2	127048027	127107288	59262	-	2493.35	2920.71	2426.4	1915.64	1757.3	1894.2	2064.58	1993.48	2095.32	2417.15	2412.82	2569.75	2242.39	2281.72	2461.16	2068.9	1856.97	1880.02	2883.47	2824.61	2848.66	2732.57	2848.49	2762.77	2506.73	2555.18	2472.39	2617.97	2987.29
ENSG00000121064	ENST00000575423; ENST00000571345; ENST00000572591; ENST00000262288; ENST00000572710; ENST00000575395; ENST00000573823; ENST00000576154; ENST00000571898; ENST00000631024; ENST00000570480; ENST00000570589; ENST00000573789; ENST00000570505; ENST00000573239; ENST00000570479	SCPEP1	protein_coding	protein_coding	serine carboxypeptidase 1 [Source:HGNC Symbol;Acc:HGNC:29507]	0.4966	958	GO:0006508; GO:0042573; GO:0097746; GO:0045776	GO:0004185; GO:0008233; GO:0016787; GO:0004180	GO:0005576; GO:0005829; GO:0070062	59342	TRUE	0.991321	4.75547e-14	1.84648e-12	chr17	56978129	57006768	28640	+	1497.18	2046.07	810.905	706.386	749.118	622.674	733.582	1240.43	905.495	679.356	1295.37	1881.39	519.258	531.928	547.675	613.305	542.671	464.621	2327.83	2559.13	2665.64	1311.71	1289.38	1051.76	844.955	1127.75	871.25	2468.98	3114.11
ENSG00000172243	ENST00000304084; ENST00000353231; ENST00000534609; ENST00000529761; ENST00000298523; ENST00000396484; ENST00000465100; ENST00000349926; ENST00000533022; ENST00000531192; ENST00000528799; ENST00000310002; ENST00000525605	CLEC7A	protein_coding	protein_coding	C-type lectin domain containing 7A [Source:HGNC Symbol;Acc:HGNC:14558]	0.4032	1326	GO:0043123; GO:0002376; GO:0045087; GO:0006954; GO:0071226; GO:0006910; GO:0051092; GO:0010628; GO:0032755; GO:0032757; GO:0032760; GO:0045429; GO:1900017; GO:0050766; GO:0042110; GO:0008284; GO:0030335; GO:0090303; GO:0061760; GO:0032731; GO:0032930; GO:0043280; GO:0071639; GO:0032743; GO:0042832; GO:0031334; GO:0051091; GO:0032733; GO:0008037; GO:0050850; GO:0070884; GO:0001775; GO:0001878; GO:…	GO:0046872; GO:0030246; GO:0005515; GO:0001872; GO:0042287; GO:0038187	GO:0005737; GO:0016020; GO:0016021; GO:0005886; GO:0009986	64581	TRUE	1.58627	4.81672e-14	1.86484e-12	chr12	10116777	10130258	13482	-	393.291	564.968	107.419	136.886	216.439	105.773	217.997	441.646	285.133	208.625	533.732	536.721	84.54	129.179	117.271	189.761	226.503	130.311	1041.99	1565.98	1469.86	485.826	473.08	479.661	320.77	405.231	344.477	1324.63	1263.78
ENSG00000143819	ENST00000272167; ENST00000448202; ENST00000614058; ENST00000366837; ENST00000467015	EPHX1	protein_coding	protein_coding	epoxide hydrolase 1 [Source:HGNC Symbol;Acc:HGNC:3401]	0.5541	1311	GO:0006629; GO:0006805; GO:0009636; GO:0019369; GO:0006725; GO:0014070; GO:0019439; GO:0097176	GO:0016787; GO:0003824; GO:0005515; GO:0004301; GO:0016803; GO:0033961	GO:0016020; GO:0016021; GO:0005783; GO:0005789; GO:0043231	2052	TRUE	1.42402	4.84285e-14	1.86953e-12	chr1	225810124	225845563	35440	+	218.216	424.102	82.1436	72.1205	55.0504	51.2534	59.4538	136.261	115.904	102.223	273.483	452.689	54.9839	59.523	91.4037	47.2389	57.8592	53.6075	699.822	698.38	813.902	234.437	166.258	195.172	101.86	167.074	126.576	769.991	816.195
ENSG00000138642	ENST00000380265; ENST00000264346; ENST00000504905; ENST00000506714; ENST00000502870; ENST00000515365; ENST00000506842	HERC6	protein_coding	protein_coding	HECT and RLD domain containing E3 ubiquitin protein ligase family member 6 [Source:HGNC Symbol;Acc:HGNC:26072]	0.4878	1753	GO:0016567; GO:0006511; GO:0002244; GO:0009617	GO:0004842; GO:0016740; GO:0061630	GO:0005737; GO:0005654; GO:0005829	55008	TRUE	-2.07762	5.21545e-14	2.00757e-12	chr4	88378739	88443097	64359	+	483.247	328.116	498.127	683.663	740.482	752.062	504.398	537.965	574.084	606.948	516.089	572.671	3165.04	1880.17	3693.62	3661.41	1677.13	3023.66	342.717	304.944	359.921	426.163	465.168	406.608	475.348	421.861	429.62	382.606	334.933
ENSG00000143369	ENST00000470432; ENST00000369049; ENST00000498579; ENST00000496744; ENST00000346569; ENST00000369047; ENST00000490346	ECM1	protein_coding	protein_coding	extracellular matrix protein 1 [Source:HGNC Symbol;Acc:HGNC:3153]	0.5734	1565	GO:0007165; GO:0043123; GO:0031214; GO:0001503; GO:0001525; GO:0010466; GO:0030500; GO:0045766; GO:0001938; GO:0030502; GO:0001960; GO:0002063; GO:0002828; GO:0003416; GO:0006357; GO:0006954; GO:2000404	GO:0005515; GO:0043236; GO:0019899; GO:0008022; GO:0002020; GO:0005201; GO:0005134	GO:0005576; GO:0005615; GO:0070062; GO:0062023; GO:0031012; GO:0031089	1893	TRUE	1.29861	5.70154e-14	2.18838e-12	chr1	150508062	150513789	5728	+	81.2197	161.609	75.8249	73.1084	103.624	76.3349	82.4681	116.795	84.2111	66.0188	101.453	192.46	64.5464	79.364	77.9182	85.6705	58.641	48.9052	280.982	423.334	452.703	155.658	171.564	148.547	115.442	153.499	143.207	344.305	421.647
ENSG00000198342	ENST00000242804; ENST00000438182; ENST00000545749; ENST00000424168; ENST00000462995	ZNF442	protein_coding	protein_coding	zinc finger protein 442 [Source:HGNC Symbol;Acc:HGNC:20877]	0.4297	2233	GO:0006355; GO:0006357	GO:0046872; GO:0003677; GO:0000977; GO:0000981	GO:0005634	79973	TRUE	-1.29207	5.78576e-14	2.21434e-12	chr19	12345944	12365905	19962	-	24.544	18.7095	32.6665	24.6988	31.3032	35.9865	39.7089	21.4811	27.501	43.0554	61.9132	59.6555	79.9692	82.4151	80.3184	65.654	46.1309	76.1853	30.5186	12.8121	20.508	49.0443	33.0305	28.218	21.8093	24.0312	23.1887	31.658	30.4313
ENSG00000127418	ENST00000512562; ENST00000398484; ENST00000510644; ENST00000504138; ENST00000512174; ENST00000507339; ENST00000264748	FGFRL1	protein_coding	protein_coding	fibroblast growth factor receptor like 1 [Source:HGNC Symbol;Acc:HGNC:3693]	0.6663	1897	GO:0098742; GO:0008543; GO:0001501; GO:0003179; GO:0008285; GO:0060412; GO:0060539	GO:0042802; GO:0008201; GO:0017134; GO:0005007	GO:0016020; GO:0016021; GO:0005794; GO:0005886; GO:0030133; GO:0044291	53834	TRUE	0.545341	5.82831e-14	2.22425e-12	chr4	1009936	1026898	16963	+	490.254	601.382	319.097	255.88	274.173	244.271	459.329	637.062	542.392	403.567	513.148	536.721	282.092	294.78	280.955	447.569	482.421	376.193	688.246	739.04	591.162	483.111	461.63	396.85	597.579	642.19	628.261	658.561	717.558
ENSG00000012779	ENST00000542434; ENST00000374391; ENST00000483623; ENST00000475300; ENST00000493336; ENST00000481117; ENST00000498461	ALOX5	protein_coding	protein_coding	arachidonate 5-lipoxygenase [Source:HGNC Symbol;Acc:HGNC:435]	0.5992	1067	GO:0006629; GO:0019370; GO:0001676; GO:0006690; GO:0050728; GO:0016525; GO:0030501; GO:0050796; GO:0001937; GO:0050727; GO:0019369; GO:0019372; GO:0034440; GO:0043651; GO:0051122; GO:1900015; GO:0002232; GO:0042593; GO:0006959; GO:1903573; GO:1903426; GO:0042759; GO:0002523; GO:0061045; GO:0006691; GO:0036336; GO:0045598; GO:0061044; GO:0106014; GO:1900407; GO:1901753; GO:1903671; GO:1904999; GO:…	GO:0005515; GO:0046872; GO:0016702; GO:0016491; GO:0016787; GO:0005506; GO:0051213; GO:0004051; GO:0004052; GO:0036403	GO:0005634; GO:0005737; GO:0016020; GO:0005654; GO:0005635; GO:0005829; GO:0005615; GO:0031965; GO:0048471; GO:0005576; GO:0016363; GO:0034774; GO:1904813; GO:0005641	240	TRUE	1.76622	5.84882e-14	2.22572e-12	chr10	45374176	45446119	71944	+	399.249	747.32	128.481	90.8916	129.53	81.7874	193.705	513.189	311.49	153.334	477.859	760.355	116.343	125.66	117.626	191.357	225.182	162.704	1590.13	1974.36	1948.06	575.178	542.107	502.026	401.62	463.629	406.522	2047.04	2063.79
ENSG00000204161	ENST00000374151; ENST00000374156; ENST00000374153; ENST00000488276; ENST00000474718; ENST00000453436; ENST00000374148; ENST00000470884	TMEM273	protein_coding	protein_coding	transmembrane protein 273 [Source:HGNC Symbol;Acc:HGNC:27274]	0.4962	1228			GO:0016020; GO:0016021	170371	TRUE	0.735071	5.96277e-14	2.26263e-12	chr10	49154725	49188585	33861	-	244.638	320.28	212.731	152.145	172.707	159.213	218.636	247.747	254.444	155.464	179.381	165.353	104.39	110.543	95.1501	195.361	227.527	201.263	289.4	361.149	353.975	170.845	169.795	188.666	257.076	260.008	337.228	254.16	317.59
ENSG00000261371	ENST00000563924; ENST00000568702; ENST00000566422; ENST00000564866; ENST00000563523; ENST00000561739; ENST00000566616; ENST00000569967; ENST00000569530	PECAM1	protein_coding	protein_coding	platelet and endothelial cell adhesion molecule 1 [Source:HGNC Symbol;Acc:HGNC:8823]	0.4846	1286	GO:0007155; GO:0007166; GO:0006909; GO:0007165; GO:0072672; GO:0035633; GO:0030335; GO:0007156; GO:0001934; GO:0070830; GO:0050731; GO:0007159; GO:0098742; GO:0008037; GO:0035696; GO:0050904; GO:0061028; GO:0072011; GO:0098609; GO:0150107	GO:0042803; GO:0005515; GO:0004888	GO:0005615; GO:0016020; GO:0016021; GO:0005886; GO:0070161; GO:0045121; GO:0005887; GO:0070062; GO:0030667; GO:0005911; GO:0031092; GO:0032991	5175	TRUE	0.755697	6.01998e-14	2.27787e-12	chr17	64319415	64413776	94362	-	723.167	915.785	504.897	1012.65	1066.01	903.346	642.68	1084.68	788.687	824.144	1061.58	1275.22	1168.21	1123.38	1188.25	839.891	730.277	604.731	1912.12	2483.27	2203.31	1637.38	1545.12	1520.52	1120.3	1414.91	1183.81	2423.91	2341.27
ENSG00000166197	ENST00000405356; ENST00000605788; ENST00000464969; ENST00000488254; ENST00000603946; ENST00000461421; ENST00000476468; ENST00000370007; ENST00000477977	NOLC1	protein_coding	protein_coding	nucleolar and coiled-body phosphoprotein 1 [Source:HGNC Symbol;Acc:HGNC:15608]	0.4956	2405	GO:0006417; GO:0006364; GO:0000278; GO:0014029; GO:0014032; GO:0006970; GO:0007000; GO:0008284; GO:0033979; GO:0042306; GO:0045893	GO:0005515; GO:0003723; GO:0000166; GO:0005524; GO:0005525; GO:0046982; GO:0030674; GO:0140678; GO:0001093; GO:0008139; GO:0019904; GO:0034512; GO:0062064; GO:0062065	GO:0005634; GO:0005737; GO:0001650; GO:0005730; GO:0005654; GO:0015030; GO:0031428; GO:0031429	9221	TRUE	-0.436926	6.19557e-14	2.33769e-12	chr10	102152176	102163871	11696	+	1886.65	1565.16	2740.22	3417.33	3126	3668.44	4007.37	2801.31	3615.64	1824.04	1687.95	1714.52	2820.12	2769.24	3230.61	3395.6	3321.43	3763.81	1304.93	1236.52	1364.13	1774.89	1935.84	2267.25	2598.88	2818.33	2927.88	1200.68	1306.13
ENSG00000054277	ENST00000462265; ENST00000366554; ENST00000469376; ENST00000490673; ENST00000463155; ENST00000478849; ENST00000635737	OPN3	protein_coding	protein_coding	opsin 3 [Source:HGNC Symbol;Acc:HGNC:14007]	0.454	1349	GO:0007186; GO:0043066; GO:0007165; GO:0050896; GO:0007602; GO:0042752; GO:0009584; GO:0071482; GO:0048023; GO:0030216; GO:0071492; GO:0009637; GO:0009583; GO:0046326; GO:0048022; GO:1901857	GO:0004930; GO:0005515; GO:0009881; GO:0008020; GO:0005502; GO:0005503	GO:0016021; GO:0005737; GO:0016020; GO:0005886; GO:0005887; GO:0001750	23596	TRUE	0.807229	6.49756e-14	2.44473e-12	chr1	241590102	241677376	87275	-	176.586	263.851	172.891	141.8	183.131	87.144	107.741	156.718	136.945	137.878	189.895	240.133	118.05	148.985	142.913	99.606	107.689	82.153	354.823	389.579	429.867	238.066	214.729	213.859	136.322	162.621	153.704	358.371	390.095
ENSG00000128815	ENST00000325239; ENST00000360890; ENST00000374161; ENST00000465910; ENST00000497480; ENST00000490507	WDFY4	protein_coding	protein_coding	WDFY family member 4 [Source:HGNC Symbol;Acc:HGNC:29323]	0.5508	3442	GO:0006914; GO:0019882; GO:0036037; GO:0098586	GO:0005515	GO:0005769; GO:0005783; GO:0005768	57705	TRUE	0.91641	6.91144e-14	2.59315e-12	chr10	48684873	48982956	298084	+	336.622	462.3	227.475	205.494	256.902	258.448	214.801	330.034	316.923	252.363	526.381	508.259	225.514	255.099	251.736	256.211	204.071	205.025	698.77	1057.14	924.669	456.535	535.916	407.693	344.385	409.331	362.174	1007.87	838.957
ENSG00000230873	ENST00000536551; ENST00000354384; ENST00000366215	STMND1	protein_coding	protein_coding	stathmin domain containing 1 [Source:HGNC Symbol;Acc:HGNC:44668]	0.4436	1517	GO:0031110; GO:0007019; GO:0031175	GO:0015631	GO:0005737; GO:0043005	401236	TRUE	-1.87155	6.93208e-14	2.59361e-12	chr6	17102050	17131378	29329	+	131.287	143	184.656	109.711	114.419	157.032	86.872	64.5911	50.7793	52.1762	35.454	39.3053	55.6107	76.6515	80.9969	37.5878	89.3619	68.7179	10.5236	20.3296	7.22398	34.4248	22.9931	24.9386	9.70098	16.7074	6.4674	2.50404	4.39429
ENSG00000035862	ENST00000585421; ENST00000536189; ENST00000262768; ENST00000586057; ENST00000592761	TIMP2	protein_coding	protein_coding	TIMP metallopeptidase inhibitor 2 [Source:HGNC Symbol;Acc:HGNC:11821]	0.5255	3247	GO:0010466; GO:0010951; GO:0009725; GO:0010033; GO:0034097; GO:0051045; GO:1905049	GO:0005515; GO:0008191; GO:0030414; GO:0004857; GO:0046872; GO:0008270; GO:0002020; GO:0140678	GO:0005576; GO:0005615; GO:0031012; GO:0062023; GO:1904813; GO:0035580; GO:1904724	7077	TRUE	1.32928	6.96453e-14	2.59847e-12	chr17	78852977	78925387	72411	-	965.201	1918.17	395.974	400.121	524.598	468.914	629.06	1242.66	738.884	554.844	1311.54	1753.83	378.513	558.396	528.201	630.119	644.137	512.563	3291.79	4022.32	3839.54	1361.06	1208.91	1197.06	1084.57	1382.54	1105	4188	4323.76
ENSG00000049860	ENST00000511181; ENST00000513079; ENST00000515528; ENST00000261416; ENST00000510820; ENST00000504459; ENST00000513336; ENST00000511621; ENST00000503312; ENST00000513539; ENST00000509579; ENST00000505859; ENST00000513867	HEXB	protein_coding	protein_coding	hexosaminidase subunit beta [Source:HGNC Symbol;Acc:HGNC:4879]	0.4061	931	GO:0005975; GO:0006629; GO:0008152; GO:0007338; GO:1901135; GO:0006689; GO:0030203; GO:0001501; GO:0006687; GO:0006874; GO:0007040; GO:0007341; GO:0007605; GO:0007626; GO:0008049; GO:0008360; GO:0008654; GO:0009313; GO:0019538; GO:0019915; GO:0019953; GO:0030207; GO:0030209; GO:0030214; GO:0042552; GO:0043615; GO:0045944; GO:0048477; GO:0050885; GO:0050905; GO:0051651; GO:0070050	GO:0004553; GO:0016787; GO:0004563; GO:0102148; GO:0005515; GO:0016798; GO:0008375; GO:0042802; GO:0015929	GO:0005764; GO:0016020; GO:0031410; GO:0005576; GO:0070062; GO:0042582; GO:0043202; GO:0035578; GO:1905379; GO:0001669; GO:0005615; GO:0060473	3074	TRUE	0.849526	7.07828e-14	2.63356e-12	chr5	74640023	74722647	82625	+	1079.34	1682.69	728.761	755.784	923.984	692.466	912.903	1358.18	891.912	756.023	1410.06	1518	631.916	715.22	674.292	895.136	875.707	705.362	2625.65	2721.77	2892	1269	1200.06	1142.84	1109.79	1339.72	1167.83	2999.83	3217.08
ENSG00000088367	ENST00000202028; ENST00000432589; ENST00000406771; ENST00000430276; ENST00000373950; ENST00000373946; ENST00000441639; ENST00000628415; ENST00000452261; ENST00000447825; ENST00000427533; ENST00000338074; ENST00000636016; ENST00000373945; ENST00000373941; ENST00000451082; ENST00000454226; ENST00000479336; ENST00000432603	EPB41L1	protein_coding	protein_coding	erythrocyte membrane protein band 4.1 like 1 [Source:HGNC Symbol;Acc:HGNC:3378]	0.5661	2517	GO:0030866; GO:0031032	GO:0005198; GO:0003779; GO:0008092; GO:0005515	GO:0005856; GO:0005737; GO:0005886; GO:0005829	2036	TRUE	1.31526	7.57427e-14	2.81026e-12	chr20	36091504	36232799	141296	+	47.949	93.0477	26.3281	16.7952	21.5884	45.8009	31.6447	53.9734	38.0308	27.6854	45.5805	56.9249	21.5155	22.6754	16.4827	27.2224	26.5839	20.6906	95.7652	107.627	102.34	51.2534	41.5644	27.1072	58.2059	89.8022	87.7718	111.43	107.308
ENSG00000164935	ENST00000519562; ENST00000517364; ENST00000622554; ENST00000518023; ENST00000297581; ENST00000517991; ENST00000518051; ENST00000520080	DCSTAMP	protein_coding	protein_coding	dendrocyte expressed seven transmembrane protein [Source:HGNC Symbol;Acc:HGNC:18549]	0.458	921	GO:0030154; GO:0002376; GO:0071356; GO:0036006; GO:0061025; GO:0030308; GO:0030316; GO:0045780; GO:0043011; GO:0034241; GO:0071353; GO:0072675; GO:0045657; GO:0071560; GO:1903131	GO:0005515	GO:0016021; GO:0016020; GO:0005783; GO:0005789; GO:0005886; GO:0005768; GO:0010008; GO:0009986; GO:0030176; GO:0033116	81501	TRUE	1.59103	7.61467e-14	2.81743e-12	chr8	104339087	104356689	17603	+	53.8203	94.0271	38.9656	104.723	113.339	130.86	23.9733	17.6962	11.7714	18.102	55.8728	47.4374	41.4372	70.8607	41.956	9.60791	27.3658	39.5003	116.812	118.39	148.092	140.472	139.727	89.9961	86.3387	100.244	87.7718	133.966	130.071
ENSG00000173926	ENST00000308660; ENST00000506088; ENST00000504239; ENST00000515241; ENST00000502289	MARCHF3	protein_coding	protein_coding	membrane associated ring-CH-type finger 3 [Source:HGNC Symbol;Acc:HGNC:28728]	0.4927	1340	GO:0016567; GO:0006897	GO:0008270; GO:0046872; GO:0016740; GO:0005515; GO:0004842	GO:0016020; GO:0016021; GO:0030659; GO:0031410; GO:0043231; GO:0005768; GO:0005764; GO:0031901	115123	TRUE	-0.776775	7.64627e-14	2.8213e-12	chr5	126867714	127030558	162845	-	126.233	134.185	186.403	160.048	150.039	137.403	113.154	87.5962	113.187	174.631	155.856	162.642	154.592	153.059	141.602	136.112	143.084	137.31	69.4561	88.4934	75.8517	94.9138	100.496	107.149	80.5181	106.509	67.4457	91.3973	69.3711
ENSG00000136010	ENST00000549335; ENST00000258494; ENST00000652515; ENST00000552270; ENST00000548418; ENST00000552427; ENST00000550088	ALDH1L2	protein_coding	protein_coding	aldehyde dehydrogenase 1 family member L2 [Source:HGNC Symbol;Acc:HGNC:26777]	0.4256	3918	GO:0009058; GO:0006730; GO:0009258; GO:0006740; GO:0006635; GO:0046655	GO:0016491; GO:0003824; GO:0005515; GO:0016620; GO:0016155; GO:0016742; GO:0004029	GO:0005737; GO:0005654; GO:0005739; GO:0070062; GO:0005759	160428	TRUE	1.35066	8.2796e-14	3.04657e-12	chr12	105019784	105107643	87860	-	24.4947	54.048	20.0495	42.8912	44.6264	50.2237	29.7269	39.8165	20.8348	26.6386	48.3145	32.5285	28.6956	21.7354	19.4989	26.4619	35.2191	31.1698	82.2124	138.719	113.274	70.2824	82.6059	67.3798	58.2103	54.3741	43.4239	171.526	124.651
ENSG00000282608	ENST00000241356; ENST00000632535; ENST00000495493; ENST00000486342	ADORA3	protein_coding	protein_coding	adenosine A3 receptor [Source:HGNC Symbol;Acc:HGNC:268]	0.4645	1163	GO:0007186; GO:0007165; GO:0050896; GO:0001973; GO:0008285; GO:0032088; GO:0030336; GO:0006954; GO:0009611; GO:0008016; GO:0007190; GO:0014061	GO:0004930; GO:0001609	GO:0016021; GO:0110165; GO:0016020; GO:0005886; GO:0005887; GO:0045202; GO:0042734	140	TRUE	2.88795	8.82895e-14	3.23979e-12	chr1	111499429	111503633	4205	-	2.93565	14.6917	1.05312	0	5.3971	0	3.55592	15.9266	12.6769	6.38893	4.41101	29.8179	1.59374	0	2.99685	3.20264	3.9094	0	90.5033	160.244	145.684	15.1862	14.1496	8.67432	11.6412	10.4421	8.31522	265.427	208.114
ENSG00000128965	ENST00000444189; ENST00000617768; ENST00000487220	CHAC1	protein_coding	protein_coding	ChaC glutathione specific gamma-glutamylcyclotransferase 1 [Source:HGNC Symbol;Acc:HGNC:28680]	0.6282	1192	GO:0006751; GO:0006915; GO:0006986; GO:0007399; GO:0007219; GO:0070059; GO:0022008; GO:0045746; GO:0010955; GO:0006750	GO:0003839; GO:0016829; GO:0005515; GO:0005112; GO:0061928	GO:0005737; GO:0005794; GO:0005829; GO:0005802	79094	TRUE	-1.67194	9.04866e-14	3.30232e-12	chr15	40952962	40956512	3551	+	61.6487	57.7875	94.7811	76.0723	79.8771	138.493	108.359	38.9316	70.6286	20.2317	30.8771	28.4624	43.8278	69.9158	66.68	76.0626	60.9867	89.3459	10.5236	14.3503	13.244	20.881	8.8435	16.2643	11.6412	25.0611	27.7174	20.0323	8.67139
ENSG00000103196	ENST00000566151; ENST00000262424; ENST00000567845; ENST00000566431; ENST00000565561; ENST00000564567; ENST00000569090; ENST00000569262; ENST00000563066; ENST00000566789; ENST00000566165	CRISPLD2	protein_coding	protein_coding	cysteine rich secretory protein LCCL domain containing 2 [Source:HGNC Symbol;Acc:HGNC:25248]	0.572	1509	GO:0030198; GO:0030324; GO:0060325	GO:0005539; GO:0008201	GO:0005576; GO:0005615; GO:0031012; GO:0070062; GO:0034774; GO:1904813; GO:0030133	83716	TRUE	1.31192	9.0488e-14	3.30232e-12	chr16	84819985	84920768	100784	+	51.8632	63.2648	27.6747	19.759	34.5414	15.267	36.5891	45.4445	20.8272	25.5557	60.2838	58.2332	20.9057	22.6757	32.9654	25.6211	21.2848	24.4526	128.964	121.977	161.37	81.8637	68.9975	49.9895	49.8688	48.0337	40.6522	100.274	143.078
ENSG00000172322	ENST00000355690; ENST00000304361; ENST00000396507; ENST00000434319; ENST00000449959; ENST00000350667; ENST00000543839	CLEC12A	protein_coding	protein_coding	C-type lectin domain family 12 member A [Source:HGNC Symbol;Acc:HGNC:31713]	0.3842	1217	GO:0007165	GO:0030246; GO:0005515; GO:0004888; GO:0030545	GO:0016020; GO:0016021; GO:0005886; GO:0005887; GO:0035579; GO:0070821	160364	TRUE	1.44396	9.26023e-14	3.37027e-12	chr12	9951316	9995694	44379	+	98.8337	149.856	40.0186	56.3133	109.021	76.3348	26.8501	29.1987	35.3143	51.1114	99.983	135.536	47.0153	79.364	44.2037	20.0165	44.5672	33.8574	174.693	332.448	339.527	169.895	182.176	168.064	78.5779	78.3158	55.4348	374.353	334.933
ENSG00000077238	ENST00000566117; ENST00000562142; ENST00000561742; ENST00000563926; ENST00000543915; ENST00000568746; ENST00000566318; ENST00000395762; ENST00000563002; ENST00000561946; ENST00000563787; ENST00000628578; ENST00000170630; ENST00000565696; ENST00000562968; ENST00000565179; ENST00000565352; ENST00000565915; ENST00000563886	IL4R	protein_coding	protein_coding	interleukin 4 receptor [Source:HGNC Symbol;Acc:HGNC:6015]	0.5863	1134	GO:0002532; GO:0019221; GO:0002376; GO:0006955; GO:0007165; GO:0120162; GO:0016064; GO:0035771; GO:0002639; GO:0030728; GO:0032722; GO:0042127; GO:0042832; GO:0043032; GO:0043306; GO:0043627; GO:0045063; GO:0045064; GO:0045626; GO:0045630; GO:1901741; GO:1990834	GO:0004896; GO:0005515; GO:0004913	GO:0016021; GO:0016020; GO:0005654; GO:0005886; GO:0005576; GO:0034451; GO:0009897; GO:0005887; GO:0043235; GO:0005615	3566	TRUE	0.357642	9.5035e-14	3.44941e-12	chr16	27313668	27364778	51111	+	3888.21	3909.96	3548.65	2919.39	3088.74	3572.47	3686.13	3649.54	3523.28	3921.21	3834.65	3826.17	2996.23	2860.89	2879.97	3317.93	3344.1	2932.42	4399.93	4098.21	4596.86	4149.63	4071.55	4084.52	4276.19	4197.72	4189.95	3441.8	4099.39
ENSG00000105810	ENST00000265734; ENST00000424848; ENST00000467166; ENST00000473078; ENST00000491250	CDK6	protein_coding	protein_coding	cyclin dependent kinase 6 [Source:HGNC Symbol;Acc:HGNC:1777]	0.4837	5000	GO:0006468; GO:0016310; GO:0051301; GO:0030154; GO:0007049; GO:0009615; GO:0051726; GO:0045786; GO:0008285; GO:0042127; GO:0045596; GO:0045638; GO:0003323; GO:0014002; GO:0001954; GO:0000082; GO:0048699; GO:2000145; GO:0045668; GO:0048146; GO:0045656; GO:0010468; GO:0045646; GO:0021670; GO:0050680; GO:2000773; GO:0021542; GO:0042063; GO:0043697; GO:0000122; GO:0002244; GO:0007219; GO:0010628; GO:…	GO:0005524; GO:0004672; GO:0005515; GO:0000166; GO:0004674; GO:0016301; GO:0016740; GO:0106310; GO:0004693; GO:0008353; GO:0030332; GO:0098770	GO:0005737; GO:0005634; GO:0005654; GO:0005829; GO:0042995; GO:0005856; GO:0005815; GO:0001726; GO:0005813; GO:0016592; GO:0000307; GO:0097132	1021	TRUE	-0.488978	9.84159e-14	3.56244e-12	chr7	92604921	92836573	231653	-	915.924	571.019	1414.35	1764.49	1689.29	2013.05	1747.17	1301.56	1579.18	594.17	443.962	443.201	1092.51	1238.41	1120.83	1418.77	1514.51	1374.99	328.507	351.582	376.851	692.871	771.713	841.408	1147.63	1025.41	1107.77	246.648	294.827
ENSG00000131069	ENST00000490046; ENST00000481971; ENST00000497927; ENST00000488172; ENST00000481284; ENST00000475459; ENST00000461051; ENST00000484354; ENST00000480274; ENST00000493805; ENST00000473172; ENST00000477932; ENST00000480978; ENST00000467019; ENST00000360596; ENST00000253382; ENST00000476922; ENST00000464399; ENST00000468550; ENST00000493250; ENST00000491533; ENST00000490464; ENST00000470315; ENST0000…	ACSS2	protein_coding	protein_coding	acyl-CoA synthetase short chain family member 2 [Source:HGNC Symbol;Acc:HGNC:15814]	0.5263	1001	GO:0006629; GO:0008610; GO:0006085; GO:0006069; GO:0019427	GO:0000166; GO:0005524; GO:0016874; GO:0003987; GO:0016405; GO:0016878; GO:0050218; GO:0016208	GO:0005737; GO:0005829; GO:0005759	55902	TRUE	0.578192	1.02341e-13	3.69451e-12	chr20	34872146	34927962	55817	+	467.759	594.525	284.343	301.325	333.464	281.348	337.559	399.934	375.781	423.799	588.136	673.612	332.308	342.966	277.209	318.662	310.407	316.002	865.044	892.108	835.573	534.265	479.318	441.306	443.335	430.215	454.565	855.128	965.775
ENSG00000128039	ENST00000679836; ENST00000264228; ENST00000505210; ENST00000678717; ENST00000514398; ENST00000677177; ENST00000677217; ENST00000677930	SRD5A3	protein_coding	protein_coding	steroid 5 alpha-reductase 3 [Source:HGNC Symbol;Acc:HGNC:25812]	0.4464	2036	GO:0006629; GO:0006486; GO:0006488; GO:0071704; GO:0016095; GO:0019348; GO:0006702; GO:0006489; GO:0019408	GO:0016627; GO:0016491; GO:0003865; GO:0016628; GO:0047751; GO:0102389	GO:0016020; GO:0016021; GO:0005783; GO:0005789	79644	TRUE	0.74068	1.08847e-13	3.91878e-12	chr4	55346213	55373100	26888	+	233.791	220.706	228.114	166.964	164.034	182.113	135.209	147.763	120.651	169.307	228.112	208.816	60.9813	84.0881	60.6862	92.0757	120.743	91.2782	333.119	285.81	317.855	118.642	139.727	138.099	158.126	177.56	147.826	328.721	330.774
ENSG00000261115	ENST00000565468; ENST00000563442	TMEM178B	protein_coding	protein_coding	transmembrane protein 178B [Source:HGNC Symbol;Acc:HGNC:44112]	0.5358	5600			GO:0016021; GO:0016020	100507421	TRUE	-1.47309	1.09691e-13	3.93857e-12	chr7	141074064	141480380	406317	+	41.0991	29.3835	58.9749	79.0362	69.0829	54.5249	43.1519	41.5861	33.5033	71.4358	55.8728	48.7928	94.8274	62.3574	73.4429	116.896	78.9701	82.7625	19.9985	11.9586	8.43061	18.0336	28.2992	31.45	43.6544	39.6883	60.9783	11.2682	13.0071
ENSG00000166548	ENST00000561905; ENST00000544898; ENST00000677535; ENST00000678219; ENST00000677319; ENST00000678099; ENST00000678861; ENST00000620035; ENST00000299697; ENST00000451102; ENST00000678015; ENST00000527800; ENST00000568170; ENST00000567357; ENST00000677420; ENST00000527284; ENST00000677555; ENST00000678297; ENST00000545043; ENST00000562552; ENST00000564917; ENST00000525974; ENST00000563099; ENST0000…	TK2	protein_coding	protein_coding	thymidine kinase 2 [Source:HGNC Symbol;Acc:HGNC:11831]	0.4998	1148	GO:0016310; GO:0071897; GO:0006139; GO:0009157; GO:0009165; GO:0043097; GO:0046092; GO:0046104	GO:0000166; GO:0005524; GO:0016301; GO:0016740; GO:0004797; GO:0019136; GO:0004137; GO:0019206	GO:0005739; GO:0005737; GO:0005759	7084	TRUE	0.591515	1.133e-13	4.05725e-12	chr16	66508003	66552544	44542	-	242.708	236.047	217.996	227.229	188.741	213.737	233.979	220.317	227.279	261.304	310.241	326.459	189.654	199.355	225.423	218.323	212.671	214.43	388.322	513.022	490.026	340.74	304.216	312.276	348.265	256.875	307.664	577.18	534.374
ENSG00000089558	ENST00000607371; ENST00000264661	KCNH4	protein_coding	protein_coding	potassium voltage-gated channel subfamily H member 4 [Source:HGNC Symbol;Acc:HGNC:6253]	0.618	3756	GO:0055085; GO:0006811; GO:0006813; GO:0034765; GO:0071805; GO:0042391	GO:0005216; GO:0005244; GO:0005249; GO:0005267	GO:0016020; GO:0016021; GO:0005886; GO:0005887; GO:0008076	23415	TRUE	-1.44807	1.175e-13	4.19637e-12	chr17	42156891	42181142	24252	-	46.9704	40.1574	80.0374	92.8675	86.3536	94.8733	88.2217	64.5911	86.9275	120.325	63.2245	89.4535	85.2649	88.8121	99.6454	92.8765	137.611	150.478	34.728	26.3088	10.836	25.6267	27.4148	33.6129	78.5779	74.139	54.5109	21.2843	14.091
ENSG00000105383	ENST00000436584; ENST00000421133; ENST00000262262; ENST00000391796; ENST00000601785; ENST00000598473; ENST00000600557	CD33	protein_coding	protein_coding	CD33 molecule [Source:HGNC Symbol;Acc:HGNC:1659]	0.5136	1693	GO:0007155; GO:0007165; GO:0007267; GO:0050714; GO:0008285; GO:0032691; GO:0032720; GO:1903615; GO:0098609; GO:0002765; GO:0032717; GO:0051926; GO:0150102	GO:0030246; GO:0005515; GO:0033691; GO:0019903; GO:0038023	GO:0016020; GO:0016021; GO:0005654; GO:0005886; GO:0005777; GO:0035579; GO:0070821; GO:0005887; GO:0009897; GO:0005794	945	TRUE	1.30347	1.23648e-13	4.40418e-12	chr19	51225064	51243860	18797	+	130.165	215.479	49.4968	45.4458	60.4475	37.0773	59.4538	124.758	83.3056	52.1762	127.919	189.75	61.3589	50.0749	55.4418	57.6474	68.8054	52.6671	337.809	389.849	381.667	161.353	141.496	160.474	109.621	121.128	85.9239	519.587	526.786
ENSG00000162676	ENST00000294702; ENST00000696667; ENST00000370332; ENST00000427103; ENST00000696668; ENST00000483490; ENST00000696669; ENST00000696670; ENST00000696671	GFI1	protein_coding	protein_coding	growth factor independent 1 transcriptional repressor [Source:HGNC Symbol;Acc:HGNC:4237]	0.5934	1562	GO:0006355; GO:0000122; GO:0006357; GO:0071222; GO:0032088; GO:0030097; GO:0045892; GO:0010956; GO:0010977; GO:0010957; GO:0016032; GO:0034121; GO:0070105; GO:0000083; GO:0051569	GO:0046872; GO:0003677; GO:0005515; GO:0000978; GO:0003700; GO:1990837; GO:0000976; GO:0001227	GO:0005634; GO:0016363; GO:0017053; GO:0016604	2672	TRUE	-0.692123	1.28345e-13	4.5593e-12	chr1	92473043	92486925	13883	-	863.082	805.107	1068.92	1166.77	1066.47	1460.17	1363.6	1023.73	1123.72	1045.65	804.276	674.967	1040.71	943.865	872.833	1078.49	1223.64	1326.08	396.742	401.808	445.478	570.432	612.854	680.934	898.312	813.44	932.228	326.777	305.666
ENSG00000111728	ENST00000536535; ENST00000544732; ENST00000537795; ENST00000545524; ENST00000396037; ENST00000261197; ENST00000545494; ENST00000508924; ENST00000540824; ENST00000538256; ENST00000541868; ENST00000404299; ENST00000536558; ENST00000381424; ENST00000545185	ST8SIA1	protein_coding	protein_coding	ST8 alpha-N-acetyl-neuraminide alpha-2,8-sialyltransferase 1 [Source:HGNC Symbol;Acc:HGNC:10869]	0.465	1510	GO:0006486; GO:0006629; GO:0097503; GO:0006665; GO:0006491; GO:0005975; GO:0006688; GO:0009311; GO:0008283; GO:0034605; GO:0050673; GO:0050679	GO:0008373; GO:0016740; GO:0016757; GO:0005515; GO:0003828	GO:0016020; GO:0016021; GO:0005794; GO:0000139	6489	TRUE	-0.856713	1.36806e-13	4.84699e-12	chr12	22063773	22437041	373269	-	236.873	246.634	316.99	346.547	331.431	350.077	392.327	322.573	406.25	439.843	373.557	330.906	308.38	328.804	273.667	399.116	466.842	530.287	154.587	115.598	178.502	191.068	167.984	197.464	336.999	301.767	315.219	145.512	133.323
ENSG00000197121	ENST00000354764; ENST00000423035; ENST00000422444; ENST00000459896; ENST00000470179; ENST00000409475; ENST00000476250; ENST00000482051; ENST00000409188; ENST00000374738; ENST00000485830	PGAP1	protein_coding	protein_coding	post-GPI attachment to proteins inositol deacylase 1 [Source:HGNC Symbol;Acc:HGNC:25712]	0.3689	3332	GO:0015031; GO:0006888; GO:0006505; GO:0007605; GO:0009880; GO:0009948; GO:0016255; GO:0021871; GO:0060322; GO:1902953	GO:0016788; GO:0016787; GO:0050185	GO:0016020; GO:0016021; GO:0005783; GO:0005789	80055	TRUE	-0.949378	1.47096e-13	5.19777e-12	chr2	196833004	196927796	94793	-	86.1125	77.3765	139.078	161.036	152.547	135.222	117.949	134.491	105.32	130.973	105.864	113.85	296.435	222.975	285.45	306.652	200.944	293.778	59.9848	59.7929	86.6878	165.214	116.98	127.946	136.975	155.587	91.4675	40.0646	35.7695
ENSG00000142046	ENST00000539627; ENST00000604123; ENST00000413014; ENST00000392002; ENST00000436170; ENST00000447302; ENST00000544232; ENST00000542945; ENST00000537354; ENST00000342187; ENST00000356385; ENST00000546050; ENST00000546362; ENST00000535712	TMEM91	protein_coding	protein_coding	transmembrane protein 91 [Source:HGNC Symbol;Acc:HGNC:32393]	0.5958	811	GO:0008150; GO:0002244	GO:0003674; GO:0005515	GO:0016021; GO:0016020; GO:0043231; GO:0005575	641649	TRUE	0.701378	1.50485e-13	5.30351e-12	chr19	41350911	41384083	33173	+	116.448	105.781	101.1	110.651	123.614	85.7169	83.427	108.794	73.7451	126.142	157.326	137.873	99.6086	110.281	86.9088	76.0626	68.0236	74.2981	199.949	241.563	228.759	178.438	186.598	141.821	103.8	106.51	127.981	257.916	247.134
ENSG00000091592	ENST00000699705; ENST00000544378; ENST00000699800; ENST00000699801; ENST00000699771; ENST00000699622; ENST00000574406; ENST00000699772; ENST00000699623; ENST00000699773; ENST00000699706; ENST00000699612; ENST00000699629; ENST00000699624; ENST00000699630; ENST00000572143; ENST00000699631; ENST00000262467; ENST00000699707; ENST00000699708; ENST00000699613; ENST00000699614; ENST00000699625; ENST0000…	NLRP1	protein_coding	protein_coding	NLR family pyrin domain containing 1 [Source:HGNC Symbol;Acc:HGNC:14374]	0.5488	3586	GO:0006508; GO:0006915; GO:0042981; GO:0012501; GO:0045087; GO:0048583; GO:0002376; GO:0051607; GO:0006954; GO:0051260; GO:0032731; GO:0006919; GO:0002221; GO:0050729; GO:0070269; GO:0140374; GO:0097264; GO:0042742; GO:0050727; GO:0051402; GO:0032495; GO:1904784	GO:0005515; GO:0000166; GO:0005524; GO:0008233; GO:0016787; GO:0019899; GO:0019904; GO:0016887; GO:0003690; GO:0008656; GO:0043621; GO:0003725; GO:0140608	GO:0005634; GO:0005737; GO:0005654; GO:0005829; GO:0005730; GO:0061702; GO:0072558	22861	TRUE	0.429517	1.62732e-13	5.72001e-12	chr17	5499415	5619424	120010	-	8986.09	9459.45	7363	5943.28	6133.34	5670.81	5856.46	7200.52	7517.76	13325	12291.7	13840	9315.85	8486.99	8742.21	7103.93	6972.34	6799.22	15652.2	14702.9	14506.9	14171	13464.7	12279.9	10502.9	9542.06	9776.08	15602.3	15923.9
ENSG00000065833	ENST00000369705	ME1	protein_coding	protein_coding	malic enzyme 1 [Source:HGNC Symbol;Acc:HGNC:6983]	0.3933	3338	GO:0009165; GO:0022900; GO:0005975; GO:0051289; GO:0009725; GO:0006108; GO:0006090; GO:0006734; GO:0006739; GO:1902031; GO:0009743	GO:0051287; GO:0004471; GO:0046872; GO:0016491; GO:0005515; GO:0030145; GO:0000287; GO:0042802; GO:0004470; GO:0009055; GO:0050661; GO:0004473; GO:0008948; GO:0043531	GO:0005737; GO:0005829; GO:0005739	4199	TRUE	1.1952	1.67633e-13	5.87682e-12	chr6	83210402	83431051	220650	-	192.775	280.123	89.5155	74.0964	107.942	54.5249	84.386	215.009	101.415	77.732	213.199	219.568	65.3432	85.0328	98.147	63.2521	85.225	52.667	410.422	432.9	527.35	192.675	214.897	152.885	132.903	127.394	131.196	517.083	463.919
ENSG00000186318	ENST00000680971; ENST00000679585; ENST00000680271; ENST00000680800; ENST00000313005; ENST00000392937; ENST00000528053; ENST00000680681; ENST00000681714; ENST00000681753; ENST00000510915; ENST00000510630; ENST00000514464; ENST00000428381; ENST00000445823; ENST00000513780; ENST00000509916; ENST00000530824	BACE1	protein_coding	protein_coding	beta-secretase 1 [Source:HGNC Symbol;Acc:HGNC:933]	0.5159	3046	GO:0006508; GO:0006509; GO:0009314; GO:0010288; GO:0042987; GO:0050435; GO:0050804; GO:0050966; GO:0060134; GO:0071280; GO:0071287; GO:0140448; GO:1904646; GO:2000300; GO:0016485; GO:1990000; GO:0043525; GO:0034205	GO:0004190; GO:0008233; GO:0016787; GO:0005515; GO:0004175; GO:0019899; GO:0001540; GO:0008798	GO:0016020; GO:0016021; GO:0005794; GO:0045121; GO:0055037; GO:0005769; GO:0030659; GO:0031410; GO:0005783; GO:0005886; GO:0042995; GO:0005768; GO:0005770; GO:0030425; GO:0005764; GO:0005802; GO:0008021; GO:0009986; GO:0030424; GO:0043025; GO:0098686; GO:0098793; GO:0005771; GO:0005887; GO:0010008; GO:0005788; GO:0070931	23621	TRUE	1.17337	1.72304e-13	6.02479e-12	chr11	117285232	117316259	31028	-	72.4128	72.4792	48.4437	31.6145	48.5806	21.81	38.3573	62.8274	36.2198	47.9169	95.5718	109.784	27.1008	23.6202	44.9528	36.0322	38.3133	44.2027	167.326	192.533	184.211	91.1173	106.122	81.3217	65.9667	79.3601	72.0674	202.827	168.018
ENSG00000107902	ENST00000368842; ENST00000392757; ENST00000368839; ENST00000487190; ENST00000481452; ENST00000493240; ENST00000482963; ENST00000486535; ENST00000492187	LHPP	protein_coding	protein_coding	phospholysine phosphohistidine inorganic pyrophosphate phosphatase [Source:HGNC Symbol;Acc:HGNC:30042]	0.5843	818	GO:0016311; GO:0006796	GO:0046872; GO:0016787; GO:0042803; GO:0005515; GO:0016791; GO:0004427	GO:0005634; GO:0005737; GO:0016607; GO:0005829	64077	TRUE	0.642643	1.77391e-13	6.17617e-12	chr10	124461823	124617888	156066	+	299.436	284.04	189.563	199.566	182.422	198.47	222.473	275.176	261.688	227.872	254.369	322.574	216.748	249.43	247.99	219.381	205.634	203.144	460.936	526.177	510.495	382.502	329.863	296.011	279.389	335.192	294.728	519.588	527.871
ENSG00000198551	ENST00000593279; ENST00000585493; ENST00000588651; ENST00000587939; ENST00000588174; ENST00000361113	ZNF627	protein_coding	protein_coding	zinc finger protein 627 [Source:HGNC Symbol;Acc:HGNC:30570]	0.4946	1337	GO:0006355; GO:0006357	GO:0046872; GO:0003677; GO:0005515; GO:0000977; GO:0000981	GO:0005634	199692	TRUE	-0.588524	1.77559e-13	6.17617e-12	chr19	11559374	11619161	59788	+	107.676	148.876	167.447	241.175	203.363	258.448	195.622	174.308	191.965	207.641	210.258	199.746	281.295	287.222	301.184	217.779	190.182	238.883	117.865	130.348	113.176	196.471	171.564	193.833	166.857	150.366	174.619	147.738	117.064
ENSG00000111331	ENST00000679812; ENST00000680090; ENST00000681346; ENST00000681002; ENST00000681572; ENST00000680230; ENST00000679505; ENST00000680044; ENST00000680966; ENST00000548514; ENST00000681497; ENST00000551007; ENST00000681665; ENST00000681594; ENST00000228928; ENST00000679547; ENST00000681134; ENST00000679517; ENST00000681764; ENST00000679912; ENST00000680438; ENST00000681147; ENST00000681527; ENST0000…	OAS3	protein_coding	protein_coding	2'-5'-oligoadenylate synthetase 3 [Source:HGNC Symbol;Acc:HGNC:8088]	0.5441	4612	GO:0002376; GO:0045087; GO:0051607; GO:0009615; GO:0045071; GO:0006139; GO:0032760; GO:0042742; GO:0032728; GO:0060339; GO:0060700; GO:0071639; GO:0071659; GO:2000342; GO:0071650; GO:0035395; GO:0039529; GO:0039530	GO:0003725; GO:0016779; GO:0001730; GO:0003723; GO:0046872; GO:0000166; GO:0005524; GO:0016740; GO:0005515	GO:0005737; GO:0005829; GO:0005886; GO:0005634; GO:0005654; GO:0005615; GO:0016020; GO:0043231	4940	TRUE	-2.89161	1.80557e-13	6.26416e-12	chr12	112938051	112976460	38410	+	1202.72	810.122	1334.91	1564.37	1453.51	1707.38	1187.7	984.837	1240.49	1037.1	852.779	1367.46	10558.5	5141.15	12054.2	15162.9	4665.65	12166.1	515.712	616.261	598.386	590.39	670.328	688.604	693.696	845.82	887.114	514.275	462.836
ENSG00000180891	ENST00000577830; ENST00000584746; ENST00000407144; ENST00000577422; ENST00000582951; ENST00000581391; ENST00000577497; ENST00000578357; ENST00000581898; ENST00000585294; ENST00000360238; ENST00000577840; ENST00000577589	CUEDC1	protein_coding	protein_coding	CUE domain containing 1 [Source:HGNC Symbol;Acc:HGNC:31350]	0.5926	1313		GO:0043130; GO:0005515		404093	TRUE	1.41677	1.86239e-13	6.44455e-12	chr17	57861243	57955412	94170	-	246.595	586.691	60.028	72.1205	92.8301	58.8869	116.031	303.49	148.501	92.6394	297.009	372.723	60.562	71.8055	68.1784	128.906	115.718	70.5363	648.256	896.892	825.941	220.2	250.271	164.812	195.96	215.107	194.022	1025.4	926.754
ENSG00000197586	ENST00000354989; ENST00000360031; ENST00000376652; ENST00000439162; ENST00000433417; ENST00000417467; ENST00000433259; ENST00000427553; ENST00000435520; ENST00000418890; ENST00000425813; ENST00000447877; ENST00000376666; ENST00000471478; ENST00000485936; ENST00000481322; ENST00000463734; ENST00000490187	ENTPD6	protein_coding	protein_coding	ectonucleoside triphosphate diphosphohydrolase 6 [Source:HGNC Symbol;Acc:HGNC:3368]	0.5883	1529	GO:0009134; GO:0032026; GO:0051592	GO:0016787; GO:0004382; GO:0017110; GO:0036384; GO:0045134; GO:1990003; GO:0008894; GO:0017111; GO:0000166; GO:0005524	GO:0016020; GO:0016021; GO:0005794; GO:0005886; GO:0005576; GO:0000139; GO:0005615; GO:0009986	955	TRUE	0.348354	1.90185e-13	6.56407e-12	chr20	25195693	25228075	32383	+	1187.96	1354.58	1076.29	894.097	912.11	844.045	901.395	895.427	977.934	1308.67	1371.83	1398.73	977.758	836.156	903.552	864.712	837.394	871.828	1648	1771.06	1720.51	1282.28	1297.34	1198.14	978.829	1058.83	987.663	1735.3	1828.58
ENSG00000100321	ENST00000318801; ENST00000216155; ENST00000415332; ENST00000406293; ENST00000328933; ENST00000489206; ENST00000381535	SYNGR1	protein_coding	protein_coding	synaptogyrin 1 [Source:HGNC Symbol;Acc:HGNC:11498]	0.6129	1575	GO:0048172; GO:0048499; GO:0045055; GO:0048169; GO:0006605; GO:1990830	GO:0005515	GO:0016020; GO:0016021; GO:0031410; GO:0045202; GO:0042470; GO:0030672; GO:0005886; GO:0035577; GO:0031594; GO:0008021; GO:0030285	9145	TRUE	1.8591	2.11007e-13	7.26397e-12	chr22	39349925	39385575	35651	+	9.78552	20.5684	2.10625	8.89157	14.0325	11.9955	6.71252	19.4658	9.05495	6.38893	16.1737	18.975	10.3593	22.6754	11.2382	9.60791	7.81881	7.52386	86.2939	74.1431	74.6478	23.7284	42.4488	31.4444	25.2226	31.3263	37.8805	61.3488	87.7978
ENSG00000158186	ENST00000614350; ENST00000289104; ENST00000423968; ENST00000621127; ENST00000494949; ENST00000475711; ENST00000464896; ENST00000477784; ENST00000461114; ENST00000474559; ENST00000478647	MRAS	protein_coding	protein_coding	muscle RAS oncogene homolog [Source:HGNC Symbol;Acc:HGNC:7227]	0.5229	1973	GO:0007165; GO:0007265; GO:0030036; GO:1990830	GO:0005525; GO:0003924; GO:0000166; GO:0016787; GO:0003925; GO:0005515; GO:0019003; GO:0030742	GO:0016020; GO:0005886	22808	TRUE	1.09463	2.12807e-13	7.30709e-12	chr3	138347648	138405534	57887	+	352.279	576.896	149.543	121.518	144.642	107.959	182.197	427.363	245.406	195.927	460.269	515.034	93.2337	132.273	125.868	210.609	215.821	157.237	821.896	881.362	813.931	320.809	317.482	291.767	260.956	396.8	344.62	959.046	931.09
ENSG00000103569	ENST00000558772; ENST00000559443; ENST00000219919; ENST00000536493	AQP9	protein_coding	protein_coding	aquaporin 9 [Source:HGNC Symbol;Acc:HGNC:643]	0.4528	1894	GO:0055085; GO:0006833; GO:0015793; GO:0071320; GO:0072531; GO:0006863; GO:0015722; GO:0015791; GO:0015837; GO:0015855; GO:0048265; GO:0071918; GO:1904823	GO:0015267; GO:0005515; GO:0015204; GO:0015250; GO:0015254; GO:0005345; GO:0005350; GO:0015166; GO:0015265	GO:0016020; GO:0016021; GO:0005886; GO:0043231; GO:0016323; GO:0005887	366	TRUE	1.26035	2.14526e-13	7.34723e-12	chr15	58138169	58185911	47743	+	57.7345	86.1915	80.0374	105.711	136.007	117.774	142.881	180.501	125.864	47.917	82.3389	97.5856	64.5463	89.7569	85.4101	206.57	157.158	102.513	229.415	242.759	292.571	222.098	217.55	201.677	211.482	299.689	222.663	282.956	186.435
ENSG00000122643	ENST00000643244; ENST00000610140; ENST00000456458; ENST00000409467; ENST00000473083; ENST00000409787; ENST00000461851; ENST00000464840; ENST00000449201; ENST00000497542	NT5C3A	protein_coding	protein_coding	5'-nucleotidase, cytosolic IIIA [Source:HGNC Symbol;Acc:HGNC:17820]	0.3605	949	GO:0051607; GO:0009117; GO:0006213; GO:0006248	GO:0000287; GO:0008253; GO:0046872; GO:0000166; GO:0016740; GO:0016787; GO:0005515; GO:0106411; GO:0000215	GO:0005737; GO:0005783; GO:0005654; GO:0005829; GO:0016604	51251	TRUE	-0.701866	2.18494e-13	7.46401e-12	chr7	33014130	33062796	48667	-	392.399	386.882	472.853	427.784	456.594	411.117	354.805	414.091	339.561	400.373	401.402	323.93	715.588	601.844	702.013	710.986	551.226	558.647	324.129	234.388	316.652	383.452	357.277	422.872	311.401	338.325	313.206	305.493	261.226
ENSG00000137070	ENST00000555247; ENST00000692530; ENST00000684861; ENST00000441545; ENST00000556531; ENST00000555003; ENST00000692291; ENST00000553620; ENST00000690286; ENST00000556792; ENST00000692788; ENST00000318041; ENST00000478308; ENST00000557298; ENST00000555981; ENST00000685662; ENST00000555579; ENST00000478802; ENST00000602473; ENST00000466082; ENST00000685430; ENST00000553969; ENST00000687770; ENST0000…	IL11RA	protein_coding	protein_coding	interleukin 11 receptor subunit alpha [Source:HGNC Symbol;Acc:HGNC:5967]	0.5948	1572	GO:0019221; GO:0032502; GO:0008284; GO:0038154; GO:0060322	GO:0005515; GO:0004896; GO:0004888; GO:0019955; GO:0004921; GO:0019970	GO:0016020; GO:0016021; GO:0005576; GO:0009897; GO:0005886; GO:0005887; GO:0043235	3590	TRUE	0.434642	2.35631e-13	8.02888e-12	chr9	34652162	34661902	9741	+	1187.96	1305.61	830.915	622.41	787.976	518.639	543.715	877.353	788.678	1463.06	1361.44	1530.2	1053.46	920.789	897.294	740.609	768.161	667.743	1817.43	1805.74	1631.42	1499.64	1510.8	1300.75	1021	967.004	980.271	1948.14	2108.23
ENSG00000119900	ENST00000370435; ENST00000650315; ENST00000467503	OGFRL1	protein_coding	protein_coding	opioid growth factor receptor like 1 [Source:HGNC Symbol;Acc:HGNC:21378]	0.3643	5778		GO:0038023; GO:0140625	GO:0016020	79627	TRUE	0.60243	2.38022e-13	8.08972e-12	chr6	71288811	71309059	20249	+	479.49	566.122	350.69	211.422	278.554	242.09	337.418	520.388	344.088	458.938	536.673	474.374	234.279	248.444	322.911	423.177	389.377	367.874	775.592	790.461	775.374	520.669	474.012	428.294	476.63	498.144	500.761	912.721	798.856
ENSG00000167549	ENST00000469090; ENST00000345068; ENST00000388767; ENST00000682159; ENST00000459686; ENST00000580212; ENST00000467534; ENST00000480954; ENST00000579388; ENST00000584969; ENST00000683068; ENST00000577909; ENST00000492276; ENST00000683607; ENST00000683819; ENST00000584602	CORO6	protein_coding	protein_coding	coronin 6 [Source:HGNC Symbol;Acc:HGNC:21356]	0.6139	1879	GO:0016477; GO:0007015	GO:0005515; GO:0051015		84940	TRUE	1.03569	2.40053e-13	8.13804e-12	chr17	29614756	29622912	8157	-	54.7989	77.3766	35.8062	42.4819	36.7003	54.5249	39.3162	50.4342	36.2198	45.7873	58.8137	78.6107	37.4528	31.1787	40.4576	39.2323	32.839	37.6192	114.708	110.019	83.0758	100.609	82.2446	100.839	81.4882	60.5642	72.0652	111.43	81.2942
ENSG00000164308	ENST00000510373; ENST00000513084; ENST00000437043; ENST00000379904; ENST00000510309; ENST00000507346; ENST00000508077; ENST00000515095; ENST00000515387; ENST00000513368; ENST00000512869	ERAP2	protein_coding	protein_coding	endoplasmic reticulum aminopeptidase 2 [Source:HGNC Symbol;Acc:HGNC:29499]	0.4141	1786	GO:0006508; GO:0019885; GO:0002376; GO:0002250; GO:0007165; GO:0008217; GO:0043171; GO:0002474	GO:0008270; GO:0008237; GO:0046872; GO:0008233; GO:0016787; GO:0004177; GO:0070006; GO:0004175; GO:0042277	GO:0005783; GO:0016020; GO:0016021; GO:0005789; GO:0005737; GO:0005886; GO:0005788	64167	TRUE	-0.453366	2.43987e-13	8.25046e-12	chr5	96875986	96919703	43718	+	870.848	838.398	908.835	886.778	963.921	923.651	3192.29	2938.46	2932.89	1059.66	911.588	852.498	1262.78	1144.16	1079.61	3380.36	3509.06	3474.63	680.88	572.815	596.68	877.953	839.137	786.479	3046.09	2736.88	2656.25	682.35	543.046
ENSG00000144959	ENST00000475381; ENST00000538775; ENST00000543711; ENST00000470419; ENST00000424772; ENST00000421723	NCEH1	protein_coding	protein_coding	neutral cholesterol ester hydrolase 1 [Source:HGNC Symbol;Acc:HGNC:29260]	0.4396	2504	GO:0006629; GO:0016042; GO:0034383; GO:0046485; GO:0006470; GO:0006805; GO:0060395	GO:0016787; GO:0052689; GO:0017171; GO:0004771; GO:0042301; GO:0047378	GO:0016020; GO:0016021; GO:0005783; GO:0005886; GO:0043231; GO:0005789	57552	TRUE	1.04953	2.62481e-13	8.85345e-12	chr3	172630249	172711218	80970	-	286.715	404.513	173.765	233.157	251.505	227.914	307.817	453.907	317.829	193.797	394.05	445.912	148.218	214.472	167.824	246.603	232.219	244.525	943.971	874.171	1069.15	402.434	309.522	341.551	391.919	436.48	319.674	987.842	952.769
ENSG00000161944	ENST00000355035; ENST00000254850; ENST00000691900; ENST00000446679; ENST00000576487; ENST00000450034; ENST00000574868	ASGR2	protein_coding	protein_coding	asialoglycoprotein receptor 2 [Source:HGNC Symbol;Acc:HGNC:743]	0.5832	1185	GO:0006897; GO:0007166; GO:0009100; GO:0030282; GO:0031647; GO:0055088	GO:0030246; GO:0005515; GO:0004873	GO:0016020; GO:0016021; GO:0048471; GO:0009897; GO:0005886; GO:0044322	433	TRUE	2.28511	2.66667e-13	8.97198e-12	chr17	7101322	7115700	14379	-	3.91421	26.4451	3.15937	2.96386	5.3971	4.36199	5.75359	26.5443	24.4484	6.38893	10.2924	28.4624	7.17182	0.944809	4.49528	8.80725	5.47317	4.70241	74.7179	99.2561	110.768	24.6776	28.2992	23.8544	16.4917	28.1937	10.163	68.861	78.0425
ENSG00000189367	ENST00000483725; ENST00000368281; ENST00000465254; ENST00000487331; ENST00000472335	KIAA0408	protein_coding	protein_coding	KIAA0408 [Source:HGNC Symbol;Acc:HGNC:21636]	0.3721	3985		GO:0005515		9729	TRUE	-0.976353	2.74987e-13	9.22866e-12	chr6	127438406	127459389	20984	-	173.058	175.423	200.363	158.297	158.233	167.226	133.525	150.154	95.7848	166.505	157.668	142.514	189.63	190.269	137.047	171.01	152.207	194.026	65.9539	51.7758	76.0686	103.764	115.414	113.858	101.588	52.1433	90.7196	58.6581	89.7644
ENSG00000203747	ENST00000443193; ENST00000699395; ENST00000367967; ENST00000436743; ENST00000699396; ENST00000699397; ENST00000699398; ENST00000699399; ENST00000699400; ENST00000699401; ENST00000426740; ENST00000442336; ENST00000699493; ENST00000476031	FCGR3A	protein_coding	protein_coding	Fc gamma receptor IIIa [Source:HGNC Symbol;Acc:HGNC:3619]	0.4794	1889	GO:0002376; GO:0007166; GO:0032760; GO:0043320; GO:0019722; GO:0006955; GO:0042116; GO:0014065; GO:0030101; GO:0050776; GO:0001788; GO:0038094; GO:0042267; GO:0032819	GO:0005515; GO:0004888; GO:0019864; GO:0019772; GO:0140375	GO:0016020; GO:0016021; GO:0005886; GO:0005576; GO:0005615; GO:0005887; GO:0070062; GO:0009897; GO:0033001	2214	TRUE	2.19115	2.82584e-13	9.45985e-12	chr1	161541759	161550968	9210	-	534.289	980.428	194.823	65.0758	83.0579	31.6244	163.018	499.653	263.341	178.89	523.373	763.033	47.8121	58.5782	49.4481	250.606	182.96	119.988	3042.14	3549.99	3815.35	395.691	328.094	267.82	333.659	433.347	372.175	4045.73	4322.91
ENSG00000138078	ENST00000425263; ENST00000409411; ENST00000426481; ENST00000541738; ENST00000409957; ENST00000409936; ENST00000444696; ENST00000260648; ENST00000409272; ENST00000410081; ENST00000378520; ENST00000378511; ENST00000420756; ENST00000540817; ENST00000438314; ENST00000477410	PREPL	protein_coding	protein_coding	prolyl endopeptidase like [Source:HGNC Symbol;Acc:HGNC:30228]	0.4031	3190	GO:0006508; GO:0042147; GO:2000300; GO:0043001	GO:0008233; GO:0016787; GO:0004252; GO:0008236	GO:0005634; GO:0005737; GO:0005794; GO:0005856; GO:0005829; GO:0005802	9581	TRUE	-0.656135	2.92561e-13	9.7553e-12	chr2	44316281	44361862	45582	-	502.976	333.013	670.176	665.88	764.322	688.104	650.779	682.351	786.055	1014.95	671.944	596.357	989.386	952.368	935.767	889.682	980.788	1048.33	407.265	405.395	433.439	597.069	623.467	663.126	768.152	681.509	624.761	472.011	363.587
ENSG00000006282	ENST00000504334; ENST00000619622; ENST00000356488; ENST00000503127; ENST00000505085; ENST00000502911; ENST00000510917; ENST00000006658; ENST00000511605; ENST00000505456; ENST00000508598; ENST00000505559; ENST00000515526; ENST00000511845; ENST00000511937; ENST00000503063; ENST00000512181; ENST00000634597; ENST00000505336; ENST00000635113; ENST00000512416; ENST00000511347; ENST00000505656; ENST0000…	SPATA20	protein_coding	protein_coding	spermatogenesis associated 20 [Source:HGNC Symbol;Acc:HGNC:26125]	0.6182	1414	GO:0005975; GO:0030154; GO:0007283		GO:0005576	64847	TRUE	0.520414	2.92871e-13	9.7553e-12	chr17	50543058	50555852	12795	+	698.685	909.908	513.924	719.229	641.176	666.293	198.499	209.7	228.185	569.679	699.881	768.487	718.775	703.883	673.543	230.59	205.635	218.192	1025	1064.31	1067.95	1086.76	1080.68	941.163	305.581	275.672	235.598	1074.23	1222.66
ENSG00000125910	ENST00000591346; ENST00000246115	S1PR4	protein_coding	protein_coding	sphingosine-1-phosphate receptor 4 [Source:HGNC Symbol;Acc:HGNC:3170]	0.6688	988	GO:0007186; GO:0007165; GO:0003376; GO:0007189; GO:0006955; GO:0007204; GO:0019222; GO:0007202	GO:0004930; GO:0005515; GO:0038036; GO:0008289	GO:0016021; GO:0016020; GO:0005886; GO:0005739; GO:0005737; GO:0005887	8698	TRUE	0.407685	2.97419e-13	9.8759e-12	chr19	3172346	3180332	7987	+	2280.02	2401.61	2129.42	1715.09	1552.21	1658.65	1759.64	1793.51	1731.31	1873.03	1792.34	1965.27	1611.27	1518.31	1796.62	1737.43	1537.18	1515.12	2220.49	2172.87	2052.81	2260.85	2319.65	2246.65	2342.79	2379.76	2305.16	1890.55	2140.75
ENSG00000163479	ENST00000295702; ENST00000472467; ENST00000488179; ENST00000529008; ENST00000496742; ENST00000484320; ENST00000532074; ENST00000480176; ENST00000473699; ENST00000480567; ENST00000531790; ENST00000368311; ENST00000472898; ENST00000531917; ENST00000474377; ENST00000466905; ENST00000526212; ENST00000467041	SSR2	protein_coding	protein_coding	signal sequence receptor subunit 2 [Source:HGNC Symbol;Acc:HGNC:11324]	0.5168	1144	GO:0006613	GO:0005515	GO:0016020; GO:0016021; GO:0005783; GO:0005789	6746	TRUE	0.305641	2.9797e-13	9.8759e-12	chr1	156009048	156020951	11904	-	3813.62	4386.03	3171.28	3221	2928.15	3048.17	3434.92	3143.18	3144.06	3276.45	4015.86	3681.89	2663.17	2938.89	2881.97	2634.05	2763.31	2797.02	4837.33	4368.17	4375.1	3450.33	3421.1	3584.16	3329.08	3319.06	3480.48	4514.77	4969.48
ENSG00000160602	ENST00000579671; ENST00000584342; ENST00000579060; ENST00000268766; ENST00000543014; ENST00000581000; ENST00000593261; ENST00000592510	NEK8	protein_coding	protein_coding	NIMA related kinase 8 [Source:HGNC Symbol;Acc:HGNC:13387]	0.5785	1208	GO:0006468; GO:0016310; GO:0009887; GO:0007059; GO:0035330; GO:0007368; GO:0007507	GO:0005524; GO:0004672; GO:0046872; GO:0000166; GO:0004674; GO:0016301; GO:0016740; GO:0106310; GO:0005515	GO:0005737; GO:0005929; GO:0042995; GO:0005856; GO:0005815; GO:0005634; GO:0005813; GO:0097543; GO:0097546	284086	TRUE	-0.640473	2.99962e-13	9.91731e-12	chr17	28725897	28743455	17559	+	259.007	226.928	259.831	226.337	249.532	241	214.869	182.439	175.283	296.882	248.574	246.75	343.838	317.29	314.059	262.64	209.137	248.712	198.303	194.682	166.415	178.37	198.419	154.243	154.245	158.864	186.853	161.472	202.513
ENSG00000266714	ENST00000645453; ENST00000584516; ENST00000619501; ENST00000610510; ENST00000621743; ENST00000687098; ENST00000578564; ENST00000582561; ENST00000581612; ENST00000581866; ENST00000580701; ENST00000633867; ENST00000584323; ENST00000582012; ENST00000580724; ENST00000642007; ENST00000704641; ENST00000612587; ENST00000584723; ENST00000610429; ENST00000578005; ENST00000577342; ENST00000578960; ENST0000…	MYO15B	protein_coding	protein_coding	myosin XVB [Source:HGNC Symbol;Acc:HGNC:14083]	0.6259	2288		GO:0005515; GO:0005524; GO:0003774; GO:0000166; GO:0003779	GO:0005856; GO:0016459; GO:0005737; GO:0120025; GO:0005903	80022	TRUE	0.467008	3.46818e-13	1.14382e-11	chr17	75587800	75626849	39050	+	1738.88	1900.13	1356.42	946.459	1072.94	889.846	901.395	1376.76	1241.43	2558.77	2354.01	3073.95	1655.1	1360.53	1365.07	1353.11	1217.39	1272.47	3089.74	3640.19	3362.76	2307.35	2149.85	2044.97	1893.63	1674.91	1847.83	3446.81	3661.49
ENSG00000099840	ENST00000481489; ENST00000497445; ENST00000478879; ENST00000395307; ENST00000498554; ENST00000590985; ENST00000395301; ENST00000620263; ENST00000395296; ENST00000591894; ENST00000588003; ENST00000610800; ENST00000593185	IZUMO4	protein_coding	protein_coding	IZUMO family member 4 [Source:HGNC Symbol;Acc:HGNC:26950]	0.626	1011			GO:0005634; GO:0005576	113177	TRUE	-0.901024	3.57325e-13	1.17556e-11	chr19	2096429	2099593	3165	+	184.946	160.63	194.828	224.265	235.314	245.362	118.907	107.947	123.147	249.168	167.618	189.75	249.42	213.527	191.049	142.517	176.705	139.191	109.446	93.2769	65.0158	108.202	116.734	113.85	86.3387	121.128	98.8586	90.1452	127.903
ENSG00000137628	ENST00000679510; ENST00000393743; ENST00000680771; ENST00000511317; ENST00000507815; ENST00000505393; ENST00000680917; ENST00000513997; ENST00000679744; ENST00000680998; ENST00000681832; ENST00000514995	DDX60	protein_coding	protein_coding	DExD/H-box helicase 60 [Source:HGNC Symbol;Acc:HGNC:25942]	0.3852	3560	GO:0002376; GO:0009615; GO:0045087; GO:0051607; GO:1900245; GO:1900246	GO:0003676; GO:0000166; GO:0005524; GO:0003723; GO:0016787; GO:0005515; GO:0003724; GO:0004386; GO:0016887; GO:0003690; GO:0003727; GO:0003725	GO:0005737; GO:0005829; GO:0045111	55601	TRUE	-1.88046	3.88559e-13	1.27518e-11	chr4	168216291	168318883	102593	-	548.436	326.396	662.21	830.994	875.517	750.296	599.34	636.65	635.658	780.69	622.81	574.768	3170.8	2008.33	3628.1	3840.3	1974.48	3381.79	387.764	422.664	457.519	520.511	553.128	551.904	629.601	513.752	485.054	419.426	350.073
ENSG00000140545	ENST00000268150; ENST00000558018; ENST00000695566; ENST00000558029; ENST00000268151; ENST00000566497; ENST00000695774; ENST00000560937; ENST00000542878; ENST00000613965; ENST00000617199; ENST00000695567; ENST00000695568; ENST00000695569; ENST00000695570; ENST00000560553; ENST00000559259; ENST00000559997; ENST00000558352; ENST00000559770; ENST00000559143; ENST00000558773; ENST00000557944	MFGE8	protein_coding	protein_coding	milk fat globule EGF and factor V/VIII domain containing [Source:HGNC Symbol;Acc:HGNC:7036]	0.5696	1464	GO:0007155; GO:0001525; GO:0007338; GO:0006910; GO:0006911; GO:0043277; GO:0050766	GO:0005201; GO:0001786; GO:0005178; GO:0008429	GO:0016020; GO:0031410; GO:0005576; GO:0005615; GO:0002080; GO:0070062; GO:0062023; GO:0005788; GO:1903561; GO:0009897; GO:0019897	4240	TRUE	0.730367	3.97798e-13	1.3023e-11	chr15	88898683	88913468	14786	-	533.372	634.683	488.524	478.169	449.039	406.756	419.053	568.163	544.23	978.571	857.206	908.088	739.494	570.665	612.857	507.65	471.558	450.395	1186.01	1185.8	941.613	1423.64	1390.06	1176.45	905.262	883.403	811.286	1186.87	1179.31
ENSG00000156398	ENST00000602831; ENST00000602287; ENST00000480358; ENST00000602544; ENST00000602647; ENST00000602785; ENST00000602439; ENST00000602764; ENST00000459894; ENST00000369893; ENST00000602670; ENST00000602660; ENST00000602868	SFXN2	protein_coding	protein_coding	sideroflexin 2 [Source:HGNC Symbol;Acc:HGNC:16086]	0.5545	1352	GO:0055085; GO:0006811; GO:0034220; GO:0006865; GO:1990542; GO:0140300	GO:0015075; GO:0005515; GO:0022857; GO:0022889	GO:0016020; GO:0016021; GO:0005739; GO:0005743; GO:0005741; GO:0031305	118980	TRUE	-0.398374	4.15307e-13	1.35306e-11	chr10	102714538	102743492	28955	+	493.094	384.887	595.992	600.584	588.881	560.555	599.468	484.795	525.572	407.381	379.048	384.345	546.036	500.164	514.233	489.999	461.735	498.867	255.574	311.865	279.25	408.768	371.019	412.427	364.352	379.97	395.73	208.998	312.893
ENSG00000104856	ENST00000509480; ENST00000505236; ENST00000221452; ENST00000700471; ENST00000510184; ENST00000509229; ENST00000589972	RELB	protein_coding	protein_coding	RELB proto-oncogene, NF-kB subunit [Source:HGNC Symbol;Acc:HGNC:9956]	0.6451	1207	GO:0006355; GO:0006357; GO:0010605; GO:0048511; GO:0032922; GO:0045087; GO:0007249; GO:0045944; GO:0006954; GO:0034097; GO:0019882; GO:0030098; GO:0032688; GO:0038061; GO:0042088; GO:0043011; GO:0045063; GO:0045892; GO:0071470	GO:0003677; GO:0003700; GO:0000978; GO:0005515; GO:0000981; GO:0019901; GO:0042802	GO:0005634; GO:0005737; GO:0005654; GO:0005829; GO:0071159; GO:0032991; GO:0005856; GO:0005815; GO:0005813; GO:0000785; GO:0017053	5971	TRUE	-0.590643	4.15506e-13	1.35306e-11	chr19	45001461	45038192	36732	+	2234.04	2251.75	2113.62	2278.22	2245.19	2440.54	2363.76	1903.22	2115.23	2218.02	2443.71	2255.31	2404.95	2351.63	2397.49	2245.85	2194.74	2279.73	1857.42	1110.95	1966.13	1440.79	1451.22	1455.12	1430.9	1493.22	1614.07	1049.19	1216.17
ENSG00000072135	ENST00000347849; ENST00000489215; ENST00000175756; ENST00000428843; ENST00000420717; ENST00000483617; ENST00000479295; ENST00000460992; ENST00000495400; ENST00000409022; ENST00000490812; ENST00000462996; ENST00000464576; ENST00000490137; ENST00000481492; ENST00000462321	PTPN18	protein_coding	protein_coding	protein tyrosine phosphatase non-receptor type 18 [Source:HGNC Symbol;Acc:HGNC:9649]	0.5883	1031	GO:0006470; GO:0016311; GO:0035335; GO:1901185; GO:0001825	GO:0016791; GO:0004725; GO:0016787; GO:0004721; GO:0005515; GO:0004726	GO:0005634; GO:0005737; GO:0005654; GO:0005829	26469	TRUE	0.410518	4.16342e-13	1.35306e-11	chr2	130356045	130375405	19361	+	2343.63	2327.18	2125.2	2042.1	1804.8	2176.64	2314.85	2040.37	2272.79	1788.03	2181.17	2071.1	1833.6	1908.51	1918.74	1849.52	1830.58	1823.6	2487.79	3183.37	2493.48	2232.12	2461.07	2321.34	2423.76	2594.44	2690.05	2839.58	2984.04
ENSG00000130598	ENST00000381911; ENST00000381906; ENST00000252898; ENST00000381905; ENST00000468473	TNNI2	protein_coding	protein_coding	troponin I2, fast skeletal type [Source:HGNC Symbol;Acc:HGNC:11946]	0.6212	663	GO:0045893; GO:0003009; GO:0060048; GO:0006936; GO:0006937	GO:0003779; GO:0005515; GO:0031014	GO:0005861; GO:0005634; GO:0005829	7136	TRUE	1.78494	4.31218e-13	1.398e-11	chr11	1838981	1841680	2700	+	16.6354	25.4657	4.21249	3.95181	5.3971	3.27149	31.6448	18.581	11.7714	6.38893	19.1144	31.1732	3.98434	7.55848	11.2382	20.0165	14.0739	20.6906	82.0845	82.5141	95.1157	27.525	33.6053	14.0958	47.5348	42.8126	54.5109	131.462	102.973
ENSG00000131355	ENST00000443157; ENST00000253673; ENST00000344373; ENST00000599900; ENST00000595472	ADGRE3	protein_coding	protein_coding	adhesion G protein-coupled receptor E3 [Source:HGNC Symbol;Acc:HGNC:23647]	0.4748	1834	GO:0007186; GO:0007166; GO:0007165; GO:0007189	GO:0004930; GO:0004888; GO:0005509	GO:0016021; GO:0016020; GO:0005886; GO:0005576; GO:0005887; GO:0030667; GO:0101003	84658	TRUE	3.58103	4.40594e-13	1.42494e-11	chr19	14619117	14690027	70911	-	0.978551	2.93835	0	1.9759	1.07942	0	0.958932	7.07848	6.33847	1.06482	0	6.77678	0.796869	0.944809	0	0.800659	8.60069	0	26.3091	50.226	49.3639	10.4405	11.4965	15.18	27.1627	24.0168	16.6304	48.8287	32.5177
ENSG00000131584	ENST00000492936; ENST00000354700; ENST00000467278; ENST00000353662; ENST00000470659; ENST00000379037; ENST00000476572; ENST00000493992; ENST00000472541; ENST00000354980; ENST00000478065; ENST00000479108; ENST00000438966	ACAP3	protein_coding	protein_coding	ArfGAP with coiled-coil, ankyrin repeat and PH domains 3 [Source:HGNC Symbol;Acc:HGNC:16754]	0.6483	1680	GO:0050790; GO:0001764; GO:0010975	GO:0005515; GO:0005096; GO:0046872	GO:0030426	116983	TRUE	0.51275	4.41908e-13	1.42574e-11	chr1	1292390	1309609	17220	-	984.422	1191.99	734.027	543.374	590.443	585.597	699.061	869.844	775.104	685.745	841.034	1055.82	666.979	574.444	626.342	650.976	580.155	611.315	1173.39	1320.23	1394.23	849.477	910.881	896.707	790.629	871.915	832.339	1270.8	1488.23
ENSG00000214530	ENST00000537351; ENST00000543304; ENST00000334805; ENST00000538536; ENST00000538437; ENST00000543089; ENST00000535075; ENST00000545082; ENST00000544767; ENST00000537947; ENST00000536728; ENST00000400925; ENST00000542989; ENST00000546314; ENST00000535267; ENST00000539138; ENST00000535054; ENST00000536290; ENST00000536377; ENST00000538009; ENST00000540587	STARD10	protein_coding	protein_coding	StAR related lipid transfer domain containing 10 [Source:HGNC Symbol;Acc:HGNC:10666]	0.6045	819	GO:0006869	GO:0008289; GO:0005515	GO:0005737; GO:0016020; GO:0005829; GO:0005929; GO:0031514; GO:0042995; GO:0005902; GO:0046581	10809	TRUE	-0.674808	4.53047e-13	1.45816e-11	chr11	72754729	72794047	39319	-	277.917	305.841	285.916	287.585	333.125	330.743	318.366	284.49	347.428	370.686	314.951	401.107	341.377	324.279	255.221	309.836	331.829	349.108	267.097	178.308	221.651	191.666	167.881	154.426	247.52	245.445	211.818	184.758	195.649
ENSG00000101439	ENST00000398411; ENST00000376925; ENST00000398409	CST3	protein_coding	protein_coding	cystatin C [Source:HGNC Symbol;Acc:HGNC:2475]	0.5806	1637	GO:0010951; GO:0010466; GO:0097435; GO:0006952; GO:0010711; GO:0010716; GO:0034103; GO:0045861; GO:0060311; GO:0060313; GO:2000117	GO:0004869; GO:0005515; GO:0042802; GO:0030414; GO:0002020; GO:0001540; GO:0004866	GO:0005615; GO:0005576; GO:0005737; GO:0070062; GO:0005886; GO:1904813; GO:0005788; GO:0005783; GO:1904724; GO:0031982; GO:0005794	1471	TRUE	1.58488	4.57532e-13	1.46905e-11	chr20	23626706	23638473	11768	-	1366.9	2715.03	427.568	243.037	374.559	236.638	419.172	1181.64	630.224	519.633	1451.43	2053.37	249.42	311.788	359.623	445.397	407.425	285.906	4614.61	6276.98	4624.55	1067.78	1025.84	904.297	657.727	919.95	860.163	6948.69	6833.05
ENSG00000239697	ENST00000700047; ENST00000700048; ENST00000700049; ENST00000700050; ENST00000700014; ENST00000700015; ENST00000700051; ENST00000293825; ENST00000700052; ENST00000322272; ENST00000700053; ENST00000700054; ENST00000700055; ENST00000700056; ENST00000462619; ENST00000700057; ENST00000650738; ENST00000462811; ENST00000700058; ENST00000700059	TNFSF12	protein_coding	protein_coding	TNF superfamily member 12 [Source:HGNC Symbol;Acc:HGNC:11927]	0.6045	1248	GO:0006955; GO:0007154; GO:0023052; GO:0006915; GO:0030154; GO:0001525; GO:0007165; GO:0045766; GO:0097191; GO:0045732; GO:0001938; GO:0043542; GO:2001238	GO:0005164; GO:0005102; GO:0005515; GO:0005125; GO:0048018	GO:0016020; GO:0016021; GO:0005886; GO:0005576; GO:0005615; GO:0048471; GO:0005887	8742	TRUE	0.466631	4.62259e-13	1.48067e-11	chr17	7548508	7557890	9383	+	975.53	1152.77	761.77	573.879	446.441	552.018	656.837	700.858	726.331	699.328	884.088	1059.12	603.799	623.65	615	563.992	600.087	542.658	1215.32	1253.43	1366.07	798.008	825.517	799.441	797.583	757.053	797.183	1326.34	1472.55
ENSG00000055332	ENST00000681516; ENST00000680273; ENST00000233057; ENST00000679979; ENST00000679507; ENST00000681463; ENST00000681507; ENST00000681329; ENST00000647926; ENST00000395127; ENST00000405334; ENST00000462861; ENST00000411537; ENST00000496059	EIF2AK2	protein_coding	protein_coding	eukaryotic translation initiation factor 2 alpha kinase 2 [Source:HGNC Symbol;Acc:HGNC:9437]	0.386	6428	GO:0006468; GO:0016310; GO:0018108; GO:0050790; GO:0017148; GO:0002376; GO:0009615; GO:0045087; GO:0051607; GO:0034198; GO:0046777; GO:0001819; GO:0045071; GO:0043410; GO:0051092; GO:1901224; GO:0032874; GO:0008285; GO:0032722; GO:0035455; GO:0006412; GO:0010998; GO:0030968; GO:0033689; GO:0043066; GO:1900225; GO:1901532; GO:1902033; GO:1902036	GO:0005524; GO:0004672; GO:0003723; GO:0003725; GO:0000166; GO:0004674; GO:0016301; GO:0016740; GO:0004713; GO:0106310; GO:0005515; GO:0004715; GO:0042802; GO:0004694; GO:0019888	GO:0005634; GO:0005737; GO:0016020; GO:0005829; GO:0048471; GO:0005840	5610	TRUE	-1.50845	4.72026e-13	1.50834e-11	chr2	37099210	37157522	58313	-	497.257	352.71	651.965	812.778	965.764	835.321	742.064	665.346	722.511	628.619	517.56	452.807	2315.7	1626.94	2942.04	3019.2	1679.91	2470.01	350.348	373.459	360.09	585.551	542.107	606.385	628.616	639.345	608.339	329.28	345.867
ENSG00000104064	ENST00000380877; ENST00000220429; ENST00000543881; ENST00000561010; ENST00000429662; ENST00000396464; ENST00000359031; ENST00000560825; ENST00000559100; ENST00000558335; ENST00000558970	GABPB1	protein_coding	protein_coding	GA binding protein transcription factor subunit beta 1 [Source:HGNC Symbol;Acc:HGNC:4074]	0.4431	1538	GO:0007005; GO:0045944	GO:0005515; GO:0000976	GO:0005634; GO:0005654; GO:0036464	2553	TRUE	-0.389562	4.74244e-13	1.51181e-11	chr15	50275389	50355408	80020	-	431.88	364.355	536.039	563.133	560.219	657.569	576.317	474.258	490.779	372.688	355.821	361.879	418.356	456.343	463.014	508.418	490.358	493.754	293.61	263.088	285.347	356.876	319.25	353.479	361.845	359.208	400.055	230.372	243.883
ENSG00000162591	ENST00000356575; ENST00000697102; ENST00000294599; ENST00000494257; ENST00000485002; ENST00000491842; ENST00000475790; ENST00000461795	MEGF6	protein_coding	protein_coding	multiple EGF like domains 6 [Source:HGNC Symbol;Acc:HGNC:3232]	0.6644	3365	GO:0008150	GO:0005515; GO:0005509	GO:0005576; GO:0005575	1953	TRUE	0.536176	4.80567e-13	1.52551e-11	chr1	3487951	3611508	123558	-	1788.79	1900.13	1412.24	705.397	823.598	656.479	1079.76	1496.21	1379.97	2920.81	2605.43	3056.33	1317.23	1104.48	1141.05	1344.31	1247.1	1267.77	3545.42	3429.71	3580.68	2331.08	2145.44	1855.22	1909.15	1758.45	1731.41	3468.08	3633.31
ENSG00000006756	ENST00000381154; ENST00000458014; ENST00000495294; ENST00000217890; ENST00000481340; ENST00000494870; ENST00000559324	ARSD	protein_coding	protein_coding	arylsulfatase D [Source:HGNC Symbol;Acc:HGNC:717]	0.5405	1643		GO:0008484; GO:0046872; GO:0016787; GO:0004065	GO:0016020; GO:0016021; GO:0005764; GO:0005788	414	TRUE	0.755129	4.80826e-13	1.52551e-11	chrX	2903972	2929349	25378	-	148.048	183.98	123.86	129.155	106.791	92.3209	147.048	213.131	136.914	101.468	132.33	161.809	103.511	109.442	133.043	142.162	143.541	107.964	282.034	240.742	242.514	201.526	190.67	210.627	168.921	199.863	198.696	241.699	260.441
ENSG00000213614	ENST00000268097; ENST00000683243; ENST00000684263; ENST00000683853; ENST00000682235; ENST00000682064; ENST00000684667; ENST00000683133; ENST00000684305; ENST00000682461; ENST00000682843; ENST00000683579; ENST00000682721; ENST00000684203; ENST00000683735; ENST00000684602; ENST00000684231; ENST00000683548; ENST00000683463; ENST00000683587; ENST00000684125; ENST00000682653; ENST00000565873; ENST0000…	HEXA	protein_coding	protein_coding	hexosaminidase subunit alpha [Source:HGNC Symbol;Acc:HGNC:4878]	0.5146	2295	GO:0005975; GO:0006629; GO:0008152; GO:1901135; GO:0001501; GO:0006689; GO:0007040; GO:0007605; GO:0007626; GO:0007628; GO:0019915; GO:0019953; GO:0030203; GO:0030209; GO:0030214; GO:0042552; GO:0048667; GO:0050884; GO:0050885; GO:0051651; GO:0060395; GO:0006024	GO:0004553; GO:0016787; GO:0005515; GO:0016798; GO:0004563; GO:0102148; GO:0008375; GO:0046982	GO:0016020; GO:0043231; GO:0005829; GO:0005764; GO:0070062; GO:0042582; GO:0043202; GO:1905379	3073	TRUE	0.624389	4.85156e-13	1.5356e-11	chr15	72340924	72376420	35497	-	2064.97	2736.89	1520.49	1483.96	1479.13	1387.11	1510.34	1867.14	1638.95	1683.63	2304.02	2706.64	1537.84	1419.1	1511.91	1483.83	1379	1339.29	3856.13	4362.65	4188.98	2329.18	2333.8	2051.11	1894.6	1968.13	1655.68	4245.9	4416.98
ENSG00000131238	ENST00000641471; ENST00000530076; ENST00000642050; ENST00000641083; ENST00000530704; ENST00000433473; ENST00000641319; ENST00000439754; ENST00000641236; ENST00000641691; ENST00000449045; ENST00000529905; ENST00000641381; ENST00000372775; ENST00000641924; ENST00000527311; ENST00000372779; ENST00000526547; ENST00000641548	PPT1	protein_coding	protein_coding	palmitoyl-protein thioesterase 1 [Source:HGNC Symbol;Acc:HGNC:9325]	0.468	1620	GO:0002084; GO:0015031; GO:0043066; GO:0016042; GO:0050896; GO:0007399; GO:0007601; GO:0048666; GO:0030163; GO:0043524; GO:0048260; GO:0007420; GO:0030308; GO:0046949; GO:0031579; GO:0006898; GO:0007042; GO:0030149; GO:0050803; GO:0006907; GO:0007040; GO:0007269; GO:0007625; GO:0008306; GO:0008344; GO:0032429; GO:0044265; GO:0048549	GO:0016787; GO:0008474; GO:0098599; GO:0005515; GO:0016290; GO:0035727; GO:0120146; GO:0016790	GO:0005794; GO:0043231; GO:0005634; GO:0016020; GO:0005576; GO:0005829; GO:0045121; GO:0005764; GO:0030424; GO:0008021; GO:0070062; GO:0043202; GO:0005615; GO:0030425; GO:0043005; GO:0043025; GO:0045202	5538	TRUE	0.550749	4.90132e-13	1.54768e-11	chr1	40072710	40097260	24551	-	3668.59	4421.23	2728.64	2574.61	2779.51	2584.48	3153.92	4105.51	3088.65	2821.77	3977.26	4399.49	2334.02	2516.03	2305.33	2743.04	2981.31	2491.34	5992.16	5938.62	6647.26	3620.02	3253.52	3346.12	3633.07	3815.54	3443.43	6341.47	6179.44
ENSG00000123360	ENST00000243052; ENST00000611899; ENST00000548855; ENST00000550285; ENST00000538346; ENST00000394277; ENST00000550620; ENST00000542335; ENST00000552774	PDE1B	protein_coding	protein_coding	phosphodiesterase 1B [Source:HGNC Symbol;Acc:HGNC:8775]	0.5508	2355	GO:0007165; GO:0001505; GO:0001975; GO:0007626; GO:0008542; GO:0042053; GO:0042428; GO:0036006; GO:0030224; GO:0097011	GO:0004114; GO:0008081; GO:0046872; GO:0016787; GO:0005515; GO:0004112; GO:0004115; GO:0005516; GO:0047555; GO:0004117; GO:0048101	GO:0005737; GO:0005829; GO:0043025	5153	TRUE	0.635216	5.02515e-13	1.58304e-11	chr12	54549601	54579239	29639	+	286.368	313.468	233.843	180.89	163.966	201.377	136.953	150.531	187.512	194.966	144.284	219.782	182.609	148.654	151.439	139.474	151.354	130.8	327.018	352.004	303.684	256.333	254.915	253.724	188.652	174.748	204.473	301.1	321.277
ENSG00000009694	ENST00000371130; ENST00000422452; ENST00000461429	TENM1	protein_coding	protein_coding	teneurin transmembrane protein 1 [Source:HGNC Symbol;Acc:HGNC:8117]	0.4328	8946	GO:0007165; GO:0007218; GO:0033138; GO:0007157; GO:0007399; GO:0006955; GO:0051491; GO:0008285; GO:0030838; GO:0090316; GO:0043406; GO:0048666; GO:0006359	GO:0042803; GO:0046982; GO:0050839; GO:0008201; GO:0042802	GO:0016021; GO:0005634; GO:0005737; GO:0016607; GO:0016020; GO:0005794; GO:0005783; GO:0005886; GO:0005856; GO:0048471; GO:0005887; GO:0043005; GO:0016363; GO:0005576	10178	TRUE	1.01045	5.06761e-13	1.59266e-11	chrX	124375903	125204312	828410	-	87.091	74.4382	96.8873	102.747	132.769	86.1493	96.8521	152.187	78.7781	209.77	133.801	163.998	188.061	124.715	184.141	102.484	144.648	112.858	276.772	209.274	227.555	522.026	365.237	376.248	300.731	262.097	250.38	222.859	184.267
ENSG00000163803	ENST00000416713; ENST00000327757; ENST00000422425; ENST00000404858; ENST00000436544; ENST00000485642; ENST00000481449; ENST00000479065; ENST00000411743; ENST00000444257; ENST00000473272; ENST00000436775	PLB1	protein_coding	protein_coding	phospholipase B1 [Source:HGNC Symbol;Acc:HGNC:30041]	0.5376	2135	GO:0006629; GO:0006644; GO:0001523; GO:0036151; GO:0019433; GO:0034478; GO:0034638; GO:0042572; GO:0046338; GO:0046340; GO:2000344	GO:0004620; GO:0016788; GO:0016298; GO:0016787; GO:0004623; GO:0004622; GO:0102545; GO:0004806; GO:0050253; GO:0047499	GO:0016020; GO:0016021; GO:0005886; GO:0016324; GO:0031526	151056	TRUE	2.51754	5.21431e-13	1.63492e-11	chr2	28457145	28644142	186998	+	12.7212	12.7328	8.42499	8.89157	6.47652	4.36199	9.58932	15.0418	8.14945	1.06482	4.41102	10.8428	2.39061	9.44809	5.24449	12.8105	7.81881	6.58338	50.5135	98.0601	93.9118	27.525	33.6053	18.4329	28.1328	26.1053	26.7934	110.178	89.9657
ENSG00000198133	ENST00000555638; ENST00000554675; ENST00000554480; ENST00000555994; ENST00000357461; ENST00000557006; ENST00000554278	TMEM229B	protein_coding	protein_coding	transmembrane protein 229B [Source:HGNC Symbol;Acc:HGNC:20130]	0.5539	3345	GO:0009617	GO:0005515	GO:0016020; GO:0016021	161145	TRUE	-0.694479	5.33893e-13	1.66718e-11	chr14	67447084	67533739	86656	-	306.287	226.442	299.087	436.094	340.018	338.054	331.791	333.577	377.592	397.179	348.47	388.987	568.641	502.83	531.193	572.471	430.034	465.538	208.368	275.047	293.776	264.865	315.713	251.555	355.246	366.519	261.467	249.151	203.778
ENSG00000178078	ENST00000601956; ENST00000598443; ENST00000600324; ENST00000594605; ENST00000599736; ENST00000597593; ENST00000596242; ENST00000602007; ENST00000601179; ENST00000601482	STAP2	protein_coding	protein_coding	signal transducing adaptor family member 2 [Source:HGNC Symbol;Acc:HGNC:30430]	0.5957	963		GO:0035591; GO:0005515	GO:0005737; GO:0005886; GO:0005829	55620	TRUE	-1.15151	5.34215e-13	1.66718e-11	chr19	4324043	4342786	18744	-	80.2412	75.4277	55.1548	87.8717	75.6459	82.8778	37.4347	61.222	35.33	51.4115	79.8558	65.0571	88.592	93.193	105.764	46.6024	58.1668	75.2387	21.0473	35.8757	22.8759	46.7426	43.4217	52.0459	28.8095	33.1598	16.6304	37.5605	24.0285
ENSG00000149932	ENST00000414689; ENST00000279396; ENST00000575829; ENST00000561899; ENST00000570255; ENST00000566848; ENST00000569445; ENST00000569481	TMEM219	protein_coding	protein_coding	transmembrane protein 219 [Source:HGNC Symbol;Acc:HGNC:25201]	0.5576	931	GO:0006915	GO:0005515	GO:0016020; GO:0016021; GO:0005886	124446	TRUE	0.467646	5.4743e-13	1.70443e-11	chr16	29940885	29973050	32166	+	929.624	1170.44	652.937	630.314	648.731	685.923	701.938	737.046	715.34	886.996	1045.41	1154.76	701.245	739.786	796.414	718.191	689.619	680.91	1621.69	1680.18	1630.21	1019.38	1064.76	933.573	854.657	831.192	865.706	1772.86	2003.09
ENSG00000178982	ENST00000614624; ENST00000593149; ENST00000586932; ENST00000593062; ENST00000538434; ENST00000588934; ENST00000248342; ENST00000545173; ENST00000588422; ENST00000586513; ENST00000591409; ENST00000592558; ENST00000588299; ENST00000590134	EIF3K	protein_coding	protein_coding	eukaryotic translation initiation factor 3 subunit K [Source:HGNC Symbol;Acc:HGNC:24656]	0.545	711	GO:0001732; GO:0002183; GO:0006412; GO:0006413; GO:0006446	GO:0003743; GO:0003723; GO:0043022; GO:0005515	GO:0005737; GO:0005852; GO:0005634; GO:0016282; GO:0032991; GO:0033290; GO:0005829; GO:0016020	27335	TRUE	0.299152	5.69909e-13	1.7703e-11	chr19	38619082	38636955	17874	+	2990.86	3338.94	2499.06	2564.72	2328.31	2551.77	2757.93	2691.59	2573.45	2455.48	2665.82	2926.21	2110.11	2466.89	2339.26	2164.18	2203.25	2258.1	3428.23	3397.44	3262.23	2726.96	2797.22	2700.97	2646.43	2772.38	2848.42	3485.61	3857.69
ENSG00000153187	ENST00000366527; ENST00000475997; ENST00000649899; ENST00000638230; ENST00000640657; ENST00000640306; ENST00000489705; ENST00000640264; ENST00000639628; ENST00000640218; ENST00000444376; ENST00000440865; ENST00000704074; ENST00000638716; ENST00000638952; ENST00000366525; ENST00000639880; ENST00000283179; ENST00000638475; ENST00000639824; ENST00000468690; ENST00000476241; ENST00000640001; ENST0000…	HNRNPU	protein_coding	protein_coding	heterogeneous nuclear ribonucleoprotein U [Source:HGNC Symbol;Acc:HGNC:5048]	0.4109	3861	GO:0006397; GO:0008380; GO:0000122; GO:0006325; GO:0051301; GO:0030154; GO:0007049; GO:0048511; GO:1901673; GO:0000398; GO:0032922; GO:0045944; GO:0000381; GO:0009048; GO:0007346; GO:0070934; GO:0090336; GO:1990845; GO:2000373; GO:0006396; GO:0001649; GO:1900152; GO:2000767; GO:0034244; GO:2000737; GO:0071385; GO:0032211; GO:2000648; GO:0048255; GO:0033673; GO:0051457; GO:1902275; GO:0016071; GO:…	GO:0005515; GO:0003723; GO:0000166; GO:0005524; GO:0003677; GO:0042802; GO:0003779; GO:0031490; GO:1990837; GO:0000993; GO:0000978; GO:0003714; GO:0003682; GO:0003690; GO:0043021; GO:0003697; GO:0003730; GO:0008143; GO:0044877; GO:0070034; GO:0034046; GO:0003725; GO:1990841; GO:0017069; GO:0036002; GO:0003727; GO:0001097; GO:0017130; GO:0043565; GO:0099122; GO:0106222	GO:0005634; GO:0005654; GO:0005697; GO:0005681; GO:0005737; GO:0016607; GO:0016020; GO:0032991; GO:0032839; GO:1990904; GO:0005856; GO:0005694; GO:0000775; GO:0000776; GO:0030496; GO:0005815; GO:0005819; GO:0009986; GO:0071013; GO:0000922; GO:0005813; GO:0072686; GO:0016363; GO:0090575; GO:0036464; GO:0005829; GO:1990023; GO:0000228; GO:0070937; GO:1990498; GO:0098577; GO:0016021	3192	TRUE	-0.268708	5.89574e-13	1.82713e-11	chr1	244840638	244864560	23923	-	10962.9	9531.43	12975.6	13797.7	14031.4	14610.4	14795.7	12537.5	13904.7	11193.5	9937.31	9635.88	12889.9	12648.7	13434.2	13875.4	13958.4	14799.7	8264.96	7998.95	8900.41	10548	10389.2	11375.2	12064.2	11671.2	12216.9	7786.58	7825.93
ENSG00000142552	ENST00000270645; ENST00000597801; ENST00000593644; ENST00000598833; ENST00000593483	RCN3	protein_coding	protein_coding	reticulocalbin 3 [Source:HGNC Symbol;Acc:HGNC:21145]	0.624	688	GO:0015031; GO:0055091; GO:0009306; GO:0043129; GO:0032964; GO:0010952; GO:0051896; GO:0036503; GO:0060428	GO:0005509; GO:0046872; GO:0005515	GO:0043231; GO:0005783; GO:0005788	57333	TRUE	1.49648	5.9492e-13	1.83943e-11	chr19	49528003	49546962	18960	+	66.5415	123.411	20.0094	14.8193	19.4296	17.448	24.9322	76.0936	25.3539	31.9446	57.3431	85.3873	31.0779	34.958	22.4764	18.4152	25.0202	20.6906	242.044	265.48	262.471	51.2534	75.1697	45.5402	43.6544	71.0064	42.5	315.509	351.192
ENSG00000187116	ENST00000432233; ENST00000486742; ENST00000477720; ENST00000489504; ENST00000446712	LILRA5	protein_coding	protein_coding	leukocyte immunoglobulin like receptor A5 [Source:HGNC Symbol;Acc:HGNC:16309]	0.5675	985	GO:0002376; GO:0045087; GO:0019221; GO:0032695; GO:0032696; GO:0032731; GO:0032733; GO:0032755; GO:0032760; GO:0043410; GO:0050729; GO:0050867; GO:0051928; GO:0061098	GO:0032396	GO:0016020; GO:0016021; GO:0005886; GO:0005576; GO:0009986	353514	TRUE	1.76852	6.08764e-13	1.87789e-11	chr19	54307070	54313166	6097	-	59.6916	99.6238	20.0094	12.8434	21.5884	9.81448	28.8421	96.4442	41.6831	18.3122	61.7801	97.6268	14.3436	25.5144	17.9811	53.8026	43.0035	23.5121	233.625	308.355	310.631	85.6395	63.6732	48.793	77.2389	127.394	79.4565	360.063	351.192
ENSG00000162174	ENST00000415229; ENST00000534183; ENST00000301776; ENST00000525496; ENST00000529226; ENST00000628829; ENST00000534571; ENST00000526096; ENST00000528206; ENST00000525708; ENST00000533970	ASRGL1	protein_coding	protein_coding	asparaginase and isoaspartyl peptidase 1 [Source:HGNC Symbol;Acc:HGNC:16448]	0.5425	1074	GO:0006508; GO:0033345	GO:0016787; GO:0008233; GO:0004067; GO:0008798	GO:0005634; GO:0005737; GO:0001917; GO:0005829	80150	TRUE	1.13727	6.122e-13	1.88195e-11	chr11	62337448	62393412	55965	+	56.9029	89.1299	46.443	46.4337	56.6296	50.1629	39.3162	81.0139	37.1253	50.1256	64.7331	105.31	45.4932	37.8035	35.823	33.6695	35.2604	23.5414	196.792	240.647	208.432	77.459	87.5507	84.6135	49.9912	53.3067	46.1957	279.2	240.849
ENSG00000257923	ENST00000437600; ENST00000645010; ENST00000646649; ENST00000497815; ENST00000292538; ENST00000622516; ENST00000607092; ENST00000393824; ENST00000547394; ENST00000360264; ENST00000425244; ENST00000292535; ENST00000546411; ENST00000549414; ENST00000550008; ENST00000556210; ENST00000558469; ENST00000560541; ENST00000558836; ENST00000606749; ENST00000465461; ENST00000485792; ENST00000487284	CUX1	protein_coding	protein_coding	cut like homeobox 1 [Source:HGNC Symbol;Acc:HGNC:2557]	0.5366	4757	GO:0006891; GO:0006355; GO:0006357; GO:0050775; GO:0000122	GO:0003677; GO:0000981; GO:0043565; GO:0000977; GO:1990837	GO:0030173; GO:0016020; GO:0016021; GO:0005794; GO:0005654; GO:0000139; GO:0005634; GO:0043231; GO:0000785; GO:0005829	1523	TRUE	0.553172	6.12899e-13	1.88195e-11	chr7	101815904	102283958	468055	+	737.827	1040.18	577.112	682.731	552.663	601.955	720.157	944.092	711.719	860.376	1070.41	1015.16	619.976	590.506	530.471	628.517	754.515	569.933	1495.42	1671.88	1405.06	927.307	981.628	906.5	771.227	917.861	765.047	1436.13	1647.56
ENSG00000197747	ENST00000368811; ENST00000368809; ENST00000478574; ENST00000478348	S100A10	protein_coding	protein_coding	S100 calcium binding protein A10 [Source:HGNC Symbol;Acc:HGNC:10487]	0.4794	530	GO:0043547; GO:0051496; GO:0072659; GO:1900026; GO:0051894; GO:0001765; GO:0006900; GO:0010756; GO:0045921; GO:1905686; GO:0042789; GO:0045944; GO:0050767; GO:0051099	GO:0042803; GO:0005515; GO:0044325; GO:0005509; GO:0048306	GO:0045121; GO:0005737; GO:0005615; GO:0070062; GO:0062023; GO:0005886; GO:0090575; GO:0005576; GO:0016020; GO:0016363; GO:0098797; GO:1990665; GO:0019897	6281	TRUE	0.595894	6.40242e-13	1.9614e-11	chr1	151982915	151993859	10945	-	3273.26	5071.59	2362.16	1971.95	1891.14	1895.28	2557.47	2377.48	2224.8	1925.19	2746.6	3221.68	1573.82	1764.91	1921.73	2021.67	1836.64	1695.69	4305.23	3777.71	4128.51	2681.32	2702.57	2955.77	2312.71	2552.05	2946.36	4397.09	4742.16
ENSG00000125735	ENST00000245912; ENST00000675206; ENST00000599359	TNFSF14	protein_coding	protein_coding	TNF superfamily member 14 [Source:HGNC Symbol;Acc:HGNC:11930]	0.5363	3433	GO:0006955; GO:0007165; GO:0007154; GO:0023052; GO:0043154; GO:0071260; GO:1901224; GO:0042110; GO:0006915; GO:0031295; GO:0042098; GO:0043029; GO:0010818; GO:0010820; GO:0045663; GO:1901741	GO:0005164; GO:0005515; GO:0005125; GO:0005102; GO:0043027	GO:0016020; GO:0005737; GO:0016021; GO:0005886; GO:0005576; GO:0005615	8740	TRUE	-0.577525	6.46189e-13	1.97509e-11	chr19	6661253	6670588	9336	-	666.603	678.758	613.971	640.184	697.55	796.064	1014.61	963.021	850.26	446.21	472.261	496.266	585.012	688.518	573.327	919.396	961.714	1062.74	410.663	301.522	358.566	333.182	365.237	437.849	621.45	728.515	567.867	277	314.49
ENSG00000105662	ENST00000338797; ENST00000321949; ENST00000594658; ENST00000601916	CRTC1	protein_coding	protein_coding	CREB regulated transcription coactivator 1 [Source:HGNC Symbol;Acc:HGNC:16062]	0.6435	4506	GO:0051289; GO:0048511; GO:0045944; GO:0032793; GO:0043153; GO:0007613; GO:0097009; GO:0099527; GO:1900006; GO:1900273; GO:1902631	GO:0008140; GO:0005515	GO:0005634; GO:0005737; GO:0005654; GO:0005829; GO:0005886; GO:0016604; GO:0014069; GO:0030425; GO:0043025; GO:0045202; GO:0098978	23373	TRUE	0.441612	6.57493e-13	2.00505e-11	chr19	18683678	18782333	98656	+	526.46	662.108	467.587	543.374	486.819	387.127	382.614	477.798	445.504	603.265	724.876	634.72	578.527	517.755	529.694	473.19	415.179	403.468	802.954	913.634	760.926	794.428	792.106	665.753	607.281	641.145	598.696	836.348	1000.46
ENSG00000159128	ENST00000290219; ENST00000439213; ENST00000381995; ENST00000545369; ENST00000405436; ENST00000696724; ENST00000421802	IFNGR2	protein_coding	protein_coding	interferon gamma receptor 2 [Source:HGNC Symbol;Acc:HGNC:5440]	0.5129	1322	GO:0019221; GO:0001774; GO:0051607; GO:1904783; GO:0007166; GO:0009615; GO:0060333; GO:0098586	GO:0005515; GO:0004896; GO:0004906	GO:0005737; GO:0016020; GO:0016021; GO:0005794; GO:0030659; GO:0031410; GO:0005783; GO:0005789; GO:0005886; GO:0000139; GO:0005887	3460	TRUE	0.864891	6.66001e-13	2.02637e-11	chr21	33403413	33479348	75936	+	1138.06	1836.47	465.481	398.145	482.501	335.873	622.346	999.839	719.072	767.779	1398.8	1691.49	471.746	539.531	553.669	512.422	566.864	455.193	3003.45	2439.55	2960.62	1048.8	936.183	981.405	646.155	781.069	803.805	2417.64	2504.94
ENSG00000130592	ENST00000676039; ENST00000311604; ENST00000421485; ENST00000446808; ENST00000381775; ENST00000405957; ENST00000451814; ENST00000457279; ENST00000429923; ENST00000418975; ENST00000406638; ENST00000612798; ENST00000417766; ENST00000472974; ENST00000432093; ENST00000485341; ENST00000484895; ENST00000464670	LSP1	protein_coding	protein_coding	lymphocyte specific protein 1 [Source:HGNC Symbol;Acc:HGNC:6707]	0.6283	1119	GO:0007165; GO:0006968; GO:0006935; GO:0006952; GO:0098761	GO:0003779; GO:0008092	GO:0016020; GO:0005886; GO:0070062; GO:0015629	4046	TRUE	0.249634	6.94446e-13	2.10812e-11	chr11	1850904	1892267	41364	+	15286.9	17703.6	14314.5	14420.1	13224.1	15314.7	15806.9	14200.2	14734.1	12480.4	13759.3	14536.9	11476.9	12189.9	12448.1	13234.5	12546.6	12965.4	15737.9	16468.9	16563.7	14022.3	14349.3	14084.4	14586.1	15523.2	16184.8	15885.1	18711.5
ENSG00000042980	ENST00000523379; ENST00000520448; ENST00000699027; ENST00000265769; ENST00000437154; ENST00000523440; ENST00000518516; ENST00000521110; ENST00000521629; ENST00000523236; ENST00000518326; ENST00000520665; ENST00000518737	ADAM28	protein_coding	protein_coding	ADAM metallopeptidase domain 28 [Source:HGNC Symbol;Acc:HGNC:206]	0.4197	1968	GO:0006508; GO:0007283	GO:0004222; GO:0046872; GO:0008233; GO:0016787; GO:0005515; GO:0008237; GO:0004175	GO:0016020; GO:0016021; GO:0005886; GO:0005739; GO:0005576	10863	TRUE	1.67724	7.34331e-13	2.22414e-11	chr8	24294069	24359014	64946	+	76.3269	152.794	48.4437	21.735	45.3356	19.629	59.4538	119.449	63.3847	41.528	102.924	138.246	27.8904	34.9579	12.7366	65.654	92.2619	41.3812	302.028	461.6	421.399	112.947	101.7	110.597	138.724	125.305	98.8587	398.143	398.884
ENSG00000181481	ENST00000443677; ENST00000324689; ENST00000328381; ENST00000535306; ENST00000580444; ENST00000434242	RNF135	protein_coding	protein_coding	ring finger protein 135 [Source:HGNC Symbol;Acc:HGNC:21158]	0.5794	1342	GO:0016567; GO:0002376; GO:0045087; GO:0045088; GO:0051260; GO:0070534; GO:0032728; GO:0010994; GO:0140374; GO:0000209; GO:0039529	GO:0046872; GO:0016740; GO:0005515; GO:0004842; GO:0061630; GO:0042802; GO:0043021; GO:0039552	GO:0005737; GO:1990904; GO:0010494; GO:0005829	84282	TRUE	0.856096	8.36274e-13	2.52717e-11	chr17	30970984	30999911	28928	+	306.286	422.142	228.989	206.482	194.296	198.47	263.664	292.557	211.578	231.332	351.411	394.297	150.274	180.19	192.471	204.969	175.009	183.304	732.445	951.876	687.467	286.625	279.812	289.441	257.049	294.479	278.567	887.681	931.656
ENSG00000134668	ENST00000257100; ENST00000360482; ENST00000473361; ENST00000452755; ENST00000533231; ENST00000528579; ENST00000532604; ENST00000531039; ENST00000468720; ENST00000460061; ENST00000485944; ENST00000529396; ENST00000528791; ENST00000525930	SPOCD1	protein_coding	protein_coding	SPOC domain containing 1 [Source:HGNC Symbol;Acc:HGNC:26338]	0.5914	1842	GO:0006351; GO:0030154; GO:0031047; GO:0007283; GO:0010529; GO:0006306		GO:0005634; GO:0005694	90853	TRUE	2.72174	8.72034e-13	2.62929e-11	chr1	31790422	31816022	25601	-	10.7641	3.9178	6.31875	5.06969	2.15884	4.36199	2.87679	8.8481	4.52748	4.25929	4.41101	4.06607	4.78121	1.88962	2.24764	8.00659	5.47316	13.1893	88.3986	53.8135	74.6479	27.525	15.9183	6.50573	14.687	32.3705	45.2717	72.617	78.0425
ENSG00000144711	ENST00000613206; ENST00000273221; ENST00000646269; ENST00000618604; ENST00000648114; ENST00000648386; ENST00000647458; ENST00000473088; ENST00000474467	IQSEC1	protein_coding	protein_coding	IQ motif and Sec7 domain ArfGEF 1 [Source:HGNC Symbol;Acc:HGNC:29112]	0.6105	3657	GO:0032012; GO:0043547; GO:0030036; GO:0060996; GO:0051549; GO:0120183	GO:0005515; GO:0005085; GO:0008289	GO:0005634; GO:0005737; GO:0016020; GO:0031410; GO:0043231; GO:0005730; GO:0045202; GO:0008021; GO:0014069	9922	TRUE	0.399818	9.27339e-13	2.78974e-11	chr3	12897043	13283281	386239	-	1947.32	1863.9	1770.3	1482.92	1485.29	1401.29	1415.39	1768.74	1800.12	1962.47	2105.52	2004.57	1593.74	1515.47	1521.65	1421.97	1396.44	1387.21	2081.57	2732.53	2357.43	2308.3	2212.64	2134.96	2011.01	1896.29	1777.61	2094.62	2126.66
ENSG00000174946	ENST00000309180; ENST00000617554; ENST00000480322	GPR171	protein_coding	protein_coding	G protein-coupled receptor 171 [Source:HGNC Symbol;Acc:HGNC:30057]	0.4036	991	GO:0007186; GO:0007165; GO:0035589; GO:0007218; GO:0007188; GO:0060259; GO:0045638; GO:0051930	GO:0004930; GO:0008188; GO:0008528; GO:0042923; GO:0045028	GO:0016021; GO:0016020; GO:0005886	29909	TRUE	-0.52411	9.64398e-13	2.89471e-11	chr3	151197832	151203216	5385	-	363.042	249.76	385.443	538.434	651.97	570.33	605.086	531.771	583.139	300.28	258.779	229.055	707.619	694.435	630.838	615.707	662.253	600.968	187.321	142.307	209.495	477.416	452.787	445.643	512.211	391.579	458.261	160.258	110.56
ENSG00000147570	ENST00000276570; ENST00000524076; ENST00000519330; ENST00000522619	DNAJC5B	protein_coding	protein_coding	DnaJ heat shock protein family (Hsp40) member C5 beta [Source:HGNC Symbol;Acc:HGNC:24138]	0.4417	1400		GO:0005515	GO:0016020	85479	TRUE	2.08208	1.00805e-12	3.01895e-11	chr8	66021553	66101245	79693	+	12.7212	27.4245	4.21249	4.93976	9.71478	1.0905	0	8.8481	7.24396	8.51857	16.1737	20.3303	5.12243	11.0135	4.49528	3.20264	3.12752	2.82145	48.4087	94.4726	44.0814	32.2707	33.6053	21.6858	16.5076	7.30947	12.9348	66.357	63.9515
ENSG00000105048	ENST00000588981; ENST00000587758; ENST00000356783; ENST00000291901; ENST00000588426; ENST00000593194; ENST00000589745; ENST00000587465; ENST00000585321; ENST00000587089; ENST00000586649; ENST00000593046; ENST00000589226; ENST00000592920; ENST00000588147; ENST00000586282	TNNT1	protein_coding	protein_coding	troponin T1, slow skeletal type [Source:HGNC Symbol;Acc:HGNC:11948]	0.592	752	GO:0006937; GO:0044057; GO:0003009; GO:0045214; GO:0006936; GO:0014883; GO:0031444; GO:0045932	GO:0005515; GO:0005523; GO:0031014	GO:0005861; GO:0005829	7138	TRUE	2.73439	1.09237e-12	3.26414e-11	chr19	55132698	55149206	16509	-	5.87131	8.81504	3.47232	5.92771	6.47652	5.45249	3.83573	10.2798	4.52748	1.06482	3.07514	6.77678	2.39061	0	1.49843	4.80395	5.47316	4.70241	33.6757	29.8964	32.4297	24.1803	19.4557	19.5172	15.5215	10.4421	16.6304	27.5444	67.2032
ENSG00000151883	ENST00000503790; ENST00000505697; ENST00000511363; ENST00000507812; ENST00000503888; ENST00000510303; ENST00000502524; ENST00000281631; ENST00000515175; ENST00000513414; ENST00000510040; ENST00000514342; ENST00000513738; ENST00000503665; ENST00000503707; ENST00000514067; ENST00000503046; ENST00000503193; ENST00000515166; ENST00000505554; ENST00000505180; ENST00000503561	PARP8	protein_coding	protein_coding	poly(ADP-ribose) polymerase family member 8 [Source:HGNC Symbol;Acc:HGNC:26124]	0.4388	1653	GO:0006471; GO:0070213; GO:0140289	GO:0003950; GO:0016740; GO:0016757; GO:1990404		79668	TRUE	-0.35092	1.10266e-12	3.28754e-11	chr5	50665899	50846519	180621	+	1337.76	1212.63	1389.07	1230	1187.36	1136.3	1232.46	1224.58	1207.02	1832.56	1701.18	1583.05	1788.97	1464.46	1666.4	1688.85	1530.14	1700.39	1393.33	1326.2	1458.04	1291.87	1240.74	1199.22	1341.82	1280.2	1214.95	1373.46	1238.93
[truncated: 12,909 more rows]
[truncated: 44 more columns]
