# Supplementary material for: Pro-inflammatory macrophages suppress HIV replication in humanized mice and ex vivo co-cultures
Source: Front Immunol. 2024 Nov 7;15:1439328. doi: 10.3389/fimmu.2024.1439328 (PMC11578737; doi:10.3389/fimmu.2024.1439328)
Supplement: Supplementary file 8 [file Table8.xlsx]

## Sheet: Sheet1
gene_id	transcript_id	gene_name	type	biotypes	description	gc	featWidth	GO BP	GO MF	GO CC	entrez_id	isPresent	log2 Ratio	pValue	fdr	seqnames	start	end	width	strand	EP1 [normalized count]	EP2 [normalized count]	EP3 [normalized count]	LP1 [normalized count]	LP2 [normalized count]	LP3 [normalized count]	RP1 [normalized count]	RP2 [normalized count]	RP3 [normalized count]	EP1plus [normalized count]	EP2plus [normalized count]	EP3plus [normalized count]	LP1plus [normalized count]	LP2plus [normalized count]	LP3plus [normalized count]	RP1plus [normalized count]	RP2plus [normalized count]	RP3plus [normalized count]	EPM1 [normalized count]	EPM2 [normalized count]	EPM3 [normalized count]	LPM1 [normalized count]	LPM2 [normalized count]	LPM3 [normalized count]	RPM1 [normalized count]	RPM2 [normalized count]	RPM3 [normalized count]	EPM1plus [normalized count]	EPM2plus [normalized count]
ENSG00000107736	ENST00000224721; ENST00000398809; ENST00000461841; ENST00000299366; ENST00000644511; ENST00000616684; ENST00000442677; ENST00000646131; ENST00000643732; ENST00000466757; ENST00000470494; ENST00000398792; ENST00000642965; ENST00000647092; ENST00000398788; ENST00000619887; ENST00000475158	CDH23	protein_coding	protein_coding	cadherin related 23 [Source:HGNC Symbol;Acc:HGNC:13733]	0.591	3895	GO:0007156; GO:0007155; GO:0007605; GO:0050896; GO:0007601; GO:0007626; GO:0060122; GO:0045494; GO:0050953; GO:0098742; GO:0016339; GO:0050957; GO:0006816; GO:0051480; GO:0042472; GO:0042491; GO:0048563; GO:0048839; GO:0060088; GO:0098609	GO:0005509; GO:0046872; GO:0005515; GO:0045296	GO:0016020; GO:0005886; GO:0016021; GO:0032420; GO:0016342; GO:0001917; GO:0005813; GO:0032426; GO:0045202; GO:0060091; GO:0098683; GO:0098684	64072	TRUE	2.02389	6.02697e-78	8.04179e-74	chr10	71396920	71815947	419028	+	111.555	135.173	94.7814	99.799	63.6562	58.8638	100.696	122.086	119.498	197.187	198.473	222.343	96.4739	96.4421	116.923	113.748	112.593	106.347	548.61	554.73	544.383	472.779	414.907	340.524	284.28	328.936	271.674	531.66	474.574
ENSG00000271447	ENST00000615317; ENST00000619655; ENST00000605424; ENST00000615136; ENST00000612292; ENST00000616383; ENST00000612672	MMP28	protein_coding	protein_coding	matrix metallopeptidase 28 [Source:HGNC Symbol;Acc:HGNC:14366]	0.5852	1375	GO:0006508; GO:0030198; GO:0030574; GO:0010760	GO:0008270; GO:0046872; GO:0008233; GO:0016787; GO:0004222; GO:0008237; GO:0005515	GO:0031012; GO:0005576; GO:0005615; GO:0062023; GO:0005737	79148	TRUE	1.83796	1.05746e-60	7.05484e-57	chr17	35756249	35795707	39459	-	88.07	99.9103	69.5063	120.549	127.312	95.9262	54.6636	72.5439	60.6545	183.33	139.666	178.959	179.394	168.301	206.113	45.6594	57.8528	46.1153	300.081	303.668	301.096	488.918	438.792	433.788	185.316	171.256	166.305	290.224	312.049
ENSG00000038945	ENST00000350896; ENST00000262101; ENST00000445506; ENST00000355282; ENST00000522672; ENST00000381998; ENST00000519060; ENST00000518960; ENST00000518026; ENST00000521876; ENST00000518343; ENST00000517522; ENST00000520846; ENST00000522130	MSR1	protein_coding	protein_coding	macrophage scavenger receptor 1 [Source:HGNC Symbol;Acc:HGNC:7376]	0.4157	1263	GO:0006898; GO:0010629; GO:0006897; GO:0010744; GO:0097242; GO:0010886; GO:0030301; GO:0006911; GO:0034381; GO:0042953; GO:0051649; GO:0071407	GO:0005044; GO:0005515; GO:0001540; GO:0030169; GO:0038024	GO:0016020; GO:0016021; GO:0005581; GO:0034362; GO:0009897; GO:0005886; GO:0005887; GO:0030666; GO:0005829; GO:0031410	4481	TRUE	3.64163	7.46578e-59	3.32053e-55	chr8	16107878	16567490	459613	-	121.341	191.985	67.4001	22.7265	33.4465	14.1709	14.3852	46.0034	35.3063	29.8445	138.196	184.563	27.9127	7.56528	26.9822	56.8981	39.0898	30.1161	970.074	1407.15	1247.75	217.403	145.969	158.333	316.393	425.007	320.598	1611.24	1096.5
ENSG00000161381	ENST00000315392; ENST00000394318; ENST00000578390; ENST00000578517; ENST00000493200; ENST00000461225; ENST00000444911; ENST00000578277; ENST00000582025; ENST00000579417; ENST00000579279; ENST00000578808; ENST00000441877; ENST00000444435; ENST00000577838; ENST00000415163; ENST00000579190; ENST00000580667; ENST00000577941; ENST00000583285	PLXDC1	protein_coding	protein_coding	plexin domain containing 1 [Source:HGNC Symbol;Acc:HGNC:20945]	0.553	1472	GO:0001525; GO:0021510	GO:0005515	GO:0005737; GO:0016020; GO:0016021; GO:0005886; GO:0005576; GO:0070161; GO:0005923; GO:0043235; GO:0030425; GO:0043025; GO:0005615	57125	TRUE	1.86182	3.48529e-55	1.16261e-51	chr17	39063313	39154394	91082	-	183.989	232.144	150.548	125.49	195.011	183.077	100.281	135.386	123.218	375.902	426.669	435.833	145.139	146.561	161.542	93.5673	148.396	78.1208	646.333	586.147	568.582	643.856	575.16	551.996	415.091	400.612	348.376	785.608	822.448
ENSG00000100346	ENST00000407673; ENST00000401624; ENST00000404898; ENST00000402142; ENST00000471970	CACNA1I	protein_coding	protein_coding	calcium voltage-gated channel subunit alpha1 I [Source:HGNC Symbol;Acc:HGNC:1396]	0.5958	6551	GO:0055085; GO:0006811; GO:0030317; GO:0034765; GO:0035725; GO:0006816; GO:0070588; GO:0070509; GO:0007165; GO:0019228; GO:0045956; GO:0086010; GO:0030431	GO:0005216; GO:0005244; GO:0005515; GO:0005262; GO:0005245; GO:0005261; GO:0008332; GO:0005248	GO:0016020; GO:0016021; GO:0005886; GO:0005891; GO:0043005; GO:0001518	8911	TRUE	1.05318	1.09273e-50	2.91607e-47	chr22	39570753	39689735	118983	+	993.233	1042.2	972.036	1045.42	1026.05	857.884	996.411	1106.73	1175.07	1755.5	1595.13	1857.38	1654.41	1262.26	1468.28	1135.88	1103.11	1189.59	1952.1	2007.31	1858.37	2599.33	2514.21	2229.67	1904.59	1794.01	1656.58	2005.3	2118.25
ENSG00000168209	ENST00000491934; ENST00000471240; ENST00000473155; ENST00000681898; ENST00000307365	DDIT4	protein_coding	protein_coding	DNA damage inducible transcript 4 [Source:HGNC Symbol;Acc:HGNC:24944]	0.5886	1717	GO:0006915; GO:0009968; GO:0051607; GO:0001666; GO:0032007; GO:0007420; GO:0030182; GO:0042771; GO:0001764; GO:0032006; GO:0048011; GO:1902532; GO:0033137; GO:0010801; GO:1901216; GO:0032984; GO:0045820; GO:0071549; GO:0072593	GO:0005515; GO:0071889	GO:0005737; GO:0005829; GO:0005739	54541	TRUE	-1.25483	1.95871e-49	4.25803e-46	chr10	72273919	72276036	2118	+	997.147	974.615	1063.66	1050.36	975.343	1263.39	1283.15	938.646	953.271	578.769	688.04	633.135	823.615	851.905	758.499	989.288	841.993	1188.64	579.104	497.345	578.106	622.778	605.993	569.348	731.562	711.129	717.881	395.306	457.237
ENSG00000090975	ENST00000280562; ENST00000320201; ENST00000436074; ENST00000546049; ENST00000451868; ENST00000542210; ENST00000535289; ENST00000541244	PITPNM2	protein_coding	protein_coding	phosphatidylinositol transfer protein membrane associated 2 [Source:HGNC Symbol;Acc:HGNC:21044]	0.5728	2551	GO:0015914; GO:0120009; GO:0048015; GO:0006661	GO:0046872; GO:0005548; GO:0005509; GO:0008289; GO:0008526; GO:0031210; GO:0035091; GO:0030971; GO:0008525	GO:0110165; GO:0016020; GO:0012505; GO:0005737; GO:0005829	57605	TRUE	1.23939	2.23384e-49	4.25803e-46	chr12	122983480	123151090	167611	-	540.162	539.711	597.123	630.414	507.092	514.543	371.137	492.855	463.569	1063.07	939.439	1016.81	982.279	787.611	752.511	432.562	412.006	394.333	1037.12	1245.75	1118.88	1526.6	1523.82	1343.66	844.11	827.045	804.615	1090.84	1265.53
ENSG00000154027	ENST00000354567; ENST00000317704; ENST00000344720; ENST00000478407; ENST00000469394; ENST00000466114; ENST00000524494; ENST00000465146; ENST00000530826; ENST00000527263; ENST00000478255; ENST00000466393; ENST00000531672	AK5	protein_coding	protein_coding	adenylate kinase 5 [Source:HGNC Symbol;Acc:HGNC:365]	0.4269	1101	GO:0006139; GO:0016310; GO:0009117; GO:0009123; GO:0046940; GO:0046034; GO:0006165; GO:0009142; GO:0009220; GO:0006172; GO:0006173	GO:0005524; GO:0019205; GO:0000166; GO:0016301; GO:0016740; GO:0004550; GO:0016776; GO:0004017	GO:0005737; GO:0005829; GO:0034451	26289	TRUE	1.64509	4.20722e-44	7.01711e-41	chr1	77282019	77559966	277948	+	54.799	87.1766	94.7814	66.2033	62.464	51.2333	60.4177	56.5989	60.4412	179.067	157.308	183.777	157.309	129.016	128.915	59.2405	75.834	94.1128	175.837	145.762	174.569	223.099	190.203	175.684	132.734	99.203	111.794	170.131	227.022
ENSG00000130653	ENST00000406427; ENST00000492278; ENST00000469998; ENST00000277531; ENST00000487228; ENST00000434090; ENST00000491019	PNPLA7	protein_coding	protein_coding	patatin like phospholipase domain containing 7 [Source:HGNC Symbol;Acc:HGNC:24768]	0.6191	3257	GO:0006629; GO:0016042; GO:0034638	GO:0016787; GO:0003824; GO:0004622; GO:0102545	GO:0016020; GO:0016021; GO:0005783; GO:0005789; GO:0005811	375775	TRUE	1.53036	2.55136e-43	3.78253e-40	chr9	137459952	137550402	90451	-	218.217	256.633	151.65	157.109	172.627	148.249	123.713	150.396	181.059	357.067	327.848	379.61	284.638	285.545	260.078	194.653	167.304	171.285	558.046	626.463	421.535	703.474	645.804	491.265	333.762	365.485	367.718	505.39	515.746
ENSG00000180549	ENST00000314412	FUT7	protein_coding	protein_coding	fucosyltransferase 7 [Source:HGNC Symbol;Acc:HGNC:4018]	0.6576	1662	GO:0006486; GO:0006954; GO:0036065; GO:0007566; GO:0045785; GO:0046626; GO:0009312; GO:0022409; GO:1904996; GO:0002523; GO:0022407; GO:1903238; GO:0042355; GO:0006672; GO:0097022; GO:1902624; GO:1903037; GO:0001807; GO:0002361; GO:0002522; GO:0060353; GO:0072678; GO:0097021; GO:1903236; GO:1904994; GO:2000389	GO:0008417; GO:0016740; GO:0016757; GO:0005515; GO:0017083; GO:0046920	GO:0016020; GO:0016021; GO:0005794; GO:0005802; GO:0032580; GO:0000139	2529	TRUE	-1.26543	4.70224e-43	6.2742e-40	chr9	137030174	137032088	1915	-	339.558	304.628	327.522	281.611	291.308	304.129	437.309	337.064	422.771	105.521	144.077	108.46	150.69	140.881	150.651	308.401	316.627	339.747	155.832	123.141	171.023	218.352	194.626	199.543	250.322	260.017	223.587	103.83	126.77
ENSG00000140545	ENST00000268150; ENST00000558018; ENST00000695566; ENST00000558029; ENST00000268151; ENST00000566497; ENST00000695774; ENST00000560937; ENST00000542878; ENST00000613965; ENST00000617199; ENST00000695567; ENST00000695568; ENST00000695569; ENST00000695570; ENST00000560553; ENST00000559259; ENST00000559997; ENST00000558352; ENST00000559770; ENST00000559143; ENST00000558773; ENST00000557944	MFGE8	protein_coding	protein_coding	milk fat globule EGF and factor V/VIII domain containing [Source:HGNC Symbol;Acc:HGNC:7036]	0.5696	1464	GO:0007155; GO:0001525; GO:0007338; GO:0006910; GO:0006911; GO:0043277; GO:0050766	GO:0005201; GO:0001786; GO:0005178; GO:0008429	GO:0016020; GO:0031410; GO:0005576; GO:0005615; GO:0002080; GO:0070062; GO:0062023; GO:0005788; GO:1903561; GO:0009897; GO:0019897	4240	TRUE	1.20621	4.78373e-42	5.80267e-39	chr15	88898683	88913468	14786	-	533.374	634.724	488.526	478.245	448.83	406.596	419.088	568.081	544.107	979.538	857.109	908.353	739.898	571.089	613.096	507.893	471.507	450.705	1186.64	1185.49	941.918	1423.96	1390.56	1176.65	905.395	883.431	811.287	1185.87	1178.85
ENSG00000170074	ENST00000506011; ENST00000697103; ENST00000697104; ENST00000503845; ENST00000360669; ENST00000697105; ENST00000697106; ENST00000697107; ENST00000697108; ENST00000697109; ENST00000697110; ENST00000697111; ENST00000697112; ENST00000697113; ENST00000697114; ENST00000509607; ENST00000514899; ENST00000510276; ENST00000512544; ENST00000697115; ENST00000697116; ENST00000697117; ENST00000440605; ENST0000…	FAM153A	protein_coding	protein_coding	family with sequence similarity 153 member A [Source:HGNC Symbol;Acc:HGNC:29940]	0.4743	2480		GO:0005515		285596	TRUE	1.61339	7.44189e-40	8.27476e-37	chr5	177707981	177784435	76455	-	267.042	256.922	212.668	198.96	233.028	222.213	220.595	367.486	320.383	530.031	446.413	509.505	488.038	389.489	413.115	282.336	343.196	331.143	732.856	660.459	511.143	1011.03	913.3	780.963	655.732	623.434	600.739	770.744	717.59
ENSG00000136378	ENST00000388820; ENST00000569934; ENST00000566303; ENST00000565793; ENST00000568712	ADAMTS7	protein_coding	protein_coding	ADAM metallopeptidase with thrombospondin type 1 motif 7 [Source:HGNC Symbol;Acc:HGNC:223]	0.648	3062	GO:0006508; GO:0030198; GO:0071773; GO:0032331; GO:0071356; GO:0051603; GO:0071347; GO:0001503; GO:0002062; GO:0006029; GO:0030199; GO:0043931	GO:0004222; GO:0005515; GO:0046872; GO:0008233; GO:0016787; GO:0008237	GO:0005576; GO:0031012; GO:0005788; GO:0009986	11173	TRUE	1.35323	7.375e-39	7.56958e-36	chr15	78759206	78811464	52259	-	61.6489	79.3405	72.6658	65.2152	66.893	69.7644	70.0079	92.0068	98.6766	134.3	130.845	135.575	129.163	72.8043	55.4634	72.0938	93.0336	78.1136	202.16	235.521	215.585	207.909	251.244	174.6	139.714	163.946	157.989	207.66	196.113
ENSG00000178038	ENST00000318962; ENST00000486301; ENST00000434140; ENST00000415953; ENST00000383742; ENST00000431015; ENST00000450172; ENST00000423707; ENST00000498817; ENST00000473484	ALS2CL	protein_coding	protein_coding	ALS2 C-terminal like [Source:HGNC Symbol;Acc:HGNC:20605]	0.5972	3775	GO:0016197; GO:0043087; GO:0007032	GO:0005096; GO:0005515; GO:0042802; GO:0005085; GO:0031267	GO:0005737; GO:0043231; GO:0031410; GO:0005829	259173	TRUE	1.11819	1.77356e-38	1.69033e-35	chr3	46668995	46693704	24710	-	438.392	411.396	368.871	323.311	277.282	343.372	426.761	474.189	463.509	875.429	704.213	840.565	745.197	581.489	695.144	597.988	580.873	677.559	894.209	734.062	693.126	839.231	876.711	780.933	762.988	740.879	721.577	773.098	876.358
ENSG00000149527	ENST00000609981; ENST00000449969; ENST00000378486; ENST00000419816; ENST00000343889; ENST00000278878; ENST00000473964; ENST00000462379	PLCH2	protein_coding	protein_coding	phospholipase C eta 2 [Source:HGNC Symbol;Acc:HGNC:29037]	0.6549	4411	GO:0035556; GO:0007165; GO:0006629; GO:0016042; GO:0048015; GO:0046488	GO:0004629; GO:0005509; GO:0004435; GO:0046872; GO:0016787; GO:0008081	GO:0005737; GO:0016020; GO:0005886; GO:0005575	9651	TRUE	1.25073	2.026e-38	1.80219e-35	chr1	2425980	2505532	79553	+	582.24	669.007	483.385	133.395	172.627	160.24	236.876	331.755	310.515	986.998	912.976	988.342	235.205	202.339	219.605	286.773	268.155	300.22	1446.71	1541.05	1598.22	567.715	604.224	542.236	676.258	576.423	593.152	1461.13	1503.9
ENSG00000167261	ENST00000393847; ENST00000575203; ENST00000572888; ENST00000575510; ENST00000573808; ENST00000268795; ENST00000572624; ENST00000574865; ENST00000574316	DPEP2	protein_coding	protein_coding	dipeptidase 2 [Source:HGNC Symbol;Acc:HGNC:23028]	0.5964	1090	GO:0006508; GO:0006629; GO:0006691; GO:1901749	GO:0070573; GO:0046872; GO:0008233; GO:0016787; GO:0008237; GO:0016805; GO:0008238	GO:0016020; GO:0031225	64174	TRUE	1.2881	4.71381e-35	3.93103e-32	chr16	67987394	68000586	13193	-	1322.03	1460.45	998.363	765.785	837.242	645.322	639.371	943.07	881.752	1999.29	1764.21	2162.42	1326.71	1072.21	1210.45	836.288	834.956	781.137	2711.26	2909.95	2620.75	2486.35	2499.17	1892.4	1452.45	1429.57	1454.04	3062.36	2823.61
ENSG00000091592	ENST00000699705; ENST00000544378; ENST00000699800; ENST00000699801; ENST00000699771; ENST00000699622; ENST00000574406; ENST00000699772; ENST00000699623; ENST00000699773; ENST00000699706; ENST00000699612; ENST00000699629; ENST00000699624; ENST00000699630; ENST00000572143; ENST00000699631; ENST00000262467; ENST00000699707; ENST00000699708; ENST00000699613; ENST00000699614; ENST00000699625; ENST0000…	NLRP1	protein_coding	protein_coding	NLR family pyrin domain containing 1 [Source:HGNC Symbol;Acc:HGNC:14374]	0.5488	3586	GO:0006508; GO:0006915; GO:0042981; GO:0012501; GO:0045087; GO:0048583; GO:0002376; GO:0051607; GO:0006954; GO:0051260; GO:0032731; GO:0006919; GO:0002221; GO:0050729; GO:0070269; GO:0140374; GO:0097264; GO:0042742; GO:0050727; GO:0051402; GO:0032495; GO:1904784	GO:0005515; GO:0000166; GO:0005524; GO:0008233; GO:0016787; GO:0019899; GO:0019904; GO:0016887; GO:0003690; GO:0008656; GO:0043621; GO:0003725; GO:0140608	GO:0005634; GO:0005737; GO:0005654; GO:0005829; GO:0005730; GO:0061702; GO:0072558	22861	TRUE	0.925174	3.75572e-34	2.9478e-31	chr17	5499415	5619424	120010	-	8986.12	9460.06	7363.02	5944.22	6130.49	5668.58	5856.94	7199.47	7516.06	13338.2	12290.4	13844.1	9320.94	8493.29	8745.61	7107.33	6971.57	6803.89	15660.4	14699	14511.6	14174.3	13469.4	12281.9	10504.4	9542.36	9776.09	15589.2	15917.7
ENSG00000019169	ENST00000327097; ENST00000412481; ENST00000494979	MARCO	protein_coding	protein_coding	macrophage receptor with collagenous structure [Source:HGNC Symbol;Acc:HGNC:6895]	0.5509	978	GO:0002376; GO:0045087; GO:0007166; GO:0006897; GO:0001934; GO:0070374; GO:0097242; GO:0006898; GO:0006911; GO:0007193; GO:0043277	GO:0005044; GO:0001664; GO:0001540; GO:0004888; GO:0038024; GO:0038187	GO:0016020; GO:0016021; GO:0005886; GO:0005581; GO:0005737; GO:0005887; GO:0030666	8685	TRUE	3.41821	9.43496e-34	6.99392e-31	chr2	118942194	118994660	52467	+	17.614	38.201	9.47814	0.988109	2.15784	0	5.75407	11.5009	7.24233	5.32937	22.0526	13.5575	5.58113	0	2.24851	5.60729	7.81795	5.64677	162.149	230.74	227.629	18.0378	23.0012	26.0273	48.512	55.3449	67.4457	233.931	276.293
ENSG00000197093	ENST00000413800; ENST00000495882; ENST00000360039; ENST00000423751; ENST00000411994; ENST00000498000; ENST00000482469; ENST00000460995	GAL3ST4	protein_coding	protein_coding	galactose-3-O-sulfotransferase 4 [Source:HGNC Symbol;Acc:HGNC:24145]	0.5845	1608	GO:0009247; GO:0006790; GO:0030166; GO:0007267; GO:0009311; GO:0009100; GO:0009101	GO:0001733; GO:0016740; GO:0003824; GO:0008146; GO:0050656; GO:0050694; GO:0050698	GO:0016021; GO:0016020; GO:0005794; GO:0032580; GO:0070062	79690	TRUE	1.35788	1.89465e-33	1.33054e-30	chr7	100159244	100168617	9374	-	588.111	587.708	415.985	508.626	568.132	451.29	288.662	446.765	476.183	1194.84	852.7	1046.64	818.649	791.766	760.747	376.988	420.364	330.336	1254.97	1183.58	1030.95	1667.98	1465	1295.94	593.787	515.856	581.141	1369.81	1558.03
ENSG00000138640	ENST00000395002; ENST00000264344; ENST00000509478; ENST00000511573; ENST00000503556; ENST00000511976; ENST00000508369; ENST00000513837; ENST00000506433; ENST00000504229; ENST00000504836; ENST00000508360; ENST00000511623; ENST00000507352; ENST00000515155; ENST00000502914; ENST00000502459; ENST00000512339; ENST00000511145; ENST00000509094; ENST00000515600; ENST00000506913	FAM13A	protein_coding	protein_coding	family with sequence similarity 13 member A [Source:HGNC Symbol;Acc:HGNC:19367]	0.4457	2104	GO:0007165; GO:0050790; GO:0051056	GO:0005096	GO:0005829	10144	TRUE	1.28052	2.56681e-33	1.71245e-30	chr4	88725955	89111398	385444	-	99.4834	83.2586	79.8404	98.4404	89.5504	107.917	70.0079	90.2374	78.8889	109.785	114.673	188.449	133.15	146.554	149.152	108.141	125.438	111.053	154.779	218.784	171.98	206.01	159.239	174.6	134.863	126.818	137.664	206.409	261.124
ENSG00000128335	ENST00000358502; ENST00000249066; ENST00000451256; ENST00000529194; ENST00000454728; ENST00000476579; ENST00000489186; ENST00000473549; ENST00000484830	APOL2	protein_coding	protein_coding	apolipoprotein L2 [Source:HGNC Symbol;Acc:HGNC:619]	0.5502	1110	GO:0006869; GO:0042157; GO:0006629; GO:0008203; GO:0006953; GO:0060135	GO:0008289; GO:0005515; GO:0005102; GO:0008035	GO:0005576; GO:0005737; GO:0016020; GO:0016021; GO:0005789	23780	TRUE	-0.693325	3.37335e-33	2.14336e-30	chr22	36226209	36239954	13746	-	2369.08	2295.98	2207.81	1975.23	2090.94	2133.27	2029.27	2087.15	2176.94	1547.65	1571.13	1760.8	2350.94	2047.03	2178.92	2294.64	2021.45	2227.37	1308.39	1285.5	1126.1	1248.66	1281.8	1358.84	1524.82	1543.97	1578.68	1207.18	1372.8
ENSG00000213366	ENST00000442650; ENST00000369831; ENST00000369827; ENST00000460717; ENST00000464206; ENST00000481656; ENST00000241337; ENST00000476040; ENST00000467579; ENST00000414179; ENST00000369829; ENST00000568786; ENST00000472225; ENST00000496578; ENST00000624726	GSTM2	protein_coding	protein_coding	glutathione S-transferase mu 2 [Source:HGNC Symbol;Acc:HGNC:4634]	0.5146	1213	GO:0006629; GO:0098869; GO:0006749; GO:0010880; GO:0010881; GO:0060315; GO:0071313; GO:0051122; GO:0042178; GO:0055119; GO:0043651; GO:0018916; GO:0070458; GO:0060316; GO:0014809	GO:0016740; GO:0042802; GO:0005515; GO:0004364; GO:0042803; GO:0005102; GO:0019899; GO:0004602; GO:0005504; GO:0043295	GO:0005737; GO:0005829; GO:0045171; GO:0070062; GO:0016529	2946	TRUE	1.18429	5.7075e-33	3.4616e-30	chr1	109668022	109709551	41530	+	674.608	964.1	592.468	347.5	364.858	337.39	249.608	399.664	343.396	1181.35	1191.94	1323.87	478.941	469.998	435.321	314.254	346.668	314.785	1850.56	1568.77	1631.22	1008.89	920.712	857.182	667.357	615.662	600.388	1853.09	1807.27
ENSG00000186049	ENST00000305748; ENST00000546934; ENST00000552855	KRT73	protein_coding	protein_coding	keratin 73 [Source:HGNC Symbol;Acc:HGNC:28928]	0.5708	1892	GO:0045109; GO:0008150; GO:0031424	GO:0005515; GO:0003674; GO:0030280	GO:0005634; GO:0005829; GO:0005882; GO:0045095; GO:0070062	319101	TRUE	1.7367	6.72224e-33	3.89978e-30	chr12	52607570	52618559	10990	-	55.7776	90.1151	54.7626	108.692	79.84	69.7643	58.4997	115.009	114.972	164.145	166.129	130.152	138.731	140.881	122.919	91.3189	62.5436	81.8781	178.996	193.678	224.016	416.768	337.941	364.382	298.835	295.521	283.641	207.66	171.193
ENSG00000009694	ENST00000371130; ENST00000422452; ENST00000461429	TENM1	protein_coding	protein_coding	teneurin transmembrane protein 1 [Source:HGNC Symbol;Acc:HGNC:8117]	0.4328	8946	GO:0007165; GO:0007218; GO:0033138; GO:0007157; GO:0007399; GO:0006955; GO:0051491; GO:0008285; GO:0030838; GO:0090316; GO:0043406; GO:0048666; GO:0006359	GO:0042803; GO:0046982; GO:0050839; GO:0008201; GO:0042802	GO:0016021; GO:0005634; GO:0005737; GO:0016607; GO:0016020; GO:0005794; GO:0005783; GO:0005886; GO:0005856; GO:0048471; GO:0005887; GO:0043005; GO:0016363; GO:0005576	10178	TRUE	1.81869	1.13054e-32	6.28532e-30	chrX	124375903	125204312	828410	-	87.0913	74.4429	96.8876	102.763	132.707	86.1155	96.8602	152.165	78.7603	209.977	133.786	164.046	188.164	124.807	184.213	102.533	144.632	112.935	276.917	209.219	227.629	522.146	365.366	376.311	300.775	262.105	250.38	222.672	184.195
ENSG00000125735	ENST00000245912; ENST00000675206; ENST00000599359	TNFSF14	protein_coding	protein_coding	TNF superfamily member 14 [Source:HGNC Symbol;Acc:HGNC:11930]	0.5363	3433	GO:0006955; GO:0007165; GO:0007154; GO:0023052; GO:0043154; GO:0071260; GO:1901224; GO:0042110; GO:0006915; GO:0031295; GO:0042098; GO:0043029; GO:0010818; GO:0010820; GO:0045663; GO:1901741	GO:0005164; GO:0005515; GO:0005125; GO:0005102; GO:0043027	GO:0016020; GO:0005737; GO:0016021; GO:0005886; GO:0005576; GO:0005615	8740	TRUE	-0.931328	4.88313e-32	2.60622e-29	chr19	6661253	6670588	9336	-	666.605	678.802	613.973	640.285	697.227	795.751	1014.7	962.881	850.068	446.651	472.208	496.411	585.332	689.029	573.55	919.836	961.608	1063.47	410.879	301.443	358.682	333.259	365.366	437.922	621.541	728.537	567.867	276.767	314.367
ENSG00000154764	ENST00000285018; ENST00000489346; ENST00000497808	WNT7A	protein_coding	protein_coding	Wnt family member 7A [Source:HGNC Symbol;Acc:HGNC:12786]	0.5522	1641	GO:0007275; GO:0016055; GO:0030154; GO:0009888; GO:0048731; GO:0030182; GO:0060070; GO:0045944; GO:0045893; GO:0071560; GO:0046330; GO:0045165; GO:0000578; GO:0001502; GO:0001525; GO:0002062; GO:0006915; GO:0007269; GO:0007409; GO:0007416; GO:0007548; GO:0008284; GO:0009953; GO:0010595; GO:0010628; GO:0014719; GO:0014834; GO:0021707; GO:0021846; GO:0022009; GO:0030010; GO:0030326; GO:0031133; GO:…	GO:0005102; GO:0005515; GO:0005125; GO:0005109; GO:0048018	GO:0005576; GO:0098793; GO:0005615; GO:0005886; GO:0005788; GO:0030666; GO:0005796; GO:0098978; GO:0070062; GO:0009986; GO:0031012; GO:0098685	7476	TRUE	1.60149	1.32537e-31	6.80167e-29	chr3	13816258	13880071	63814	-	45.9921	67.5864	60.0282	53.3579	46.3935	38.1524	49.8686	67.2358	50.6963	122.576	104.382	122.018	59.7978	79.4229	53.9644	84.1094	55.5074	56.4677	177.943	159.007	158.979	176.58	154.816	111.701	102.846	106.513	127.5	198.904	191.78
ENSG00000077044	ENST00000264057; ENST00000427930; ENST00000442524; ENST00000447484; ENST00000489613; ENST00000409813; ENST00000472732; ENST00000490764; ENST00000474488; ENST00000430834; ENST00000480535; ENST00000465569; ENST00000471764; ENST00000495901	DGKD	protein_coding	protein_coding	diacylglycerol kinase delta [Source:HGNC Symbol;Acc:HGNC:2851]	0.5465	1911	GO:0007205; GO:0015031; GO:0016310; GO:0007165; GO:0006629; GO:0030168; GO:0046486; GO:0006897; GO:0010033; GO:0035556; GO:0007173; GO:0045742; GO:0046339; GO:0046834; GO:0006654; GO:0090038; GO:2000370	GO:0005515; GO:0004143; GO:0016301; GO:0046872; GO:0000166; GO:0005524; GO:0016740; GO:0042802; GO:0046982; GO:0042803; GO:0019992; GO:0019900	GO:0005634; GO:0005737; GO:0016020; GO:0005905; GO:0005829; GO:0005886; GO:0031410	8527	TRUE	0.666316	2.25995e-31	1.11684e-28	chr2	233354494	233472104	117611	+	2153.82	2228.4	2061.77	2295.37	2245.23	2260.8	2206.69	2410.76	2580.07	3764.67	3154.19	3969.64	3407.68	3131.57	3046.06	2599.73	2699.54	2692.28	2976.46	3254.67	3030.24	4339.52	4396.57	3913.73	3553.57	3293.15	3405.56	3053.61	3274.34
ENSG00000143167	ENST00000527955; ENST00000367868; ENST00000632571; ENST00000534512	GPA33	protein_coding	protein_coding	glycoprotein A33 [Source:HGNC Symbol;Acc:HGNC:4445]	0.5333	1586		GO:0005515; GO:0038023	GO:0016020; GO:0016021; GO:0005887; GO:0005886; GO:0070062	10223	TRUE	1.16668	5.41475e-31	2.58032e-28	chr1	167052836	167166479	113644	-	300.416	349.686	291.717	362.636	312.887	282.328	296.335	286.637	327.715	586.23	592.479	535.521	483.166	418.861	519.407	282.768	288.482	241.87	635.961	604.944	611.828	858.219	800.619	730.934	594.757	608.794	585.761	614.224	646.85
ENSG00000113407	ENST00000502553; ENST00000514259; ENST00000502508; ENST00000508361; ENST00000455217; ENST00000265112; ENST00000507716; ENST00000509731; ENST00000505012; ENST00000513066; ENST00000626210; ENST00000627006; ENST00000506040; ENST00000504698; ENST00000509410; ENST00000503422	TARS1	protein_coding	protein_coding	threonyl-tRNA synthetase 1 [Source:HGNC Symbol;Acc:HGNC:11572]	0.4531	1277	GO:0006418; GO:0043039; GO:0006435; GO:0006412	GO:0005524; GO:0000166; GO:0004812; GO:0004829; GO:0003723; GO:0008270; GO:0042802; GO:0016874; GO:0005515; GO:0000049	GO:0005737; GO:0005829; GO:0070062	6897	TRUE	-1.0292	9.24465e-31	4.25349e-28	chr5	33440696	33468091	27396	+	1727.15	1681.82	2134.68	2233.13	2369.3	2537.68	2382.19	1871.99	2102.99	1151.14	1117.33	1114.43	1657.6	1721.77	1790.57	2057.08	2013.9	2097.77	899.19	888.286	958.692	988.28	897.932	1231.96	1364.16	1529.82	1773.91	828.14	806.125
ENSG00000172005	ENST00000489399; ENST00000309988; ENST00000349807; ENST00000353004; ENST00000354078	MAL	protein_coding	protein_coding	mal, T cell differentiation protein [Source:HGNC Symbol;Acc:HGNC:6817]	0.5344	808	GO:0006915; GO:0030154; GO:0002175; GO:0022010; GO:0042552; GO:0098737; GO:1902043; GO:0045176; GO:0007417; GO:0001766	GO:0005515; GO:0008289; GO:0019911; GO:0016505	GO:0016020; GO:0110165; GO:0016021; GO:0005783; GO:0016324; GO:0045121; GO:0019898; GO:0044853; GO:0120003	4118	TRUE	0.495502	1.34031e-30	5.96127e-28	chr2	95025677	95053992	28316	+	954.091	982.451	952.026	1086.92	1125.31	1180.55	917.774	906.798	914.343	1350.46	1542.21	1424.89	1404.85	1607.37	1516.25	951.637	930.338	1006.07	1358.26	1244.56	1173.07	1709.79	1573.81	1496.57	1187.57	1089.15	1136.41	1222.19	1471.39
ENSG00000123685	ENST00000243440; ENST00000471382; ENST00000478275	BATF3	protein_coding	protein_coding	basic leucine zipper ATF-like transcription factor 3 [Source:HGNC Symbol;Acc:HGNC:28915]	0.5382	1266	GO:0006355; GO:0006357; GO:0009615; GO:0000122; GO:0043011; GO:0140467; GO:0097028	GO:0003700; GO:0003677; GO:0005515; GO:0000981; GO:0000978; GO:0001227; GO:1990837	GO:0005634; GO:0005654; GO:0005730; GO:0005829; GO:0000785; GO:0090575	55509	TRUE	-2.05627	1.57928e-30	6.79754e-28	chr1	212686417	212699840	13424	-	177.119	193.943	286.45	257.896	280.519	329.202	344.285	183.129	267.966	50.096	94.091	75.922	115.609	144.663	123.669	229.098	194.667	238.105	69.4925	72.928	57.8105	85.442	86.697	80.2509	139.714	140.973	121.956	33.7761	69.3441
ENSG00000176749	ENST00000313401; ENST00000584792; ENST00000584716	CDK5R1	protein_coding	protein_coding	cyclin dependent kinase 5 regulatory subunit 1 [Source:HGNC Symbol;Acc:HGNC:1775]	0.5668	1858	GO:0048511; GO:0018105; GO:0071902; GO:0032147; GO:0045737; GO:0000226; GO:0007420; GO:0007213; GO:0007411; GO:0030182; GO:0031175; GO:0018107; GO:0016241; GO:0048013; GO:0061001; GO:0001764; GO:0043525; GO:0035235; GO:0000079; GO:0007158; GO:0007413; GO:0045664; GO:0045892; GO:0031116; GO:0009792; GO:0021549; GO:0021722; GO:0021766; GO:0021799; GO:0021819; GO:0032956; GO:0042501; GO:0045860; GO:…	GO:0061575; GO:0016301; GO:0005509; GO:0005515; GO:0019901; GO:0043539; GO:0045296; GO:0004672; GO:0048487; GO:0030295; GO:0043014; GO:0002020; GO:0003779; GO:0035255; GO:0046875; GO:0051015	GO:0016533; GO:0005634; GO:0005737; GO:0016020; GO:0043231; GO:0005654; GO:0005886; GO:0042995; GO:0030425; GO:0043005; GO:0048471; GO:0043204; GO:0030424; GO:0014069; GO:0030426; GO:0043197; GO:0005829; GO:0043292; GO:0031594; GO:0043025; GO:0000307; GO:0098793	8851	TRUE	0.722168	2.65847e-30	1.1085e-27	chr17	32486993	32491253	4261	+	409.036	363.399	447.579	469.351	483.356	493.801	481.423	528.154	481.615	801.537	583.658	606.021	760.628	765.864	820.708	612.797	661.398	546.795	675.972	657.547	666.026	709.169	765.232	711.413	790.746	812.421	701.25	651.753	631.681
ENSG00000110079	ENST00000680935; ENST00000679553; ENST00000681406; ENST00000680301; ENST00000679385; ENST00000649552; ENST00000681288; ENST00000680560; ENST00000680537; ENST00000680757; ENST00000532114; ENST00000529991; ENST00000679988; ENST00000343968; ENST00000529950; ENST00000681157; ENST00000337908; ENST00000527056	MS4A4A	protein_coding	protein_coding	membrane spanning 4-domains A4A [Source:HGNC Symbol;Acc:HGNC:13371]	0.4187	1740		GO:0005515	GO:0016021; GO:0016020; GO:0005886; GO:0005794; GO:0005783; GO:0044853	51338	TRUE	3.83077	2.92256e-30	1.17787e-27	chr11	60185657	60318080	132424	+	6.84988	19.5902	6.31877	1.97622	4.31568	5.45035	9.59012	23.8864	7.24232	7.52305	16.1719	39.3169	4.31617	2.83653	6.47202	4.00521	6.25436	7.52903	234.277	276.17	352.917	63.7522	46.2133	74.8286	69.8574	84.5837	80.3924	410.317	359.722
ENSG00000214212	ENST00000592854; ENST00000397820; ENST00000587494	C19orf38	protein_coding	protein_coding	chromosome 19 open reading frame 38 [Source:HGNC Symbol;Acc:HGNC:34073]	0.5927	978		GO:0005515	GO:0016020; GO:0016021	255809	TRUE	2.15653	3.0014e-30	1.17787e-27	chr19	10836575	10869790	33216	+	45.0135	45.0576	34.7532	36.56	17.2627	31.612	20.1392	19.463	19.9164	28.7786	51.456	70.4991	19.9326	25.5288	26.2327	21.6281	26.581	18.8226	210.584	272.583	217.994	102.53	85.8122	83.5043	58.2144	92.9376	90.5435	310.24	234.036
ENSG00000090924	ENST00000425673; ENST00000595920; ENST00000458508; ENST00000438123; ENST00000409797; ENST00000451354; ENST00000205135; ENST00000478523; ENST00000596443; ENST00000594307; ENST00000474449; ENST00000600210; ENST00000598238; ENST00000594161; ENST00000596339; ENST00000594124	PLEKHG2	protein_coding	protein_coding	pleckstrin homology and RhoGEF domain containing G2 [Source:HGNC Symbol;Acc:HGNC:29515]	0.5888	1534	GO:0050790; GO:0030833	GO:0005085; GO:0005515	GO:0005829	64857	TRUE	-0.76044	3.61217e-30	1.37706e-27	chr19	39412669	39428415	15747	+	939.586	884.5	970.668	996.399	1073.82	1259.31	1032.81	909.751	1004.87	973.355	885.71	820.459	1103.12	943.651	971.713	1045.36	945.112	973.763	623.617	697	716.645	791.542	860.693	831.79	778.533	663.416	757.609	492.919	535.726
ENSG00000125726	ENST00000423145; ENST00000245903; ENST00000597430	CD70	protein_coding	protein_coding	CD70 molecule [Source:HGNC Symbol;Acc:HGNC:11937]	0.5905	788	GO:0006955; GO:0007154; GO:0023052; GO:0033209; GO:0002456; GO:0007165; GO:0007267; GO:0097191; GO:0042100; GO:0042102; GO:0019724	GO:0005164; GO:0005515; GO:0005125; GO:0005102; GO:0002020	GO:0016020; GO:0016021; GO:0005615; GO:0005886; GO:0070062; GO:0005887	970	TRUE	-2.22888	5.64488e-30	2.09221e-27	chr19	6583183	6604103	20921	-	484.385	429.027	619.239	481.209	447.751	600.629	789.267	554.695	642.756	170.539	199.943	200.652	291.814	251.506	257.08	555.923	533.184	601.381	137.932	86.0789	134.891	168.036	176.048	255.936	264.876	297.61	353.859	85.0657	59.5926
ENSG00000181163	ENST00000517671; ENST00000676613; ENST00000678186; ENST00000678267; ENST00000677297; ENST00000521672; ENST00000679190; ENST00000678280; ENST00000677467; ENST00000679006; ENST00000676625; ENST00000351986; ENST00000676589; ENST00000676504; ENST00000679233; ENST00000677357; ENST00000296930; ENST00000393820; ENST00000523339; ENST00000521710; ENST00000518587; ENST00000678774; ENST00000521260; ENST0000…	NPM1	protein_coding	protein_coding	nucleophosmin 1 [Source:HGNC Symbol;Acc:HGNC:7910]	0.4103	1627	GO:0006886; GO:0043066; GO:0007165; GO:0006334; GO:0006281; GO:0045893; GO:0006913; GO:0045944; GO:0008284; GO:0008285; GO:0006338; GO:0007098; GO:0051092; GO:0008104; GO:0045727; GO:0000055; GO:0000056; GO:0090398; GO:1902751; GO:0042273; GO:0042274; GO:0034644; GO:0006407; GO:0010824; GO:0010826; GO:0032071; GO:0042255; GO:0044387; GO:0046599; GO:0060699; GO:0060735; GO:1902629; GO:0001558; GO:…	GO:0003676; GO:0003723; GO:0042803; GO:0005515; GO:0051082; GO:0004860; GO:0003713; GO:0003682; GO:0042393; GO:0019901; GO:0030957; GO:0051059; GO:0140297; GO:0001046; GO:0140693; GO:0019843; GO:0043023; GO:0043024; GO:0042802; GO:0047485	GO:0005634; GO:0005737; GO:0016020; GO:0005654; GO:0005730; GO:0005856; GO:0005925; GO:0005815; GO:0005813; GO:0005829; GO:1990904; GO:0032991; GO:0032993; GO:0031616; GO:0001652; GO:0015934; GO:0015935; GO:0016607	4869	TRUE	-0.609389	8.64435e-30	3.11734e-27	chr5	171387116	171411810	24695	+	14428.9	14594.4	16106.7	17842.5	18068.7	18162.4	18576.2	15015.1	16258.6	11296	12160.3	10937.4	13051.6	14545.4	13809.9	14026	15952.3	15960.3	11169.2	8969.48	11244.3	10582.5	11299.8	13495.7	12259	12967.9	13913.3	9955.5	9710.34
ENSG00000157933	ENST00000704337; ENST00000378536; ENST00000508416; ENST00000478223; ENST00000507179	SKI	protein_coding	protein_coding	SKI proto-oncogene [Source:HGNC Symbol;Acc:HGNC:10896]	0.6342	1523	GO:0000122; GO:0006351; GO:0008285; GO:0030514; GO:0030512; GO:0045944; GO:0001843; GO:0030177; GO:0022011; GO:0045668; GO:0043388; GO:0060349; GO:0007179; GO:0060395; GO:0032926; GO:0009948; GO:0048147; GO:0043585; GO:0060325; GO:0030326; GO:0010626; GO:0002089; GO:0014902; GO:0021772; GO:0031064; GO:0035019; GO:0043010; GO:0048593; GO:0048741; GO:0048870; GO:0060021; GO:0060038; GO:0060041	GO:0046332; GO:0008270; GO:0031625; GO:0042802; GO:0005515; GO:0000981; GO:0001227; GO:0000978; GO:0019904; GO:0019901; GO:0140297; GO:0046811	GO:0005737; GO:0005634; GO:0110165; GO:0005654; GO:0016604; GO:0016605; GO:0005667; GO:0032991; GO:0005813; GO:0017053	6497	TRUE	0.525093	1.13129e-29	3.9723e-27	chr1	2227388	2310213	82826	+	3665.66	3474.33	3642.77	3780.5	3600.36	3835.95	4206.22	4503.91	4569.91	5850.58	4833.93	5094.91	5083.61	4818.33	5221.05	4522.68	4568.03	4451.54	5002.41	5250.81	4969.3	5704.68	5744.11	5337.77	6719.89	6586.04	6251.2	4856.24	5165.05
ENSG00000162591	ENST00000356575; ENST00000697102; ENST00000294599; ENST00000494257; ENST00000485002; ENST00000491842; ENST00000475790; ENST00000461795	MEGF6	protein_coding	protein_coding	multiple EGF like domains 6 [Source:HGNC Symbol;Acc:HGNC:3232]	0.6644	3365	GO:0008150	GO:0005515; GO:0005509	GO:0005576; GO:0005575	1953	TRUE	1.11117	1.28748e-29	4.40482e-27	chr1	3487951	3611508	123558	-	1788.8	1900.25	1412.24	705.509	823.216	656.222	1079.85	1495.99	1379.66	2923.7	2605.14	3057.22	1317.95	1105.3	1141.49	1344.95	1246.96	1268.64	3547.28	3428.81	3581.84	2331.62	2146.19	1855.53	1909.43	1758.51	1731.41	3465.17	3631.89
ENSG00000170486	ENST00000293745; ENST00000537672; ENST00000354310; ENST00000550829; ENST00000549979	KRT72	protein_coding	protein_coding	keratin 72 [Source:HGNC Symbol;Acc:HGNC:28932]	0.6006	1554	GO:0045109; GO:0008150; GO:0031424	GO:0005515; GO:0003674; GO:0030280	GO:0005829; GO:0005882; GO:0045095; GO:0070062	140807	TRUE	1.74575	1.81007e-29	6.03793e-27	chr12	52585589	52601538	15950	-	166.354	241.939	119.003	118.573	152.128	90.396	112.204	257.385	181.963	273.93	336.669	292.842	177.799	211.794	193.372	128.968	142.287	129.876	547.516	442.337	411.901	647.461	588.278	578.016	545.275	432.317	514.619	574.195	534.166
ENSG00000186891	ENST00000328596; ENST00000379268; ENST00000486728; ENST00000379265	TNFRSF18	protein_coding	protein_coding	TNF receptor superfamily member 18 [Source:HGNC Symbol;Acc:HGNC:11914]	0.6749	841	GO:0043066; GO:0006915; GO:0033209; GO:0007165; GO:0045785; GO:0042531; GO:0002687	GO:0005515; GO:0005031	GO:0016020; GO:0016021; GO:0005886; GO:0005887; GO:0005576; GO:0009897	8784	TRUE	-1.6232	6.73018e-29	2.19026e-26	chr1	1203508	1206592	3085	-	782.844	678.802	846.714	846.808	742.297	1005.04	935.036	613.969	725.137	360.265	377.835	303.689	396.26	465.191	368.757	620.007	529.275	647.496	353.78	272.583	393.834	330.376	339.711	315.581	449.222	399.945	425	213.915	255.706
ENSG00000148158	ENST00000374232; ENST00000416585; ENST00000604751	SNX30	protein_coding	protein_coding	sorting nexin family member 30 [Source:HGNC Symbol;Acc:HGNC:23685]	0.4804	4054	GO:0015031; GO:0051641; GO:0000422; GO:0032456; GO:0061709; GO:2000786	GO:0035091; GO:0005515	GO:0016020; GO:0005769; GO:0031410; GO:0005768; GO:0031901; GO:0000407	401548	TRUE	0.878207	9.16517e-29	2.91169e-26	chr9	112750760	112881671	130912	+	317.136	328.495	305.525	344.85	398.647	393.261	443.218	521.077	450.834	557.74	485.157	449.847	526.422	485.049	574.364	569.414	480.707	543.323	523.299	650.459	575.697	637.97	629.87	547.074	691.126	686.067	542.579	660.51	623.422
ENSG00000117228	ENST00000459831; ENST00000370473; ENST00000495131; ENST00000484970; ENST00000468959; ENST00000479889; ENST00000681280; ENST00000493139; ENST00000469194	GBP1	protein_coding	protein_coding	guanylate binding protein 1 [Source:HGNC Symbol;Acc:HGNC:4182]	0.4354	1712	GO:0050896; GO:0002376; GO:0051607; GO:0071346; GO:0071347; GO:0071356; GO:0070373; GO:1900025; GO:1903076; GO:0050860; GO:0032703; GO:0050848; GO:0072665; GO:1903077	GO:0005525; GO:0003924; GO:0000166; GO:0003779; GO:0016787; GO:0042803; GO:0005515; GO:0019899; GO:0042802; GO:0019955; GO:0051879; GO:0019003; GO:0030507	GO:0005737; GO:0016020; GO:0005794; GO:0031410; GO:0005886; GO:0005576; GO:0005829; GO:0000139; GO:0015629; GO:0012506	2633	TRUE	-1.4209	1.16495e-28	3.61486e-26	chr1	89051882	89065360	13479	-	4617.27	3061.74	4528.15	4656.82	4595.88	4739.47	4790.08	4579.2	5423.48	1813.34	2383.27	1991.41	6660.12	5194.48	4937.96	5493.8	3637.11	5479.8	1216.87	1347.17	1617.25	1636.83	1526.17	1942.47	1794.6	1902.62	2081.76	1108.43	1290.87
ENSG00000185386	ENST00000330651; ENST00000395764; ENST00000417877; ENST00000495277	MAPK11	protein_coding	protein_coding	mitogen-activated protein kinase 11 [Source:HGNC Symbol;Acc:HGNC:6873]	0.6321	1726	GO:0006468; GO:0016310; GO:0098586; GO:0010628; GO:0071347; GO:0035556; GO:0032735; GO:0051403; GO:0090398; GO:0038066; GO:0051149; GO:0000165; GO:0001649; GO:0060038; GO:0060043; GO:0060044; GO:0060348	GO:0005524; GO:0004672; GO:0004707; GO:0000166; GO:0004674; GO:0016301; GO:0016740; GO:0106310; GO:0005515	GO:0005634; GO:0005737; GO:0005654; GO:0005829	5600	TRUE	-1.46333	2.46847e-28	7.48562e-26	chr22	50263713	50270767	7055	-	262.253	274.264	269.601	284.575	332.307	303.039	228.245	198.168	205.501	175.869	135.256	168.113	312.543	280.817	279.565	189.046	182.158	175.991	133.721	94.4477	124.052	140.504	184.895	129.052	142.626	116.955	135.816	56.2935	89.9306
ENSG00000127585	ENST00000562648; ENST00000397621; ENST00000324361; ENST00000562563; ENST00000562585	FBXL16	protein_coding	protein_coding	F-box and leucine rich repeat protein 16 [Source:HGNC Symbol;Acc:HGNC:14150]	0.6569	2378	GO:0031146	GO:0005515	GO:0005829; GO:0019005; GO:0005737	146330	TRUE	0.824446	3.20831e-28	9.51298e-26	chr16	692498	705808	13311	-	495.149	574.973	466.535	375.481	302.098	371.714	466.08	477.728	486.14	749.308	695.39	780.913	503.098	530.432	659.564	566.337	454.223	535.503	869.709	931.326	994.823	812.649	799.734	687.555	757.758	706.953	655.056	756.835	939.395
ENSG00000128965	ENST00000444189; ENST00000617768; ENST00000487220	CHAC1	protein_coding	protein_coding	ChaC glutathione specific gamma-glutamylcyclotransferase 1 [Source:HGNC Symbol;Acc:HGNC:28680]	0.6282	1192	GO:0006751; GO:0006915; GO:0006986; GO:0007399; GO:0007219; GO:0070059; GO:0022008; GO:0045746; GO:0010955; GO:0006750	GO:0003839; GO:0016829; GO:0005515; GO:0005112; GO:0061928	GO:0005737; GO:0005794; GO:0005829; GO:0005802	79094	TRUE	-2.82265	4.5009e-28	1.30555e-25	chr15	40952962	40956512	3551	+	61.6489	57.7912	94.7814	76.0843	79.84	138.439	108.369	38.926	70.6127	20.2517	30.8736	28.4707	43.8517	69.9678	66.7059	76.099	60.98	89.4072	10.5292	14.3465	13.2483	20.8858	8.84662	16.2671	11.6429	25.0618	27.7174	20.0155	8.66801
ENSG00000133063	ENST00000484834; ENST00000479483; ENST00000367229; ENST00000491855; ENST00000255427; ENST00000503786; ENST00000506427; ENST00000513472; ENST00000460619	CHIT1	protein_coding	protein_coding	chitinase 1 [Source:HGNC Symbol;Acc:HGNC:1936]	0.554	1624	GO:0005975; GO:0008152; GO:0006955; GO:0044245; GO:0006032; GO:0000272; GO:0009617	GO:0004553; GO:0008061; GO:0016787; GO:0016798; GO:0004568; GO:0008843	GO:0005576; GO:0005615; GO:0005764; GO:0035580; GO:1904724	1118	TRUE	3.41698	4.79306e-28	1.36072e-25	chr1	203212827	203273641	60815	-	60.6704	95.9922	25.275	950.56	721.797	719.446	176.458	268.059	174.721	37.3056	69.0981	46.0955	508.68	668.476	789.978	171.423	116.487	239.046	892.873	1138.16	1257.38	5312.59	4612.63	4234.87	1765.84	3340.53	2411.41	1267.23	811.542
ENSG00000155265	ENST00000370602; ENST00000596005; ENST00000423054	GOLGA7B	protein_coding	protein_coding	golgin A7 family member B [Source:HGNC Symbol;Acc:HGNC:31668]	0.5237	4627	GO:0006612; GO:0018230	GO:0005515; GO:0019899	GO:0016020; GO:0005794; GO:0005886; GO:0000139; GO:0002178	401647	TRUE	0.933434	7.24969e-28	2.01526e-25	chr10	97849843	97871580	21738	+	269.102	281.12	219.051	154.145	173.706	139.529	161.114	176.052	181.963	362.397	320.497	408.082	238.394	216.522	215.858	165.014	167.304	135.522	467.495	357.466	390.221	411.071	406.944	353.538	255.173	248.53	255	449.097	448.569
ENSG00000154102	ENST00000602758; ENST00000602719; ENST00000602583; ENST00000602675; ENST00000284245; ENST00000602914; ENST00000602766	C16orf74	protein_coding	protein_coding	chromosome 16 open reading frame 74 [Source:HGNC Symbol;Acc:HGNC:23362]	0.5998	895		GO:0005515		404550	TRUE	1.26165	8.13253e-28	2.21454e-25	chr16	85690084	85751129	61046	-	98.834	139.091	96.8876	66.2032	61.4984	47.9631	60.4177	83.16	66.1837	149.222	120.554	162.747	65.3789	74.6954	103.432	52.935	60.1982	47.0564	228.483	277.365	177.045	217.403	159.239	175.685	105.756	147.238	145.054	216.417	260.041
ENSG00000041357	ENST00000560217; ENST00000559082; ENST00000560033; ENST00000559948; ENST00000413382; ENST00000559146; ENST00000558639; ENST00000559934; ENST00000044462; ENST00000558635; ENST00000560099; ENST00000557929; ENST00000558281; ENST00000559365; ENST00000558341; ENST00000559437; ENST00000560842; ENST00000560737; ENST00000559906; ENST00000559154; ENST00000558094	PSMA4	protein_coding	protein_coding	proteasome 20S subunit alpha 4 [Source:HGNC Symbol;Acc:HGNC:9533]	0.4051	1101	GO:0051603; GO:0006511; GO:0010498; GO:0043161	GO:0005515	GO:0005839; GO:0005634; GO:0000502; GO:0019773; GO:0005737; GO:0043231; GO:0005654; GO:0005829; GO:0000932; GO:0070062	5685	TRUE	-0.457401	8.77356e-28	2.34131e-25	chr15	78540405	78552417	12013	+	2287.85	2447.8	2337.94	2213.37	2216.12	2236.82	2039.82	2031.23	2008.84	1518.87	1634.83	1510.44	1784.37	1950.59	2016.17	1841.6	2072.54	1842.73	1802.59	1482.47	1775.27	1587.32	1576.47	1867.46	1618.37	1662.43	1709.24	1701.31	1614.42
ENSG00000140807	ENST00000564336; ENST00000268459; ENST00000566396	NKD1	protein_coding	protein_coding	NKD inhibitor of WNT signaling pathway 1 [Source:HGNC Symbol;Acc:HGNC:17045]	0.6037	6088	GO:0016055; GO:0030178; GO:0090090; GO:0045732; GO:2000096; GO:0001754; GO:0007525; GO:0090249; GO:1901231; GO:1901233	GO:0005509; GO:0046872; GO:0005515; GO:0030165	GO:0005737; GO:0016020; GO:0005886; GO:0000159	85407	TRUE	1.11712	1.82671e-27	4.77916e-25	chr16	50548396	50649249	100854	+	553.862	384.949	513.926	781.594	748.77	629.174	471.012	545.849	634.609	1375.35	784.424	806.734	1270.1	1029.67	1139.52	818.845	725.505	747.256	958.153	991.104	668.434	1384.16	1307.53	1150.63	1030.4	1124.97	971.955	970.75	953.481
ENSG00000186187	ENST00000335325; ENST00000320619; ENST00000566250; ENST00000567962; ENST00000564320; ENST00000568511; ENST00000579084; ENST00000566244; ENST00000568351; ENST00000568494; ENST00000568844	ZNRF1	protein_coding	protein_coding	zinc and ring finger 1 [Source:HGNC Symbol;Acc:HGNC:18452]	0.5598	2127	GO:0016567; GO:0043161; GO:0070936	GO:0046872; GO:0016740; GO:0005515; GO:0004842; GO:0061630	GO:0016020; GO:0031410; GO:0005768; GO:0005764; GO:0045202; GO:0030672; GO:0005737; GO:0043231; GO:0005829	84937	TRUE	-0.869166	2.17261e-27	5.57484e-25	chr16	74999024	75110994	111971	+	432.521	390.825	405.454	458.482	411.069	393.515	480.465	369.797	424.581	195.055	230.817	235.901	275.07	282.708	286.311	345.249	322.881	279.536	273.758	245.086	314.345	274.365	275.13	292.807	299.804	286.123	334.457	193.9	224.285
ENSG00000143499	ENST00000491455; ENST00000471645; ENST00000366957; ENST00000460580; ENST00000484459; ENST00000416415	SMYD2	protein_coding	protein_coding	SET and MYND domain containing 2 [Source:HGNC Symbol;Acc:HGNC:20982]	0.4596	2178	GO:0032259; GO:0000122; GO:0006325; GO:0034968; GO:0008285; GO:0018026; GO:0018027; GO:1901796; GO:0043516; GO:0007507; GO:0016571	GO:0005515; GO:0046872; GO:0016740; GO:0008168; GO:0000993; GO:0018024; GO:0016279; GO:0046975; GO:0002039; GO:0016278	GO:0005634; GO:0005737; GO:0005829; GO:0005654	56950	TRUE	0.617739	6.35384e-27	1.59961e-24	chr1	214281102	214337131	56030	+	511.785	523.059	476.013	442.673	477.961	418.586	503.481	473.304	441.781	592.626	542.492	568.06	580.438	512.467	563.627	487.835	515.984	510.091	666.496	775.906	651.573	709.169	693.575	589.953	602.519	750.811	677.229	759.337	664.186
ENSG00000162894	ENST00000367091; ENST00000474041; ENST00000442471; ENST00000528654; ENST00000463473; ENST00000628511; ENST00000525793; ENST00000529560; ENST00000533312; ENST00000530505	FCMR	protein_coding	protein_coding	Fc mu receptor [Source:HGNC Symbol;Acc:HGNC:14315]	0.5483	1054	GO:0002376; GO:0043066; GO:0006968	GO:0004888	GO:0016020; GO:0016021; GO:0005576; GO:0005886	9214	TRUE	0.66121	6.64176e-27	1.64113e-24	chr1	206903317	206923247	19931	-	3729.27	3515.47	3675.41	4069.03	3813.98	3274.57	3265.43	3628.96	3536.97	5719.48	5764.54	4793.94	4629.15	4578.16	4941.49	3584.66	3267.9	3230.9	5315.12	5237.67	4870.53	6361.64	6527.92	6028.58	5317.89	4896.46	4574.3	5455.47	5123.87
ENSG00000114812	ENST00000433647; ENST00000473495; ENST00000490161; ENST00000487545; ENST00000450274; ENST00000436487; ENST00000443646; ENST00000438259; ENST00000543411; ENST00000439910; ENST00000439731; ENST00000325123; ENST00000446673; ENST00000473575; ENST00000495189; ENST00000465338; ENST00000498102	VIPR1	protein_coding	protein_coding	vasoactive intestinal peptide receptor 1 [Source:HGNC Symbol;Acc:HGNC:12694]	0.5881	1445	GO:0007186; GO:0007166; GO:0007165; GO:0007188; GO:0008284; GO:0007187	GO:0004930; GO:0004888; GO:0005515; GO:0004999; GO:0008528; GO:0017046	GO:0016020; GO:0016021; GO:0005886; GO:0005887; GO:0043235	7433	TRUE	1.02249	1.38807e-26	3.36745e-24	chr3	42489299	42537573	48275	+	1135.12	1124.48	917.272	680.807	770.348	636.601	780.635	926.262	924.301	2190.37	1770.09	2058.03	1227.85	1164.87	1202.96	881.947	963.171	991.007	2096.36	1995.36	1955.92	1865.49	1784.36	1647.31	1407.82	1226.99	1268.53	1954.01	2228.76
ENSG00000185989	ENST00000334062; ENST00000542651	RASA3	protein_coding	protein_coding	RAS p21 protein activator 3 [Source:HGNC Symbol;Acc:HGNC:20331]	0.5624	2589	GO:0035556; GO:0043087; GO:0007165; GO:0051209; GO:0046580	GO:0046872; GO:0005096; GO:0015278	GO:0016020; GO:0005886; GO:0005829; GO:0031235	22821	TRUE	1.0041	1.41956e-26	3.38237e-24	chr13	113977783	114132623	154841	-	3466.04	3384.22	2805.53	2961.37	2757.71	2492.99	3301.87	3729.82	3614.83	4600.31	4633.98	4610.91	3950.64	3626.98	4120.78	3559.83	3249.14	3250.65	5572.03	5762.51	5411.31	6497.4	6511.99	6467.79	6131.92	5678.59	5917.66	5719.42	6029.68
ENSG00000065911	ENST00000677997; ENST00000677170; ENST00000678684; ENST00000409804; ENST00000470592; ENST00000489041; ENST00000678955; ENST00000477455; ENST00000678340; ENST00000679055; ENST00000677377; ENST00000394053; ENST00000409601; ENST00000678228; ENST00000488086; ENST00000462026; ENST00000678623; ENST00000678731; ENST00000677299; ENST00000677558; ENST00000678633	MTHFD2	protein_coding	protein_coding	methylenetetrahydrofolate dehydrogenase (NADP+ dependent) 2, methenyltetrahydrofolate cyclohydrolase [Source:HGNC Symbol;Acc:HGNC:7434]	0.4196	2363	GO:0006730; GO:0008152; GO:0046653; GO:0035999; GO:0046655	GO:0003824; GO:0004488; GO:0016491; GO:0016787; GO:0004477; GO:0005515; GO:0000287; GO:0042301; GO:0004487	GO:0005739; GO:0005615; GO:0005759	10797	TRUE	-0.954864	1.73185e-26	4.05404e-24	chr2	74186172	74217565	31394	+	1524.64	1459.62	1890.89	2114.66	2178.29	2513.2	2325.14	1820.85	1965.38	765.627	953.557	920.584	1277.52	1420.15	1350.68	1781.87	1964.96	1810.85	849.063	1009.04	958.888	962.971	1038.25	1275.2	1364.3	1516.79	1508.16	802.686	880.557
ENSG00000174080	ENST00000679160; ENST00000678294; ENST00000678305; ENST00000310325; ENST00000677896; ENST00000677587; ENST00000679347; ENST00000677005; ENST00000678872; ENST00000679024; ENST00000526010; ENST00000677298; ENST00000678154; ENST00000530565; ENST00000678710; ENST00000676924; ENST00000677779; ENST00000679314; ENST00000678614; ENST00000676860; ENST00000678946; ENST00000677020; ENST00000677365; ENST0000…	CTSF	protein_coding	protein_coding	cathepsin F [Source:HGNC Symbol;Acc:HGNC:2531]	0.5915	2001	GO:0006508; GO:0019886; GO:0051603	GO:0008234; GO:0008233; GO:0016787; GO:0004197	GO:0005764; GO:0043231; GO:0005783; GO:0005886; GO:0005615; GO:0070062; GO:0062023; GO:0043202; GO:1903561	8722	TRUE	0.798005	2.06124e-26	4.74192e-24	chr11	66563464	66568879	5416	-	367.936	303.649	298.035	253.944	248.325	247.446	302.088	283.219	338.579	522.381	523.203	454.177	294.567	317.824	213.792	219.672	306.464	251.481	521.194	570.273	411.9	465.184	492.757	418.637	451.162	403.078	405.598	554.177	574.206
ENSG00000086061	ENST00000330899; ENST00000495015; ENST00000465677	DNAJA1	protein_coding	protein_coding	DnaJ heat shock protein family (Hsp40) member A1 [Source:HGNC Symbol;Acc:HGNC:5229]	0.442	1143	GO:0006457; GO:0009408; GO:0043066; GO:0043065; GO:0042026; GO:0006986; GO:0043508; GO:0070585; GO:0031397; GO:1903748; GO:0007283; GO:0030317; GO:0030521; GO:0051223; GO:1901998; GO:1905259	GO:0005524; GO:0031072; GO:0051082; GO:0046872; GO:0005515; GO:0030544; GO:0051087; GO:0001671; GO:0031625; GO:0050750; GO:0001664; GO:0055131; GO:0030957	GO:0005634; GO:0005737; GO:0016020; GO:0005783; GO:0005829; GO:0043231; GO:0005739; GO:0015630; GO:0048471; GO:0070062; GO:0098554	3301	TRUE	-0.580612	3.24763e-26	7.34459e-24	chr9	33025273	33039907	14635	+	2974.81	2808.27	3259.43	3441.58	3321.99	3565.62	3369.97	2905.3	3278.96	1710.9	1884.76	1872.29	2643.86	2842.21	2653.24	2862.92	3092	3277.95	2136.36	1939.16	2406.37	1796.18	2031.18	2469.34	2347.02	2441.44	2633.16	2089.12	2174.59
ENSG00000130940	ENST00000377022; ENST00000478524; ENST00000447850; ENST00000344008; ENST00000490176; ENST00000496432; ENST00000492173; ENST00000478728; ENST00000472814	CASZ1	protein_coding	protein_coding	castor zinc finger 1 [Source:HGNC Symbol;Acc:HGNC:26002]	0.6032	2272	GO:0006355; GO:0045893; GO:0045944; GO:0045664	GO:0046872; GO:0003677; GO:0000977; GO:0000981; GO:0001228	GO:0005634; GO:0043231; GO:0005654; GO:0005829; GO:0000785	54897	TRUE	-0.991337	3.94823e-26	8.7802e-24	chr1	10636604	10796650	160047	-	227.025	210.599	252.751	294.457	277.282	355.37	293.458	246.826	282.45	244.085	172.01	220.987	278.259	228.813	227.849	310.003	299.428	333.16	108.45	107.599	113.212	131.961	138.892	144.235	163.97	170.212	157.066	116.34	131.104
ENSG00000266714	ENST00000645453; ENST00000584516; ENST00000619501; ENST00000610510; ENST00000621743; ENST00000687098; ENST00000578564; ENST00000582561; ENST00000581612; ENST00000581866; ENST00000580701; ENST00000633867; ENST00000584323; ENST00000582012; ENST00000580724; ENST00000642007; ENST00000704641; ENST00000612587; ENST00000584723; ENST00000610429; ENST00000578005; ENST00000577342; ENST00000578960; ENST0000…	MYO15B	protein_coding	protein_coding	myosin XVB [Source:HGNC Symbol;Acc:HGNC:14083]	0.6259	2288		GO:0005515; GO:0005524; GO:0003774; GO:0000166; GO:0003779	GO:0005856; GO:0016459; GO:0005737; GO:0120025; GO:0005903	80022	TRUE	0.919557	4.74776e-26	1.03851e-23	chr17	75587800	75626849	39050	+	1738.89	1900.25	1356.43	946.609	1072.45	889.497	901.471	1376.56	1241.15	2561.29	2353.74	3074.84	1656	1361.54	1365.6	1353.76	1217.25	1273.35	3091.36	3639.23	3363.85	2307.88	2150.61	2045.31	1893.91	1674.97	1847.83	3443.91	3660.07
ENSG00000165140	ENST00000648117; ENST00000375326; ENST00000682520; ENST00000415431; ENST00000414122	FBP1	protein_coding	protein_coding	fructose-bisphosphatase 1 [Source:HGNC Symbol;Acc:HGNC:3606]	0.523	1217	GO:0005975; GO:0008152; GO:0006094; GO:0016311; GO:0071466; GO:0030308; GO:0005986; GO:0006000; GO:0006002; GO:0030388; GO:0006111; GO:0045820; GO:0046580; GO:0000122; GO:0031667; GO:0032869; GO:0071286; GO:0071320; GO:0071475; GO:0071477; GO:0097403; GO:1901558; GO:1904628	GO:0016791; GO:0042578; GO:0046872; GO:0016787; GO:0003824; GO:0042132; GO:0042802; GO:0005515; GO:0061629; GO:0016208; GO:0048029	GO:0005737; GO:0005829; GO:0070062; GO:0005634	2203	TRUE	1.83833	4.93767e-26	1.06263e-23	chr9	94603133	94640249	37117	-	1104.79	1660.28	626.61	452.554	599.88	467.64	559.103	753.748	494.288	675.764	1237.88	1446.59	284.637	488.829	399.486	529.488	510.512	448.918	4127.43	5039.21	5596.78	1730.68	1828.6	1661.42	1784.28	2061.33	2343.05	5127.71	5820.57
ENSG00000075239	ENST00000672284; ENST00000672580; ENST00000524833; ENST00000299355; ENST00000672031; ENST00000673531; ENST00000265838; ENST00000672367; ENST00000672907; ENST00000672354; ENST00000531813; ENST00000672008; ENST00000531853; ENST00000527942; ENST00000526119; ENST00000671707; ENST00000673000; ENST00000528370; ENST00000534773; ENST00000532792; ENST00000533610; ENST00000533597	ACAT1	protein_coding	protein_coding	acetyl-CoA acetyltransferase 1 [Source:HGNC Symbol;Acc:HGNC:93]	0.4317	1056	GO:0009423; GO:0006629; GO:0006631; GO:0006635; GO:0015937; GO:0006085; GO:0006550; GO:0015936; GO:0046356; GO:0046952; GO:1902224; GO:1902860; GO:0001889; GO:0007420; GO:0009725; GO:0014070; GO:0019344; GO:0042594; GO:0060612; GO:0072229; GO:0009254; GO:0043419; GO:0035998	GO:0016747; GO:0016740; GO:0016746; GO:0046872; GO:0030955; GO:0003985; GO:0016453; GO:0019899; GO:0042802; GO:0120225	GO:0005739; GO:0070062; GO:0005759	38	TRUE	-0.730121	5.46819e-26	1.15813e-23	chr11	108116695	108147603	30909	+	1022.89	902.131	1093.86	1050.36	996.921	1072.63	957.094	938.93	948.941	552.136	575.479	599.361	638.641	697.823	678.66	750.49	792.74	795.27	562.324	592.988	567.266	587.719	582.343	670.267	717.181	810.333	712.142	610.001	555.835
ENSG00000149577	ENST00000532960; ENST00000324225; ENST00000620360; ENST00000525339; ENST00000278951; ENST00000628876; ENST00000431081; ENST00000524842; ENST00000531353; ENST00000528397; ENST00000530948; ENST00000531255; ENST00000529441; ENST00000526813; ENST00000527654; ENST00000524988; ENST00000529484; ENST00000525065; ENST00000525478; ENST00000532062	SIDT2	protein_coding	protein_coding	SID1 transmembrane family member 2 [Source:HGNC Symbol;Acc:HGNC:24272]	0.5727	1610	GO:0006401; GO:0050658; GO:0000902; GO:0003323; GO:0009749; GO:0042593; GO:0044342; GO:0061178	GO:0003723; GO:0003677; GO:0003725; GO:0035612; GO:0035650; GO:0051032; GO:0051033	GO:0016020; GO:0016021; GO:0005765; GO:0005886; GO:0005764	51092	TRUE	0.548843	6.55407e-26	1.36642e-23	chr11	117178736	117197445	18710	+	825.074	795.379	800.382	784.567	760.637	693.298	811.373	898.842	876.321	1124.68	1108.53	1077.87	885.247	793.515	857.468	968.46	775.67	831.431	998.205	1265.11	1046.65	988.398	1074.01	887.099	1072.17	1122.61	1067.03	1238.48	1248.03
ENSG00000034053	ENST00000561069; ENST00000558402; ENST00000683413; ENST00000558330; ENST00000559814; ENST00000559709; ENST00000558804; ENST00000411764; ENST00000558259; ENST00000560283; ENST00000558206; ENST00000558358; ENST00000382938	APBA2	protein_coding	protein_coding	amyloid beta precursor protein binding family A member 2 [Source:HGNC Symbol;Acc:HGNC:579]	0.5792	2272	GO:0015031; GO:0007268; GO:0007399; GO:0001701; GO:0007626; GO:0010468; GO:0035264; GO:2000300	GO:0005515; GO:0001540; GO:0042802	GO:0008021; GO:0005737; GO:0005886; GO:0043197; GO:0098685	321	TRUE	0.745495	2.30643e-25	4.73457e-23	chr15	28884483	29118315	233833	+	1436.32	1405.71	1484.91	1552.32	1540.7	1416.33	1206.44	1331.45	1354.66	2729.25	2245.58	2443.07	2307.75	2078.23	2330.03	1352.16	1257.13	1278.08	2082.67	2358.8	2190.78	3011.36	2920.43	2723.23	1835.69	1765.81	1786.85	2228.86	2386.95
ENSG00000119514	ENST00000375011; ENST00000610463; ENST00000615204; ENST00000470473	GALNT12	protein_coding	protein_coding	polypeptide N-acetylgalactosaminyltransferase 12 [Source:HGNC Symbol;Acc:HGNC:19877]	0.4718	1180	GO:0006486; GO:0006493; GO:0016266	GO:0046872; GO:0016740; GO:0030246; GO:0016757; GO:0004653	GO:0016020; GO:0016021; GO:0005794; GO:0000139	79695	TRUE	1.07262	2.35386e-25	4.75872e-23	chr9	98807670	98850081	42412	+	106.662	149.865	125.323	142.288	124.076	94.8361	122.754	143.318	122.214	225.965	186.712	225.055	149.096	164.519	144.654	127.366	110.233	111.054	343.251	231.935	236.059	259.175	238.858	224.486	233.828	200.495	184.783	296.479	291.462
ENSG00000105835	ENST00000681550; ENST00000680675; ENST00000680077; ENST00000681456; ENST00000222553; ENST00000681494; ENST00000680708; ENST00000681653; ENST00000681391; ENST00000680991; ENST00000681491; ENST00000680864; ENST00000680669; ENST00000680584; ENST00000424768; ENST00000681255; ENST00000679873; ENST00000679643; ENST00000681878; ENST00000463871; ENST00000680482; ENST00000679894; ENST00000680468; ENST0000…	NAMPT	protein_coding	protein_coding	nicotinamide phosphoribosyltransferase [Source:HGNC Symbol;Acc:HGNC:30092]	0.366	3296	GO:0009435; GO:0007165; GO:0048511; GO:0019363; GO:0007623; GO:0032922; GO:0045944; GO:0007267; GO:0051770; GO:0008284; GO:0034356	GO:0016740; GO:0016757; GO:0005515; GO:0005125; GO:0004514; GO:0042802; GO:0047280	GO:0005634; GO:0005737; GO:0016607; GO:0005576; GO:0005615; GO:0030054; GO:0005829; GO:0070062	10135	TRUE	-0.960058	3.08689e-25	6.14752e-23	chr7	106248298	106285966	37669	-	1218.41	1078.44	1563.94	1852.73	1998.28	2163.79	2217.24	2002.92	2013.3	773.542	814.475	652.117	1331.57	1609.26	1347.04	1924.75	2138.21	1830.71	649.693	545.231	897.268	1113.6	1024.44	1367.74	1677.92	1553.84	1472.4	535.413	491.954
ENSG00000035115	ENST00000460974; ENST00000403712; ENST00000356150; ENST00000626873; ENST00000463865; ENST00000403657; ENST00000473104; ENST00000405430; ENST00000403658; ENST00000468321; ENST00000479739; ENST00000451005; ENST00000472012; ENST00000431160; ENST00000471948; ENST00000481932; ENST00000488044; ENST00000497051; ENST00000488979; ENST00000475027; ENST00000454318; ENST00000402632; ENST00000415368; ENST0000…	SH3YL1	protein_coding	protein_coding	SH3 and SYLF domain containing 1 [Source:HGNC Symbol;Acc:HGNC:29546]	0.4398	1300	GO:0006661; GO:1900027	GO:0005515; GO:0035091; GO:0019902	GO:0032587	26751	TRUE	0.724908	3.23942e-25	6.3564e-23	chr2	217730	266398	48669	-	485.363	503.543	471.8	416.982	461.778	388.065	309.761	338.825	324.999	730.181	686.793	589.773	602.762	578.653	532.148	405.327	433.896	399.038	751.782	792.695	840.661	781.52	768.445	749.686	510.347	489.75	542.337	765.591	682.605
ENSG00000123358	ENST00000548977; ENST00000360284; ENST00000546842; ENST00000553200; ENST00000545748; ENST00000550082; ENST00000549102; ENST00000478250; ENST00000547206; ENST00000243050; ENST00000550763; ENST00000394825; ENST00000394824; ENST00000548232; ENST00000562373; ENST00000548733; ENST00000550557; ENST00000564201; ENST00000550339; ENST00000567890; ENST00000550582; ENST00000565848	NR4A1	protein_coding	protein_coding	nuclear receptor subfamily 4 group A member 1 [Source:HGNC Symbol;Acc:HGNC:7980]	0.6166	1468	GO:0006355; GO:0030522; GO:0050896; GO:0006357; GO:0045786; GO:0045444; GO:0001938; GO:0007165; GO:0045944; GO:0002042; GO:0035767; GO:0035924; GO:0061469; GO:0044344; GO:0071376; GO:0001975; GO:0006366; GO:0006915; GO:0014860; GO:0032496; GO:0035914; GO:0043065; GO:0043154; GO:0045893; GO:0051602; GO:0071310	GO:0003677; GO:0004879; GO:0008270; GO:0003700; GO:0043565; GO:0046872; GO:0005515; GO:0000981; GO:0000978; GO:1990837; GO:0046982; GO:0001228; GO:0035259; GO:0042802	GO:0005634; GO:0005737; GO:0005654; GO:0005829; GO:0005739; GO:0098793; GO:0031965; GO:0000785; GO:0005667	3164	TRUE	-1.59916	3.59188e-25	6.86501e-23	chr12	52022832	52059507	36676	+	369.724	264.205	279.078	380.429	348.593	344.629	601.301	486.737	483.664	136.432	216.156	169.513	297.416	309.253	266.865	402.924	317.638	459.271	121.099	71.7417	92.7377	226.896	204.389	202.797	237.757	191.261	223.587	83.8147	65.0101
ENSG00000102970	ENST00000219244; ENST00000616880	CCL17	protein_coding	protein_coding	C-C motif chemokine ligand 17 [Source:HGNC Symbol;Acc:HGNC:10615]	0.5843	583	GO:0006955; GO:0006935; GO:0006954; GO:0007186; GO:0002548; GO:0007267; GO:0030593; GO:0043547; GO:0048247; GO:0070098; GO:0070374; GO:0071346; GO:0071347; GO:0071356; GO:0045662	GO:0008009; GO:0005515; GO:0005125; GO:0048020; GO:0005102; GO:0031729	GO:0005576; GO:0005615	6361	TRUE	-2.09698	3.60152e-25	6.86501e-23	chr16	57404767	57416063	11297	+	378.701	405.518	418.092	773.69	867.451	791.39	351.957	168.089	208.217	271.798	327.848	269.794	714.385	879.325	706.784	229.899	293.173	352.923	45.2754	49.0172	39.7448	232.592	288.4	260.273	80.53	72.0528	101.631	30.0232	83.4296
ENSG00000106588	ENST00000679247; ENST00000223321; ENST00000457444; ENST00000436986; ENST00000678407; ENST00000677578; ENST00000677139; ENST00000678034; ENST00000445517; ENST00000411875	PSMA2	protein_coding	protein_coding	proteasome 20S subunit alpha 2 [Source:HGNC Symbol;Acc:HGNC:9531]	0.3861	2368	GO:0006511; GO:0051603; GO:0009615; GO:0010498; GO:0043161	GO:0005515	GO:0019773; GO:0005839; GO:0005634; GO:0005737; GO:0000502; GO:0000932; GO:0005576; GO:0005654; GO:0005829; GO:0070062; GO:0034774; GO:1904813	5683	TRUE	-0.666821	4.05048e-25	7.61205e-23	chr7	42916828	42932185	15358	-	1686.95	1598.82	1940.83	1927.69	1865.93	1945.7	2088.52	1741.11	1769.11	985.484	1151.58	993.283	1429.51	1594.28	1518.3	1631.33	1600.74	1716.09	995.186	1102.1	996.764	1126.45	1120.2	1374.11	1309.15	1356.76	1507.15	1070.93	1106.93
ENSG00000079819	ENST00000452150; ENST00000531410; ENST00000528282; ENST00000530481; ENST00000337057; ENST00000445890; ENST00000628542; ENST00000530757; ENST00000392427; ENST00000368128; ENST00000527411; ENST00000706365; ENST00000524581; ENST00000525271; ENST00000526782; ENST00000368126; ENST00000525193; ENST00000527659; ENST00000529208; ENST00000527017; ENST00000527423; ENST00000456097; ENST00000533912; ENST0000…	EPB41L2	protein_coding	protein_coding	erythrocyte membrane protein band 4.1 like 2 [Source:HGNC Symbol;Acc:HGNC:3379]	0.4533	2174	GO:0051301; GO:0007049; GO:0030866; GO:0031032; GO:1904778	GO:0005198; GO:0003779; GO:0005515; GO:0008092; GO:0030507; GO:0042731	GO:0005856; GO:0005737; GO:0016020; GO:0005654; GO:0005886; GO:0005925; GO:0030054; GO:0005938; GO:0008180; GO:0005829; GO:0070062; GO:0008091	2037	TRUE	-0.976878	4.14434e-25	7.68027e-23	chr6	130839347	131063322	223976	-	715.851	576.933	845.812	873.705	867.936	817.597	879.744	752.489	861.856	526.631	513.09	423.067	576.492	621.326	587.851	644.914	755.995	725.628	304.014	440.362	459.532	317.189	374.443	422.518	460.076	517.659	547.989	394.59	311.076
ENSG00000103257	ENST00000565644; ENST00000261622; ENST00000563489	SLC7A5	protein_coding	protein_coding	solute carrier family 7 member 5 [Source:HGNC Symbol;Acc:HGNC:11063]	0.6044	3106	GO:0055085; GO:0010629; GO:0006865; GO:0150104; GO:0042908; GO:0089718; GO:0015804; GO:0032740; GO:0015823; GO:0098713; GO:1903801; GO:0070327; GO:0032729; GO:0002720; GO:0032753; GO:0010507; GO:0014850; GO:0015807; GO:0015818; GO:0015829; GO:0042149; GO:0042476; GO:0055093; GO:0060252; GO:0071222; GO:0071230; GO:0097421; GO:1903577; GO:1904556; GO:1905460; GO:1905534	GO:0022857; GO:0005515; GO:0015297; GO:0042605; GO:0015179; GO:0015173; GO:0015175; GO:0015190; GO:0015171; GO:0015349; GO:0015196	GO:0016020; GO:0016021; GO:0043231; GO:0005829; GO:0005886; GO:0005765; GO:0016324; GO:0005764; GO:0070062; GO:0016323; GO:0098591; GO:0009925; GO:1990184; GO:0031528; GO:0005737	8140	TRUE	-1.95735	5.24744e-25	9.59131e-23	chr16	87830023	87869507	39485	-	4036.91	2697.97	5826.4	6319.6	5344.95	8046.38	9202.68	5987.12	7803.99	2016.65	1682.13	1872.2	3980.9	3678.8	3428.86	7514.43	6520.94	8120.85	980.963	853.616	1062.45	1299.7	1542.77	2148.59	3969.88	4901.62	4623.29	688.893	949.165
ENSG00000172985	ENST00000309415	SH3RF3	protein_coding	protein_coding	SH3 domain containing ring finger 3 [Source:HGNC Symbol;Acc:HGNC:24699]	0.5871	5948	GO:0016567; GO:0051865; GO:0006915; GO:0046328; GO:0009966; GO:0046330; GO:0032436	GO:0005515; GO:0046872; GO:0016740; GO:0061630		344558	TRUE	1.31802	5.92595e-25	1.06851e-22	chr2	109129205	109504634	375430	+	84.1557	102.849	72.6657	120.549	125.155	65.4042	73.8439	94.6609	84.192	140.695	145.547	161.334	137.136	160.737	134.911	57.675	89.1246	58.3499	183.207	188.895	227.629	273.415	185.779	202.796	198.899	232.866	166.304	267.707	200.448
ENSG00000155659	ENST00000427538; ENST00000374737; ENST00000455586; ENST00000412866; ENST00000651578	VSIG4	protein_coding	protein_coding	V-set and immunoglobulin domain containing 4 [Source:HGNC Symbol;Acc:HGNC:17032]	0.5176	1716	GO:0032703; GO:0042130; GO:0043031; GO:0002376; GO:0045087; GO:0006957; GO:0045957	GO:0005515; GO:0001851	GO:0016020; GO:0016021; GO:0032991	11326	TRUE	4.20628	6.13793e-25	1.09198e-22	chrX	66021738	66040125	18388	-	42.0779	53.8732	31.5938	26.6789	46.3936	26.1617	69.0488	105.277	57.0333	43.7008	69.098	75.9221	32.6895	35.9294	38.2247	56.874	96.1609	33.8806	2014.23	2471.19	2568.95	677.841	590.954	443.549	354.138	437.538	305.816	2531.96	3054.39
ENSG00000126457	ENST00000529284; ENST00000532489; ENST00000527382; ENST00000528623; ENST00000534465; ENST00000391851; ENST00000610806; ENST00000534280; ENST00000534676; ENST00000525915; ENST00000454376; ENST00000525616; ENST00000524771; ENST00000529836; ENST00000526224; ENST00000527412; ENST00000529650; ENST00000530070; ENST00000530361; ENST00000528126; ENST00000527866	PRMT1	protein_coding	protein_coding	protein arginine methyltransferase 1 [Source:HGNC Symbol;Acc:HGNC:5187]	0.5721	827	GO:0018216; GO:0032259; GO:0016571; GO:0008380; GO:0008284; GO:0051260; GO:0006479; GO:0007166; GO:0046329; GO:0031175; GO:0043985; GO:0046985; GO:0045652; GO:0045653; GO:0019082; GO:0045648; GO:0048738; GO:1900745; GO:0001701	GO:0016274; GO:0016740; GO:0008168; GO:0008276; GO:0008757; GO:0008170; GO:0003723; GO:0042802; GO:0005515; GO:0035241; GO:0044020; GO:0019899; GO:0035242; GO:0008327; GO:0042054; GO:0048273; GO:1904047	GO:0005634; GO:0005737; GO:0005654; GO:0005829; GO:0034709	3276	TRUE	-0.942929	6.67722e-25	1.17229e-22	chr19	49675786	49689029	13244	+	2113.68	1864.01	2419.03	2854.65	2701.61	3188.46	2966.22	2189.59	2591.7	1554.38	1470.17	1508.96	2357.63	2355.27	2151.83	2358.27	2431.38	2614.86	1124.51	1200.84	1286.29	1369.94	1322.57	1465.14	1440.81	1664.53	1859.84	1105.85	1282.87
ENSG00000069188	ENST00000392650; ENST00000424778; ENST00000410094; ENST00000479356; ENST00000585283	SDK2	protein_coding	protein_coding	sidekick cell adhesion molecule 2 [Source:HGNC Symbol;Acc:HGNC:19308]	0.5923	4613	GO:0007155; GO:0010842; GO:0007156; GO:0060219; GO:0007416	GO:0005515	GO:0016020; GO:0016021; GO:0005886; GO:0045202	54549	TRUE	1.41983	7.07111e-25	1.22532e-22	chr17	73334384	73644445	310062	-	132.105	92.0742	125.322	111.656	81.9978	80.6652	79.598	118.547	133.077	342.145	291.094	265.727	129.163	159.792	149.152	59.2771	111.797	66.8201	311.663	337.143	297.484	346.575	314.055	220.148	185.316	139.928	153.37	273.961	332.635
ENSG00000156127	ENST00000555795; ENST00000286639; ENST00000555504	BATF	protein_coding	protein_coding	basic leucine zipper ATF-like transcription factor [Source:HGNC Symbol;Acc:HGNC:958]	0.5938	630	GO:0006355; GO:0006357; GO:0030154; GO:0006974; GO:0001819; GO:0030330; GO:0043011; GO:0140467; GO:0045190; GO:0060218; GO:0042832; GO:0072540; GO:2000319; GO:0072539; GO:0002320; GO:0045064; GO:0045944	GO:0003700; GO:0003677; GO:0043565; GO:0005515; GO:0000981; GO:0000978; GO:1990837; GO:0001228	GO:0005634; GO:0005737; GO:0005654; GO:0000785; GO:0090575	10538	TRUE	-1.44998	1.15119e-24	1.96927e-22	chr14	75522455	75546993	24539	+	1174.27	1120.56	1336.42	1340.87	1142.57	1437.8	1326.32	966.071	1098.11	486.039	435.171	467.734	574.059	678.877	661.813	876.337	753.65	977.83	541.199	456.697	603.398	544.93	641.38	671.288	769.401	824.952	838.914	334.008	400.895
ENSG00000188389	ENST00000334409; ENST00000418831; ENST00000343705	PDCD1	protein_coding	protein_coding	programmed cell death 1 [Source:HGNC Symbol;Acc:HGNC:8760]	0.6531	1161	GO:0006915; GO:0002376; GO:0002250; GO:0001783; GO:0002644; GO:0002903; GO:0050777; GO:0070234; GO:1902482; GO:0050776; GO:0006959	GO:0005515	GO:0016020; GO:0016021; GO:0005886; GO:0009897	5133	TRUE	-1.56529	1.19218e-24	2.01358e-22	chr2	241849884	241858894	9011	-	470.684	407.477	450.738	487.138	426.173	561.386	571.571	520.193	455.361	126.839	217.586	216.92	299.786	268.525	280.315	397.317	336.954	378.334	189.525	137.487	180.658	286.705	271.591	304.737	389.066	405.166	374.185	97.5754	96.4316
ENSG00000126351	ENST00000577288; ENST00000585047; ENST00000578218; ENST00000394121; ENST00000584985; ENST00000264637; ENST00000450525; ENST00000546243; ENST00000577486; ENST00000577637	THRA	protein_coding	protein_coding	thyroid hormone receptor alpha [Source:HGNC Symbol;Acc:HGNC:11796]	0.5925	1763	GO:0006355; GO:0030522; GO:0006366; GO:0000122; GO:0030154; GO:0045944; GO:0045892; GO:0009755; GO:0120162; GO:0006357; GO:0017055; GO:0002154; GO:2000143; GO:0042789; GO:0001502; GO:0001503; GO:0002155; GO:0007611; GO:0008016; GO:0008050; GO:0009409; GO:0009887; GO:0030218; GO:0030878; GO:0033032; GO:0045925; GO:0050994; GO:0060509; GO:0002157	GO:0008270; GO:0003700; GO:0043565; GO:0046872; GO:0003677; GO:0004879; GO:0005515; GO:0070324; GO:0000978; GO:0000981; GO:0019904; GO:0000976; GO:0140296; GO:0017025; GO:0031490; GO:0044877	GO:0005634; GO:0005654; GO:0005737; GO:0005829; GO:0000785; GO:0090575	7067	TRUE	0.702423	1.25256e-24	2.08911e-22	chr17	40058290	40093867	35578	+	735.873	739.532	699.276	655.116	695.902	563.757	651.169	719.246	788.699	1338.34	1318.74	1358.46	962.346	887.835	1112.27	942.026	725.505	844.192	1151.89	1238.61	1083.95	1149.67	1122.64	1067.12	956.658	870.898	832.447	1155.89	1267.97
ENSG00000154451	ENST00000370459; ENST00000481145; ENST00000471171; ENST00000490568; ENST00000443807	GBP5	protein_coding	protein_coding	guanylate binding protein 5 [Source:HGNC Symbol;Acc:HGNC:19895]	0.4135	3299	GO:0050896; GO:0002376; GO:0006954; GO:0032731; GO:0071346; GO:1900227; GO:0051289; GO:0045089; GO:0034067; GO:1900017; GO:0032741; GO:0009617	GO:0005525; GO:0003924; GO:0000166; GO:0016787; GO:0042803; GO:0005515; GO:0042802	GO:0005737; GO:0016020; GO:0005794; GO:0031410; GO:0000139; GO:0048471	115362	TRUE	-1.64239	1.7824e-24	2.93612e-22	chr1	89256189	89272860	16672	-	8971.31	4951.32	10444.9	11404.7	10204.4	11600.5	10764.9	7927.62	11490.8	5021.14	5055.92	4071.08	16423.7	12070.4	10624.1	13250	9290.07	14754.8	1845.76	1757.9	2213.66	3459.26	2952.92	3634.04	4658.99	4227.1	5027.01	1546.19	1811.58
ENSG00000184009	ENST00000681052; ENST00000576544; ENST00000573283; ENST00000681842; ENST00000679480; ENST00000570382; ENST00000615544; ENST00000680727; ENST00000680227; ENST00000681092; ENST00000574671; ENST00000576214; ENST00000679410; ENST00000679778; ENST00000572105; ENST00000679535; ENST00000575842; ENST00000576917; ENST00000576209; ENST00000575087; ENST00000644774; ENST00000571721; ENST00000571691; ENST0000…	ACTG1	protein_coding	protein_coding	actin gamma 1 [Source:HGNC Symbol;Acc:HGNC:144]	0.5688	1845	GO:0001895; GO:0070527; GO:0010628; GO:0035633; GO:0120192; GO:0030335; GO:0090303; GO:0150111; GO:0051893; GO:1902396; GO:0001738; GO:0001525; GO:0051492; GO:0098974; GO:0009612; GO:0045214; GO:0048488; GO:0051592; GO:0071346	GO:0000166; GO:0005524; GO:0005515; GO:0042802; GO:0005200; GO:0031625; GO:0005522; GO:0098973	GO:0005634; GO:0005737; GO:0016020; GO:0005856; GO:0005886; GO:0005615; GO:0005829; GO:0070062; GO:0072562; GO:0005884; GO:0005911; GO:0043296; GO:0097433; GO:0005925; GO:0015629; GO:0030016; GO:0031941; GO:0044305; GO:0045177; GO:0045335; GO:0098685; GO:0098871; GO:0099143; GO:0120220	71	TRUE	-0.830178	1.89549e-24	3.08434e-22	chr17	81509413	81523847	14435	-	50820.1	50360.7	48860.3	49299.1	44852.8	52276.2	53967.2	45437	48480.8	22184.1	29161.2	28565.6	31805.3	33853	31733.3	36389.7	36239.5	35463.1	36021.4	36770.6	37818.2	28744	31100.2	34850.9	29884.8	33476.8	38047.3	32855.6	36602.1
ENSG00000080824	ENST00000216281; ENST00000334701; ENST00000554401; ENST00000557089; ENST00000560130; ENST00000553585; ENST00000555662; ENST00000556554; ENST00000557234; ENST00000558600	HSP90AA1	protein_coding	protein_coding	heat shock protein 90 alpha family class A member 1 [Source:HGNC Symbol;Acc:HGNC:5253]	0.4634	1237	GO:0006457; GO:0007004; GO:0050790; GO:0006986; GO:0042981; GO:0009409; GO:0009408; GO:0098586; GO:0050821; GO:0021955; GO:0030010; GO:0032880; GO:0033138; GO:0034605; GO:0045429; GO:0046677; GO:0048675; GO:0051897; GO:0032728; GO:0051973; GO:0002218; GO:0002230; GO:0001934; GO:0042026; GO:0006839; GO:1902949; GO:0031396; GO:0032273; GO:0043254; GO:0043335; GO:0045040; GO:0045732; GO:0051131; GO:…	GO:0005524; GO:0051082; GO:0016887; GO:0140662; GO:0005515; GO:0070182; GO:0003723; GO:0000166; GO:0042802; GO:0016787; GO:0042803; GO:0019899; GO:0030235; GO:0044183; GO:0030911; GO:0048156; GO:0042826; GO:0097110; GO:1990782; GO:0051020; GO:0097718; GO:0023026; GO:0031625	GO:0005634; GO:0005737; GO:0016020; GO:0032991; GO:0005886; GO:0005739; GO:0005829; GO:0042470; GO:0005576; GO:0005654; GO:0070062; GO:0043025; GO:0044294; GO:0044295; GO:0048471; GO:0034774; GO:1904813; GO:0071682; GO:0043209; GO:0043202	3320	TRUE	-0.821879	3.17712e-24	5.1075e-22	chr14	102080742	102139699	58958	-	13182.7	11571.3	16320.4	19546.8	18446.3	19922.2	21346.8	17207	19598.7	8345.28	8180.04	7760.34	13224.9	13778	13317.2	17049.9	17964.9	17733.7	8141.74	8387.91	9337.61	8092.31	8940.83	11224.3	11779.5	12375.8	14323.1	8358.96	8458.89
ENSG00000196230	ENST00000681435; ENST00000327892; ENST00000330914; ENST00000680530; ENST00000396389; ENST00000681421; ENST00000396384	TUBB	protein_coding	protein_coding	tubulin beta class I [Source:HGNC Symbol;Acc:HGNC:20778]	0.523	2874	GO:0007017; GO:0007010; GO:0000226; GO:0000278; GO:0042267; GO:0071895; GO:0030705; GO:0050807; GO:0051225; GO:0051301	GO:0005525; GO:0000166; GO:0003924; GO:0005200; GO:0005515; GO:0031625; GO:0042288; GO:0005198; GO:0019904; GO:0032794; GO:0044877	GO:0005874; GO:0005737; GO:0045171; GO:0005856; GO:0015630; GO:0072686; GO:0005634; GO:0005576; GO:0005829; GO:0070062; GO:0035578; GO:0036464; GO:0005641; GO:0032991; GO:0044297; GO:0045121	203068	TRUE	-1.17554	3.30471e-24	5.24938e-22	chr6	30717435	30725538	8104	+	26489.5	24406.5	29260	31945.6	27355.9	34956.4	34840	26424.5	30609.9	11204	12612.6	13541.2	18341.3	19720.5	19240.8	23598.7	23526.6	24232	11300.9	10948.9	12805.3	13361.7	14925.5	18078.1	17863.1	22496.1	24890.2	9451.06	11290.8
ENSG00000172508	ENST00000525907; ENST00000529925; ENST00000531040; ENST00000531958; ENST00000687366; ENST00000307823; ENST00000445895; ENST00000531388	CARNS1	protein_coding	protein_coding	carnosine synthase 1 [Source:HGNC Symbol;Acc:HGNC:29268]	0.6448	2899	GO:0035499; GO:0006548	GO:0005524; GO:0046872; GO:0000166; GO:0016874; GO:0016887; GO:0047730; GO:0102102	GO:0005829; GO:0005575	57571	TRUE	0.862931	3.5198e-24	5.52526e-22	chr11	67414968	67425607	10640	+	127.212	125.378	121.11	113.632	103.576	107.917	74.8029	115.008	110.445	235.558	197.003	258.948	171.42	112.516	158.145	118.554	118.051	130.817	219.007	225.957	190.293	219.301	248.59	175.684	197.93	158.725	171.848	233.931	227.536
ENSG00000169884	ENST00000301061; ENST00000407467; ENST00000403957; ENST00000413630; ENST00000475740; ENST00000420388	WNT10B	protein_coding	protein_coding	Wnt family member 10B [Source:HGNC Symbol;Acc:HGNC:12775]	0.6229	1246	GO:0007275; GO:0016055; GO:0030182; GO:0071300; GO:0060070; GO:0120163; GO:0002062; GO:0000086; GO:0000122; GO:0001649; GO:0006357; GO:0006366; GO:0006629; GO:0007224; GO:0008283; GO:0010971; GO:0014835; GO:0030217; GO:0030501; GO:0030855; GO:0030858; GO:0032434; GO:0043065; GO:0043403; GO:0045165; GO:0045444; GO:0045582; GO:0045598; GO:0045599; GO:0045669; GO:0045778; GO:0045899; GO:0045944; GO:…	GO:0005102; GO:0005515; GO:0005125; GO:0005109; GO:0048018	GO:0005576; GO:0005615	7480	TRUE	2.11599	3.87257e-24	6.00833e-22	chr12	48965340	48971735	6396	-	85.1342	85.2176	34.7532	41.5006	24.8151	25.0716	64.2537	96.4302	96.8657	117.246	117.614	134.219	51.0274	50.1121	35.9762	64.8844	110.233	91.2895	317.981	302.472	285.439	199.365	199.049	195.205	222.185	216.158	198.642	366.533	451.82
ENSG00000180817	ENST00000373232; ENST00000610026; ENST00000373230; ENST00000625364; ENST00000460755; ENST00000495346	PPA1	protein_coding	protein_coding	inorganic pyrophosphatase 1 [Source:HGNC Symbol;Acc:HGNC:9226]	0.4304	1157	GO:0006796	GO:0000287; GO:0004427; GO:0046872; GO:0016787; GO:0016462	GO:0005737; GO:0005829; GO:0070062	5464	TRUE	-0.603389	5.43745e-24	8.3393e-22	chr10	70202835	70233911	31077	-	1257.19	1151.99	1348.27	1554.29	1500.85	1529.4	1600.59	1351.79	1526.32	902.851	1040.59	859.546	994.342	1280.23	1166.3	1328.27	1413.12	1406.1	1021.82	779.019	957.534	792.748	904.142	1040.66	1157.71	1223.2	1377.56	784.352	861.383
ENSG00000064687	ENST00000433129; ENST00000526885; ENST00000263094; ENST00000530703; ENST00000525238; ENST00000524850; ENST00000531467; ENST00000527496; ENST00000533574; ENST00000435683; ENST00000530092; ENST00000673773; ENST00000529442; ENST00000525073; ENST00000532194; ENST00000612569; ENST00000531478; ENST00000524383	ABCA7	protein_coding	protein_coding	ATP binding cassette subfamily A member 7 [Source:HGNC Symbol;Acc:HGNC:37]	0.6364	1804	GO:0055085; GO:0006869; GO:0006909; GO:1902430; GO:2000010; GO:0033344; GO:0033700; GO:0045332; GO:0010875; GO:1902991; GO:1902995; GO:0019216; GO:0045806; GO:0034205; GO:0044857; GO:0007613; GO:0008542; GO:0018149; GO:0034380; GO:0034504; GO:0038027; GO:0042985; GO:0043409; GO:0050766; GO:0070374; GO:0150094; GO:1900223; GO:1901076; GO:1903898	GO:0005524; GO:0000166; GO:0140359; GO:0140326; GO:0042626; GO:0005319; GO:0090554; GO:0090556; GO:0005548; GO:0140328; GO:0034188; GO:0016887	GO:0005737; GO:0110165; GO:0016020; GO:0016021; GO:0005794; GO:0005783; GO:0005886; GO:0042995; GO:0005768; GO:0000139; GO:0030054; GO:0031901; GO:0043231; GO:0032587; GO:0001891; GO:0097386; GO:0009986	10347	TRUE	0.751172	6.29339e-24	9.54235e-22	chr19	1039997	1065572	25576	+	2104.87	2449.76	1780.84	1129.41	1220.26	1062.82	1109.58	1433.18	1376.95	2856.54	2887.42	3173.81	1923.1	1541.18	1659.4	1506.76	1318.11	1326.05	3336.69	3416.86	3280.75	2407.57	2262.08	1986.75	1960.86	1915.15	1794.14	3550.25	3603.62
ENSG00000196549	ENST00000492661; ENST00000491597; ENST00000460393; ENST00000615825; ENST00000675418; ENST00000382989; ENST00000462745; ENST00000493237; ENST00000360490; ENST00000491026; ENST00000473730; ENST00000680057; ENST00000680282; ENST00000679362; ENST00000477669; ENST00000495577; ENST00000493888	MME	protein_coding	protein_coding	membrane metalloendopeptidase [Source:HGNC Symbol;Acc:HGNC:7154]	0.4067	3173	GO:0006508; GO:0071345; GO:0001822; GO:0019233; GO:0071493; GO:0016485; GO:0150094; GO:0007611; GO:0097242; GO:0071492; GO:0050769; GO:0007568; GO:0090399; GO:0006518; GO:0010814; GO:0010815; GO:0042447; GO:0046449; GO:0050435; GO:0061837; GO:0001890; GO:0030163; GO:0030324; GO:0043627; GO:1900273	GO:0004222; GO:0046872; GO:0008233; GO:0008270; GO:0016787; GO:0005515; GO:0008237; GO:0004175; GO:0042803; GO:0042277; GO:0001786; GO:0008238; GO:1901612; GO:0070012	GO:0005737; GO:0016020; GO:0016021; GO:0005886; GO:0005925; GO:0030425; GO:0045202; GO:0030424; GO:0008021; GO:0005887; GO:0070062; GO:0005903; GO:0030667; GO:0009986; GO:0043025; GO:0045121; GO:0031410; GO:0005769; GO:0005802; GO:0044306; GO:0098793	4311	TRUE	2.79096	7.76433e-24	1.16404e-21	chr3	155024124	155183704	159581	+	5.87133	4.89756	5.26563	8.40829	6.47352	11.9908	0.959011	13.2702	2.71587	21.4079	10.2912	6.77875	0.797304	1.89102	0	5.60729	5.47257	3.76451	38.9579	53.7994	66.2412	39.4022	23.8858	39.0409	41.7204	60.7436	41.5761	56.2935	34.672
ENSG00000134333	ENST00000543445; ENST00000469976; ENST00000545467; ENST00000430553; ENST00000396222; ENST00000535451; ENST00000494573; ENST00000539814; ENST00000543695; ENST00000536528; ENST00000541097; ENST00000545215; ENST00000422447; ENST00000227157; ENST00000478970; ENST00000495052; ENST00000540430; ENST00000379412; ENST00000542179; ENST00000486690; ENST00000625635; ENST00000537296; ENST00000460405; ENST0000…	LDHA	protein_coding	protein_coding	lactate dehydrogenase A [Source:HGNC Symbol;Acc:HGNC:6535]	0.4579	1104	GO:0019752; GO:0006096; GO:0006089; GO:0006090; GO:0021762	GO:0016491; GO:0016616; GO:0004459; GO:0042802; GO:0003824; GO:0005515; GO:0045296	GO:0016020; GO:0016021; GO:0005634; GO:0005737; GO:0005829; GO:0070062; GO:1990204	3939	TRUE	-1.09453	8.68371e-24	1.28741e-21	chr11	18394560	18408425	13866	+	8085.74	6941.78	9923.15	12413.8	11648.1	12724.8	12725.9	9740.89	11174.9	4111.27	4588.36	4075.38	7356.71	7864.24	7280.82	9279.44	9535.54	9675.69	3355.64	3512.54	3993.75	4499.99	4831.39	6251.65	6641.58	8260.7	9407.34	3570.46	3409.82
ENSG00000261150	ENST00000615648; ENST00000568225	EPPK1	protein_coding	protein_coding	epiplakin 1 [Source:HGNC Symbol;Acc:HGNC:15577]	0.6849	15770	GO:0045104; GO:0042060; GO:0030336; GO:0050680; GO:0045109; GO:0061045; GO:0010839; GO:0045110; GO:0051548; GO:1905041	GO:0003723; GO:0005515; GO:0005198; GO:0019215; GO:1990254	GO:0005856; GO:0005737; GO:0110165; GO:0016020; GO:0005886; GO:0042995; GO:0070161; GO:0045111; GO:0071944; GO:0016323; GO:0005923; GO:0005882; GO:0030054; GO:0016327; GO:0045095; GO:0030056; GO:0097356	83481	TRUE	1.35226	1.05543e-23	1.54753e-21	chr8	143857324	143878467	21144	-	119.384	139.096	157.969	289.516	193.126	178.784	206.187	239.749	286.083	320.847	236.698	210.149	403.465	313.927	349.269	254.738	236.125	226.828	310.61	413.669	287.848	504.108	509.565	445.718	546.262	511.679	451.794	404.062	304.464
ENSG00000110888	ENST00000537553; ENST00000433722; ENST00000548676; ENST00000695326; ENST00000298892; ENST00000454014; ENST00000687797; ENST00000695402; ENST00000395805; ENST00000690126; ENST00000695369; ENST00000695370; ENST00000684863; ENST00000542550; ENST00000695327; ENST00000695328; ENST00000695371; ENST00000686317; ENST00000695329; ENST00000695400; ENST00000540436; ENST00000695398; ENST00000692932; ENST0000…	CAPRIN2	protein_coding	protein_coding	caprin family member 2 [Source:HGNC Symbol;Acc:HGNC:21259]	0.4481	2971	GO:0017148; GO:0030154; GO:0033138; GO:0045944; GO:0030308; GO:0032092; GO:0090263; GO:0050775; GO:0061003	GO:0003723; GO:0046872; GO:0005515; GO:0005102	GO:0005737; GO:0005654; GO:0005829; GO:0005813; GO:0016020; GO:0005886; GO:0005739; GO:0043235	65981	TRUE	0.660966	1.13686e-23	1.64881e-21	chr12	30709552	30823302	113751	-	787.276	749.708	725.499	495.043	582.968	522.143	581.155	672.67	614.371	1295.04	1049.7	1200.59	866.974	711.58	787.282	766.912	720.361	762.244	1125.03	1038.8	993.306	950.305	902.405	806.285	854.432	805.483	745.598	1183.1	1012.3
ENSG00000137642	ENST00000260197; ENST00000532451; ENST00000529445; ENST00000524873; ENST00000525532; ENST00000532694; ENST00000534286; ENST00000527934; ENST00000528339; ENST00000534754; ENST00000524633; ENST00000527649; ENST00000530365	SORL1	protein_coding	protein_coding	sortilin related receptor 1 [Source:HGNC Symbol;Acc:HGNC:11185]	0.4847	2945	GO:0006897; GO:0007218; GO:0006605; GO:0046628; GO:1990845; GO:0030514; GO:0006898; GO:0006892; GO:1902430; GO:0002024; GO:0006622; GO:1900168; GO:0010897; GO:1902963; GO:0045053; GO:0008283; GO:0014910; GO:0016477; GO:0031333; GO:0032091; GO:0034067; GO:0038020; GO:0043407; GO:0045732; GO:0050768; GO:0051604; GO:0070863; GO:1901215; GO:1902771; GO:1902948; GO:1902953; GO:1902955; GO:1902960; GO:…	GO:0005515; GO:0004888; GO:0042923; GO:0005041; GO:0030169; GO:0001540; GO:0031267	GO:0016020; GO:0016021; GO:0005769; GO:0005794; GO:0031410; GO:0005783; GO:0005789; GO:0005886; GO:0005768; GO:0005576; GO:0005615; GO:0000139; GO:0010008; GO:0032585; GO:0055038; GO:0031901; GO:0009986; GO:0005771; GO:0030658; GO:0070062; GO:0005887; GO:0005641; GO:0005802; GO:0031985; GO:0043025; GO:0055037; GO:0097356	6653	TRUE	0.939345	1.15156e-23	1.65218e-21	chr11	121452314	121633763	181450	+	5131.64	3993.88	6510.55	6714.2	6323.13	5735	7151.01	7253.57	8044.41	11573.3	7877.22	7001.48	7364.03	6323.58	7001.89	8029.09	8038.36	8136.06	8884.01	10689.3	7992.91	11440.7	11439.6	11185.3	14706	12736.8	10940.8	8453.06	8145.15
ENSG00000149418	ENST00000278742; ENST00000530532; ENST00000524718; ENST00000530376	ST14	protein_coding	protein_coding	ST14 transmembrane serine protease matriptase [Source:HGNC Symbol;Acc:HGNC:11344]	0.6098	1568	GO:0006508; GO:0030216; GO:0001843; GO:0030163; GO:0060672	GO:0005515; GO:0004252; GO:0008233; GO:0016787; GO:0008236	GO:0016020; GO:0016021; GO:0005886; GO:0005887; GO:0005576; GO:0005615; GO:0016323; GO:0019897	6768	TRUE	1.79638	1.20724e-23	1.70593e-21	chr11	130159782	130210362	50581	+	181.033	286.018	101.1	54.346	61.4984	79.5751	97.8192	125.625	97.7714	106.587	221.996	376.899	36.676	60.5127	66.7059	96.9261	103.197	81.8782	681.236	798.621	923.764	237.339	177.817	175.684	207.632	332.069	231.902	984.51	1020.66
ENSG00000184271	ENST00000636728; ENST00000333640; ENST00000636068; ENST00000636119; ENST00000550824; ENST00000552305; ENST00000547855; ENST00000549309; ENST00000546685; ENST00000548692; ENST00000547854	POU6F1	protein_coding	protein_coding	POU class 6 homeobox 1 [Source:HGNC Symbol;Acc:HGNC:9224]	0.5763	1894	GO:0006355	GO:0003677; GO:0003700; GO:0000977	GO:0005634; GO:0016604; GO:0015629	5463	TRUE	0.821792	1.21459e-23	1.70593e-21	chr12	51186936	51218062	31127	-	962.953	1052.27	825.746	598.793	690.508	618.494	596.506	763.108	709.748	1485.83	1517.22	1641.82	932.983	895.399	885.914	773.006	759.381	713.518	1729.94	1606.81	1669.28	1327.84	1394.23	1144.12	867.395	754.118	885.219	1770.12	1815
ENSG00000027869	ENST00000368198; ENST00000368199; ENST00000392306; ENST00000468744; ENST00000486350; ENST00000495306	SH2D2A	protein_coding	protein_coding	SH2 domain containing 2A [Source:HGNC Symbol;Acc:HGNC:10821]	0.6128	1216	GO:0030154; GO:0001525; GO:0007165; GO:0042098	GO:0017124; GO:0005515	GO:0005737; GO:0005829	9047	TRUE	-1.11324	1.72681e-23	2.40009e-21	chr1	156806243	156816848	10606	-	1867.08	1553.51	1767.15	1628.4	1516.96	1828.05	1858.56	1386.29	1768.93	1006.18	1042.35	1096.8	1135.36	1173.38	1104.77	1551.62	1261.82	1693.09	923.407	777.102	953.874	877.205	924.472	902.28	1195.34	1362.74	1311.03	589.205	650.1
ENSG00000104880	ENST00000668164; ENST00000671891; ENST00000319670; ENST00000594665; ENST00000617428; ENST00000359920; ENST00000595600	ARHGEF18	protein_coding	protein_coding	Rho/Rac guanine nucleotide exchange factor 18 [Source:HGNC Symbol;Acc:HGNC:17090]	0.6028	4345	GO:0050790; GO:0007264; GO:0035023; GO:0150105; GO:0030036; GO:0051497; GO:0008360	GO:0005085; GO:0046872; GO:0005515	GO:0005737; GO:0016020; GO:0005829; GO:0005886; GO:0005856; GO:0016324; GO:0070062; GO:0030054; GO:0045177	23370	TRUE	0.657448	2.27325e-23	3.12701e-21	chr19	7348937	7472485	123549	+	2883.8	2646.65	2851.86	3197.52	2998.32	2955.18	2897.17	3213.16	3141.36	4128.12	3804.8	3657.81	4014.42	3634.54	4027.09	3442.88	2893.42	3012.55	3918.95	4445.03	4028.68	4968.93	5140.77	4749.99	4547.52	4472.5	3980.22	3822.95	4118.38
ENSG00000071242	ENST00000265678; ENST00000510118; ENST00000503859; ENST00000509742; ENST00000481261; ENST00000405189; ENST00000491836; ENST00000366865; ENST00000507350; ENST00000512860; ENST00000507371; ENST00000506565; ENST00000511034	RPS6KA2	protein_coding	protein_coding	ribosomal protein S6 kinase A2 [Source:HGNC Symbol;Acc:HGNC:10431]	0.5562	2027	GO:0006468; GO:0016310; GO:0035556; GO:0045786; GO:0008285; GO:0043065; GO:0018105; GO:0007165; GO:0007268; GO:0001556; GO:0002035; GO:0007507; GO:0010628; GO:0010659; GO:0045835; GO:0060047; GO:0070613; GO:0071322	GO:0005524; GO:0004672; GO:0004674; GO:0046872; GO:0000166; GO:0016301; GO:0016740; GO:0000287; GO:0106310; GO:0005515; GO:0004711; GO:0004712	GO:0005634; GO:0005737; GO:0005654; GO:0045202; GO:0005829; GO:0005819; GO:0072687; GO:0005840	6196	TRUE	0.951002	2.34692e-23	3.1954e-21	chr6	166409364	166906451	497088	-	421.757	437.842	391.762	363.624	313.965	354.273	321.269	380.413	368.454	799.405	676.279	718.548	532.599	458.573	544.89	400.521	379.952	448.918	735.989	1166.85	1020.12	570.563	539.643	612.727	596.698	545.095	582.065	1012.03	1002.24
ENSG00000006459	ENST00000397560; ENST00000472616; ENST00000478996	KDM7A	protein_coding	protein_coding	lysine demethylase 7A [Source:HGNC Symbol;Acc:HGNC:22224]	0.4112	5929	GO:0006354; GO:0006325; GO:0007399; GO:0006357; GO:0033169; GO:0006482; GO:0071557; GO:0035574; GO:0070544; GO:0030901; GO:0045893	GO:0046872; GO:0016491; GO:0008270; GO:0051213; GO:0035064; GO:0005506; GO:0032452; GO:0016706; GO:0003712; GO:0032454; GO:0071558; GO:0140683; GO:0035575; GO:0051864	GO:0005634; GO:0005654; GO:0005730	80853	TRUE	0.868233	2.50851e-23	3.38091e-21	chr7	140084746	140176983	92238	-	1519.69	1375.24	1695.53	2127.39	2259.25	1852.03	1881.58	2160.39	2083.07	3098.5	2268.48	2068.88	2935.68	2739.15	2955.3	2472.82	2317.24	2223.89	2575.43	2605.08	2247.38	3782.24	3536.88	3441.03	3590.86	3221.49	3005.49	2464.4	2212.51
ENSG00000122543	ENST00000416608; ENST00000242104	OCM	protein_coding	protein_coding	oncomodulin [Source:HGNC Symbol;Acc:HGNC:8105]	0.474	659		GO:0005509; GO:0046872; GO:0005515	GO:0005634; GO:0005737	654231	TRUE	1.24899	2.76038e-23	3.68317e-21	chr7	5879827	5886363	6537	+	113.635	129.296	119.003	77.0725	65.8141	69.7645	47.9505	52.1962	66.0862	213.842	186.712	223.699	114.014	134.263	125.916	70.4917	93.0336	65.879	244.277	210.415	193.906	193.669	248.59	150.741	111.578	126.353	117.179	213.915	245.954
ENSG00000168758	ENST00000305476; ENST00000474420; ENST00000482925; ENST00000467747; ENST00000442264; ENST00000449330	SEMA4C	protein_coding	protein_coding	semaphorin 4C [Source:HGNC Symbol;Acc:HGNC:10731]	0.6022	2513	GO:0030154; GO:0007399; GO:0001843; GO:0032874; GO:0001755; GO:0007411; GO:0071526; GO:0030335; GO:0048843; GO:0050919; GO:0042692; GO:0021535; GO:0021549	GO:0005515; GO:0030215; GO:0045499	GO:0016020; GO:0016021; GO:0031410; GO:0005886; GO:0005615; GO:0045202; GO:0045211; GO:0030672; GO:0014069; GO:0098839; GO:0005887	54910	TRUE	0.930007	4.09343e-23	5.40779e-21	chr2	96859718	96870757	11040	-	1116.57	1343.74	929.91	918.995	1027.71	914.568	1097.11	1359.59	1281.26	2222.19	1852.58	2217.77	1529.28	1309.53	1512.12	1289.26	1308.51	1240.52	2142.68	2277.67	1999.43	2190.84	2124.94	1858.5	2053.43	1761.82	1747.12	1988.9	2396.7
ENSG00000139899	ENST00000267406; ENST00000555436	CBLN3	protein_coding	protein_coding	cerebellin 3 precursor [Source:HGNC Symbol;Acc:HGNC:20146]	0.5859	1597	GO:0099558		GO:0005794; GO:0005783; GO:0005576; GO:0045202; GO:0005615	643866	TRUE	-1.0426	4.29352e-23	5.61652e-21	chr14	24426545	24430954	4410	-	697.709	686.638	716.126	615.592	602.036	654.041	457.449	421.993	555.848	828.184	830.647	816.163	865.075	636.329	726.27	648.844	639.508	694.553	251.647	249.868	266.17	387.337	351.211	304.737	254.203	285.079	293.805	243.938	238.37
ENSG00000049249	ENST00000377507; ENST00000474475; ENST00000492571; ENST00000674210	TNFRSF9	protein_coding	protein_coding	TNF receptor superfamily member 9 [Source:HGNC Symbol;Acc:HGNC:11924]	0.4659	1877	GO:0006915; GO:0008285; GO:0042127; GO:0033084	GO:0005515; GO:0038023; GO:0019955	GO:0016020; GO:0016021; GO:0009897; GO:0005886; GO:0005887	3604	TRUE	-1.63568	4.95753e-23	6.37951e-21	chr1	7915871	7943165	27295	-	408.286	311.394	456.003	645.598	565.361	623.076	697.821	446.783	528.296	215.79	245.873	181.708	287.03	356.638	284.69	452.284	417.967	413.462	147.244	119.554	140.914	228.644	216.793	298.079	298.034	232.007	237.997	48.7877	88.426
ENSG00000054611	ENST00000380995; ENST00000337137; ENST00000441936; ENST00000486163; ENST00000407381; ENST00000355704; ENST00000394449; ENST00000496139; ENST00000472791; ENST00000441162; ENST00000406733	TBC1D22A	protein_coding	protein_coding	TBC1 domain family member 22A [Source:HGNC Symbol;Acc:HGNC:1309]	0.5933	1879	GO:0090630	GO:0005096; GO:0042803; GO:0005515; GO:0071889		25771	TRUE	0.58275	4.97241e-23	6.37951e-21	chr22	46762617	47175699	413083	+	1221.24	1208.89	1066.82	901.156	857.74	820.823	882.291	860.802	855.5	1387.77	1412.83	1320.5	1020.55	990.896	931.635	857.116	884.992	821.605	1407.75	1585.29	1533.19	1306.31	1177.69	1203.76	974.121	1001.44	958.069	1573.72	1633.92
ENSG00000186827	ENST00000699969; ENST00000699970; ENST00000497869; ENST00000379236; ENST00000699971; ENST00000699972; ENST00000699973; ENST00000699974; ENST00000699975; ENST00000699976; ENST00000699977; ENST00000699978; ENST00000699979; ENST00000453580	TNFRSF4	protein_coding	protein_coding	TNF receptor superfamily member 4 [Source:HGNC Symbol;Acc:HGNC:11918]	0.6944	1070	GO:0006954; GO:0046718; GO:0033209; GO:0006955; GO:0043433; GO:0045892; GO:0002639; GO:0030890; GO:0042098	GO:0005515; GO:0005031; GO:0001618	GO:0016020; GO:0016021; GO:0009897; GO:0005886; GO:0009986; GO:0005887	7293	TRUE	-1.59254	5.29207e-23	6.72496e-21	chr1	1211326	1214153	2828	-	701.623	692.516	692.957	827.048	830.768	996.323	784.471	584.774	673.536	296.313	345.49	367.409	491.139	568.252	382.247	518.274	506.603	593.851	315.875	215.197	355.293	362.654	330.864	407.761	467.656	438.582	491.522	132.602	218.867
ENSG00000101665	ENST00000262158; ENST00000545051; ENST00000591805; ENST00000589634; ENST00000587336; ENST00000585986; ENST00000586093; ENST00000588190	SMAD7	protein_coding	protein_coding	SMAD family member 7 [Source:HGNC Symbol;Acc:HGNC:6773]	0.5636	1259	GO:0006355; GO:0007179; GO:0030154; GO:0009653; GO:0030509; GO:0060395; GO:0000122; GO:0043433; GO:0050821; GO:0022409; GO:0032436; GO:0048844; GO:0010801; GO:0001657; GO:0002725; GO:0010717; GO:0010719; GO:0010944; GO:0017015; GO:0030279; GO:0030336; GO:0030512; GO:0030514; GO:0031397; GO:0031398; GO:0031503; GO:0032925; GO:0033137; GO:0034333; GO:0034616; GO:0051444; GO:0055010; GO:0055117; GO:…	GO:0005515; GO:0046872; GO:0003677; GO:0008013; GO:0005518; GO:0031625; GO:0034713; GO:0048185; GO:0070411; GO:0140416	GO:0005667; GO:0005737; GO:0005634; GO:0005654; GO:0005829; GO:0001650; GO:0005813; GO:0000785; GO:0032991; GO:0005912; GO:0005886; GO:0071144	4092	TRUE	0.749515	7.29291e-23	9.18013e-21	chr18	48919853	48950965	31113	-	843.513	788.507	657.152	527.65	531.907	521.053	672.267	834.254	717.895	878.279	749.788	1030.37	693.654	616.473	643.075	717.734	752.087	633.38	1053.97	1188.37	1165.85	934.167	859.892	956.504	1089.58	1183.13	1083.75	1047.06	1272.03
ENSG00000179532	ENST00000473019; ENST00000254579; ENST00000354685; ENST00000477562; ENST00000472080; ENST00000534210; ENST00000532027; ENST00000533649; ENST00000531903; ENST00000524401; ENST00000526027; ENST00000529821; ENST00000533635; ENST00000525883; ENST00000530197; ENST00000525080; ENST00000532467; ENST00000527143	DNHD1	protein_coding	protein_coding	dynein heavy chain domain 1 [Source:HGNC Symbol;Acc:HGNC:26532]	0.552	3179	GO:0007018; GO:0030317; GO:0003341; GO:0120316	GO:0005524; GO:0008569; GO:0045505; GO:0051959	GO:0030286; GO:0005930; GO:0097729; GO:0070062; GO:0036126; GO:0036156	144132	TRUE	0.689509	7.97903e-23	9.94992e-21	chr11	6497260	6593758	96499	+	1660.62	1397.76	1476.34	1250.02	1410.11	1432.55	1263.79	1457.62	1566.94	2741.8	2242.01	2673.83	2515.02	1864.66	2146.65	1976.97	1559.7	2036.5	2397.83	2517.8	2327.75	2363.01	2325.09	2080.53	2136.19	2118.81	1924.62	2346.81	2202.76
ENSG00000171777	ENST00000615340; ENST00000586305; ENST00000588708; ENST00000615439; ENST00000589474; ENST00000614135; ENST00000622174; ENST00000587753; ENST00000454404; ENST00000617966; ENST00000589358; ENST00000592322; ENST00000588404; ENST00000618320; ENST00000293062; ENST00000433821; ENST00000426920; ENST00000587287; ENST00000587738; ENST00000589100	RASGRP4	protein_coding	protein_coding	RAS guanyl releasing protein 4 [Source:HGNC Symbol;Acc:HGNC:18958]	0.5928	2786	GO:0007264; GO:0030154; GO:0050896; GO:0050790; GO:0008277; GO:0043547; GO:0007169; GO:0007265; GO:0046579; GO:0008283; GO:0007202; GO:0030099; GO:0009991	GO:0005085; GO:0005509; GO:0046872; GO:0005515; GO:0019992; GO:0030742	GO:0005737; GO:0016020; GO:0005654; GO:0005829; GO:0005886	115727	TRUE	-1.00349	1.07117e-22	1.3234e-20	chr19	38409051	38426305	17255	-	961.394	1041.49	894.105	608.675	599.879	713.995	930.241	740.478	688.066	304.84	386.655	345.716	328.148	372.658	365.009	491.039	584.783	580.968	399.695	580.506	487.777	551.576	601.57	650.683	469.597	573.396	482.283	385.298	410.522
ENSG00000141682	ENST00000316660; ENST00000269518; ENST00000590596	PMAIP1	protein_coding	protein_coding	phorbol-12-myristate-13-acetate-induced protein 1 [Source:HGNC Symbol;Acc:HGNC:9108]	0.4602	1322	GO:0006915; GO:0006974; GO:0006919; GO:0001836; GO:0010498; GO:0072593; GO:0043065; GO:0090200; GO:2001244; GO:0043280; GO:0097193; GO:0071456; GO:0051607; GO:0042149; GO:0072332; GO:0043517; GO:1902237; GO:0043029; GO:0010917; GO:0046902; GO:1902043; GO:0010907; GO:0043331	GO:0005515	GO:0005634; GO:0005739; GO:0005829; GO:0005741; GO:0097136	5366	TRUE	-1.46003	1.39961e-22	1.7133e-20	chr18	59899996	59904305	4310	+	194.732	146.927	268.547	311.254	284.835	386.975	199.474	185.783	178.342	148.156	133.786	105.749	247.165	214.631	245.837	193.051	213.43	249.399	60.0162	60.9725	63.8325	87.3408	90.2355	171.347	84.4109	72.0528	109.022	63.7993	40.0895
ENSG00000140350	ENST00000465139; ENST00000409628; ENST00000486054; ENST00000267918; ENST00000483551; ENST00000560303; ENST00000480858; ENST00000561430; ENST00000495420; ENST00000495764; ENST00000483221	ANP32A	protein_coding	protein_coding	acidic nuclear phosphoprotein 32 family member A [Source:HGNC Symbol;Acc:HGNC:13233]	0.4978	1315	GO:0006913; GO:0042981; GO:0035556	GO:0005515; GO:0003723; GO:0042393	GO:0005634; GO:0005737; GO:0005783; GO:0048471; GO:0005654	8125	TRUE	-0.581525	1.422e-22	1.71556e-20	chr15	68778535	68820897	42363	-	3495.39	3330.34	3818.64	4049.27	3988.76	4250.18	3653.83	3113.19	3302.5	2834.16	2957.98	2836.24	3057.66	3468.13	3486.7	3087.22	3360.93	3392.77	2413.28	2209.36	2493.08	2648.7	2625.68	2961.7	2824.37	3013.68	3017.5	2206.7	2297.02
ENSG00000091409	ENST00000412899; ENST00000409532; ENST00000684293; ENST00000409080; ENST00000442250; ENST00000264107; ENST00000458358; ENST00000497107; ENST00000416789; ENST00000469534; ENST00000470259; ENST00000475302	ITGA6	protein_coding	protein_coding	integrin subunit alpha 6 [Source:HGNC Symbol;Acc:HGNC:6142]	0.4226	2793	GO:0007155; GO:0007229; GO:0043547; GO:0007160; GO:0033627; GO:0045944; GO:0030335; GO:0098609; GO:0042327; GO:0010976; GO:0031589; GO:0043589; GO:2001237; GO:0043065; GO:0010668; GO:0050900; GO:0035878; GO:0007044	GO:0046872; GO:0005515; GO:0045296; GO:0005178; GO:0031994; GO:0038132	GO:0016020; GO:0008305; GO:0016021; GO:0005886; GO:0005925; GO:0009986; GO:0009897	3655	TRUE	1.06523	1.42717e-22	1.71556e-20	chr2	172427354	172506459	79106	+	431.543	390.826	493.917	561.246	591.247	389.155	422.924	551.156	561.28	920.914	752.728	649.404	594.788	535.16	541.892	551.918	511.294	480.917	725.459	905.024	829.823	1126.89	1008.51	1036.75	770.371	801.979	656.903	831.893	744.365
ENSG00000029993	ENST00000419110; ENST00000325307; ENST00000455596; ENST00000448905; ENST00000430118	HMGB3	protein_coding	protein_coding	high mobility group box 3 [Source:HGNC Symbol;Acc:HGNC:5004]	0.4815	1270	GO:0002376; GO:0045087; GO:0006310; GO:0032392; GO:0006357	GO:0003677; GO:0003723; GO:0005515; GO:0000400; GO:0008301; GO:0003690	GO:0005634; GO:0005694; GO:0005737	3149	TRUE	-1.24001	1.48781e-22	1.77249e-20	chrX	150980509	150990771	10263	+	651.718	639.622	671.894	720.33	602.037	742.338	729.808	567.965	563.996	270.732	321.967	268.438	357.192	407.516	370.255	429.358	476.895	445.153	229.536	251.063	255.33	310.44	354.749	467.408	372.572	437.538	510.924	246.44	245.955
ENSG00000101425	ENST00000262865; ENST00000642449; ENST00000417318; ENST00000489102; ENST00000489039; ENST00000490381	BPI	protein_coding	protein_coding	bactericidal permeability increasing protein [Source:HGNC Symbol;Acc:HGNC:1095]	0.5225	1066	GO:0006955; GO:0045087; GO:0042742; GO:0050829; GO:0032715; GO:0032720; GO:0032717; GO:0043031; GO:0031663	GO:0008289; GO:0001530	GO:0016020; GO:0005615; GO:0005576; GO:0070062; GO:0035580; GO:0035578; GO:0005737	671	TRUE	4.53985	1.97909e-22	2.33691e-20	chr20	38304150	38337505	33356	+	0	0.979512	1.05313	4.94054	1.07892	4.36027	1.91802	1.76936	0	0	1.47017	1.35575	1.59461	0	2.24851	0.801042	0	3.76451	38.9579	57.386	33.7228	51.2652	34.5018	43.3789	26.1965	41.7698	29.5653	43.7839	32.5051
ENSG00000170955	ENST00000532354; ENST00000303927; ENST00000524852; ENST00000530979	CAVIN3	protein_coding	protein_coding	caveolae associated protein 3 [Source:HGNC Symbol;Acc:HGNC:9400]	0.6635	903	GO:0048511; GO:0032922; GO:0030866; GO:0051898; GO:0070374; GO:1901003	GO:0005515; GO:0005080	GO:0005737; GO:0016020; GO:0005901; GO:0005829; GO:0032991	112464	TRUE	-1.68734	2.33331e-22	2.731e-20	chr11	6318946	6320532	1587	-	302.374	274.263	300.141	353.743	277.283	386.975	269.482	187.553	229.038	74.6112	82.3296	74.5663	156.272	182.483	134.911	208.271	179.813	201.402	111.609	77.7101	87.9202	125.315	130.93	148.572	119.339	146.194	158.913	71.3051	80.1791
ENSG00000221890	ENST00000333039	NPTXR	protein_coding	protein_coding	neuronal pentraxin receptor [Source:HGNC Symbol;Acc:HGNC:7954]	0.6043	5830	GO:0098962	GO:0046872	GO:0016020; GO:0016021; GO:0098978	23467	TRUE	0.785791	2.3888e-22	2.77163e-20	chr22	38818452	38844028	25577	-	286.249	225.349	297.071	323.196	254.664	259.521	289.621	235.482	209.131	642.812	491.037	458.244	464.627	361.185	381.541	310.12	281.478	347.059	412.743	436.113	360.243	469.391	473.88	437.042	382.631	338.335	327.281	436.587	466.125
ENSG00000135148	ENST00000550051; ENST00000549358; ENST00000257604; ENST00000547063; ENST00000548092; ENST00000552890; ENST00000412615; ENST00000552896; ENST00000548277	TRAFD1	protein_coding	protein_coding	TRAF-type zinc finger domain containing 1 [Source:HGNC Symbol;Acc:HGNC:24808]	0.4862	1265	GO:0045824	GO:0046872; GO:0005515		10906	TRUE	-0.497013	3.26429e-22	3.75478e-20	chr12	112125538	112153604	28067	+	1566.67	1579.95	1573.47	1635.32	1552.56	1598.04	1676.35	1408.42	1565.24	1216.16	1398.13	1380.16	2061.34	1802.15	1771.08	1699.81	1321.23	1739.2	1152.94	1127.39	1287.49	1171.51	1189.87	1216.78	1115.77	1096.46	1084.67	1073.85	1164.76
ENSG00000142230	ENST00000594144; ENST00000594526; ENST00000597808; ENST00000413379; ENST00000600706; ENST00000270225; ENST00000598840; ENST00000414294; ENST00000600753; ENST00000660039; ENST00000596995; ENST00000664120; ENST00000392776; ENST00000659110	SAE1	protein_coding	protein_coding	SUMO1 activating enzyme subunit 1 [Source:HGNC Symbol;Acc:HGNC:30660]	0.5086	1690	GO:0016567; GO:0050790; GO:0036211; GO:0016925; GO:0032446; GO:1903955; GO:0033235	GO:0008641; GO:0016874; GO:0005515; GO:0004839; GO:0008022; GO:0019948; GO:0046982; GO:0008047; GO:0044388; GO:0043008	GO:0005654; GO:0005634; GO:0005737; GO:0031510	10055	TRUE	-0.83925	3.38071e-22	3.85545e-20	chr19	47113274	47210636	97363	+	2666.56	2446.82	2787.63	2832.91	2335.86	2921.39	3067.87	2375.37	2739.52	1324.88	1530.45	1369.31	1681.98	1862.66	1785.33	2016.22	2114.76	2132.97	1428.81	1423.89	1434.42	1556.18	1706.51	1894.57	1946.3	2176.2	2330.11	1336.03	1374.96
ENSG00000132341	ENST00000448750; ENST00000536606; ENST00000537745; ENST00000541630; ENST00000543796; ENST00000477395; ENST00000392369; ENST00000535090; ENST00000541679; ENST00000464211; ENST00000392367; ENST00000539498	RAN	protein_coding	protein_coding	RAN, member RAS oncogene family [Source:HGNC Symbol;Acc:HGNC:9846]	0.4563	1214	GO:0006913; GO:0015031; GO:0051301; GO:0007049; GO:0006606; GO:0006259; GO:0000054; GO:0006611; GO:0007052; GO:0046039; GO:0000278; GO:0032092; GO:0000055; GO:0000056; GO:0000070; GO:0016032; GO:0035281; GO:0042307; GO:0061015; GO:1902570	GO:0005525; GO:0003924; GO:0000166; GO:0005515; GO:0003723; GO:0046872; GO:0016787; GO:0000287; GO:0003682; GO:0045296; GO:0019003; GO:0046982; GO:0070883; GO:0005049	GO:0005634; GO:0005654; GO:0005737; GO:0016020; GO:0032991; GO:0005814; GO:0005635; GO:0005829; GO:0000785; GO:0005730; GO:0005643; GO:0042470; GO:0055037; GO:0030496; GO:0070062; GO:0042565	5901	TRUE	-0.790044	3.4466e-22	3.89728e-20	chr12	130872037	130877678	5642	+	5801.85	5823.2	6369.31	6595.63	6336.55	7219.53	7356.58	5538.17	6103.51	3145.67	3573.99	3435.47	4518.32	4850.55	4667.92	5377.55	5396.78	5546.17	3520.95	3169.38	3792.61	3670.37	3869.63	4436.57	4576.62	5228.53	5532.4	3112.4	3543.04
ENSG00000104889	ENST00000221486; ENST00000590279; ENST00000646769; ENST00000590121; ENST00000593017; ENST00000643757	RNASEH2A	protein_coding	protein_coding	ribonuclease H2 subunit A [Source:HGNC Symbol;Acc:HGNC:18518]	0.5776	956	GO:0090501; GO:0090502; GO:0090305; GO:0016070; GO:0006260; GO:0006401; GO:0090304; GO:0043137; GO:0006298; GO:0044238; GO:0071704	GO:0004523; GO:0003676; GO:0003723; GO:0046872; GO:0016787; GO:0004519; GO:0004518; GO:0004540	GO:0005634; GO:0005654; GO:0005829; GO:0032299	10535	TRUE	-0.956464	3.70503e-22	4.1543e-20	chr19	12806584	12813640	7057	+	438.903	449.391	434.425	481.148	380.859	549.494	505.256	380.995	478.777	208.228	203.581	216.92	293.319	292.712	288.084	382.057	383.752	352.12	213.302	223.452	211.025	244.962	268.501	276.766	305.89	383.132	343.299	192.648	214.126
ENSG00000064201	ENST00000437313; ENST00000461200; ENST00000446063; ENST00000612299; ENST00000182290; ENST00000493924; ENST00000484104; ENST00000479508; ENST00000498313; ENST00000483227; ENST00000381121; ENST00000493948; ENST00000339046; ENST00000451520; ENST00000381117; ENST00000484523; ENST00000486011	TSPAN32	protein_coding	protein_coding	tetraspanin 32 [Source:HGNC Symbol;Acc:HGNC:13410]	0.6257	1105	GO:0007267; GO:0051604; GO:0072659; GO:0007010; GO:0007229; GO:0007596; GO:0007599; GO:0030886; GO:0042098; GO:0042130; GO:0042832; GO:0050688; GO:0070527	GO:0003674	GO:0016020; GO:0016021; GO:0005887; GO:0009986; GO:0070442	10077	TRUE	1.10758	3.95546e-22	4.39814e-20	chr11	2301997	2318204	16208	+	287.695	344.788	157.968	172.919	186.653	172.231	227.286	293.714	269.776	333.618	382.244	471.802	275.867	240.159	169.388	248.323	236.883	223.048	520.14	638.419	640.733	535.437	521.066	457.647	528.782	538.829	519.24	587.955	684.773
ENSG00000182871	ENST00000651438; ENST00000355480; ENST00000359759; ENST00000342220; ENST00000459895; ENST00000423214; ENST00000473212	COL18A1	protein_coding	protein_coding	collagen type XVIII alpha 1 chain [Source:HGNC Symbol;Acc:HGNC:2195]	0.6708	3602	GO:0007155; GO:0030198; GO:0007601; GO:0001525; GO:0008285; GO:0009887; GO:0001886	GO:0046872; GO:0005201; GO:0030020; GO:0005515	GO:0005615; GO:0005576; GO:0005581; GO:0005788; GO:0005604; GO:0031012; GO:0070062; GO:0062023	80781	TRUE	0.681481	5.20032e-22	5.73453e-20	chr21	45405165	45513720	108556	+	349.343	366.338	360.169	736.142	718.561	783.76	323.187	299.022	266.155	607.547	580.718	620.934	929.656	831.104	881.418	258.737	306.464	283.279	523.3	503.323	638.325	1446.82	1449.96	1441.26	452.133	411.433	419.457	505.391	623.013
ENSG00000157978	ENST00000374338; ENST00000485476; ENST00000488127; ENST00000462394; ENST00000484476; ENST00000474283; ENST00000470950	LDLRAP1	protein_coding	protein_coding	low density lipoprotein receptor adaptor protein 1 [Source:HGNC Symbol;Acc:HGNC:18640]	0.5826	1537	GO:1904707; GO:0006629; GO:0008202; GO:0008203; GO:0006897; GO:0030301; GO:0071345; GO:0048260; GO:0042632; GO:0034383; GO:0090118; GO:0090205; GO:0006898; GO:1905581; GO:1905602; GO:1903076; GO:0031623; GO:0043393; GO:0042982	GO:0005515; GO:0001784; GO:0030276; GO:0035591; GO:0030159; GO:0035615; GO:0001540; GO:0050750; GO:0005546; GO:0035612; GO:0035650	GO:0005737; GO:0005769; GO:0005829; GO:0005886; GO:0009925; GO:0009898; GO:0030424; GO:0030669; GO:0055037; GO:0005883	26119	TRUE	0.557471	5.55494e-22	6.07537e-20	chr1	25543606	25568886	25281	+	2615.67	2658.4	2410.61	2471.26	2307.81	2247.74	2533.71	2915.02	2958.49	3806.24	3635.74	3640.19	3260.18	3338.6	3688.32	3033.55	2977.86	2883.62	3400.92	3569.88	3257.87	3678.75	4073.87	3512.61	4272.96	4006.77	4061.52	3575.26	3666.55
ENSG00000068831	ENST00000464324; ENST00000377494; ENST00000421556; ENST00000394432; ENST00000377497; ENST00000354024; ENST00000488071; ENST00000494001; ENST00000497441; ENST00000465852; ENST00000445445; ENST00000431822; ENST00000441258; ENST00000394428; ENST00000394429; ENST00000377486; ENST00000377487; ENST00000377489; ENST00000394430; ENST00000377485; ENST00000430645; ENST00000480443; ENST00000419843	RASGRP2	protein_coding	protein_coding	RAS guanyl releasing protein 2 [Source:HGNC Symbol;Acc:HGNC:9879]	0.6322	1187	GO:0007264; GO:0007165; GO:0050896; GO:0050790; GO:0043547; GO:0007265; GO:0001558; GO:0071277	GO:0005085; GO:0005509; GO:0046872; GO:0008289; GO:0019992	GO:0005737; GO:0016020; GO:0005886; GO:0042995; GO:0005829; GO:0043005; GO:0045202; GO:0032587	10235	TRUE	0.853979	5.88538e-22	6.38444e-20	chr11	64726911	64745456	18546	-	4287.05	4901.48	3404.75	2940.61	2942.21	2555.12	2697.7	3374.17	3115.1	5280.33	5273.51	5905.64	3968.98	3691.28	3710.79	2782.82	2751.13	2534.46	6411.21	6556.34	6194.17	6440.43	6647.34	5514.54	4468.93	4350.32	4203.81	6591.34	7682.03
ENSG00000213420	ENST00000292377; ENST00000486702; ENST00000490629; ENST00000480087; ENST00000471717	GPC2	protein_coding	protein_coding	glypican 2 [Source:HGNC Symbol;Acc:HGNC:4450]	0.6269	1405	GO:0009966; GO:0016477; GO:0007224; GO:0010976; GO:1905475; GO:0030182	GO:0005515	GO:0046658; GO:0062023; GO:0016020; GO:0005886; GO:0005576; GO:0005615; GO:0031225; GO:0043202; GO:0045202; GO:0005783; GO:0009986; GO:0005796	221914	TRUE	0.885763	6.66115e-22	7.16772e-20	chr7	100169606	100177381	7776	-	367.323	261.53	262.229	422.911	428.331	417.496	251.379	295.483	334.052	755.705	463.104	646.693	797.304	694.796	736.014	307.756	376.804	296.455	535.935	488.382	398.652	1004.59	844.309	814.01	442.612	418.742	474.525	475.367	505.995
ENSG00000135960	ENST00000258443; ENST00000409271; ENST00000376651	EDAR	protein_coding	protein_coding	ectodysplasin A receptor [Source:HGNC Symbol;Acc:HGNC:2895]	0.4954	4229	GO:0006915; GO:0030154; GO:0043123; GO:0046330; GO:0001942; GO:0008544; GO:0010628; GO:0042475; GO:0043473; GO:0060662; GO:1901224	GO:0005515; GO:0038023; GO:0004888	GO:0016020; GO:0016021; GO:0005886; GO:0045177	10913	TRUE	0.990365	7.20788e-22	7.69398e-20	chr2	108894471	108989372	94902	-	130.148	96.9717	140.066	257.896	226.573	191.852	135.22	151.281	164.763	364.529	232.287	230.478	293.408	299.727	294.556	144.989	196.231	184.461	220.059	227.153	243.287	457.59	393.675	411.015	300.774	247.485	249.457	228.927	191.78
ENSG00000123416	ENST00000336023; ENST00000332858; ENST00000547765; ENST00000550367; ENST00000551324; ENST00000549870; ENST00000547476; ENST00000552984	TUBA1B	protein_coding	protein_coding	tubulin alpha 1b [Source:HGNC Symbol;Acc:HGNC:18809]	0.5423	1262	GO:0007017; GO:0000226; GO:0000278; GO:0030705; GO:0051301; GO:0071353; GO:0007010	GO:0005525; GO:0000166; GO:0003924; GO:0005515; GO:0005200; GO:0031625; GO:0003725; GO:0005198	GO:0005874; GO:0005737; GO:0005856; GO:0015630; GO:0005881	10376	TRUE	-1.15941	9.55514e-22	1.01186e-19	chr12	49127782	49131397	3616	-	22387	20610.8	23989.8	24656.2	21396.5	26931.9	28567.1	21818.2	24739.4	8256.56	10510	10837.6	13491.6	14276.5	13776.2	18446.5	18495.7	18739.8	9430.17	10647.2	9975.53	9207.58	10835.4	13476.2	13786.6	18029.1	20764.4	9579.51	10703.7
ENSG00000134668	ENST00000257100; ENST00000360482; ENST00000473361; ENST00000452755; ENST00000533231; ENST00000528579; ENST00000532604; ENST00000531039; ENST00000468720; ENST00000460061; ENST00000485944; ENST00000529396; ENST00000528791; ENST00000525930	SPOCD1	protein_coding	protein_coding	SPOC domain containing 1 [Source:HGNC Symbol;Acc:HGNC:26338]	0.5914	1842	GO:0006351; GO:0030154; GO:0031047; GO:0007283; GO:0010529; GO:0006306		GO:0005634; GO:0005694	90853	TRUE	2.90148	9.87831e-22	1.03784e-19	chr1	31790422	31816022	25601	-	10.7641	3.91806	6.31877	5.07049	2.15784	4.36027	2.87703	8.84681	4.52645	4.26349	4.41052	4.06725	4.78382	1.89102	2.24851	8.01042	5.47256	13.1984	88.4449	53.7993	74.672	27.5313	15.9239	6.50683	14.6892	32.3715	45.2717	72.556	78.0121
ENSG00000211445	ENST00000388825; ENST00000521722; ENST00000521650; ENST00000519214; ENST00000517973; ENST00000625178; ENST00000521632; ENST00000520597; ENST00000520059	GPX3	protein_coding	protein_coding	glutathione peroxidase 3 [Source:HGNC Symbol;Acc:HGNC:4555]	0.5598	741	GO:0006979; GO:0098869; GO:0042744; GO:0006982	GO:0004602; GO:0016491; GO:0042802; GO:0005515; GO:0004601; GO:0008430	GO:0005576; GO:0005615; GO:0070062	2878	TRUE	2.64658	1.39326e-21	1.444e-19	chr5	151020591	151028988	8398	+	46.9706	97.9512	20.0094	16.7979	9.71027	10.9007	6.71308	21.2323	9.0529	20.2516	45.5753	54.23	5.58113	10.4006	6.74554	4.80625	5.47256	4.70564	259.017	384.964	304.71	94.9357	55.7337	76.9975	80.5299	102.336	85.924	376.541	328.301
ENSG00000154217	ENST00000581322; ENST00000580974; ENST00000584471; ENST00000584554; ENST00000581923; ENST00000578527	PITPNC1	protein_coding	protein_coding	phosphatidylinositol transfer protein cytoplasmic 1 [Source:HGNC Symbol;Acc:HGNC:21045]	0.4405	2682	GO:0015914; GO:0007165; GO:0006869; GO:0120009	GO:0005548; GO:0005515; GO:0008289; GO:0008526; GO:0035091; GO:0070300; GO:1990050; GO:1901611	GO:0005737; GO:0005654; GO:0005829	26207	TRUE	0.608932	1.39606e-21	1.444e-19	chr17	67377281	67697256	319976	+	1047.05	1012.82	962.557	1139.29	989.37	976.703	931.2	900.605	896.238	1475.17	1352.56	1201.2	1070.78	1221.6	1090.53	836.287	896.719	877.132	1373	1384.44	1357.34	1494.29	1494.86	1449.78	1459.24	1230.12	1295.33	1427.35	1394.47
ENSG00000105255	ENST00000221856; ENST00000599375; ENST00000601678; ENST00000597590; ENST00000601006; ENST00000601815; ENST00000597480; ENST00000598010; ENST00000598179; ENST00000594438	FSD1	protein_coding	protein_coding	fibronectin type III and SPRY domain containing 1 [Source:HGNC Symbol;Acc:HGNC:13745]	0.6084	1032	GO:0051301; GO:0007049; GO:0051302; GO:0032465; GO:0060236; GO:0031122	GO:0005515; GO:0042802; GO:0008017	GO:0005634; GO:0005737; GO:0005856; GO:0005874; GO:0005815; GO:0032154; GO:0005813	79187	TRUE	-1.11319	1.42549e-21	1.4631e-19	chr19	4304598	4323843	19246	+	100.791	79.3787	82.1439	147.228	124.076	151.671	105.416	102.652	113.161	77.8088	64.1079	74.6153	172.221	133.437	137.809	115.37	111.797	115.82	40.0254	49.0171	46.9711	78.7966	98.2999	74.8285	50.4525	59.9903	57.2776	36.278	41.1731
ENSG00000117115	ENST00000375486; ENST00000479534; ENST00000466151; ENST00000375481	PADI2	protein_coding	protein_coding	peptidyl arginine deiminase 2 [Source:HGNC Symbol;Acc:HGNC:18341]	0.5422	2992	GO:0021762; GO:0030520; GO:0045815; GO:0070100; GO:1901624; GO:1990830	GO:0005509; GO:0004668; GO:0046872; GO:0016787; GO:0042803; GO:0030331	GO:0005737; GO:0005634; GO:0005576; GO:0005829; GO:0070062; GO:0035578; GO:0000791	11240	TRUE	2.31219	1.825e-21	1.85885e-19	chr1	17066761	17119451	52691	-	34.2494	48.9756	12.6375	9.88109	19.4205	15.2749	11.5081	50.4268	32.5905	33.042	105.852	58.2973	15.1488	5.67307	11.2431	25.6333	25.0174	6.5879	232.695	253.454	224.015	69.303	62.8209	73.7441	93.1441	174.392	130.272	236.432	184.195
ENSG00000107863	ENST00000612832; ENST00000486374; ENST00000680286; ENST00000396432; ENST00000376410; ENST00000638156; ENST00000477190; ENST00000636789; ENST00000418033; ENST00000482792; ENST00000418325; ENST00000446003; ENST00000493154; ENST00000476067; ENST00000483114; ENST00000476499; ENST00000416305; ENST00000472150; ENST00000463892	ARHGAP21	protein_coding	protein_coding	Rho GTPase activating protein 21 [Source:HGNC Symbol;Acc:HGNC:23725]	0.4315	2808	GO:0007165; GO:0050790; GO:0051056; GO:0051645; GO:0007030; GO:0051683; GO:0072384; GO:0051684	GO:0005515; GO:0005096	GO:0005886; GO:0030054; GO:0015629; GO:0005737; GO:0016020; GO:0005794; GO:0030659; GO:0031410; GO:0005856; GO:0070161; GO:0000139; GO:0005829	57584	TRUE	0.534434	1.90161e-21	1.90779e-19	chr10	24583609	24723887	140279	-	684.01	631.787	718.232	998.978	1035.76	1034.48	1039.57	1083.73	1022.98	944.364	757.138	920.555	1111.44	1027.77	1139.25	989.287	1032.75	999.478	941.307	1169.24	1021.32	1361.38	1332.3	1400.05	1257.43	1258.31	1234.35	1117.11	981.651
ENSG00000114948	ENST00000264377; ENST00000374415; ENST00000444281	ADAM23	protein_coding	protein_coding	ADAM metallopeptidase domain 23 [Source:HGNC Symbol;Acc:HGNC:202]	0.4721	3169	GO:0006508; GO:0007155; GO:1990830; GO:0007417	GO:0004222; GO:0008237; GO:0005178; GO:0005515	GO:0016020; GO:0016021; GO:0005886; GO:0005576; GO:0098978; GO:0099056; GO:0005887	8745	TRUE	1.10154	1.90164e-21	1.90779e-19	chr2	206443532	206621127	177596	+	100.791	86.1972	64.2408	32.6076	47.4724	28.3418	113.163	113.239	120.403	166.276	158.779	140.998	62.1898	47.2755	85.4435	165.815	154.014	135.522	187.419	154.225	122.847	86.3914	86.6969	85.6733	227.037	162.902	190.326	177.637	170.11
ENSG00000151465	ENST00000429258; ENST00000455773; ENST00000281141; ENST00000467016; ENST00000378900; ENST00000442050; ENST00000498747; ENST00000440613; ENST00000497963	CDC123	protein_coding	protein_coding	cell division cycle 123 [Source:HGNC Symbol;Acc:HGNC:16827]	0.4457	806	GO:0051301; GO:0007049; GO:0051726; GO:0008284; GO:0045948; GO:1905143		GO:0005737	8872	TRUE	-0.496443	1.98055e-21	1.97212e-19	chr10	12195965	12250589	54625	+	1170.35	1185.21	1252.17	1358.65	1416.62	1291.73	1395.36	1190.78	1261.98	788.746	848.288	789.047	996.626	1050.46	1026.07	1060.58	1218.82	1138.77	878.132	839.269	981.575	879.104	966.937	963.011	995.467	992.031	1142.88	906.95	876.552
ENSG00000170323	ENST00000256104; ENST00000518669; ENST00000522659; ENST00000521734	FABP4	protein_coding	protein_coding	fatty acid binding protein 4 [Source:HGNC Symbol;Acc:HGNC:3559]	0.3798	702	GO:0050727; GO:0015908; GO:0006469; GO:0009617; GO:0015909; GO:0042632; GO:0045892; GO:0050729; GO:0050872; GO:0050873; GO:0071285; GO:0071356; GO:0120162	GO:0008289; GO:0005504; GO:0005324; GO:0036041; GO:0051427	GO:0005634; GO:0005737; GO:0005829; GO:0070062; GO:0005811	2167	TRUE	6.86404	2.01617e-21	1.99272e-19	chr8	81478419	81483236	4818	-	0	0	0	1.97622	0	0	0	0	0	0	0	0	0	0	0.235996	0.801042	4.69077	0	57.9104	47.8216	74.672	10.4429	3.53865	5.42236	49.4823	50.1237	54.5109	45.0347	43.34
ENSG00000133816	ENST00000532179; ENST00000526065; ENST00000532945; ENST00000683283; ENST00000256194; ENST00000531732; ENST00000530823; ENST00000532420; ENST00000527546; ENST00000524685; ENST00000525119; ENST00000533389; ENST00000675839; ENST00000528931; ENST00000646065; ENST00000532166; ENST00000527195; ENST00000530691; ENST00000524730; ENST00000533219; ENST00000529562; ENST00000526475; ENST00000525075; ENST0000…	MICAL2	protein_coding	protein_coding	microtubule associated monooxygenase, calponin and LIM domain containing 2 [Source:HGNC Symbol;Acc:HGNC:24693]	0.5245	1586	GO:0030042; GO:0007010; GO:0045944; GO:0007507; GO:0001947; GO:0019417	GO:0003779; GO:0043914; GO:0005515; GO:0071949; GO:0046872; GO:0004497; GO:0016491; GO:0016709; GO:0051019; GO:0016174	GO:0005634; GO:0005737	9645	TRUE	-1.17175	2.05723e-21	2.01275e-19	chr11	12094008	12359144	265137	+	1210.47	884.55	1664.99	1745.1	1432.83	1726.67	1821.17	1319.97	1719.25	956.243	713.297	664.318	915.209	854.742	858.933	1436.34	1318.92	1460.66	657.068	671.894	558.835	700.625	774.964	982.577	1043.42	1027.57	1048.68	496.634	492.992
ENSG00000068976	ENST00000483742; ENST00000377432; ENST00000164139; ENST00000462303; ENST00000460413	PYGM	protein_coding	protein_coding	glycogen phosphorylase, muscle associated [Source:HGNC Symbol;Acc:HGNC:9726]	0.5706	1685	GO:0005975; GO:0005977; GO:0008152; GO:0005980	GO:0008184; GO:0000166; GO:0016740; GO:0016757; GO:0003824; GO:0005515; GO:0030170; GO:0004645; GO:0102250; GO:0102499	GO:0005737; GO:0005829; GO:0070062	5837	TRUE	1.01033	2.06661e-21	2.01275e-19	chr11	64746389	64759974	13586	-	100.977	113.623	73.9831	83.3586	64.8599	71.1164	61.6455	80.8585	67.9641	151.912	126.825	157.336	120.213	110.133	92.6362	81.1886	57.3206	79.4309	201.602	207.597	187.036	198.86	143.628	128.678	110.654	105.716	119.185	159.629	212.758
ENSG00000072274	ENST00000698274; ENST00000426789; ENST00000698275; ENST00000360110; ENST00000420415; ENST00000698276; ENST00000483983; ENST00000698277; ENST00000698278; ENST00000698279; ENST00000491658; ENST00000698280; ENST00000475593; ENST00000477148; ENST00000698281; ENST00000698282; ENST00000698283; ENST00000698284; ENST00000698285; ENST00000698286; ENST00000698287; ENST00000698288; ENST00000698289; ENST0000…	TFRC	protein_coding	protein_coding	transferrin receptor [Source:HGNC Symbol;Acc:HGNC:11763]	0.4133	3942	GO:0007165; GO:0006879; GO:0035556; GO:0006897; GO:0046718; GO:0006898; GO:0006826; GO:0042102; GO:0031623; GO:0033572; GO:0051092; GO:0010628; GO:0150104; GO:0071466; GO:0043123; GO:0001934; GO:1900182; GO:0033138; GO:0001666; GO:0006953; GO:0007568; GO:0007584; GO:0010033; GO:0010035; GO:0010039; GO:0010042; GO:0010637; GO:0030316; GO:0030890; GO:0031334; GO:0032526; GO:0043066; GO:0045780; GO:…	GO:0005515; GO:0003723; GO:0042802; GO:0004998; GO:0042803; GO:0001618; GO:0003725; GO:0044877; GO:0019901; GO:0030544; GO:0051087	GO:0110165; GO:0016020; GO:0016021; GO:0005905; GO:0005886; GO:0043231; GO:0005576; GO:0005615; GO:0042470; GO:0055037; GO:0009986; GO:0009897; GO:0070062; GO:0072562; GO:0010008; GO:0005887; GO:1990712; GO:1903561; GO:0031410; GO:0030669; GO:0005768; GO:0016323; GO:0005634; GO:0005737; GO:0005739; GO:0005769; GO:0048471; GO:0055038	7037	TRUE	-1.20817	2.13908e-21	2.06824e-19	chr3	196012511	196082153	69643	-	2849.97	2122.65	4150.04	6250.91	6178.07	6300	5736.55	4616.13	4926.64	1712.08	1822.9	1583.73	3392.54	3424.48	2908.03	4437.11	5138.02	4597.72	1413.03	1542.25	1549.75	2074.79	2288.76	2564.77	3115.3	3609.66	3059.28	1212.19	1166.83
ENSG00000165102	ENST00000379644; ENST00000517319; ENST00000520704; ENST00000522082; ENST00000524016; ENST00000521576; ENST00000519000; ENST00000520678; ENST00000523989; ENST00000519705	HGSNAT	protein_coding	protein_coding	heparan-alpha-glucosaminide N-acetyltransferase [Source:HGNC Symbol;Acc:HGNC:26527]	0.4973	1575	GO:0051259; GO:0007041; GO:0030200	GO:0016740; GO:0016746; GO:0015019	GO:0016020; GO:0016021; GO:0005765; GO:0005764; GO:0005886; GO:0035579; GO:0070821; GO:0043202	138050	TRUE	0.650424	2.49392e-21	2.39398e-19	chr8	43140464	43202855	62392	+	1214.52	1179.18	1021.53	688.761	909.529	740.074	769.017	931.961	838.299	1334.79	1543.88	1544.41	949.966	911.041	885.179	956.264	832.732	842.468	1713.06	1822.41	1743.97	1440.01	1376.34	1237.38	1134.66	1061.36	1027.4	1857.97	1797.53
ENSG00000119326	ENST00000374595; ENST00000325551; ENST00000374594; ENST00000488130; ENST00000374593	CTNNAL1	protein_coding	protein_coding	catenin alpha like 1 [Source:HGNC Symbol;Acc:HGNC:2512]	0.389	1436	GO:0007155; GO:0007266	GO:0051015; GO:0005515; GO:0045296	GO:0005737; GO:0110165; GO:0016020; GO:0005886; GO:0005856; GO:0005829	8727	TRUE	-1.50302	2.76263e-21	2.63299e-19	chr9	108942569	109013522	70954	-	309.224	219.411	406.507	461.447	368.991	421.857	344.285	332.64	318.662	153.485	166.129	94.9026	169.028	230.704	207.613	253.93	318.973	293.632	75.81	86.0789	99.9641	170.884	164.547	196.289	190.168	226.6	237.446	61.2974	65.0101
ENSG00000021300	ENST00000398492; ENST00000536527; ENST00000354190; ENST00000227214; ENST00000398494; ENST00000543085; ENST00000544532; ENST00000545798; ENST00000539157; ENST00000546251; ENST00000535582; ENST00000538227; ENST00000541760; ENST00000543524; ENST00000541597; ENST00000535129; ENST00000542389; ENST00000540431; ENST00000426191; ENST00000540157; ENST00000545106; ENST00000544282	PLEKHB1	protein_coding	protein_coding	pleckstrin homology domain containing B1 [Source:HGNC Symbol;Acc:HGNC:19079]	0.5931	941	GO:0007602; GO:0045595	GO:0005515	GO:0005737; GO:0016020; GO:0016021	58473	TRUE	0.561517	2.79528e-21	2.64521e-19	chr11	73646178	73662819	16642	+	615.51	740.511	663.47	673.89	645.194	574.467	689.53	636.086	688.926	1189.51	1117.33	1180.86	824.413	827.322	897.907	664.064	728.633	711.493	993.953	948.064	1079.13	1000.62	989.056	966.265	818.883	807.2	827.827	1057.07	1016.32
ENSG00000198825	ENST00000649297; ENST00000648621; ENST00000650623; ENST00000649251; ENST00000649742; ENST00000647933; ENST00000650305; ENST00000369081; ENST00000648661; ENST00000648262; ENST00000648166; ENST00000648515; ENST00000649454; ENST00000649957; ENST00000647699; ENST00000631485; ENST00000650409; ENST00000631572; ENST00000637174; ENST00000631555; ENST00000490818	INPP5F	protein_coding	protein_coding	inositol polyphosphate-5-phosphatase F [Source:HGNC Symbol;Acc:HGNC:17054]	0.4404	3295	GO:0006661; GO:0048015; GO:0046856; GO:0072583; GO:0001921; GO:0042532; GO:2000145; GO:2001135; GO:0048681; GO:0008344; GO:0014898; GO:0031161; GO:0033137; GO:0051896; GO:0070072	GO:0016791; GO:0016787; GO:0042803; GO:0008934; GO:0052832; GO:0052833; GO:0052834; GO:0005515; GO:0034596; GO:0034595; GO:0043812	GO:0016020; GO:0005769; GO:0005905; GO:0043231; GO:0005768; GO:0055037; GO:0031901; GO:0045334; GO:0005737; GO:0030424; GO:0030425; GO:0043025; GO:0016021; GO:0031410	22876	TRUE	-0.684856	2.86247e-21	2.68971e-19	chr10	119726042	119829147	103106	+	542.008	525.019	645.566	667.927	692.667	736.888	542.8	528.155	528.689	490.302	426.35	351.14	531.004	507.74	490.926	452.589	456.568	559.03	323.245	377.791	389.016	477.526	395.444	431.619	526.841	453.202	468.424	361.53	299.004
ENSG00000115415	ENST00000673816; ENST00000673847; ENST00000415035; ENST00000698141; ENST00000698142; ENST00000698143; ENST00000361099; ENST00000673762; ENST00000540176; ENST00000698144; ENST00000698145; ENST00000698146; ENST00000698147; ENST00000698148; ENST00000698149; ENST00000674081; ENST00000673832; ENST00000673863; ENST00000423282; ENST00000673858; ENST00000674028; ENST00000673777; ENST00000673942; ENST0000…	STAT1	protein_coding	protein_coding	signal transducer and activator of transcription 1 [Source:HGNC Symbol;Acc:HGNC:11362]	0.4476	3236	GO:0007165; GO:0006355; GO:0045944; GO:0000122; GO:0045893; GO:0051607; GO:0042981; GO:0008015; GO:0060337; GO:0006952; GO:0019221; GO:0071346; GO:0016525; GO:0042127; GO:0001937; GO:0032727; GO:0043124; GO:0002230; GO:0033209; GO:0048661; GO:0035456; GO:0034341; GO:0051591; GO:0002053; GO:0072162; GO:0007259; GO:0034097; GO:0046725; GO:0045648; GO:0070106; GO:0035458; GO:0043434; GO:0060333; GO:…	GO:0003677; GO:0003700; GO:0005164; GO:0042803; GO:0005515; GO:0000981; GO:0000977; GO:0019899; GO:0042802; GO:0000978; GO:0045296; GO:0003690; GO:0042393; GO:0044389; GO:0001222; GO:0016922; GO:1990841; GO:0001223; GO:0000979; GO:0035035; GO:0031730; GO:0043565; GO:0051721	GO:0005634; GO:0005737; GO:0005654; GO:0005730; GO:0005829; GO:0090575; GO:0032991; GO:0030425; GO:0030424; GO:0048471; GO:0000785; GO:0070721	6772	TRUE	-1.13178	2.89666e-21	2.70281e-19	chr2	190908460	191020960	112501	-	16328.2	10056.7	19779.8	19624.1	19208.1	19524.5	16435.5	16194.1	17833	8953.2	9470.86	8088.4	26137.4	22358.8	23442	26375.4	19462.3	27366.8	4730.9	6493.76	6690.37	5036.33	4978.97	6185.82	6906.17	7395.74	7445.82	6171.07	6052.44
ENSG00000166562	ENST00000509791; ENST00000299714; ENST00000585864; ENST00000587834; ENST00000593132; ENST00000592774; ENST00000588875; ENST00000591406	SEC11C	protein_coding	protein_coding	SEC11 homolog C, signal peptidase complex subunit [Source:HGNC Symbol;Acc:HGNC:23400]	0.4512	951	GO:0006508; GO:0006465	GO:0004252; GO:0008233; GO:0016787; GO:0008236; GO:0005515	GO:0016021; GO:0016020; GO:0005783; GO:0005789; GO:0005787	90701	TRUE	-0.617936	2.97171e-21	2.75358e-19	chr18	59139866	59158832	18967	+	1394.44	1302.75	1402.47	1224.32	1457.62	1305.9	1146.98	1037.73	1002.16	900.663	896.804	972.073	864.278	1046.68	936.868	950.036	1026.58	1042.77	1009.75	840.464	977.962	862.016	851.929	918.548	837.317	835.394	876.641	905.699	907.803
ENSG00000143106	ENST00000271308; ENST00000490870; ENST00000538610; ENST00000477897; ENST00000484563; ENST00000491287	PSMA5	protein_coding	protein_coding	proteasome 20S subunit alpha 5 [Source:HGNC Symbol;Acc:HGNC:9534]	0.4256	1498	GO:0006511; GO:0051603; GO:0043161; GO:0010498	GO:0005515	GO:0019773; GO:0005839; GO:0005634; GO:0005737; GO:0005829; GO:0000502; GO:0005576; GO:0005654; GO:0070062; GO:0034774; GO:1904813	5686	TRUE	-0.560325	2.99738e-21	2.75821e-19	chr1	109399042	109426448	27407	-	2369.08	2336.14	2397.97	2593.79	2369.31	2434.12	2534.67	2120.58	2180.84	1590.28	1783.32	1637.75	1990.07	2186.03	2139.08	2157.21	2126.48	2326.47	1614.12	1476.49	1656.03	1479.09	1589.74	1658.16	1732.85	1871.28	2140.71	1615	1681.59
ENSG00000026297	ENST00000508775; ENST00000683770; ENST00000611959; ENST00000620173; ENST00000682498; ENST00000683968; ENST00000684236; ENST00000682774; ENST00000366855; ENST00000421787; ENST00000510083; ENST00000476238; ENST00000028008; ENST00000478180; ENST00000467705; ENST00000499370; ENST00000358165; ENST00000496851; ENST00000509073; ENST00000684086; ENST00000683158; ENST00000683333	RNASET2	protein_coding	protein_coding	ribonuclease T2 [Source:HGNC Symbol;Acc:HGNC:21686]	0.5182	2074	GO:0090501; GO:0090502; GO:0090305; GO:0002376; GO:0045087; GO:0006401; GO:0016070	GO:0003723; GO:0033897; GO:0016829; GO:0016787; GO:0004519; GO:0004518; GO:0004521; GO:0004540	GO:0005783; GO:0005739; GO:0005576; GO:0005615; GO:0005788; GO:0005764; GO:0005758; GO:0043202; GO:0070062; GO:0035578	8635	TRUE	0.839803	3.05011e-21	2.77435e-19	chr6	166922113	166957191	35079	-	2434.87	3070.32	2041.42	1944.93	2037.07	1822.6	1326.85	1690.18	1494.63	2914.79	3231.19	3343.4	2772.33	2370.2	2829.13	1736.69	1433.91	1566.2	4598.21	4920.84	4601.43	3586.72	3561.75	3165.58	2094.81	2003.39	1956.69	5151.59	5457.17
ENSG00000115233	ENST00000409682; ENST00000478123; ENST00000437630; ENST00000477232; ENST00000492908	PSMD14	protein_coding	protein_coding	proteasome 26S subunit, non-ATPase 14 [Source:HGNC Symbol;Acc:HGNC:16889]	0.4075	1860	GO:0006508; GO:0006281; GO:0006974; GO:0006511; GO:0010950; GO:0045471; GO:0070536; GO:0016579; GO:0043161; GO:0000724; GO:0006303; GO:0061136	GO:0005515; GO:0008233; GO:0008237; GO:0046872; GO:0016787; GO:0061578; GO:0061133; GO:0070628; GO:0140492	GO:0005634; GO:0000502; GO:0005576; GO:0022624; GO:0031597; GO:0005654; GO:0005829; GO:0034774; GO:1904813; GO:0008541	10213	TRUE	-0.653149	3.05651e-21	2.77435e-19	chr2	161308425	161411717	103293	+	1094.02	1089.21	1291.13	1242.05	1302.26	1317.9	1228.49	1101.43	1066.43	571.308	702.742	671.096	647.411	914.309	786.228	854.711	1057.77	872.426	748.623	671.894	750.333	745.245	769.656	913.126	779.103	843.749	836.142	805.623	847.298
ENSG00000128050	ENST00000514888; ENST00000264221; ENST00000505164; ENST00000504188; ENST00000510584; ENST00000399688; ENST00000512576; ENST00000508554	PAICS	protein_coding	protein_coding	phosphoribosylaminoimidazole carboxylase and phosphoribosylaminoimidazolesuccinocarboxamide synthase [Source:HGNC Symbol;Acc:HGNC:8587]	0.4561	2451	GO:0006189; GO:0006164; GO:0008152; GO:0006177; GO:0044208; GO:0097294; GO:0009113	GO:0004639; GO:0000166; GO:0005524; GO:0003824; GO:0016874; GO:0016831; GO:0004638; GO:0043727; GO:0016829; GO:0005515; GO:0042802; GO:0045296	GO:0005737; GO:0016020; GO:0005829; GO:0070062	10606	TRUE	-1.26531	3.2383e-21	2.91951e-19	chr4	56435741	56464578	28838	+	1689.97	1229.59	2224.21	2772.62	2514.41	2830.99	2912.26	2033.92	2607.23	929.262	810.404	825.34	1768.02	1901.43	1647.28	2140.47	2380.5	2366.01	608.774	630.05	671.503	1028.53	1099.83	1316.55	1401.05	1772.1	2042.77	509.143	574.607
ENSG00000050405	ENST00000552491; ENST00000547825; ENST00000552823; ENST00000394943; ENST00000341247; ENST00000552783; ENST00000552909; ENST00000552720; ENST00000549064; ENST00000552338; ENST00000552008; ENST00000552045; ENST00000551486; ENST00000550611; ENST00000551691; ENST00000550592	LIMA1	protein_coding	protein_coding	LIM domain and actin binding 1 [Source:HGNC Symbol;Acc:HGNC:24636]	0.4406	1865	GO:0051017; GO:0030835; GO:0006629; GO:0008202; GO:0008203; GO:0016477; GO:0042632; GO:0031529; GO:0030299	GO:0046872; GO:0051015; GO:0003779; GO:0005515; GO:0045296; GO:0003785	GO:0005886; GO:0005925; GO:0015629; GO:0005737; GO:0016020; GO:0005829; GO:0005856; GO:0070161; GO:0032154; GO:0001726; GO:0001725; GO:0031526; GO:0005903	51474	TRUE	-1.22828	4.04646e-21	3.62362e-19	chr12	50175788	50283520	107733	-	752.524	608.277	998.364	930.798	858.82	892.768	921.611	709.515	886.279	473.25	351.371	363.341	479.977	529.491	434.713	696.911	684.071	706.787	282.182	378.987	268.578	404.426	466.217	550.911	520.049	491.838	490.598	248.942	210.199
ENSG00000198814	ENST00000378943; ENST00000378946; ENST00000692461; ENST00000427190; ENST00000378945; ENST00000481024; ENST00000479048; ENST00000487652; ENST00000471362; ENST00000378941; ENST00000488296; ENST00000378938	GK	protein_coding	protein_coding	glycerol kinase [Source:HGNC Symbol;Acc:HGNC:4289]	0.4217	2063	GO:0005975; GO:0016310; GO:0006072; GO:0006071; GO:0019563; GO:0006641; GO:0019432; GO:0046167	GO:0016773; GO:0000166; GO:0005524; GO:0016301; GO:0016740; GO:0005515; GO:0004370	GO:0005737; GO:0016020; GO:0005739; GO:0005741; GO:0005829; GO:0070062	2710	TRUE	-1.11603	4.77259e-21	4.24537e-19	chrX	30653359	30731462	78104	+	540.19	554.405	686.583	773.69	807.171	758.689	603.219	580.365	546.795	318.696	458.735	328.092	342.044	527.595	421.983	464.826	541.292	473.387	223.297	254.65	264.965	337.971	450.293	447.887	379.364	366.53	379.728	206.409	168.041
ENSG00000179958	ENST00000319285; ENST00000678016; ENST00000567983; ENST00000568434; ENST00000568973; ENST00000565758	DCTPP1	protein_coding	protein_coding	dCTP pyrophosphatase 1 [Source:HGNC Symbol;Acc:HGNC:28777]	0.5685	914	GO:0009143; GO:0042262; GO:0006253	GO:0047429; GO:0046872; GO:0000166; GO:0016787; GO:0005515; GO:0000287; GO:0042802; GO:0016462; GO:0032556; GO:0047840	GO:0005634; GO:0005737; GO:0005654; GO:0005829; GO:0005739	79077	TRUE	-1.00103	5.36223e-21	4.7383e-19	chr16	30423615	30430030	6416	-	658.567	612.196	800.376	777.641	772.506	918.928	867.905	681.204	905.29	290.984	332.259	359.274	566.884	589.999	595.857	675.278	717.687	735.962	301.134	328.774	302.301	366.451	371.558	470.661	520.049	548.228	647.663	341.514	419.314
ENSG00000132507	ENST00000336452; ENST00000355068; ENST00000576930; ENST00000572815; ENST00000573542; ENST00000336458; ENST00000575001; ENST00000419711; ENST00000571955; ENST00000573714; ENST00000416016	EIF5A	protein_coding	protein_coding	eukaryotic translation initiation factor 5A [Source:HGNC Symbol;Acc:HGNC:3300]	0.559	1088	GO:0045901; GO:0045905; GO:0006412; GO:0006414; GO:0045944; GO:0098586; GO:0033209; GO:1902255	GO:0003723; GO:0003746; GO:0043022; GO:0005515; GO:0047485; GO:0017070	GO:0005634; GO:0005737; GO:0016020; GO:0005783; GO:0005789; GO:0005643; GO:0005829; GO:0005642	1984	TRUE	-0.696763	6.76831e-21	5.94142e-19	chr17	7306999	7312463	5465	+	8818.79	8830.8	9135.47	9760.95	9207.93	10685.5	8920.99	7038.77	8018.43	5887.1	7179.75	6817.14	7649.37	8196.89	7647.97	6962.84	7142.87	7553.83	6211.29	5455.95	6059.02	5419.94	5568.11	6105.9	5228.1	5893.17	6500.12	5609.65	6556.9
ENSG00000143333	ENST00000367558	RGS16	protein_coding	protein_coding	regulator of G protein signaling 16 [Source:HGNC Symbol;Acc:HGNC:9997]	0.5316	2408	GO:0007186; GO:0009968; GO:0043547; GO:0007601; GO:0008277	GO:0005096; GO:0005515; GO:0003924; GO:0005516	GO:0016020; GO:0005886; GO:0031224; GO:0005737	6004	TRUE	-1.11267	7.5979e-21	6.62606e-19	chr1	182598623	182604389	5767	-	388.486	292.874	388.604	478.245	463.935	670.393	510.194	397.222	398.328	316.564	291.094	275.218	550.14	521.922	393.49	437.369	432.332	414.096	212.689	156.616	221.607	167.087	177.817	303.652	208.602	190.052	183.859	141.359	144.106
ENSG00000175544	ENST00000538060; ENST00000438189; ENST00000542025; ENST00000545040; ENST00000542233; ENST00000325656; ENST00000545777	CABP4	protein_coding	protein_coding	calcium binding protein 4 [Source:HGNC Symbol;Acc:HGNC:1386]	0.5891	1242	GO:0007165; GO:0007601; GO:1901385; GO:0007602; GO:0008594; GO:0046549; GO:0060040	GO:0005509; GO:0046872; GO:0005246; GO:0044325	GO:0005737; GO:0042995; GO:0005576; GO:0045202; GO:0098793; GO:0005829; GO:0043195	57010	TRUE	1.27616	8.84658e-21	7.66493e-19	chr11	67452406	67461752	9347	+	133.152	171.074	102.91	65.9714	79.3252	62.773	78.639	130.622	125.861	197.599	201.674	221.958	138.822	139.233	135.047	104.095	107.135	110.683	320.66	278.097	283.045	300.833	246.597	213.664	215.393	222.447	194.946	326.973	324.531
ENSG00000131634	ENST00000253934; ENST00000566264	TMEM204	protein_coding	protein_coding	transmembrane protein 204 [Source:HGNC Symbol;Acc:HGNC:14158]	0.6243	1760	GO:0030947; GO:0051145; GO:0001945		GO:0016020; GO:0016021; GO:0005886; GO:0005912; GO:0070161	79652	TRUE	0.57503	9.24211e-21	7.95597e-19	chr16	1528688	1555580	26893	+	912.991	1120.56	854.086	1020.71	1028.21	947.271	959.011	1030.65	993.099	1281.18	1205.54	1289.32	1173.63	1227.27	1316.88	1011.71	993.661	880.896	1417.22	1257.71	1204.39	1794.29	1656.09	1483.56	1385.5	1429.57	1469.94	1392.32	1447.56
ENSG00000118263	ENST00000309446; ENST00000421199; ENST00000435602; ENST00000703733; ENST00000703734; ENST00000703689; ENST00000703735; ENST00000458272; ENST00000423015; ENST00000467833; ENST00000703736; ENST00000426163; ENST00000457962; ENST00000451244	KLF7	protein_coding	protein_coding	Kruppel like factor 7 [Source:HGNC Symbol;Acc:HGNC:6350]	0.4943	2474	GO:0000122; GO:0007409; GO:0007411; GO:0045893; GO:0048813; GO:0006357; GO:0045944; GO:0042593; GO:0045604; GO:0061179; GO:1904178	GO:0046872; GO:0003677; GO:0000981; GO:0003700; GO:0000978; GO:0001228; GO:0008270	GO:0005634; GO:0005654; GO:0005829; GO:0000785	8609	TRUE	0.773401	1.24834e-20	1.06773e-18	chr2	207074137	207173856	99720	-	599.854	436.862	610.813	733.177	614.984	649.682	655.005	640.509	656.336	953.957	768.9	719.904	902.549	777.21	856.685	647.242	705.96	643.732	809.693	927.74	737.085	1258.85	1105.77	1108.33	968.301	973.235	910.055	866.919	697.774
ENSG00000204219	ENST00000450454; ENST00000476978; ENST00000374601; ENST00000461794; ENST00000374602; ENST00000492271	TCEA3	protein_coding	protein_coding	transcription elongation factor A3 [Source:HGNC Symbol;Acc:HGNC:11615]	0.5331	1051	GO:0006351; GO:0006368	GO:0008270; GO:0003676; GO:0046872; GO:0003677; GO:0005515	GO:0005634	6920	TRUE	1.03985	1.2768e-20	1.08124e-18	chr1	23380909	23424748	43840	-	109.598	122.439	117.95	89.9178	140.26	110.097	75.7619	79.6213	76.0445	204.647	230.817	212.852	205.704	233.541	180.631	70.4917	89.9064	95.9951	250.594	210.415	224.016	215.504	268.938	245.09	138.744	123.221	102.554	206.409	276.293
ENSG00000157570	ENST00000533786; ENST00000533202; ENST00000520358; ENST00000533080; ENST00000520999; ENST00000340160; ENST00000520837; ENST00000518429; ENST00000519051; ENST00000520245; ENST00000517621; ENST00000521990; ENST00000520278	TSPAN18	protein_coding	protein_coding	tetraspanin 18 [Source:HGNC Symbol;Acc:HGNC:20660]	0.5688	1350			GO:0016021; GO:0016020; GO:0005887	90139	TRUE	1.26918	1.28035e-20	1.08124e-18	chr11	44726465	44932423	205959	+	150.698	79.3405	121.11	72.1319	69.0507	78.485	82.475	89.3528	96.8661	189.726	185.242	184.383	106.041	117.244	92.1891	118.554	92.2518	72.4668	232.694	294.102	270.987	168.036	167.201	153.995	126.131	107.557	169.077	243.938	274.125
ENSG00000105281	ENST00000542575; ENST00000434726; ENST00000594991; ENST00000412532; ENST00000593713; ENST00000598022	SLC1A5	protein_coding	protein_coding	solute carrier family 1 member 5 [Source:HGNC Symbol;Acc:HGNC:10943]	0.5844	1598	GO:0046718; GO:0006865; GO:0150104; GO:0070207; GO:0140009; GO:0006868; GO:0010585; GO:0015804; GO:0015825; GO:1903803; GO:0015807; GO:0055085; GO:0015711; GO:1902475	GO:0015293; GO:0046872; GO:0008514; GO:0015179; GO:0005515; GO:0038023; GO:0015175; GO:0001618; GO:0015171; GO:0015183; GO:0015186; GO:0015194	GO:0016021; GO:0016020; GO:0005886; GO:0042470; GO:0070062; GO:0005887; GO:0009925	6510	TRUE	-1.35948	2.07667e-20	1.73264e-18	chr19	46774883	46788594	13712	-	2005.05	1935.52	2345.31	2390.23	2175.1	3076.18	2777.3	1856.94	2301.25	805.441	995.307	1239.16	1415.22	1322.77	1252.42	1862.42	1662.09	2135.42	916.038	1000.47	1171.87	868.661	915.625	1183.16	1256.46	1689.59	1480.11	753.082	989.238
ENSG00000163599	ENST00000696479; ENST00000696049; ENST00000648405; ENST00000295854; ENST00000487393; ENST00000427473; ENST00000650075	CTLA4	protein_coding	protein_coding	cytotoxic T-lymphocyte associated protein 4 [Source:HGNC Symbol;Acc:HGNC:2505]	0.4655	1080	GO:0006974; GO:0002376; GO:0006955; GO:0002250; GO:0050853; GO:0050852; GO:0043065; GO:0030889; GO:0042129; GO:0042130; GO:0045590; GO:0050777	GO:0005515	GO:0110165; GO:0016020; GO:0016021; GO:0005886; GO:0009897; GO:0005887; GO:0048471; GO:0005794; GO:0098636; GO:0045334	1493	TRUE	-1.29564	2.07766e-20	1.73264e-18	chr2	203853888	203873965	20078	+	1648.87	1484.94	1602.85	1428.81	1349.64	1499.93	1577.57	1238.55	1328.97	625.668	723.324	673.808	810.061	780.992	734.89	993.29	845.902	1140.65	727.565	604.943	666.025	924.673	974.011	1071.46	1100.25	872.987	974.729	421.575	405.229
ENSG00000116161	ENST00000613570; ENST00000426793; ENST00000461977; ENST00000483307; ENST00000367679; ENST00000473925; ENST00000406752; ENST00000405362; ENST00000469173	CACYBP	protein_coding	protein_coding	calcyclin binding protein [Source:HGNC Symbol;Acc:HGNC:30423]	0.4482	1164	GO:0007507; GO:1990830	GO:0042803; GO:0005515; GO:0015631; GO:0031625; GO:0044548; GO:0019904	GO:0005634; GO:0005737; GO:0005654; GO:0005829; GO:0070062; GO:0030877; GO:0005641; GO:0019005	27101	TRUE	-0.853497	2.12698e-20	1.76275e-18	chr1	174999163	175012027	12865	+	2731.06	2389.03	2946.65	2871.13	2785.76	2874.04	2584.53	2063.96	2236.97	1557.24	1367.26	1268.98	1618.51	1828.62	1846.31	1906.73	2173.39	2006.48	1284.56	1170.81	1381.43	1621.49	1778.17	1880.84	1772.61	1861.89	2046.47	1200.08	1256.8
ENSG00000174996	ENST00000531240; ENST00000417856; ENST00000526758; ENST00000440228; ENST00000421552; ENST00000394067; ENST00000316924; ENST00000394078; ENST00000461611; ENST00000475757; ENST00000394066; ENST00000394065; ENST00000483152; ENST00000534023	KLC2	protein_coding	protein_coding	kinesin light chain 2 [Source:HGNC Symbol;Acc:HGNC:20716]	0.6374	1722	GO:0007018; GO:0032418	GO:0005515; GO:0045296; GO:0019894	GO:0005829; GO:0005886; GO:0005737; GO:0016020; GO:0005765; GO:0005654; GO:0005739; GO:0005856; GO:0005871; GO:0005874; GO:0005764; GO:0032991; GO:0016938	64837	TRUE	-0.89778	2.24073e-20	1.84556e-18	chr11	66257294	66267860	10567	+	779.908	761.081	924.645	905.108	846.952	1010.49	867.905	713.053	885.374	707.741	585.128	699.568	912.116	812.194	819.959	922.8	870.92	953.364	373.784	386.159	455.258	505.057	562.644	598.63	554.977	543.006	677.228	392.803	458.32
ENSG00000110619	ENST00000531387; ENST00000397111; ENST00000484484; ENST00000278224; ENST00000380525; ENST00000466442; ENST00000470221; ENST00000526890; ENST00000529772; ENST00000465240; ENST00000439280; ENST00000465207; ENST00000524825; ENST00000527330; ENST00000465331	CARS1	protein_coding	protein_coding	cysteinyl-tRNA synthetase 1 [Source:HGNC Symbol;Acc:HGNC:1493]	0.5335	1945	GO:0006423; GO:0006412; GO:0006418; GO:0006399; GO:0044260	GO:0005524; GO:0004817; GO:0046872; GO:0000166; GO:0042802; GO:0016874; GO:0004812; GO:0000049; GO:0005515; GO:0042803	GO:0005737; GO:0005829	833	TRUE	-0.559496	2.79388e-20	2.28704e-18	chr11	3000922	3057613	56692	-	1622	1624.9	1704.29	1681.57	1712.4	1872	1633.67	1454.28	1541.2	1409.32	1147.81	1321.73	1594.27	1382.96	1505.08	1581.29	1505.27	1718.49	1116.47	1062.23	999.349	1178.83	1153.18	1321.25	1335.63	1392.43	1354.55	1017.68	1053.36
ENSG00000106123	ENST00000619012; ENST00000652003; ENST00000497095; ENST00000616380; ENST00000614832; ENST00000611578; ENST00000411471; ENST00000422643; ENST00000486511; ENST00000471581; ENST00000617632; ENST00000476059	EPHB6	protein_coding	protein_coding	EPH receptor B6 [Source:HGNC Symbol;Acc:HGNC:3396]	0.6027	2571	GO:0006468; GO:0007169; GO:0048013; GO:0001806; GO:0002456; GO:0032092; GO:0050798; GO:2000525	GO:0005515; GO:0005524; GO:0004672; GO:0005003; GO:0000166	GO:0016021; GO:0016020; GO:0005887; GO:0009986	2051	TRUE	0.585006	3.45983e-20	2.81491e-18	chr7	142855061	142871094	16034	+	745.659	738.552	791.951	663.02	639.799	567.927	481.424	455.611	520.542	1234.28	1070.29	1151.03	896.968	774.373	768.242	611.996	561.329	603.263	988.688	1121.42	1053.84	990.179	963.396	897.943	714.097	621.324	609.783	1000.77	1160.43
ENSG00000154134	ENST00000397801; ENST00000538940; ENST00000527196; ENST00000527245; ENST00000529658; ENST00000531545; ENST00000525448; ENST00000528144; ENST00000531888; ENST00000528068; ENST00000532472; ENST00000531119; ENST00000530647; ENST00000526551; ENST00000528820; ENST00000525482; ENST00000534598; ENST00000531075; ENST00000543966; ENST00000525304; ENST00000524971	ROBO3	protein_coding	protein_coding	roundabout guidance receptor 3 [Source:HGNC Symbol;Acc:HGNC:13433]	0.6202	1466	GO:0030154; GO:0006935; GO:0007399; GO:0007411; GO:0007156; GO:0070593; GO:0016199	GO:0005515; GO:0098632	GO:0016020; GO:0016021; GO:0005886; GO:0030424	64221	TRUE	0.718521	4.51471e-20	3.65089e-18	chr11	124865432	124881471	16040	+	193.754	191.984	199.041	192.681	185.574	177.681	117.958	132.702	156.615	277.127	239.638	257.593	300.584	258.124	282.564	129.769	145.414	137.405	376.944	319.209	311.936	365.502	337.056	300.399	240.62	205.716	163.533	308.989	358.639
ENSG00000143479	ENST00000367109; ENST00000367108; ENST00000649163; ENST00000489878; ENST00000441486; ENST00000367106	DYRK3	protein_coding	protein_coding	dual specificity tyrosine phosphorylation regulated kinase 3 [Source:HGNC Symbol;Acc:HGNC:3094]	0.4633	2917	GO:0006468; GO:0016310; GO:0018108; GO:0051301; GO:0007049; GO:0080135; GO:0030218; GO:0018105; GO:0018107; GO:0035063; GO:0035617; GO:0043066; GO:0043518; GO:1902751; GO:1903008; GO:1903432	GO:0005524; GO:0004672; GO:0046872; GO:0000166; GO:0004674; GO:0016301; GO:0016740; GO:0004713; GO:0004712; GO:0106310; GO:0000287; GO:0005515	GO:0005634; GO:0005737; GO:0016607; GO:0043231; GO:0005654; GO:0005829; GO:0005856; GO:0005815; GO:0010494; GO:0000242	8444	TRUE	-1.25787	4.86258e-20	3.90852e-18	chr1	206635536	206684419	48884	+	110.577	95.0127	98.9938	121.537	183.417	130.808	171.618	140.664	134.888	40.5032	51.0768	35.2495	65.5674	100.224	62.2089	90.5178	121.96	117.786	46.3479	35.8861	52.993	54.6071	64.5803	65.6616	89.6229	100.247	98.8588	27.5213	36.839
ENSG00000138795	ENST00000379951; ENST00000265165; ENST00000503879; ENST00000504426; ENST00000505379; ENST00000514444; ENST00000505297; ENST00000510135; ENST00000438313; ENST00000507470; ENST00000509428; ENST00000512407; ENST00000510624; ENST00000506680; ENST00000505328; ENST00000504775; ENST00000504950; ENST00000515500; ENST00000510717; ENST00000512172; ENST00000505293	LEF1	protein_coding	protein_coding	lymphoid enhancer binding factor 1 [Source:HGNC Symbol;Acc:HGNC:6551]	0.4807	1211	GO:0043066; GO:0006357; GO:0016055; GO:0043966; GO:0045893; GO:0008284; GO:0030335; GO:0032696; GO:0010628; GO:0045892; GO:0060070; GO:0045944; GO:0030854; GO:0071345; GO:0043967; GO:0010718; GO:0060326; GO:0062009; GO:0045597; GO:0001649; GO:0001837; GO:0032714; GO:0043392; GO:0043923; GO:0045063; GO:0071353; GO:0050767; GO:0045588; GO:0030223; GO:0032713; GO:0071864; GO:0071866; GO:0000122; GO:…	GO:0005515; GO:0008013; GO:0003677; GO:0000981; GO:0000978; GO:1990837; GO:0030331; GO:0070016; GO:0001228; GO:0042393; GO:0003700; GO:0000977; GO:0140416; GO:0008301; GO:0001222; GO:0043565; GO:0042826; GO:0045295; GO:0070742; GO:0000976; GO:0000987; GO:0001227; GO:0003682	GO:0005737; GO:0005634; GO:0005654; GO:0005667; GO:1990907; GO:0032993; GO:0090575	51176	TRUE	0.484814	5.1151e-20	4.08687e-18	chr4	108047545	108168956	121412	-	3512.03	3234.35	3899.73	4921.77	4889.66	4473.65	3628.9	3589.15	3919.91	5911.34	5369.06	5078.64	5651.29	5764.78	5891.11	3957.95	3853.47	4029.91	4327.49	4462.95	4303.27	6496.45	6343.03	6313.79	5142.27	4868.26	4866.25	4485.96	4369.76
ENSG00000144381	ENST00000388968; ENST00000677454; ENST00000677913; ENST00000678761; ENST00000677792; ENST00000461097; ENST00000440114; ENST00000439605; ENST00000418022; ENST00000428204; ENST00000678969; ENST00000476746; ENST00000678170; ENST00000676933; ENST00000678621; ENST00000678545; ENST00000677403; ENST00000679291; ENST00000452200; ENST00000345042; ENST00000426480; ENST00000491249; ENST00000486181; ENST0000…	HSPD1	protein_coding	protein_coding	heat shock protein family D (Hsp60) member 1 [Source:HGNC Symbol;Acc:HGNC:5261]	0.4178	2334	GO:0006457; GO:0042026; GO:0043066; GO:0009409; GO:0032727; GO:0032729; GO:0042110; GO:0050870; GO:0098761; GO:0050821; GO:0032755; GO:0032733; GO:0032735; GO:0043065; GO:0002755; GO:0006919; GO:0043032; GO:0051702; GO:0051131; GO:0002842; GO:0006458; GO:0006986; GO:0008637; GO:0034514; GO:0042100; GO:0042113; GO:0045041; GO:0048291; GO:0051604	GO:0005524; GO:0140662; GO:0005515; GO:0003723; GO:0000166; GO:0016853; GO:0001530; GO:0051082; GO:0051087; GO:0002039; GO:0031625; GO:0003725; GO:0019899; GO:0003688; GO:0003697; GO:0008035; GO:0016887; GO:0034185; GO:0034186	GO:0005615; GO:0005737; GO:0016020; GO:0032991; GO:0005739; GO:0005759; GO:0005829; GO:0030141; GO:0043231; GO:0097524; GO:0009986; GO:0070062; GO:0097225; GO:0005743; GO:0005886; GO:0005769; GO:0005905; GO:0030135; GO:0046696	3329	TRUE	-1.02191	5.43824e-20	4.31919e-18	chr2	197486584	197516737	30154	-	4128.19	2944.37	5690.65	7190.46	7018.36	7514.94	7306.37	5385.27	6396.78	2679.73	2391.97	2235.08	5138.3	5386.71	4749.61	6013.19	6416.19	6197.57	1902.23	2102.6	1981.92	2791.23	3018.59	3959.53	3684.01	4271.1	4531.4	1882.5	1900.73
ENSG00000108840	ENST00000225983; ENST00000682912; ENST00000336057; ENST00000586802; ENST00000586339; ENST00000592385; ENST00000593013; ENST00000588419; ENST00000588261; ENST00000587776; ENST00000588703; ENST00000591714; ENST00000587135	HDAC5	protein_coding	protein_coding	histone deacetylase 5 [Source:HGNC Symbol;Acc:HGNC:14068]	0.6257	2175	GO:0000122; GO:0006325; GO:0006476; GO:0050896; GO:0016575; GO:0006954; GO:0009889; GO:0042113; GO:0045892; GO:0040029; GO:0045944; GO:0051091; GO:0032869; GO:0090051; GO:0006338; GO:0030183; GO:0043393; GO:0010832; GO:0010830; GO:0031507	GO:0005515; GO:0046872; GO:0033558; GO:0016787; GO:0042802; GO:0000978; GO:0004407; GO:0042826; GO:0061629; GO:0000976; GO:0001222; GO:0005080; GO:0140297	GO:0005737; GO:0005634; GO:0016607; GO:0005794; GO:0005829; GO:0000118; GO:0005654	10014	TRUE	0.409752	5.65763e-20	4.46685e-18	chr17	44076746	44123702	46957	-	1106.74	1159.41	1181.61	1046.41	1016.17	1120.59	1264.94	1189.01	1271.03	1715.85	1495.17	1620.64	1525.13	1301.97	1460.04	1429.86	1208.47	1311.93	1334.04	1769.95	1606.65	1387.01	1373.43	1180.99	1435.96	1497.44	1433.91	1655.19	1693.09
ENSG00000170667	ENST00000465829; ENST00000477184; ENST00000541662; ENST00000488284; ENST00000495352; ENST00000467351; ENST00000306682	RASA4B	protein_coding	protein_coding	RAS p21 protein activator 4B [Source:HGNC Symbol;Acc:HGNC:35202]	0.6305	2603	GO:0035556; GO:0043087; GO:0007165; GO:0046580; GO:0071277	GO:0046872; GO:0005096; GO:0005543	GO:0005737; GO:0016020; GO:0005886; GO:0005829	100271927	TRUE	0.671855	5.8324e-20	4.57775e-18	chr7	102479976	102517777	37802	-	849.465	978.994	756.332	523.788	480.05	540.497	516.587	514.066	542.742	990.636	1018.02	1154.12	772.515	602.683	692.216	534.939	494.372	471.184	1191.27	1447.65	1353	794.914	872.978	740.643	533.47	702.629	614.62	1494.66	1686.27
ENSG00000204592	ENST00000376630; ENST00000484194; ENST00000493699	HLA-E	protein_coding	protein_coding	major histocompatibility complex, class I, E [Source:HGNC Symbol;Acc:HGNC:4962]	0.616	1394	GO:0006955; GO:0019882; GO:0002376; GO:0045087; GO:0002250; GO:0050830; GO:0032760; GO:0019731; GO:0002474; GO:0002519; GO:0032736; GO:0032753; GO:0045953; GO:0002717; GO:0001916; GO:0045954; GO:0002729; GO:0042270; GO:0036037; GO:2000566; GO:0002639; GO:0032819; GO:0001815; GO:0002476; GO:0002477; GO:0002715; GO:0032759; GO:2001187	GO:0005515; GO:0005102; GO:0042605; GO:0042288; GO:0042608; GO:0030881; GO:0046703	GO:0016020; GO:0016021; GO:0005794; GO:0005886; GO:0005576; GO:0012507; GO:0000139; GO:0055038; GO:0030670; GO:0031901; GO:0009986; GO:0071556; GO:0005615; GO:0009897; GO:0070062; GO:0042612; GO:0032398	3133	TRUE	0.543799	6.39999e-20	4.97428e-18	chr6	30489509	30494194	4686	+	36091.7	37979.4	31677.2	26877.2	25312.7	23703.8	26644	28286.3	27989.7	38717.1	39989	41213.5	36868.3	32954.5	37464.7	33783.3	27027	30483.1	48090.9	48624	47919.1	37654.8	37848.5	34662.2	33120.3	31877.5	29471.5	49524.5	52650.7
ENSG00000131067	ENST00000336431; ENST00000469018; ENST00000470952; ENST00000427420	GGT7	protein_coding	protein_coding	gamma-glutamyltransferase 7 [Source:HGNC Symbol;Acc:HGNC:4259]	0.6185	1186	GO:0006750; GO:0006751; GO:0006749; GO:1901750; GO:1902883	GO:0016740; GO:0016787; GO:0016746; GO:0005515; GO:0036374; GO:0102953; GO:0103068	GO:0016020; GO:0016021; GO:0005886	2686	TRUE	0.535835	6.41217e-20	4.97428e-18	chr20	34844720	34872856	28137	-	522.548	548.527	504.448	450.578	465.015	477.45	400.866	498.076	439.066	937.968	780.661	874.459	696.844	575.816	574.871	539.902	532.402	521.385	731.777	744.822	639.529	773.726	801.504	583.446	547.216	574.334	549.728	683.027	786.622
ENSG00000138606	ENST00000560540; ENST00000690270; ENST00000290894; ENST00000560734; ENST00000458022; ENST00000558294; ENST00000561239; ENST00000560471; ENST00000559566; ENST00000558685; ENST00000561091; ENST00000561278	SHF	protein_coding	protein_coding	Src homology 2 domain containing F [Source:HGNC Symbol;Acc:HGNC:25116]	0.5977	1334	GO:0006915	GO:0001784		90525	TRUE	-1.79072	7.22113e-20	5.56945e-18	chr15	45167214	45201175	33962	-	162.44	165.904	234.847	246.039	219.021	304.786	208.105	116.778	137.425	105.82	94.5087	113.883	107.069	139.244	132.306	100.13	129.78	130.116	48.9327	71.2391	60.2193	77.8466	80.6167	86.7576	61.1252	58.8272	73.3065	57.0078	23.837
ENSG00000111424	ENST00000549336; ENST00000395324; ENST00000229022; ENST00000550325; ENST00000547065; ENST00000546653; ENST00000550314; ENST00000548664	VDR	protein_coding	protein_coding	vitamin D receptor [Source:HGNC Symbol;Acc:HGNC:12679]	0.5669	2573	GO:0006355; GO:0030522; GO:0045944; GO:0000122; GO:0030154; GO:0010628; GO:0001501; GO:0006816; GO:0006874; GO:0007595; GO:0009887; GO:0050892; GO:0060057; GO:0060058; GO:0060558; GO:0060745; GO:0042789; GO:0008285; GO:0010980; GO:0046697; GO:0045618; GO:0045892; GO:0000902; GO:0010839; GO:0030501; GO:0038183; GO:0070561; GO:0070564	GO:0008270; GO:0003700; GO:0043565; GO:0005515; GO:0046872; GO:0003677; GO:0004879; GO:0000978; GO:0000981; GO:0036094; GO:0003676; GO:0046965; GO:0070644; GO:0038186; GO:1902098; GO:1902121	GO:0005634; GO:0005737; GO:0005654; GO:0005829; GO:0000785; GO:0090575; GO:0043235	7421	TRUE	-1.19221	7.57338e-20	5.80756e-18	chr12	47841537	47943048	101512	-	1091.09	854.135	1344.84	1527.62	1347.52	1933.78	1946.8	1269.49	1528.56	530.57	546.234	505.634	819.629	902.905	819.211	1283.26	1107.02	1299.59	599.109	755.582	631.087	572.123	684.728	839.381	915.638	1081.73	1107.77	529.159	592.296
ENSG00000106479	ENST00000489820; ENST00000460379; ENST00000223210; ENST00000488265; ENST00000466435; ENST00000478024	ZNF862	protein_coding	protein_coding	zinc finger protein 862 [Source:HGNC Symbol;Acc:HGNC:34519]	0.5477	1670	GO:0006355; GO:0008150	GO:0046983; GO:0046872; GO:0003674	GO:0005634; GO:0005575	643641	TRUE	0.525059	8.68563e-20	6.62242e-18	chr7	149838375	149867479	29105	+	1402.27	1309.6	1219.52	1331.97	1338.94	1168.56	1171.91	1266.86	1233.91	2211.69	2040.61	2098.7	1692.67	1668.82	1525.25	1280.06	1206.31	1336.4	1778.38	1794.51	1678.91	1825.61	1824.18	1805.64	1491.26	1441.05	1436.69	1835.16	1967.63
ENSG00000183207	ENST00000601968; ENST00000596837; ENST00000595090; ENST00000595811; ENST00000594017; ENST00000598768; ENST00000596247; ENST00000221413; ENST00000593570; ENST00000639391; ENST00000640699; ENST00000594338; ENST00000627972; ENST00000595002	RUVBL2	protein_coding	protein_coding	RuvB like AAA ATPase 2 [Source:HGNC Symbol;Acc:HGNC:10475]	0.5867	963	GO:0006281; GO:0006974; GO:0006310; GO:0042981; GO:0006325; GO:0045892; GO:0032508; GO:0006338; GO:0045944; GO:0051276; GO:0006357; GO:0090090; GO:0016573; GO:0043968; GO:0050821; GO:0043967; GO:0045893; GO:0034644; GO:0006355; GO:0006457; GO:0006275; GO:1904874; GO:0071392; GO:0071169; GO:0051726; GO:1905168; GO:2000779; GO:0033044; GO:0060382; GO:0000492; GO:0035066; GO:0000723; GO:0006282; GO:…	GO:0005524; GO:0000166; GO:0008094; GO:0016787; GO:0004386; GO:0016887; GO:0042802; GO:0031490; GO:0005515; GO:0000978; GO:0003678; GO:0008013; GO:0051082; GO:0003714; GO:0000979; GO:0017025; GO:0001094; GO:0042803; GO:0043531; GO:0051117; GO:0140585	GO:0005634; GO:0005654; GO:0005829; GO:0031011; GO:0035267; GO:0120293; GO:0097255; GO:0005737; GO:0016020; GO:0005813; GO:0000812; GO:0016363; GO:0070062; GO:1990062; GO:0071339; GO:0101031; GO:0000786; GO:0000791; GO:1990904	10856	TRUE	-0.827645	9.23046e-20	6.99785e-18	chr19	48993562	49015970	22409	+	1094.02	1168.47	1208.99	1452.7	1200.84	1493.4	1431.8	1114.92	1275.82	624.602	683.63	760.576	966.469	954.966	1015.58	1046.96	982.715	1075.41	705.454	695.805	737.084	826.889	836.89	939.423	847.991	1050.19	1003.53	636.742	649.017
ENSG00000126217	ENST00000375608; ENST00000397036; ENST00000442625; ENST00000397030; ENST00000535094; ENST00000453297; ENST00000704386; ENST00000420013; ENST00000421756; ENST00000433807; ENST00000409954; ENST00000375604; ENST00000375597; ENST00000486210; ENST00000397024; ENST00000486806; ENST00000473345; ENST00000480321; ENST00000469558; ENST00000397021; ENST00000494043; ENST00000423251; ENST00000464800; ENST0000…	MCF2L	protein_coding	protein_coding	MCF.2 cell line derived transforming sequence like [Source:HGNC Symbol;Acc:HGNC:14576]	0.5686	2406	GO:0035556; GO:0050790; GO:0009966; GO:0051056; GO:0035025	GO:0005515; GO:0005085; GO:0008289; GO:0035091	GO:0005737; GO:0016020; GO:0005886; GO:0005829; GO:0005615; GO:0012505; GO:0019898	23263	TRUE	0.79174	1.02027e-19	7.69121e-18	chr13	112894378	113099742	205365	+	152.654	143.009	117.95	108.692	109.038	101.376	88.229	101.738	114.976	271.798	201.494	264.372	184.975	153.173	141.656	121.52	122.763	120.464	203.213	202.046	216.795	225.005	213.214	184.997	162.09	146.194	108.098	228.927	215.675
ENSG00000178127	ENST00000577703; ENST00000497577; ENST00000318388; ENST00000583375; ENST00000400033; ENST00000474350; ENST00000483511; ENST00000465096; ENST00000474740	NDUFV2	protein_coding	protein_coding	NADH:ubiquinone oxidoreductase core subunit V2 [Source:HGNC Symbol;Acc:HGNC:7717]	0.461	622	GO:0007399; GO:0006120; GO:0009060; GO:0042776; GO:0048738	GO:0016491; GO:0046872; GO:0005515; GO:0051536; GO:0051537; GO:0008137; GO:0009055	GO:0016020; GO:0005739; GO:0005743; GO:0070469; GO:0005747	4729	TRUE	-0.591854	1.20616e-19	9.04143e-18	chr18	9102630	9134345	31716	+	2135.21	2370.42	1946.17	1907.05	1919.39	2026.44	2012.01	1779.09	1740.87	1109.57	1359.91	1414.05	1388.9	1552.53	1612.93	1437.07	1494.01	1558.51	1514.1	1330.91	1430.81	1357.58	1347.34	1444.52	1489.32	1452.54	1722.17	1372.83	1493.15
ENSG00000110324	ENST00000530761; ENST00000533700; ENST00000526544; ENST00000534574; ENST00000696732; ENST00000227752; ENST00000525467; ENST00000531365; ENST00000529924; ENST00000534335; ENST00000530178; ENST00000532009	IL10RA	protein_coding	protein_coding	interleukin 10 receptor subunit alpha [Source:HGNC Symbol;Acc:HGNC:5964]	0.5579	2661	GO:0019221; GO:0070086; GO:0010507; GO:0046427; GO:0032496; GO:0050807	GO:0005515; GO:0004896; GO:0038023; GO:0004920; GO:0019969	GO:0005737; GO:0016020; GO:0016021; GO:0005829; GO:0005886; GO:0005887	3587	TRUE	0.493576	1.4244e-19	1.06177e-17	chr11	117986370	118003037	16668	+	5933.95	6093.55	5415.17	4773.56	4422.49	4361.37	5565.15	6149.41	6083.55	6683.03	7108.28	6778.76	5606.64	5138.86	5679	6138.38	5794.66	5892.41	7897.93	8776.46	8088.65	7511.31	7589.51	7285.48	7770.65	7621.93	7284.13	7548.33	7702.61
ENSG00000133026	ENST00000379980; ENST00000269243; ENST00000686654; ENST00000693441; ENST00000685418; ENST00000688497; ENST00000692526; ENST00000687178; ENST00000684843; ENST00000688902; ENST00000360416; ENST00000691566; ENST00000685631; ENST00000686521; ENST00000476737; ENST00000692077; ENST00000686956; ENST00000488329; ENST00000465458; ENST00000690895; ENST00000469865; ENST00000690548; ENST00000692894; ENST0000…	MYH10	protein_coding	protein_coding	myosin heavy chain 10 [Source:HGNC Symbol;Acc:HGNC:7568]	0.4662	5006	GO:0007155; GO:0000281; GO:0031032; GO:0008360; GO:0050714; GO:0030048	GO:0005515; GO:0005524; GO:0003774; GO:0000166; GO:0003779; GO:0051015; GO:0005516; GO:0000146; GO:0035613; GO:0048027; GO:0043531	GO:0016459; GO:0005634; GO:0005737; GO:0042995; GO:0005829; GO:0005938; GO:0030496; GO:0030027; GO:0032154; GO:0070062; GO:0001725; GO:0032982; GO:0016460; GO:0005844; GO:0042641; GO:0097513	4628	TRUE	-1.95544	1.59108e-19	1.17943e-17	chr17	8474207	8631376	157170	-	222.285	143.009	349.805	442.043	352.806	490.547	390.338	222.072	370.266	145.715	97.1167	68.395	247.562	234.487	227.939	232.302	221.248	264.991	40.0108	63.3813	55.4019	112.237	123.853	216.898	151.425	156.732	195.647	41.3081	27.0876
ENSG00000175115	ENST00000320580; ENST00000527224; ENST00000533756; ENST00000527380; ENST00000531298; ENST00000524784; ENST00000533811; ENST00000534273; ENST00000529757; ENST00000528935; ENST00000529795; ENST00000676419; ENST00000525798; ENST00000524815; ENST00000531597; ENST00000529677	PACS1	protein_coding	protein_coding	phosphofurin acidic cluster sorting protein 1 [Source:HGNC Symbol;Acc:HGNC:30032]	0.5542	1086	GO:0034067; GO:0072659	GO:0005515; GO:0044325	GO:0005794; GO:0030137; GO:0005829	55690	TRUE	0.513215	1.60498e-19	1.18316e-17	chr11	66070272	66244744	174473	+	5692.25	5209.04	5688.08	5785.54	5209.02	5173.47	4649.29	4664.92	4792.61	7499.71	6811.31	6451.68	5768.6	5912.6	5933.14	4601.19	4257.65	4353.88	6575.46	7644.28	6647.01	7918.7	8191.1	7422.13	6669.44	6540.1	6191.03	6750.22	7298.57
ENSG00000107738	ENST00000394957; ENST00000470317; ENST00000481568	VSIR	protein_coding	protein_coding	V-set immunoregulatory receptor [Source:HGNC Symbol;Acc:HGNC:30085]	0.5975	2087	GO:0050776; GO:0010628; GO:0030335; GO:0032689; GO:0032720; GO:2000562; GO:0032693; GO:0045591; GO:0031638; GO:0010950; GO:0032700; GO:0046636; GO:0120158; GO:2000565	GO:0005515; GO:0019899; GO:0042802; GO:0061133	GO:0016020; GO:0016021; GO:0005886	64115	TRUE	0.713082	1.79645e-19	1.31703e-17	chr10	71747556	71773520	25965	-	1440.43	1600.52	1263.75	1242.05	1203	1226.33	1501.81	1660.55	1487.39	1670.22	1956.8	2053.96	1585.84	1497.69	1638.42	1560.43	1453.36	1446.51	2482.78	3134.7	2795.38	2443.64	2412.47	2056.16	2089.9	2216.93	2005.82	2735.86	2957.96
ENSG00000112658	ENST00000265354	SRF	protein_coding	protein_coding	serum response factor [Source:HGNC Symbol;Acc:HGNC:11291]	0.6077	4231	GO:0030036; GO:0045893; GO:0045944; GO:0048856; GO:0001569; GO:0001701; GO:0001707; GO:0001764; GO:0001947; GO:0002011; GO:0002042; GO:0002521; GO:0006355; GO:0006366; GO:0007015; GO:0007160; GO:0007369; GO:0007507; GO:0007616; GO:0008285; GO:0008306; GO:0010669; GO:0021766; GO:0022028; GO:0030038; GO:0030155; GO:0030168; GO:0030220; GO:0030336; GO:0030878; GO:0030900; GO:0031175; GO:0033561; GO:…	GO:0003677; GO:0046983; GO:0005515; GO:0003700; GO:0000981; GO:0000977; GO:0000978; GO:0000987; GO:0001228; GO:0003682; GO:0010736; GO:0031490; GO:0042826; GO:0043565; GO:0061629; GO:0070878; GO:1990837; GO:0042803; GO:0140297	GO:0005737; GO:0005634; GO:0000785; GO:0005654	6722	TRUE	-0.584475	2.02626e-19	1.4774e-17	chr6	43171269	43181506	10238	+	1725.19	1638.72	1866.14	2023.65	1779.14	2179.05	2194.22	1803.86	1930.98	1454.92	1349.62	1340.84	1536.4	1799.31	1690.13	1800.74	1758.26	1790.97	1205.59	1233.8	1286.28	1295.87	1482.69	1586.58	1522.31	1592.47	1607.61	1032.05	1149.59
ENSG00000090238	ENST00000570099; ENST00000565479; ENST00000398841; ENST00000566134; ENST00000398838; ENST00000563788; ENST00000566595; ENST00000565110; ENST00000568674; ENST00000568681; ENST00000562641; ENST00000566401	YPEL3	protein_coding	protein_coding	yippee like 3 [Source:HGNC Symbol;Acc:HGNC:18327]	0.628	958	GO:2000774	GO:0046872	GO:0005634; GO:0005730	83719	TRUE	0.561509	2.03992e-19	1.47928e-17	chr16	30092314	30096915	4602	-	3230.21	3581.91	2739.19	2401.1	2136.51	2262.98	2072.34	2206.39	2303.06	4175.77	4040.03	4558.25	3123.04	3073.86	3108.2	2495.25	2258.13	2419.64	4558.07	4115.05	4356.27	3591.43	3561.17	3365.11	3035.3	2975.05	3163.22	4738.63	4839.99
ENSG00000146410	ENST00000451457; ENST00000367784; ENST00000420702; ENST00000532958; ENST00000418509; ENST00000445767; ENST00000527338	MTFR2	protein_coding	protein_coding	mitochondrial fission regulator 2 [Source:HGNC Symbol;Acc:HGNC:21115]	0.4069	1035	GO:0000266; GO:0007005; GO:0009060	GO:0005515	GO:0005739	113115	TRUE	-1.39667	2.70592e-19	1.95163e-17	chr6	136231024	136250335	19312	-	213.325	205.698	266.441	234.182	261.099	277.968	202.352	200.823	218.175	91.6651	80.8595	89.4796	140.326	193.83	128.165	157.004	157.14	177.873	64.2279	84.8834	92.7378	112.024	160.124	132.306	142.625	149.327	182.935	47.5367	76.9286
ENSG00000125977	ENST00000374980	EIF2S2	protein_coding	protein_coding	eukaryotic translation initiation factor 2 subunit beta [Source:HGNC Symbol;Acc:HGNC:3266]	0.4441	2556	GO:0006413; GO:0006412; GO:0001731; GO:0001701; GO:0001732; GO:0002176; GO:0008584	GO:0003743; GO:0003723; GO:0046872; GO:0005515; GO:0003729; GO:0031369; GO:0008135	GO:0005737; GO:0005829; GO:0005850	8894	TRUE	-0.637369	2.80724e-19	2.01381e-17	chr20	34088309	34112243	23935	-	2362.23	2207.82	2668.62	2770.66	2869.93	3101.25	2874.16	2245.32	2519.42	1542.32	1601.02	1597.07	2096.11	2325.96	2285.99	2339.84	2456.4	2366	1520.41	1532.68	1622.31	1549.35	1604.78	2004.1	2036.54	2187.69	2423.43	1354.8	1481.15
ENSG00000162654	ENST00000355754; ENST00000471938; ENST00000481397	GBP4	protein_coding	protein_coding	guanylate binding protein 4 [Source:HGNC Symbol;Acc:HGNC:20480]	0.4121	2455	GO:0050896; GO:0050830; GO:0071346; GO:0042832	GO:0005525; GO:0003924; GO:0000166; GO:0016787; GO:0042803; GO:0005515; GO:0042802	GO:0005634; GO:0005737; GO:0016020; GO:0005794; GO:0005886; GO:0005829; GO:0000139; GO:0048471; GO:0031410	115361	TRUE	-1.27627	3.03119e-19	2.16284e-17	chr1	89181144	89198942	17799	-	3279.65	2020.42	4192.75	4462.86	4330.84	4432.64	3960.4	2962.9	4281.46	2370.83	1968.07	1699.3	4729.58	4223.88	3818.15	3816.07	3415.89	4422.17	824.242	883.876	857.113	1480.06	1423.87	1764.47	1955.18	1941.56	2149.47	884.829	856.138
ENSG00000125166	ENST00000245206; ENST00000434819; ENST00000494627; ENST00000564400; ENST00000496461; ENST00000568368; ENST00000492378	GOT2	protein_coding	protein_coding	glutamic-oxaloacetic transaminase 2 [Source:HGNC Symbol;Acc:HGNC:4433]	0.52	1199	GO:0009058; GO:0006869; GO:0006520; GO:0097052; GO:0015908; GO:0019470; GO:0006103; GO:0045471; GO:0006107; GO:0006531; GO:0006532; GO:0006533; GO:0006536; GO:0019550; GO:0019551	GO:0030170; GO:0003824; GO:0003723; GO:0016740; GO:0008483; GO:0016212; GO:0004069	GO:0016020; GO:0005886; GO:0005739; GO:0005759; GO:0070062	2806	TRUE	-0.777037	3.11223e-19	2.20886e-17	chr16	58707131	58734342	27212	-	1716.38	1379.16	2000.98	1971.23	1731.67	2109.29	2027.35	1535.81	1889.34	1171.4	1090.87	1057.49	1253.36	1409.75	1363.35	1523.19	1552.23	1691.07	917.09	1098.7	1024.98	944.61	1023.56	1174.49	1239.97	1453.64	1548.48	964.495	965.399
ENSG00000156261	ENST00000432178; ENST00000540844; ENST00000496121; ENST00000470450; ENST00000286788; ENST00000626972; ENST00000480359; ENST00000475205; ENST00000431234; ENST00000484403; ENST00000481059; ENST00000494296	CCT8	protein_coding	protein_coding	chaperonin containing TCP1 subunit 8 [Source:HGNC Symbol;Acc:HGNC:1623]	0.4138	1121	GO:0006457; GO:0050821; GO:0032212; GO:1904851; GO:1904871; GO:1904874; GO:0061077; GO:0007339; GO:0046931; GO:1901998	GO:0005524; GO:0000166; GO:0140662; GO:0051082; GO:0016887; GO:0005515; GO:0044183; GO:0045296	GO:0005737; GO:0005654; GO:0005829; GO:0005929; GO:0042995; GO:0005856; GO:0045111; GO:0005874; GO:0005815; GO:0005576; GO:0070062; GO:0005832; GO:0034774; GO:1904813; GO:0035578; GO:0005813; GO:0002199; GO:0044297	10694	TRUE	-0.532284	3.2784e-19	2.31448e-17	chr21	29055805	29073797	17993	-	3051.13	3004.16	3653.29	3647.11	3847.43	3946.05	4495.84	3806.79	3907.23	2316.14	2383.14	2228.86	2844.78	3228.92	2951.55	3509.36	3912.88	3529.23	2324.84	2163.93	2553.3	2340.17	2495.63	2682.98	3262.92	3301.89	3732.61	2294.27	2295.94
ENSG00000081985	ENST00000262345; ENST00000544434; ENST00000696754; ENST00000696755; ENST00000696756; ENST00000541374; ENST00000371000; ENST00000696757; ENST00000674203; ENST00000696758; ENST00000696759; ENST00000696760; ENST00000648487; ENST00000696761; ENST00000696762; ENST00000441640; ENST00000696763; ENST00000465396	IL12RB2	protein_coding	protein_coding	interleukin 12 receptor subunit beta 2 [Source:HGNC Symbol;Acc:HGNC:5972]	0.4756	2840	GO:0019221; GO:0032729; GO:0007166; GO:0008284; GO:0018108; GO:0032496; GO:0034097	GO:0005515; GO:0004896; GO:0019955; GO:0019901	GO:0016020; GO:0016021; GO:0005886; GO:0009897; GO:0005887; GO:0043235	3595	TRUE	-1.83145	3.63313e-19	2.55141e-17	chr1	67307364	67398724	91361	+	255.403	157.653	422.304	868.674	687.356	784.85	566.765	355.642	524.163	156.684	99.9717	84.0291	545.185	399.951	426.016	649.645	430.828	697.244	53.6987	49.0172	54.1973	196.571	190.603	250.513	358.056	331.828	292.901	39.7525	65.0101
ENSG00000162433	ENST00000497030; ENST00000545314; ENST00000470888; ENST00000546702; ENST00000395334; ENST00000327299; ENST00000474968; ENST00000479060	AK4	protein_coding	protein_coding	adenylate kinase 4 [Source:HGNC Symbol;Acc:HGNC:363]	0.4862	3217	GO:0006139; GO:0016310; GO:0009117; GO:0009123; GO:0046940; GO:0006172; GO:0046033; GO:0046034; GO:0046039; GO:0071456; GO:0006165; GO:0009142; GO:0015949; GO:0002082; GO:2001169	GO:0005524; GO:0019205; GO:0004017; GO:0000166; GO:0016301; GO:0016740; GO:0005525; GO:0004550; GO:0016776; GO:0005515; GO:0046899; GO:0050145	GO:0005739; GO:0043231; GO:0005759; GO:0005737	205	TRUE	-1.01136	3.80866e-19	2.66068e-17	chr1	65147549	65232145	84597	+	210.711	211.216	188.261	194.297	194.89	211.194	304.326	230.956	279.77	108.335	165.164	150.488	112.478	136.154	108.605	193.484	245.976	238.874	98.1007	98.0343	141.816	103.57	92.6617	165.924	109.321	225.67	164.297	85.0657	112.436
ENSG00000183684	ENST00000505490; ENST00000504015; ENST00000512673; ENST00000511412	ALYREF	protein_coding	protein_coding	Aly/REF export factor [Source:HGNC Symbol;Acc:HGNC:19071]	0.5824	581	GO:0008380	GO:0003723; GO:0003676	GO:0016607	10189	TRUE	-0.933716	4.01363e-19	2.77917e-17	chr17	81887835	81891586	3752	-	1967.87	2104.97	1985.15	1862.59	1638.88	2043.88	2119.41	1544.65	1816.92	860.161	855.641	1107.65	1265.32	1229.16	1283.9	1483.53	1405.67	1540.63	1110.82	926.544	1092.38	919.926	1042.13	1167.98	1101.22	1406.6	1539.24	953.236	1091.08
ENSG00000124225	ENST00000395816; ENST00000347215; ENST00000265626; ENST00000341744; ENST00000395814; ENST00000414037; ENST00000395819; ENST00000472841	PMEPA1	protein_coding	protein_coding	prostate transmembrane protein, androgen induced 1 [Source:HGNC Symbol;Acc:HGNC:14107]	0.5726	2687	GO:0009968; GO:0030512; GO:0010991; GO:0030521; GO:0060394	GO:0005515; GO:0070412; GO:0050699	GO:0016020; GO:0016021; GO:0005794; GO:0043231; GO:0005768; GO:0000139; GO:0010008; GO:0031901; GO:0005886	56937	TRUE	0.608576	4.01993e-19	2.77917e-17	chr20	57648392	57711536	63145	-	764.251	628.847	607.654	614.604	625.772	630.06	823.791	882.912	815.667	1133.02	790.952	879.882	828.399	935.11	931.635	764.995	829.485	808.429	1012.91	927.739	949.056	908.533	924.471	984.7	1405.88	1475.52	1474.57	816.88	1041.25
ENSG00000198830	ENST00000361427; ENST00000468388; ENST00000479815; ENST00000460563; ENST00000464888; ENST00000463817; ENST00000619352; ENST00000467700; ENST00000466194; ENST00000493418	HMGN2	protein_coding	protein_coding	high mobility group nucleosomal binding domain 2 [Source:HGNC Symbol;Acc:HGNC:4986]	0.4705	1028	GO:0061844; GO:0006325; GO:0031640	GO:0031492; GO:0003723; GO:0003677; GO:0005515; GO:0003682; GO:0060090; GO:0003676	GO:0000785; GO:0005634; GO:0005737; GO:0005615	3151	TRUE	-0.610295	4.27639e-19	2.94123e-17	chr1	26472440	26476642	4203	+	15712.6	16192.3	15029.1	14629.9	14565.4	15492	14284.4	12649.1	13103.2	10340	11161.5	10778.2	12055.2	13118.9	12623.1	11343.5	12334.3	11978.6	10237.4	8472.77	9462.83	11206.2	11413	12082.1	10577.5	11609.8	12035.8	8803.01	8746
ENSG00000188747	ENST00000341349; ENST00000683555; ENST00000392815; ENST00000684693; ENST00000683683	NOXA1	protein_coding	protein_coding	NADPH oxidase activator 1 [Source:HGNC Symbol;Acc:HGNC:10668]	0.6969	1243	GO:0050790; GO:0006801; GO:0042554; GO:0010310; GO:0060263	GO:0005515; GO:0017124; GO:0042802; GO:0016176; GO:0019899; GO:0031267	GO:0005737; GO:0016020; GO:0005886; GO:0005829; GO:0043020	10811	TRUE	1.19006	4.64404e-19	3.17771e-17	chr9	137423350	137434406	11057	+	136.998	202.759	98.9939	61.2628	57.1827	57.7736	70.9669	86.6988	78.7603	239.822	201.414	292.842	103.65	81.3139	70.4535	102.533	111.015	92.2306	313.769	335.948	395.039	171.833	171.625	144.235	145.536	145.15	163.533	344.016	362.973
ENSG00000008517	ENST00000325568; ENST00000534507; ENST00000613483; ENST00000531965; ENST00000396887; ENST00000532086; ENST00000529699; ENST00000526464; ENST00000440815; ENST00000529550; ENST00000551122; ENST00000548807; ENST00000528163; ENST00000530890; ENST00000444393; ENST00000533097; ENST00000534748; ENST00000008180; ENST00000532247; ENST00000396890; ENST00000525228; ENST00000525643; ENST00000548652; ENST0000…	IL32	protein_coding	protein_coding	interleukin 32 [Source:HGNC Symbol;Acc:HGNC:16830]	0.5767	831	GO:0006955; GO:0007165; GO:0007155; GO:0006952	GO:0005515; GO:0005125	GO:0016020; GO:0005576; GO:0005615; GO:0005829	9235	TRUE	-1.14746	4.95066e-19	3.37024e-17	chr16	3065297	3082192	16896	+	14385.9	14811.3	14072.4	18531	15506.2	19316	16114.3	11965.8	14413.1	8296.05	9685.62	9563.61	12591.8	13472.7	13344.2	11447	13162.8	13765	5917.39	5218.56	6132.74	9395.94	9764.05	10815.4	10444.7	10859.1	11704.2	4294.72	5719.43
ENSG00000102241	ENST00000535601; ENST00000448450; ENST00000425695; ENST00000218364	HTATSF1	protein_coding	protein_coding	HIV-1 Tat specific factor 1 [Source:HGNC Symbol;Acc:HGNC:5276]	0.4764	1903	GO:0000398; GO:0006357; GO:0019079; GO:0032784; GO:1903241	GO:0003723; GO:0003676; GO:0005515	GO:0005634; GO:0005654; GO:0005684; GO:0005681; GO:0005686	27336	TRUE	-0.5659	5.71625e-19	3.87167e-17	chrX	136497079	136512346	15268	+	2437.58	2096.16	2539.09	2188.66	2165.39	2317.49	2247.92	1910.03	2121.09	1667.03	1755.39	1590.29	1831.41	1750.14	1852.78	1858.42	1986.54	1975.42	1421.43	1367.7	1495.85	1541.75	1581.78	1860.96	1783.3	1709.42	1786.85	1376.07	1462.72
ENSG00000092820	ENST00000337147; ENST00000367075; ENST00000476189	EZR	protein_coding	protein_coding	ezrin [Source:HGNC Symbol;Acc:HGNC:12691]	0.5111	2359	GO:0000122; GO:0048015; GO:0010628; GO:0003376; GO:0008360; GO:0046847; GO:0045732; GO:0051017; GO:0061028; GO:0071320; GO:0050714; GO:0070373; GO:0030033; GO:0072659; GO:0031503; GO:0031532; GO:0050860; GO:0030953; GO:1902966; GO:0007159; GO:0022614; GO:0051660; GO:0010737; GO:0032703; GO:0043622; GO:0072697; GO:1902115; GO:1903753; GO:2000643; GO:0001951; GO:0031623; GO:0032532; GO:0035088; GO:…	GO:0003723; GO:0003779; GO:0005515; GO:0008092; GO:0008017; GO:0042802; GO:0051015; GO:0051117; GO:0019904; GO:0045296; GO:0044548; GO:0034236; GO:0034237; GO:0051018; GO:0050839; GO:0008022; GO:0097718	GO:0005856; GO:0005737; GO:0016020; GO:0032991; GO:0005886; GO:0001650; GO:0042995; GO:0005768; GO:0005925; GO:0005829; GO:0005615; GO:0016324; GO:0030175; GO:0071944; GO:0048471; GO:0005938; GO:0016323; GO:0031982; GO:0001726; GO:0005902; GO:0032587; GO:0031528; GO:0070062; GO:0019898; GO:0005912; GO:0005903; GO:0098592; GO:0015629; GO:0001772; GO:0044853; GO:0045177; GO:0005884; GO:0030863; GO:…	7430	TRUE	-0.670135	5.74615e-19	3.87227e-17	chr6	158765741	158819368	53628	-	6228.5	6259.6	7357.04	7307.07	6388.33	7609.6	7864.85	6658.99	7067.6	4646.16	4522.24	4353.11	5473.49	5308.1	5748.71	6624.61	6151.16	6971.02	3738.9	3721.72	4069.62	5000.4	5410.59	5858.32	6045.59	6013.92	6393.48	3318.81	3584.22
ENSG00000179388	ENST00000317216; ENST00000522910; ENST00000519492; ENST00000524088; ENST00000518773	EGR3	protein_coding	protein_coding	early growth response 3 [Source:HGNC Symbol;Acc:HGNC:3240]	0.6247	1860	GO:0006357; GO:0043066; GO:0001938; GO:0007623; GO:0002042; GO:0035767; GO:0035924; GO:0007517; GO:0044344; GO:0007274; GO:0007422; GO:0033089; GO:0045586; GO:0045944	GO:0046872; GO:0003677; GO:0000981; GO:0000978; GO:1990837; GO:0003700; GO:0001228; GO:0043565	GO:0005634; GO:0045202; GO:0000785; GO:0005654	1960	TRUE	-1.5201	6.01935e-19	4.03599e-17	chr8	22687659	22693480	5822	-	130.147	96.9717	115.844	178.847	131.629	177.682	289.621	277.789	258.007	74.6111	105.852	79.9893	162.65	200.448	128.915	203.465	169.65	234.34	63.175	59.8854	49.3798	91.1382	110.582	103.158	110.607	103.38	126.576	22.5174	21.6701
ENSG00000169258	ENST00000303991	GPRIN1	protein_coding	protein_coding	G protein regulated inducer of neurite outgrowth 1 [Source:HGNC Symbol;Acc:HGNC:24835]	0.6273	4234	GO:0031175	GO:0005515; GO:0051219	GO:0016020; GO:0005886; GO:0042995; GO:0030426	114787	TRUE	-1.40267	6.2232e-19	4.15181e-17	chr5	176595802	176610156	14355	-	91.9841	104.808	103.206	142.288	120.839	110.097	150.565	86.6987	124.93	40.5032	41.1648	51.5185	82.9196	65.2403	68.9545	70.4917	85.2156	96.9362	51.5929	62.1681	42.1535	44.6197	76.0809	88.9267	48.512	78.3182	68.3696	38.78	42.2565
ENSG00000143321	ENST00000357325; ENST00000537739; ENST00000368209; ENST00000465180; ENST00000482651; ENST00000477306; ENST00000368206; ENST00000469145; ENST00000471377; ENST00000495212	HDGF	protein_coding	protein_coding	heparin binding growth factor [Source:HGNC Symbol;Acc:HGNC:4856]	0.5681	1340	GO:0006354; GO:0006357; GO:0000122; GO:0034504; GO:0043524; GO:0045944; GO:0098761; GO:0007165; GO:0051781	GO:0003723; GO:0000166; GO:0003677; GO:0008201; GO:0008083; GO:0000978; GO:0001227; GO:0003712; GO:0003714; GO:0003690; GO:0001222; GO:0003779; GO:0015631	GO:0005615; GO:0005634; GO:0005737; GO:0005654; GO:0005576; GO:0062023; GO:0017053	3068	TRUE	-0.486738	6.49971e-19	4.31471e-17	chr1	156742109	156766925	24817	-	4529.73	4361.77	4556.89	4720.19	4258.5	4705.83	5074.13	4256.2	4830.63	2870.39	3454.9	3077.56	3211.54	3541.89	3432.73	3824.98	3845.65	3788.04	3299.84	3177.76	3114.55	2985.73	3230.79	3614.54	3385.17	3684.09	3969.14	3027.33	3309.01
ENSG00000143889	ENST00000449105; ENST00000409636; ENST00000378915; ENST00000358367; ENST00000608859; ENST00000272249; ENST00000409328; ENST00000441689; ENST00000410076; ENST00000488099; ENST00000425682; ENST00000498516	HNRNPLL	protein_coding	protein_coding	heterogeneous nuclear ribonucleoprotein L like [Source:HGNC Symbol;Acc:HGNC:25127]	0.4133	2044	GO:0006397; GO:0043484; GO:0033120	GO:0003723; GO:0003676; GO:0005515; GO:0003729	GO:0005634; GO:0016020; GO:1990904	92906	TRUE	-0.745394	6.92286e-19	4.55492e-17	chr2	38561969	38603586	41618	-	923.755	837.483	1159.49	1118.54	1198.68	1313.53	1193.01	935.993	978.618	688.555	710.093	642.626	719.965	802.739	745.757	906.78	906.1	910.071	595.951	613.313	623.872	710.119	718.345	849.142	790.747	777.961	766.848	507.893	500.577
ENSG00000130449	ENST00000252744	ZSWIM6	protein_coding	protein_coding	zinc finger SWIM-type containing 6 [Source:HGNC Symbol;Acc:HGNC:29316]	0.4714	5518	GO:0007399; GO:0021773	GO:0008270; GO:0046872	GO:0031462	57688	TRUE	0.741148	6.92985e-19	4.55492e-17	chr5	61332258	61546172	213915	+	243.66	201.78	212.732	224.301	236.283	230.005	220.573	290.175	270.682	312.301	251.399	341.649	295.8	225.032	245.838	281.967	262.683	273.868	333.774	456.697	366.134	357.907	326.44	304.737	405.561	392.635	331.685	426.579	398.728
ENSG00000162645	ENST00000370466; ENST00000464839; ENST00000493802; ENST00000463660	GBP2	protein_coding	protein_coding	guanylate binding protein 2 [Source:HGNC Symbol;Acc:HGNC:4183]	0.424	3008	GO:0050896; GO:0002376; GO:0050830; GO:0071346; GO:0071347; GO:0071356; GO:0006955; GO:0034504; GO:0042832	GO:0005525; GO:0003924; GO:0000166; GO:0016787; GO:0042803; GO:0005515; GO:0042802	GO:0005634; GO:0005737; GO:0016020; GO:0005794; GO:0031410; GO:0005654; GO:0005829; GO:0000139; GO:0048471	2634	TRUE	-0.820202	6.99955e-19	4.57819e-17	chr1	89106132	89150456	44325	-	7811.78	6097.5	7510.38	6851.99	6181.05	6382.87	5959.17	5265.56	6254.65	4434.68	4436.98	4096.46	7099.69	6161.07	6097.47	5944.57	4861.41	6487.18	3706.54	3529.02	3591.49	4087.55	3838.4	4555.02	4327.27	4018.38	4525.08	3226.24	3368.15
ENSG00000215475	ENST00000400405	SIAH3	protein_coding	protein_coding	siah E3 ubiquitin protein ligase family member 3 [Source:HGNC Symbol;Acc:HGNC:30553]	0.465	7075	GO:0006511; GO:0007275; GO:0016567; GO:0043161; GO:0031647; GO:1903215	GO:0046872; GO:0005515; GO:0061630; GO:0031624	GO:0005737; GO:0005654; GO:0005739	283514	TRUE	0.827661	7.55414e-19	4.91683e-17	chr13	45777242	45851753	74512	-	327.928	237.042	412.826	589.901	561.124	550.485	409.498	485.69	459.887	908.124	661.577	592.223	759.001	736.553	798.223	490.238	626.999	572.206	526.458	555.926	515.477	893.949	774.964	715.751	738.353	681.891	677.229	551.63	508.162
ENSG00000168393	ENST00000305784; ENST00000400770; ENST00000445261; ENST00000432348; ENST00000420144; ENST00000493095; ENST00000464603	DTYMK	protein_coding	protein_coding	deoxythymidylate kinase [Source:HGNC Symbol;Acc:HGNC:3061]	0.5521	767	GO:0006233; GO:0016310; GO:0009165; GO:0046940; GO:0006235; GO:0006227; GO:0046105; GO:0071363	GO:0005524; GO:0004798; GO:0000166; GO:0016301; GO:0016740; GO:0004550; GO:0009041	GO:0005634; GO:0005737; GO:0005829; GO:0005739	1841	TRUE	-0.979834	7.73323e-19	5.00896e-17	chr2	241675747	241686944	11198	-	655.631	597.502	747.72	585.968	642.154	768.5	765.291	538.771	688.646	301.642	354.312	360.197	451.274	434.935	438.609	520.677	540.316	577.864	340.092	277.025	384.199	348.414	402.29	431.62	440.49	538.312	562.664	286.471	331.551
ENSG00000102054	ENST00000425696; ENST00000380087; ENST00000330735; ENST00000465244; ENST00000380084; ENST00000404022; ENST00000481586; ENST00000444437; ENST00000416035; ENST00000486166; ENST00000468092; ENST00000493145	RBBP7	protein_coding	protein_coding	RB binding protein 7, chromatin remodeling factor [Source:HGNC Symbol;Acc:HGNC:9890]	0.4582	1332	GO:0006325; GO:0006260; GO:0006338; GO:0006355; GO:0000122; GO:0045893; GO:0030308; GO:1902459; GO:0045892; GO:0030336; GO:0030512; GO:1902455; GO:0016575; GO:0042659; GO:2000736; GO:0070370; GO:0007420; GO:0048545	GO:0005515; GO:0042393; GO:0003723	GO:0005634; GO:0005654; GO:0005829; GO:0000781; GO:0000118; GO:0035098; GO:0016580; GO:1904949; GO:0016581; GO:0016589	5931	TRUE	-0.558142	1.0115e-18	6.52e-17	chrX	16839283	16870362	31080	-	2547.49	2230.21	2817	2743.55	2768.16	3041.98	3033.7	2644.32	3050.92	1871.85	1911.45	1902.54	2105.06	2258.38	2006.35	2515.39	2657.3	2535.42	1704.79	1644.1	1651.21	1759.72	1969.05	2144.04	2199.58	2387.81	2483.6	1653.98	1572.37
ENSG00000101773	ENST00000583700; ENST00000579124; ENST00000577588; ENST00000582354; ENST00000581819; ENST00000327155; ENST00000399722; ENST00000399725; ENST00000399721; ENST00000583594; ENST00000360790; ENST00000580892; ENST00000577445; ENST00000585177; ENST00000583057; ENST00000581687	RBBP8	protein_coding	protein_coding	RB binding protein 8, endonuclease [Source:HGNC Symbol;Acc:HGNC:9891]	0.4003	1394	GO:0051301; GO:0090305; GO:0007049; GO:0051321; GO:0000724; GO:0010792; GO:0006281; GO:0006974; GO:0050896; GO:0045892; GO:0000082; GO:0001835; GO:1905168; GO:0006357; GO:0035825; GO:0044818; GO:0110025	GO:0003677; GO:0016787; GO:0004518; GO:0004519; GO:0005515; GO:0003684; GO:0042802; GO:0000403; GO:0061629; GO:0003714; GO:0003690; GO:0003697; GO:0000014; GO:0000406; GO:0070336	GO:0005634; GO:0043231; GO:0005654; GO:0005694; GO:0017053; GO:0035861; GO:0070533	5932	TRUE	-1.10718	1.23744e-18	7.93804e-17	chr18	22798261	23026488	228228	+	464.814	419.231	618.185	683.77	701.298	755.418	713.505	547.618	657.241	179.066	282.272	192.517	405.828	445.335	397.987	555.122	569.147	506.327	189.525	223.566	221.607	299.047	297.246	384.988	417.203	504.37	540.49	212.664	213.45
ENSG00000167088	ENST00000579618; ENST00000300413; ENST00000582475; ENST00000577906	SNRPD1	protein_coding	protein_coding	small nuclear ribonucleoprotein D1 polypeptide [Source:HGNC Symbol;Acc:HGNC:11158]	0.4055	1662	GO:0006396; GO:0006397; GO:0008380; GO:0000398; GO:0000387; GO:0000245; GO:1903241; GO:0036261	GO:0003723; GO:0005515; GO:1990446	GO:0005634; GO:1990904; GO:0005681; GO:0005737; GO:0005829; GO:0043229; GO:0071013; GO:0005685; GO:0005654; GO:0046540; GO:0005687; GO:0005682; GO:0034709; GO:0034719; GO:0071005; GO:0071007; GO:0005686; GO:0005689; GO:0071011; GO:0030532; GO:0000243; GO:0034715; GO:0097526	6632	TRUE	-0.666576	1.26319e-18	8.06444e-17	chr18	21612314	21633524	21211	+	1036.03	1022.61	1123.64	1113.6	1087.99	1228.45	1360.14	1007.73	1121.97	593.506	598.712	575.698	787.574	941.704	943.939	880.05	1009.7	995.258	636.229	552.547	641.122	692.554	709.54	894.953	818.436	966.842	1076.12	601.057	676.097
ENSG00000108679	ENST00000591778; ENST00000262776; ENST00000587311; ENST00000586720; ENST00000587251; ENST00000588508; ENST00000588198; ENST00000589527; ENST00000588587; ENST00000592255; ENST00000585407; ENST00000589775; ENST00000589906; ENST00000587310; ENST00000588205; ENST00000588990; ENST00000588899; ENST00000591274; ENST00000586300	LGALS3BP	protein_coding	protein_coding	galectin 3 binding protein [Source:HGNC Symbol;Acc:HGNC:6564]	0.625	1059	GO:0006897; GO:0007155; GO:0007165; GO:0006968	GO:0005044; GO:0005515	GO:0016020; GO:0005576; GO:0005615; GO:0070062; GO:0072562; GO:0062023; GO:0031089	3959	TRUE	0.854219	1.35118e-18	8.54947e-17	chr17	78971238	78979947	8710	-	1332.79	1477.1	1051.02	1228.22	1167.39	1273.2	1204.52	1297.83	1361.56	1092.52	1276.11	1872.29	2798.54	1766.22	2667.49	2632.22	1508.08	2150.48	2092.15	2608.67	2708.67	1678.46	1552.58	1403.3	1277.81	1519.37	1172.45	2428.13	3061.98
ENSG00000108984	ENST00000590474; ENST00000586641; ENST00000359094; ENST00000589295; ENST00000588110; ENST00000613873; ENST00000589647; ENST00000591445; ENST00000592348	MAP2K6	protein_coding	protein_coding	mitogen-activated protein kinase kinase 6 [Source:HGNC Symbol;Acc:HGNC:6846]	0.4287	2736	GO:0006468; GO:0016310; GO:0006915; GO:0018108; GO:0000165; GO:0001649; GO:0001934; GO:0002931; GO:0009410; GO:0022602; GO:0032308; GO:0043065; GO:0043406; GO:0043410; GO:0051770; GO:0060048; GO:0060348; GO:0072709; GO:0120163; GO:1901796; GO:0007165; GO:0051403; GO:0090398; GO:0051726; GO:0038066; GO:0070423; GO:0006975	GO:0005524; GO:0004672; GO:0000166; GO:0004674; GO:0016301; GO:0016740; GO:0004713; GO:0106310; GO:0005515; GO:0019901; GO:0004708; GO:0019211; GO:0043539	GO:0005634; GO:0005737; GO:0005654; GO:0005829; GO:0005856	5608	TRUE	0.924172	1.35197e-18	8.54947e-17	chr17	69414697	69553865	139169	+	103.727	76.402	78.9199	83.0011	96.5106	109.007	95.2575	117.43	115.86	172.354	135.741	111.22	95.1279	114.302	100.463	92.9233	101.862	96.1938	114.435	168.571	130.823	171.58	161.742	148.773	189.445	173.52	144.27	180.139	158.191
ENSG00000196419	ENST00000428575; ENST00000464116; ENST00000360079; ENST00000402580; ENST00000359308; ENST00000405878; ENST00000405506; ENST00000478914	XRCC6	protein_coding	protein_coding	X-ray repair cross complementing 6 [Source:HGNC Symbol;Acc:HGNC:4055]	0.4803	1756	GO:0006303; GO:0006281; GO:0006974; GO:0000723; GO:0006310; GO:0032508; GO:0008152; GO:0045893; GO:0002376; GO:0045087; GO:0045892; GO:0045944; GO:0002218; GO:0000725; GO:0006266; GO:0045621; GO:0045860; GO:0048660; GO:0071480; GO:0071481; GO:0097680	GO:0003677; GO:0003678; GO:0000166; GO:0005524; GO:0016787; GO:0003684; GO:0004386; GO:0042162; GO:0005515; GO:0044877; GO:0003723; GO:0016829; GO:0003824; GO:0008022; GO:0000976; GO:0003690; GO:0030332; GO:0051575; GO:0097110; GO:0003691; GO:0045027; GO:0008094	GO:0005634; GO:0005654; GO:0043564; GO:0000781; GO:0016020; GO:0005694; GO:0005730; GO:0005576; GO:0005667; GO:0005829; GO:0034774; GO:1904813; GO:0032991; GO:0000783; GO:0032993; GO:0070418; GO:0070419	2547	TRUE	-0.540525	1.82808e-18	1.15057e-16	chr22	41621163	41664048	42886	+	6691.36	6202.28	7350.63	7892.92	7526.54	8710.75	8458.46	6785.42	7396.22	4723.78	4889.78	4610.8	5848.82	6092.75	6377.5	6510.07	6586.56	6832.43	4449.63	4675.76	4706.67	4598.68	5218.62	5786.74	5973.73	6293.65	6639.24	4646.09	4765.23
ENSG00000164032	ENST00000511348; ENST00000296417; ENST00000651623; ENST00000511203; ENST00000511319; ENST00000529158; ENST00000527366	H2AZ1	protein_coding	protein_coding	H2A.Z variant histone 1 [Source:HGNC Symbol;Acc:HGNC:4741]	0.4764	1125	GO:0045944; GO:0071392	GO:0003677; GO:0030527; GO:0031490; GO:0046982; GO:0005515; GO:0000978; GO:0000979; GO:0031492	GO:0005634; GO:0000786; GO:0005694; GO:0070062; GO:0000792; GO:0000791	3015	TRUE	-0.900552	1.86859e-18	1.17055e-16	chr4	99948086	99950355	2270	-	3568.79	3147.17	3778.62	3896.11	3645.67	4397.34	4101.69	3146.81	3582.23	1831.17	2058.24	1769.26	2478.02	2855.44	2553.56	2782.02	3051.35	2965.49	1657.29	1535.07	1728.29	2094.28	2381.51	2733.95	2752.58	3087.82	3382.45	1328.53	1548.33
ENSG00000182481	ENST00000676857; ENST00000676594; ENST00000677827; ENST00000676622; ENST00000678054; ENST00000583269; ENST00000677918; ENST00000678388; ENST00000677695; ENST00000677223; ENST00000679346; ENST00000676902; ENST00000677419; ENST00000679078; ENST00000330459; ENST00000584026; ENST00000537025; ENST00000677086; ENST00000579754; ENST00000583392; ENST00000582898	KPNA2	protein_coding	protein_coding	karyopherin subunit alpha 2 [Source:HGNC Symbol;Acc:HGNC:6395]	0.4489	2177	GO:0006606; GO:0015031; GO:0006607; GO:0006259; GO:0075506; GO:1903902; GO:0000018; GO:0099527	GO:0005515; GO:0061608; GO:0003723; GO:0008139; GO:0042826	GO:0005737; GO:0005634; GO:0016020; GO:0005794; GO:0005783; GO:0005789; GO:0005654; GO:0005829; GO:0000139; GO:0042564; GO:0043657; GO:0098978; GO:0098892	3838	TRUE	-1.08055	1.97665e-18	1.23245e-16	chr17	68035636	68047364	11729	+	3184.22	2488.96	3721.9	3848.68	3574.46	4052.88	3840.84	2852.71	3360.35	1439.21	1398.14	1295.2	2389.49	2519.79	2185.56	2628.09	2925.74	2802.5	1264.4	1275.52	1320.01	1835.11	1882.58	2453.85	2332.46	2589.77	2945.34	1109.61	1215.69
ENSG00000090861	ENST00000675643; ENST00000674963; ENST00000675917; ENST00000674691; ENST00000261772; ENST00000675270; ENST00000676004; ENST00000676211; ENST00000676040; ENST00000675953; ENST00000675691; ENST00000676209; ENST00000675569; ENST00000674652; ENST00000675133; ENST00000675120; ENST00000674811; ENST00000674512; ENST00000675403; ENST00000676212; ENST00000675045; ENST00000675035; ENST00000676168; ENST0000…	AARS1	protein_coding	protein_coding	alanyl-tRNA synthetase 1 [Source:HGNC Symbol;Acc:HGNC:20]	0.5339	3142	GO:0043039; GO:0006419; GO:0006412; GO:0006399; GO:0106074; GO:0006400; GO:0006418; GO:0008033; GO:0021680; GO:0043524; GO:0050885; GO:0050905; GO:0051402; GO:0140018; GO:0034641	GO:0005524; GO:0003676; GO:0000166; GO:0004812; GO:0004813; GO:0003723; GO:0046872; GO:0008270; GO:0016874; GO:0000049; GO:0002161; GO:0140101; GO:0016597; GO:0002196; GO:0045182	GO:0005737; GO:0016020; GO:0005829; GO:0070062; GO:0005739	16	TRUE	-0.60407	2.03371e-18	1.26213e-16	chr16	70251983	70289707	37725	-	2552.69	2266.71	2963.5	3374.74	3201.46	3760.77	3205.27	2604.77	3069.99	2458.72	2068.57	2331.28	4128.58	3373.94	3814.72	3585.29	2895.75	3464.12	1642.69	1877.1	1864.47	1822.45	1909.21	2080.06	2572.34	2721.46	2470.43	1711.42	1830.03
ENSG00000175066	ENST00000392993; ENST00000492097; ENST00000480757; ENST00000460515; ENST00000463349; ENST00000486459; ENST00000460630; ENST00000460544; ENST00000487672; ENST00000466685; ENST00000472759; ENST00000489085	GK5	protein_coding	protein_coding	glycerol kinase 5 [Source:HGNC Symbol;Acc:HGNC:28635]	0.4354	2111	GO:0005975; GO:0016310; GO:0006071; GO:0019563; GO:0006641; GO:0046167	GO:0016773; GO:0000166; GO:0005524; GO:0016301; GO:0016740; GO:0004370	GO:0005739	256356	TRUE	0.624675	2.24637e-18	1.38765e-16	chr3	142157527	142225592	68066	-	260.582	256.382	274.187	263.829	230.457	202.826	247.346	262.079	260.875	427.466	360.645	278.04	238.741	246.202	241.818	278.511	285.142	274.33	362.876	363.65	324.606	386.052	383.379	304.352	343.289	347.052	333.544	401.56	341.712
ENSG00000108854	ENST00000262435; ENST00000582081; ENST00000578386; ENST00000585301; ENST00000580072; ENST00000578200; ENST00000580246	SMURF2	protein_coding	protein_coding	SMAD specific E3 ubiquitin protein ligase 2 [Source:HGNC Symbol;Acc:HGNC:16809]	0.4091	2642	GO:0016567; GO:0006511; GO:0000209; GO:0030514; GO:0045892; GO:0043161; GO:0030579; GO:0090263; GO:0017015; GO:0000122; GO:0030512; GO:0060071; GO:1901165	GO:0005515; GO:0004842; GO:0016740; GO:0061630; GO:0042802; GO:0046332	GO:0005634; GO:0005737; GO:0016607; GO:0016020; GO:0005886; GO:0045121; GO:0005654; GO:0005829; GO:0000151	64750	TRUE	0.681045	2.36495e-18	1.45417e-16	chr17	64542282	64662307	120026	-	919.581	827.526	917.156	1088.38	1103.54	936.369	1017.62	1202.28	1225.91	1716.09	1287.87	1271.85	1609.66	1602.6	1551.19	1292.74	1317.42	1392.04	1404.51	1515.95	1403.11	1735.49	1579.49	1649.25	1807.8	1580.2	1627.93	1357.3	1333.7
ENSG00000134291	ENST00000550146; ENST00000551305; ENST00000256686; ENST00000548153; ENST00000549288; ENST00000429772; ENST00000552187; ENST00000552561; ENST00000546749; ENST00000552546; ENST00000550552; ENST00000550161; ENST00000449758; ENST00000551705; ENST00000548640; ENST00000553217; ENST00000548355; ENST00000548965; ENST00000547136; ENST00000547682; ENST00000615597; ENST00000549287	TMEM106C	protein_coding	protein_coding	transmembrane protein 106C [Source:HGNC Symbol;Acc:HGNC:28775]	0.4983	772	GO:0008150	GO:0005515; GO:0003674	GO:0016020; GO:0016021; GO:0005783; GO:0005789; GO:0005575	79022	TRUE	-1.02601	2.48878e-18	1.52329e-16	chr12	47963569	47968878	5310	+	825.9	728.758	1098.41	1128.42	962.396	1127.13	1205.48	834.254	1016.64	494.565	582.189	505.696	628.276	672.259	581.616	781.817	710.651	830.075	377.997	398.115	360.112	531.64	630.764	601.882	766.49	764.387	828.75	322.749	362.973
ENSG00000127824	ENST00000248437; ENST00000392088; ENST00000498660; ENST00000398989; ENST00000427737; ENST00000456818; ENST00000447205; ENST00000462806; ENST00000475683; ENST00000425551	TUBA4A	protein_coding	protein_coding	tubulin alpha 4a [Source:HGNC Symbol;Acc:HGNC:12407]	0.5634	1007	GO:0007017; GO:0000226; GO:0000278; GO:0007010	GO:0005525; GO:0000166; GO:0005515; GO:0005200; GO:0019901	GO:0005874; GO:0005737; GO:0005856; GO:0015630; GO:0005576; GO:0005829; GO:0070062	7277	TRUE	-0.699026	2.75807e-18	1.68041e-16	chr2	219249710	219277902	28193	-	1995.27	2089.3	2039.9	1912.98	1805.03	2060.23	2393.69	2015.29	2273.18	1298.23	1398.13	1469.63	1607.36	1620.6	1628.67	1861.62	1801.25	1916.14	1204.54	1060.44	1047.82	1309.16	1318.15	1368.6	1528.13	1739.71	2067.72	1013.28	1235.19
ENSG00000166451	ENST00000299572; ENST00000439957; ENST00000305850; ENST00000393335; ENST00000569461; ENST00000428963; ENST00000564669; ENST00000568445; ENST00000562943	CENPN	protein_coding	protein_coding	centromere protein N [Source:HGNC Symbol;Acc:HGNC:30873]	0.451	1296	GO:0007059; GO:0051382	GO:0005515	GO:0005634; GO:0005654; GO:0005694; GO:0000775; GO:0000776; GO:0005829	55839	TRUE	-1.38881	2.79277e-18	1.69382e-16	chr16	81006552	81033114	26563	+	557.435	460.863	621.305	730.212	619.191	741.067	739.079	506.617	607.39	210.244	230.285	134.855	392.575	408.605	346.627	432.436	457.854	471.543	175.559	212.982	121.972	369.663	349.478	462.054	462.021	528.878	530.045	129.114	137.828
ENSG00000097021	ENST00000608083; ENST00000361521; ENST00000377842; ENST00000377845; ENST00000377855; ENST00000377860; ENST00000418124; ENST00000545482; ENST00000473466; ENST00000481175	ACOT7	protein_coding	protein_coding	acyl-CoA thioesterase 7 [Source:HGNC Symbol;Acc:HGNC:24157]	0.5927	1452	GO:0006629; GO:0006631; GO:0006637; GO:0015937; GO:0036114; GO:0036116; GO:0051792; GO:1900535	GO:0005515; GO:0016787; GO:0016790; GO:0052689; GO:0042803; GO:0000062; GO:0016290; GO:0036042; GO:0047617; GO:0102991	GO:0005737; GO:0005654; GO:0005829; GO:0005739; GO:0070062	11332	TRUE	-0.798318	2.89588e-18	1.7484e-16	chr1	6264269	6393767	129499	-	958.984	969.717	944.655	887.322	748.77	927.649	1021.35	798.867	907.101	340.014	438.112	463.667	539.775	533.268	527.652	674.477	717.687	703.964	527.511	468.652	586.536	445.248	565.299	594.29	575.353	770.652	747.446	517.9	562.338
ENSG00000244509	ENST00000361441; ENST00000428892	APOBEC3C	protein_coding	protein_coding	apolipoprotein B mRNA editing enzyme catalytic subunit 3C [Source:HGNC Symbol;Acc:HGNC:17353]	0.515	1850	GO:0002376; GO:0045087; GO:0051607; GO:0080111; GO:0045071; GO:0010529; GO:0016554; GO:0045869; GO:0070383; GO:0009972	GO:0008270; GO:0016787; GO:0003723; GO:0046872; GO:0003824; GO:0005515; GO:0004126; GO:0047844	GO:0005634; GO:0005737; GO:0000932	27350	TRUE	-1.01849	3.13287e-18	1.88297e-16	chr22	39014257	39020352	6096	+	2754.6	2288.5	3170.67	3162.94	2514.68	3299.64	3240.35	2496.28	2829.83	1528.43	1590.73	1371.1	1957.38	2014.7	2021.57	2310.2	2267.14	2493.05	1287.68	1417.81	1289.9	1322.07	1436.2	1824.05	2079.94	2217.74	2419.53	1198.43	1185.01
ENSG00000187609	ENST00000491734; ENST00000340951; ENST00000487745; ENST00000478344; ENST00000484392; ENST00000478350; ENST00000472958; ENST00000490886; ENST00000479452; ENST00000460390; ENST00000475006; ENST00000465160	EXD3	protein_coding	protein_coding	exonuclease 3'-5' domain containing 3 [Source:HGNC Symbol;Acc:HGNC:26023]	0.6482	1497	GO:0006139; GO:0090305	GO:0003676; GO:0008408; GO:0046872; GO:0016787; GO:0005515; GO:0004527; GO:0004518		54932	TRUE	0.826414	3.15135e-18	1.88558e-16	chr9	137306896	137423211	116316	-	313.137	302.669	224.316	218.372	243.836	201.663	201.392	206.131	214.554	416.757	394.006	376.899	330.881	353.621	323.031	198.658	208.739	147.757	505.4	480.607	504.637	533.538	525.489	426.198	308.536	299.698	240.218	520.402	562.337
ENSG00000150753	ENST00000503026; ENST00000515390; ENST00000511700; ENST00000280326; ENST00000508451; ENST00000510326; ENST00000512975; ENST00000423695; ENST00000625723; ENST00000503454; ENST00000515676; ENST00000506600; ENST00000514674; ENST00000509846; ENST00000511995	CCT5	protein_coding	protein_coding	chaperonin containing TCP1 subunit 5 [Source:HGNC Symbol;Acc:HGNC:1618]	0.463	1167	GO:0006457; GO:0009615; GO:0050821; GO:0032212; GO:1904851; GO:1904871; GO:1904874; GO:0061077; GO:0007339; GO:1901998	GO:0005524; GO:0051082; GO:0016887; GO:0000166; GO:0140662; GO:0044183; GO:0005515; GO:0048487; GO:0003730; GO:0048027; GO:0031681	GO:0005737; GO:0005856; GO:0005874; GO:0005815; GO:0005829; GO:0070062; GO:0005832; GO:0005813; GO:0044297	22948	TRUE	-0.684945	3.97637e-18	2.3686e-16	chr5	10249929	10266389	16461	+	3057.01	2790.63	3694.37	4139.19	3767.58	4262.18	4465.16	3588.26	4185.16	1835.43	2187.62	2007.87	2852.75	2880.03	2831.63	3563.84	3866.76	3786.16	2129	2074.26	2448.52	2008.83	2189.53	2614.66	2706	3025.17	3251.25	2293.03	2214.68
ENSG00000226979	ENST00000454783; ENST00000489638; ENST00000418386; ENST00000471842	LTA	protein_coding	protein_coding	lymphotoxin alpha [Source:HGNC Symbol;Acc:HGNC:6709]	0.5647	1449	GO:0006955; GO:0007165; GO:0007154; GO:0023052; GO:0007267; GO:0006915; GO:0006959; GO:0001666; GO:0002876; GO:0002925; GO:0007584; GO:0009410; GO:0032496; GO:0032729; GO:0043065; GO:0048147; GO:0048535; GO:0050830; GO:0060252	GO:0005164; GO:0005515; GO:0005125; GO:0005102	GO:0016020; GO:0005576; GO:0005615; GO:0005886	4049	TRUE	-1.26971	4.02053e-18	2.38426e-16	chr6	31572054	31574324	2271	+	771.102	543.629	863.564	1102.73	965.633	1224.15	961.888	632.547	818.383	557.452	552.784	614.156	1136.95	1214.98	933.887	718.535	732.541	945.833	308.505	209.22	337.228	480.374	507.796	611.642	503.555	441.715	496.141	203.908	225.368
ENSG00000266338	ENST00000488031; ENST00000581897; ENST00000577412; ENST00000614785; ENST00000584793; ENST00000579734; ENST00000478419	NBPF15	protein_coding	protein_coding	NBPF member 15 [Source:HGNC Symbol;Acc:HGNC:28791]	0.5069	3284			GO:0005737	284565	TRUE	0.765743	4.29242e-18	2.52584e-16	chr1	144421390	144461676	40287	-	1748.2	1502.46	1407.21	1032.2	1132.77	870.2	1117.68	1372.95	1491	3069.86	2502.46	2436.59	1732.48	1392.91	1422.6	1452.99	1402.73	1402.5	2512.44	2356.13	2177.73	1911.77	1844.32	1659.35	1746.96	1601.13	1540.48	2265	2597.82
ENSG00000197321	ENST00000355867; ENST00000375400; ENST00000375398; ENST00000674475; ENST00000632315; ENST00000460007; ENST00000674242; ENST00000482607; ENST00000474106; ENST00000491872; ENST00000464984; ENST00000674490; ENST00000674350; ENST00000483758; ENST00000464726; ENST00000490031	SVIL	protein_coding	protein_coding	supervillin [Source:HGNC Symbol;Acc:HGNC:11480]	0.4801	2584	GO:0007010; GO:0051016; GO:0032467; GO:0008154; GO:0051014; GO:0007519	GO:0003779; GO:0051015; GO:0005515; GO:0005546	GO:0005634; GO:0005737; GO:0016020; GO:0005829; GO:0005886; GO:0042995; GO:0005856; GO:0005925; GO:0070161; GO:0015629; GO:0030496; GO:0032154; GO:0002102; GO:0043034; GO:0036449	6840	TRUE	0.922038	4.29712e-18	2.52584e-16	chr10	29457338	29736959	279622	-	227.026	195.903	263.282	255.92	269.73	310.6	322.018	334.409	322.283	398.646	304.326	302.332	409.042	348.993	434.713	350.856	343.646	326.571	319.033	383.768	387.813	509.804	539.644	597.658	521.198	478.272	433.488	461.607	325.05
ENSG00000163584	ENST00000295830; ENST00000478578; ENST00000475836; ENST00000466674; ENST00000494771; ENST00000463836	RPL22L1	protein_coding	protein_coding	ribosomal protein L22 like 1 [Source:HGNC Symbol;Acc:HGNC:27610]	0.3901	836	GO:0006412; GO:0002181	GO:0003735; GO:0005515; GO:0003723	GO:0005840; GO:1990904	200916	TRUE	-0.670011	4.37269e-18	2.55223e-16	chr3	170864875	170870208	5334	-	524.505	575.954	510.766	637.33	662.457	705.274	791.184	621.046	669.01	335.75	358.722	337.581	459.247	512.467	463.194	543.907	605.891	594.794	376.944	276.499	389.017	396.831	408.714	510.927	607.371	588.953	655.979	295.428	301.213
ENSG00000128578	ENST00000249344; ENST00000435494; ENST00000465033	STRIP2	protein_coding	protein_coding	striatin interacting protein 2 [Source:HGNC Symbol;Acc:HGNC:22209]	0.478	2856	GO:0007010; GO:0016477; GO:0008360	GO:0003674	GO:0005737; GO:0005829	57464	TRUE	-1.98831	4.38027e-18	2.55223e-16	chr7	129434432	129488399	53968	+	392.401	291.895	630.228	779.844	743.988	758.664	444.022	256.75	353.063	266.053	204.354	157.241	375.53	381.391	290.808	291.816	338.523	433.86	88.5032	96.8888	104.782	158.583	193.062	201.712	172.703	227.645	191.25	72.5561	76.9286
ENSG00000117395	ENST00000431635; ENST00000236051; ENST00000463906; ENST00000491223; ENST00000472982; ENST00000483082; ENST00000461557; ENST00000466927; ENST00000474566	EBNA1BP2	protein_coding	protein_coding	EBNA1 binding protein 2 [Source:HGNC Symbol;Acc:HGNC:15531]	0.5018	890	GO:0042254; GO:0006364; GO:0042273	GO:0003723; GO:0005515	GO:0005634; GO:0005730; GO:0005694; GO:0030687; GO:0034399	10969	TRUE	-0.744641	4.7077e-18	2.73108e-16	chr1	43164175	43270936	106762	-	842.535	972.656	1099.46	1122.49	983.975	1156.56	1295.62	1001.49	1130.7	572.374	621.883	680.587	814.845	842.45	842.443	992.494	1040.57	1108.64	567.522	659.938	556.426	637.968	624.571	716.836	717.978	1010.83	1020	581.7	716.21
ENSG00000100453	ENST00000216341; ENST00000415355; ENST00000382540; ENST00000532263; ENST00000554242; ENST00000530830; ENST00000526004	GZMB	protein_coding	protein_coding	granzyme B [Source:HGNC Symbol;Acc:HGNC:4709]	0.5371	771	GO:0006508; GO:0006915; GO:0019835; GO:0070269; GO:0051603; GO:0042267; GO:0017148; GO:0140507; GO:1900740	GO:0004252; GO:0008233; GO:0016787; GO:0005515; GO:0008236	GO:0005634; GO:0016020; GO:0005739; GO:0005576; GO:0005764; GO:0005737; GO:0043231; GO:0005829; GO:0001772; GO:0044194	3002	TRUE	-1.62197	5.32733e-18	3.07312e-16	chr14	24630954	24634267	3314	-	162.44	151.632	148.491	279.529	264.238	340.058	401.092	279.934	336.23	55.4255	92.6208	85.3503	397.81	356.836	153.649	368.88	281.678	349.627	36.5821	25.4225	28.9053	37.0249	46.8871	87.538	303.86	193.551	220.855	28.7722	37.9225
ENSG00000204681	ENST00000355973; ENST00000472823; ENST00000377016; ENST00000377012; ENST00000491829; ENST00000377034; ENST00000478931; ENST00000494877; ENST00000488334; ENST00000486434; ENST00000473774; ENST00000489839; ENST00000376977; ENST00000494634; ENST00000477029; ENST00000485508; ENST00000489385; ENST00000467259; ENST00000462632; ENST00000476670	GABBR1	protein_coding	protein_coding	gamma-aminobutyric acid type B receptor subunit 1 [Source:HGNC Symbol;Acc:HGNC:4070]	0.5535	1869	GO:0007186; GO:0007165; GO:0007193; GO:0050896; GO:0060078; GO:0051932; GO:0007214; GO:0150099; GO:0001649; GO:0007194; GO:0008285; GO:0014048; GO:0014049; GO:0014053; GO:0032811; GO:0033602; GO:0035094; GO:0045471; GO:0050805; GO:0060124	GO:0004930; GO:0005515; GO:0004965; GO:0004888; GO:0046982; GO:0099579; GO:1990430	GO:0016021; GO:0110165; GO:0016020; GO:0005886; GO:0042995; GO:0005576; GO:0030425; GO:0045202; GO:0045211; GO:0005887; GO:1902712; GO:0038039; GO:0005615; GO:0005737; GO:0005789; GO:0008021; GO:0030673; GO:0031966; GO:0038037; GO:0042734; GO:0043005; GO:0043025; GO:0043197; GO:0043198; GO:0043231; GO:0045121; GO:0097060; GO:0098685; GO:0098793; GO:0098978; GO:0098982; GO:0099055; GO:0099056; GO:…	2550	TRUE	1.07132	5.34336e-18	3.07312e-16	chr6	29555629	29633976	78348	-	702.602	843.361	516.032	425.875	503.855	333.562	251.261	432.609	389.738	806.867	1018.83	1060.2	777.438	698.732	594.357	428.774	394.806	437.274	1270.87	1322.27	1168.26	1233.21	1243.83	891.436	628.716	629.679	623.936	1414.84	1371.71
ENSG00000178035	ENST00000466147; ENST00000491610; ENST00000326739; ENST00000678724; ENST00000472328; ENST00000679117; ENST00000429182; ENST00000463903; ENST00000462980; ENST00000484872; ENST00000677168; ENST00000676627; ENST00000442157; ENST00000677519; ENST00000677205; ENST00000678001; ENST00000677010; ENST00000678920; ENST00000677991; ENST00000677480; ENST00000676607; ENST00000678603; ENST00000676708; ENST0000…	IMPDH2	protein_coding	protein_coding	inosine monophosphate dehydrogenase 2 [Source:HGNC Symbol;Acc:HGNC:6053]	0.5287	2189	GO:0006164; GO:0007623; GO:0006183; GO:0006177; GO:0046651; GO:0060041; GO:0071353; GO:0097294	GO:0016491; GO:0003824; GO:0003938; GO:0003723; GO:0046872; GO:0000166; GO:0003677; GO:0005515; GO:0042802	GO:0005634; GO:0005737; GO:0016020; GO:0005829; GO:0005778; GO:0005576; GO:0070062; GO:0034774; GO:1904813	3615	TRUE	-0.744812	5.98751e-18	3.42881e-16	chr3	49024325	49029447	5123	-	2328.96	2056.98	2758.14	3179.73	2977.81	3466.42	3502.31	2517.81	3139.55	1922.83	1734.8	1850.6	2505.92	2618.12	2462.87	2506.46	2684.68	2895.85	1361.42	1495.62	1333.26	1629.09	1900.25	2277.39	2231.56	2560.49	2749.57	1297.25	1436.72
ENSG00000102001	ENST00000376251; ENST00000323022; ENST00000376265; ENST00000486943; ENST00000481035; ENST00000480889	CACNA1F	protein_coding	protein_coding	calcium voltage-gated channel subunit alpha1 F [Source:HGNC Symbol;Acc:HGNC:1393]	0.5429	3295	GO:0055085; GO:0006811; GO:0034765; GO:0050896; GO:0006816; GO:0070588; GO:0007601; GO:0098703; GO:0050908	GO:0005216; GO:0046872; GO:0005244; GO:0005262; GO:0005245; GO:0008331	GO:0016020; GO:0016021; GO:0005891; GO:0001750; GO:0043025; GO:0043204	778	TRUE	1.11437	6.49504e-18	3.70356e-16	chrX	49205063	49233371	28309	-	57.7347	48.9756	61.0813	42.4887	48.5531	55.5936	43.1555	48.7692	57.9386	117.246	124.406	117.95	69.4018	68.0768	64.4574	70.5837	71.9251	80.937	135.826	126.727	148.142	157.624	120.376	129.052	74.93	81.451	93.3153	137.687	120.269
ENSG00000227051	ENST00000553764; ENST00000555004; ENST00000556728; ENST00000553782	C14orf132	protein_coding	protein_coding	chromosome 14 open reading frame 132 [Source:HGNC Symbol;Acc:HGNC:20346]	0.5626	2375			GO:0016020; GO:0016021	56967	TRUE	1.43242	6.8072e-18	3.86504e-16	chr14	96039362	96093971	54610	+	55.8051	58.2255	39.0318	35.9525	14.0259	23.1398	62.9926	84.0447	59.103	108.966	105.989	84.8828	45.4463	29.405	54.7139	83.2714	102.346	57.4088	111.013	127.885	95.1465	77.8485	56.7155	42.4672	157.374	131.061	141.266	161.375	97.0905
ENSG00000177426	ENST00000552383; ENST00000401449; ENST00000547233; ENST00000550958; ENST00000548489; ENST00000618001; ENST00000549780; ENST00000549253; ENST00000551557; ENST00000405385; ENST00000407501; ENST00000546979; ENST00000343820; ENST00000551402; ENST00000577543; ENST00000551541; ENST00000345133; ENST00000330513; ENST00000549546; ENST00000549468; ENST00000400167; ENST00000551333; ENST00000472042	TGIF1	protein_coding	protein_coding	TGFB induced factor homeobox 1 [Source:HGNC Symbol;Acc:HGNC:11776]	0.5064	1261	GO:0006355; GO:0006357; GO:0000122	GO:0003677; GO:0005515; GO:0000981; GO:0000978; GO:0001227; GO:1990837; GO:0003700	GO:0005634; GO:0005654; GO:0000785	7050	TRUE	0.482581	6.90523e-18	3.90409e-16	chr18	3411608	3459978	48371	+	897.334	937.394	869.883	790.487	726.113	794.661	937.913	1020.92	922.49	1219.36	1023.24	1240.51	970.319	910.526	1070.29	1042.15	1042.13	1096.41	1212.96	1098.7	1250.15	1085.11	1041.25	993.376	1252.58	1283.38	1272.23	1077.08	1120.34
ENSG00000115594	ENST00000452403; ENST00000409929; ENST00000424272; ENST00000409589; ENST00000409329; ENST00000450319; ENST00000428279; ENST00000442590; ENST00000410023; ENST00000409288; ENST00000413623; ENST00000430171; ENST00000422532	IL1R1	protein_coding	protein_coding	interleukin 1 receptor type 1 [Source:HGNC Symbol;Acc:HGNC:5993]	0.4234	1774	GO:0070498; GO:0007165; GO:0019221; GO:0006954; GO:0006955; GO:0032729; GO:0007166; GO:0070555; GO:0050727; GO:2000556; GO:2000391; GO:2000661	GO:0004909; GO:0016787; GO:0004908; GO:0005515; GO:0050135; GO:0061809; GO:0004888; GO:0005161; GO:0003953; GO:0002020; GO:0019966	GO:0016020; GO:0016021; GO:0005886; GO:0005576; GO:0005887; GO:0009897; GO:0009986	3554	TRUE	-0.76567	7.81434e-18	4.39944e-16	chr2	102064544	102179874	115331	+	490.297	477.022	457.955	404.991	434.804	447.841	499.645	389.276	423.806	208.911	361.663	279.3	127.569	226.942	188.126	326.861	304.9	318.157	347.462	455.502	375.769	294.108	298.96	398.905	334.733	279.885	297.5	350.271	294.736
ENSG00000134308	ENST00000238081; ENST00000381844; ENST00000474715; ENST00000446619; ENST00000460093	YWHAQ	protein_coding	protein_coding	tyrosine 3-monooxygenase/tryptophan 5-monooxygenase activation protein theta [Source:HGNC Symbol;Acc:HGNC:12854]	0.4636	1226	GO:0007165; GO:0021762; GO:0008104; GO:0045892; GO:0006605; GO:0007264	GO:0042802; GO:0005515; GO:0047485; GO:0019904	GO:0005737; GO:0016020; GO:0005925; GO:0005829; GO:0070062; GO:0032991	10971	TRUE	-0.745204	7.8965e-18	4.42702e-16	chr2	9583967	9630997	47031	-	3196.94	2838.63	4090.34	3916.86	4193.76	4373.36	4444.05	4021.76	4125.41	2018.76	2049.43	1895.34	2822.46	3178.81	2878.1	3535	3815.94	3532.99	1690.98	1811.25	1892.09	2434.15	2533.67	2953.02	3165.89	3483.59	3564.46	1756.36	1555.9
ENSG00000167815	ENST00000334482; ENST00000466174; ENST00000301522; ENST00000498785; ENST00000478908; ENST00000477555	PRDX2	protein_coding	protein_coding	peroxiredoxin 2 [Source:HGNC Symbol;Acc:HGNC:9353]	0.5769	840	GO:0098869; GO:0043066; GO:0042981; GO:0045454; GO:0006979; GO:0019430; GO:0002357; GO:0042744; GO:0034599; GO:0002536; GO:0010310; GO:0030194; GO:0031665; GO:0032088; GO:0032496; GO:0042098; GO:0042743; GO:0043029; GO:0043410; GO:0045321; GO:0045581; GO:0048538; GO:0097191; GO:2001237; GO:2001240	GO:0016491; GO:0016209; GO:0004601; GO:0051920; GO:0005515; GO:0008379	GO:0005737; GO:0005829; GO:0070062	7001	TRUE	-0.789014	8.51531e-18	4.75397e-16	chr19	12796820	12801800	4981	-	2201.75	2313.61	2272.65	2440.63	2073.68	2458.11	2598.92	1979.91	2144.63	1379.24	1359.91	1504.89	1687.1	1665.99	1783.82	1794.33	1816.11	1878.5	1107.67	936.108	1092.38	1456.31	1534.89	1783.96	1634.85	1918.28	1937.45	1103.35	1135.51
ENSG00000099901	ENST00000432879; ENST00000435265; ENST00000430524; ENST00000402752; ENST00000488484; ENST00000331821; ENST00000411892; ENST00000467920; ENST00000416427; ENST00000421656; ENST00000423859; ENST00000418705; ENST00000448394; ENST00000486575	RANBP1	protein_coding	protein_coding	RAN binding protein 1 [Source:HGNC Symbol;Acc:HGNC:9847]	0.5358	945	GO:0046907; GO:0006913; GO:0007051; GO:0046604; GO:0007165; GO:0050790	GO:0005096; GO:0005515; GO:0045296; GO:0031267; GO:0005092	GO:0005829; GO:0005737; GO:0005813; GO:0005634; GO:0005643; GO:0005635	5902	TRUE	-0.939993	9.00272e-18	5.00514e-16	chr22	20115938	20127355	11418	+	2374.95	1926.7	2637.03	2792.4	2517.11	3069.64	3140.76	2182.51	2862.53	1183.12	1405.48	1190.35	1817.86	2118.89	1915.74	2259.74	2263.3	2341.52	1022.38	1066.42	1068.29	1401.25	1554.35	1786.12	1738.67	2196.04	2275.6	1039.55	964.316
ENSG00000188322	ENST00000671413; ENST00000341901	SBK1	protein_coding	protein_coding	SH3 domain binding kinase 1 [Source:HGNC Symbol;Acc:HGNC:17699]	0.6678	3262	GO:0006468; GO:0016310; GO:0018105; GO:0018107; GO:0007420	GO:0005524; GO:0004672; GO:0000166; GO:0004674; GO:0016301; GO:0016740; GO:0106310	GO:0005737	388228	TRUE	0.627102	9.19973e-18	5.09344e-16	chr16	28259246	28323849	64604	+	402.128	352.624	386.497	488.126	531.853	451.267	466.08	481.267	560.381	588.295	576.262	612.8	794.097	765.864	809.458	591.97	529.267	528.885	540.914	645.593	557.631	728.095	822.736	771.059	676.258	670.404	527.555	551.676	623.013
ENSG00000034152	ENST00000395491; ENST00000534743; ENST00000529517; ENST00000627447; ENST00000483928; ENST00000479129; ENST00000583508; ENST00000342679; ENST00000496046; ENST00000526076; ENST00000361818; ENST00000316920; ENST00000613338; ENST00000477540; ENST00000527123	MAP2K3	protein_coding	protein_coding	mitogen-activated protein kinase kinase 3 [Source:HGNC Symbol;Acc:HGNC:6843]	0.6202	1146	GO:0006468; GO:0016310; GO:0018108; GO:0045893; GO:0007165; GO:0035331; GO:0000165; GO:0090398; GO:0035924; GO:0045860; GO:0043536; GO:0038066; GO:0001817; GO:0001934; GO:0002931; GO:0006954; GO:0007507; GO:0043410; GO:0051770; GO:0060048; GO:0071222; GO:0072709	GO:0005524; GO:0004672; GO:0000166; GO:0004674; GO:0016301; GO:0016740; GO:0004713; GO:0106310; GO:0005515; GO:0019901; GO:0004708	GO:0016020; GO:0005654; GO:0005829	5606	TRUE	-0.495701	9.43784e-18	5.20368e-16	chr17	21284672	21315232	30561	+	1553.94	1721	1563.9	1433.75	1347.57	1509.75	1691.7	1415.49	1598.74	887.873	1129.09	1137.48	1098.68	1134.61	975.103	1374.59	1199.28	1264.88	1215.07	1151.31	1421.18	1161.06	1136.79	1334.98	1272.96	1280.24	1225.11	1050.81	1220.02
ENSG00000167280	ENST00000311595; ENST00000578419; ENST00000579016; ENST00000300682; ENST00000583646; ENST00000584568; ENST00000577783; ENST00000583041; ENST00000579809; ENST00000585160	ENGASE	protein_coding	protein_coding	endo-beta-N-acetylglucosaminidase [Source:HGNC Symbol;Acc:HGNC:24622]	0.6158	1608	GO:0008152; GO:0006517; GO:0006457	GO:0033925; GO:0016787; GO:0016798; GO:0004553	GO:0005737; GO:0005829	64772	TRUE	0.566649	9.69487e-18	5.3234e-16	chr17	79074824	79088599	13776	+	1992.33	2172.56	1778.73	1420.9	1404.75	1351.69	1450.03	1548.19	1710.09	2919.43	2875.66	3152.12	2074.59	1667.88	1720.11	1697.41	1611.28	1780.62	3172.44	2978.1	2923.04	2250.92	2235.54	2136.41	2067.58	1916.19	1884.78	2874.71	3289.51
ENSG00000235194	ENST00000452015; ENST00000561426; ENST00000558058; ENST00000559314; ENST00000560913; ENST00000560073; ENST00000559942; ENST00000561178; ENST00000561437	PPP1R3E	protein_coding	protein_coding	protein phosphatase 1 regulatory subunit 3E [Source:HGNC Symbol;Acc:HGNC:14943]	0.4737	1739	GO:0005975; GO:0005977; GO:0005979; GO:0045725	GO:0005515; GO:0008157; GO:2001069; GO:0050196	GO:0000164; GO:0042587	90673	TRUE	0.524651	1.01276e-17	5.53824e-16	chr14	23295652	23302859	7208	-	765.27	739.72	732.072	581.526	631.434	569.221	526.99	639.435	547.745	1318.81	1081.75	1159.03	1067.13	867.916	884.801	769.503	659.354	704.64	966.936	859.424	870.166	1068.64	968.899	915.034	791.114	741.938	653.411	986.483	966.041
ENSG00000107130	ENST00000372398; ENST00000493042; ENST00000630865	NCS1	protein_coding	protein_coding	neuronal calcium sensor 1 [Source:HGNC Symbol;Acc:HGNC:3953]	0.5706	2163	GO:0070588; GO:0031284; GO:0010975	GO:0005509; GO:0046872; GO:0005515; GO:0005245; GO:0008048	GO:0005737; GO:0016020; GO:0005794; GO:0043231; GO:0005886; GO:0045202; GO:0048471; GO:0030424; GO:0030425; GO:0014069	23413	TRUE	-1.04634	1.14379e-17	6.22923e-16	chr9	130172404	130237303	64900	+	313.137	309.526	300.141	317.183	319.361	333.561	384.564	278.675	395.612	117.246	217.585	185.738	139.528	198.557	159.645	300.391	307.245	349.158	229.536	166.18	203.542	177.53	190.202	217.979	114.488	202.583	180.163	162.626	222.117
ENSG00000078668	ENST00000518563; ENST00000520115; ENST00000522069; ENST00000522572; ENST00000022615; ENST00000519072; ENST00000521348; ENST00000518495; ENST00000521158; ENST00000522010; ENST00000522178; ENST00000524291	VDAC3	protein_coding	protein_coding	voltage dependent anion channel 3 [Source:HGNC Symbol;Acc:HGNC:12674]	0.4308	747	GO:0055085; GO:0006811; GO:0015698; GO:0098656; GO:1902017; GO:0015853	GO:0000166; GO:0008308; GO:0015288; GO:0005515	GO:0005741; GO:0005739; GO:0046930; GO:0005634; GO:0016020; GO:0016021; GO:0070062	7419	TRUE	-0.428209	1.18219e-17	6.41219e-16	chr8	42391624	42405937	14314	+	2211.53	2216.64	2223.15	2038.47	1988.45	2294.6	2410	2023.26	2197.14	1432.53	1592.2	1591.65	1437.54	1672.61	1618.18	1731.05	1928.69	1960.37	1522.52	1608.01	1562.09	1567.38	1661.39	1723.22	1734.79	1956.91	1985.49	1680.05	1779.1
ENSG00000160949	ENST00000497613; ENST00000409379	TONSL	protein_coding	protein_coding	tonsoku like, DNA repair protein [Source:HGNC Symbol;Acc:HGNC:7801]	0.6444	5569	GO:0006325; GO:0006281; GO:0006974; GO:0031297; GO:0000724	GO:0005515; GO:0042393; GO:0140566	GO:0005634; GO:0005737; GO:0005654; GO:0005694; GO:0016604; GO:0042555; GO:0043596; GO:0035861; GO:0035101; GO:0005662	4796	TRUE	-1.27404	1.28281e-17	6.92979e-16	chr8	144428775	144444440	15666	-	558.707	507.412	570.761	680.296	645.302	829.797	630.995	519.19	621.066	235.391	171.708	303.501	435.441	395.958	361.742	438.095	445.132	452.697	199.135	230.74	211.973	324.306	413.028	422.955	389.071	448.884	438.165	145.745	174.526
ENSG00000179889	ENST00000563679; ENST00000563667; ENST00000563522; ENST00000535621; ENST00000396410; ENST00000566426; ENST00000455313; ENST00000562119; ENST00000570001; ENST00000569715; ENST00000627450; ENST00000565362; ENST00000567306; ENST00000450288; ENST00000561930; ENST00000566633; ENST00000565986	PDXDC1	protein_coding	protein_coding	pyridoxal dependent decarboxylase domain containing 1 [Source:HGNC Symbol;Acc:HGNC:28995]	0.4927	2056	GO:0019752	GO:0030170; GO:0016830; GO:0016829; GO:0003824; GO:0016831; GO:0045296	GO:0005794; GO:0043231	23042	TRUE	0.338856	1.29446e-17	6.96452e-16	chr16	14974591	15139339	164749	+	2135.44	1927.76	2053.1	2081.52	2158.5	2110.47	2020.02	2043.75	2060.28	2661.63	2495.77	2425.13	2373.76	2166.22	2215.07	2214.81	2087.6	2097.87	2430.09	2695.07	2403.14	2510.14	2539.32	2542.88	2491.26	2215.85	2211.9	2619.95	2591.79
ENSG00000172215	ENST00000438735; ENST00000304552; ENST00000458629; ENST00000457814	CXCR6	protein_coding	protein_coding	C-X-C motif chemokine receptor 6 [Source:HGNC Symbol;Acc:HGNC:16647]	0.4853	2050	GO:0007186; GO:0007165; GO:0006935; GO:0006954; GO:0070098; GO:0006955; GO:0007204; GO:0019722; GO:0060326; GO:0019079	GO:0004930; GO:0015026; GO:0004950; GO:0016494; GO:0016493; GO:0019957	GO:0016021; GO:0016020; GO:0005886; GO:0009897; GO:0005887	10663	TRUE	-0.877337	1.63847e-17	8.77994e-16	chr3	45940933	45948351	7419	+	878.742	647.458	867.776	636.342	638.72	564.656	632.947	513.115	516.015	543.596	542.493	378.254	358.787	308.236	339.526	497.447	451.877	445.154	571.733	438.763	445.623	354.11	443.216	400.171	483.18	445.892	440.707	392.803	348.887
ENSG00000158805	ENST00000562530; ENST00000289816; ENST00000568064; ENST00000563983; ENST00000443381; ENST00000568295; ENST00000561536; ENST00000563541; ENST00000569426; ENST00000564004; ENST00000569582; ENST00000569901	ZNF276	protein_coding	protein_coding	zinc finger protein 276 [Source:HGNC Symbol;Acc:HGNC:23330]	0.5913	2138	GO:0006357	GO:0008270; GO:0046872; GO:0003677; GO:0005515; GO:1990837; GO:0043035	GO:0005634; GO:0005694; GO:0000775; GO:0000776	92822	TRUE	0.588318	1.70242e-17	9.08618e-16	chr16	89720400	89740925	20526	+	2498.25	2456.62	2316.87	2071.08	2270.18	2181.23	2661.39	2954.23	3126.55	3805.67	3107	3714.75	3451.3	2939.59	3365.28	3245.82	2938.99	3257.24	3370.39	3578.26	2984.47	3892.81	3976.55	3362.21	4115.76	4029.73	3692.13	3375.52	3826.53
ENSG00000101842	ENST00000415430; ENST00000458383; ENST00000217957; ENST00000485533; ENST00000479635	VSIG1	protein_coding	protein_coding	V-set and immunoglobulin domain containing 1 [Source:HGNC Symbol;Acc:HGNC:28675]	0.4433	1580	GO:0003382; GO:0030277	GO:0005515	GO:0016020; GO:0016021; GO:0005886; GO:0016323	340547	TRUE	0.832456	1.71446e-17	9.11398e-16	chrX	108044970	108079184	34215	+	266.167	288.349	256.646	294.456	266.566	273.608	255.093	257.442	277.924	500.96	374.894	410.792	439.512	433.044	512.954	285.492	273.774	367.461	379.195	358.663	408.287	528.792	549.46	546.574	473.478	493.927	508.463	346.523	377.059
ENSG00000127507	ENST00000315576; ENST00000360222; ENST00000596991; ENST00000392965; ENST00000594294; ENST00000594076; ENST00000595839; ENST00000601345; ENST00000595208; ENST00000392962; ENST00000601619; ENST00000599423; ENST00000598500	ADGRE2	protein_coding	protein_coding	adhesion G protein-coupled receptor E2 [Source:HGNC Symbol;Acc:HGNC:3337]	0.5531	2304	GO:0007186; GO:0007166; GO:0007165; GO:0007155; GO:0006954; GO:0016477; GO:0007189; GO:0071621; GO:0043304	GO:0005509; GO:0004930; GO:0004888; GO:0005515; GO:0035374	GO:0016021; GO:0016020; GO:0005886; GO:0042995; GO:0032587; GO:0005887; GO:0031256	30817	TRUE	1.61057	1.79387e-17	9.49826e-16	chr19	14732392	14778560	46169	-	89.0453	111.136	54.3384	81.2541	122.525	69.8169	98.409	185.044	119.112	69.5935	73.3576	121.332	69.482	78.7327	77.7494	140.169	81.9282	93.2566	337.944	430.344	368.765	241.272	248.931	242.655	212.125	310.976	217.031	338.164	348.584
ENSG00000239672	ENST00000393196; ENST00000487481; ENST00000336097; ENST00000480143; ENST00000512768; ENST00000511355; ENST00000475573; ENST00000013034; ENST00000456492; ENST00000465188	NME1	protein_coding	protein_coding	NME/NM23 nucleoside diphosphate kinase 1 [Source:HGNC Symbol;Acc:HGNC:7849]	0.4907	913	GO:0006165; GO:0006183; GO:0006228; GO:0006241; GO:0016310; GO:0030154; GO:0006259; GO:0007399; GO:0042981; GO:0006897; GO:0009117; GO:0008285; GO:0007595; GO:0030879; GO:0043388; GO:0050679	GO:0004550; GO:0005515; GO:0003723; GO:0046872; GO:0000166; GO:0005524; GO:0016301; GO:0016740; GO:0005525; GO:0000287; GO:0042802; GO:0043024; GO:0004536	GO:0005634; GO:0005737; GO:0016020; GO:0005829; GO:0032587; GO:0070062	4830	TRUE	-1.16183	2.01017e-17	1.06014e-15	chr17	51153559	51162428	8870	+	1088.44	1271.44	1231.9	1451.13	1352.21	1648.54	1630.43	1137.75	1418.49	506.823	561.507	592.708	906.203	1029.19	870.471	1109.28	1090.94	1242.2	510.013	498.05	467.628	472.435	561.972	712.136	678.67	953.843	1117.16	557.621	688.577
ENSG00000149136	ENST00000293880; ENST00000278412; ENST00000635721; ENST00000526696; ENST00000529002	SSRP1	protein_coding	protein_coding	structure specific recognition protein 1 [Source:HGNC Symbol;Acc:HGNC:11327]	0.5362	2280	GO:0006281; GO:0006974; GO:0016043; GO:0006260; GO:0006334; GO:1902275; GO:0006337	GO:0003723; GO:0003677; GO:0005515; GO:0003682; GO:0042393; GO:0031491	GO:0005634; GO:0005694; GO:0005730; GO:0005654; GO:0035101	6749	TRUE	-0.716889	2.11702e-17	1.1121e-15	chr11	57325986	57335892	9907	-	4297.81	3744.68	4893.88	5403.97	4981.37	5932.16	6036.02	4392.44	5304.09	3347.9	3202.03	2981.29	4035.16	4096.9	4084.05	4477.03	4353.81	4843.04	2617.55	2645.73	2453.33	3055.03	3342.25	3998.44	4294.29	4610.34	4530.88	2399.36	2477.96
ENSG00000184371	ENST00000527192; ENST00000525659; ENST00000357302; ENST00000329608; ENST00000488198; ENST00000369802; ENST00000420111; ENST00000369801; ENST00000526001	CSF1	protein_coding	protein_coding	colony stimulating factor 1 [Source:HGNC Symbol;Acc:HGNC:2432]	0.5696	1359	GO:0007165; GO:0010628; GO:0002376; GO:0045087; GO:0006954; GO:0008284; GO:0030335; GO:0001954; GO:0045860; GO:0042117; GO:0030316; GO:0045672; GO:0010744; GO:0051247; GO:0002931; GO:0045651; GO:0007169; GO:0030225; GO:0010759; GO:0001503; GO:0001780; GO:0002158; GO:0002687; GO:0003006; GO:0007265; GO:0008283; GO:0009612; GO:0010743; GO:0014070; GO:0030224; GO:0030278; GO:0032496; GO:0032946; GO:…	GO:0008083; GO:0005125; GO:0005515; GO:0042802; GO:0042803; GO:0005157	GO:0016021; GO:0005615; GO:0016020; GO:0005886; GO:0005576; GO:0016604; GO:0005788; GO:0048471; GO:1990682	1435	TRUE	-1.00752	2.14166e-17	1.12017e-15	chr1	109910242	109930992	20751	+	1156.65	1099.02	1035.22	1028.62	1206.23	1318.98	1545.92	1265.1	1102.65	521.212	727.734	686.01	731.925	755.463	663.312	1429.86	1213.34	1366.52	722.301	471.043	785.26	703.473	609.532	701.654	734.472	900.138	868.479	430.332	417.148
ENSG00000146021	ENST00000506491; ENST00000508657; ENST00000309755; ENST00000509694; ENST00000447439; ENST00000506873; ENST00000504208; ENST00000502381; ENST00000505853; ENST00000504496; ENST00000514149; ENST00000515334; ENST00000510529; ENST00000512977	KLHL3	protein_coding	protein_coding	kelch like family member 3 [Source:HGNC Symbol;Acc:HGNC:6354]	0.4884	2416	GO:0016567; GO:0006511; GO:0070936; GO:0070294; GO:0050801; GO:0072156; GO:0061912; GO:0000209; GO:0006468; GO:0010467; GO:0030163; GO:0055075; GO:0070293	GO:0005515; GO:0003779; GO:0097602; GO:0005198	GO:0005737; GO:0005856; GO:0005829; GO:0031463	26249	TRUE	0.762692	2.14918e-17	1.12017e-15	chr5	137617500	137736089	118590	-	240.724	225.288	250.075	254.932	272.967	209.293	189.884	241.518	261.63	515.883	480.746	364.697	362.774	352.675	290.808	248.323	245.483	221.574	342.761	407.68	334.82	475.628	486.197	369.805	361.9	313.273	270.706	415.321	360.806
ENSG00000180198	ENST00000398958; ENST00000649185; ENST00000427469; ENST00000683442; ENST00000434290; ENST00000373833; ENST00000419074; ENST00000373832; ENST00000373831; ENST00000411533; ENST00000486790; ENST00000430407; ENST00000429051; ENST00000478232	RCC1	protein_coding	protein_coding	regulator of chromosome condensation 1 [Source:HGNC Symbol;Acc:HGNC:1913]	0.5603	1542	GO:0050790; GO:0051301; GO:0007049; GO:0007059; GO:0007052; GO:0000082; GO:0051225; GO:0007088; GO:0007084; GO:0016032	GO:0003677; GO:0005085; GO:0005515; GO:0003682; GO:0042393; GO:0046982; GO:0031492; GO:0043199; GO:0031267; GO:0031491	GO:0005634; GO:0005737; GO:0005654; GO:0031965; GO:0000785; GO:0005694; GO:0032991; GO:0000794	1104	TRUE	-1.10472	2.1621e-17	1.12252e-15	chr1	28505943	28539300	33358	+	995.448	837.21	1262.27	1463.93	1335.84	1546.63	1550.69	984.333	1382.88	509.217	505.495	508.379	846.686	881.124	854.908	1064.77	1068.24	1235.1	432.738	409.387	428.29	602.053	665.422	820.437	787.742	1004.3	1030.31	419.462	428.093
ENSG00000239713	ENST00000463934; ENST00000480000; ENST00000461827; ENST00000407997; ENST00000486357; ENST00000494150; ENST00000481958	APOBEC3G	protein_coding	protein_coding	apolipoprotein B mRNA editing enzyme catalytic subunit 3G [Source:HGNC Symbol;Acc:HGNC:17357]	0.5246	1416	GO:0045087; GO:0002376; GO:0051607; GO:0045071; GO:0010529; GO:0080111; GO:0016554; GO:0045869; GO:0070383; GO:0009972; GO:0016553; GO:0002230; GO:0048525	GO:0008270; GO:0016787; GO:0003723; GO:0046872; GO:0042802; GO:0003824; GO:0005515; GO:0004126; GO:0047844; GO:0008829	GO:0005634; GO:0005737; GO:1990904; GO:0000932; GO:0005829; GO:0030895	60489	TRUE	-0.828608	2.22676e-17	1.15161e-15	chr22	39077067	39087743	10677	+	1714.77	1408.3	1875.1	1821.95	1699.37	1845.41	2221.86	1884.62	2038.47	978.272	985.097	988.73	1471.94	1475.53	1488.21	2200.13	1782.39	2025.57	808.115	866.166	719.631	977.753	995.451	1210.68	1808.61	1768.99	1811.15	778.659	737.109
ENSG00000171314	ENST00000334828; ENST00000473929; ENST00000467867	PGAM1	protein_coding	protein_coding	phosphoglycerate mutase 1 [Source:HGNC Symbol;Acc:HGNC:8888]	0.5467	1162	GO:0006096; GO:0006110; GO:0045730; GO:0043456	GO:0003824; GO:0016868; GO:0004619; GO:0016853; GO:0016787; GO:0005515; GO:0004082; GO:0019901; GO:0046538	GO:0005737; GO:0016020; GO:0005829; GO:0005576; GO:0070062; GO:0034774; GO:1904813	5223	TRUE	-0.868266	2.24159e-17	1.15481e-15	chr10	97426191	97433444	7254	+	6371.28	5463.38	7781.7	8761.52	7779.66	9714.79	9808.83	7217.65	8591.53	3396.75	3735.33	3714.29	5689.98	5910.97	5800.87	7342.61	6980.5	7792.85	3575.69	4110.34	3776.18	3873.83	4236.41	4904.45	4845.45	6233.46	6857.71	3729.96	4146.91
ENSG00000100100	ENST00000480654; ENST00000215912; ENST00000441972; ENST00000493034; ENST00000402249; ENST00000443175	PIK3IP1	protein_coding	protein_coding	phosphoinositide-3-kinase interacting protein 1 [Source:HGNC Symbol;Acc:HGNC:24942]	0.5575	2014	GO:0014067; GO:0043553	GO:0005515; GO:0036313	GO:0016020; GO:0016021; GO:0005886	113791	TRUE	0.505589	2.25355e-17	1.15583e-15	chr22	31281594	31292534	10941	-	7682.63	6875.2	7765.59	10536.1	10066.7	10076.6	9826.03	8792.49	9598.79	14284.8	10954.3	11605.2	13973.1	12479.8	14695.5	10757.2	10291.3	11377.9	10592.3	9851.26	9828.63	15385.2	14796	13968	13425.3	12501.4	11823.3	9139.23	9741.76
ENSG00000163950	ENST00000489418; ENST00000429429; ENST00000318386; ENST00000483348; ENST00000488267; ENST00000480936	SLBP	protein_coding	protein_coding	stem-loop binding protein [Source:HGNC Symbol;Acc:HGNC:10904]	0.4968	1274	GO:0006397; GO:0051028; GO:0002191; GO:0006398	GO:0003723; GO:0003729; GO:0005515; GO:0042802; GO:0071208; GO:0071207	GO:0005634; GO:0005737; GO:0005654; GO:0005730; GO:0005829; GO:1990904; GO:0062073; GO:0071204	7884	TRUE	-0.609582	2.2609e-17	1.15583e-15	chr4	1692731	1712344	19614	-	1191.88	1074.53	1390.13	1254.9	1303.33	1458.51	1686.9	1281.9	1510.02	676.83	738.026	713.125	1038.09	965.367	1098.77	1350.55	1280.58	1326.99	680.184	719.716	768.399	720.562	923.587	991.207	1099.28	1300.08	1436.69	720.557	720.529
ENSG00000128944	ENST00000559604; ENST00000416151; ENST00000560981; ENST00000249776; ENST00000448395; ENST00000560321; ENST00000559591; ENST00000608100; ENST00000561196; ENST00000560220; ENST00000561169; ENST00000559304; ENST00000557920; ENST00000560673; ENST00000559083; ENST00000561367	KNSTRN	protein_coding	protein_coding	kinetochore localized astrin (SPAG5) binding protein [Source:HGNC Symbol;Acc:HGNC:30767]	0.493	1009	GO:0051301; GO:0007049; GO:0007059; GO:0007051; GO:0051988; GO:0000226; GO:0000070; GO:0016477; GO:0071364	GO:0005515; GO:0042803; GO:0051010	GO:0005634; GO:0005737; GO:0005886; GO:0005856; GO:0005694; GO:0005874; GO:0072686; GO:0034451; GO:0000775; GO:0000776; GO:0005815; GO:0000922; GO:0035371; GO:0001726	90417	TRUE	-1.01886	2.30155e-17	1.17212e-15	chr15	40382721	40394288	11568	+	539.184	535.793	579.219	540.495	448.83	493.839	531.292	380.431	419.149	264.337	248.46	257.593	305.367	277.98	293.806	398.118	432.332	386.807	232.694	200.851	217.994	258.225	263.629	263.527	336.673	326.849	541.414	238.935	203.699
ENSG00000125148	ENST00000563985; ENST00000245185; ENST00000562017; ENST00000561491; ENST00000567300	MT2A	protein_coding	protein_coding	metallothionein 2A [Source:HGNC Symbol;Acc:HGNC:7406]	0.5419	597	GO:0071248; GO:0006878; GO:0045926; GO:0006882; GO:0010273; GO:0036016; GO:0036018; GO:0071276; GO:0071280; GO:0071294	GO:0046872; GO:0008270; GO:0005515	GO:0005634; GO:0005737; GO:0005829	4502	TRUE	-1.56171	2.40976e-17	1.22252e-15	chr16	56608584	56609497	914	+	2521.74	3120.49	1931.44	2856.63	2436.02	3026.95	1991.87	1235.71	1352.51	726.926	1396.19	2152.94	2595.75	2287.19	2297.23	1880.85	1314.98	1809.79	538.04	520.06	592.558	1155.37	1159.8	1228.71	818.883	938.775	929.457	425.328	531.999
ENSG00000188229	ENST00000340384; ENST00000604929	TUBB4B	protein_coding	protein_coding	tubulin beta 4B class IVb [Source:HGNC Symbol;Acc:HGNC:20771]	0.5941	1799	GO:0007017; GO:0000226; GO:0000278; GO:0042267	GO:0005525; GO:0000166; GO:0003924; GO:0005515; GO:0005200; GO:0051082; GO:0042288; GO:0003725	GO:0005874; GO:0005634; GO:0005737; GO:0045171; GO:0005856; GO:0015630; GO:0072686; GO:0005576; GO:0005829; GO:0070062; GO:0035578; GO:1903561	10383	TRUE	-0.834538	2.41884e-17	1.22252e-15	chr9	137241287	137243707	2421	+	5533.99	5971.19	5697.42	5109.38	4347.57	5484.04	6078.36	5002.86	5645.04	2087.88	2446.4	3212.02	3057.16	3006.17	3058.72	4291.85	4135.99	4291.8	3007.82	2928.83	3257.59	2689.77	3045.23	3434.68	3767.72	4675.4	4912.88	2964.75	3316.87
ENSG00000145012	ENST00000448637; ENST00000416784; ENST00000430340; ENST00000414139; ENST00000454789; ENST00000617246; ENST00000426274; ENST00000420410; ENST00000443217; ENST00000618621; ENST00000640853; ENST00000457242; ENST00000494233; ENST00000474472; ENST00000484468; ENST00000462758; ENST00000471917; ENST00000487347; ENST00000415906; ENST00000483938; ENST00000494044; ENST00000459897	LPP	protein_coding	protein_coding	LIM domain containing preferred translocation partner in lipoma [Source:HGNC Symbol;Acc:HGNC:6679]	0.488	3192	GO:0007155; GO:0008150; GO:0098609	GO:0046872; GO:0005515	GO:0005829; GO:0005925; GO:0005634; GO:0005737; GO:0016020; GO:0005886; GO:0070161; GO:0001725	4026	TRUE	0.811538	2.44781e-17	1.2325e-15	chr3	188153284	188890671	737388	+	349.139	370.286	370.966	283.686	348.706	253.001	249.79	347.607	288.602	462.165	361.238	387.824	343.542	263.383	350.075	362.984	328.136	348.479	512.147	581.654	525.312	552.78	539.219	454.179	515.408	507.472	419.727	532.695	480.855
ENSG00000100714	ENST00000545908; ENST00000555858; ENST00000697166; ENST00000697167; ENST00000697168; ENST00000697169; ENST00000697170; ENST00000697171; ENST00000554739; ENST00000554768; ENST00000555709; ENST00000555252; ENST00000652179; ENST00000697172; ENST00000650853; ENST00000652337; ENST00000557370; ENST00000697173; ENST00000651537; ENST00000697174; ENST00000697175; ENST00000557539; ENST00000697176; ENST0000…	MTHFD1	protein_coding	protein_coding	methylenetetrahydrofolate dehydrogenase, cyclohydrolase and formyltetrahydrofolate synthetase 1 [Source:HGNC Symbol;Acc:HGNC:7432]	0.4771	2594	GO:0006730; GO:0035999; GO:0008152; GO:0008652; GO:0006164; GO:0009086; GO:0000105; GO:0001843; GO:0007507; GO:0001780; GO:0006555; GO:0009069; GO:0009070; GO:0009152; GO:0009257; GO:0019346; GO:0048702; GO:0048703; GO:0061053	GO:0005524; GO:0003824; GO:0004329; GO:0004488; GO:0000166; GO:0016491; GO:0016787; GO:0016874; GO:0004477; GO:0004486; GO:0005515; GO:0004487	GO:0005829; GO:0005737; GO:0016020; GO:0070062; GO:0005739	4522	TRUE	-1.17777	2.49827e-17	1.25318e-15	chr14	64388031	64463457	75427	+	1841.3	1506.33	2424.54	2896.81	2380.61	2963.89	2946.42	1965.22	2585	904.577	953.418	882.941	1715.51	1727.67	1650.43	2110.76	2001.49	2227	614.514	793.323	818.986	1066.6	1191.42	1406	1512.91	1939.59	1936.19	690.514	701.221
ENSG00000111669	ENST00000229270; ENST00000613953; ENST00000396705; ENST00000488464; ENST00000535434; ENST00000493987; ENST00000462761; ENST00000495834; ENST00000482209; ENST00000474253	TPI1	protein_coding	protein_coding	triosephosphate isomerase 1 [Source:HGNC Symbol;Acc:HGNC:12009]	0.5587	974	GO:0006096; GO:0006094; GO:0046166; GO:0019242; GO:0019563; GO:0006006; GO:0019682; GO:0061621	GO:0004807; GO:0016853; GO:0016829; GO:0042803; GO:0005515; GO:0031625; GO:0008929	GO:0005634; GO:0005737; GO:0005615; GO:0005829; GO:0070062	7167	TRUE	-0.808652	2.53828e-17	1.26848e-15	chr12	6867119	6870948	3830	+	9127.95	9210.36	9121.13	8211.18	7416.49	9080.28	9335.02	7347.28	8201.02	4062.04	5133.84	5459.61	5411.3	5678.73	5144.6	6498.05	6755.49	6740.36	5467.79	5578.39	5614.84	4036.66	4478.16	4848.67	4898.75	6306.19	6812.02	5878.29	6515.09
ENSG00000153815	ENST00000537098; ENST00000539778; ENST00000565029; ENST00000566513; ENST00000398040; ENST00000564666; ENST00000566462; ENST00000565680; ENST00000569146; ENST00000623842; ENST00000561605	CMIP	protein_coding	protein_coding	c-Maf inducing protein [Source:HGNC Symbol;Acc:HGNC:24319]	0.5668	2235	GO:0001701	GO:0005515	GO:0005634; GO:0005737; GO:0005654; GO:0005829	80790	TRUE	0.48477	2.63835e-17	1.31356e-15	chr16	81444808	81711762	266955	+	1471.75	1624.03	1262.7	1179.8	1087.55	1199.08	1137.39	1374.79	1206.75	1481.56	1583.38	1521.15	1176.02	1160.14	1270.41	1144.69	954.571	931.718	1886.83	2135.24	2048.66	1663.27	1664.93	1561.64	1439.84	1401.37	1582.66	2025.32	2126.92
ENSG00000135916	ENST00000457215; ENST00000541852; ENST00000326427; ENST00000335005; ENST00000326407; ENST00000543957; ENST00000409704; ENST00000418408; ENST00000492029; ENST00000620962	ITM2C	protein_coding	protein_coding	integral membrane protein 2C [Source:HGNC Symbol;Acc:HGNC:6175]	0.5876	1044	GO:0030182; GO:0010977; GO:0042985; GO:2001238	GO:0005515; GO:0001540; GO:0005524	GO:0016020; GO:0016021; GO:0005886; GO:0005765; GO:0005764; GO:0048471; GO:0005794; GO:0070062	81618	TRUE	-0.756641	2.65364e-17	1.31626e-15	chr2	230864639	230879248	14610	+	1006.93	970.697	1108.94	967.359	795.164	1054.1	1667.72	1573.85	1640.38	690.686	702.742	699.568	736.709	741.281	653.568	1313.71	1253.22	1168.88	439.066	498.541	469.711	609.487	670.574	658.274	1298.18	1313.66	1393.26	484.124	507.079
ENSG00000196218	ENST00000359596; ENST00000355481; ENST00000599547; ENST00000594111; ENST00000594335; ENST00000600337; ENST00000601514; ENST00000596431; ENST00000593322; ENST00000688602; ENST00000689936; ENST00000593677; ENST00000692547	RYR1	protein_coding	protein_coding	ryanodine receptor 1 [Source:HGNC Symbol;Acc:HGNC:10483]	0.5811	4737	GO:0055085; GO:0006811; GO:0070588; GO:0006874; GO:0006816; GO:0051209; GO:0006936; GO:0003151; GO:0051289; GO:0071277; GO:0014808; GO:0051480; GO:0043588; GO:0001666; GO:0048741; GO:0031000; GO:0043931; GO:0071313; GO:0034220	GO:0005515; GO:0005262; GO:0005216; GO:0005219; GO:0046872; GO:0000166; GO:0005524; GO:0005509; GO:0005516; GO:0015085; GO:0005245; GO:0015278; GO:0048763	GO:0016020; GO:0016021; GO:0005737; GO:0005886; GO:0005938; GO:0016529; GO:0033017; GO:0070062; GO:0031301; GO:0031674; GO:0030018; GO:0005887; GO:0014701; GO:0042383; GO:0014802; GO:0005790; GO:0030659; GO:1990425	6261	TRUE	-1.23092	2.79787e-17	1.38267e-15	chr19	38433691	38595273	161583	+	686.946	737.524	891.999	671.915	543.776	725.692	858.316	695.36	640.04	409.295	326.378	319.644	398.652	406.57	429.553	660.172	623.977	793.371	282.182	321.852	270.987	422.464	505.943	516.257	470.567	478.112	341.1	198.904	256.679
ENSG00000137726	ENST00000539526; ENST00000260282; ENST00000526014; ENST00000527717; ENST00000524656; ENST00000584394; ENST00000529335; ENST00000583233; ENST00000583660; ENST00000530956; ENST00000524841; ENST00000527429; ENST00000540359; ENST00000579486; ENST00000584230; ENST00000534125; ENST00000527053	FXYD6	protein_coding	protein_coding	FXYD domain containing ion transport regulator 6 [Source:HGNC Symbol;Acc:HGNC:4030]	0.5644	987	GO:0043269; GO:0006811; GO:0008150	GO:0099106; GO:0005515; GO:0003674	GO:0016020; GO:0016021; GO:0005886; GO:0098978; GO:0099055; GO:0099056	53826	TRUE	2.16966	3.06462e-17	1.5089e-15	chr11	117836976	117877486	40511	-	62.4501	139.091	31.5938	24.7027	15.1049	9.81063	36.4425	43.3494	43.4539	54.3596	145.547	157.267	24.7164	34.9839	25.4831	63.2824	36.7444	31.9984	287.446	402.897	385.404	92.0876	114.122	107.363	107.697	113.823	99.7827	397.808	452.903
ENSG00000140511	ENST00000359595; ENST00000558770; ENST00000562889; ENST00000562281; ENST00000563808	HAPLN3	protein_coding	protein_coding	hyaluronan and proteoglycan link protein 3 [Source:HGNC Symbol;Acc:HGNC:21446]	0.6108	1624	GO:0007155; GO:0008284; GO:0043627; GO:0007417; GO:0001501	GO:0005540	GO:0005576; GO:0005615; GO:0031012	145864	TRUE	-0.809946	3.71656e-17	1.82316e-15	chr15	88877294	88895597	18304	-	3694.04	3155.98	3642.77	4228.11	4288.7	4143.35	3441.9	3140.62	3604.87	3669.8	3337.3	3573.76	6074.66	4944.08	4926.49	4191.85	3722.9	4835.51	1669.93	1404.76	1575.34	2537.63	2568.18	2247.02	2163.64	1941.25	1901.42	1433.61	1864.7
ENSG00000145476	ENST00000378802; ENST00000507209; ENST00000513354; ENST00000502665	CYP4V2	protein_coding	protein_coding	cytochrome P450 family 4 subfamily V member 2 [Source:HGNC Symbol;Acc:HGNC:23198]	0.432	4498	GO:0006629; GO:0006631; GO:0050896; GO:0007601; GO:0001523; GO:0016125; GO:0010430	GO:0004497; GO:0020037; GO:0005506; GO:0016705; GO:0046872; GO:0016491; GO:0102033	GO:0016020; GO:0016021; GO:0005783; GO:0005789	285440	TRUE	0.538128	4.07802e-17	1.99315e-15	chr4	186191567	186213463	21897	+	637.879	567.429	727.084	423.581	399.126	386.446	442.062	516.683	455.195	1006.4	907.097	937.896	566.845	488.075	543.55	606.036	585.399	626.175	880.115	897.634	864.608	648.824	614.142	511.664	589.907	564.816	524.666	1011.35	870.468
ENSG00000167992	ENST00000301770; ENST00000335613; ENST00000535710; ENST00000538438; ENST00000398808; ENST00000535599; ENST00000538579	VWCE	protein_coding	protein_coding	von Willebrand factor C and EGF domains [Source:HGNC Symbol;Acc:HGNC:26487]	0.616	1657	GO:0098586	GO:0005509; GO:0005515; GO:0003674	GO:0005737; GO:0005576	220001	TRUE	1.74483	4.18861e-17	2.03973e-15	chr11	61258286	61295316	37031	-	23.4881	32.3239	25.2751	16.7978	18.3807	26.1617	27.8114	25.6557	19.0111	29.8445	55.8665	47.4513	27.1528	26.4743	20.9861	20.8271	21.8903	20.7048	98.9741	179.332	112.008	69.3094	59.2724	70.4907	31.0477	71.0086	44.3478	148.865	152.936
ENSG00000160310	ENST00000451211; ENST00000458387; ENST00000397638; ENST00000291705; ENST00000397637; ENST00000334494; ENST00000397628; ENST00000355680; ENST00000440086; ENST00000482508; ENST00000481861; ENST00000455177; ENST00000491389; ENST00000498151; ENST00000486520	PRMT2	protein_coding	protein_coding	protein arginine methyltransferase 2 [Source:HGNC Symbol;Acc:HGNC:5186]	0.5378	1657	GO:0018216; GO:0032259; GO:0045893; GO:0016571; GO:0032088; GO:0043065; GO:0045892; GO:0007165; GO:2000134; GO:0048588; GO:0060765; GO:0006479	GO:0005515; GO:0008168; GO:0016274; GO:0016740; GO:0042803; GO:0008276; GO:0003713; GO:0030331; GO:0042974; GO:0035242; GO:0044877; GO:0050681; GO:0042054; GO:0042975; GO:0046966; GO:0008469; GO:0033142	GO:0005634; GO:0005737; GO:0005654; GO:0005829; GO:0005730	3275	TRUE	0.557924	4.25749e-17	2.06574e-15	chr21	46635595	46665124	29530	+	4193.11	4272.63	3486.9	3735.05	3589.56	3311.63	3561.77	4088.12	3909.95	5514.83	4836.87	5307.77	4983.95	4702.97	5049.41	4284.77	3901.94	4082.62	5657.31	5418.18	5261.97	5949.61	5686.6	5348.61	5221.83	4922.56	5126.8	5534.27	5482.52
ENSG00000137310	ENST00000376255; ENST00000376257; ENST00000542218; ENST00000496421	TCF19	protein_coding	protein_coding	transcription factor 19 [Source:HGNC Symbol;Acc:HGNC:11629]	0.5504	1992	GO:0010468	GO:0005515; GO:0046872	GO:0005634	6941	TRUE	-1.13376	4.39481e-17	2.12463e-15	chr6	31158547	31167159	8613	+	1071.52	868.827	1334.31	1203.52	1095.1	1481.4	1366.59	1053.66	1303.62	628.866	546.904	520.609	740.696	731.826	735.264	943.627	953.008	997.596	492.765	469.847	498.616	589.551	641.38	730.934	888.74	1101.68	1047.72	366.533	447.486
ENSG00000204392	ENST00000491421; ENST00000493387; ENST00000470083; ENST00000470086; ENST00000375661; ENST00000477182; ENST00000475835	LSM2	protein_coding	protein_coding	LSM2 homolog, U6 small nuclear RNA and mRNA degradation associated [Source:HGNC Symbol;Acc:HGNC:13940]	0.5078	682	GO:0006397; GO:0008380; GO:0000398; GO:0006402; GO:0000244	GO:0003723; GO:0005515; GO:0031267; GO:0017070	GO:0005634; GO:0005681; GO:0005654; GO:1990904; GO:0071013; GO:0005829; GO:0046540; GO:0000932; GO:0005737; GO:1990726; GO:0071005; GO:0071011; GO:0005688; GO:0120115	57819	TRUE	-0.593889	4.42215e-17	2.13014e-15	chr6	31797396	31806966	9571	-	624.318	688.598	668.736	697.604	619.3	706.366	692.406	589.197	680.779	421.02	391.066	410.792	552.532	589.999	514.16	594.373	575.401	544.914	440.119	377.791	396.244	458.539	458.255	529.222	478.329	479.307	603.316	406.564	449.653
ENSG00000164109	ENST00000296509; ENST00000333047; ENST00000512484; ENST00000504707; ENST00000511295	MAD2L1	protein_coding	protein_coding	mitotic arrest deficient 2 like 1 [Source:HGNC Symbol;Acc:HGNC:6763]	0.3925	1684	GO:0043066; GO:0051301; GO:0007049; GO:0000132; GO:0042177; GO:0007094; GO:0090267; GO:0051444; GO:0051660; GO:0045930; GO:0000070; GO:1904667	GO:0005515; GO:0042803; GO:0042802; GO:0008022	GO:0005634; GO:0005737; GO:0005654; GO:0005856; GO:0005829; GO:0005694; GO:0048471; GO:0000775; GO:0000776; GO:0000922; GO:0072686; GO:0044615; GO:0033597; GO:1990728	4085	TRUE	-1.18675	4.80716e-17	2.30727e-15	chr4	120055623	120066858	11236	-	322.306	223.329	431.782	468.363	497.382	491.703	481.778	406.953	494.288	175.869	195.533	120.662	239.255	336.602	259.348	349.72	459.369	360.587	113.715	118.757	102.037	217.478	219.396	298.23	297.864	358.23	397.284	105.013	85.5965
ENSG00000136167	ENST00000398576; ENST00000323076; ENST00000674665; ENST00000469227; ENST00000494531; ENST00000416500; ENST00000442275; ENST00000460190	LCP1	protein_coding	protein_coding	lymphocyte cytosolic protein 1 [Source:HGNC Symbol;Acc:HGNC:6528]	0.4598	1682	GO:0051017; GO:0022617; GO:0016477; GO:0051639; GO:0002286; GO:0010737; GO:0030866; GO:0033157; GO:0051764; GO:0071803; GO:0031100	GO:0005515; GO:0005509; GO:0046872; GO:0003779; GO:0051015; GO:0051020; GO:0005178	GO:0005737; GO:0016020; GO:0005829; GO:0005886; GO:0042995; GO:0005856; GO:0005925; GO:0070161; GO:0005615; GO:0030175; GO:0015629; GO:0001726; GO:0032587; GO:0002102; GO:0070062; GO:0001725; GO:0005884; GO:0030054; GO:0048471; GO:0032432; GO:0001891; GO:0097386	3936	TRUE	-0.620319	4.8628e-17	2.32512e-15	chr13	46125920	46211871	85952	-	21913.8	18598	25347.7	26686.9	24234.6	28169.6	26926.2	22993.7	24812.2	15572.4	16843.8	14792.6	18888.1	20300.1	19382.9	21012.9	21120.9	21526.5	14283.9	15447.6	14765.8	15456.5	16149.5	19506.4	19321.4	20733.4	21410.8	13347.8	13763.7
ENSG00000166503	ENST00000568294; ENST00000299633; ENST00000563790; ENST00000562702; ENST00000568129; ENST00000563404	HDGFL3	protein_coding	protein_coding	HDGF like 3 [Source:HGNC Symbol;Acc:HGNC:24937]	0.4635	3032	GO:0006354; GO:0007165; GO:0007026; GO:0031175; GO:0046785; GO:0006357	GO:0008017; GO:0015631; GO:0008083; GO:0003712; GO:0003690	GO:0005654; GO:0005634; GO:0005829; GO:0005737; GO:0005576	50810	TRUE	-0.920276	4.87921e-17	2.32512e-15	chr15	83112738	83207823	95086	-	171.827	140.093	213.958	394.481	419.702	493.68	141.853	112.494	154.893	144.899	123.803	99.6216	330.989	354.659	372.672	135.416	136.815	163.75	109.138	93.1527	87.9202	182.699	228.847	206.445	127.337	80.9674	84.5841	82.6149	82.0043
ENSG00000127334	ENST00000543747; ENST00000344096; ENST00000393555; ENST00000537632; ENST00000319833; ENST00000542503	DYRK2	protein_coding	protein_coding	dual specificity tyrosine phosphorylation regulated kinase 2 [Source:HGNC Symbol;Acc:HGNC:3093]	0.52	2200	GO:0016310; GO:0006468; GO:0006915; GO:0018108; GO:0006974; GO:0007224; GO:0018105; GO:0018107; GO:1901796; GO:0042771; GO:0045725; GO:0070885	GO:0000166; GO:0005524; GO:0016301; GO:0016740; GO:0004672; GO:0004674; GO:0004713; GO:0004712; GO:0106310; GO:0005515; GO:0030145; GO:0000287	GO:0005634; GO:0005737; GO:0005654; GO:0005829; GO:0005856; GO:0000151; GO:1990904; GO:0016020; GO:0016021	8445	TRUE	0.655228	5.08459e-17	2.41437e-15	chr12	67648338	67665406	17069	+	1522.63	1400.71	1701.85	2050.33	2085.55	1915.26	1831.71	2017.96	1950.91	3180.57	2230.25	2226.15	2608.78	2611.5	2827.88	2367.88	2487.67	2412.11	2266.92	2140.02	2081.18	2953.45	2685.83	2535.5	2847.65	2598.08	2369.84	2304.28	1978.47
ENSG00000115657	ENST00000487380; ENST00000485773; ENST00000497882; ENST00000265316; ENST00000295750; ENST00000443805; ENST00000492543; ENST00000448398; ENST00000494639; ENST00000496984; ENST00000492953; ENST00000417678; ENST00000452545	ABCB6	protein_coding	protein_coding	ATP binding cassette subfamily B member 6 (Langereis blood group) [Source:HGNC Symbol;Acc:HGNC:47]	0.5543	1241	GO:0055085; GO:1903232; GO:0006879; GO:0006878; GO:0006779; GO:0007420; GO:0035351; GO:0043588; GO:0015886; GO:0006778; GO:0042168; GO:0033013; GO:0098849	GO:0005524; GO:0140359; GO:0000166; GO:0020037; GO:0016887; GO:0042626; GO:0015562; GO:0015439; GO:0046906	GO:0016021; GO:0016020; GO:0005765; GO:0005794; GO:0005783; GO:0005789; GO:0005654; GO:0005829; GO:0005886; GO:0005768; GO:0005739; GO:0005741; GO:0005576; GO:0000139; GO:0010008; GO:0005764; GO:0031902; GO:0032585; GO:0031901; GO:0033162; GO:0031307; GO:0070062; GO:0043190; GO:0005774; GO:0036020; GO:0005740	10058	TRUE	-0.563326	5.17566e-17	2.4489e-15	chr2	219209772	219218994	9223	-	346.408	387.887	329.629	254.932	285.914	263.797	263.728	265.405	276.113	284.589	216.115	311.823	263.11	200.448	299.053	281.166	236.884	255.046	260.07	248.672	213.176	221.2	237.089	200.628	195.989	208.849	168.152	240.186	266.541
ENSG00000163655	ENST00000295920; ENST00000496455; ENST00000476145	GMPS	protein_coding	protein_coding	guanine monophosphate synthase [Source:HGNC Symbol;Acc:HGNC:4378]	0.4225	3742	GO:0006164; GO:0006177; GO:0006541; GO:0046037; GO:0009168; GO:0009113	GO:0005524; GO:0003922; GO:0016462; GO:0000166; GO:0016874; GO:0003921	GO:0005737; GO:0005829	8833	TRUE	-0.495621	5.3331e-17	2.50762e-15	chr3	155870650	155944020	73371	+	1211.53	1085.3	1365.96	1571.18	1627.36	1622.02	1624.57	1401.11	1508.22	1017.91	1026.18	915.219	1192.09	1241.72	1248.67	1281.67	1451.38	1401	801.269	973.834	858.728	1133.95	1131.79	1169.45	1225.41	1377.34	1344.29	839.386	752.617
ENSG00000182183	ENST00000517870; ENST00000440303; ENST00000401050; ENST00000424164	SHISAL2A	protein_coding	protein_coding	shisa like 2A [Source:HGNC Symbol;Acc:HGNC:28757]	0.5653	1224		GO:0005515	GO:0016020; GO:0016021	348378	TRUE	0.886583	5.33736e-17	2.50762e-15	chr1	52633168	52669683	36516	+	235.832	240.96	208.519	182.8	202.837	189.672	228.245	241.518	233.565	431.679	262.939	339.352	299.787	263.414	279.997	258.736	271.683	306.808	360.097	307.254	286.13	373.1	404.291	291.723	377.423	414.565	329.604	328.227	371.641
ENSG00000053918	ENST00000496887; ENST00000155840; ENST00000345015; ENST00000646564; ENST00000335475; ENST00000380776; ENST00000526095	KCNQ1	protein_coding	protein_coding	potassium voltage-gated channel subfamily Q member 1 [Source:HGNC Symbol;Acc:HGNC:6294]	0.6109	1350	GO:0055085; GO:0006811; GO:0006813; GO:0034765; GO:0071805; GO:0060453; GO:0008016; GO:0070293; GO:0060048; GO:0060306; GO:0007605; GO:0086091; GO:0071320; GO:1901381; GO:0060307; GO:0048839; GO:0010460; GO:0060372; GO:0060452; GO:0086013; GO:0086005; GO:0086011; GO:0097623; GO:0098915; GO:0050892; GO:0086014; GO:0071872; GO:0098914; GO:0001696; GO:0001698; GO:0002027; GO:0006006; GO:0006349; GO:…	GO:0005216; GO:0005244; GO:0005249; GO:0005267; GO:0005515; GO:0005516; GO:0005251; GO:0044325; GO:0005546; GO:0097110; GO:0015271; GO:0034236; GO:0086008; GO:1902282; GO:0034237; GO:0086089; GO:0008157	GO:0016020; GO:0016021; GO:0030659; GO:0031410; GO:0005783; GO:0005886; GO:0045121; GO:0008076; GO:0016323; GO:0016328; GO:0005737; GO:0005769; GO:0005768; GO:0005770; GO:0005764; GO:0009986; GO:0016324; GO:0030133; GO:0034702; GO:0034705; GO:0043005; GO:0043025; GO:0045177; GO:0097546; GO:1990794	3784	TRUE	1.23356	5.3893e-17	2.52314e-15	chr11	2444684	2849105	404422	+	252.467	345.768	170.607	138.335	142.417	111.187	163.991	204.361	169.289	202.516	239.638	324.025	111.623	150.336	131.913	132.172	147.759	131.758	812.851	848.834	856.319	349.363	349.442	315.581	314.358	362.353	301.195	830.642	965.4
ENSG00000173638	ENST00000417954; ENST00000567670; ENST00000461785; ENST00000468508; ENST00000311124; ENST00000460174; ENST00000380010; ENST00000650808; ENST00000485649; ENST00000427839; ENST00000443742; ENST00000486303; ENST00000528477; ENST00000651099	SLC19A1	protein_coding	protein_coding	solute carrier family 19 member 1 [Source:HGNC Symbol;Acc:HGNC:10937]	0.6206	1627	GO:0051180; GO:0035461; GO:0015884; GO:0051958; GO:1904447; GO:0055085; GO:0150104; GO:0098838; GO:0015711; GO:0046655; GO:0006855; GO:0007565; GO:0140361	GO:0090482; GO:0008518; GO:0015350; GO:0015297; GO:0005542; GO:0042910; GO:0008514; GO:0008517; GO:0061507; GO:0140360; GO:0005515	GO:0016021; GO:0016020; GO:0005887; GO:0005886; GO:0016324; GO:0016323; GO:0031526	6573	TRUE	-1.02448	5.42466e-17	2.53081e-15	chr21	45493572	45573365	79794	-	309.223	282.1	351.744	447.613	400.279	433.847	389.359	329.101	338.579	150.288	119.084	162.69	287.03	291.217	190.374	298.789	298.646	291.749	148.461	169.767	167.41	236.389	205.242	225.57	232.858	291.344	299.348	165.127	182.028
ENSG00000163235	ENST00000295400; ENST00000419940; ENST00000445399; ENST00000418333; ENST00000450929; ENST00000444975; ENST00000394241; ENST00000460808; ENST00000474101	TGFA	protein_coding	protein_coding	transforming growth factor alpha [Source:HGNC Symbol;Acc:HGNC:11765]	0.5735	1106	GO:0051781; GO:0007171; GO:0035556; GO:0008284; GO:0007173; GO:0038134; GO:0045741; GO:0045840; GO:0043406; GO:0001525; GO:0009410; GO:0042060; GO:0043066; GO:0050679; GO:0050731; GO:0060749; GO:0072574; GO:0007165	GO:0005515; GO:0008083; GO:0005154; GO:0048018; GO:0030297	GO:0005615; GO:0016020; GO:0016021; GO:0005886; GO:0005576; GO:0030669; GO:0005789; GO:0009986; GO:0048471; GO:0031410; GO:0012507; GO:0033116; GO:0016323; GO:0005634	7039	TRUE	1.01904	5.73917e-17	2.66821e-15	chr2	70447284	70554193	106910	-	186.904	146.927	169.553	132.407	106.813	120.997	143.852	176.936	148.468	446.601	277.863	393.167	184.974	193.829	240.591	169.02	181.376	161.874	361.15	306.059	268.578	249.68	204.357	259.189	243.53	271.503	290.109	247.692	294.712
ENSG00000154016	ENST00000284154; ENST00000573099; ENST00000395635; ENST00000583020; ENST00000571380	GRAP	protein_coding	protein_coding	GRB2 related adaptor protein [Source:HGNC Symbol;Acc:HGNC:4562]	0.618	1011	GO:0007605; GO:0007165; GO:0007267; GO:0007265; GO:0043408	GO:0005515; GO:0005154; GO:0001784	GO:0005737; GO:0016020; GO:0045202; GO:0005886; GO:0098793; GO:0005654; GO:0005829; GO:0008180	10750	TRUE	0.470218	5.79224e-17	2.68354e-15	chr17	19020656	19047011	26356	-	1769.91	1859.97	1603.59	1718.81	1718.5	1777.54	1694.47	1826.27	1852.35	2499.2	2312.08	2445.1	2402.49	2372.51	2668.18	1915.41	1974.28	1818.94	2417.19	2150.87	1929.99	2644.73	2808.87	2517.98	2509.22	2441.03	2606.23	2112.9	2553.49
ENSG00000104341	ENST00000619747; ENST00000445593; ENST00000521545; ENST00000517924	LAPTM4B	protein_coding	protein_coding	lysosomal protein transmembrane 4 beta [Source:HGNC Symbol;Acc:HGNC:13646]	0.492	2248	GO:0007032; GO:1905166; GO:0032509; GO:0032911; GO:0097213; GO:1905671	GO:0031625; GO:0005515; GO:0019900; GO:1902936; GO:0097001	GO:0016021; GO:0110165; GO:0016020; GO:0005765; GO:0005769; GO:0005886; GO:0042995; GO:0005768; GO:0012505; GO:0010008; GO:0005764; GO:0031902; GO:0032585; GO:0097487	55353	TRUE	-1.23856	5.83554e-17	2.69424e-15	chr8	97775057	97853013	77957	+	337.617	253.789	449.685	548.598	535.185	569.82	421.987	313.177	336.768	284.588	226.406	184.382	342.043	370.652	330.711	287.574	355.717	342.571	103.186	148.247	130.074	236.39	232.666	262.443	224.126	307.079	303.044	83.8147	111.601
ENSG00000143851	ENST00000367279; ENST00000309017; ENST00000495688; ENST00000691036; ENST00000462815; ENST00000496197; ENST00000480836; ENST00000477554; ENST00000492977; ENST00000477625; ENST00000629151; ENST00000479092; ENST00000476061; ENST00000464870; ENST00000467283; ENST00000435759; ENST00000486116; ENST00000491584; ENST00000492451; ENST00000468385	PTPN7	protein_coding	protein_coding	protein tyrosine phosphatase non-receptor type 7 [Source:HGNC Symbol;Acc:HGNC:9659]	0.5928	1299	GO:0006470; GO:0016311; GO:0000165	GO:0016791; GO:0004725; GO:0016787; GO:0004721; GO:0005515; GO:0004726	GO:0005737; GO:0005829; GO:0005856; GO:0015630; GO:0072686; GO:0005654; GO:0009898	5778	TRUE	-1.10934	5.86585e-17	2.6989e-15	chr1	202147013	202161588	14576	-	5320.43	4377.44	5233.59	5644.12	4714.91	5961.9	5409.79	4245.83	5215.37	2461.01	2364.04	2321.04	3477.79	3522.97	3163.66	3776.11	3716.27	4067.55	2387	2327.8	2381.07	2861.99	3113.47	3668.63	3600.45	4111.18	4096.65	1541.19	1825.83
ENSG00000188549	ENST00000559313; ENST00000382688; ENST00000397536; ENST00000558858; ENST00000558912; ENST00000560922; ENST00000557973	CCDC9B	protein_coding	protein_coding	coiled-coil domain containing 9B [Source:HGNC Symbol;Acc:HGNC:33488]	0.6043	2752		GO:0003723		388115	TRUE	1.2693	6.19694e-17	2.84144e-15	chr15	40331452	40340939	9488	-	79.3102	95.0127	41.0719	37.5481	45.381	46.0491	33.5654	60.1583	45.2645	91.9838	120.917	143.763	117.265	67.7805	63.0623	65.7325	48.9948	47.9976	128.456	236.118	166.205	110.125	106.159	90.0112	119.34	113.98	82.2283	205.346	156.458
ENSG00000138279	ENST00000372921; ENST00000372919; ENST00000463788; ENST00000492380; ENST00000394847	ANXA7	protein_coding	protein_coding	annexin A7 [Source:HGNC Symbol;Acc:HGNC:545]	0.4596	1369	GO:0006914; GO:0010629; GO:0030855	GO:0005509; GO:0005544; GO:0005515; GO:0003723; GO:0048306; GO:0005178	GO:0005634; GO:0016020; GO:0070062; GO:0005789; GO:0062023; GO:0042584	310	TRUE	-0.421191	6.22109e-17	2.84274e-15	chr10	73375101	73414076	38976	-	2799.64	2510.49	3058.28	3025.59	2757.72	3005.32	3103.37	2773.48	2736.69	2369.44	2490.47	2542.04	2279.49	2602.99	2589.54	2671.48	2647.15	2808.33	1980.54	2125.67	2319.65	2217.7	2030.3	2335.95	2250.96	2275.41	2451.14	2011.55	2122.57
ENSG00000115541	ENST00000409729; ENST00000473395; ENST00000409468; ENST00000233893; ENST00000495200; ENST00000465573; ENST00000463841	HSPE1	protein_coding	protein_coding	heat shock protein family E (Hsp10) member 1 [Source:HGNC Symbol;Acc:HGNC:5269]	0.4535	578	GO:0006457; GO:0006919; GO:0006986; GO:0001649; GO:0051085	GO:0005524; GO:0140662; GO:0003723; GO:0005515; GO:0051082; GO:0051087; GO:0046872	GO:0016020; GO:0005739; GO:0005759; GO:0070062	3336	TRUE	-0.77318	6.55322e-17	2.98348e-15	chr2	197500140	197503449	3310	+	1103.81	1186.19	1191.09	1370.48	1302.26	1353.87	1481.67	1122.66	1334.39	618.207	654.226	732.106	975.897	1144.05	958.616	1120.66	1356.37	1336.41	788.634	652.765	746.719	607.588	542.298	702.738	643.269	840.616	965.49	769.344	827.795
ENSG00000180155	ENST00000614491; ENST00000621401; ENST00000652477; ENST00000620006; ENST00000613110; ENST00000614268; ENST00000522906	LYNX1	protein_coding	protein_coding	Ly6/neurotoxin 1 [Source:HGNC Symbol;Acc:HGNC:29604]	0.6448	2303	GO:2000272; GO:0099601	GO:0033130; GO:0030550; GO:0030548	GO:0016020; GO:0005783; GO:0005886; GO:0042995; GO:0030425; GO:0031225	66004	TRUE	2.09565	6.5738e-17	2.98348e-15	chr8	142771197	142777810	6614	-	9.78554	19.5903	9.47814	3.95243	3.23676	5.45035	9.59012	16.8089	22.6323	14.9222	10.2912	13.5575	12.7569	8.5096	13.4911	32.8427	17.9813	20.7048	62.1221	86.079	52.993	14.2403	8.84662	13.0137	32.0179	49.0794	29.5652	67.5522	40.0895
ENSG00000119333	ENST00000372715; ENST00000483181; ENST00000419989; ENST00000473486; ENST00000451652; ENST00000480613	DYNC2I2	protein_coding	protein_coding	dynein 2 intermediate chain 2 [Source:HGNC Symbol;Acc:HGNC:28296]	0.6629	976	GO:0060271; GO:0007018; GO:0042073; GO:0035721	GO:0005515; GO:0045503; GO:0045504	GO:0005737; GO:0005829; GO:0005814; GO:0005929; GO:0042995; GO:0005856; GO:0030175; GO:0005815; GO:0005868; GO:0005813; GO:0005930; GO:0036064; GO:0097542; GO:0097014	89891	TRUE	-1.61859	7.49636e-17	3.39064e-15	chr9	128633653	128656847	23195	-	454.049	450.575	483.385	457.495	349.57	469.82	534.17	448.533	509.679	160.947	133.786	176.248	273.476	256.233	257.08	372.485	369.789	434.801	126.35	138.683	113.212	218.352	248.59	327.51	331.823	444.848	399.131	83.8147	132.187
ENSG00000168005	ENST00000294244; ENST00000540893; ENST00000535820	SPINDOC	protein_coding	protein_coding	spindlin interactor and repressor of chromatin binding [Source:HGNC Symbol;Acc:HGNC:25115]	0.5721	1079	GO:0006974; GO:0045892; GO:0010835	GO:0005515	GO:0005634; GO:0090734	144097	TRUE	-0.69063	7.97731e-17	3.59599e-15	chr11	63813456	63827716	14261	+	534.29	560.281	533.935	494.055	496.303	573.377	682.816	543.194	615.598	265.403	320.497	333.515	346.827	389.551	370.255	552.719	500.349	541.148	312.716	261.823	269.783	298.098	369.789	402.339	391.977	533.608	428.696	283.969	300.129
ENSG00000184524	ENST00000330106; ENST00000524587	CEND1	protein_coding	protein_coding	cell cycle exit and neuronal differentiation 1 [Source:HGNC Symbol;Acc:HGNC:24153]	0.6824	1038	GO:0021549; GO:0030182; GO:0030154; GO:0008150; GO:0007628; GO:0021686; GO:0021702; GO:0021933; GO:0021941	GO:0005515; GO:0003674	GO:0016020; GO:0016021; GO:0005739; GO:0031982	51286	TRUE	-2.43062	8.03912e-17	3.61165e-15	chr11	787115	790113	2999	-	53.8205	52.8937	68.4532	47.4292	50.7092	65.4042	72.8849	37.1566	48.8857	8.52699	16.1718	13.5575	25.5138	25.5288	37.4752	45.6594	42.2169	63.0556	1.05292	14.3465	12.0439	19.9365	23.0012	24.9429	29.1072	30.2831	39.7283	3.7529	2.167
ENSG00000168496	ENST00000305885; ENST00000535723; ENST00000535307	FEN1	protein_coding	protein_coding	flap structure-specific endonuclease 1 [Source:HGNC Symbol;Acc:HGNC:3650]	0.5444	1187	GO:0090502; GO:0006281; GO:0006974; GO:0090305; GO:0006260; GO:0006284; GO:0006302; GO:0045876; GO:0006287; GO:0000724; GO:0007613; GO:0009650; GO:0032201; GO:0043137	GO:0016788; GO:0004518; GO:0046872; GO:0003677; GO:0016787; GO:0003824; GO:0005515; GO:0004519; GO:0004527; GO:0000287; GO:0004523; GO:0017108; GO:0003684; GO:0008409; GO:0030145; GO:0003690; GO:0008309; GO:0048256	GO:0000781; GO:0005634; GO:0016020; GO:0005654; GO:0005730; GO:0005739; GO:0032991	2237	TRUE	-1.3377	8.38914e-17	3.75625e-15	chr11	61792911	61797238	4328	+	1451.19	1236.14	1781.89	1900.14	1720.88	2156.15	2035.02	1374.79	1795.19	589.428	570.427	545.012	1105.06	983.336	1023.83	1376.19	1297.78	1384.4	499.082	455.501	517.886	755.688	868.738	1083.39	1098.31	1415.99	1602.07	407.815	459.404
ENSG00000115758	ENST00000446285; ENST00000234111; ENST00000699835; ENST00000699836; ENST00000405333; ENST00000443218	ODC1	protein_coding	protein_coding	ornithine decarboxylase 1 [Source:HGNC Symbol;Acc:HGNC:8109]	0.4896	2221	GO:1901564; GO:0009615; GO:0006596; GO:0042176; GO:0033387; GO:0001822; GO:0006595; GO:0008283; GO:0008284	GO:0003824; GO:0016829; GO:0042803; GO:0005515; GO:0016831; GO:0004586	GO:0005737; GO:0005829; GO:0005575	4953	TRUE	-0.747305	8.69948e-17	3.88218e-15	chr2	10439968	10448327	8360	-	1860.23	1428.13	2290.55	2596.75	2439.44	2792.76	2981.57	2170.12	2549.3	2050.74	2042.08	1744.85	2456.49	2592.59	2546.07	2392.71	2708.14	2698.22	1104.51	1227.82	1140.55	1662.32	1678.2	1850.11	1863.83	1912.01	2140.7	1004.53	1084.58
ENSG00000085117	ENST00000526958; ENST00000342935; ENST00000532544; ENST00000529277; ENST00000525210; ENST00000227155; ENST00000525898; ENST00000527737; ENST00000524704; ENST00000525813; ENST00000529853; ENST00000530601; ENST00000530931; ENST00000524750	CD82	protein_coding	protein_coding	CD82 molecule [Source:HGNC Symbol;Acc:HGNC:6210]	0.5966	819		GO:0005515	GO:0016021; GO:0016020; GO:0005886; GO:0005887; GO:0070062	3732	TRUE	-0.886042	8.75232e-17	3.89274e-15	chr11	44564427	44620358	55932	+	2662.65	2122.6	3040.67	3220.25	2839.71	3458.69	3058.25	2361.21	2615.84	2050.25	1952.39	2002.44	2280.77	2339.95	2091.12	2512.07	2576.53	2638.81	1513.28	1573.33	1480.19	1540.01	1651.99	1753.59	1910.58	1988.24	1885.3	1205.93	1383.63
ENSG00000073737	ENST00000602501; ENST00000357546; ENST00000432060; ENST00000428522; ENST00000450153; ENST00000674881; ENST00000421653; ENST00000436483; ENST00000412271	DHRS9	protein_coding	protein_coding	dehydrogenase/reductase 9 [Source:HGNC Symbol;Acc:HGNC:16888]	0.4434	1615	GO:0006629; GO:0008202; GO:0042572; GO:0030855; GO:0008209; GO:0042448; GO:0042904; GO:0002138	GO:0016491; GO:0004745; GO:0016229; GO:0047023; GO:0047035; GO:0047044; GO:0004022; GO:0016854; GO:0005515	GO:0016020; GO:0005783; GO:0005789; GO:0043231; GO:0030176	10170	TRUE	2.48232	9.12811e-17	4.04639e-15	chr2	169064789	169096167	31379	+	18.5925	46.0371	11.5844	14.8216	17.2627	17.4411	23.9752	48.6575	7.24232	8.52699	16.1719	32.538	8.77035	13.2372	14.2406	19.225	14.8541	11.2935	157.937	225.957	219.198	140.504	85.8122	68.3217	72.768	113.823	113.641	283.971	277.377
ENSG00000177663	ENST00000477874; ENST00000694948; ENST00000694949; ENST00000319363; ENST00000694950; ENST00000459971; ENST00000612619; ENST00000694951	IL17RA	protein_coding	protein_coding	interleukin 17 receptor A [Source:HGNC Symbol;Acc:HGNC:5985]	0.597	1901	GO:0002376; GO:0009615; GO:0045087; GO:0006954; GO:0002250; GO:0007166; GO:0032755; GO:0050729; GO:0097400; GO:0032747; GO:1900017; GO:0072537; GO:2000340; GO:0030163; GO:0032736; GO:0032754; GO:0050832; GO:0071621; GO:0072538	GO:0005515; GO:0030368; GO:0005102	GO:0110165; GO:0016020; GO:0016021; GO:0005886; GO:0005576; GO:0005887	23765	TRUE	0.585229	9.27493e-17	4.09786e-15	chr22	17084954	17115693	30740	+	2033.44	2453.68	1778.73	1993.8	1944.85	1969.73	2239.29	2377.38	2291.29	2805.91	2597.8	3021.83	2630.28	2211.61	2459.29	2351.06	2265.58	2297.28	3052.82	3587.79	3372.26	3494.4	3399.4	3001.81	2887.58	3081.88	2656.25	3152.43	3289.48
ENSG00000185880	ENST00000559390; ENST00000560141; ENST00000560554; ENST00000559315; ENST00000561237; ENST00000329464; ENST00000558329; ENST00000560442; ENST00000561043; ENST00000338264; ENST00000558173; ENST00000561170	TRIM69	protein_coding	protein_coding	tripartite motif containing 69 [Source:HGNC Symbol;Acc:HGNC:17857]	0.4876	1665	GO:0016567; GO:0006915	GO:0005515; GO:0046872; GO:0016740; GO:0004842; GO:0061630; GO:0042802	GO:0005634; GO:0005737; GO:0016607; GO:0005829	140691	TRUE	-0.696686	9.48651e-17	4.17751e-15	chr15	44728988	44767829	38842	+	1430.55	1219.53	1546.13	1187.73	1147.3	1256.82	1256.24	1070.62	1236.7	898.984	991.081	923.267	1337.89	1292.1	1493.23	1480.54	1265.44	1490.74	742.149	754.95	684.345	707.122	649.273	790.843	834.638	775.92	844.457	665.515	649.044
ENSG00000137817	ENST00000569173; ENST00000569795; ENST00000260376; ENST00000616176; ENST00000413097; ENST00000287196; ENST00000569972; ENST00000564610; ENST00000567974; ENST00000544520; ENST00000565443; ENST00000566991; ENST00000567440; ENST00000567263; ENST00000566831; ENST00000419739; ENST00000567042; ENST00000569890; ENST00000568213; ENST00000565999; ENST00000568360; ENST00000566844; ENST00000567633	PARP6	protein_coding	protein_coding	poly(ADP-ribose) polymerase family member 6 [Source:HGNC Symbol;Acc:HGNC:26921]	0.5083	1545	GO:0050775; GO:0006471; GO:0070213; GO:0140289	GO:0003950; GO:0016740; GO:0016757; GO:0016779		56965	TRUE	0.498596	9.80531e-17	4.30136e-15	chr15	72241181	72272999	31819	-	1591.13	1871.85	1463.85	1369.52	1407.99	1335.95	1432.76	1489.37	1538.99	2125.5	2131.75	2319.76	2044.17	1823.89	2103.15	1757.49	1579.27	1751.58	2176.07	2246.24	2092.02	2121.92	2157.19	1792.63	1678.5	1764.8	1659.36	2197.95	2326.19
ENSG00000138175	ENST00000260746	ARL3	protein_coding	protein_coding	ADP ribosylation factor like GTPase 3 [Source:HGNC Symbol;Acc:HGNC:694]	0.4857	3834	GO:0015031; GO:0051301; GO:0006893; GO:0007049; GO:0001822; GO:0060271; GO:0061512; GO:0000281; GO:0006892; GO:0007264; GO:0007224; GO:0042073; GO:0042461; GO:1903441	GO:0005525; GO:0003924; GO:0046872; GO:0000166; GO:0005515; GO:0008017; GO:0019003; GO:0000287; GO:0032794	GO:0005634; GO:0005737; GO:0016020; GO:0005794; GO:0005654; GO:0005929; GO:0042995; GO:0005856; GO:0000139; GO:0005813; GO:0030496; GO:0005815; GO:0005819; GO:0070062; GO:0015630; GO:0005876; GO:0032391; GO:0005881	403	TRUE	-0.698409	9.85689e-17	4.30136e-15	chr10	102673731	102714397	40667	-	286.716	237.042	305.407	266.789	258.941	300.859	328.941	260.096	258.008	154.552	204.354	242.679	165.042	203.285	158.146	211.475	257.21	209.872	187.419	185.309	179.454	137.657	168.086	198.458	191.137	220.335	230.055	165.128	172.277
ENSG00000115604	ENST00000410040; ENST00000233957; ENST00000409599; ENST00000466357; ENST00000677287	IL18R1	protein_coding	protein_coding	interleukin 18 receptor 1 [Source:HGNC Symbol;Acc:HGNC:5988]	0.4206	2793	GO:0007165; GO:0006954; GO:0006955; GO:0032729; GO:0051092; GO:0120163; GO:0035655; GO:2000556; GO:0030101; GO:0038061; GO:0045063; GO:1901224	GO:0016787; GO:0005515; GO:0050135; GO:0061809; GO:0004908; GO:0038023; GO:0003953; GO:0042008; GO:0042007	GO:0016020; GO:0016021; GO:0005886; GO:0045092	8809	TRUE	-1.03337	9.86446e-17	4.30136e-15	chr2	102311529	102398777	87249	+	324.88	277.202	386.497	438.72	384.095	464.37	353.876	325.563	310.515	279.259	223.467	161.334	395.463	381.041	296.054	281.166	304.117	335.984	152.673	133.901	118.03	217.403	218.511	319.919	209.572	203.627	242.065	96.3244	148.439
ENSG00000174938	ENST00000346932; ENST00000350527; ENST00000308713; ENST00000617533; ENST00000537485; ENST00000563118; ENST00000568407; ENST00000562159; ENST00000568380	SEZ6L2	protein_coding	protein_coding	seizure related 6 homolog like 2 [Source:HGNC Symbol;Acc:HGNC:30844]	0.6287	2259	GO:0060074; GO:0090036; GO:0008344; GO:0021680		GO:0016020; GO:0016021; GO:0005783; GO:0005789; GO:0005886; GO:0043025	26470	TRUE	4.37315	1.04301e-16	4.53317e-15	chr16	29871159	29899550	28392	-	0	2.93854	2.10625	0	0	2.18014	0	0.884681	1.81058	1.06587	4.41052	1.35575	0	1.89102	1.49901	2.40313	0	0	31.5875	50.2127	57.8106	6.64549	3.53865	8.67577	4.8512	28.1946	17.5543	40.031	32.505
ENSG00000205356	ENST00000447648; ENST00000490842; ENST00000463402; ENST00000485716; ENST00000462511; ENST00000474915; ENST00000479975; ENST00000476659; ENST00000479911; ENST00000483740; ENST00000471397; ENST00000463648; ENST00000472845; ENST00000423128; ENST00000415086; ENST00000420697; ENST00000488667	TECPR1	protein_coding	protein_coding	tectonin beta-propeller repeat containing 1 [Source:HGNC Symbol;Acc:HGNC:22214]	0.6218	1212	GO:0006914; GO:0097352; GO:0016236; GO:1901096	GO:0005515; GO:0008289; GO:0032266	GO:0016020; GO:0016021; GO:0005765; GO:0031410; GO:0043231; GO:0005654; GO:0005764; GO:0000421; GO:0032991	25851	TRUE	0.492986	1.05295e-16	4.56155e-15	chr7	98214624	98252232	37609	-	1835.44	1926.7	1662.89	1707.7	1677.67	1685.24	1551.91	1660.55	1682.03	2229.89	2116.02	2318.73	2150.21	1953.43	2089.77	1630.12	1576.59	1651.56	2187.52	2631.72	2405.19	2591.31	2718.6	2576.52	2210.72	2154.61	2063.92	2274.24	2592.75
ENSG00000104064	ENST00000380877; ENST00000220429; ENST00000543881; ENST00000561010; ENST00000429662; ENST00000396464; ENST00000359031; ENST00000560825; ENST00000559100; ENST00000558335; ENST00000558970	GABPB1	protein_coding	protein_coding	GA binding protein transcription factor subunit beta 1 [Source:HGNC Symbol;Acc:HGNC:4074]	0.4431	1538	GO:0007005; GO:0045944	GO:0005515; GO:0000976	GO:0005634; GO:0005654; GO:0036464	2553	TRUE	-0.718565	1.08019e-16	4.66441e-15	chr15	50275389	50355408	80020	-	431.882	364.379	536.041	563.222	559.959	657.311	576.365	474.189	490.668	373.056	355.781	361.985	418.585	456.681	463.194	508.662	490.304	494.093	293.764	263.019	285.439	356.958	319.363	353.538	361.899	359.219	400.055	230.178	243.788
ENSG00000196329	ENST00000498181; ENST00000358647; ENST00000479556; ENST00000476324; ENST00000466347; ENST00000469272; ENST00000493304	GIMAP5	protein_coding	protein_coding	GTPase, IMAP family member 5 [Source:HGNC Symbol;Acc:HGNC:18005]	0.5019	1675		GO:0005525; GO:0000166; GO:0005515	GO:0016020; GO:0016021; GO:0005765; GO:0005768; GO:0010008; GO:0005764; GO:0032585	55340	TRUE	0.404435	1.09261e-16	4.70282e-15	chr7	150722253	150750033	27781	+	4678.47	4976.42	4385.22	5595.66	5291.02	5096.07	4245.55	3818.28	4263.92	6314.23	6095.34	6617.42	7483.5	6546.72	7783.06	4730.95	4257.66	4539.06	6695.5	5833.04	6526.57	7325.56	6895.05	6340.14	4780.38	4498.6	4553.97	5924.58	6522.67
ENSG00000012822	ENST00000550804; ENST00000262059; ENST00000546443; ENST00000430117; ENST00000548263; ENST00000549935; ENST00000549613; ENST00000552282; ENST00000547988; ENST00000551900; ENST00000546619; ENST00000547949; ENST00000553154; ENST00000549784; ENST00000549173; ENST00000548177; ENST00000552623; ENST00000549349; ENST00000549688; ENST00000547885; ENST00000548431; ENST00000546774	CALCOCO1	protein_coding	protein_coding	calcium binding and coiled-coil domain 1 [Source:HGNC Symbol;Acc:HGNC:29306]	0.5398	1457	GO:0006354; GO:0016055; GO:0045893; GO:0007165; GO:0030518; GO:0045944; GO:0010628	GO:0046872; GO:0005515; GO:0003713; GO:0003682; GO:0000976; GO:0000978; GO:0008022; GO:0003712; GO:0070016; GO:0008013; GO:0043565; GO:0030374	GO:0005634; GO:0005737; GO:0043231; GO:0005829; GO:0000785	57658	TRUE	0.55917	1.14651e-16	4.91894e-15	chr12	53708517	53727745	19229	-	2222.3	2225.45	1944.07	1708.44	1718.72	1555.53	1619.77	1827.75	1919.21	2754.22	2669.83	2498.65	1998.04	1740.69	1624.93	1727.04	1704.31	1711.91	3049.24	3007.98	2658.08	3120.53	3009.62	2458.5	2547.85	2470.68	2294.08	2693.33	2787.84
ENSG00000090104	ENST00000474373; ENST00000462589; ENST00000583155; ENST00000469578; ENST00000367459; ENST00000498352	RGS1	protein_coding	protein_coding	regulator of G protein signaling 1 [Source:HGNC Symbol;Acc:HGNC:9991]	0.3566	1165	GO:0007165; GO:0007186; GO:0009968; GO:0008277; GO:0043547; GO:0006955; GO:0007193; GO:0061737; GO:0009617	GO:0005096; GO:0003924; GO:0005516; GO:0001965	GO:0005737; GO:0016020; GO:0005886; GO:0005829; GO:0031234	5996	TRUE	-1.27405	1.23673e-16	5.28899e-15	chr1	192575763	192580024	4262	+	1580.36	1278.26	1966.19	1803.3	1816.9	1786.62	1933.36	1454.41	1566.15	803.669	840.938	675.165	1487.77	1405.97	1278.65	1558.03	1370.49	1849.32	725.459	462.675	694.931	902.838	868.738	963.011	1010.99	875.076	937.773	381.545	347.803
ENSG00000141503	ENST00000355280; ENST00000572330; ENST00000347992; ENST00000574453; ENST00000453408; ENST00000664602; ENST00000577021; ENST00000571207; ENST00000572629; ENST00000571526; ENST00000572304; ENST00000574871; ENST00000575511; ENST00000576037	MINK1	protein_coding	protein_coding	misshapen like kinase 1 [Source:HGNC Symbol;Acc:HGNC:17565]	0.6039	2675	GO:0006468; GO:0016310; GO:0030334; GO:0046777; GO:0007268; GO:0048812; GO:0035556; GO:0007420; GO:0000165; GO:0046330; GO:0031532; GO:1900745; GO:2000311; GO:0048813; GO:0043408; GO:0001952; GO:0022407; GO:0007254	GO:0005524; GO:0004672; GO:0000166; GO:0004674; GO:0016301; GO:0016740; GO:0106310; GO:0005515	GO:0005737; GO:0005794; GO:0042995; GO:0030425; GO:0045202; GO:0030424; GO:0014069; GO:0005829; GO:0070062	50488	TRUE	0.491901	1.288e-16	5.49067e-15	chr17	4833340	4898061	64722	+	4628.56	4848.58	4155.64	3798.29	3666.17	3726.95	3973.18	4387.13	4448.6	5830.32	5619	6175.45	5310.05	4230.22	4948.98	4589.17	4070.02	4300.95	5808.94	6371.03	6138.75	6137.59	6206.78	5885.43	5462.45	5441.55	5306.04	5614.34	5931.09
ENSG00000139514	ENST00000380752; ENST00000473577; ENST00000450494	SLC7A1	protein_coding	protein_coding	solute carrier family 7 member 1 [Source:HGNC Symbol;Acc:HGNC:11057]	0.5536	2872	GO:0055085; GO:0046718; GO:0006865; GO:1903352; GO:1903401; GO:1903826; GO:0150104; GO:0089718; GO:0097638; GO:0042102; GO:0015807; GO:0015819; GO:0015822; GO:1903810	GO:0022857; GO:0005515; GO:0000064; GO:0001618; GO:0015189; GO:0061459; GO:0015171; GO:0005290; GO:0015174	GO:0016020; GO:0016021; GO:0005886; GO:0032991; GO:0005887; GO:0016324; GO:0016323; GO:0009925	6541	TRUE	-1.09996	1.32314e-16	5.6225e-15	chr13	29509414	29595688	86275	-	1491.32	1122.52	2097.83	2461.38	2188.05	3009.68	3050.62	2013.53	2380.91	1358.99	1118.8	1118.49	1932.67	1450.41	1819.8	2544.11	2287.53	2647.39	732.83	737.649	845.479	933.217	1024.44	1294.86	1711.5	1933.94	1686.14	556.68	673.938
ENSG00000226742	ENST00000592352; ENST00000589516; ENST00000451882; ENST00000587347; ENST00000590571	HSBP1L1	protein_coding	protein_coding	heat shock factor binding protein 1 like 1 [Source:HGNC Symbol;Acc:HGNC:37243]	0.5042	777	GO:0045892; GO:0070370	GO:0003714; GO:0005515	GO:0005634; GO:0005829	440498	TRUE	0.732887	1.33896e-16	5.67169e-15	chr18	79964582	79970822	6241	+	213.389	240.127	187.554	159.121	145.753	132.247	184.13	202.976	191.016	306.316	352.902	392.196	223.96	174.92	189.76	196.607	207.443	197.813	381.155	329.796	361.316	246.239	250.511	240.839	288.215	219.314	215.283	317.746	386.805
ENSG00000197622	ENST00000439374; ENST00000540998; ENST00000357235; ENST00000483763; ENST00000492796; ENST00000470278; ENST00000491825	CDC42SE1	protein_coding	protein_coding	CDC42 small effector 1 [Source:HGNC Symbol;Acc:HGNC:17719]	0.5212	2145	GO:0043086; GO:0035023; GO:0006909; GO:0008360; GO:0007165	GO:0031267; GO:0005095	GO:0005737; GO:0016020; GO:0005886; GO:0005856; GO:0030054	56882	TRUE	0.448813	1.38415e-16	5.84452e-15	chr1	151050971	151070325	19355	-	8056.44	7682.32	8061.69	7639.07	7139.21	7028.77	7823.62	7973.63	8099.63	10970	10035.4	9818.35	9522.2	8500.15	9453.5	8623.22	7937.56	8411.8	10259.6	10566.2	8689.65	11527.1	11484.7	10114.9	10913.3	10520.8	9511.7	9602.41	10019.1
ENSG00000102898	ENST00000700610; ENST00000568233; ENST00000568390; ENST00000700611; ENST00000700612; ENST00000219169; ENST00000567105; ENST00000700613; ENST00000569436; ENST00000700614; ENST00000700615; ENST00000568396; ENST00000570026; ENST00000587481	NUTF2	protein_coding	protein_coding	nuclear transport factor 2 [Source:HGNC Symbol;Acc:HGNC:13722]	0.5396	1461	GO:0051028; GO:0015031; GO:0006913; GO:0006606; GO:0006611; GO:0090204	GO:0005515; GO:0042802; GO:0031267; GO:0017056	GO:0005634; GO:0005737; GO:0016020; GO:0005829; GO:0005643; GO:0031965; GO:0005654; GO:0005637; GO:0005640; GO:0070062; GO:0044613	10204	TRUE	-0.601799	1.40049e-16	5.89487e-15	chr16	67846882	67872567	25686	+	1482.51	1639.9	1458.64	1440.82	1344.35	1583.25	1584.34	1377.49	1346.46	854.851	983.544	1069.92	1179.13	1245.06	1174.58	1185.55	1203.29	1185.86	1074.1	1022.23	1110.45	918.61	934.545	974.94	924.65	1127.78	1227.01	1099.71	1176.7
ENSG00000139192	ENST00000539384; ENST00000544826; ENST00000266556; ENST00000544021; ENST00000545700; ENST00000543567; ENST00000542160; ENST00000544289	TAPBPL	protein_coding	protein_coding	TAP binding protein like [Source:HGNC Symbol;Acc:HGNC:30683]	0.5671	1212	GO:0002376; GO:0050776; GO:0002502; GO:0002590	GO:0005515; GO:0003823; GO:0023024	GO:0016020; GO:0016021; GO:0005794; GO:0005783; GO:0005789; GO:0005886; GO:0043231; GO:0000139	55080	TRUE	-0.36195	1.48692e-16	6.23897e-15	chr12	6451690	6466517	14828	+	1011.83	971.675	994.152	1401.14	1345.41	1424.72	955.175	945.725	968.661	978.472	868.871	897.507	1615.34	1302.91	1360.35	1014.92	980.37	1025.83	800.216	716.128	647.96	1038.6	1043.9	970.601	746.115	794.669	883.262	754.333	818.043
ENSG00000105519	ENST00000452990; ENST00000588776; ENST00000590428; ENST00000585541; ENST00000588865	CAPS	protein_coding	protein_coding	calcyphosine [Source:HGNC Symbol;Acc:HGNC:1487]	0.6495	1031	GO:0035556	GO:0005509; GO:0046872	GO:0005737; GO:0031982	828	TRUE	0.927696	1.52045e-16	6.35967e-15	chr19	5912339	5916211	3873	+	769.144	835.764	469.695	351.151	348.374	408.776	389.358	499.845	488.857	865.489	845.35	1023.59	637.843	662.804	556.133	470.212	492.703	500.68	1082.4	1158.48	1161.03	849.674	963.396	897.05	699.589	636.964	669.837	1278.28	1433.17
ENSG00000163703	ENST00000683279; ENST00000684493; ENST00000683239; ENST00000673935; ENST00000683232; ENST00000682403; ENST00000673737; ENST00000683547; ENST00000683316; ENST00000683970; ENST00000683083; ENST00000684181; ENST00000683189; ENST00000683888; ENST00000467713; ENST00000682798; ENST00000383811; ENST00000452070; ENST00000674057; ENST00000683603; ENST00000682120; ENST00000682642; ENST00000602411; ENST0000…	CRELD1	protein_coding	protein_coding	cysteine rich with EGF like domains 1 [Source:HGNC Symbol;Acc:HGNC:14630]	0.5692	2217	GO:0003197; GO:0003279	GO:0005509; GO:0016853; GO:0005515; GO:0003756; GO:0005201	GO:0016020; GO:0016021; GO:0062023	78987	TRUE	0.484162	1.59071e-16	6.63277e-15	chr3	9933793	9945413	11621	+	620.517	615.748	574.179	471.698	497.78	451.434	391.848	493.914	456.284	857.174	736.904	884.123	686.169	567.076	571.936	499.128	517.073	530.111	764.953	768.472	700.769	686.286	735.323	621.527	570.162	602.922	551.07	805.577	837.638
ENSG00000156804	ENST00000517956; ENST00000524000; ENST00000287396; ENST00000443022; ENST00000521719; ENST00000520511	FBXO32	protein_coding	protein_coding	F-box protein 32 [Source:HGNC Symbol;Acc:HGNC:16731]	0.4992	1941	GO:0016567; GO:0014894; GO:0071549	GO:0005515	GO:0005634; GO:0005737; GO:0005654; GO:0005829; GO:0030018; GO:0019005	114907	TRUE	0.598932	1.60455e-16	6.66963e-15	chr8	123497889	123541206	43318	-	439.371	338.912	466.536	598.384	531.907	550.768	539.924	552.926	556.754	789.813	538.082	577.55	650.238	639.165	748.006	664.064	623.09	709.159	524.352	583.722	522.704	768.029	675.882	802.786	826.646	732.015	717.881	576.695	498.41
ENSG00000052841	ENST00000703837; ENST00000039989; ENST00000299240; ENST00000534347; ENST00000530469; ENST00000526774; ENST00000524936; ENST00000525029; ENST00000530483; ENST00000534417; ENST00000525135; ENST00000525543; ENST00000533554; ENST00000418561; ENST00000529140; ENST00000533072	TTC17	protein_coding	protein_coding	tetratricopeptide repeat domain 17 [Source:HGNC Symbol;Acc:HGNC:25596]	0.4268	1791	GO:0044782; GO:0030030; GO:0030041; GO:0015031; GO:0006893	GO:0005515	GO:0005737; GO:0016020; GO:0005829; GO:0005886; GO:0005856; GO:0015629; GO:0034044	55761	TRUE	0.382707	1.61658e-16	6.68132e-15	chr11	43358920	43494933	136014	+	1371.93	1346.83	1365.91	1435.72	1429.57	1276.47	1251.51	1356.22	1280.08	1841.83	1752.45	1689.27	1560.32	1465.54	1584.45	1479.52	1423.65	1447.46	1646.76	1750.27	1725.89	1899.66	1886.1	1729.73	1735.76	1585.16	1362.77	1838.92	1579.74
ENSG00000137171	ENST00000467906; ENST00000453940; ENST00000347162; ENST00000479632; ENST00000470728; ENST00000458460; ENST00000259708; ENST00000472792; ENST00000479388; ENST00000460283; ENST00000481499; ENST00000394056; ENST00000481888; ENST00000472172; ENST00000468114; ENST00000469987; ENST00000463063; ENST00000463168; ENST00000486439	KLC4	protein_coding	protein_coding	kinesin light chain 4 [Source:HGNC Symbol;Acc:HGNC:21624]	0.5832	1363	GO:0007018	GO:0005515; GO:0019894	GO:0005737; GO:0005856; GO:0005871; GO:0005874	89953	TRUE	0.51399	1.61738e-16	6.68132e-15	chr6	43040777	43075095	34319	+	456.214	477.03	404.401	416.987	397.042	422.947	382.645	435.266	407.317	660.841	616.017	707.703	497.521	462.355	511.163	430.165	463.604	483.74	687.554	657.548	643.143	655.07	616.609	586.776	581.207	490.815	515.554	621.73	617.595
ENSG00000108106	ENST00000264552; ENST00000587845; ENST00000589978; ENST00000592570	UBE2S	protein_coding	protein_coding	ubiquitin conjugating enzyme E2 S [Source:HGNC Symbol;Acc:HGNC:17895]	0.5902	1009	GO:0016567; GO:0032446; GO:0051301; GO:0007049; GO:0085020; GO:0000209; GO:0006511; GO:0070534; GO:0036211; GO:0010458; GO:0010994; GO:0031145; GO:0070979; GO:1904668; GO:0035519; GO:0044314	GO:0000166; GO:0005524; GO:0016740; GO:0019787; GO:0005515; GO:0004842; GO:0061631; GO:0010997	GO:0005634; GO:0005654; GO:0005829; GO:0005680	27338	TRUE	-1.3148	1.72809e-16	7.11665e-15	chr19	55399745	55407788	8044	-	1769.23	1903.2	1980.93	1844.1	1482.43	1970.84	2127.08	1654.35	1871.23	613.944	738.026	859.546	1103.47	1125.16	960.866	1330.53	1465.07	1465.65	708.612	591.792	578.106	852.523	1001.44	1062.78	1099.28	1474.47	1573.43	425.329	565.588
ENSG00000125347	ENST00000679921; ENST00000679762; ENST00000681634; ENST00000443093; ENST00000680594; ENST00000679964; ENST00000679786; ENST00000679945; ENST00000681049; ENST00000680380; ENST00000245414; ENST00000472045; ENST00000405885; ENST00000680139; ENST00000681240; ENST00000681336; ENST00000680562; ENST00000681694; ENST00000680903; ENST00000681595; ENST00000679743; ENST00000681715; ENST00000679860; ENST0000…	IRF1	protein_coding	protein_coding	interferon regulatory factor 1 [Source:HGNC Symbol;Acc:HGNC:6116]	0.5615	679	GO:0006355; GO:0006915; GO:0008285; GO:0050776; GO:0045893; GO:0002376; GO:0045087; GO:0051607; GO:0045088; GO:0045944; GO:0051726; GO:0006357; GO:0071260; GO:0045892; GO:0032728; GO:0032481; GO:0035458; GO:0060333; GO:0002819; GO:0006366; GO:0010468; GO:0032735; GO:0034124; GO:0043374; GO:0045590; GO:2000564	GO:0003700; GO:0000976; GO:0003677; GO:0005515; GO:0000981; GO:0000978; GO:0001228; GO:0000977; GO:0043565	GO:0005634; GO:0005737; GO:0000785; GO:0005654; GO:0005829	3659	TRUE	-1.0407	1.74412e-16	7.16054e-15	chr5	132440440	132508719	68280	-	6431.06	5296.68	6422.58	5752.86	5789.15	5950.94	7151.63	5811.92	7440.69	4719.34	4968.77	4502.44	6135.78	6050.61	4794.44	5789.44	4889.41	6416.77	2787.67	2425.17	3441.94	3069.78	2727.72	3289.87	3659.16	3629.78	4370.71	1985.42	2329.37
ENSG00000137168	ENST00000483552; ENST00000373699	PPIL1	protein_coding	protein_coding	peptidylprolyl isomerase like 1 [Source:HGNC Symbol;Acc:HGNC:9260]	0.4364	1432	GO:0006457; GO:0000413; GO:0006397; GO:0008380; GO:0000398; GO:1990403	GO:0003755; GO:0016853; GO:0005515; GO:0016018; GO:0097718	GO:0005634; GO:0005681; GO:0071013; GO:0005654; GO:0071007	51645	TRUE	-0.583562	1.75001e-16	7.16271e-15	chr6	36854827	36874803	19977	-	556.798	480.94	618.185	641.283	661.377	669.302	662.677	516.654	533.216	377.319	366.073	333.515	493.531	544.614	556.133	546.311	592.6	594.793	374.838	295.299	352.885	367.401	370.673	499.942	435.638	476.175	526.631	396.556	380.309
ENSG00000198176	ENST00000475254; ENST00000464794; ENST00000465174; ENST00000375370; ENST00000544902; ENST00000408980; ENST00000453989; ENST00000494812	TFDP1	protein_coding	protein_coding	transcription factor Dp-1 [Source:HGNC Symbol;Acc:HGNC:11749]	0.5486	1101	GO:0006355; GO:0007049; GO:0051726; GO:0008544; GO:0043276; GO:0045893; GO:0045944; GO:0070345; GO:2000278; GO:0006357; GO:1900087; GO:0051091; GO:0043433; GO:0000083; GO:0006366	GO:0003677; GO:0003700; GO:0005515; GO:0000987; GO:0000977; GO:0000981; GO:0019904; GO:0001228; GO:0140297	GO:0005667; GO:0005634; GO:0005737; GO:0005654; GO:0005829; GO:0000785; GO:0090575; GO:0035189	7027	TRUE	-0.876615	1.777e-16	7.25092e-15	chr13	113584721	113641473	56753	+	2007.99	1803.29	2312.66	2347.75	2016.5	2482.09	2693.87	2021.5	2277.71	1027.5	1079.11	1015.46	1315.56	1490.13	1370.85	1835.99	1885.69	2007.42	986.583	1087.94	1135.74	1213.28	1357.07	1608.28	1660.08	2095.79	2029.83	960.742	919.892
ENSG00000170144	ENST00000679159; ENST00000677043; ENST00000676629; ENST00000677337; ENST00000676488; ENST00000678421; ENST00000677863; ENST00000676681; ENST00000678111; ENST00000676762; ENST00000676874; ENST00000483137; ENST00000676736; ENST00000411529; ENST00000677508; ENST00000435711; ENST00000392524; ENST00000679328; ENST00000432457	HNRNPA3	protein_coding	protein_coding	heterogeneous nuclear ribonucleoprotein A3 [Source:HGNC Symbol;Acc:HGNC:24941]	0.3895	4650	GO:0006397; GO:0008380; GO:0000398; GO:0051028	GO:0003676; GO:0003723; GO:0005515; GO:0003730; GO:0003729; GO:0051033	GO:0005634; GO:0005681; GO:0005654; GO:1990904; GO:0071013; GO:0005737; GO:0014069; GO:0035770; GO:0043005; GO:1990124	220988	TRUE	-0.394472	1.82112e-16	7.39828e-15	chr2	177212694	177223959	11266	+	7753.08	7276.8	8059.58	8153.88	8471.68	8781.59	8401.9	7623.3	7674.14	6074.41	6120.32	5749.74	7036.43	7599.08	7240.96	7143.68	8068.91	7494.2	5668.9	5003.34	5764.19	6231.58	6251.02	6723.73	6535.54	6502.51	7115.05	5392.92	5306.99
ENSG00000136044	ENST00000547439; ENST00000258530; ENST00000539978; ENST00000547790; ENST00000546731; ENST00000551662; ENST00000553109; ENST00000548425; ENST00000547809; ENST00000552945; ENST00000549573; ENST00000549974; ENST00000550648; ENST00000546768; ENST00000553097; ENST00000549056	APPL2	protein_coding	protein_coding	adaptor protein, phosphotyrosine interacting with PH domain and leucine zipper 2 [Source:HGNC Symbol;Acc:HGNC:18242]	0.4601	1200	GO:0007165; GO:0007049; GO:0045088; GO:0006606; GO:2000045; GO:0007179; GO:0051289; GO:0042593; GO:1900016; GO:0120162; GO:0002024; GO:0035729; GO:0050768; GO:0046325; GO:0046322; GO:0060100; GO:0010762; GO:0033211; GO:0009631; GO:0023052; GO:0034143; GO:1900077; GO:1905303; GO:1905451; GO:2000178	GO:0042803; GO:0005515; GO:0042802; GO:0035091; GO:0044877; GO:0001786	GO:0005634; GO:0005737; GO:0016020; GO:0031410; GO:0005886; GO:0042995; GO:0005768; GO:0010008; GO:0030670; GO:0031901; GO:0031982; GO:0045335; GO:0001726; GO:0032587; GO:0070062; GO:0032009; GO:0044354; GO:0036186	55198	TRUE	0.433543	1.8242e-16	7.39828e-15	chr12	105173297	105236203	62907	-	1134.14	1196.96	1091.07	930.083	931.108	911.298	1006	1041.27	1000.35	1412.29	1208.48	1382.87	1102.78	1105.52	1172.32	905.178	1000.82	990.067	1481.46	1483.75	1429.61	1284.94	1312.84	1204.85	1446.63	1217.59	1210.33	1501.16	1505.13
ENSG00000107611	ENST00000377833; ENST00000649135; ENST00000649933; ENST00000648092; ENST00000438254; ENST00000433666; ENST00000377823	CUBN	protein_coding	protein_coding	cubilin [Source:HGNC Symbol;Acc:HGNC:2548]	0.428	2285	GO:0015031; GO:0006629; GO:0008202; GO:0008203; GO:0006897; GO:0009235; GO:0001894; GO:0006898; GO:0009617; GO:0015889; GO:0042953; GO:0051649	GO:0005509; GO:0046872; GO:0042803; GO:0005515; GO:0031419; GO:0038023; GO:0038024	GO:0016020; GO:0005765; GO:0005905; GO:0005886; GO:0005768; GO:0016324; GO:0005764; GO:0043235; GO:0005829; GO:0070062; GO:0043202; GO:0031526; GO:0031232; GO:0030139; GO:0031528; GO:0005737; GO:0005783; GO:0005794; GO:0005903; GO:0045177	8029	TRUE	0.811423	1.92697e-16	7.79136e-15	chr10	16823966	17129811	305846	-	285.282	272.223	261.03	339.703	415.384	306.309	255.097	401.651	383.843	471.389	354.311	404.014	556.518	458.572	418.973	372.485	369.789	399.979	553.768	515.278	370.887	751.899	761.694	601.882	523.93	529.203	458.261	451.302	442.069
ENSG00000112312	ENST00000356509; ENST00000230056; ENST00000468943; ENST00000378054; ENST00000620958; ENST00000476555; ENST00000378059	GMNN	protein_coding	protein_coding	geminin DNA replication inhibitor [Source:HGNC Symbol;Acc:HGNC:17493]	0.4143	862	GO:0006275; GO:0008156; GO:0045786; GO:0007049; GO:0007346; GO:0030174; GO:0045892; GO:0035563; GO:0071163; GO:2000104; GO:0009887; GO:0065003	GO:0005515; GO:0042826; GO:0140678; GO:0003682; GO:0003714; GO:0140297	GO:0005634; GO:0005737; GO:0005654; GO:0005829; GO:0017053	51053	TRUE	-1.39353	1.97509e-16	7.96182e-15	chr6	24774931	24786099	11169	+	477.535	427.067	557.105	570.139	503.855	536.314	600.341	407.838	493.384	162.013	169.07	183.027	327.692	360.24	317.04	391.709	436.241	444.212	140.038	98.0343	186.68	219.302	250.36	314.497	344.435	376.972	457.337	111.336	119.185
ENSG00000230873	ENST00000536551; ENST00000354384; ENST00000366215	STMND1	protein_coding	protein_coding	stathmin domain containing 1 [Source:HGNC Symbol;Acc:HGNC:44668]	0.4436	1517	GO:0031110; GO:0007019; GO:0031175	GO:0015631	GO:0005737; GO:0043005	401236	TRUE	-2.99291	2.10605e-16	8.46415e-15	chr6	17102050	17131378	29329	+	131.288	143.009	184.657	109.729	114.365	156.97	86.8792	64.5817	50.7678	52.2278	35.45	39.3167	55.6411	76.7084	81.0284	37.6058	89.3521	68.7651	10.5292	20.3242	7.22632	34.4327	23.0012	24.9429	9.70241	16.7079	6.4674	2.50193	4.39258
ENSG00000163803	ENST00000416713; ENST00000327757; ENST00000422425; ENST00000404858; ENST00000436544; ENST00000485642; ENST00000481449; ENST00000479065; ENST00000411743; ENST00000444257; ENST00000473272; ENST00000436775	PLB1	protein_coding	protein_coding	phospholipase B1 [Source:HGNC Symbol;Acc:HGNC:30041]	0.5376	2135	GO:0006629; GO:0006644; GO:0001523; GO:0036151; GO:0019433; GO:0034478; GO:0034638; GO:0042572; GO:0046338; GO:0046340; GO:2000344	GO:0004620; GO:0016788; GO:0016298; GO:0016787; GO:0004623; GO:0004622; GO:0102545; GO:0004806; GO:0050253; GO:0047499	GO:0016020; GO:0016021; GO:0005886; GO:0016324; GO:0031526	151056	TRUE	2.20144	2.37465e-16	9.49514e-15	chr2	28457145	28644142	186998	+	12.7212	12.7337	8.42502	8.89298	6.47352	4.36028	9.59011	15.0396	8.14761	1.06587	4.41052	10.846	2.39191	9.45511	5.24653	12.8166	7.81795	6.5879	50.54	98.0343	93.9422	27.5314	33.6172	18.436	28.137	26.1061	26.7935	110.085	89.9306
ENSG00000167325	ENST00000532710; ENST00000532170; ENST00000300738; ENST00000526865; ENST00000533349; ENST00000526350; ENST00000530368; ENST00000528442; ENST00000534285; ENST00000533495; ENST00000526304; ENST00000528470; ENST00000531591; ENST00000529109	RRM1	protein_coding	protein_coding	ribonucleotide reductase catalytic subunit M1 [Source:HGNC Symbol;Acc:HGNC:10451]	0.4433	1330	GO:0006260; GO:0008152; GO:0000731; GO:0006264; GO:0006281; GO:0009185; GO:0009263; GO:0009265; GO:0010971; GO:0051290; GO:0070318; GO:1900087	GO:0000166; GO:0005524; GO:0004748; GO:0016491; GO:0003824; GO:0005515; GO:0042802; GO:0017076; GO:0061731; GO:0097718	GO:0005737; GO:0005829; GO:0005739; GO:0005971; GO:0016020; GO:0016021	6240	TRUE	-1.15549	2.37681e-16	9.49514e-15	chr11	4094707	4138932	44226	+	2063.77	1590.73	2882.41	2991	2736.14	3205.89	3043.73	2258.59	2686	1185.25	1070.28	912.254	1829.82	1783.24	1687.89	2037.85	2196.85	2215.41	828.645	840.465	806.938	1275.93	1412.81	1847.94	1792.03	1975.71	2318.1	669.267	680.439
ENSG00000111537	ENST00000229135	IFNG	protein_coding	protein_coding	interferon gamma [Source:HGNC Symbol;Acc:HGNC:5438]	0.3576	1211	GO:0006955; GO:0050729; GO:0010629; GO:0007165; GO:0051607; GO:0010508; GO:0010628; GO:0008284; GO:0032735; GO:0032834; GO:0032700; GO:0032755; GO:0032760; GO:0007166; GO:0000122; GO:0006915; GO:1903543; GO:0045672; GO:0097191; GO:0045429; GO:0006959; GO:0051044; GO:0032731; GO:1901216; GO:0001774; GO:0007259; GO:0042531; GO:0045348; GO:0051770; GO:0060333; GO:0098586; GO:2000273; GO:1903078; GO:…	GO:0005133; GO:0005515; GO:0005125	GO:0005576; GO:0005615	3458	TRUE	-2.315	2.49842e-16	9.95119e-15	chr12	68154768	68159740	4973	-	67.5203	57.7912	73.7189	93.8703	93.866	99.1963	128.508	102.623	110.445	12.7905	23.5227	4.06725	64.5816	78.4774	50.2168	64.8844	79.7431	102.583	13.6879	8.36878	21.679	28.4807	14.1546	31.4497	47.5418	17.7521	28.6413	2.50193	5.4175
ENSG00000111602	ENST00000553532; ENST00000229201; ENST00000557589; ENST00000553314; ENST00000555808	TIMELESS	protein_coding	protein_coding	timeless circadian regulator [Source:HGNC Symbol;Acc:HGNC:11813]	0.5157	2682	GO:0051301; GO:0006281; GO:0006974; GO:0007049; GO:0007623; GO:0048511; GO:2000781; GO:1905168; GO:0045892; GO:0044770; GO:0042752; GO:0002009; GO:0009582; GO:0072711; GO:0048478; GO:0000076; GO:0072719; GO:1904976; GO:0043111; GO:0030324; GO:0048754	GO:0005515; GO:0003677; GO:0042802	GO:0005634; GO:0005654; GO:0005694; GO:0035861; GO:0031298; GO:0000785	8914	TRUE	-1.25272	2.55671e-16	1.0153e-14	chr12	56416363	56449426	33064	-	1068.35	896.254	1383.73	1644.21	1483.51	1648.16	1389.61	1025.35	1229.38	513.305	410.208	497.561	922.955	834.009	901.654	1062.18	949.279	994.819	441.146	444.742	420.33	616.378	773.195	854.542	874.187	1046.33	951.632	370.287	351.054
ENSG00000008226	ENST00000440294; ENST00000346219; ENST00000308059; ENST00000447130; ENST00000469151; ENST00000477260; ENST00000478428	DLEC1	protein_coding	protein_coding	DLEC1 cilia and flagella associated protein [Source:HGNC Symbol;Acc:HGNC:2899]	0.5416	2853	GO:0030154; GO:0008285; GO:0007283; GO:0002357	GO:0005515; GO:0003674; GO:0015631; GO:0043014; GO:0048487	GO:0005737; GO:0005829; GO:0005929	9940	TRUE	0.924764	2.61339e-16	1.03473e-14	chr3	38039205	38124025	84821	+	131.126	154.763	132.694	65.2152	70.1298	69.7646	127.549	136.241	159.331	247.296	169.07	264.371	162.791	147.5	149.901	176.23	189.976	162.777	248.488	212.806	210.768	217.987	171.306	172.431	223.155	198.406	172.772	252.309	250.288
ENSG00000177494	ENST00000317012	ZBED2	protein_coding	protein_coding	zinc finger BED-type containing 2 [Source:HGNC Symbol;Acc:HGNC:20710]	0.4842	2214	GO:0000122; GO:0006357; GO:0045618	GO:0003677; GO:0046872; GO:0000976; GO:0000981; GO:0001227; GO:0000977	GO:0005634; GO:0000785	79413	TRUE	-2.17349	2.64904e-16	1.04574e-14	chr3	111592900	111595346	2447	-	585.176	371.235	932.017	662.033	698.061	917.839	1131.63	597.16	949.65	125.773	186.712	134.219	533.396	616.473	425.719	739.362	775.54	841.369	229.536	179.331	172.227	320.882	343.249	384.987	514.228	452.157	446.25	55.0425	69.3441
ENSG00000188070	ENST00000433688; ENST00000338498; ENST00000445014; ENST00000546282	ZFTA	protein_coding	protein_coding	zinc finger translocation associated [Source:HGNC Symbol;Acc:HGNC:28449]	0.6788	1914	GO:0045892		GO:0005634	65998	TRUE	-0.855812	2.76727e-16	1.08919e-14	chr11	63759892	63768775	8884	-	159.505	165.537	173.766	172.919	172.627	211.473	191.802	206.131	168.384	151.354	172.01	220.988	172.218	230.705	194.871	169.02	174.34	197.637	105.292	109.99	112.008	105.378	107.929	127.968	145.536	130.53	118.261	62.5483	78.0121
ENSG00000147162	ENST00000699779; ENST00000699780; ENST00000699781; ENST00000699782; ENST00000488174; ENST00000373719; ENST00000699749; ENST00000699783; ENST00000699750; ENST00000699784; ENST00000699785; ENST00000373701; ENST00000472270; ENST00000498566; ENST00000444774; ENST00000455587; ENST00000699751; ENST00000459760; ENST00000462638; ENST00000466181; ENST00000474633	OGT	protein_coding	protein_coding	O-linked N-acetylglucosamine (GlcNAc) transferase [Source:HGNC Symbol;Acc:HGNC:8127]	0.4389	3521	GO:0006915; GO:0006325; GO:0006486; GO:0048511; GO:0032922; GO:0048015; GO:0006493; GO:0045944; GO:0006357; GO:0043981; GO:0043982; GO:0016485; GO:0032435; GO:0007165; GO:0000122; GO:0045893; GO:0120162; GO:1902459; GO:0031397; GO:0046626; GO:0032868; GO:0000423; GO:0006110; GO:0006111; GO:0007584; GO:0030097; GO:0030336; GO:0030512; GO:0035020; GO:0043984; GO:0045862; GO:0051571; GO:0060544; GO:…	GO:0005515; GO:0016740; GO:0016757; GO:0008289; GO:0005547; GO:0008375; GO:0016262; GO:0031490; GO:0097363	GO:0005634; GO:0005737; GO:0016020; GO:0032991; GO:0005654; GO:0005829; GO:0005886; GO:0042995; GO:0005739; GO:0000123; GO:0031966; GO:0016580; GO:0044545; GO:0017122	8473	TRUE	0.562994	2.78634e-16	1.09347e-14	chrX	71533087	71575892	42806	+	6306.78	5389.28	6446.19	6706.3	6963.34	6320.22	6257.55	7128.76	6990.65	10062.9	7940.39	7988.08	8795.07	7145.22	7659.94	7959.96	7846.09	8192.53	8345.41	8615.07	7537.05	12424.2	10799.1	9364.42	10640.6	9375.21	8727.29	8539.09	7209.62
ENSG00000225828	ENST00000432622; ENST00000416512; ENST00000428500; ENST00000415596	FAM229A	protein_coding	protein_coding	family with sequence similarity 229 member A [Source:HGNC Symbol;Acc:HGNC:44652]	0.6525	1127				100128071	TRUE	0.854014	2.82927e-16	1.10707e-14	chr1	32361270	32364278	3009	-	425.671	405.518	301.194	217.384	223.337	192.943	163.032	276.021	258.913	475.379	477.806	595.174	298.989	270.416	243.589	247.522	226.721	199.52	600.162	597.77	607.011	492.716	512.22	417.522	337.644	318.495	327.065	631.738	683.689
ENSG00000096384	ENST00000620073; ENST00000353801; ENST00000371646; ENST00000371554	HSP90AB1	protein_coding	protein_coding	heat shock protein 90 alpha family class B member 1 [Source:HGNC Symbol;Acc:HGNC:5258]	0.477	2614	GO:0006457; GO:0007004; GO:0006986; GO:0051726; GO:0032435; GO:0030511; GO:0051973; GO:2000010; GO:0033138; GO:0051897; GO:1902949; GO:0050821; GO:0051248; GO:0045429; GO:0021955; GO:0030010; GO:0031396; GO:0032880; GO:0034605; GO:0048675; GO:1905323; GO:0019062; GO:0032516; GO:0045597; GO:0051131; GO:0097435; GO:1901389; GO:1901799; GO:1904031; GO:0001890; GO:0009410; GO:0009651; GO:0010033; GO:…	GO:0005524; GO:0051082; GO:0016887; GO:0140662; GO:0070182; GO:0003723; GO:0000166; GO:0005515; GO:0046983; GO:0019899; GO:0042802; GO:0045296; GO:0030911; GO:0048156; GO:1990226; GO:0042277; GO:0042826; GO:0019900; GO:0003725; GO:0031072; GO:0097718; GO:0030235; GO:0023026; GO:0042803; GO:0031625; GO:0043008; GO:0002134; GO:0002135; GO:0005525; GO:0017098; GO:0019887; GO:0019901; GO:0032564; GO:…	GO:0005634; GO:0005737; GO:0016020; GO:0032991; GO:0005829; GO:0005886; GO:0005739; GO:0005576; GO:0042470; GO:0008180; GO:0009986; GO:0120293; GO:0005654; GO:0070062; GO:0034774; GO:1904813; GO:0043025; GO:0048471; GO:0044295; GO:0044294; GO:0034751; GO:1990565; GO:0005765; GO:0016234; GO:0016323; GO:0016324; GO:0031526; GO:1990913; GO:1990917	3326	TRUE	-0.726358	2.90398e-16	1.13298e-14	chr6	44246166	44253888	7723	+	18048.4	16322.6	21852.4	25480.4	23756.8	27480.7	28309.1	20575.9	25488.4	12928	13425.6	13508.7	20172.6	19876.6	19923.3	22996.3	21913.7	24446.8	12145.4	11733	13350.6	11536.5	12492.3	14875.7	14780.6	17378.3	18058.8	11626.5	13664.1
ENSG00000095970	ENST00000373122; ENST00000338469; ENST00000373113	TREM2	protein_coding	protein_coding	triggering receptor expressed on myeloid cells 2 [Source:HGNC Symbol;Acc:HGNC:17761]	0.5772	951	GO:0070374; GO:0050731; GO:0010628; GO:0140052; GO:1904646; GO:0050714; GO:0043277; GO:0030316; GO:0014068; GO:1903078; GO:0001934; GO:0002282; GO:0034241; GO:0048678; GO:0001774; GO:0150094; GO:0060075; GO:1901800; GO:0060100; GO:0150062; GO:0061889; GO:1905907; GO:0048143; GO:0050766; GO:0006959; GO:0050730; GO:0097062; GO:0150079; GO:0010468; GO:1900223; GO:2001171; GO:0007613; GO:1903980; GO:…	GO:0005515; GO:0008289; GO:0004888; GO:0005543; GO:0001540; GO:0097110; GO:0044877; GO:0038023; GO:1990782; GO:0001786; GO:0008035; GO:0008429; GO:0019209; GO:0030169; GO:0034185; GO:0034186; GO:0034189; GO:0071813; GO:0120146; GO:0001530; GO:0042834; GO:0070891	GO:0016020; GO:0016021; GO:0005886; GO:0005576; GO:0031226; GO:0044853; GO:0005887	54209	TRUE	2.5881	2.97864e-16	1.15872e-14	chr6	41158506	41163186	4681	-	217.239	411.395	64.2407	37.5481	53.9459	41.4226	84.393	189.322	73.3285	92.731	246.989	432.485	24.7164	38.7659	44.2208	47.2615	65.6707	26.3516	1659.4	1796.9	1993.25	344.616	281.322	281.963	293.983	451.113	358.478	2145.41	2223.35
ENSG00000166986	ENST00000549133; ENST00000537638; ENST00000548674; ENST00000550449; ENST00000546481; ENST00000545888; ENST00000547062; ENST00000548714; ENST00000551842; ENST00000553162; ENST00000547501; ENST00000551431; ENST00000549074; ENST00000447721; ENST00000628866; ENST00000262027; ENST00000552007; ENST00000551892; ENST00000630571; ENST00000630803; ENST00000548146; ENST00000553123; ENST00000552371; ENST0000…	MARS1	protein_coding	protein_coding	methionyl-tRNA synthetase 1 [Source:HGNC Symbol;Acc:HGNC:6898]	0.5383	870	GO:0006412; GO:0006418; GO:0006431; GO:0009303; GO:0036120; GO:0071364; GO:1901838; GO:0006399; GO:0044260	GO:0003723; GO:0000166; GO:0005524; GO:0003824; GO:0016874; GO:0004812; GO:0000049; GO:0004825	GO:0005634; GO:0005737; GO:0016020; GO:0005829; GO:0005730; GO:0017101; GO:0070062	4141	TRUE	-0.506727	3.08733e-16	1.19751e-14	chr12	57475445	57517569	42125	+	3215.53	3075.5	3567.99	3573	3529.14	4013.64	3686.44	3222	3562.32	2791.52	2603.67	3119.59	3677.96	3388.89	3616.36	3749.61	3323.41	3786.16	2338.53	2416.19	2409.98	2345.85	2548.71	2739.38	2997.07	3270.57	3152.39	2289.2	2407.54
ENSG00000122952	ENST00000373944; ENST00000494312; ENST00000395405; ENST00000318387; ENST00000489649; ENST00000460654; ENST00000361148; ENST00000478181; ENST00000467523	ZWINT	protein_coding	protein_coding	ZW10 interacting kinetochore protein [Source:HGNC Symbol;Acc:HGNC:13195]	0.5024	1315	GO:0007093; GO:0051301; GO:0007049; GO:0000070; GO:0007094; GO:0051649	GO:0005515; GO:0047485	GO:0000776; GO:0005737; GO:0005634; GO:0005654; GO:0005829; GO:0005694; GO:0016604; GO:0000775; GO:0030425; GO:0031617	11130	TRUE	-1.57866	3.26411e-16	1.26241e-14	chr10	56357227	56361273	4047	-	983.448	890.377	1110	1228.22	1094.02	1375.67	1197.81	831.6	1079.11	357.068	344.02	315.891	637.844	727.099	636.33	787.425	793.521	785.842	291.658	270.192	316.754	530.691	524.604	646.345	628.716	804.067	873.098	178.888	209.116
ENSG00000132646	ENST00000379143; ENST00000379160	PCNA	protein_coding	protein_coding	proliferating cell nuclear antigen [Source:HGNC Symbol;Acc:HGNC:8729]	0.4438	1318	GO:0006275; GO:0006281; GO:0006974; GO:0006260; GO:0045739; GO:0030855; GO:0045740; GO:0034644; GO:0006298; GO:0006272; GO:1900264; GO:0000122; GO:0006287; GO:0006979; GO:0007507; GO:0019985; GO:0031297; GO:0032077; GO:0032355; GO:0033993; GO:0044849; GO:0046686; GO:0070301; GO:0071466; GO:0071548; GO:0097421; GO:1902065; GO:1902990	GO:0003677; GO:0030337; GO:0005515; GO:0003684; GO:0042802; GO:0003682; GO:0008022; GO:0030971; GO:0044877; GO:0070182; GO:0019899; GO:0035035; GO:0000701; GO:0030331; GO:0032139; GO:0032405	GO:0000781; GO:0005634; GO:0005654; GO:0000785; GO:0016604; GO:0070062; GO:0043596; GO:0005813; GO:0005657; GO:0043626; GO:0000307; GO:0001673; GO:0005652; GO:0030894; GO:0070557	5111	TRUE	-1.2544	3.37277e-16	1.29752e-14	chr20	5114953	5126626	11674	-	3212.6	2687.79	3801.79	3792.36	3560.43	4092.12	3944.42	2846.02	3224.64	1459.18	1336.39	1315.08	2179.03	2204.94	2200.54	2628.22	2825.4	2911.85	1162.42	989.908	1326.03	1619.6	1797.63	2447.65	2416.87	2785	2987.93	929.469	933.978
ENSG00000092010	ENST00000559123; ENST00000206451; ENST00000561059; ENST00000561142; ENST00000382708; ENST00000561435; ENST00000470718; ENST00000559741; ENST00000560420; ENST00000558112	PSME1	protein_coding	protein_coding	proteasome activator subunit 1 [Source:HGNC Symbol;Acc:HGNC:9568]	0.5221	870	GO:0010950; GO:0019884; GO:2000045; GO:0061136	GO:0005515; GO:0061133	GO:0008537; GO:0000502; GO:0005737; GO:0005654; GO:0005829; GO:0070062	5720	TRUE	-0.424914	3.37435e-16	1.29752e-14	chr14	24136163	24138967	2805	+	5100.22	5216.89	4841.22	4880.27	4854.06	5031.76	4557.22	3975.76	4399.71	3874.45	4838.34	4585.14	5668.84	5582.3	5837.89	4831.89	4317.07	5006.8	3419.88	3141.88	3286.77	3067.37	3211.32	3397.65	3347.33	3438.69	3546.91	3371.36	3903.86
ENSG00000203485	ENST00000540171; ENST00000675743; ENST00000674723; ENST00000674869; ENST00000675248; ENST00000676427; ENST00000330634; ENST00000392634; ENST00000675482; ENST00000398337; ENST00000674966; ENST00000675207; ENST00000675616; ENST00000675313; ENST00000676100; ENST00000674994; ENST00000675797; ENST00000675771; ENST00000674991; ENST00000675809; ENST00000674520; ENST00000674846; ENST00000675583; ENST0000…	INF2	protein_coding	protein_coding	inverted formin 2 [Source:HGNC Symbol;Acc:HGNC:23791]	0.6486	2612	GO:0030036; GO:0016043; GO:0051056; GO:0090140	GO:0031267; GO:0003779; GO:0005515	GO:0005737; GO:0048471	64423	TRUE	0.609521	3.45266e-16	1.32382e-14	chr14	104681146	104722535	41390	+	1924.82	2317.53	1527.03	1353.71	1251.46	1333.01	1445.18	1686.15	1580.64	1689.41	2009.73	2464.65	1517.27	1339.79	1464.26	1437.81	1237.56	1241.2	3304.98	3342.6	3427.68	2295.4	2349.13	2217.74	1753.23	1833.66	1691.64	3079.66	3246.16
ENSG00000103365	ENST00000309859; ENST00000567468; ENST00000567339; ENST00000568922; ENST00000566685; ENST00000569182; ENST00000567201; ENST00000570111; ENST00000568799; ENST00000563494; ENST00000569300; ENST00000569189; ENST00000563047; ENST00000562944; ENST00000562117; ENST00000566651; ENST00000566547	GGA2	protein_coding	protein_coding	golgi associated, gamma adaptin ear containing, ARF binding protein 2 [Source:HGNC Symbol;Acc:HGNC:16064]	0.5394	1016	GO:0006886; GO:0016192; GO:0015031; GO:0051641; GO:0006893; GO:0034394; GO:0043001	GO:0035091; GO:0043130; GO:0005515; GO:0031267	GO:0016020; GO:0005794; GO:0031410; GO:0005768; GO:0012505; GO:0010008; GO:0005802; GO:0031901; GO:0030136	23062	TRUE	0.251159	3.56254e-16	1.36203e-14	chr16	23463542	23521995	58454	-	2264.96	2303.54	2342.96	2362.49	2276.52	2236.82	2620.85	2659.63	2738.43	2616.25	2678.66	2682.62	2392.28	2273.84	2281.39	2726.82	2550.49	2503.55	2447.59	3009.72	2573.77	2622.06	2777.77	2575.42	3437.56	3343.76	3080.38	2843.45	2763.38
ENSG00000138346	ENST00000551118; ENST00000358410; ENST00000399179; ENST00000399180; ENST00000440722; ENST00000550545; ENST00000478029; ENST00000550357	DNA2	protein_coding	protein_coding	DNA replication helicase/nuclease 2 [Source:HGNC Symbol;Acc:HGNC:2939]	0.3914	2113	GO:0006281; GO:0006974; GO:0090305; GO:0008152; GO:0032508; GO:0006260; GO:0006259; GO:0033567; GO:0006284; GO:0000076; GO:0045740; GO:0090656; GO:0000723; GO:1902990; GO:0044806; GO:0032201; GO:0043137; GO:0000729; GO:0006264; GO:0043504; GO:0071932	GO:0046872; GO:0000166; GO:0005524; GO:0003677; GO:0016787; GO:0003824; GO:0004386; GO:0004518; GO:0051536; GO:0051539; GO:0016887; GO:0017108; GO:0017116; GO:0004519; GO:0005515; GO:0003723; GO:0003678; GO:0043139; GO:0016890	GO:0005634; GO:0005654; GO:0005739; GO:0000781; GO:0005737; GO:0042645; GO:0005760	1763	TRUE	-1.10571	3.69983e-16	1.41048e-14	chr10	68414064	68472121	58058	-	252.2	167.627	315.779	326.076	314.497	322.661	334.695	286.224	290.598	131.102	97.0313	92.1911	176.343	154.118	167.139	272.354	318.972	271.986	95.8154	88.4699	95.1466	137.657	148.623	171.347	218.304	257.395	247.609	83.8148	83.4297
ENSG00000161640	ENST00000447370; ENST00000426971; ENST00000426296	SIGLEC11	protein_coding	protein_coding	sialic acid binding Ig like lectin 11 [Source:HGNC Symbol;Acc:HGNC:15622]	0.5922	2159	GO:0007155	GO:0030246; GO:0019902; GO:0033691	GO:0016020; GO:0016021; GO:0005886	114132	TRUE	3.1261	3.87866e-16	1.47444e-14	chr19	49948985	49961172	12188	-	10.7904	18.6107	3.57154	0.988109	2.15784	1.09007	0.959011	2.65404	0	4.26349	4.41052	14.9133	4.78382	5.72581	0.749505	4.80842	0.781795	2.82338	53.5	82.8	66.3451	15.2979	9.73252	11.9333	7.61056	14.2166	16.4078	107.564	114.36
ENSG00000074266	ENST00000528180; ENST00000263360; ENST00000672825; ENST00000673233; ENST00000327320; ENST00000351625; ENST00000534595; ENST00000525244; ENST00000533228; ENST00000534564; ENST00000524673; ENST00000527888; ENST00000528250	EED	protein_coding	protein_coding	embryonic ectoderm development [Source:HGNC Symbol;Acc:HGNC:3188]	0.3878	1590	GO:0016571; GO:0050790; GO:0006325; GO:0000122; GO:0045892; GO:0021510	GO:0005515; GO:0042802; GO:0031491; GO:0001222; GO:0008047; GO:0003682; GO:0042054	GO:0005634; GO:0005654; GO:0005829; GO:0035098; GO:0005694	8726	TRUE	-0.664081	4.05242e-16	1.53612e-14	chr11	86244753	86278813	34061	+	702.602	560.281	770.888	830.011	863.136	914.569	871.741	712.169	830.15	532.936	498.389	440.62	636.248	713.862	587.612	755.383	813.067	761.372	433.801	368.227	421.535	517.399	504.257	542.235	639.388	588.953	643.044	421.575	333.719
ENSG00000143621	ENST00000361891; ENST00000615950; ENST00000480213; ENST00000368684; ENST00000368681	ILF2	protein_coding	protein_coding	interleukin enhancer binding factor 2 [Source:HGNC Symbol;Acc:HGNC:6037]	0.4712	1194	GO:0045893	GO:0003723; GO:0003677; GO:0005515; GO:0003725	GO:0005634; GO:0005737; GO:0016020; GO:0005654; GO:1990904; GO:0005730; GO:0005576; GO:1904813; GO:0035580; GO:1904724	3608	TRUE	-0.609074	4.0996e-16	1.5496e-14	chr1	153661788	153671028	9241	-	2768.33	2503.63	3300.5	3745.92	3469.8	3987.47	4078.67	3126.46	3505.29	2043.28	2117.05	1883.14	2765.85	2836.53	2914.83	3231.4	3156.1	3277.01	1943.69	1939.17	1936.65	2075.3	2320.47	2531.16	2646.82	2851.83	3028.59	1828.91	1915.63
ENSG00000146216	ENST00000259750; ENST00000703836; ENST00000304139	TTBK1	protein_coding	protein_coding	tau tubulin kinase 1 [Source:HGNC Symbol;Acc:HGNC:19140]	0.6203	5204	GO:0006468; GO:0010629; GO:0016310; GO:0007165; GO:0021762; GO:0018105; GO:0010628; GO:0018107; GO:0007611; GO:0032091; GO:0018108; GO:2001056; GO:0032273; GO:1904031; GO:1903980; GO:0061890	GO:0005524; GO:0004672; GO:0000166; GO:0004674; GO:0016301; GO:0016740; GO:0106310; GO:0048156; GO:0050321; GO:0004713	GO:0005737; GO:0005654; GO:0005829; GO:0005634; GO:0043025; GO:0048471; GO:0005875	84630	TRUE	-3.10519	4.16733e-16	1.57075e-14	chr6	43243481	43288258	44778	+	38.1636	18.6107	49.4969	49.4055	60.4195	65.4041	56.5817	31.8485	38.9275	6.39524	8.82103	4.06725	26.311	22.6923	21.7357	22.4291	37.5262	48.9386	6.3175	14.3465	12.0439	15.1897	17.6932	11.9643	23.2858	13.5752	13.8587	0	1.0835
ENSG00000100650	ENST00000553521; ENST00000394366; ENST00000554465; ENST00000553548; ENST00000553369; ENST00000557435; ENST00000557154; ENST00000553635; ENST00000556184; ENST00000557460; ENST00000556587; ENST00000555547; ENST00000556436; ENST00000555412; ENST00000555349; ENST00000554021; ENST00000556330; ENST00000556647; ENST00000554929	SRSF5	protein_coding	protein_coding	serine and arginine rich splicing factor 5 [Source:HGNC Symbol;Acc:HGNC:10787]	0.4519	1259	GO:0006397; GO:0008380; GO:0000398; GO:0006376; GO:0001889; GO:0032868; GO:0032869; GO:0033120; GO:0051726; GO:0097421	GO:0003723; GO:0003676; GO:0005515; GO:0003729; GO:0043422	GO:0005634; GO:0016607; GO:0005654; GO:0005730; GO:0005829	6430	TRUE	0.383825	4.40852e-16	1.65698e-14	chr14	69726900	69772005	45106	+	7812.87	7732.27	7522.48	7377.31	7990.49	7375.41	7178.74	7560.71	7574.57	9797.51	11031.5	9427.89	9119.59	9054.26	9325.43	7573.88	7432.53	7752.11	9055.18	9417.28	9197.94	9966.47	9858.87	10036.8	8746.83	7937.43	8146.15	9600.67	9535.89
ENSG00000166226	ENST00000546859; ENST00000549933; ENST00000550455; ENST00000550638; ENST00000551620; ENST00000299300; ENST00000551899; ENST00000544368; ENST00000550010; ENST00000543146; ENST00000548787; ENST00000546850; ENST00000553169; ENST00000550653	CCT2	protein_coding	protein_coding	chaperonin containing TCP1 subunit 2 [Source:HGNC Symbol;Acc:HGNC:1615]	0.4268	983	GO:0006457; GO:0050821; GO:0032212; GO:0051973; GO:0090666; GO:1904851; GO:1904871; GO:1904874; GO:0061077; GO:0051131; GO:0007339; GO:0051086; GO:1901998	GO:0005524; GO:0051082; GO:0016887; GO:0005515; GO:0000166; GO:0140662; GO:0044183; GO:0031625	GO:0005737; GO:0005829; GO:0005874; GO:0005576; GO:0070062; GO:0005832; GO:0035578; GO:0002199; GO:0044297	10576	TRUE	-0.557173	4.42849e-16	1.65981e-14	chr12	69585426	69601570	16145	+	1946.34	1769	2335.52	2599.8	2475.08	2707.74	2917.32	2338.41	2689.62	1371.84	1458.41	1389.64	1813.23	1898.59	1974.4	2217.6	2446.23	2428.41	1380.38	1376.06	1453.71	1464.15	1558.77	1856.61	1992.88	2089.14	2128.7	1434.88	1555.9
ENSG00000258315	ENST00000546495; ENST00000546760; ENST00000549857; ENST00000552402; ENST00000439424; ENST00000552775; ENST00000550038; ENST00000547747; ENST00000547709	C17orf49	protein_coding	protein_coding	chromosome 17 open reading frame 49 [Source:HGNC Symbol;Acc:HGNC:28737]	0.5693	879	GO:0006325	GO:0003677; GO:0005515; GO:0042802	GO:0005634; GO:0005654; GO:0005829; GO:0071339; GO:0016589	124944	TRUE	-0.73637	4.53765e-16	1.69596e-14	chr17	7014495	7017525	3031	+	2968.94	3210.84	2850.82	2715.32	2723.19	3011.86	2676.6	2024.15	2382.72	2340.66	2527.23	2345.45	2308.99	2530.19	2398.41	2103.54	2189.81	2329.29	1789.96	1521.92	1688.55	1740.17	1902.02	1984.58	1884.21	1901.56	2076.04	1513.67	1742.27
ENSG00000143977	ENST00000272348; ENST00000429728; ENST00000482975; ENST00000438261; ENST00000449935; ENST00000413456; ENST00000454893; ENST00000480370; ENST00000488400	SNRPG	protein_coding	protein_coding	small nuclear ribonucleoprotein polypeptide G [Source:HGNC Symbol;Acc:HGNC:11163]	0.4033	555	GO:0006397; GO:0008380; GO:0000398; GO:0000387; GO:0000245; GO:1903241; GO:0036261	GO:0003723; GO:0005515	GO:0005634; GO:0005681; GO:0005737; GO:0005654; GO:1990904; GO:0005829; GO:0043229; GO:0071013; GO:0005685; GO:0046540; GO:0005687; GO:0043186; GO:0005682; GO:0034709; GO:0034719; GO:0071005; GO:0071007; GO:0005686; GO:0071004; GO:0005689; GO:0071011; GO:0005683; GO:0030532; GO:0097526	6637	TRUE	-0.681056	4.64742e-16	1.73214e-14	chr2	70281362	70293740	12379	-	1284.84	1462.42	1237.42	1214.39	1092.94	1332.07	1388.65	1061.62	1101.74	628.866	698.332	813.451	902.549	945.51	984.848	947.632	1078.09	1085.12	882.344	643.201	746.72	730.055	694.46	815.523	805.3	995.164	1100.38	724.309	811.542
ENSG00000143179	ENST00000367879; ENST00000642653; ENST00000462329; ENST00000464197; ENST00000469256; ENST00000470820; ENST00000463772; ENST00000479872; ENST00000475333	UCK2	protein_coding	protein_coding	uridine-cytidine kinase 2 [Source:HGNC Symbol;Acc:HGNC:12562]	0.4902	2097	GO:0016310; GO:1901564; GO:0044238; GO:0044206; GO:0044211; GO:0009224	GO:0005524; GO:0016301; GO:0000166; GO:0016740; GO:0004849; GO:0019206; GO:0042802; GO:0043771	GO:0005737; GO:0005829; GO:0005575	7371	TRUE	-1.10492	5.22899e-16	1.94347e-14	chr1	165827614	165911618	84005	+	411.972	368.297	478.12	589.901	537.301	616.979	702.955	509.576	706.127	207.846	224.936	180.315	389.085	326.201	323.036	490.238	525.367	532.678	190.578	234.326	220.402	230.693	253.013	335.102	374.513	471.998	470.272	156.371	269.792
ENSG00000168439	ENST00000358794; ENST00000305218; ENST00000536973; ENST00000538945; ENST00000543847; ENST00000540736; ENST00000540501; ENST00000544739; ENST00000537479; ENST00000538497; ENST00000540887; ENST00000355603	STIP1	protein_coding	protein_coding	stress induced phosphoprotein 1 [Source:HGNC Symbol;Acc:HGNC:11387]	0.5153	1060	GO:0006457; GO:0098761	GO:0005515; GO:0003723; GO:0030544; GO:0051879	GO:0005634; GO:0005737; GO:0032991; GO:0120293; GO:0005829; GO:0005794; GO:0101031	10963	TRUE	-0.675026	5.39177e-16	1.9984e-14	chr11	64185272	64204543	19272	+	3152.9	3050.2	3415.29	3552.25	3271.28	3676.89	4118.95	2964.56	3360.44	1697.03	1752.44	1891.27	2331.47	2514.11	2408.91	3090.14	2978.44	3267.6	2108.99	1982.21	2365.41	1967.06	2029.96	2363	2575.02	2763.07	2900.17	2069.1	2355.54
ENSG00000071282	ENST00000426878; ENST00000397386; ENST00000415597; ENST00000157600; ENST00000470776; ENST00000454244; ENST00000456506	LMCD1	protein_coding	protein_coding	LIM and cysteine rich domains 1 [Source:HGNC Symbol;Acc:HGNC:6633]	0.5447	2120	GO:0070886; GO:0000122; GO:0010611	GO:0008270; GO:0046872; GO:0005515; GO:0003714	GO:0110165; GO:0005737; GO:0005634; GO:0005654	29995	TRUE	-1.90513	5.73489e-16	2.11968e-14	chr3	8501807	8574668	72862	+	83.5289	88.3565	117.95	165.014	141.338	144.979	93.0242	81.0845	91.4343	60.7547	36.7543	44.7399	58.2032	51.0576	68.205	76.099	70.3615	107.289	15.9462	35.8682	25.2921	56.012	44.5746	52.0547	56.2739	60.5661	53.5871	17.5135	16.3096
ENSG00000167749	ENST00000324041; ENST00000597441; ENST00000598305; ENST00000593885; ENST00000431178; ENST00000599865; ENST00000602148; ENST00000596876	KLK4	protein_coding	protein_coding	kallikrein related peptidase 4 [Source:HGNC Symbol;Acc:HGNC:6365]	0.591	765	GO:0006508; GO:0022617; GO:0030163; GO:0097186; GO:0031214	GO:0004252; GO:0008233; GO:0016787; GO:0008236; GO:0046872; GO:0005515	GO:0005576; GO:0030141	9622	TRUE	4.81316	5.78866e-16	2.13365e-14	chr19	50906351	50911395	5045	-	1.95711	4.06022	3.15938	0	1.07892	0	0	0	0	1.06587	5.88069	1.35575	0	1.89102	2.99802	0	0.781795	0.957607	43.1696	27.4975	26.4965	14.2403	18.9322	17.3516	21.3453	33.4158	36.9565	52.1994	30.7251
ENSG00000120438	ENST00000321394; ENST00000544255; ENST00000420894; ENST00000392168; ENST00000546204; ENST00000539756; ENST00000536807; ENST00000538530; ENST00000543532; ENST00000467544; ENST00000538128; ENST00000543517; ENST00000539948; ENST00000545764; ENST00000537390; ENST00000536394; ENST00000536607; ENST00000546023	TCP1	protein_coding	protein_coding	t-complex 1 [Source:HGNC Symbol;Acc:HGNC:11655]	0.4526	951	GO:0006457; GO:0007021; GO:0050821; GO:0032212; GO:0051973; GO:0090666; GO:1904851; GO:1904871; GO:1904874; GO:0007339; GO:0044053; GO:0061077; GO:1901998; GO:2000109; GO:0006396	GO:0005524; GO:0051082; GO:0016887; GO:0005515; GO:0003723; GO:0000166; GO:0140662; GO:0044183; GO:0031625	GO:0005737; GO:0005856; GO:0005829; GO:0005874; GO:0005815; GO:0070062; GO:0005832; GO:0005813; GO:0000242; GO:0000792; GO:0001669; GO:0002199; GO:0005794; GO:0044297; GO:0005730	6950	TRUE	-0.497275	5.87224e-16	2.15849e-14	chr6	159778498	159789703	11206	-	2806.49	2667.21	3291.02	3609.56	3549.64	3747.66	3869.61	3264.47	3458.21	2182.91	2211.14	2078.37	2608.78	2938.65	2573.05	3117.65	3296.05	3269.48	2286.93	2117.3	2354.58	2211.05	2232	2436.81	2613.83	2725.47	2903.86	2375.59	2219.01
ENSG00000147852	ENST00000382096; ENST00000680746; ENST00000681644; ENST00000382100; ENST00000680891; ENST00000681806; ENST00000681306; ENST00000681618; ENST00000680243; ENST00000681770; ENST00000679851; ENST00000680021; ENST00000680296; ENST00000680219; ENST00000382099; ENST00000681942; ENST00000680043; ENST00000680150; ENST00000478776; ENST00000681087; ENST00000679750; ENST00000680751; ENST00000680975; ENST0000…	VLDLR	protein_coding	protein_coding	very low density lipoprotein receptor [Source:HGNC Symbol;Acc:HGNC:12698]	0.4406	3310	GO:0006897; GO:0006629; GO:0008202; GO:0008203; GO:0006869; GO:0007399; GO:0007165; GO:1900006; GO:0006898; GO:0034447; GO:0034436; GO:0038026; GO:0007613; GO:0021517; GO:0045860; GO:0048813	GO:0005515; GO:0030229; GO:0005509; GO:0034185; GO:0005041; GO:0048306; GO:0034189; GO:0038024; GO:0038025	GO:0016020; GO:0016021; GO:0005905; GO:0034361; GO:0005886; GO:0005765; GO:0043235; GO:0005615	7436	TRUE	-1.97095	5.8915e-16	2.15962e-14	chr9	2621182	2660056	38875	+	51.3753	34.2829	60.0283	46.4411	79.4189	92.6596	51.7867	29.2564	55.2227	10.7545	14.7017	5.50304	30.3172	21.7468	21.7356	50.8209	41.4436	75.5328	14.7408	20.3242	20.549	23.324	18.7033	21.6894	51.4228	55.3491	30.4983	8.75676	17.336
ENSG00000065717	ENST00000455444; ENST00000426948; ENST00000262953; ENST00000591529; ENST00000586422; ENST00000443826; ENST00000590536; ENST00000589364; ENST00000586492; ENST00000587672; ENST00000589205; ENST00000587217; ENST00000591457; ENST00000590101; ENST00000587137; ENST00000590183; ENST00000589291; ENST00000592584; ENST00000587770; ENST00000592305; ENST00000591720; ENST00000587893	TLE2	protein_coding	protein_coding	TLE family member 2, transcriptional corepressor [Source:HGNC Symbol;Acc:HGNC:11838]	0.6243	1092	GO:0006355; GO:0016055; GO:0090090; GO:0045892; GO:0007165; GO:0009887	GO:0005515; GO:0003714	GO:0005634; GO:0005654; GO:0005925; GO:0005615; GO:0016604; GO:0005667	7089	TRUE	0.770558	6.10695e-16	2.23247e-14	chr19	2997639	3047635	49997	-	131.126	149.865	132.705	143.276	147.812	115.548	154.401	132.702	118.593	229.163	236.698	189.808	263.138	221.249	219.605	159.407	146.977	155.286	206.372	224.762	264.965	231.643	237.974	184.439	200.84	178.566	158.913	211.413	302.297
ENSG00000115902	ENST00000493121; ENST00000471551; ENST00000531327; ENST00000234256; ENST00000480594	SLC1A4	protein_coding	protein_coding	solute carrier family 1 member 4 [Source:HGNC Symbol;Acc:HGNC:10942]	0.5298	2559	GO:1902476; GO:0015813; GO:0050890; GO:0150104; GO:0015811; GO:0006865; GO:1904273; GO:0006868; GO:0015808; GO:0015824; GO:0015825; GO:0015826; GO:0034589; GO:0035249; GO:0035524; GO:0140009; GO:1903812; GO:0098718	GO:0015293; GO:0008514; GO:0015179; GO:0005254; GO:0015175; GO:0015184; GO:0015171; GO:0015183; GO:0015180; GO:0015186; GO:0015193; GO:0015194; GO:0015195; GO:0034590	GO:0016021; GO:0016020; GO:0005813; GO:0045202; GO:0042470; GO:0005882; GO:0009986; GO:0005886; GO:0005887; GO:0070062; GO:0030425; GO:0043025	6509	TRUE	-1.56301	6.81258e-16	2.48361e-14	chr2	64988477	65023865	35389	+	5444.91	4185.58	7590.93	5905.93	5127.02	6469.57	6070.54	4045.64	4697.55	2822.58	2286.12	2078.53	2515.49	2476.29	2573.8	3794.54	3851.93	4134.51	1749.95	1804.07	1515.12	2302.3	2960.26	2998.57	3606.38	4373.29	3456.37	1078.33	1145.26
ENSG00000122566	ENST00000679318; ENST00000677339; ENST00000678501; ENST00000676903; ENST00000608362; ENST00000677631; ENST00000676749; ENST00000677075; ENST00000678035; ENST00000678075; ENST00000678183; ENST00000679021; ENST00000476233; ENST00000676932; ENST00000677321; ENST00000677571; ENST00000677669; ENST00000677906; ENST00000678277; ENST00000678973; ENST00000679124; ENST00000679123; ENST00000677574; ENST0000…	HNRNPA2B1	protein_coding	protein_coding	heterogeneous nuclear ribonucleoprotein A2/B1 [Source:HGNC Symbol;Acc:HGNC:5033]	0.4291	3506	GO:0006397; GO:0008380; GO:0051028; GO:0006406; GO:0000398; GO:0031053; GO:0044806; GO:0050658; GO:1904358; GO:1905663; GO:1990428; GO:0000122; GO:0048025	GO:0003676; GO:0003723; GO:0005515; GO:1990247; GO:0042802; GO:0003730; GO:0140693; GO:0035198; GO:0098505; GO:0043047; GO:0097157	GO:0015030; GO:0000781; GO:0005634; GO:0005681; GO:0005737; GO:0016020; GO:0005654; GO:1990904; GO:0005576; GO:0071013; GO:0070062; GO:0016363	3181	TRUE	-0.47423	6.84968e-16	2.49033e-14	chr7	26171151	26201529	30379	-	17136.4	16985.7	18290.7	18454.9	19374.4	19734.6	18025.6	16148.1	16901.8	12625.3	12252.4	12642.4	14740.7	15435.5	15011.1	15307.9	16205.8	15912.1	12058	10507.6	11996.9	13659.3	13901.6	15047	14153.9	14652.8	15546.7	11118.6	10529.5
ENSG00000166313	ENST00000526240; ENST00000608655; ENST00000608704; ENST00000299402; ENST00000608435; ENST00000609360; ENST00000311051; ENST00000608394; ENST00000524626; ENST00000529519; ENST00000608645; ENST00000609331; ENST00000530885; ENST00000533407; ENST00000529778; ENST00000526925; ENST00000533139; ENST00000529890; ENST00000534188; ENST00000532020	APBB1	protein_coding	protein_coding	amyloid beta precursor protein binding family B member 1 [Source:HGNC Symbol;Acc:HGNC:581]	0.5948	1648	GO:0007165; GO:0006915; GO:0006325; GO:0006974; GO:0045893; GO:0007409; GO:0006355; GO:0000122; GO:0045944; GO:0043065; GO:0006939; GO:0043967; GO:0050714; GO:1902807	GO:0005515; GO:0031625; GO:0001540; GO:0003682; GO:0042393; GO:0003713; GO:0050750; GO:0070064	GO:0005634; GO:0005737; GO:0016607; GO:0016020; GO:0005783; GO:0005886; GO:0042995; GO:0045202; GO:0030027; GO:0030426; GO:0005654	322	TRUE	0.334304	7.01352e-16	2.53878e-14	chr11	6395125	6419414	24290	-	1302.46	1305.69	1385.92	1637.3	1478.12	1559.89	1234.25	1212.01	1290.04	2024.09	1852.42	1948.21	2010.8	1908.05	1969.7	1323.32	1268.85	1401.34	1524.62	1594.85	1482.6	2065.8	2256.77	2020.37	1651.34	1546.53	1446.84	1663.78	1745.52
ENSG00000139636	ENST00000417750; ENST00000552577; ENST00000267102; ENST00000547382; ENST00000547698; ENST00000553040; ENST00000550867; ENST00000547813; ENST00000551272; ENST00000547670; ENST00000551143; ENST00000552449; ENST00000549429; ENST00000552879; ENST00000552141; ENST00000457164; ENST00000547675; ENST00000551169; ENST00000549730; ENST00000552153; ENST00000553204; ENST00000550137; ENST00000551854; ENST0000…	LMBR1L	protein_coding	protein_coding	limb development membrane protein 1 like [Source:HGNC Symbol;Acc:HGNC:18268]	0.5614	974	GO:0007165; GO:0016055; GO:0030217; GO:0042098; GO:0060218; GO:0070231; GO:0090090; GO:0006897; GO:0006898	GO:0005515; GO:0004888	GO:0016020; GO:0016021; GO:0005783; GO:0005789; GO:0005886; GO:0005887	55716	TRUE	0.445839	7.02097e-16	2.53878e-14	chr12	49097136	49110900	13765	-	1459.44	1528.04	1358.53	1233.99	1254.72	1187.09	1312.18	1313.7	1258.35	2112.54	1859.14	2068.88	1640.05	1431.6	1509.5	1460.31	1357.89	1438.91	1907.4	1879.31	1658.44	2039.06	1876.72	1506.07	1584.28	1502.94	1565.43	1689.12	1951.05
ENSG00000120875	ENST00000240100; ENST00000240101	DUSP4	protein_coding	protein_coding	dual specificity phosphatase 4 [Source:HGNC Symbol;Acc:HGNC:3070]	0.539	4256	GO:0006470; GO:0016311; GO:0070373; GO:0043409; GO:0001706	GO:0016791; GO:0008138; GO:0016787; GO:0004722; GO:0004721; GO:0017018; GO:0005515; GO:0004725; GO:0017017; GO:0008330; GO:1990439	GO:0005634; GO:0005654; GO:0005737	1846	TRUE	-1.98833	7.07934e-16	2.55296e-14	chr8	29333064	29350684	17621	-	3174.39	2191.17	4029.2	5601.59	4701.93	6320.22	5784.75	3817.31	4626.92	1248.14	1412.84	953.093	3040.86	3132.36	2864.61	3677.59	3526.67	3927.33	802.322	698.196	712.997	1649.98	2131.15	2437.89	2696.3	2937.46	2936.2	382.796	390.732
ENSG00000099783	ENST00000348943; ENST00000597813; ENST00000600092; ENST00000325495; ENST00000600806; ENST00000620401; ENST00000594907; ENST00000596984; ENST00000601645; ENST00000593293; ENST00000598367; ENST00000597270; ENST00000597081; ENST00000598603; ENST00000596295; ENST00000598999; ENST00000602219	HNRNPM	protein_coding	protein_coding	heterogeneous nuclear ribonucleoprotein M [Source:HGNC Symbol;Acc:HGNC:5046]	0.5316	1252	GO:0006397; GO:0008380; GO:0000398; GO:0000380; GO:2000815	GO:0003723; GO:0005515; GO:0003676; GO:0003729; GO:0019904	GO:0005634; GO:0005681; GO:0016020; GO:0005654; GO:1990904; GO:0005730; GO:0071013; GO:0005737; GO:0070062; GO:0062023; GO:0016363; GO:0071014; GO:0042382	4670	TRUE	-0.452915	7.52428e-16	2.70611e-14	chr19	8444767	8489114	44348	+	6500.54	6078.86	6867.44	7276.44	6904	7715.51	7510.98	6235.23	7107.43	5036.25	5238.23	5450.12	6013.26	5989.81	5835.65	6331.44	6085.49	6392.15	4618.09	4576.52	5087.33	4552.16	5060.27	5266.2	5423.65	5793.46	6353.76	4536	5046.95
ENSG00000075275	ENST00000262738; ENST00000473624; ENST00000674500; ENST00000674159; ENST00000674423; ENST00000674341; ENST00000468025; ENST00000674379; ENST00000674359; ENST00000674312; ENST00000674315; ENST00000454637; ENST00000497509	CELSR1	protein_coding	protein_coding	cadherin EGF LAG seven-pass G-type receptor 1 [Source:HGNC Symbol;Acc:HGNC:1850]	0.6076	3413	GO:0007156; GO:0007186; GO:0007155; GO:0007166; GO:0007165; GO:0001843; GO:0007266; GO:0032956; GO:0098609; GO:0060071; GO:0001764; GO:0045176; GO:0007417; GO:0001736; GO:0042249; GO:0048105; GO:0060488; GO:0060489; GO:0060490; GO:0090251; GO:0001942; GO:0007626; GO:0009952; GO:0042060; GO:0042472; GO:0090179; GO:0097475	GO:0005509; GO:0004930; GO:0004888	GO:0016020; GO:0016021; GO:0005886; GO:0005654	9620	TRUE	1.24626	7.68031e-16	2.75479e-14	chr22	46360834	46537620	176787	-	85.1342	107.746	51.6032	61.2627	60.4195	62.1339	80.5569	122.971	101.393	92.731	130.845	157.267	72.5546	80.3684	46.4693	107.34	76.6159	96.9361	241.118	346.707	251.717	155.694	143.315	114.954	125.161	158.725	101.631	246.44	282.793
ENSG00000163468	ENST00000295688; ENST00000368259; ENST00000368258; ENST00000368261; ENST00000368262; ENST00000472765; ENST00000413555; ENST00000496684; ENST00000533194; ENST00000463132; ENST00000490221; ENST00000446905; ENST00000478640; ENST00000415548; ENST00000368256; ENST00000489870	CCT3	protein_coding	protein_coding	chaperonin containing TCP1 subunit 3 [Source:HGNC Symbol;Acc:HGNC:1616]	0.4827	1094	GO:0006457; GO:0050821; GO:0032212; GO:1904851; GO:1904871; GO:1904874; GO:0061077; GO:0007339; GO:0046931; GO:1901998	GO:0005524; GO:0051082; GO:0016887; GO:0005515; GO:0003723; GO:0000166; GO:0140662; GO:0044183	GO:0005737; GO:0005874; GO:0005829; GO:0070062; GO:0005832; GO:0005856; GO:0002199; GO:0044297	7203	TRUE	-0.649255	7.89851e-16	2.82547e-14	chr1	156308968	156367873	58906	-	3139.37	3135.42	3728.07	4395.75	4027.61	4414.82	4773.97	3533.41	4121.78	2036.88	2250.83	2372.57	3241.9	3211.11	3097.34	3789.73	3548.06	3801.22	2114.26	2169.9	2484.65	2105.8	2341.98	2623.34	2586.66	2901.36	3213.37	2225.47	2516.97
ENSG00000110011	ENST00000321685; ENST00000628077; ENST00000355040; ENST00000536006; ENST00000321460; ENST00000537109; ENST00000543685; ENST00000543791; ENST00000542376; ENST00000535246; ENST00000538961; ENST00000540945	DNAJC4	protein_coding	protein_coding	DnaJ heat shock protein family (Hsp40) member C4 [Source:HGNC Symbol;Acc:HGNC:5271]	0.6066	772	GO:0006457; GO:0006986	GO:0005515; GO:0051082	GO:0016020; GO:0016021	3338	TRUE	0.664649	8.0403e-16	2.8685e-14	chr11	64230278	64234286	4009	+	856.847	1057.5	702.812	559.14	502.103	563.154	555.379	577.973	578.937	829.07	1065.03	1054.06	715.409	686.283	763.702	593.098	554.097	598.035	1426.01	1495.41	1370.24	998.303	935.014	852.308	860.085	768.073	810.95	1610.46	1627.38
ENSG00000173530	ENST00000312584	TNFRSF10D	protein_coding	protein_coding	TNF receptor superfamily member 10d [Source:HGNC Symbol;Acc:HGNC:11907]	0.4707	3535	GO:0006915; GO:0007165; GO:0043066	GO:0005515; GO:0045569; GO:0004888	GO:0016020; GO:0016021; GO:0005886; GO:0009986	8793	TRUE	1.12485	8.19102e-16	2.91159e-14	chr8	23135588	23164027	28440	-	91.9841	81.2995	109.525	92.8822	104.655	78.485	79.598	112.355	76.9497	202.516	167.6	159.979	184.975	189.102	231.597	100.931	102.415	79.0548	233.747	230.739	216.79	308.541	220.281	213.641	148.447	113.823	133.967	206.409	235.12
ENSG00000171307	ENST00000370854; ENST00000393760; ENST00000414567; ENST00000459777; ENST00000466895; ENST00000370846; ENST00000352634; ENST00000353979; ENST00000370842; ENST00000345745; ENST00000462924; ENST00000433086; ENST00000492610; ENST00000495735; ENST00000420089; ENST00000417044; ENST00000487315; ENST00000492733	ZDHHC16	protein_coding	protein_coding	zinc finger DHHC-type palmitoyltransferase 16 [Source:HGNC Symbol;Acc:HGNC:20714]	0.5492	1282	GO:0006915; GO:0006974; GO:0007507; GO:0001654; GO:0021537; GO:0018345	GO:0016409; GO:0016740; GO:0016746; GO:0019706; GO:0005515	GO:0016020; GO:0016021; GO:0005783; GO:0005789; GO:0005794	84287	TRUE	-0.45114	8.20474e-16	2.91159e-14	chr10	97446170	97457370	11201	+	630.189	628.847	650.832	619.544	589.089	616.98	621.44	561.773	570.333	416.757	436.641	508.407	496.72	426.426	475.935	560.73	550.384	573.148	432.749	515.278	466.098	431.958	428.176	421.86	422.055	443.804	509.076	479.12	528.748
ENSG00000204394	ENST00000470953; ENST00000375663; ENST00000463184; ENST00000428445; ENST00000482996; ENST00000479051; ENST00000459667; ENST00000461874; ENST00000474643; ENST00000483275; ENST00000461328; ENST00000495010; ENST00000489979; ENST00000440048	VARS1	protein_coding	protein_coding	valyl-tRNA synthetase 1 [Source:HGNC Symbol;Acc:HGNC:12651]	0.6066	959	GO:0006418; GO:0006438; GO:0006412; GO:0006399; GO:0106074	GO:0005524; GO:0000166; GO:0004812; GO:0004832; GO:0003824; GO:0016874; GO:0005515; GO:0002161	GO:0005829	7407	TRUE	-0.819126	8.26369e-16	2.92473e-14	chr6	31777518	31795752	18235	-	1577.43	1395.8	1824.02	2219.29	1969.03	2316.4	2327.52	1723.35	2217.96	1069.07	1002.66	1130.7	1589.03	1463.65	1644.42	1960.15	1850.51	1964.13	900.244	1110.66	999.64	1002.52	1081.06	1156.05	1303.03	1627.97	1600.21	973.251	1059.66
ENSG00000086475	ENST00000327347; ENST00000545675; ENST00000378614; ENST00000413411; ENST00000425947; ENST00000494329	SEPHS1	protein_coding	protein_coding	selenophosphate synthetase 1 [Source:HGNC Symbol;Acc:HGNC:19685]	0.4807	1746	GO:0016310; GO:0036211; GO:0016260	GO:0046872; GO:0000166; GO:0005524; GO:0016301; GO:0016740; GO:0005515; GO:0042802; GO:0005525; GO:0004756; GO:0042803; GO:0046982	GO:0005634; GO:0005737; GO:0016020; GO:0005886; GO:0031965	22929	TRUE	-0.483686	8.35843e-16	2.95044e-14	chr10	13317428	13348298	30871	-	971.704	938.373	926.751	1007.87	952.686	1039.93	1144.1	880.258	1034.75	781.285	680.689	695.5	767.804	787.611	860.432	961.251	854.502	924.188	667.549	680.262	668.435	722.46	690.921	778.651	777.163	913.713	871.251	589.205	676.104
ENSG00000141076	ENST00000563299; ENST00000562237; ENST00000567460; ENST00000566227; ENST00000314423; ENST00000352319; ENST00000563094; ENST00000569800; ENST00000567235; ENST00000568448; ENST00000567015; ENST00000569014; ENST00000564408; ENST00000569615; ENST00000567500; ENST00000567287	UTP4	protein_coding	protein_coding	UTP4 small subunit processome component [Source:HGNC Symbol;Acc:HGNC:1983]	0.4825	1094	GO:0000462; GO:0006355; GO:0006364; GO:0042254; GO:0030490	GO:0005515; GO:0003723	GO:0001650; GO:0030686; GO:0005634; GO:0005694; GO:0005730; GO:0005654; GO:0032040; GO:0034455	84916	TRUE	-0.56034	8.54796e-16	3.00938e-14	chr16	69131291	69231130	99840	+	785.779	785.569	959.628	1042.68	1019.59	1254.77	1193.01	1004.11	1100.83	596.891	641.529	618.491	826.804	917.145	902.404	1035.07	978.025	1088.17	602.777	486.585	588.945	628.761	689.152	728.995	769.401	905.59	878.423	551.675	576.131
ENSG00000124098	ENST00000371384; ENST00000437418	FAM210B	protein_coding	protein_coding	family with sequence similarity 210 member B [Source:HGNC Symbol;Acc:HGNC:16102]	0.5044	1800	GO:0030154; GO:0043249; GO:0071392; GO:0045648	GO:0005515	GO:0016020; GO:0016021; GO:0005739; GO:0005741; GO:0031224	116151	TRUE	0.752886	8.66714e-16	3.04331e-14	chr20	56358974	56368663	9690	+	298.689	313.472	330.901	316.195	352.25	321.617	326.133	448.563	350.23	509.933	532.274	425.45	343.457	419.807	386.719	335.655	394.352	323.769	559.23	468.861	575.746	501.43	488.654	504.279	460.864	450.126	410.218	637.527	630.567
ENSG00000159259	ENST00000314103; ENST00000480486; ENST00000481458	CHAF1B	protein_coding	protein_coding	chromatin assembly factor 1 subunit B [Source:HGNC Symbol;Acc:HGNC:1911]	0.4812	2053	GO:0006281; GO:0006974; GO:0007049; GO:0006260; GO:0006334; GO:0006335	GO:0005515; GO:0042393; GO:0051082; GO:0003682	GO:0005634; GO:0005737; GO:0032991; GO:0005654; GO:0005829; GO:0000785; GO:0033186	8208	TRUE	-1.51265	8.96017e-16	3.13794e-14	chr21	36385392	36419015	33624	+	464.539	412.449	621.635	588.355	504.923	681.747	642.488	404.404	550.123	194.961	165.247	180.883	317.079	363.12	311.543	456.594	396.851	423.679	111.707	122.962	136.776	207.302	240.359	315.9	292.09	420.399	386.564	93.6216	111.489
ENSG00000165490	ENST00000532277; ENST00000524921; ENST00000528759; ENST00000525361; ENST00000532764; ENST00000532589; ENST00000528189; ENST00000533655; ENST00000525388; ENST00000528262; ENST00000329143; ENST00000533750	DDIAS	protein_coding	protein_coding	DNA damage induced apoptosis suppressor [Source:HGNC Symbol;Acc:HGNC:26351]	0.4301	1439	GO:1902230; GO:0006915; GO:0007049; GO:0051726; GO:0097752	GO:0003674	GO:0005634; GO:0005737; GO:0005575	220042	TRUE	-1.24721	9.60575e-16	3.35522e-14	chr11	82899975	82958277	58303	+	98.834	90.1151	132.722	159.095	171.548	201.663	148.646	119.432	112.256	60.7547	49.9858	27.115	103.65	133.317	112.426	116.952	164.186	111.994	23.1641	34.6707	44.5624	47.4678	80.5042	107.363	97.0241	109.646	85	31.2741	24.9205
ENSG00000156535	ENST00000422508; ENST00000437994; ENST00000287097; ENST00000649530; ENST00000474094	CD109	protein_coding	protein_coding	CD109 molecule [Source:HGNC Symbol;Acc:HGNC:21685]	0.3993	6302	GO:0010951; GO:0010466; GO:0030512; GO:0061045; GO:0001933; GO:0001942; GO:0006468; GO:0010839; GO:0043616; GO:0045616; GO:0072089; GO:0072675; GO:2000647	GO:0004866; GO:0004867; GO:0030414; GO:0050431	GO:0005576; GO:0005615; GO:0016020; GO:0005829; GO:0005886; GO:0031225; GO:0009986; GO:0031092	135228	TRUE	-1.2134	9.71862e-16	3.38579e-14	chr6	73695785	73828316	132532	+	504.934	331.374	757.85	906.227	816.68	984.333	815.16	681.204	698.177	274.312	257.28	214.209	475.911	442.68	462.444	624.177	764.588	692.212	200.181	286.875	239.673	264.212	352.98	376.311	464.746	546.086	425.283	251.444	227.618
ENSG00000070761	ENST00000262498; ENST00000562622; ENST00000564150; ENST00000562443; ENST00000565880; ENST00000567092; ENST00000567660	CFAP20	protein_coding	protein_coding	cilia and flagella associated protein 20 [Source:HGNC Symbol;Acc:HGNC:29523]	0.5085	808	GO:0060271; GO:2000147; GO:0018095; GO:0060296; GO:2000253	GO:0003723; GO:0005515	GO:0005634; GO:0005737; GO:0005654; GO:0005814; GO:0005929; GO:0042995; GO:0005856; GO:0005874; GO:0036064; GO:0070062; GO:0005879; GO:0031514	29105	TRUE	-0.496697	9.99491e-16	3.47297e-14	chr16	58113592	58129381	15790	-	439.371	438.822	494.969	480.221	509.25	560.296	520.743	464.458	510.583	324.026	386.656	368.764	385.098	445.336	436.212	443.777	415.915	496.916	291.658	313.232	348.067	323.73	333.517	430.535	404.59	405.166	420.381	337.761	338.052
ENSG00000101307	ENST00000381605; ENST00000381603; ENST00000262929; ENST00000569629; ENST00000563840; ENST00000565076; ENST00000565775; ENST00000569387; ENST00000566055; ENST00000565087; ENST00000565230; ENST00000562014; ENST00000279477; ENST00000568365; ENST00000381596	SIRPB1	protein_coding	protein_coding	signal regulatory protein beta 1 [Source:HGNC Symbol;Acc:HGNC:15928]	0.5223	1335	GO:0050870; GO:0007165; GO:0007166; GO:0050766	GO:0005515	GO:0016020; GO:0016021; GO:0005886; GO:0005887; GO:0030667; GO:0009986	10326	TRUE	1.57256	1.00799e-15	3.49341e-14	chr20	1561385	1620061	58677	-	165.617	258.813	92.8439	49.3142	63.9825	48.0256	76.5159	162.447	136.999	92.0309	146.664	230.325	71.0146	79.6914	69.943	94.3982	81.5078	68.1158	445.543	547.527	587.078	236.908	210.694	231.696	206.713	253.278	196.768	628.986	669.12
ENSG00000138668	ENST00000313899; ENST00000514325; ENST00000353341; ENST00000703968; ENST00000703969; ENST00000703970; ENST00000514671; ENST00000352301; ENST00000508119; ENST00000507010; ENST00000703971; ENST00000703972; ENST00000503822; ENST00000703973; ENST00000513584; ENST00000509263; ENST00000515432; ENST00000509107	HNRNPD	protein_coding	protein_coding	heterogeneous nuclear ribonucleoprotein D [Source:HGNC Symbol;Acc:HGNC:5036]	0.4451	1679	GO:0006355; GO:0045893; GO:0048511; GO:0010604; GO:0051173; GO:0010468; GO:0001889; GO:0007420; GO:0010628; GO:0010629; GO:0021549; GO:0032204; GO:0032355; GO:0043488; GO:0048255; GO:0051592; GO:0051602; GO:0061158; GO:0071230; GO:0071392; GO:0071732; GO:1901355; GO:1904355; GO:1904383; GO:1904586; GO:1905663; GO:1990828; GO:0045727; GO:0006401; GO:0042752; GO:0097167; GO:0006396; GO:0070934; GO:…	GO:0003723; GO:0003676; GO:0003677; GO:0005515; GO:0003680; GO:0003682; GO:0003729; GO:0035925; GO:0042826; GO:0042162	GO:0005634; GO:0005737; GO:0110165; GO:0005654; GO:1990904; GO:0005829; GO:0045202; GO:0106002	3184	TRUE	-0.459252	1.05072e-15	3.63207e-14	chr4	82352498	82374503	22006	-	5612.99	5204.15	6258.73	6133.2	6232.92	6580.76	6147.26	5501.83	5564.82	3987.43	4369.36	3953.37	4767.08	5273.11	4871.78	4972.87	5117.63	5297.62	3974.76	3669.11	4070.83	4415.46	4587.86	5043.88	4669.77	5009.24	5252.45	3732.88	3863.76
ENSG00000147434	ENST00000276410; ENST00000534622; ENST00000533810; ENST00000530869; ENST00000529467	CHRNA6	protein_coding	protein_coding	cholinergic receptor nicotinic alpha 6 subunit [Source:HGNC Symbol;Acc:HGNC:15963]	0.4587	1192	GO:0006811; GO:0034220; GO:0060078; GO:0060079; GO:0007268; GO:0007165; GO:0042391; GO:0050877; GO:0007271; GO:0014059; GO:0051899; GO:2000300	GO:0005230; GO:0005216; GO:0004888; GO:0005515; GO:0022848; GO:0005231; GO:0030594; GO:1904315; GO:0015464	GO:0016021; GO:0110165; GO:0016020; GO:0005886; GO:0045202; GO:0045211; GO:0005887; GO:0043005; GO:0005892; GO:0098691; GO:0099055; GO:0099056; GO:0070161	8973	TRUE	-2.32465	1.17589e-15	4.05241e-14	chr8	42752620	42796392	43773	-	82.1985	59.7502	136.907	225.289	240.599	264.886	124.671	67.2357	87.8132	108.719	72.0385	47.4513	119.596	147.5	128.165	145.79	138.378	143.052	11.5821	22.7152	15.657	28.4807	59.2724	62.8994	46.5715	55.3449	56.3588	11.2587	9.75151
ENSG00000103018	ENST00000686649; ENST00000684784; ENST00000568342; ENST00000686167; ENST00000692677; ENST00000689149; ENST00000691260; ENST00000693607; ENST00000514123; ENST00000687677; ENST00000515314; ENST00000307892; ENST00000688840; ENST00000561792; ENST00000568237; ENST00000687780; ENST00000692523	CYB5B	protein_coding	protein_coding	cytochrome b5 type B [Source:HGNC Symbol;Acc:HGNC:24374]	0.436	2244	GO:0050790; GO:0006805; GO:0006809; GO:0006979	GO:0020037; GO:0046872; GO:0005515; GO:0050421; GO:0008047	GO:0016020; GO:0016021; GO:0005739; GO:0005741; GO:0043231; GO:1903958	80777	TRUE	-0.428927	1.1784e-15	4.05241e-14	chr16	69398402	69466264	67863	+	1354.09	1351.92	1581.39	1507.11	1436.39	1570.15	1534.57	1280.2	1513.35	911.844	1037.53	882.837	1186.8	1242.52	1222.82	1235.56	1255.23	1290.46	1046.25	1045.96	1104.19	1141.17	1150.26	1236.65	1120.11	1304.42	1275.36	1082.58	983.115
ENSG00000129084	ENST00000524606; ENST00000396394; ENST00000530457; ENST00000528307; ENST00000418988; ENST00000527632; ENST00000531023; ENST00000533331; ENST00000529524; ENST00000531156; ENST00000526443; ENST00000533068; ENST00000532256; ENST00000528018	PSMA1	protein_coding	protein_coding	proteasome 20S subunit alpha 1 [Source:HGNC Symbol;Acc:HGNC:9530]	0.4385	818	GO:0006511; GO:0051603; GO:0002376; GO:0010498; GO:0043161; GO:0002862	GO:0005515; GO:0003723; GO:0001530	GO:0019773; GO:0005839; GO:0005634; GO:0005737; GO:0005654; GO:0005813; GO:0000502; GO:0005829; GO:0070062; GO:0005844	5682	TRUE	-0.48868	1.18946e-15	4.07995e-14	chr11	14504874	14643635	138762	-	2306.45	2518.32	2261.06	2358.61	2408.15	2318.58	2276.69	2027.69	1881.19	1466.64	1396.66	1689.27	1649.63	1911.82	1597.94	1674.18	2027.2	1841.79	1746.78	1453.78	1842.71	1654.73	1603.89	1886.98	1692.1	1650.95	1890.33	1788.89	1630.67
ENSG00000137265	ENST00000696871; ENST00000468485; ENST00000696872; ENST00000380956; ENST00000696873; ENST00000495137; ENST00000493114; ENST00000469834	IRF4	protein_coding	protein_coding	interferon regulatory factor 4 [Source:HGNC Symbol;Acc:HGNC:6119]	0.5739	1555	GO:0006355; GO:0045893; GO:0045944; GO:0006357; GO:0032733; GO:0032736; GO:0032753; GO:0042110; GO:0120162; GO:0002376; GO:0032743; GO:0045622; GO:0042832; GO:0072540; GO:0034122; GO:0043011; GO:0043388; GO:0043966; GO:0043967	GO:0003700; GO:0000976; GO:0003677; GO:0043565; GO:0005515; GO:1990837; GO:0000981; GO:0000978; GO:0001228; GO:0000987; GO:0003713	GO:0005634; GO:0016020; GO:0005654; GO:0005829; GO:0000785; GO:0000786	3662	TRUE	-1.35185	1.20612e-15	4.12649e-14	chr6	391739	411443	19705	+	3034.49	2472.29	3752.29	3335.86	2840.75	3467.51	3210.77	2560.18	2867.96	1416.55	1567.2	1359.82	1793.14	1986.52	1694.63	2065.09	2245.31	2053.55	1047.65	908.611	979.166	1435.42	1793.21	2101.71	2259.69	1937.07	2028.87	686.78	744.646
ENSG00000025772	ENST00000372813	TOMM34	protein_coding	protein_coding	translocase of outer mitochondrial membrane 34 [Source:HGNC Symbol;Acc:HGNC:15746]	0.5236	1973	GO:0006626	GO:0005515; GO:0031072	GO:0005634; GO:0005737; GO:0016020; GO:0043231; GO:0005829; GO:0005739; GO:0005741; GO:0016021	10953	TRUE	-0.713324	1.21052e-15	4.13092e-14	chr20	44942130	44960397	18268	-	679.117	679.782	746.667	769.737	739.06	975.612	791.184	579.466	659.051	437.008	532.202	456.888	628.276	645.784	688.046	642.436	621.527	750.079	410.637	448.328	466.098	453.792	437.908	509.702	464.745	461.556	550.653	447.846	397.645
ENSG00000275395	ENST00000616721; ENST00000595713	FCGBP	protein_coding	protein_coding	Fc gamma binding protein [Source:HGNC Symbol;Acc:HGNC:13572]	0.5997	6640				8857	TRUE	-1.38197	1.29575e-15	4.41051e-14	chr19	39863323	39934626	71304	-	1254.51	947.189	1954.6	3393.17	2978.9	3377.03	2187.51	1488.03	2058.63	3654.88	2490.48	2353.58	4465.7	3948.45	3515.93	2844.5	3160.02	3286.42	353.78	276.17	380.586	898.091	1052.75	1016.15	928.52	979.5	868.479	325.251	326.134
ENSG00000183426	ENST00000472413; ENST00000663682; ENST00000541836; ENST00000545831; ENST00000328085; ENST00000424549; ENST00000545479; ENST00000534720; ENST00000537062	NPIPA1	protein_coding	protein_coding	nuclear pore complex interacting protein family member A1 [Source:HGNC Symbol;Acc:HGNC:7909]	0.5085	1558	GO:0051028; GO:0015031		GO:0005634; GO:0016020; GO:0005654; GO:0005643; GO:0031965; GO:0016021	9284	TRUE	0.37976	1.30983e-15	4.44709e-14	chr16	14922802	14952060	29259	+	2901.99	2785.2	2729.31	2189.09	2310.24	2190.78	1954.51	2353.06	2221.27	3755.46	3416.56	3782.53	3144.39	2518.84	2806.68	2466.27	2268.82	2286.36	3598.88	3777.52	3157	3001.29	3059.54	2630.83	2627.61	2274.4	2210.65	3604.23	3779.11
ENSG00000146731	ENST00000335503; ENST00000275603; ENST00000493855; ENST00000482776; ENST00000492618; ENST00000466572; ENST00000462133; ENST00000494736; ENST00000466479	CCT6A	protein_coding	protein_coding	chaperonin containing TCP1 subunit 6A [Source:HGNC Symbol;Acc:HGNC:1620]	0.3997	1038	GO:0006457; GO:0050821; GO:0032212; GO:1904851; GO:1904871; GO:1904874; GO:0061077	GO:0005524; GO:0051082; GO:0016887; GO:0071987; GO:0003723; GO:0000166; GO:0005515; GO:0140662; GO:0044183	GO:0005737; GO:0005829; GO:0005874; GO:0070062; GO:0005832	908	TRUE	-0.528125	1.35232e-15	4.5797e-14	chr7	56051685	56063989	12305	+	2511.02	2370.31	2993.85	3113.53	2999.31	3208.07	3335.31	2798.19	3132.19	1819.83	1800.54	1731.29	2191.73	2461.59	2297.23	2688.13	2920.74	2815.67	1969.77	1951.44	2113.69	1746.02	1912.64	2323.79	2251.53	2349.33	2516.15	1946.51	2079.11
ENSG00000228716	ENST00000439211; ENST00000505337; ENST00000511032; ENST00000504396; ENST00000513048; ENST00000508282; ENST00000513314	DHFR	protein_coding	protein_coding	dihydrofolate reductase [Source:HGNC Symbol;Acc:HGNC:2861]	0.4154	1526	GO:0046654; GO:0006730; GO:0006545; GO:0031427; GO:0051000; GO:0006729; GO:0017148; GO:0031103; GO:0046452; GO:0046653; GO:0046655; GO:2000121	GO:0004146; GO:0003723; GO:0016491; GO:0050661; GO:0005515; GO:0003729; GO:0000900; GO:0005542; GO:0070402; GO:1990825	GO:0005737; GO:0005739; GO:0005829	1719	TRUE	-1.0241	1.39232e-15	4.70324e-14	chr5	80626226	80654983	28758	-	1864.95	1390.86	2113.43	2276.54	2032.69	2257.97	2514.41	1922.51	2183.41	1098.79	980.118	867.109	1351.09	1454.85	1329.48	1528.21	1671.44	1762.64	650.702	614.889	703.013	1127.44	1253.17	1488.98	1578.51	1815.85	1994.22	591.707	657.685
ENSG00000106868	ENST00000374270; ENST00000355396; ENST00000374263; ENST00000374264; ENST00000475283; ENST00000529933; ENST00000415074; ENST00000528773; ENST00000532348; ENST00000482851	SUSD1	protein_coding	protein_coding	sushi domain containing 1 [Source:HGNC Symbol;Acc:HGNC:25413]	0.4668	1555		GO:0005509	GO:0110165; GO:0016020; GO:0016021	64420	TRUE	0.798477	1.40332e-15	4.72841e-14	chr9	112040783	112175297	134515	-	166.354	159.66	135.853	130.43	88.4714	107.917	135.221	168.974	133.078	108.719	148.487	136.931	93.2846	96.4421	111.676	104.936	104.761	109.171	313.769	402.897	342.045	149.998	174.278	184.36	216.364	206.761	222.664	312.741	355.388
ENSG00000102934	ENST00000564376; ENST00000613167; ENST00000219207; ENST00000569059; ENST00000564018	PLLP	protein_coding	protein_coding	plasmolipin [Source:HGNC Symbol;Acc:HGNC:18553]	0.556	2118	GO:0006811; GO:0009611; GO:0042552	GO:0005515; GO:0019911	GO:0016020; GO:0110165; GO:0016021; GO:0043218; GO:0045121	51090	TRUE	0.975658	1.44127e-15	4.84404e-14	chr16	57248547	57284672	36126	-	66.1117	112.278	76.6922	105.164	108.643	89.157	46.9958	52.26	55.3632	165.853	168.922	134.343	165.067	138.491	171.17	45.6351	52.4804	62.6813	133.759	126.747	177.967	218.165	202.041	208.822	73.1877	83.92	37.227	145.178	175.23
ENSG00000197299	ENST00000355112; ENST00000681142; ENST00000648453; ENST00000560509; ENST00000559724; ENST00000680772; ENST00000559282; ENST00000558599; ENST00000559426; ENST00000560136; ENST00000560559; ENST00000558825; ENST00000560821	BLM	protein_coding	protein_coding	BLM RecQ like helicase [Source:HGNC Symbol;Acc:HGNC:1058]	0.4043	2863	GO:0006260; GO:0006281; GO:0006974; GO:0006310; GO:0045893; GO:0032508; GO:0007095; GO:0090304; GO:0031297; GO:0051260; GO:0048478; GO:0051259; GO:0000724; GO:0071479; GO:0090656; GO:0000723; GO:0051782; GO:0006268; GO:0061820; GO:0044806; GO:0000079; GO:0032201; GO:0072711; GO:0010165; GO:0000729; GO:0045910; GO:0071139; GO:0072757; GO:0090329	GO:0016818; GO:0003677; GO:0005524; GO:0003676; GO:0043138; GO:0005515; GO:0046872; GO:0000166; GO:0008270; GO:0042802; GO:0016787; GO:0042803; GO:0004386; GO:0016887; GO:0003678; GO:0003697; GO:0000400; GO:0140677; GO:0002039; GO:0008094; GO:0000405; GO:0009378; GO:0061821; GO:1990814; GO:0051880; GO:0000403; GO:0061749; GO:0061849; GO:1905773	GO:0005634; GO:0032991; GO:0005654; GO:0005829; GO:0043232; GO:0005730; GO:0016605; GO:0000781; GO:0005737; GO:0016363; GO:0000800; GO:0000228; GO:0005694; GO:0031422; GO:0005657	641	TRUE	-1.01472	1.51407e-15	5.07594e-14	chr15	90717346	90816166	98821	+	557.776	440.818	653.992	709.476	706.692	780.489	705.057	555.58	652.01	357.903	332.258	230.569	478.991	483.16	475.936	579.954	623.894	527.031	282.26	240.304	264.996	367.5	419.33	508.269	554.978	534.138	596.914	187.568	179.861
ENSG00000090863	ENST00000205061; ENST00000422840; ENST00000447066; ENST00000567951; ENST00000562090; ENST00000561942; ENST00000561481; ENST00000563646; ENST00000563432; ENST00000566601; ENST00000627032; ENST00000567911; ENST00000565474; ENST00000565260	GLG1	protein_coding	protein_coding	golgi glycoprotein 1 [Source:HGNC Symbol;Acc:HGNC:4316]	0.4887	2773	GO:0007179; GO:0010955; GO:0016485; GO:0030512; GO:0032330; GO:0060349	GO:0005102; GO:0017134	GO:0016020; GO:0000139; GO:0005737; GO:0016021; GO:0005794; GO:0005856; GO:0005886; GO:0070062; GO:0031012	2734	TRUE	0.43274	1.56989e-15	5.2499e-14	chr16	74447427	74607144	159718	-	3068.44	2791.63	3394.47	3939.68	3615.21	3667.65	3772.5	3673.52	3750.87	4763.86	4142.35	3955.61	4240.45	3565.76	3976.7	4019.58	3774.14	3828.1	3856.07	4513.88	3607.16	4999.87	4912.24	4668.9	4773.36	4748.39	3965.31	3897.98	4119.57
ENSG00000116649	ENST00000475189; ENST00000376957; ENST00000490101; ENST00000465788; ENST00000459997; ENST00000487300	SRM	protein_coding	protein_coding	spermidine synthase [Source:HGNC Symbol;Acc:HGNC:11296]	0.633	668	GO:0006596; GO:0006595; GO:0008295; GO:1990830	GO:0003824; GO:0016740; GO:0042803; GO:0005515; GO:0042802; GO:0004766	GO:0005829	6723	TRUE	-0.754325	1.62301e-15	5.41395e-14	chr1	11054584	11060020	5437	-	1455.11	1385.03	1564.95	1653.1	1469.49	1813.87	2022.56	1542	1814.2	780.22	920.327	847.345	1325.12	1371.93	1331.87	1638.93	1587.04	1671.44	873.92	878.722	1090.04	811.7	1005.86	991.207	1203.1	1315.75	1384.02	930.718	1070.5
ENSG00000105810	ENST00000265734; ENST00000424848; ENST00000467166; ENST00000473078; ENST00000491250	CDK6	protein_coding	protein_coding	cyclin dependent kinase 6 [Source:HGNC Symbol;Acc:HGNC:1777]	0.4837	5000	GO:0006468; GO:0016310; GO:0051301; GO:0030154; GO:0007049; GO:0009615; GO:0051726; GO:0045786; GO:0008285; GO:0042127; GO:0045596; GO:0045638; GO:0003323; GO:0014002; GO:0001954; GO:0000082; GO:0048699; GO:2000145; GO:0045668; GO:0048146; GO:0045656; GO:0010468; GO:0045646; GO:0021670; GO:0050680; GO:2000773; GO:0021542; GO:0042063; GO:0043697; GO:0000122; GO:0002244; GO:0007219; GO:0010628; GO:…	GO:0005524; GO:0004672; GO:0005515; GO:0000166; GO:0004674; GO:0016301; GO:0016740; GO:0106310; GO:0004693; GO:0008353; GO:0030332; GO:0098770	GO:0005737; GO:0005634; GO:0005654; GO:0005829; GO:0042995; GO:0005856; GO:0005815; GO:0001726; GO:0005813; GO:0016592; GO:0000307; GO:0097132	1021	TRUE	-1.25893	1.7055e-15	5.67493e-14	chr7	92604921	92836573	231653	-	915.927	571.056	1414.35	1764.76	1688.51	2012.26	1747.32	1301.37	1578.83	594.757	443.912	443.331	1093.1	1239.33	1121.26	1419.45	1514.34	1375.93	328.679	351.49	376.973	693.03	771.985	841.55	1147.79	1025.45	1107.77	246.441	294.713
ENSG00000120949	ENST00000263932; ENST00000417814; ENST00000514649; ENST00000413146; ENST00000479933	TNFRSF8	protein_coding	protein_coding	TNF receptor superfamily member 8 [Source:HGNC Symbol;Acc:HGNC:11923]	0.6133	2850	GO:0007165; GO:0032760; GO:0043065; GO:0071260; GO:0008285; GO:0032759	GO:0005515; GO:0004888	GO:0005737; GO:0016020; GO:0016021; GO:0005886; GO:0070062	943	TRUE	-1.89969	1.75273e-15	5.81759e-14	chr1	12063303	12144207	80905	+	416.864	335.972	510.766	342.873	295.624	413.136	604.177	383.067	477.088	84.204	111.733	145.065	152.285	92.6601	123.668	447.783	419.823	441.389	105.292	125.532	137.3	108.227	122.083	183.276	347.346	359.219	310.435	72.556	93.181
ENSG00000185347	ENST00000329886; ENST00000427614; ENST00000455454; ENST00000432805; ENST00000551054; ENST00000392527; ENST00000443229; ENST00000421892; ENST00000451719; ENST00000392523; ENST00000392522; ENST00000460959; ENST00000354560; ENST00000546536; ENST00000463869; ENST00000334656; ENST00000548920; ENST00000450383; ENST00000551538; ENST00000546492	TEDC1	protein_coding	protein_coding	tubulin epsilon and delta complex 1 [Source:HGNC Symbol;Acc:HGNC:20127]	0.6812	1318	GO:0045880		GO:0005737; GO:0005814; GO:0005929; GO:0042995; GO:0005856	283643	TRUE	-0.835018	1.88212e-15	6.23154e-14	chr14	105489855	105499575	9721	+	469.12	613.451	509.027	494.186	438.86	579.335	574.049	444.923	453.722	334.684	413.119	469.09	447.287	391.662	456.891	462.743	381.896	493.865	336.043	329.583	370.202	390.186	380.996	384.336	348.999	441.674	470.56	274.414	328.922
ENSG00000143942	ENST00000295304	CHAC2	protein_coding	protein_coding	ChaC glutathione specific gamma-glutamylcyclotransferase 2 [Source:HGNC Symbol;Acc:HGNC:32363]	0.3629	1309	GO:0006751; GO:0008150; GO:0006750	GO:0003839; GO:0016829; GO:0003674; GO:0061928	GO:0005737; GO:0005829; GO:0005575	494143	TRUE	-1.37445	1.90489e-15	6.29133e-14	chr2	53767804	53775196	7393	+	82.1986	57.7912	97.9408	129.442	104.655	126.448	135.221	92.8915	90.529	40.5032	35.2841	29.8265	56.6086	73.7499	62.9584	84.9105	96.1607	112.935	28.4287	20.3242	45.7667	49.3665	45.1178	46.6323	71.7978	51.1679	73.9131	21.2664	15.169
ENSG00000127191	ENST00000419057; ENST00000429509; ENST00000247668; ENST00000414589; ENST00000474950; ENST00000482854; ENST00000469701; ENST00000466107	TRAF2	protein_coding	protein_coding	TNF receptor associated factor 2 [Source:HGNC Symbol;Acc:HGNC:12032]	0.6156	781	GO:0033209; GO:0016567; GO:0006915; GO:0007165; GO:0007250; GO:0042981; GO:0051865; GO:0002637; GO:0023019; GO:0030163; GO:0034351; GO:0043123; GO:0046328; GO:0048255; GO:0051092; GO:0065003; GO:0071732; GO:0097300; GO:0097400; GO:1903265; GO:1903721; GO:0043122; GO:0043254; GO:0070534; GO:0046330; GO:0051091; GO:0070059; GO:0002726; GO:0032743; GO:0043507; GO:0034976; GO:1901215; GO:2001238	GO:0008270; GO:0046872; GO:0005164; GO:0005515; GO:0016740; GO:0031625; GO:0031996; GO:0042802; GO:0004842; GO:0008289; GO:0005174; GO:0019901; GO:0031435; GO:0044877; GO:0019903; GO:0019899; GO:0030674; GO:0043120; GO:0046625	GO:0005737; GO:0005829; GO:0005938; GO:0009898; GO:0012506; GO:0032991; GO:0035631; GO:0045121; GO:1990604; GO:0005654; GO:0000151; GO:0002947; GO:0097057	7186	TRUE	-0.688135	1.92058e-15	6.32749e-14	chr9	136881912	136926607	44696	+	884.613	915.844	918.514	991.211	852.346	962.741	962.847	840.447	998.538	917.717	871.812	828.54	916.1	948.347	852.186	1108.26	1022.59	1108.64	609.638	521.255	716.61	510.754	568.838	673.457	621.925	687.112	764.076	436.587	492.993
ENSG00000171793	ENST00000696107; ENST00000480420; ENST00000650070; ENST00000648914; ENST00000649864; ENST00000463285; ENST00000650634; ENST00000696108; ENST00000648020; ENST00000649124; ENST00000498694; ENST00000696070; ENST00000648801; ENST00000470271; ENST00000475060; ENST00000696109; ENST00000696110; ENST00000479480; ENST00000696111; ENST00000372616; ENST00000649215; ENST00000486889; ENST00000463423; ENST0000…	CTPS1	protein_coding	protein_coding	CTP synthase 1 [Source:HGNC Symbol;Acc:HGNC:2519]	0.4749	2508	GO:0006221; GO:0002376; GO:0006241; GO:0006541; GO:0044210; GO:0006139; GO:0042098; GO:0009410; GO:0042100; GO:0019856	GO:0003883; GO:0000166; GO:0005524; GO:0016874; GO:0005515; GO:0042802	GO:0005737; GO:0016020; GO:0005829; GO:0097268	1503	TRUE	-1.05667	1.95933e-15	6.43926e-14	chr1	40979300	41012565	33266	+	758.38	573.994	929.91	1137.55	964.79	1176.53	1267.26	846.64	1109.35	431.678	355.782	370.186	820.478	780.132	778.828	937.362	974.15	1089.95	385.032	334.782	311.986	452.843	508	629.483	686.291	877.272	874.125	280.234	303.399
ENSG00000198695	ENST00000361681	MT-ND6	protein_coding	protein_coding	mitochondrially encoded NADH:ubiquinone oxidoreductase core subunit 6 [Source:HGNC Symbol;Acc:HGNC:7462]	0.4267	525	GO:0006120; GO:0032981; GO:0035094; GO:0042220; GO:0042542; GO:0009060; GO:0042776	GO:0008137	GO:0016020; GO:0016021; GO:0005739; GO:0005743; GO:0031966; GO:0070469; GO:0005747		TRUE	-0.630923	2.02888e-15	6.65144e-14	chrM	14149	14673	525	-	1346.49	1608.36	1326.94	938.703	1237.52	1070.45	1016.55	1351.79	1015.74	870.819	1186.43	1348.97	742.29	1032.5	757	1094.22	1246.18	1104.88	820.222	789.057	626.281	686.385	636.957	748.286	932.401	793.625	930.381	919.46	976.234
ENSG00000240972	ENST00000215754; ENST00000465752; ENST00000498385	MIF	protein_coding	protein_coding	macrophage migration inhibitory factor [Source:HGNC Symbol;Acc:HGNC:7097]	0.668	527	GO:2000773; GO:0043066; GO:0002376; GO:0045087; GO:0006954; GO:0001516; GO:0007166; GO:0008284; GO:0001934; GO:0002906; GO:0030330; GO:0031666; GO:0033033; GO:0033138; GO:0042127; GO:0043406; GO:0043518; GO:0048146; GO:0050731; GO:0051248; GO:0061078; GO:0061081; GO:0070374; GO:0090238; GO:0090398; GO:2000343; GO:0032760; GO:0030336; GO:0042327; GO:0010629; GO:0001819; GO:0050918; GO:0043030; GO:…	GO:0005515; GO:0016853; GO:0005125; GO:0042802; GO:0050178; GO:0002020; GO:0042056; GO:0004167; GO:0005126	GO:0005615; GO:0005737; GO:0005654; GO:0005829; GO:0005576; GO:0031982; GO:0070062; GO:0009986; GO:0005886; GO:0034774; GO:1904813	4282	TRUE	-0.635519	2.20981e-15	7.22685e-14	chr22	23894383	23895227	845	+	2572.62	2808.26	2492.75	2577.97	2152.44	2531.14	2680.44	2128.54	2425.27	1490.09	1481.93	1887.21	1739.72	2099.03	2103.86	2048.26	1927.91	1988.6	1642.55	1652.24	1646.4	1465.81	1530.46	1738.4	1704.71	2142.79	2189.68	1651.28	1832.2
ENSG00000110455	ENST00000533208; ENST00000524990; ENST00000263776; ENST00000527603; ENST00000526577; ENST00000533404; ENST00000531940; ENST00000527346; ENST00000532122; ENST00000531190; ENST00000527557; ENST00000531505; ENST00000534035	ACCS	protein_coding	protein_coding	1-aminocyclopropane-1-carboxylate synthase homolog (inactive) [Source:HGNC Symbol;Acc:HGNC:23989]	0.5538	1055	GO:0009058; GO:0006520	GO:0003824; GO:0030170; GO:0005515; GO:0042802; GO:0008483		84680	TRUE	0.718756	2.346e-15	7.65346e-14	chr11	44065925	44084237	18313	+	372.83	386.907	253.804	209.479	189.89	185.312	261.81	234.44	256.197	554.254	530.732	500.273	280.651	267.58	249.585	294.784	264.247	303.984	597.003	545.167	509.456	366.451	354.749	305.821	413.323	335.202	348.316	570.441	634.932
ENSG00000121281	ENST00000564965; ENST00000564044; ENST00000566433; ENST00000394697; ENST00000673801; ENST00000568933; ENST00000563677; ENST00000566761; ENST00000673973; ENST00000569265; ENST00000537579; ENST00000254235; ENST00000567277; ENST00000568731; ENST00000570187; ENST00000568930	ADCY7	protein_coding	protein_coding	adenylate cyclase 7 [Source:HGNC Symbol;Acc:HGNC:238]	0.6064	2366	GO:0035556; GO:0009190; GO:0006171; GO:0007189; GO:1900016; GO:0002819; GO:0071285; GO:0071361; GO:0060135	GO:0046872; GO:0005524; GO:0016829; GO:0004016; GO:0016849; GO:0000166	GO:0016020; GO:0016021; GO:0005886; GO:0005887	113	TRUE	0.425085	2.35229e-15	7.65526e-14	chr16	50246137	50318135	71999	+	3089.69	2778.88	2757.39	2930.73	2976.74	2832.03	2909.39	3373.29	3292.36	3586.07	2733.06	3304.77	3464.64	2815.33	3280.3	3247.42	3161.49	3164.07	3546.22	4350.38	3819.1	4599.63	4396.37	4156.77	4212.78	4229.74	3789.9	3819.2	3713.16
ENSG00000185189	ENST00000442628; ENST00000533093; ENST00000529747; ENST00000423469; ENST00000527545; ENST00000530123; ENST00000532940; ENST00000533846; ENST00000531729; ENST00000530347	NRBP2	protein_coding	protein_coding	nuclear receptor binding protein 2 [Source:HGNC Symbol;Acc:HGNC:19339]	0.6029	2318	GO:0006468; GO:0007399; GO:0006888; GO:0035556; GO:0043524; GO:0030182; GO:0016242	GO:0005524; GO:0004672; GO:0004674	GO:0005737; GO:0012505	340371	TRUE	0.911221	2.3772e-15	7.71752e-14	chr8	143833583	143840973	7391	-	381.636	430.006	307.513	263.825	241.678	259.437	296.334	406.069	381.127	473.248	488.098	519.253	452.072	296.89	342.524	338.04	308.809	326.572	718.089	671.683	640.734	634.171	666.15	510.786	519.079	456.334	386.196	681.777	759.534
ENSG00000213903	ENST00000553481; ENST00000345363; ENST00000396789; ENST00000556141; ENST00000396782	LTB4R	protein_coding	protein_coding	leukotriene B4 receptor [Source:HGNC Symbol;Acc:HGNC:6713]	0.6042	1934	GO:0007186; GO:0007165; GO:0061737; GO:0006936; GO:0006954; GO:0006955; GO:0007218; GO:0007200	GO:0004930; GO:0004974; GO:0008528; GO:0000166; GO:0001632	GO:0016021; GO:0016020; GO:0005886; GO:0005887	1241	TRUE	0.510494	2.40051e-15	7.77426e-14	chr14	24311450	24318036	6587	+	551.688	584.398	473.374	344.102	400.098	365.76	444.538	488.428	499.365	639.486	712.576	708.393	505.652	464.54	497.598	592.005	520.029	479.932	755.227	773.795	708.012	678.255	648.658	599.406	557.35	629.402	537.602	778.037	837.149
ENSG00000105662	ENST00000338797; ENST00000321949; ENST00000594658; ENST00000601916	CRTC1	protein_coding	protein_coding	CREB regulated transcription coactivator 1 [Source:HGNC Symbol;Acc:HGNC:16062]	0.6435	4506	GO:0051289; GO:0048511; GO:0045944; GO:0032793; GO:0043153; GO:0007613; GO:0097009; GO:0099527; GO:1900006; GO:1900273; GO:1902631	GO:0008140; GO:0005515	GO:0005634; GO:0005737; GO:0005654; GO:0005829; GO:0005886; GO:0016604; GO:0014069; GO:0030425; GO:0043025; GO:0045202; GO:0098978	23373	TRUE	0.688062	2.43247e-15	7.8587e-14	chr19	18683678	18782333	98656	+	526.462	662.15	467.588	543.46	486.593	386.975	382.646	477.729	445.403	603.861	724.795	634.905	578.843	518.14	529.9	473.416	415.133	403.744	803.375	913.393	761.172	794.611	792.385	665.866	607.371	641.165	598.696	835.645	1000.07
ENSG00000121310	ENST00000371522; ENST00000536120; ENST00000460612; ENST00000539680; ENST00000479183; ENST00000543419; ENST00000463923; ENST00000371520; ENST00000358358; ENST00000498544; ENST00000476477; ENST00000479593; ENST00000467988; ENST00000487866; ENST00000486170; ENST00000487851; ENST00000488268; ENST00000544365; ENST00000495920; ENST00000492992; ENST00000480312; ENST00000544531; ENST00000493896; ENST0000…	ECHDC2	protein_coding	protein_coding	enoyl-CoA hydratase domain containing 2 [Source:HGNC Symbol;Acc:HGNC:23408]	0.5611	1182	GO:0006629; GO:0006631; GO:0006635	GO:0003824; GO:0016829; GO:0004300	GO:0005739	55268	TRUE	0.608612	2.44037e-15	7.86517e-14	chr1	52895910	52927212	31303	-	1626.59	1591.77	1467.32	936.727	1187.1	916.876	748.241	1032.59	1008.01	2203.44	1881.1	2168.38	1608.4	1260.29	1295.46	1112.1	1048.48	1063.94	2242.44	2136.14	1819.04	1895.23	2011.23	1652.28	1438.31	1393.18	1306.85	2267.48	2108.01
ENSG00000197457	ENST00000540534; ENST00000370053; ENST00000631920; ENST00000632676; ENST00000634126	STMN3	protein_coding	protein_coding	stathmin 3 [Source:HGNC Symbol;Acc:HGNC:15926]	0.6313	1339	GO:0031110; GO:0031175; GO:0031122; GO:0007019; GO:0007399; GO:0043087; GO:0035021; GO:0051493; GO:0001835	GO:0005515; GO:0015631; GO:0019904	GO:0005737; GO:0005794; GO:0005829; GO:0042995; GO:0030424; GO:0030426; GO:0043005	50861	TRUE	0.580136	2.48452e-15	7.98817e-14	chr20	63639705	63657682	17978	-	1785.86	2072.65	1377.49	1349.75	1279.59	1206.7	1094.23	1166.01	1118.94	2742.49	2503.7	2985.37	2043.49	1867.39	1990.69	1230.4	1164.09	1333.58	2444.88	2362.39	2499.1	2502.5	2433.7	2087.61	1373.86	1437.92	1187.23	2770.89	2819.27
ENSG00000262655	ENST00000576479; ENST00000591785	SPON1	protein_coding	protein_coding	spondin 1 [Source:HGNC Symbol;Acc:HGNC:11252]	0.4982	3028	GO:0007155; GO:0010954; GO:0016485; GO:0032092; GO:1902430; GO:1902993	GO:0046872; GO:0005515; GO:0005201; GO:0050693	GO:0005615; GO:0005576; GO:0031012; GO:0062023; GO:0005788	10418	TRUE	0.817974	2.55682e-15	8.20088e-14	chr11	13962723	14268133	305411	+	596.919	463.31	583.432	575.079	470.408	494.892	542.8	520.192	523.258	1050.95	808.594	718.549	631.465	659.967	692.543	499.049	623.09	500.68	872.867	903.829	788.873	1073.72	952.777	948.913	1014.87	818.687	923.914	824.387	683.689
ENSG00000064102	ENST00000538155; ENST00000261191; ENST00000538016; ENST00000542392; ENST00000536232; ENST00000538727; ENST00000544548; ENST00000538748; ENST00000537336	INTS13	protein_coding	protein_coding	integrator complex subunit 13 [Source:HGNC Symbol;Acc:HGNC:20174]	0.3966	894	GO:0051301; GO:0007049; GO:0030317; GO:0080154; GO:0007346; GO:0034243; GO:0007052; GO:0051642; GO:0016180; GO:0090435	GO:0005515	GO:0005634; GO:0005737; GO:0005654; GO:0016604; GO:0043231; GO:0032039	55726	TRUE	-0.471856	2.60318e-15	8.32957e-14	chr12	26905181	26938326	33146	-	618.446	577.912	612.919	572.115	535.145	579.917	566.776	517.538	569.428	401.835	454.283	451.465	450.477	459.518	508.914	495.845	521.457	505.386	382.209	383.768	496.208	449.995	431.716	570.432	462.804	473.042	494.294	371.537	409.564
ENSG00000096996	ENST00000593993; ENST00000600835; ENST00000322153; ENST00000430026; ENST00000598019; ENST00000594176; ENST00000597416	IL12RB1	protein_coding	protein_coding	interleukin 12 receptor subunit beta 1 [Source:HGNC Symbol;Acc:HGNC:5971]	0.5926	1392	GO:0019221; GO:0032729; GO:0007165; GO:0042104; GO:0071346; GO:0043382; GO:0001916; GO:0002230; GO:0002827; GO:2000318; GO:2000330; GO:0035722; GO:0038155	GO:0005515; GO:0004896; GO:0005143; GO:0019955; GO:0016517; GO:0042019; GO:0042020	GO:0016020; GO:0016021; GO:0009897; GO:0005886; GO:0043235; GO:0042022; GO:0072536	3594	TRUE	-0.784174	2.62689e-15	8.3853e-14	chr19	18058995	18098944	39950	-	1346.67	1385.03	1271.12	1180.26	1118.79	1238.46	1010.8	919.082	921.541	982.075	986.835	961.227	975.864	915.035	876.921	896.95	841.752	914.064	754.94	817.749	757.56	748.881	857.991	803.522	682.08	810.761	804.729	604.216	710.777
ENSG00000136518	ENST00000450518; ENST00000392662; ENST00000491202; ENST00000468767; ENST00000429709; ENST00000494843; ENST00000490364; ENST00000487978; ENST00000486471; ENST00000467383; ENST00000467615; ENST00000479056; ENST00000484312; ENST00000461125	ACTL6A	protein_coding	protein_coding	actin like 6A [Source:HGNC Symbol;Acc:HGNC:24124]	0.423	874	GO:0006325; GO:0006281; GO:0006974; GO:0006310; GO:0007399; GO:0006357; GO:0006338; GO:0043968; GO:0007165; GO:0043967; GO:0045893; GO:0030071; GO:0045582; GO:0045597; GO:0045663; GO:0070316; GO:1902459; GO:2000045; GO:2000781; GO:2000819; GO:0006355; GO:0042981; GO:0006275; GO:0016573; GO:0051726; GO:0008284; GO:0045596; GO:1905168; GO:2000779; GO:0003407; GO:0033044; GO:0060382; GO:0000723; GO:…	GO:0005515; GO:0003682; GO:0003713; GO:0031492	GO:0005634; GO:0032991; GO:0005654; GO:0000785; GO:0031011; GO:0035267; GO:0016514; GO:0035060; GO:0071564; GO:0000776; GO:0000786; GO:0005886; GO:0016363; GO:0016586; GO:0140288	86	TRUE	-0.528072	2.65061e-15	8.44083e-14	chr3	179562886	179588407	25522	+	893.42	799.282	999.418	1000.95	1004.35	1032.3	1010.86	829.831	916.23	705.868	777.721	728.038	742.054	816.921	789.229	802.644	893.471	873.367	653.861	591.792	651.74	715.815	681.94	873.031	788.805	805.111	963.642	585.452	576.45
ENSG00000071073	ENST00000264968; ENST00000393487; ENST00000414521; ENST00000409391; ENST00000492163; ENST00000461884; ENST00000484936; ENST00000460768; ENST00000495056	MGAT4A	protein_coding	protein_coding	alpha-1,3-mannosyl-glycoprotein 4-beta-N-acetylglucosaminyltransferase A [Source:HGNC Symbol;Acc:HGNC:7047]	0.3878	2881	GO:0006486; GO:0006487; GO:0006491; GO:0019082; GO:0046487	GO:0046872; GO:0016740; GO:0016757; GO:0042803; GO:0008375; GO:0008453; GO:0008454	GO:0016020; GO:0016021; GO:0005794; GO:0005576; GO:0000139; GO:0005777; GO:0005783; GO:0070062; GO:0005793; GO:0005795; GO:0005788	11320	TRUE	0.555041	2.68033e-15	8.51515e-14	chr2	98619106	98731132	112027	-	1426.41	1367.48	1720.55	1808.56	1932.52	1607.05	1571.25	1743.03	1606.04	2561.36	2107.41	1877.17	2184.33	2216.55	2241.77	1973.63	2128.58	1807.97	2057.7	2228.49	2058.3	2486.06	2225.02	2280.74	2426.71	2113.9	1985.04	2323.59	1959.66
ENSG00000119335	ENST00000686840; ENST00000372692; ENST00000691158; ENST00000686568; ENST00000409104; ENST00000322030; ENST00000372688; ENST00000372686; ENST00000466009; ENST00000477806; ENST00000480217; ENST00000480536; ENST00000685073; ENST00000485056	SET	protein_coding	protein_coding	SET nuclear proto-oncogene [Source:HGNC Symbol;Acc:HGNC:10760]	0.417	1770	GO:0006334; GO:0050790; GO:0043086; GO:0045892; GO:0006260; GO:0006337; GO:0043524; GO:0035067	GO:0003677; GO:0005515; GO:0019888; GO:0003682; GO:0042393; GO:0004864	GO:0005634; GO:0005654; GO:0005811; GO:0005737; GO:0032991; GO:0005783; GO:0005829; GO:0048471; GO:0000785	6418	TRUE	-0.453708	2.70728e-15	8.58034e-14	chr9	128683424	128696400	12977	+	6331.24	5586.15	7045.39	7659.82	7557.82	7802.72	8001.95	6517.43	7138.21	5056.49	5014.74	4622.02	5949.48	6849.27	6630.86	6635.84	7297.28	7046.23	4416.99	4097.1	4246.67	5084.74	5345.12	5780.23	5867.04	6092.11	6265.98	4374.61	4215.32
ENSG00000163945	ENST00000677428; ENST00000677286; ENST00000679192; ENST00000389851; ENST00000511216; ENST00000679242; ENST00000507531; ENST00000678994; ENST00000505716; ENST00000511563; ENST00000512728; ENST00000503548; ENST00000507422	UVSSA	protein_coding	protein_coding	UV stimulated scaffold protein A [Source:HGNC Symbol;Acc:HGNC:29304]	0.5721	3804	GO:0009411; GO:0016567; GO:0006281; GO:0006974; GO:0006283	GO:0005515; GO:0000993	GO:0005654; GO:0005694	57654	TRUE	0.502541	2.75014e-15	8.69553e-14	chr4	1345691	1395989	50299	+	1208.25	1004.38	1113.35	843.825	974.63	886.511	763.334	889.941	869.875	1946.97	1558.95	1572.67	1235.91	1008.96	965.895	923.808	924.055	917.358	1652.42	1929.82	1361.3	1604.55	1582.1	1297.79	1065.14	1181.19	944.239	1419.85	1441.06
ENSG00000076604	ENST00000262395; ENST00000478021; ENST00000461195; ENST00000498540; ENST00000422344; ENST00000586813; ENST00000444415; ENST00000394925; ENST00000262396; ENST00000475329; ENST00000584944; ENST00000473421; ENST00000454852; ENST00000578917; ENST00000469529; ENST00000580073	TRAF4	protein_coding	protein_coding	TNF receptor associated factor 4 [Source:HGNC Symbol;Acc:HGNC:12034]	0.6051	859	GO:0006915; GO:0007165; GO:0007250; GO:0007585; GO:0030323; GO:0042981; GO:0046330; GO:0002376; GO:0045087; GO:0043161; GO:0043122; GO:0045860	GO:0005515; GO:0008270; GO:0046872; GO:0016740; GO:0005164; GO:0019901; GO:0031625; GO:0031996; GO:0042802; GO:0050699	GO:0005634; GO:0005737; GO:0016020; GO:0005654; GO:0005829; GO:0005886; GO:0001650; GO:0005856; GO:0070161; GO:0048471; GO:0005923	9618	TRUE	-1.48183	2.76222e-15	8.70725e-14	chr17	28744011	28750956	6946	+	801.436	608.277	1018.37	1041.47	1031.45	1188.18	1006	621.931	775.833	551.056	529.262	412.149	786.142	791.392	639.328	629.619	698.924	780.195	255.859	221.174	268.579	406.324	421.983	474.999	367.721	435.45	509.076	140.108	165.775
ENSG00000177542	ENST00000320230; ENST00000628067; ENST00000531214; ENST00000481290; ENST00000627843; ENST00000630809; ENST00000531437; ENST00000625419; ENST00000532484; ENST00000528606; ENST00000529351; ENST00000533385; ENST00000531534; ENST00000531514; ENST00000527723; ENST00000526152; ENST00000527734; ENST00000625752; ENST00000456706; ENST00000528936; ENST00000524891; ENST00000629634; ENST00000625316; ENST0000…	SLC25A22	protein_coding	protein_coding	solute carrier family 25 member 22 [Source:HGNC Symbol;Acc:HGNC:19954]	0.6427	865	GO:0055085; GO:1902600; GO:0050796; GO:0006811; GO:0015813; GO:0015810; GO:0043490; GO:0070778	GO:0015293; GO:0022857; GO:0005313; GO:0015183; GO:0005280	GO:0016020; GO:0016021; GO:0005739; GO:0005743	79751	TRUE	-0.707304	2.7669e-15	8.70725e-14	chr11	790475	798281	7807	-	583.218	530.896	531.829	598.794	484.434	576.647	585.956	515.768	667.199	400.768	439.582	417.572	577.248	503.957	445.956	566.336	531.621	615.498	282.181	346.707	405.878	387.337	404.29	483.675	483.18	467.821	541.414	311.491	341.303
ENSG00000181788	ENST00000312960; ENST00000482706; ENST00000472885	SIAH2	protein_coding	protein_coding	siah E3 ubiquitin protein ligase 2 [Source:HGNC Symbol;Acc:HGNC:10858]	0.6216	1063	GO:0006511; GO:0007275; GO:0043066; GO:0016567; GO:0006915; GO:0007049; GO:0045892; GO:0048511; GO:0043161; GO:0007264; GO:0043154; GO:0042752; GO:2001237; GO:0090090; GO:0031396; GO:0060070; GO:1990000	GO:0008270; GO:0046872; GO:0016740; GO:0005515; GO:0004842; GO:0061630; GO:0003714; GO:0031624	GO:0005737; GO:0005634; GO:0043231; GO:0005654; GO:0005829; GO:0005769; GO:0043005; GO:0043025	6478	TRUE	-0.686724	2.90272e-15	9.11317e-14	chr3	150741125	150763477	22353	-	778.93	702.31	953.08	1077.04	900.898	1020.31	961.888	774.981	800.277	495.631	660.107	591.108	641.83	830.159	741.26	823.469	714.56	805.606	465.389	477.021	486.572	562.968	573.261	635.501	664.615	683.979	853.696	445.344	437.734
ENSG00000128394	ENST00000491387; ENST00000381565; ENST00000308521; ENST00000476513	APOBEC3F	protein_coding	protein_coding	apolipoprotein B mRNA editing enzyme catalytic subunit 3F [Source:HGNC Symbol;Acc:HGNC:17356]	0.5382	1603	GO:0002376; GO:0045087; GO:0051607; GO:0080111; GO:0045071; GO:0010529; GO:0009972; GO:0016554; GO:0045869; GO:0070383; GO:0016553; GO:0002230; GO:0048525	GO:0003723; GO:0008270; GO:0046872; GO:0016787; GO:0003824; GO:0005515; GO:0042802; GO:0004126; GO:0047844	GO:0005737; GO:1990904; GO:0000932; GO:0005634; GO:0030895	200316	TRUE	-0.767669	2.92553e-15	9.16323e-14	chr22	39040604	39055972	15369	+	504.844	436.208	595.103	545.132	514.392	674.861	538.172	548.183	547.359	361.412	439.077	367.819	592.828	511.163	504.562	631.915	554.077	617.075	238.732	239.33	264.078	356.587	377.462	325.03	549.533	494.689	508.086	218.822	257.953
ENSG00000173846	ENST00000372201; ENST00000465443; ENST00000476731; ENST00000492398; ENST00000461358; ENST00000461769; ENST00000493100	PLK3	protein_coding	protein_coding	polo like kinase 3 [Source:HGNC Symbol;Acc:HGNC:2154]	0.5875	1288	GO:0006468; GO:0016310; GO:0043066; GO:0006915; GO:0000122; GO:0006974; GO:0007049; GO:0051302; GO:0000278; GO:1901796; GO:0032465; GO:0000082; GO:0006970; GO:0090316; GO:0009314; GO:0000086; GO:0006977; GO:0043491; GO:0000302; GO:0090166; GO:0031122; GO:0044819; GO:2000777; GO:0007113; GO:1904716	GO:0005515; GO:0005524; GO:0004672; GO:0000166; GO:0004674; GO:0016301; GO:0016740; GO:0106310; GO:0002039	GO:0005634; GO:0005737; GO:0005794; GO:0005856; GO:0005730; GO:0005815; GO:0005795; GO:0005813; GO:0005654; GO:0000922; GO:0030425; GO:0043025	1263	TRUE	0.572607	2.98164e-15	9.31709e-14	chr1	44800377	44805990	5614	+	1426.73	1558.07	1192.14	1019.73	1066.11	1084.62	1217.94	1254.34	1276.04	2088.93	1888.43	2201	1610.25	1371.84	1669.54	1445.94	1348.84	1301.08	2059.25	1867.68	2076.45	1862.59	1863.1	1614.88	1662.02	1612.31	1485.2	1808.9	2056.48
ENSG00000103489	ENST00000261381; ENST00000575674; ENST00000568226; ENST00000563403	XYLT1	protein_coding	protein_coding	xylosyltransferase 1 [Source:HGNC Symbol;Acc:HGNC:15516]	0.52	2942	GO:0048706; GO:0015012; GO:0030166; GO:0030206; GO:0006024; GO:0050650; GO:0043931; GO:0030203	GO:0016757; GO:0046872; GO:0016740; GO:0030158	GO:0016020; GO:0016021; GO:0005794; GO:0005576; GO:0005615; GO:0000139; GO:0000137	64131	TRUE	0.972846	3.04658e-15	9.4793e-14	chr16	17101769	17470960	369192	-	1179.16	1018.69	1442.78	1421.89	1083.24	1090.07	769.127	870.526	973.187	2536.77	1686.29	1629.61	1608.16	1326.55	1310.13	803.445	830.266	835.722	1657.29	2062.31	1619.9	1931.94	1940.95	1911.92	1523.28	1418.08	1263.91	1628.76	1768.27
ENSG00000083290	ENST00000570983; ENST00000361658; ENST00000395544; ENST00000571454; ENST00000575432; ENST00000571137; ENST00000580130; ENST00000574854; ENST00000571177; ENST00000574732; ENST00000580118	ULK2	protein_coding	protein_coding	unc-51 like autophagy activating kinase 2 [Source:HGNC Symbol;Acc:HGNC:13480]	0.4956	1880	GO:0006468; GO:0006914; GO:0016310; GO:0007165; GO:0007399; GO:0046777; GO:0010508; GO:0000045; GO:0000422; GO:0007409; GO:0018105; GO:0044805; GO:0042594; GO:0034727; GO:0048671; GO:0048675; GO:0061709; GO:0048668	GO:0005524; GO:0004672; GO:0004674; GO:0000166; GO:0016301; GO:0016740; GO:0106310; GO:0005515	GO:0016020; GO:0030659; GO:0031410; GO:0000407; GO:0034045; GO:0005737	9706	TRUE	0.543973	3.04776e-15	9.4793e-14	chr17	19770829	19867936	97108	-	243.554	273.279	258.029	217.418	265.318	229.915	205.134	222.32	225.917	330.037	287.722	337.035	295.09	275.568	256.138	224.626	246.265	218.342	348.452	410.192	439.601	305.502	305.028	375.119	263.846	276.798	219.388	404.901	392.228
ENSG00000101447	ENST00000619304; ENST00000619850	FAM83D	protein_coding	protein_coding	family with sequence similarity 83 member D [Source:HGNC Symbol;Acc:HGNC:16122]	0.5095	2422	GO:0051301; GO:0007049; GO:0042176; GO:0007165; GO:0016477; GO:1902808; GO:0051310; GO:0032006; GO:0008283; GO:0070372; GO:0001837; GO:1902480	GO:0005515; GO:0008017; GO:0019901; GO:0019894	GO:0005829; GO:0045171; GO:0015630; GO:0072686; GO:0005737; GO:0005856; GO:0005819; GO:0000922; GO:0097431	81610	TRUE	-1.57843	3.05749e-15	9.48747e-14	chr20	38926312	38953106	26795	+	200.604	168.476	230.635	241.099	209.31	264.887	235.917	168.089	247.145	68.2159	80.8595	73.2106	125.177	120.08	152.15	157.005	156.359	136.464	57.9104	62.1681	55.4018	94.9356	120.314	135.559	165.911	168.123	182.935	30.0232	29.2545
ENSG00000162676	ENST00000294702; ENST00000696667; ENST00000370332; ENST00000427103; ENST00000696668; ENST00000483490; ENST00000696669; ENST00000696670; ENST00000696671	GFI1	protein_coding	protein_coding	growth factor independent 1 transcriptional repressor [Source:HGNC Symbol;Acc:HGNC:4237]	0.5934	1562	GO:0006355; GO:0000122; GO:0006357; GO:0071222; GO:0032088; GO:0030097; GO:0045892; GO:0010956; GO:0010977; GO:0010957; GO:0016032; GO:0034121; GO:0070105; GO:0000083; GO:0051569	GO:0046872; GO:0003677; GO:0005515; GO:0000978; GO:0003700; GO:1990837; GO:0000976; GO:0001227	GO:0005634; GO:0016363; GO:0017053; GO:0016604	2672	TRUE	-1.0823	3.1096e-15	9.62677e-14	chr1	92473043	92486925	13883	-	863.085	805.159	1068.92	1166.96	1065.97	1459.6	1363.71	1023.58	1123.47	1046.69	804.185	675.164	1041.28	944.566	873.173	1079	1223.51	1326.99	396.95	401.702	445.622	570.563	613.07	681.049	898.444	813.465	932.228	326.502	305.547
ENSG00000168243	ENST00000391854; ENST00000450593; ENST00000366597; ENST00000366598; ENST00000484517	GNG4	protein_coding	protein_coding	G protein subunit gamma 4 [Source:HGNC Symbol;Acc:HGNC:4407]	0.484	2775	GO:0007186; GO:0007165; GO:0008277; GO:0030308	GO:0005515; GO:0031681	GO:0016020; GO:0005886; GO:0005834; GO:0070062	2786	TRUE	-1.71804	3.19469e-15	9.86731e-14	chr1	235547685	235650754	103070	-	52.5206	44.3192	72.0046	102.228	85.9312	93.9285	43.1555	45.1336	31.0876	17.179	11.8836	18.9805	46.7399	59.0498	52.8112	28.8375	25.9891	38.4696	22.1296	26.7368	8.44267	48.4822	59.4124	68.6849	27.1724	44.9024	35.395	14.1333	7.74006
ENSG00000189283	ENST00000492590; ENST00000476844; ENST00000466788; ENST00000468189; ENST00000341848; ENST00000488467; ENST00000490952; ENST00000465330	FHIT	protein_coding	protein_coding	fragile histidine triad diadenosine triphosphatase [Source:HGNC Symbol;Acc:HGNC:3701]	0.4921	1449	GO:0006915; GO:0006163; GO:0032435; GO:0072332; GO:0015964	GO:0003824; GO:0000166; GO:0016740; GO:0031625; GO:0016787; GO:0005515; GO:0047710; GO:0042802; GO:0043530; GO:0047352; GO:0047627	GO:0005634; GO:0005737; GO:0005886; GO:0001650; GO:0005739; GO:0005829	2272	TRUE	0.649404	3.24075e-15	9.96563e-14	chr3	59747277	61251459	1504183	-	402.186	441.76	384.391	662.966	659.219	521.054	334.695	421.108	466.225	735.453	623.352	656.113	934.359	890.671	972.108	406.832	433.896	436.684	536.864	559.512	574.494	1150.62	972.277	897.943	626.54	629.679	509.076	598.782	614.863
ENSG00000169813	ENST00000443950; ENST00000544000; ENST00000357065; ENST00000356053; ENST00000682386; ENST00000337970; ENST00000477108; ENST00000498176	HNRNPF	protein_coding	protein_coding	heterogeneous nuclear ribonucleoprotein F [Source:HGNC Symbol;Acc:HGNC:5039]	0.4984	2103	GO:0006397; GO:0008380; GO:0043484; GO:0000398; GO:0006396	GO:0003723; GO:0003676; GO:0005515; GO:0003727; GO:0017025	GO:0005634; GO:0005681; GO:0016020; GO:0005654; GO:0005829; GO:1990904; GO:0071013; GO:0005886	3185	TRUE	-0.498645	3.24577e-15	9.96563e-14	chr10	43385617	43409186	23570	-	5243.09	4851.52	5752.17	6397.02	5629.8	6646.16	7183	5639.84	6260.08	3775.33	3477.45	3785.26	4935.32	5092.52	5385.94	5881.25	5374.06	5696.65	3527.27	3647.6	4333.39	4011.98	4403.85	5105.69	5539.11	5793.46	5890.87	3416.39	3715.32
ENSG00000104738	ENST00000518221; ENST00000648407; ENST00000649838; ENST00000649919; ENST00000697120; ENST00000262105; ENST00000697121; ENST00000649973; ENST00000520994; ENST00000648519; ENST00000524086; ENST00000650216; ENST00000697122; ENST00000519170; ENST00000519138; ENST00000647877; ENST00000520637; ENST00000697123; ENST00000519470; ENST00000650327; ENST00000518680; ENST00000517709; ENST00000648554; ENST0000…	MCM4	protein_coding	protein_coding	minichromosome maintenance complex component 4 [Source:HGNC Symbol;Acc:HGNC:6947]	0.4955	1945	GO:0006260; GO:0032508; GO:0007049; GO:0006270; GO:0006259; GO:0030174; GO:0000727; GO:0006268; GO:1902975; GO:0006271	GO:0003677; GO:0005524; GO:0000166; GO:0016787; GO:0004386; GO:0003678; GO:0016887; GO:0005515; GO:0003697; GO:0017116	GO:0005634; GO:0005654; GO:0005694; GO:0042555; GO:0000781; GO:0016020; GO:0071162	4173	TRUE	-1.49181	3.24893e-15	9.96563e-14	chr8	47960185	47978160	17976	+	1778.23	1296.45	2736.26	2971.25	2605.79	3121.83	3515.77	2433.76	3043.76	954.018	764.208	621.668	1617.13	1736.7	1470.22	2442.03	2346.18	2271.16	460.468	585.279	501.048	996.134	1249.09	1659.39	1879.35	2353.71	2544.46	394.055	423.649
ENSG00000164087	ENST00000296484; ENST00000394970; ENST00000474012	POC1A	protein_coding	protein_coding	POC1 centriolar protein A [Source:HGNC Symbol;Acc:HGNC:24488]	0.5624	1898	GO:0030030; GO:0060271	GO:0005515	GO:0005737; GO:0005814; GO:0042995; GO:0005856; GO:0005815; GO:0000922; GO:0005813; GO:0036064	25886	TRUE	-1.32162	3.33324e-15	1.02008e-13	chr3	52075226	52154690	79465	-	274.974	296.792	332.788	317.182	239.52	329.201	282.909	258.327	274.303	81.0064	99.9716	138.287	153.082	189.102	149.901	197.858	218.121	236.223	111.609	108.794	109.599	125.315	172.509	181.106	233.828	235.999	212.5	71.305	88.8471
ENSG00000161847	ENST00000617231; ENST00000592208; ENST00000611074; ENST00000615032; ENST00000585935; ENST00000593136; ENST00000591969	RAVER1	protein_coding	protein_coding	ribonucleoprotein, PTB binding 1 [Source:HGNC Symbol;Acc:HGNC:30296]	0.6574	2204	GO:0000381	GO:0003723; GO:0003676; GO:0005515; GO:0003729	GO:0005634; GO:0005737	125950	TRUE	-0.498334	3.53121e-15	1.07819e-13	chr19	10316212	10333638	17427	-	2613.72	2567.3	2730.76	2946.54	2661.7	3084.89	3023.77	2618.65	2794.63	1948.41	2149.4	2260.04	2452.51	2282.47	2413.41	2624.21	2461.09	2634.22	1851.02	1910.47	2092.02	2005.99	2094.88	2134.24	2175.28	2349.55	2518.59	1782.63	2110.66
ENSG00000103479	ENST00000567964; ENST00000680543; ENST00000262133; ENST00000544405; ENST00000379935; ENST00000561512; ENST00000562850; ENST00000562837; ENST00000564605	RBL2	protein_coding	protein_coding	RB transcriptional corepressor like 2 [Source:HGNC Symbol;Acc:HGNC:9894]	0.4115	2385	GO:0006357; GO:0051726; GO:0051302; GO:0006325; GO:0007049; GO:0030154; GO:2000134; GO:0010629; GO:0043550	GO:0003677; GO:0005515; GO:0000977; GO:1990841	GO:0005667; GO:0005634; GO:0005654; GO:0005730; GO:0005829; GO:0005694; GO:0043229; GO:0070062; GO:0000785	5934	TRUE	0.464073	3.63844e-15	1.1084e-13	chr16	53433977	53491648	57672	+	5841.94	5254.37	6031.26	5926.64	5748.38	5181.11	6099.54	6699.6	6786.89	9272.26	7722.79	7197.66	6296.18	6248.87	6480.22	6182.42	6861.2	6441.07	7287.23	7191.27	7535.85	8318.13	8053.34	7435.76	9023.23	8090.76	7652.92	7497.04	6725.92
ENSG00000074800	ENST00000234590; ENST00000464920; ENST00000647408; ENST00000646370; ENST00000645609; ENST00000645600; ENST00000497492; ENST00000646660; ENST00000646680; ENST00000646906; ENST00000646156; ENST00000643438; ENST00000489867; ENST00000486051; ENST00000492343; ENST00000414948	ENO1	protein_coding	protein_coding	enolase 1 [Source:HGNC Symbol;Acc:HGNC:3350]	0.5315	1066	GO:0006096; GO:0009615; GO:0000122; GO:0045892; GO:0030308; GO:0010756; GO:0045933; GO:0061621; GO:1903298; GO:2001171	GO:0000287; GO:0004634; GO:0005515; GO:0003723; GO:0046872; GO:0003677; GO:0016829; GO:0001227; GO:0045296; GO:0000977; GO:0003714; GO:0001222; GO:0051020; GO:0042803	GO:0000015; GO:0005737; GO:0005634; GO:0016020; GO:0005829; GO:0005886; GO:0005615; GO:0005640; GO:0070062; GO:0031430; GO:0005938; GO:0009986	2023	TRUE	-0.734189	3.69039e-15	1.12166e-13	chr1	8861000	8879190	18191	-	25943.3	24815.8	27796.1	27512.8	25193.8	29374	30829.2	23758	27345.1	12496.2	16496.7	17725.1	17389.9	18972.5	17598.3	21587.1	21448.4	22015.7	16471.6	18043.1	17804.4	14260.3	15660.3	18111.7	18363.6	22242.3	22912	16985.6	19404.4
ENSG00000110660	ENST00000525815; ENST00000525071; ENST00000533664; ENST00000375682; ENST00000532513; ENST00000524991	SLC35F2	protein_coding	protein_coding	solute carrier family 35 member F2 [Source:HGNC Symbol;Acc:HGNC:23615]	0.4916	1629	GO:0055085; GO:0008150	GO:0022857; GO:0003674	GO:0016021; GO:0016020; GO:0005575	54733	TRUE	-1.04269	3.97439e-15	1.20523e-13	chr11	107790991	107928293	137303	-	514.719	432.945	668.735	722.307	605.274	800.111	691.447	495.421	573.049	324.026	266.101	319.957	402.638	431.153	398.7	520.677	535.53	622.144	243.224	230.739	250.512	339.869	332.633	431.08	421.629	480.136	466.576	188.896	200.447
ENSG00000116396	ENST00000438661; ENST00000489935; ENST00000469655; ENST00000369787; ENST00000413138; ENST00000412512; ENST00000459877; ENST00000636402	KCNC4	protein_coding	protein_coding	potassium voltage-gated channel subfamily C member 4 [Source:HGNC Symbol;Acc:HGNC:6236]	0.5891	5011	GO:0055085; GO:0006811; GO:0051260; GO:0006813; GO:0034765; GO:0071805; GO:0007268; GO:0034220	GO:0005216; GO:0005244; GO:0005249; GO:0005267; GO:0005515; GO:0005251	GO:0016020; GO:0016021; GO:0008076; GO:0045202; GO:0005886; GO:0030424; GO:0032590; GO:0032809	3749	TRUE	0.792047	4.02497e-15	1.2178e-13	chr1	110210314	110283100	72787	+	185.926	193.038	173.781	230.959	153.999	172.231	209.218	249.544	277.924	353.759	350.169	306.6	268.772	154.167	213.514	323.739	212.333	264.48	292.711	347.95	209.051	299.048	319.363	241.935	279.43	396.68	285.49	302.231	308.798
ENSG00000160685	ENST00000417934; ENST00000368426; ENST00000535420; ENST00000483226; ENST00000292176	ZBTB7B	protein_coding	protein_coding	zinc finger and BTB domain containing 7B [Source:HGNC Symbol;Acc:HGNC:18668]	0.6253	2718	GO:0000122; GO:0030154; GO:0006357; GO:0010628; GO:0006366; GO:0120162; GO:0001865; GO:0007398; GO:0007595; GO:0031065; GO:0032740; GO:0032868; GO:0043372; GO:0043377; GO:0046628; GO:0051141; GO:0090336; GO:1990845; GO:2000640; GO:0010468; GO:0010629; GO:0043376; GO:0045622; GO:0045944; GO:2000320	GO:0005515; GO:0046872; GO:0003677; GO:0042803; GO:0000981; GO:0000978; GO:0000987; GO:1990837; GO:0001228; GO:0003700; GO:0042802; GO:0042826	GO:0005634; GO:0005654	51043	TRUE	-0.456239	4.05901e-15	1.22532e-13	chr1	155002630	155018523	15894	+	1923.84	2013.88	1853.51	1770.69	1753.24	1852.03	1760.75	1917.1	1816.91	1405.89	1502.52	1696.04	1489.37	1492.96	1577.71	1731.86	1638.64	1582.98	1431.97	1665.39	1625.93	1341.44	1253.57	1389.21	1418.49	1629.02	1442.23	1409.84	1597.08
ENSG00000161643	ENST00000602139	SIGLEC16	protein_coding	protein_coding	sialic acid binding Ig like lectin 16 [Source:HGNC Symbol;Acc:HGNC:24851]	0.5627	3876				400709	TRUE	2.38593	4.07114e-15	1.22621e-13	chr19	49969600	49975819	6220	+	11.2605	24.7276	11.5927	7.91752	5.39801	5.45035	8.74706	7.97531	7.30354	18.2805	11.7614	35.2495	11.174	7.97941	16.52	8.07474	13.4966	17.9095	151.582	154.542	120.286	29.6409	33.4573	14.1953	13.7967	12.9979	17.3007	180.771	179.512
ENSG00000130513	ENST00000597765; ENST00000604609; ENST00000595973; ENST00000252809; ENST00000594925	GDF15	protein_coding	protein_coding	growth differentiation factor 15 [Source:HGNC Symbol;Acc:HGNC:30142]	0.6201	989	GO:0035860; GO:0030509; GO:0043410; GO:0060395; GO:0007165; GO:0007267; GO:0010862; GO:0051897; GO:0060400; GO:0007179; GO:0040015; GO:0002023; GO:1901741	GO:0008083; GO:0042803; GO:0005515; GO:0005125; GO:0070700	GO:0005634; GO:0005737; GO:0005794; GO:0005576; GO:0005615; GO:0070062; GO:0062023	9518	TRUE	2.81493	4.09308e-15	1.23005e-13	chr19	18374731	18389176	14446	+	3.91422	4.89756	4.21251	8.89298	5.3946	8.72056	6.71308	16.8089	5.43174	2.13175	0	8.13451	3.18922	9.45511	6.74554	8.81146	11.7269	4.70564	106.345	101.621	80.6939	37.0249	34.5018	31.4497	43.6608	55.3449	46.1957	102.579	147.357
ENSG00000122862	ENST00000242465; ENST00000462445	SRGN	protein_coding	protein_coding	serglycin [Source:HGNC Symbol;Acc:HGNC:9361]	0.3762	1010	GO:0006915; GO:0031214; GO:0016485; GO:0001818; GO:0030502; GO:0033363; GO:0033364; GO:0033371; GO:0033373; GO:0033382; GO:0140507	GO:0005515	GO:0005794; GO:0005576; GO:0005615; GO:0005764; GO:0030141; GO:0031093; GO:0042629; GO:0044194	5552	TRUE	-0.5569	4.19823e-15	1.25881e-13	chr10	69088103	69104805	16703	+	4281.18	3946.46	4709.58	4464.28	4389.05	4731.99	4873.69	4256.2	3899.99	2195.7	2953.57	2476.95	2638.28	2933.92	2962.04	3641.54	3356.24	3219.6	3204.02	3017.54	3414.44	3076.87	3230.79	3567.91	3421.07	3373.95	3387.99	2875.97	2752.1
ENSG00000143549	ENST00000368533; ENST00000368545; ENST00000469717; ENST00000330188; ENST00000341485; ENST00000312970; ENST00000341372; ENST00000651731; ENST00000328159; ENST00000509409; ENST00000651873; ENST00000271850; ENST00000513769; ENST00000611659; ENST00000302206; ENST00000368531; ENST00000323144; ENST00000651641; ENST00000368530; ENST00000504663; ENST00000509601; ENST00000651644; ENST00000505010; ENST0000…	TPM3	protein_coding	protein_coding	tropomyosin 3 [Source:HGNC Symbol;Acc:HGNC:12012]	0.4782	1607	GO:0007015; GO:0006936	GO:0003779; GO:0005515; GO:0051015; GO:0003674	GO:0005737; GO:0005829; GO:0005856; GO:0015629; GO:0070062; GO:0005884; GO:0001725; GO:0005862	7170	TRUE	-0.345598	4.20778e-15	1.25884e-13	chr1	154155308	154194648	39341	-	12131.6	11455.8	12292.3	11488.6	11125.6	12131.9	11979.2	10740	11330.9	7409.47	8578.53	8062.75	8780.56	9398.37	9422.9	10029.7	9595.68	9639.08	8970.73	9297.65	9400.24	8720.93	9409.69	10130.7	9633.4	10554.7	10986.3	9169.37	9506.32
ENSG00000165672	ENST00000298510; ENST00000494433; ENST00000463322	PRDX3	protein_coding	protein_coding	peroxiredoxin 3 [Source:HGNC Symbol;Acc:HGNC:9354]	0.4123	1427	GO:0043066; GO:0098869; GO:0008284; GO:0006915; GO:0043154; GO:0042744; GO:0001893; GO:0006979; GO:0030099; GO:0032496; GO:0045454; GO:0007005; GO:0051092; GO:0042542; GO:0034599; GO:0051881; GO:0034614; GO:0018171; GO:0033673	GO:0016491; GO:0016209; GO:0051920; GO:0005515; GO:0042802; GO:0004601; GO:0019901; GO:0008022; GO:0019900; GO:0043027; GO:0008379; GO:0008785	GO:0005737; GO:0005769; GO:0032991; GO:0005768; GO:0005739; GO:0005759; GO:0005829	10935	TRUE	-0.620888	4.27792e-15	1.27696e-13	chr10	119167720	119178812	11093	-	1330.28	1190.11	1595.48	1692.63	1711.29	1787.71	1662.82	1522.73	1595.34	880.597	902.686	873.104	1048.45	1253.9	1094.21	1232.53	1386.9	1274.28	981.318	985.126	1068.29	896.193	961.628	1035.98	1025.52	1291.73	1361.85	994.518	962.149
ENSG00000104946	ENST00000535102; ENST00000594996; ENST00000221543; ENST00000598789; ENST00000599049; ENST00000596243; ENST00000594984; ENST00000600354	TBC1D17	protein_coding	protein_coding	TBC1 domain family member 17 [Source:HGNC Symbol;Acc:HGNC:25699]	0.6155	1675	GO:0015031; GO:0006914; GO:0090630; GO:0042147	GO:0005096; GO:0005515	GO:0005737; GO:0031410; GO:0005829; GO:0005776; GO:0055037	79735	TRUE	0.396348	4.29453e-15	1.27906e-13	chr19	49877666	49888750	11085	+	1503.86	1532.79	1353.22	1228.16	1184.79	1178.46	1056.49	1126.2	1136.27	1792.87	1827.15	1752.38	1446.31	1336.95	1461.01	1252.03	1176.71	1247.94	1790.95	1857.87	1970.52	1610.95	1733.27	1475.97	1395.16	1372.88	1299.76	1863.99	2297.27
ENSG00000106105	ENST00000675051; ENST00000674807; ENST00000675529; ENST00000674643; ENST00000470392; ENST00000675810; ENST00000676088; ENST00000676210; ENST00000485784; ENST00000674815; ENST00000676403; ENST00000478124; ENST00000454308; ENST00000676140; ENST00000675859; ENST00000389266; ENST00000675693; ENST00000676259; ENST00000675651; ENST00000674616; ENST00000674737; ENST00000674969; ENST00000676164; ENST0000…	GARS1	protein_coding	protein_coding	glycyl-tRNA synthetase 1 [Source:HGNC Symbol;Acc:HGNC:4162]	0.4538	2808	GO:0006418; GO:0006412; GO:0006426; GO:0015966; GO:0070150	GO:0005524; GO:0000166; GO:0004812; GO:0016740; GO:0042802; GO:0016874; GO:0004820; GO:0016787; GO:0005515; GO:0046983; GO:0004081	GO:0005737; GO:0005829; GO:0042995; GO:0005739; GO:0005576; GO:0030424; GO:0070062; GO:0005759; GO:0030141	2617	TRUE	-0.779606	4.34472e-15	1.29113e-13	chr7	30580533	30634033	53501	+	2578.74	2351.44	3182.79	3344.81	3357.66	3937	3348.89	2600.39	2931.57	1865.37	1884.89	1802.28	2528.47	2659.96	2676.72	2830.3	2839.75	3044.83	1360.52	1462.54	1404.46	1787.24	1885.93	2454.86	2832.16	3241.69	3061.12	1429.24	1350
ENSG00000130956	ENST00000375249; ENST00000375251; ENST00000466976	HABP4	protein_coding	protein_coding	hyaluronan binding protein 4 [Source:HGNC Symbol;Acc:HGNC:17062]	0.4971	2702	GO:0006397; GO:0008380; GO:0006417; GO:0071260; GO:0045948; GO:0033120; GO:0043392; GO:0030578	GO:0003723; GO:0005515; GO:0032183	GO:0005634; GO:0005737; GO:0016607; GO:0005829; GO:0031965; GO:0005730; GO:0015030; GO:0010494; GO:0030017; GO:0005576; GO:0097504; GO:0016604; GO:0016528	22927	TRUE	0.499779	4.46967e-15	1.32531e-13	chr9	96450169	96491336	41168	+	821.986	893.315	829.864	650.176	643.035	675.843	664.595	580.351	582.102	1178.85	1205.54	1205.26	846.738	762.082	929.386	584.761	616.836	642.79	1093.98	1090.33	1035.77	928.471	1043.9	1012.9	749.026	642.209	768.696	1198.43	1090
ENSG00000167491	ENST00000494516; ENST00000360315; ENST00000609040; ENST00000417582; ENST00000683918; ENST00000448576; ENST00000432704; ENST00000404158; ENST00000429242; ENST00000358713; ENST00000444839; ENST00000418032; ENST00000473184	GATAD2A	protein_coding	protein_coding	GATA zinc finger domain containing 2A [Source:HGNC Symbol;Acc:HGNC:29989]	0.5915	2418	GO:0006355; GO:0000122; GO:0045892; GO:0006338; GO:0045893; GO:0006306; GO:0016575; GO:0042659; GO:2000736	GO:0043565; GO:0046872; GO:0005515; GO:0030674	GO:0005634; GO:0016607; GO:0005654; GO:0016581	54815	TRUE	-0.487604	4.50003e-15	1.33135e-13	chr19	19385826	19508932	123107	+	3078.54	2874.87	3609.07	3940.58	3598.2	4193.5	4142.93	3495.38	3856.54	2876.79	2837.43	2905.3	3322.36	3215.67	3598.37	3647.72	3425.01	3709.93	2292.41	2409.01	2461.77	2518.92	2711.49	2768.66	2964.08	3129.59	3094.19	2217.96	2289.44
ENSG00000146918	ENST00000356309; ENST00000432615; ENST00000409423; ENST00000441982; ENST00000467785; ENST00000409339; ENST00000474940; ENST00000475918; ENST00000491792; ENST00000472591; ENST00000621338	NCAPG2	protein_coding	protein_coding	non-SMC condensin II complex subunit G2 [Source:HGNC Symbol;Acc:HGNC:21904]	0.4579	2406	GO:0050790; GO:0051301; GO:0007049; GO:0030261; GO:2000272; GO:0000070; GO:0061099; GO:0031063; GO:0001833; GO:0006366; GO:0030218; GO:0051984; GO:1905820	GO:0005515; GO:0035064; GO:0008047; GO:0030293; GO:0035033; GO:0043425	GO:0005634; GO:0016607; GO:0016020; GO:0005654; GO:0000796; GO:0000794	54892	TRUE	-1.53065	4.86521e-15	1.4362e-13	chr7	158631169	158704804	73636	-	1113.6	808.262	1361.69	1375.45	1324.91	1439.98	1291.79	1111.16	1334.4	470.051	435.17	344.361	691.262	759.245	676.802	946.831	1127.35	899.718	344.303	322.796	344.454	533.538	600.685	748.285	854.782	1104.81	1070.82	212.664	196.114
[truncated: 12,891 more rows]
[truncated: 44 more columns]
