# Supplementary material for: Pro-inflammatory macrophages suppress HIV replication in humanized mice and ex vivo co-cultures
Source: Front Immunol. 2024 Nov 7;15:1439328. doi: 10.3389/fimmu.2024.1439328 (PMC11578737; doi:10.3389/fimmu.2024.1439328)
Supplement: Supplementary file 9 [file Table9.xlsx]

## Sheet: Sheet1
gene_id	transcript_id	gene_name	type	biotypes	description	gc	featWidth	GO BP	GO MF	GO CC	entrez_id	isPresent	log2 Ratio	pValue	fdr	seqnames	start	end	width	strand	EP1 [normalized count]	EP2 [normalized count]	EP3 [normalized count]	LP1 [normalized count]	LP2 [normalized count]	LP3 [normalized count]	RP1 [normalized count]	RP2 [normalized count]	RP3 [normalized count]	EP1plus [normalized count]	EP2plus [normalized count]	EP3plus [normalized count]	LP1plus [normalized count]	LP2plus [normalized count]	LP3plus [normalized count]	RP1plus [normalized count]	RP2plus [normalized count]	RP3plus [normalized count]	EPM1 [normalized count]	EPM2 [normalized count]	EPM3 [normalized count]	LPM1 [normalized count]	LPM2 [normalized count]	LPM3 [normalized count]	RPM1 [normalized count]	RPM2 [normalized count]	RPM3 [normalized count]	EPM1plus [normalized count]	EPM2plus [normalized count]
ENSG00000107736	ENST00000224721; ENST00000398809; ENST00000461841; ENST00000299366; ENST00000644511; ENST00000616684; ENST00000442677; ENST00000646131; ENST00000643732; ENST00000466757; ENST00000470494; ENST00000398792; ENST00000642965; ENST00000647092; ENST00000398788; ENST00000619887; ENST00000475158	CDH23	protein_coding	protein_coding	cadherin related 23 [Source:HGNC Symbol;Acc:HGNC:13733]	0.591	3895	GO:0007156; GO:0007155; GO:0007605; GO:0050896; GO:0007601; GO:0007626; GO:0060122; GO:0045494; GO:0050953; GO:0098742; GO:0016339; GO:0050957; GO:0006816; GO:0051480; GO:0042472; GO:0042491; GO:0048563; GO:0048839; GO:0060088; GO:0098609	GO:0005509; GO:0046872; GO:0005515; GO:0045296	GO:0016020; GO:0005886; GO:0016021; GO:0032420; GO:0016342; GO:0001917; GO:0005813; GO:0032426; GO:0045202; GO:0060091; GO:0098683; GO:0098684	64072	TRUE	1.59636	1.27707e-75	1.70694e-71	chr10	71396920	71815947	419028	+	111.575	135.281	94.7862	99.8384	63.7031	58.8928	100.741	122.113	119.529	196.911	198.469	222.236	96.4513	96.3733	116.86	113.703	112.568	106.255	548.61	554.73	544.356	472.668	414.834	340.497	284.28	328.946	271.674	531.747	474.66
ENSG00000110079	ENST00000680935; ENST00000679553; ENST00000681406; ENST00000680301; ENST00000679385; ENST00000649552; ENST00000681288; ENST00000680560; ENST00000680537; ENST00000680757; ENST00000532114; ENST00000529991; ENST00000679988; ENST00000343968; ENST00000529950; ENST00000681157; ENST00000337908; ENST00000527056	MS4A4A	protein_coding	protein_coding	membrane spanning 4-domains A4A [Source:HGNC Symbol;Acc:HGNC:13371]	0.4187	1740		GO:0005515	GO:0016021; GO:0016020; GO:0005886; GO:0005794; GO:0005783; GO:0044853	51338	TRUE	3.895	3.21126e-52	2.14608e-48	chr11	60185657	60318080	132424	+	6.85112	19.6059	6.31909	1.977	4.31885	5.45304	9.59443	23.8917	7.24418	7.51252	16.1716	39.2979	4.31516	2.83451	6.46857	4.00362	6.253	7.52251	234.277	276.17	352.899	63.7372	46.2051	74.8227	69.8574	84.5862	80.3923	410.384	359.787
ENSG00000139899	ENST00000267406; ENST00000555436	CBLN3	protein_coding	protein_coding	cerebellin 3 precursor [Source:HGNC Symbol;Acc:HGNC:20146]	0.5859	1597	GO:0099558		GO:0005794; GO:0005783; GO:0005576; GO:0045202; GO:0005615	643866	TRUE	-1.35912	5.14509e-49	2.29231e-45	chr14	24426545	24430954	4410	-	697.835	687.185	716.162	615.835	602.48	654.365	457.654	422.088	555.99	827.024	830.629	815.768	864.872	635.875	725.884	648.586	639.369	693.951	251.647	249.868	266.157	387.246	351.149	304.713	254.203	285.087	293.804	243.978	238.413
ENSG00000165140	ENST00000648117; ENST00000375326; ENST00000682520; ENST00000415431; ENST00000414122	FBP1	protein_coding	protein_coding	fructose-bisphosphatase 1 [Source:HGNC Symbol;Acc:HGNC:3606]	0.523	1217	GO:0005975; GO:0008152; GO:0006094; GO:0016311; GO:0071466; GO:0030308; GO:0005986; GO:0006000; GO:0006002; GO:0030388; GO:0006111; GO:0045820; GO:0046580; GO:0000122; GO:0031667; GO:0032869; GO:0071286; GO:0071320; GO:0071475; GO:0071477; GO:0097403; GO:1901558; GO:1904628	GO:0016791; GO:0042578; GO:0046872; GO:0016787; GO:0003824; GO:0042132; GO:0042802; GO:0005515; GO:0061629; GO:0016208; GO:0048029	GO:0005737; GO:0005829; GO:0070062; GO:0005634	2203	TRUE	2.06183	6.16222e-41	2.05911e-37	chr9	94603133	94640249	37117	-	1104.99	1661.6	626.642	452.733	600.321	467.871	559.355	753.917	494.415	674.818	1237.86	1445.89	284.571	488.481	399.273	529.278	510.4	448.529	4127.43	5039.21	5596.5	1730.27	1828.27	1661.28	1784.28	2061.39	2343.05	5128.54	5821.63
ENSG00000211445	ENST00000388825; ENST00000521722; ENST00000521650; ENST00000519214; ENST00000517973; ENST00000625178; ENST00000521632; ENST00000520597; ENST00000520059	GPX3	protein_coding	protein_coding	glutathione peroxidase 3 [Source:HGNC Symbol;Acc:HGNC:4555]	0.5598	741	GO:0006979; GO:0098869; GO:0042744; GO:0006982	GO:0004602; GO:0016491; GO:0042802; GO:0005515; GO:0004601; GO:0008430	GO:0005576; GO:0005615; GO:0070062	2878	TRUE	3.42622	3.25927e-40	8.71269e-37	chr5	151020591	151028988	8398	+	46.9791	98.0293	20.0104	16.8045	9.71742	10.9061	6.7161	21.2371	9.05522	20.2233	45.5744	54.2038	5.57982	10.3932	6.74195	4.80435	5.47137	4.70157	259.017	384.964	304.695	94.9133	55.7238	76.9914	80.5299	102.339	85.9239	376.602	328.36
ENSG00000073737	ENST00000602501; ENST00000357546; ENST00000432060; ENST00000428522; ENST00000450153; ENST00000674881; ENST00000421653; ENST00000436483; ENST00000412271	DHRS9	protein_coding	protein_coding	dehydrogenase/reductase 9 [Source:HGNC Symbol;Acc:HGNC:16888]	0.4434	1615	GO:0006629; GO:0008202; GO:0042572; GO:0030855; GO:0008209; GO:0042448; GO:0042904; GO:0002138	GO:0016491; GO:0004745; GO:0016229; GO:0047023; GO:0047035; GO:0047044; GO:0004022; GO:0016854; GO:0005515	GO:0016020; GO:0005783; GO:0005789; GO:0043231; GO:0030176	10170	TRUE	3.0484	1.92215e-38	4.15101e-35	chr2	169064789	169096167	31379	+	18.5959	46.0738	11.585	14.8275	17.2754	17.4497	23.986	48.6683	7.24418	8.51505	16.1715	32.5223	8.76829	13.2277	14.233	19.2174	14.8509	11.2838	157.937	225.957	219.188	140.471	85.7971	68.3163	72.768	113.826	113.641	284.017	277.427
ENSG00000019169	ENST00000327097; ENST00000412481; ENST00000494979	MARCO	protein_coding	protein_coding	macrophage receptor with collagenous structure [Source:HGNC Symbol;Acc:HGNC:6895]	0.5509	978	GO:0002376; GO:0045087; GO:0007166; GO:0006897; GO:0001934; GO:0070374; GO:0097242; GO:0006898; GO:0006911; GO:0007193; GO:0043277	GO:0005044; GO:0001664; GO:0001540; GO:0004888; GO:0038024; GO:0038187	GO:0016020; GO:0016021; GO:0005886; GO:0005581; GO:0005737; GO:0005887; GO:0030666	8685	TRUE	3.66707	2.17395e-38	4.15101e-35	chr2	118942194	118994660	52467	+	17.6172	38.2315	9.47862	0.988499	2.15943	0	5.75666	11.5034	7.24418	5.32191	22.0521	13.551	5.57982	0	2.24732	5.60507	7.81624	5.64188	162.149	230.74	227.618	18.0336	22.9971	26.0253	48.512	55.3465	67.4456	233.969	276.343
ENSG00000154451	ENST00000370459; ENST00000481145; ENST00000471171; ENST00000490568; ENST00000443807	GBP5	protein_coding	protein_coding	guanylate binding protein 5 [Source:HGNC Symbol;Acc:HGNC:19895]	0.4135	3299	GO:0050896; GO:0002376; GO:0006954; GO:0032731; GO:0071346; GO:1900227; GO:0051289; GO:0045089; GO:0034067; GO:1900017; GO:0032741; GO:0009617	GO:0005525; GO:0003924; GO:0000166; GO:0016787; GO:0042803; GO:0005515; GO:0042802	GO:0005737; GO:0016020; GO:0005794; GO:0031410; GO:0000139; GO:0048471	115362	TRUE	-1.5651	4.48654e-37	7.49589e-34	chr1	89256189	89272860	16672	-	8972.93	4955.26	10445.4	11409.3	10211.9	11606.3	10769.7	7929.39	11493.8	5014.11	5055.81	4069.11	16419.8	12061.8	10618.5	13244.8	9288.05	14742	1845.76	1757.9	2213.55	3458.45	2952.4	3633.75	4658.99	4227.22	5027.01	1546.44	1811.9
ENSG00000133063	ENST00000484834; ENST00000479483; ENST00000367229; ENST00000491855; ENST00000255427; ENST00000503786; ENST00000506427; ENST00000513472; ENST00000460619	CHIT1	protein_coding	protein_coding	chitinase 1 [Source:HGNC Symbol;Acc:HGNC:1936]	0.554	1624	GO:0005975; GO:0008152; GO:0006955; GO:0044245; GO:0006032; GO:0000272; GO:0009617	GO:0004553; GO:0008061; GO:0016787; GO:0016798; GO:0004568; GO:0008843	GO:0005576; GO:0005615; GO:0005764; GO:0035580; GO:1904724	1118	TRUE	3.6676	2.87647e-36	4.27188e-33	chr1	203212827	203273641	60815	-	60.6813	96.0687	25.2763	950.935	722.328	719.802	176.538	268.119	174.766	37.2534	69.0966	46.0732	508.561	667.999	789.557	171.355	116.462	238.839	892.873	1138.16	1257.32	5311.34	4611.81	4234.53	1765.84	3340.63	2411.41	1267.44	811.69
ENSG00000203710	ENST00000367050; ENST00000400960; ENST00000367049; ENST00000530487; ENST00000367051; ENST00000367052; ENST00000367053; ENST00000534202; ENST00000434033; ENST00000436595; ENST00000450439; ENST00000529814	CR1	protein_coding	protein_coding	complement C3b/C4b receptor 1 (Knops blood group) [Source:HGNC Symbol;Acc:HGNC:2334]	0.4742	4654	GO:0002376; GO:0045087; GO:0046718; GO:0006958; GO:0008284; GO:0007009; GO:0045959; GO:1900005; GO:0032703; GO:1900004; GO:0001971; GO:0002638; GO:1900099; GO:0032689; GO:1904669; GO:0001970; GO:0002430; GO:0002435; GO:0006957; GO:0042130; GO:0045591; GO:0045916; GO:0045918; GO:0045957	GO:0005515; GO:0001618; GO:0001851; GO:0001855; GO:0001861; GO:0004877	GO:0016020; GO:0016021; GO:0009986; GO:0005615; GO:0005886; GO:0005887; GO:0070062; GO:0030667; GO:0005856; GO:0101003; GO:0044853	1378	TRUE	1.1913	1.02858e-34	1.3748e-31	chr1	207496147	207641765	145619	+	133.108	204.478	90.1879	95.8844	79.8988	73.0706	180.375	310.592	227.286	210.617	177.886	274.85	79.7161	89.7595	100.305	137.962	150.853	134.465	438.014	510.464	575.668	299.218	215.819	274.35	356.078	297.618	250.77	494.212	501.624
ENSG00000102970	ENST00000219244; ENST00000616880	CCL17	protein_coding	protein_coding	C-C motif chemokine ligand 17 [Source:HGNC Symbol;Acc:HGNC:10615]	0.5843	583	GO:0006955; GO:0006935; GO:0006954; GO:0007186; GO:0002548; GO:0007267; GO:0030593; GO:0043547; GO:0048247; GO:0070098; GO:0070374; GO:0071346; GO:0071347; GO:0071356; GO:0045662	GO:0008009; GO:0005515; GO:0005125; GO:0048020; GO:0005102; GO:0031729	GO:0005576; GO:0005615	6361	TRUE	-2.00117	2.66451e-33	3.23762e-30	chr16	57404767	57416063	11297	+	378.769	405.842	418.113	773.995	868.089	791.781	352.115	168.127	208.27	271.417	327.841	269.664	714.217	878.698	706.407	229.808	293.109	352.617	45.2754	49.0172	39.7428	232.538	288.349	260.253	80.53	72.0549	101.63	30.0281	83.4447
ENSG00000115758	ENST00000446285; ENST00000234111; ENST00000699835; ENST00000699836; ENST00000405333; ENST00000443218	ODC1	protein_coding	protein_coding	ornithine decarboxylase 1 [Source:HGNC Symbol;Acc:HGNC:8109]	0.4896	2221	GO:1901564; GO:0009615; GO:0006596; GO:0042176; GO:0033387; GO:0001822; GO:0006595; GO:0008283; GO:0008284	GO:0003824; GO:0016829; GO:0042803; GO:0005515; GO:0016831; GO:0004586	GO:0005737; GO:0005829; GO:0005575	4953	TRUE	-0.760455	3.28828e-33	3.6626e-30	chr2	10439968	10448327	8360	-	1860.57	1429.26	2290.66	2597.78	2441.24	2794.14	2982.91	2170.6	2549.95	2047.87	2042.03	1744.01	2455.92	2590.74	2544.71	2391.76	2707.55	2695.88	1104.51	1227.82	1140.5	1661.93	1677.91	1849.96	1863.83	1912.06	2140.7	1004.69	1084.78
ENSG00000135094	ENST00000257549; ENST00000553112; ENST00000552280; ENST00000547342; ENST00000546639; ENST00000546785	SDS	protein_coding	protein_coding	serine dehydratase [Source:HGNC Symbol;Acc:HGNC:10691]	0.5899	869	GO:0006520; GO:0006629; GO:0006094; GO:0009097; GO:0006565; GO:0006567; GO:0042866	GO:0030170; GO:0016829; GO:0042803; GO:0005515; GO:0003941; GO:0004794	GO:0005737; GO:0005829; GO:0005739	10993	TRUE	2.96676	1.84631e-32	1.89829e-29	chr12	113392445	113426301	33857	-	8.80858	43.1329	1.05318	2.9655	0	3.27182	9.59443	44.2439	4.52761	15.9657	7.3507	39.2977	3.18847	6.61386	1.51512	32.029	25.7936	20.6869	132.668	196.068	202.327	37.9653	35.3975	37.9535	103.816	155.597	153.385	197.685	212.405
ENSG00000214212	ENST00000592854; ENST00000397820; ENST00000587494	C19orf38	protein_coding	protein_coding	chromosome 19 open reading frame 38 [Source:HGNC Symbol;Acc:HGNC:34073]	0.5927	978		GO:0005515	GO:0016020; GO:0016021	255809	TRUE	2.08787	3.99789e-32	3.81685e-29	chr19	10836575	10869790	33216	+	45.0216	45.0935	34.7549	36.5745	17.2754	31.6276	20.1483	19.4673	19.9215	28.7383	51.4549	70.465	19.9279	25.5106	26.2187	21.6196	26.5752	18.8063	210.584	272.583	217.983	102.506	85.797	83.4977	58.2144	92.9403	90.5434	310.29	234.079
ENSG00000038945	ENST00000350896; ENST00000262101; ENST00000445506; ENST00000355282; ENST00000522672; ENST00000381998; ENST00000519060; ENST00000518960; ENST00000518026; ENST00000521876; ENST00000518343; ENST00000517522; ENST00000520846; ENST00000522130	MSR1	protein_coding	protein_coding	macrophage scavenger receptor 1 [Source:HGNC Symbol;Acc:HGNC:7376]	0.4157	1263	GO:0006898; GO:0010629; GO:0006897; GO:0010744; GO:0097242; GO:0010886; GO:0030301; GO:0006911; GO:0034381; GO:0042953; GO:0051649; GO:0071407	GO:0005044; GO:0005515; GO:0001540; GO:0030169; GO:0038024	GO:0016020; GO:0016021; GO:0005581; GO:0034362; GO:0009897; GO:0005886; GO:0005887; GO:0030666; GO:0005829; GO:0031410	4481	TRUE	3.60778	7.6195e-32	6.78948e-29	chr8	16107878	16567490	459613	-	121.363	192.138	67.4035	22.7355	33.4711	14.1779	14.3916	46.0137	35.3154	29.8027	138.193	184.474	27.9062	7.55988	26.9678	56.8756	39.0813	30.09	970.074	1407.15	1247.68	217.352	145.943	158.32	316.393	425.019	320.598	1611.51	1096.7
ENSG00000275395	ENST00000616721; ENST00000595713	FCGBP	protein_coding	protein_coding	Fc gamma binding protein [Source:HGNC Symbol;Acc:HGNC:13572]	0.5997	6640				8857	TRUE	-2.05105	1.01147e-31	8.44959e-29	chr19	39863323	39934626	71304	-	1254.74	947.944	1954.7	3394.51	2981.09	3378.7	2188.49	1488.37	2059.16	3649.76	2490.42	2352.45	4464.65	3945.64	3514.05	2843.37	3159.33	3283.57	353.78	276.17	380.567	897.88	1052.56	1016.07	928.52	979.528	868.478	325.304	326.193
ENSG00000141506	ENST00000269300; ENST00000447110; ENST00000611902; ENST00000616147; ENST00000623421; ENST00000581552; ENST00000585260; ENST00000583810; ENST00000584803; ENST00000578515; ENST00000578743; ENST00000577214; ENST00000583039; ENST00000584456; ENST00000578457; ENST00000580959; ENST00000577981; ENST00000581895; ENST00000583222	PIK3R5	protein_coding	protein_coding	phosphoinositide-3-kinase regulatory subunit 5 [Source:HGNC Symbol;Acc:HGNC:30035]	0.5966	2106	GO:0043551; GO:0016310; GO:0007186; GO:0006955; GO:0014065; GO:0051897; GO:0043406	GO:0046935; GO:0016301; GO:0031683	GO:0005944; GO:0005634; GO:0005737; GO:0016020; GO:0005829; GO:0005886; GO:0034451; GO:0005942; GO:0005943	23533	TRUE	0.743108	1.74025e-31	1.36824e-28	chr17	8878911	8965712	86802	-	2263.81	2849.71	1648.23	1599.39	1555.87	1466.87	1826.78	2484.74	2068.21	2058.51	2552.16	3006.96	1754.45	1701.65	1637.54	1897.72	1718.79	1626.74	4253.79	4221.45	4244.05	2983.12	2996.7	2914.83	2578.9	2544.89	2481.63	4202.68	4562.37
ENSG00000155659	ENST00000427538; ENST00000374737; ENST00000455586; ENST00000412866; ENST00000651578	VSIG4	protein_coding	protein_coding	V-set and immunoglobulin domain containing 4 [Source:HGNC Symbol;Acc:HGNC:17032]	0.5176	1716	GO:0032703; GO:0042130; GO:0043031; GO:0002376; GO:0045087; GO:0006957; GO:0045957	GO:0005515; GO:0001851	GO:0016020; GO:0016021; GO:0032991	11326	TRUE	4.09916	2.36276e-31	1.75448e-28	chrX	66021738	66040125	18388	-	42.0855	53.9162	31.5954	26.6894	46.4277	26.1746	69.0799	105.301	57.0479	43.6396	69.0965	75.8853	32.6818	35.9038	38.2044	56.8514	96.14	33.8512	2014.23	2471.19	2568.83	677.681	590.849	443.514	354.138	437.551	305.815	2532.37	3054.94
ENSG00000175899	ENST00000543436; ENST00000318602; ENST00000495442; ENST00000495709; ENST00000545828; ENST00000542567; ENST00000462568; ENST00000546069; ENST00000472360; ENST00000539638; ENST00000404455; ENST00000467091; ENST00000497324	A2M	protein_coding	protein_coding	alpha-2-macroglobulin [Source:HGNC Symbol;Acc:HGNC:7]	0.4598	891	GO:0010466; GO:0001553; GO:0001869; GO:0002438; GO:0006953; GO:0007584; GO:0010037; GO:0010951; GO:0034695; GO:0048863; GO:0051384; GO:1990402	GO:0004866; GO:0005515; GO:0019838; GO:0019899; GO:0004867; GO:0030414; GO:0048306; GO:0005102; GO:0002020; GO:0019966; GO:0019959; GO:0042802; GO:0043120; GO:0048403; GO:0048406	GO:0005576; GO:0005615; GO:0070062; GO:0072562; GO:0062023; GO:0031093	2	TRUE	2.15055	5.5308e-31	3.89077e-28	chr12	9067664	9116229	48566	-	474.684	830.308	155.871	432.963	475.074	391.528	384.736	712.327	440.083	263.967	579.235	829.319	224.787	337.307	282.413	302.674	342.352	283.974	2618.6	3918.99	3485.32	1029.81	1008.34	946.669	1207.95	1539.26	1165.98	3549.57	3355.13
ENSG00000095970	ENST00000373122; ENST00000338469; ENST00000373113	TREM2	protein_coding	protein_coding	triggering receptor expressed on myeloid cells 2 [Source:HGNC Symbol;Acc:HGNC:17761]	0.5772	951	GO:0070374; GO:0050731; GO:0010628; GO:0140052; GO:1904646; GO:0050714; GO:0043277; GO:0030316; GO:0014068; GO:1903078; GO:0001934; GO:0002282; GO:0034241; GO:0048678; GO:0001774; GO:0150094; GO:0060075; GO:1901800; GO:0060100; GO:0150062; GO:0061889; GO:1905907; GO:0048143; GO:0050766; GO:0006959; GO:0050730; GO:0097062; GO:0150079; GO:0010468; GO:1900223; GO:2001171; GO:0007613; GO:1903980; GO:…	GO:0005515; GO:0008289; GO:0004888; GO:0005543; GO:0001540; GO:0097110; GO:0044877; GO:0038023; GO:1990782; GO:0001786; GO:0008035; GO:0008429; GO:0019209; GO:0030169; GO:0034185; GO:0034186; GO:0034189; GO:0071813; GO:0120146; GO:0001530; GO:0042834; GO:0070891	GO:0016020; GO:0016021; GO:0005886; GO:0005576; GO:0031226; GO:0044853; GO:0005887	54209	TRUE	3.07483	6.26699e-31	4.18823e-28	chr6	41158506	41163186	4681	-	217.278	411.723	64.2439	37.563	53.9856	41.4431	84.431	189.364	73.3472	92.6012	246.984	432.276	24.7106	38.7383	44.1972	47.2427	65.6565	26.3288	1659.4	1796.9	1993.16	344.535	281.272	281.94	293.983	451.126	358.478	2145.75	2223.75
ENSG00000198959	ENST00000361475; ENST00000469269; ENST00000468262; ENST00000474777; ENST00000373403; ENST00000453095	TGM2	protein_coding	protein_coding	transglutaminase 2 [Source:HGNC Symbol;Acc:HGNC:11778]	0.5802	2383	GO:0018149; GO:0006508; GO:0042981; GO:0050769; GO:0060348; GO:0043547; GO:0043065; GO:0045785; GO:0043277; GO:0007200; GO:0018277; GO:0032471; GO:0051057; GO:0051561; GO:0060445; GO:0060662; GO:0071314; GO:1903351; GO:1904015; GO:2000425	GO:0003810; GO:0046872; GO:0000166; GO:0016740; GO:0008233; GO:0016787; GO:0005509; GO:0016746; GO:0005525; GO:0005515; GO:0050568; GO:0120294; GO:0120295; GO:0120296; GO:0120297; GO:0120298; GO:0120299	GO:0005634; GO:0005737; GO:0016020; GO:0005829; GO:0005886; GO:0005739; GO:0005576; GO:0005925; GO:0000785; GO:0005694; GO:0005783; GO:0048471; GO:0070062; GO:0062023; GO:0031012; GO:0031226	7052	TRUE	2.23801	8.75062e-31	5.56956e-28	chr20	38127385	38166578	39194	-	151.703	180.539	117.347	139.811	170.594	162.501	110.336	161.245	115.907	80.9497	130.843	153.126	74.1395	54.8005	78.6561	122.122	88.3239	143.021	653.862	1053.45	896.053	272.74	242.386	202.78	499.13	792.603	741.902	839.535	876.909
ENSG00000133056	ENST00000367187; ENST00000424712; ENST00000684373; ENST00000683234; ENST00000462752; ENST00000479079; ENST00000496872; ENST00000415899; ENST00000367184; ENST00000429009	PIK3C2B	protein_coding	protein_coding	phosphatidylinositol-4-phosphate 3-kinase catalytic subunit type 2 beta [Source:HGNC Symbol;Acc:HGNC:8972]	0.5566	3412	GO:0016310; GO:0006629; GO:0046854; GO:0046834; GO:0048015; GO:0008150; GO:0016477; GO:0014065; GO:0036092; GO:0009267; GO:0016236; GO:0043491; GO:1905037	GO:0016301; GO:0035091; GO:0000166; GO:0005524; GO:0016740; GO:0005515; GO:0035005; GO:0016303; GO:0052742; GO:0001727	GO:0005634; GO:0005737; GO:0016020; GO:0005783; GO:0005654; GO:0005829; GO:0005886; GO:0043231; GO:0005942; GO:0030139	5287	TRUE	-0.720619	1.03445e-30	6.28477e-28	chr1	204422628	204494805	72178	-	598.004	415.875	737.225	709.742	771.995	745.866	891.322	725.34	839.618	778.063	696.846	605.77	822.624	773.149	729.579	964.101	964.351	992.971	342.86	417.244	409.471	455.723	497.982	456.526	657.823	692.353	720.927	374.099	355.453
ENSG00000169884	ENST00000301061; ENST00000407467; ENST00000403957; ENST00000413630; ENST00000475740; ENST00000420388	WNT10B	protein_coding	protein_coding	Wnt family member 10B [Source:HGNC Symbol;Acc:HGNC:12775]	0.6229	1246	GO:0007275; GO:0016055; GO:0030182; GO:0071300; GO:0060070; GO:0120163; GO:0002062; GO:0000086; GO:0000122; GO:0001649; GO:0006357; GO:0006366; GO:0006629; GO:0007224; GO:0008283; GO:0010971; GO:0014835; GO:0030217; GO:0030501; GO:0030855; GO:0030858; GO:0032434; GO:0043065; GO:0043403; GO:0045165; GO:0045444; GO:0045582; GO:0045598; GO:0045599; GO:0045669; GO:0045778; GO:0045899; GO:0045944; GO:…	GO:0005102; GO:0005515; GO:0005125; GO:0005109; GO:0048018	GO:0005576; GO:0005615	7480	TRUE	1.63043	2.81193e-30	1.6341e-27	chr12	48965340	48971735	6396	-	85.1496	85.2855	34.7549	41.5169	24.8334	25.084	64.2826	96.4518	96.8905	117.082	117.611	134.154	51.0154	50.0763	35.9571	64.8586	110.209	91.2104	317.981	302.472	285.425	199.318	199.014	195.19	222.185	216.164	198.641	366.592	451.902
ENSG00000127507	ENST00000315576; ENST00000360222; ENST00000596991; ENST00000392965; ENST00000594294; ENST00000594076; ENST00000595839; ENST00000601345; ENST00000595208; ENST00000392962; ENST00000601619; ENST00000599423; ENST00000598500	ADGRE2	protein_coding	protein_coding	adhesion G protein-coupled receptor E2 [Source:HGNC Symbol;Acc:HGNC:3337]	0.5531	2304	GO:0007186; GO:0007166; GO:0007165; GO:0007155; GO:0006954; GO:0016477; GO:0007189; GO:0071621; GO:0043304	GO:0005509; GO:0004930; GO:0004888; GO:0005515; GO:0035374	GO:0016021; GO:0016020; GO:0005886; GO:0042995; GO:0032587; GO:0005887; GO:0031256	30817	TRUE	1.807	3.40037e-30	1.89373e-27	chr19	14732392	14778560	46169	-	89.0614	111.225	54.3411	81.2861	122.615	69.8514	98.4532	185.085	119.143	69.496	73.356	121.274	69.4657	78.6765	77.708	140.114	81.9103	93.1758	337.944	430.344	368.746	241.215	248.887	242.635	212.125	310.985	217.031	338.219	348.647
ENSG00000106868	ENST00000374270; ENST00000355396; ENST00000374263; ENST00000374264; ENST00000475283; ENST00000529933; ENST00000415074; ENST00000528773; ENST00000532348; ENST00000482851	SUSD1	protein_coding	protein_coding	sushi domain containing 1 [Source:HGNC Symbol;Acc:HGNC:25413]	0.4668	1555		GO:0005509	GO:0110165; GO:0016020; GO:0016021	64420	TRUE	1.06714	4.92148e-30	2.63122e-27	chr9	112040783	112175297	134515	-	166.384	159.788	135.86	130.482	88.5365	107.97	135.281	169.011	133.112	108.567	148.484	136.865	93.2627	96.3733	111.617	104.895	104.738	109.076	313.769	402.897	342.029	149.963	174.247	184.346	216.364	206.767	222.663	312.792	355.453
ENSG00000140511	ENST00000359595; ENST00000558770; ENST00000562889; ENST00000562281; ENST00000563808	HAPLN3	protein_coding	protein_coding	hyaluronan and proteoglycan link protein 3 [Source:HGNC Symbol;Acc:HGNC:21446]	0.6108	1624	GO:0007155; GO:0008284; GO:0043627; GO:0007417; GO:0001501	GO:0005540	GO:0005576; GO:0005615; GO:0031012	145864	TRUE	-1.03434	7.07792e-30	3.63859e-27	chr15	88877294	88895597	18304	-	3694.71	3158.5	3642.95	4229.78	4291.86	4145.4	3443.44	3141.32	3605.79	3664.66	3337.22	3572.03	6073.23	4940.55	4923.87	4190.19	3722.09	4831.33	1669.93	1404.76	1575.26	2537.03	2567.72	2246.85	2163.64	1941.31	1901.41	1433.84	1865.04
ENSG00000090924	ENST00000425673; ENST00000595920; ENST00000458508; ENST00000438123; ENST00000409797; ENST00000451354; ENST00000205135; ENST00000478523; ENST00000596443; ENST00000594307; ENST00000474449; ENST00000600210; ENST00000598238; ENST00000594161; ENST00000596339; ENST00000594124	PLEKHG2	protein_coding	protein_coding	pleckstrin homology and RhoGEF domain containing G2 [Source:HGNC Symbol;Acc:HGNC:29515]	0.5888	1534	GO:0050790; GO:0030833	GO:0005085; GO:0005515	GO:0005829	64857	TRUE	-0.696618	1.78667e-29	8.8447e-27	chr19	39412669	39428415	15747	+	939.756	885.205	970.717	996.792	1074.61	1259.93	1033.28	909.954	1005.13	971.992	885.691	820.063	1102.86	942.978	971.195	1044.94	944.906	972.919	623.617	697	716.61	791.356	860.541	831.724	778.533	663.435	757.608	492.999	535.823
ENSG00000053918	ENST00000496887; ENST00000155840; ENST00000345015; ENST00000646564; ENST00000335475; ENST00000380776; ENST00000526095	KCNQ1	protein_coding	protein_coding	potassium voltage-gated channel subfamily Q member 1 [Source:HGNC Symbol;Acc:HGNC:6294]	0.6109	1350	GO:0055085; GO:0006811; GO:0006813; GO:0034765; GO:0071805; GO:0060453; GO:0008016; GO:0070293; GO:0060048; GO:0060306; GO:0007605; GO:0086091; GO:0071320; GO:1901381; GO:0060307; GO:0048839; GO:0010460; GO:0060372; GO:0060452; GO:0086013; GO:0086005; GO:0086011; GO:0097623; GO:0098915; GO:0050892; GO:0086014; GO:0071872; GO:0098914; GO:0001696; GO:0001698; GO:0002027; GO:0006006; GO:0006349; GO:…	GO:0005216; GO:0005244; GO:0005249; GO:0005267; GO:0005515; GO:0005516; GO:0005251; GO:0044325; GO:0005546; GO:0097110; GO:0015271; GO:0034236; GO:0086008; GO:1902282; GO:0034237; GO:0086089; GO:0008157	GO:0016020; GO:0016021; GO:0030659; GO:0031410; GO:0005783; GO:0005886; GO:0045121; GO:0008076; GO:0016323; GO:0016328; GO:0005737; GO:0005769; GO:0005768; GO:0005770; GO:0005764; GO:0009986; GO:0016324; GO:0030133; GO:0034702; GO:0034705; GO:0043005; GO:0043025; GO:0045177; GO:0097546; GO:1990794	3784	TRUE	1.36462	2.60709e-29	1.24451e-26	chr11	2444684	2849105	404422	+	252.512	346.044	170.615	138.39	142.522	111.242	164.065	204.407	169.333	202.232	239.633	323.868	111.596	150.229	131.842	132.119	147.727	131.644	812.851	848.834	856.277	349.281	349.38	315.556	314.358	362.363	301.195	830.777	965.576
ENSG00000162654	ENST00000355754; ENST00000471938; ENST00000481397	GBP4	protein_coding	protein_coding	guanylate binding protein 4 [Source:HGNC Symbol;Acc:HGNC:20480]	0.4121	2455	GO:0050896; GO:0050830; GO:0071346; GO:0042832	GO:0005525; GO:0003924; GO:0000166; GO:0016787; GO:0042803; GO:0005515; GO:0042802	GO:0005634; GO:0005737; GO:0016020; GO:0005794; GO:0005886; GO:0005829; GO:0000139; GO:0048471; GO:0031410	115361	TRUE	-1.06361	4.62478e-29	2.13155e-26	chr1	89181144	89198942	17799	-	3280.24	2022.03	4192.96	4464.63	4334.03	4434.83	3962.18	2963.56	4282.56	2367.51	1968.02	1698.47	4728.47	4220.86	3816.12	3814.56	3415.15	4418.34	824.242	883.876	857.071	1479.71	1423.62	1764.33	1955.18	1941.62	2149.47	884.972	856.294
ENSG00000125726	ENST00000423145; ENST00000245903; ENST00000597430	CD70	protein_coding	protein_coding	CD70 molecule [Source:HGNC Symbol;Acc:HGNC:11937]	0.5905	788	GO:0006955; GO:0007154; GO:0023052; GO:0033209; GO:0002456; GO:0007165; GO:0007267; GO:0097191; GO:0042100; GO:0042102; GO:0019724	GO:0005164; GO:0005515; GO:0005125; GO:0005102; GO:0002020	GO:0016020; GO:0016021; GO:0005615; GO:0005886; GO:0070062; GO:0005887	970	TRUE	-1.37321	6.77562e-28	3.01877e-25	chr19	6583183	6604103	20921	-	484.472	429.369	619.27	481.399	448.081	600.925	789.622	554.819	642.92	170.301	199.939	200.555	291.745	251.326	256.943	555.702	533.068	600.86	137.932	86.0789	134.885	167.997	176.017	255.915	264.876	297.618	353.859	85.0795	59.6034
ENSG00000101307	ENST00000381605; ENST00000381603; ENST00000262929; ENST00000569629; ENST00000563840; ENST00000565076; ENST00000565775; ENST00000569387; ENST00000566055; ENST00000565087; ENST00000565230; ENST00000562014; ENST00000279477; ENST00000568365; ENST00000381596	SIRPB1	protein_coding	protein_coding	signal regulatory protein beta 1 [Source:HGNC Symbol;Acc:HGNC:15928]	0.5223	1335	GO:0050870; GO:0007165; GO:0007166; GO:0050766	GO:0005515	GO:0016020; GO:0016021; GO:0005886; GO:0005887; GO:0030667; GO:0009986	10326	TRUE	1.69193	4.14382e-27	1.78665e-24	chr20	1561385	1620061	58677	-	165.647	259.019	92.8486	49.3337	64.0295	48.0494	76.5502	162.483	137.034	91.902	146.661	230.213	70.9979	79.6345	69.9057	94.3608	81.49	68.0568	445.543	547.527	587.049	236.852	210.657	231.678	206.713	253.285	196.768	629.088	669.241
ENSG00000110077	ENST00000420732; ENST00000530839; ENST00000533989; ENST00000531914; ENST00000529054; ENST00000528851; ENST00000412309; ENST00000426738; ENST00000533023; ENST00000527254; ENST00000529906; ENST00000525549; ENST00000530179; ENST00000526677; ENST00000532169; ENST00000534596; ENST00000533660; ENST00000531531; ENST00000533409; ENST00000526697; ENST00000528925	MS4A6A	protein_coding	protein_coding	membrane spanning 4-domains A6A [Source:HGNC Symbol;Acc:HGNC:13375]	0.4337	915	GO:0007166	GO:0005515	GO:0016021; GO:0016020; GO:0005886; GO:0005802	64231	TRUE	3.12962	1.78049e-26	7.43687e-24	chr11	60172015	60184666	12652	-	100.809	251.995	41.074	8.89648	9.74464	3.27183	13.4322	170.782	43.4651	65.9916	142.604	212.75	7.97117	5.66902	17.2295	9.6087	16.4141	5.09771	774.947	1043.71	1039.33	77.829	51.3013	58.5626	69.8573	68.0168	83.1521	1430.09	1084.78
ENSG00000174996	ENST00000531240; ENST00000417856; ENST00000526758; ENST00000440228; ENST00000421552; ENST00000394067; ENST00000316924; ENST00000394078; ENST00000461611; ENST00000475757; ENST00000394066; ENST00000394065; ENST00000483152; ENST00000534023	KLC2	protein_coding	protein_coding	kinesin light chain 2 [Source:HGNC Symbol;Acc:HGNC:20716]	0.6374	1722	GO:0007018; GO:0032418	GO:0005515; GO:0045296; GO:0019894	GO:0005829; GO:0005886; GO:0005737; GO:0016020; GO:0005765; GO:0005654; GO:0005739; GO:0005856; GO:0005871; GO:0005874; GO:0005764; GO:0032991; GO:0016938	64837	TRUE	-0.811745	1.9417e-26	7.86447e-24	chr11	66257294	66267860	10567	+	780.049	761.687	924.691	905.465	847.575	1010.99	868.295	713.213	885.6	706.75	585.116	699.229	911.902	811.614	819.522	922.434	870.73	952.538	373.784	386.159	455.236	504.938	562.545	598.582	554.977	543.022	677.228	392.867	458.404
ENSG00000141682	ENST00000316660; ENST00000269518; ENST00000590596	PMAIP1	protein_coding	protein_coding	phorbol-12-myristate-13-acetate-induced protein 1 [Source:HGNC Symbol;Acc:HGNC:9108]	0.4602	1322	GO:0006915; GO:0006974; GO:0006919; GO:0001836; GO:0010498; GO:0072593; GO:0043065; GO:0090200; GO:2001244; GO:0043280; GO:0097193; GO:0071456; GO:0051607; GO:0042149; GO:0072332; GO:0043517; GO:1902237; GO:0043029; GO:0010917; GO:0046902; GO:1902043; GO:0010907; GO:0043331	GO:0005515	GO:0005634; GO:0005739; GO:0005829; GO:0005741; GO:0097136	5366	TRUE	-1.16437	2.11073e-26	8.29764e-24	chr18	59899996	59904305	4310	+	194.767	147.044	268.56	311.377	285.045	387.166	199.564	185.825	178.387	147.949	133.783	105.698	247.107	214.477	245.706	192.974	213.383	249.182	60.0162	60.9725	63.8293	87.3202	90.2195	171.333	84.4109	72.0549	109.022	63.8097	40.0968
ENSG00000158825	ENST00000461985; ENST00000375071	CDA	protein_coding	protein_coding	cytidine deaminase [Source:HGNC Symbol;Acc:HGNC:1712]	0.5659	785	GO:0007166; GO:0030308; GO:0008655; GO:0009972; GO:0019858; GO:0044206; GO:0045980; GO:0046898; GO:0071217	GO:0008270; GO:0016787; GO:0046872; GO:0042802; GO:0003824; GO:0042803; GO:0005515; GO:0001882; GO:0004126; GO:0047844	GO:0005829; GO:0005576; GO:0034774; GO:1904813; GO:1904724	978	TRUE	2.11981	3.89182e-26	1.46336e-23	chr1	20589086	20618903	29818	+	112.554	259.778	45.2867	36.5745	55.0654	41.4431	28.7833	42.4742	33.5043	65.9916	195.529	155.836	34.276	49.1315	38.2044	19.2174	17.9774	17.8659	524.352	584.62	596.142	172.742	192.822	168.08	90.2324	101.295	130.271	663.119	717.408
ENSG00000084234	ENST00000650012; ENST00000532456; ENST00000533616; ENST00000534761; ENST00000533532; ENST00000530132; ENST00000533195; ENST00000533618; ENST00000529235; ENST00000533713; ENST00000534582; ENST00000527702; ENST00000534001; ENST00000526330; ENST00000529701; ENST00000528499; ENST00000338167; ENST00000263574; ENST00000345598; ENST00000278756; ENST00000461918; ENST00000525215; ENST00000529483; ENST0000…	APLP2	protein_coding	protein_coding	amyloid beta precursor like protein 2 [Source:HGNC Symbol;Acc:HGNC:598]	0.5098	1324	GO:0010951; GO:0007186; GO:0010466; GO:0051246; GO:0007417; GO:0007409	GO:0004867; GO:0008201; GO:0046914; GO:0046872; GO:0003677; GO:0005515; GO:0042802; GO:0030414	GO:0005634; GO:0016020; GO:0016021; GO:0005886; GO:0070062; GO:0005788; GO:0031092	334	TRUE	1.17054	3.94142e-26	1.46336e-23	chr11	130068147	130144811	76665	+	2109.28	2865.61	1796.41	1962.31	1950.03	1808.99	2456.33	3238.22	2498.26	2055.35	2566.19	3174.16	1517.11	1548.49	1442.89	2201.82	2162.08	1957.49	6574.46	7649.28	8337.1	3309.25	3242.49	3420.36	3439.42	4021.16	3016.85	7083.62	7980.8
ENSG00000196517	ENST00000372307; ENST00000372306; ENST00000372310; ENST00000673836; ENST00000475075; ENST00000357730; ENST00000360584; ENST00000492434; ENST00000528803; ENST00000489764; ENST00000466926; ENST00000533007	SLC6A9	protein_coding	protein_coding	solute carrier family 6 member 9 [Source:HGNC Symbol;Acc:HGNC:11056]	0.6121	1661	GO:0003333; GO:0006836; GO:0055085; GO:0071702; GO:0071705; GO:1903825; GO:0006865; GO:0035725; GO:0150104; GO:1904782; GO:0015816; GO:0046985; GO:0060092; GO:0070455; GO:1903804	GO:0015293; GO:0022857; GO:0005283; GO:0015187; GO:0015375	GO:0016021; GO:0016020; GO:0005887; GO:0005886; GO:0016324; GO:0016323; GO:0016328; GO:0009925; GO:0005768; GO:0014069; GO:0030285; GO:0031045; GO:0032279; GO:0098686; GO:0098688; GO:0099055; GO:0099056	6536	TRUE	-1.97205	4.45588e-26	1.56838e-23	chr1	43991500	44031467	39968	-	30.3407	25.4876	70.5631	55.3559	74.5001	145.051	63.3232	44.2439	47.9927	43.6396	38.2237	33.8774	122.756	74.6421	90.6418	106.496	75.0359	98.7329	20.0054	5.9777	14.4519	28.474	23.8816	55.3037	43.6609	93.9846	63.75	12.5117	9.75328
ENSG00000148468	ENST00000378116; ENST00000477161; ENST00000455654	FAM171A1	protein_coding	protein_coding	family with sequence similarity 171 member A1 [Source:HGNC Symbol;Acc:HGNC:23522]	0.5711	1801	GO:0008360; GO:0043149	GO:0005515	GO:0016020; GO:0016021; GO:0005886	221061	TRUE	-0.900228	4.5073e-26	1.56838e-23	chr10	15211643	15371289	159647	-	207.491	175.473	234.859	357.837	329.313	398.072	277.279	197.328	239.964	370.405	257.274	310.317	387.399	376.045	361.069	317.087	343.914	360.14	125.298	112.381	150.541	211.657	197.245	181.092	191.137	170.217	200.489	170.159	171.224
ENSG00000135925	ENST00000258411; ENST00000458582; ENST00000483911; ENST00000489887	WNT10A	protein_coding	protein_coding	Wnt family member 10A [Source:HGNC Symbol;Acc:HGNC:13829]	0.6206	929	GO:0007275; GO:0016055; GO:0010628; GO:0014033; GO:0042487; GO:0043586; GO:0030182; GO:0060070; GO:0071560; GO:0045165; GO:0042476; GO:0001942; GO:0031069; GO:0043588; GO:0048730; GO:0048733	GO:0005102; GO:0005125; GO:0005109; GO:0048018	GO:0005576; GO:0005615	80326	TRUE	-1.08729	4.57631e-26	1.56838e-23	chr2	218880852	218899581	18730	+	161.39	129.399	174.828	224.39	238.616	237.753	212.996	189.364	242.68	290.576	324.902	219.526	286.962	297.623	294.399	289.061	291.546	286.795	107.397	87.2744	99.9592	148.064	168.056	119.282	172.703	151.42	180.163	121.363	93.198
ENSG00000160255	ENST00000475170; ENST00000397852; ENST00000397857; ENST00000397854; ENST00000652462; ENST00000498666; ENST00000355153; ENST00000397850; ENST00000523323; ENST00000696946; ENST00000302347; ENST00000479202; ENST00000320216; ENST00000521987; ENST00000523663; ENST00000522931; ENST00000517563; ENST00000522688; ENST00000520389; ENST00000524251; ENST00000517819; ENST00000479849; ENST00000397846; ENST0000…	ITGB2	protein_coding	protein_coding	integrin subunit beta 2 [Source:HGNC Symbol;Acc:HGNC:6155]	0.617	1556	GO:0006915; GO:0007155; GO:0006954; GO:0007229; GO:0007160; GO:0030593; GO:0007267; GO:0006909; GO:0016477; GO:0008360; GO:0031623; GO:0033627; GO:0043113; GO:0032930; GO:1901216; GO:0001774; GO:0098609; GO:0050730; GO:0097242; GO:0006898; GO:0035987; GO:0090314; GO:0034113; GO:0006911; GO:0007159; GO:0043315; GO:0045963; GO:0071404; GO:0098742; GO:1904996; GO:1990266; GO:2000363; GO:0002523; GO:…	GO:0005515; GO:0046872; GO:0038023; GO:0019901; GO:0005178; GO:0001540; GO:0050839; GO:0031072; GO:0038024; GO:0001851; GO:0030369; GO:0044877	GO:0016020; GO:0016021; GO:0005886; GO:0045121; GO:0009986; GO:0008305; GO:0070062; GO:0005925; GO:0035579; GO:0070821; GO:1903561; GO:0043235; GO:0101003; GO:0044853; GO:0009897; GO:0034687; GO:0034688; GO:0034689	3689	TRUE	1.24371	5.6272e-26	1.88033e-23	chr21	44885953	44931989	46037	-	6966.61	10030.4	4500.24	4815.96	5024.98	4417.01	6240.22	8503.68	6865.66	4734.37	7086.08	9438.24	3840.63	3986.27	3957.52	5268.77	5220.47	4487.18	17491	21574.7	22819.6	10551.5	10293.9	8898.73	9476.34	11215.6	8350.32	19456.9	22822.7
ENSG00000160883	ENST00000506834; ENST00000292432; ENST00000514666; ENST00000514058; ENST00000509717; ENST00000504910	HK3	protein_coding	protein_coding	hexokinase 3 [Source:HGNC Symbol;Acc:HGNC:4925]	0.6033	1146	GO:0006096; GO:0005975; GO:0001678; GO:0016310; GO:0019318; GO:0019637; GO:0046835; GO:0008152; GO:0006006; GO:0051156; GO:0006002; GO:0061621	GO:0005524; GO:0004396; GO:0005536; GO:0016773; GO:0000166; GO:0016301; GO:0016740; GO:0003824; GO:0005515; GO:0004340; GO:0008865	GO:0005576; GO:0005829; GO:0005739; GO:0034774; GO:1904813	3101	TRUE	1.94134	6.21772e-26	2.02698e-23	chr5	176880869	176899346	18478	-	526.557	1077.34	238.019	288.641	389.776	299.917	294.549	544.201	306.066	232.035	567.474	897.074	192.106	256.051	269.678	341.108	293.891	267.989	2210.07	2744.96	3021.66	1052.59	1025.14	948.838	600.579	884.5	839.837	2857.67	3191.48
ENSG00000149527	ENST00000609981; ENST00000449969; ENST00000378486; ENST00000419816; ENST00000343889; ENST00000278878; ENST00000473964; ENST00000462379	PLCH2	protein_coding	protein_coding	phospholipase C eta 2 [Source:HGNC Symbol;Acc:HGNC:29037]	0.6549	4411	GO:0035556; GO:0007165; GO:0006629; GO:0016042; GO:0048015; GO:0046488	GO:0004629; GO:0005509; GO:0004435; GO:0046872; GO:0016787; GO:0008081	GO:0005737; GO:0016020; GO:0005886; GO:0005575	9651	TRUE	0.848597	7.93852e-26	2.52634e-23	chr1	2425980	2505532	79553	+	582.345	669.54	483.409	133.447	172.754	160.319	236.982	331.83	310.594	985.616	912.956	987.864	235.15	202.195	219.488	286.659	268.097	299.96	1446.71	1541.05	1598.14	567.582	604.117	542.193	676.258	576.44	593.151	1461.37	1504.17
ENSG00000120594	ENST00000377242; ENST00000377252; ENST00000377238	PLXDC2	protein_coding	protein_coding	plexin domain containing 2 [Source:HGNC Symbol;Acc:HGNC:21013]	0.4385	5667		GO:0005515	GO:0016020; GO:0016021	84898	TRUE	2.10004	9.58809e-26	2.98034e-23	chr10	19816239	20289856	473618	+	296.713	533.56	116.903	107.754	172.754	95.9735	122.832	311.545	153.939	144.756	389.587	524.942	78.1175	75.5869	82.4016	104.895	139.15	80.8683	1168.01	1390.45	1471.09	466.973	431.812	382.19	365.802	439.823	329.98	1577.73	1479.25
ENSG00000101425	ENST00000262865; ENST00000642449; ENST00000417318; ENST00000489102; ENST00000489039; ENST00000490381	BPI	protein_coding	protein_coding	bactericidal permeability increasing protein [Source:HGNC Symbol;Acc:HGNC:1095]	0.5225	1066	GO:0006955; GO:0045087; GO:0042742; GO:0050829; GO:0032715; GO:0032720; GO:0032717; GO:0043031; GO:0031663	GO:0008289; GO:0001530	GO:0016020; GO:0005615; GO:0005576; GO:0070062; GO:0035580; GO:0035578; GO:0005737	671	TRUE	5.00279	1.38562e-25	4.20914e-23	chr20	38304150	38337505	33356	+	0	0.980293	1.05318	4.94249	1.07971	4.36243	1.91889	1.76976	0	0	1.47014	1.3551	1.59423	0	2.24731	0.800725	0	3.76125	38.9579	57.386	33.7211	51.2531	34.4957	43.3755	26.1965	41.771	29.5652	43.791	32.511
ENSG00000122515	ENST00000413916; ENST00000309315; ENST00000457123; ENST00000416856; ENST00000441627; ENST00000492001; ENST00000433667; ENST00000265346; ENST00000478045; ENST00000463056; ENST00000480964; ENST00000492558; ENST00000463931; ENST00000482322	ZMIZ2	protein_coding	protein_coding	zinc finger MIZ-type containing 2 [Source:HGNC Symbol;Acc:HGNC:22229]	0.6142	2373	GO:0060255; GO:0045944; GO:0006357	GO:0008270; GO:0046872; GO:0005515; GO:0030374	GO:0005634; GO:0005654; GO:0005739; GO:0043596	83637	TRUE	-0.625473	2.04895e-25	5.9612e-23	chr7	44748581	44769881	21301	+	4527.61	4918.13	4458.11	4218.91	4326.42	4674.35	4134.24	4097.87	4599.14	5910.51	5632.11	5916.35	5554.32	4611.74	4478.9	4998.92	4737.42	5004.34	3904.21	4018.21	3974.27	3408.34	3532.71	2978.81	3162.02	2994.98	3125.59	3659.67	4121.3
ENSG00000103257	ENST00000565644; ENST00000261622; ENST00000563489	SLC7A5	protein_coding	protein_coding	solute carrier family 7 member 5 [Source:HGNC Symbol;Acc:HGNC:11063]	0.6044	3106	GO:0055085; GO:0010629; GO:0006865; GO:0150104; GO:0042908; GO:0089718; GO:0015804; GO:0032740; GO:0015823; GO:0098713; GO:1903801; GO:0070327; GO:0032729; GO:0002720; GO:0032753; GO:0010507; GO:0014850; GO:0015807; GO:0015818; GO:0015829; GO:0042149; GO:0042476; GO:0055093; GO:0060252; GO:0071222; GO:0071230; GO:0097421; GO:1903577; GO:1904556; GO:1905460; GO:1905534	GO:0022857; GO:0005515; GO:0015297; GO:0042605; GO:0015179; GO:0015173; GO:0015175; GO:0015190; GO:0015171; GO:0015349; GO:0015196	GO:0016020; GO:0016021; GO:0043231; GO:0005829; GO:0005886; GO:0005765; GO:0016324; GO:0005764; GO:0070062; GO:0016323; GO:0098591; GO:0009925; GO:1990184; GO:0031528; GO:0005737	8140	TRUE	-1.2717	2.07553e-25	5.9612e-23	chr16	87830023	87869507	39485	-	4037.64	2700.12	5826.69	6322.09	5348.89	8050.36	9206.82	5988.46	7805.99	2013.83	1682.1	1871.29	3979.97	3676.18	3427.04	7511.44	6519.52	8113.82	980.963	853.616	1062.39	1299.4	1542.5	2148.42	3969.88	4901.76	4623.29	689.005	949.338
ENSG00000170074	ENST00000506011; ENST00000697103; ENST00000697104; ENST00000503845; ENST00000360669; ENST00000697105; ENST00000697106; ENST00000697107; ENST00000697108; ENST00000697109; ENST00000697110; ENST00000697111; ENST00000697112; ENST00000697113; ENST00000697114; ENST00000509607; ENST00000514899; ENST00000510276; ENST00000512544; ENST00000697115; ENST00000697116; ENST00000697117; ENST00000440605; ENST0000…	FAM153A	protein_coding	protein_coding	family with sequence similarity 153 member A [Source:HGNC Symbol;Acc:HGNC:29940]	0.4743	2480		GO:0005515		285596	TRUE	0.929737	2.09619e-25	5.9612e-23	chr5	177707981	177784435	76455	-	267.09	257.127	212.679	199.038	233.2	222.323	220.694	367.568	320.465	529.289	446.404	509.259	487.923	389.211	412.895	282.224	343.121	330.856	732.856	660.459	511.118	1010.8	913.139	780.901	655.732	623.452	600.738	770.869	717.72
ENSG00000127191	ENST00000419057; ENST00000429509; ENST00000247668; ENST00000414589; ENST00000474950; ENST00000482854; ENST00000469701; ENST00000466107	TRAF2	protein_coding	protein_coding	TNF receptor associated factor 2 [Source:HGNC Symbol;Acc:HGNC:12032]	0.6156	781	GO:0033209; GO:0016567; GO:0006915; GO:0007165; GO:0007250; GO:0042981; GO:0051865; GO:0002637; GO:0023019; GO:0030163; GO:0034351; GO:0043123; GO:0046328; GO:0048255; GO:0051092; GO:0065003; GO:0071732; GO:0097300; GO:0097400; GO:1903265; GO:1903721; GO:0043122; GO:0043254; GO:0070534; GO:0046330; GO:0051091; GO:0070059; GO:0002726; GO:0032743; GO:0043507; GO:0034976; GO:1901215; GO:2001238	GO:0008270; GO:0046872; GO:0005164; GO:0005515; GO:0016740; GO:0031625; GO:0031996; GO:0042802; GO:0004842; GO:0008289; GO:0005174; GO:0019901; GO:0031435; GO:0044877; GO:0019903; GO:0019899; GO:0030674; GO:0043120; GO:0046625	GO:0005737; GO:0005829; GO:0005938; GO:0009898; GO:0012506; GO:0032991; GO:0035631; GO:0045121; GO:1990604; GO:0005654; GO:0000151; GO:0002947; GO:0097057	7186	TRUE	-0.725065	2.58854e-25	7.20801e-23	chr9	136881912	136926607	44696	+	884.773	916.574	918.561	991.602	852.973	963.217	963.28	840.635	998.793	916.432	871.794	828.14	915.885	947.671	851.732	1107.82	1022.36	1107.68	609.638	521.255	716.575	510.634	568.737	673.403	621.925	687.132	764.075	436.658	493.083
ENSG00000213366	ENST00000442650; ENST00000369831; ENST00000369827; ENST00000460717; ENST00000464206; ENST00000481656; ENST00000241337; ENST00000476040; ENST00000467579; ENST00000414179; ENST00000369829; ENST00000568786; ENST00000472225; ENST00000496578; ENST00000624726	GSTM2	protein_coding	protein_coding	glutathione S-transferase mu 2 [Source:HGNC Symbol;Acc:HGNC:4634]	0.5146	1213	GO:0006629; GO:0098869; GO:0006749; GO:0010880; GO:0010881; GO:0060315; GO:0071313; GO:0051122; GO:0042178; GO:0055119; GO:0043651; GO:0018916; GO:0070458; GO:0060316; GO:0014809	GO:0016740; GO:0042802; GO:0005515; GO:0004364; GO:0042803; GO:0005102; GO:0019899; GO:0004602; GO:0005504; GO:0043295	GO:0005737; GO:0005829; GO:0045171; GO:0070062; GO:0016529	2946	TRUE	0.809139	3.34144e-25	9.11464e-23	chr1	109668022	109709551	41530	+	674.73	964.868	592.498	347.637	365.127	337.557	249.72	399.754	343.484	1179.69	1191.91	1323.23	478.828	469.663	435.089	314.129	346.592	314.512	1850.56	1568.77	1631.14	1008.65	920.55	857.114	667.357	615.68	600.388	1853.39	1807.6
ENSG00000184897	ENST00000333762; ENST00000704995	H1-10	protein_coding	protein_coding	H1.10 linker histone [Source:HGNC Symbol;Acc:HGNC:4722]	0.686	1516	GO:0006334; GO:0030261; GO:0045910	GO:0003677; GO:0003723; GO:0030527; GO:0045296; GO:0003690; GO:0031492	GO:0000786; GO:0005634; GO:0005654; GO:0005730; GO:0005694	8971	TRUE	-0.80067	6.5699e-25	1.75627e-22	chr3	129314771	129316286	1516	-	4883.87	4982.83	4873.06	4542.15	3744.45	5516.3	5181.95	3834.18	4332.92	6313.91	5382.18	7733.53	7001.88	6535.43	7695.56	5681.14	4658.48	6434.56	4299.06	3799.43	4754.68	5013.32	4657.81	4809.25	4317.57	3954.66	4790.49	3283.07	3708.41
ENSG00000196305	ENST00000443024; ENST00000375643; ENST00000447699; ENST00000683565; ENST00000682756; ENST00000684726; ENST00000683192; ENST00000683537; ENST00000683793; ENST00000684542; ENST00000682521; ENST00000683017; ENST00000682156; ENST00000682141; ENST00000682893; ENST00000684557; ENST00000498025; ENST00000683817; ENST00000627121; ENST00000682714; ENST00000684101; ENST00000684232; ENST00000683477; ENST0000…	IARS1	protein_coding	protein_coding	isoleucyl-tRNA synthetase 1 [Source:HGNC Symbol;Acc:HGNC:5330]	0.4262	4234	GO:0006418; GO:0006412; GO:0006399; GO:0106074; GO:0006428; GO:0001649	GO:0005524; GO:0000166; GO:0004812; GO:0004822; GO:0016874; GO:0005515; GO:0000049; GO:0002161; GO:0051020	GO:0005737; GO:0016020; GO:0005654; GO:0005829; GO:0017101; GO:0070062	3376	TRUE	-0.488127	6.76697e-25	1.77348e-22	chr9	92210207	92293854	83648	-	2432.16	2326.33	3220.62	3891.97	3915.07	3804.04	3710.35	3266.97	3449.91	3138.26	2822.67	2597.72	4334.12	3769.9	4112.63	3948.38	4013.67	3982.28	2210.07	2155.6	2093.15	2903.42	2892.32	3023.28	3612.13	3213.23	3307.71	1918.05	1880.26
ENSG00000170486	ENST00000293745; ENST00000537672; ENST00000354310; ENST00000550829; ENST00000549979	KRT72	protein_coding	protein_coding	keratin 72 [Source:HGNC Symbol;Acc:HGNC:28932]	0.6006	1554	GO:0045109; GO:0008150; GO:0031424	GO:0005515; GO:0003674; GO:0030280	GO:0005829; GO:0005882; GO:0045095; GO:0070062	140807	TRUE	1.41154	7.17273e-25	1.84367e-22	chr12	52585589	52601538	15950	-	166.384	242.132	119.009	118.62	152.24	90.4406	112.255	257.443	182.01	273.546	336.661	292.701	177.757	211.643	193.269	128.917	142.256	129.763	547.516	442.337	411.88	647.309	588.174	577.97	545.275	432.33	514.619	574.288	534.263
ENSG00000149418	ENST00000278742; ENST00000530532; ENST00000524718; ENST00000530376	ST14	protein_coding	protein_coding	ST14 transmembrane serine protease matriptase [Source:HGNC Symbol;Acc:HGNC:11344]	0.6098	1568	GO:0006508; GO:0030216; GO:0001843; GO:0030163; GO:0060672	GO:0005515; GO:0004252; GO:0008233; GO:0016787; GO:0008236	GO:0016020; GO:0016021; GO:0005886; GO:0005887; GO:0005576; GO:0005615; GO:0016323; GO:0019897	6768	TRUE	1.83361	2.87149e-24	7.24158e-22	chr11	130159782	130210362	50581	+	181.065	286.246	101.105	54.3674	61.5437	79.6144	97.8631	125.653	97.7964	106.438	221.991	376.717	36.6674	60.4695	66.6704	96.8876	103.174	81.8072	681.236	798.621	923.719	237.283	177.786	175.671	207.632	332.079	231.902	984.67	1020.84
ENSG00000161381	ENST00000315392; ENST00000394318; ENST00000578390; ENST00000578517; ENST00000493200; ENST00000461225; ENST00000444911; ENST00000578277; ENST00000582025; ENST00000579417; ENST00000579279; ENST00000578808; ENST00000441877; ENST00000444435; ENST00000577838; ENST00000415163; ENST00000579190; ENST00000580667; ENST00000577941; ENST00000583285	PLXDC1	protein_coding	protein_coding	plexin domain containing 1 [Source:HGNC Symbol;Acc:HGNC:20945]	0.553	1472	GO:0001525; GO:0021510	GO:0005515	GO:0005737; GO:0016020; GO:0016021; GO:0005886; GO:0005576; GO:0070161; GO:0005923; GO:0043235; GO:0030425; GO:0043025; GO:0005615	57125	TRUE	1.58234	3.35911e-24	8.31442e-22	chr17	39063313	39154394	91082	-	184.023	232.329	150.556	125.539	195.155	183.168	100.326	135.416	123.25	375.376	426.66	435.622	145.105	146.456	161.456	93.5302	148.364	78.0531	646.333	586.147	568.555	643.704	575.058	551.952	415.091	400.623	348.375	785.735	822.597
ENSG00000089060	ENST00000552014; ENST00000202831; ENST00000680972; ENST00000552565; ENST00000550672; ENST00000550047; ENST00000549069; ENST00000546737; ENST00000553238; ENST00000551230; ENST00000548477; ENST00000549181; ENST00000549605; ENST00000552613; ENST00000548186; ENST00000549372; ENST00000548518	SLC8B1	protein_coding	protein_coding	solute carrier family 8 member B1 [Source:HGNC Symbol;Acc:HGNC:26175]	0.5803	1712	GO:0055085; GO:0006811; GO:0050896; GO:0006814; GO:0006816; GO:0006874; GO:0086036; GO:0050796; GO:0042593; GO:0006851; GO:0051560; GO:0099093; GO:0051480; GO:2001256; GO:0006812; GO:1901623; GO:0035725; GO:0070588	GO:0015297; GO:0042803; GO:0005432; GO:0008324; GO:0015368; GO:0086038; GO:0042802	GO:0016021; GO:0016020; GO:0005739; GO:0005743; GO:0005886; GO:0032592; GO:0030061; GO:0042383	80024	TRUE	0.620485	1.30252e-23	3.16536e-21	chr12	113298759	113359493	60735	-	1296.65	1686.11	1078.46	1110.08	1229.79	1002.3	999.739	1240.6	1103.83	1443.3	1497.9	1650.51	1263.45	1181.05	1368.62	1152.24	941.132	951.597	1961.58	2241.64	2000.61	2182.06	2282.91	1790.32	1499.09	1561.19	1324.89	2178.29	2277.93
ENSG00000175445	ENST00000520959; ENST00000524029; ENST00000522701; ENST00000650287; ENST00000519773; ENST00000521994; ENST00000523696; ENST00000650478	LPL	protein_coding	protein_coding	lipoprotein lipase [Source:HGNC Symbol;Acc:HGNC:6677]	0.5138	1144	GO:0006629; GO:0050729; GO:0006631; GO:0016042; GO:0009409; GO:0009410; GO:0009617; GO:0010744; GO:0019432; GO:0019433; GO:0031670; GO:0032731; GO:0032755; GO:0032760; GO:0071398; GO:1900077; GO:2000343; GO:0010890; GO:0032722; GO:0006633; GO:0042632; GO:0070328; GO:0006641; GO:0034372; GO:0034371; GO:0010886; GO:0006644; GO:0009749; GO:0010884; GO:0045600; GO:0055096	GO:0016298; GO:0004465; GO:0005515; GO:0046872; GO:0016787; GO:0005509; GO:0042803; GO:0008201; GO:0008970; GO:0052689; GO:0052739; GO:0052740; GO:0004806; GO:0017129; GO:0043395; GO:0005102; GO:0004620; GO:0034185; GO:0043495; GO:0071813	GO:0005576; GO:0005615; GO:0016020; GO:0005886; GO:0034361; GO:0042627; GO:0009986; GO:1902494	4023	TRUE	2.62915	1.86607e-23	4.45391e-21	chr8	19901717	19967259	65543	+	16.6384	20.5861	18.9572	83.0339	109.051	94.883	42.2155	29.201	11.7718	23.4164	20.582	29.8121	30.2905	42.5176	41.2008	12.0108	19.5406	25.3885	296.923	265.411	343.233	169.895	83.1435	86.7509	89.2621	146.198	129.348	311.541	160.387
ENSG00000226979	ENST00000454783; ENST00000489638; ENST00000418386; ENST00000471842	LTA	protein_coding	protein_coding	lymphotoxin alpha [Source:HGNC Symbol;Acc:HGNC:6709]	0.5647	1449	GO:0006955; GO:0007165; GO:0007154; GO:0023052; GO:0007267; GO:0006915; GO:0006959; GO:0001666; GO:0002876; GO:0002925; GO:0007584; GO:0009410; GO:0032496; GO:0032729; GO:0043065; GO:0048147; GO:0048535; GO:0050830; GO:0060252	GO:0005164; GO:0005515; GO:0005125; GO:0005102	GO:0016020; GO:0005576; GO:0005615; GO:0005886	4049	TRUE	-1.15453	2.41626e-23	5.66591e-21	chr6	31572054	31574324	2271	+	771.241	544.063	863.607	1103.16	966.344	1224.75	962.321	632.688	818.592	556.671	552.773	613.859	1136.69	1214.12	933.389	718.25	732.382	945.014	308.505	209.22	337.212	480.261	507.706	611.594	503.555	441.728	496.141	203.941	225.409
ENSG00000134243	ENST00000538502; ENST00000256637; ENST00000485149; ENST00000466471; ENST00000493736; ENST00000482236; ENST00000633956; ENST00000483508; ENST00000495777; ENST00000471996	SORT1	protein_coding	protein_coding	sortilin 1 [Source:HGNC Symbol;Acc:HGNC:11186]	0.478	1832	GO:0030154; GO:0006897; GO:0001503; GO:0090160; GO:0016050; GO:0006892; GO:0007186; GO:0008625; GO:0007218; GO:0051005; GO:0010468; GO:0046323; GO:0032868; GO:0008333; GO:0006895; GO:0014902; GO:0032509; GO:0038180; GO:0048011; GO:0048227; GO:0006622; GO:0045599	GO:0005515; GO:0019899; GO:1905394; GO:0048406; GO:0010465; GO:0030379	GO:0005634; GO:0016020; GO:0016021; GO:0005765; GO:0005794; GO:0005783; GO:0005789; GO:0005829; GO:0005886; GO:0005768; GO:0031965; GO:0010008; GO:0005764; GO:0032580; GO:0009986; GO:0048471; GO:0031410; GO:0005769; GO:0005905; GO:0030136; GO:0030140; GO:0030659	6272	TRUE	1.62329	3.60322e-23	8.30355e-21	chr1	109309568	109397918	88351	-	103.746	121.557	66.3503	146.298	159.797	113.423	104.281	123.407	96.8908	63.8629	89.6786	100.277	83.9352	107.717	87.9675	65.7758	71.1278	61.1203	259.017	310.84	343.234	241.098	225.549	188.683	243.584	289.821	225.435	330.309	257.92
ENSG00000167261	ENST00000393847; ENST00000575203; ENST00000572888; ENST00000575510; ENST00000573808; ENST00000268795; ENST00000572624; ENST00000574865; ENST00000574316	DPEP2	protein_coding	protein_coding	dipeptidase 2 [Source:HGNC Symbol;Acc:HGNC:23028]	0.5964	1090	GO:0006508; GO:0006629; GO:0006691; GO:1901749	GO:0070573; GO:0046872; GO:0008233; GO:0016787; GO:0008237; GO:0016805; GO:0008238	GO:0016020; GO:0031225	64174	TRUE	0.846522	4.2246e-23	9.57051e-21	chr16	67987394	68000586	13193	-	1322.27	1461.62	998.413	766.087	837.859	645.641	639.659	943.281	881.977	1996.49	1764.17	2161.38	1326.4	1071.44	1209.81	835.956	834.774	780.46	2711.26	2909.95	2620.62	2485.77	2498.73	1892.25	1452.45	1429.61	1454.04	3062.86	2824.12
ENSG00000147434	ENST00000276410; ENST00000534622; ENST00000533810; ENST00000530869; ENST00000529467	CHRNA6	protein_coding	protein_coding	cholinergic receptor nicotinic alpha 6 subunit [Source:HGNC Symbol;Acc:HGNC:15963]	0.4587	1192	GO:0006811; GO:0034220; GO:0060078; GO:0060079; GO:0007268; GO:0007165; GO:0042391; GO:0050877; GO:0007271; GO:0014059; GO:0051899; GO:2000300	GO:0005230; GO:0005216; GO:0004888; GO:0005515; GO:0022848; GO:0005231; GO:0030594; GO:1904315; GO:0015464	GO:0016021; GO:0110165; GO:0016020; GO:0005886; GO:0045202; GO:0045211; GO:0005887; GO:0043005; GO:0005892; GO:0098691; GO:0099055; GO:0099056; GO:0070161	8973	TRUE	-2.07764	4.81486e-23	1.07259e-20	chr8	42752620	42796392	43773	-	82.2134	59.7979	136.914	225.378	240.776	265.017	124.727	67.2508	87.8357	108.567	72.0369	47.4284	119.568	147.394	128.097	145.732	138.347	142.928	11.5821	22.7152	15.6563	28.474	59.2619	62.8944	46.5715	55.3465	56.3587	11.2605	9.75328
ENSG00000120708	ENST00000504185; ENST00000442011; ENST00000506699; ENST00000507018; ENST00000515433; ENST00000508767; ENST00000509749; ENST00000604555; ENST00000514554; ENST00000509485; ENST00000514242; ENST00000513497; ENST00000508076; ENST00000503087; ENST00000504411	TGFBI	protein_coding	protein_coding	transforming growth factor beta induced [Source:HGNC Symbol;Acc:HGNC:11771]	0.5117	1454	GO:0007155; GO:0050896; GO:0007601; GO:0001525; GO:0002062; GO:0008283; GO:0030198; GO:0051179; GO:0007162	GO:0005515; GO:0005518; GO:0050840; GO:0042802; GO:0005178; GO:0005201; GO:0050839	GO:0005615; GO:0005576; GO:0005886; GO:0005604; GO:0031012; GO:0070062; GO:0062023; GO:0005802	7045	TRUE	2.57646	7.8999e-23	1.73099e-20	chr5	136028988	136063818	34831	+	1285.07	2531.12	372.826	404.296	691.017	348.994	1135.98	2731.62	1360.09	511.967	1371.64	2225.07	279.788	445.962	404.517	916.029	930.915	514.351	9807.92	10050.9	11235.2	2880.62	2542.07	2413.84	2340.22	2603.37	2235.87	10994	12767
ENSG00000153815	ENST00000537098; ENST00000539778; ENST00000565029; ENST00000566513; ENST00000398040; ENST00000564666; ENST00000566462; ENST00000565680; ENST00000569146; ENST00000623842; ENST00000561605	CMIP	protein_coding	protein_coding	c-Maf inducing protein [Source:HGNC Symbol;Acc:HGNC:24319]	0.5668	2235	GO:0001701	GO:0005515	GO:0005634; GO:0005737; GO:0005654; GO:0005829	80790	TRUE	0.539618	1.14043e-22	2.45854e-20	chr16	81444808	81711762	266955	+	1472.01	1625.33	1262.76	1180.27	1088.35	1199.67	1137.9	1375.1	1207.06	1479.49	1583.34	1520.42	1175.75	1159.31	1269.73	1144.23	954.364	930.911	1886.83	2135.24	2048.56	1662.88	1664.64	1561.52	1439.84	1401.42	1582.66	2025.65	2127.3
ENSG00000185386	ENST00000330651; ENST00000395764; ENST00000417877; ENST00000495277	MAPK11	protein_coding	protein_coding	mitogen-activated protein kinase 11 [Source:HGNC Symbol;Acc:HGNC:6873]	0.6321	1726	GO:0006468; GO:0016310; GO:0098586; GO:0010628; GO:0071347; GO:0035556; GO:0032735; GO:0051403; GO:0090398; GO:0038066; GO:0051149; GO:0000165; GO:0001649; GO:0060038; GO:0060043; GO:0060044; GO:0060348	GO:0005524; GO:0004672; GO:0004707; GO:0000166; GO:0004674; GO:0016301; GO:0016740; GO:0106310; GO:0005515	GO:0005634; GO:0005737; GO:0005654; GO:0005829	5600	TRUE	-1.13232	1.44411e-22	3.06381e-20	chr22	50263713	50270767	7055	-	262.3	274.482	269.614	284.687	332.552	303.189	228.347	198.212	205.553	175.623	135.253	168.032	312.47	280.616	279.416	188.971	182.118	175.839	133.721	94.4477	124.046	140.471	184.862	129.042	142.626	116.958	135.815	56.3026	89.9469
ENSG00000123384	ENST00000243077; ENST00000553277; ENST00000338962; ENST00000554174; ENST00000556830; ENST00000553446; ENST00000554118; ENST00000555941; ENST00000555124; ENST00000556247; ENST00000451724; ENST00000556356	LRP1	protein_coding	protein_coding	LDL receptor related protein 1 [Source:HGNC Symbol;Acc:HGNC:6692]	0.5904	2631	GO:0006897; GO:0042953; GO:1904646; GO:0032092; GO:0150104; GO:0010629; GO:0060394; GO:0007041; GO:0006898; GO:0001523; GO:0007167; GO:0010942; GO:0150094; GO:0060392; GO:0014912; GO:0097242; GO:0006909; GO:1905167; GO:1903078; GO:0010875; GO:0045807; GO:0032374; GO:0032956; GO:0002265; GO:0043277; GO:1900223; GO:0045056; GO:0035909; GO:0150093; GO:0006629; GO:1905049; GO:0010715; GO:0030178; GO:…	GO:0005515; GO:0005509; GO:0044877; GO:0003723; GO:0046872; GO:0001540; GO:0038023; GO:0038024; GO:0034185; GO:0005041; GO:0005044; GO:0043395; GO:0070325; GO:0016964; GO:0030226; GO:0032050	GO:0005634; GO:0005737; GO:0016020; GO:0016021; GO:0005765; GO:0005794; GO:0005905; GO:0005886; GO:0005856; GO:0005925; GO:0005887; GO:0030666; GO:0098797; GO:0043235; GO:0016323; GO:0005769	4035	TRUE	2.0394	2.25747e-22	4.71458e-20	chr12	57128483	57213361	84879	+	940.561	1871.87	412.894	441.286	576.567	458.055	820.629	1666.23	1006.94	531.329	1117.31	1871.39	341.236	360.117	425.492	779.105	662.887	469.216	5075.33	6955.31	7189.83	1801.45	1771.88	1460.79	1976.38	2550.11	1683.37	6030.44	6689.66
ENSG00000105808	ENST00000262940; ENST00000461209; ENST00000449970; ENST00000522223; ENST00000462172; ENST00000523568; ENST00000521822; ENST00000521397; ENST00000520577; ENST00000519539; ENST00000522801; ENST00000519878; ENST00000520042; ENST00000521076; ENST00000522443; ENST00000521892	RASA4	protein_coding	protein_coding	RAS p21 protein activator 4 [Source:HGNC Symbol;Acc:HGNC:23181]	0.636	1526	GO:0035556; GO:0043087; GO:0007165; GO:0046580; GO:0071277; GO:0034260	GO:0046872; GO:0005096; GO:0005543	GO:0005737; GO:0016020; GO:0005886; GO:0005829	10156	TRUE	0.478489	2.93569e-22	6.03669e-20	chr7	102579646	102616756	37111	-	1564.78	2039.63	1477.12	1512.93	1477.42	1354.13	1140.59	1482.02	1216.11	2097.37	2210.53	2298.35	1748.55	1709.35	1807.95	1206.37	1018.8	1082.23	3354.33	3409.9	3258.8	2383.28	2460.53	2242.12	1569.8	1557.75	1412.31	3015.95	3274.41
ENSG00000146072	ENST00000296861	TNFRSF21	protein_coding	protein_coding	TNF receptor superfamily member 21 [Source:HGNC Symbol;Acc:HGNC:13469]	0.5093	3595	GO:0007165; GO:0006915; GO:0002376; GO:0002250; GO:0001783; GO:0006959; GO:0007413; GO:0030889; GO:0032693; GO:0032696; GO:0032714; GO:0042130; GO:0042552; GO:0048713; GO:0050852; GO:0051402; GO:0097252; GO:0071356; GO:0031642	GO:0005515	GO:0110165; GO:0016020; GO:0016021; GO:0005886; GO:0005737; GO:0030424; GO:0031226; GO:0005887	27242	TRUE	2.48457	4.41702e-22	8.94513e-20	chr6	47231532	47309905	78374	-	3.92773	22.8634	4.22884	11.8886	10.8237	13.0962	14.3916	31.0112	23.5816	8.54299	32.3431	43.3631	7.98488	9.53491	6.76335	16.027	13.339	14.1121	138.536	171.447	211.962	55.0497	39.8279	50.1084	50.3997	64.8832	76.0301	199.204	182.701
ENSG00000132475	ENST00000254810; ENST00000593254; ENST00000586518; ENST00000592643; ENST00000591890; ENST00000589949; ENST00000587560; ENST00000589599; ENST00000586607; ENST00000586270; ENST00000587171; ENST00000589417; ENST00000591893	H3-3B	protein_coding	protein_coding	H3.3 histone B [Source:HGNC Symbol;Acc:HGNC:4765]	0.5483	1063	GO:0006334; GO:0030307; GO:0032200	GO:0003677; GO:0030527; GO:0005515; GO:0046982; GO:0000978; GO:0000979; GO:0031492	GO:0000786; GO:0000781; GO:0005634; GO:0032991; GO:0000785; GO:0005694; GO:0005576; GO:0005654; GO:0070062	3021	TRUE	-0.418813	7.65938e-22	1.52799e-19	chr17	75776434	75785893	9460	-	7839.59	7990.3	7746.11	7222.86	7238.3	7522.92	7253.19	6616.06	6778.63	7598.56	7694.66	7897.38	8753.81	8539.31	8694.84	7689.18	7354.11	7957.67	6951.35	6249.05	7417.45	7582.6	7221.06	7111.35	5855.3	5570.08	6243.71	6182	6175.92
ENSG00000124126	ENST00000482556; ENST00000371941; ENST00000496915; ENST00000620554	PREX1	protein_coding	protein_coding	phosphatidylinositol-3,4,5-trisphosphate dependent Rac exchange factor 1 [Source:HGNC Symbol;Acc:HGNC:32594]	0.5301	3068	GO:0035556; GO:0051056; GO:0007186; GO:0006801; GO:0030041; GO:0042119; GO:0030217; GO:0030593; GO:0043547; GO:0045785; GO:0072593; GO:1900026	GO:0005515; GO:0005085; GO:0005096; GO:0019899; GO:0005543	GO:0005737; GO:0016020; GO:0005886; GO:0005829	57580	TRUE	0.407431	1.68474e-21	3.3115e-19	chr20	48624252	48827999	203748	-	3941.34	4043.71	4071.59	3456.78	3216.47	3307.81	4332.85	4307.59	4633.55	3644.44	3945.86	3661.47	2824.98	2620.98	2989.68	4106.92	3518.87	3543.1	4320.11	5482.74	4719.76	3865.82	4114.72	4211.75	4954.05	4871.53	4664.83	4588.04	4991.51
ENSG00000223547	ENST00000550826; ENST00000439326; ENST00000441304	ZNF844	protein_coding	protein_coding	zinc finger protein 844 [Source:HGNC Symbol;Acc:HGNC:25932]	0.4291	3113	GO:0006355; GO:0006357	GO:0046872; GO:0003677; GO:0005515; GO:0000977; GO:0000981	GO:0005634	284391	TRUE	-0.929874	2.55051e-21	4.9406e-19	chr19	12064731	12081565	16835	+	168.418	143.515	181.556	271.868	256.899	286.026	194.381	186.597	178.577	408.163	301.808	336.361	482.91	436.818	487.234	324.607	321.915	412.587	156.022	205.538	197.613	293.343	290.196	254.025	199.168	182.074	180.409	166.321	145.017
ENSG00000117115	ENST00000375486; ENST00000479534; ENST00000466151; ENST00000375481	PADI2	protein_coding	protein_coding	peptidyl arginine deiminase 2 [Source:HGNC Symbol;Acc:HGNC:18341]	0.5422	2992	GO:0021762; GO:0030520; GO:0045815; GO:0070100; GO:1901624; GO:1990830	GO:0005509; GO:0004668; GO:0046872; GO:0016787; GO:0042803; GO:0030331	GO:0005737; GO:0005634; GO:0005576; GO:0005829; GO:0070062; GO:0035578; GO:0000791	11240	TRUE	2.31756	2.75323e-21	5.2571e-19	chr1	17066761	17119451	52691	-	34.2556	49.0147	12.6382	9.88499	19.4348	15.2824	11.5133	50.4381	32.5988	32.9958	105.85	58.2691	15.1452	5.66902	11.2371	25.6232	25.012	6.58219	232.695	253.454	224.004	69.2867	62.8098	73.7383	93.1441	174.397	130.272	236.471	184.229
ENSG00000143333	ENST00000367558	RGS16	protein_coding	protein_coding	regulator of G protein signaling 16 [Source:HGNC Symbol;Acc:HGNC:9997]	0.5316	2408	GO:0007186; GO:0009968; GO:0043547; GO:0007601; GO:0008277	GO:0005096; GO:0005515; GO:0003924; GO:0005516	GO:0016020; GO:0005886; GO:0031224; GO:0005737	6004	TRUE	-0.971164	3.21758e-21	6.0572e-19	chr1	182598623	182604389	5767	-	388.556	293.108	388.623	478.433	464.277	670.724	510.423	397.311	398.43	316.121	291.088	275.084	550.011	521.55	393.281	437.195	432.238	413.738	212.689	156.616	221.596	167.047	177.786	303.628	208.602	190.058	183.859	141.382	144.132
ENSG00000203485	ENST00000540171; ENST00000675743; ENST00000674723; ENST00000674869; ENST00000675248; ENST00000676427; ENST00000330634; ENST00000392634; ENST00000675482; ENST00000398337; ENST00000674966; ENST00000675207; ENST00000675616; ENST00000675313; ENST00000676100; ENST00000674994; ENST00000675797; ENST00000675771; ENST00000674991; ENST00000675809; ENST00000674520; ENST00000674846; ENST00000675583; ENST0000…	INF2	protein_coding	protein_coding	inverted formin 2 [Source:HGNC Symbol;Acc:HGNC:23791]	0.6486	2612	GO:0030036; GO:0016043; GO:0051056; GO:0090140	GO:0031267; GO:0003779; GO:0005515	GO:0005737; GO:0048471	64423	TRUE	0.622243	4.2524e-21	7.89411e-19	chr14	104681146	104722535	41390	+	1925.16	2319.37	1527.11	1354.24	1252.39	1333.67	1445.83	1686.53	1581.04	1687.04	2009.68	2463.46	1516.91	1338.83	1463.48	1437.24	1237.29	1240.13	3304.98	3342.6	3427.51	2294.86	2348.72	2217.57	1753.23	1833.71	1691.64	3080.16	3246.75
ENSG00000128394	ENST00000491387; ENST00000381565; ENST00000308521; ENST00000476513	APOBEC3F	protein_coding	protein_coding	apolipoprotein B mRNA editing enzyme catalytic subunit 3F [Source:HGNC Symbol;Acc:HGNC:17356]	0.5382	1603	GO:0002376; GO:0045087; GO:0051607; GO:0080111; GO:0045071; GO:0010529; GO:0009972; GO:0016554; GO:0045869; GO:0070383; GO:0016553; GO:0002230; GO:0048525	GO:0003723; GO:0008270; GO:0046872; GO:0016787; GO:0003824; GO:0005515; GO:0042802; GO:0004126; GO:0047844	GO:0005737; GO:1990904; GO:0000932; GO:0005634; GO:0030895	200316	TRUE	-0.651231	4.98357e-21	9.03626e-19	chr22	39040604	39055972	15369	+	504.935	436.556	595.133	545.347	514.77	675.194	538.414	548.306	547.499	360.906	439.068	367.641	592.689	510.798	504.293	631.664	553.956	616.54	238.732	239.33	264.065	356.503	377.395	325.005	549.533	494.703	508.086	218.857	257.999
ENSG00000196209	ENST00000481731; ENST00000486775; ENST00000359801; ENST00000444444; ENST00000381630; ENST00000608747; ENST00000608073; ENST00000609796	SIRPB2	protein_coding	protein_coding	signal regulatory protein beta 2 [Source:HGNC Symbol;Acc:HGNC:16247]	0.5388	1292			GO:0016020; GO:0016021; GO:0005886	284759	TRUE	2.07157	5.00287e-21	9.03626e-19	chr20	1470741	1491587	20847	-	30.5765	35.3619	8.42544	15.816	24.8663	17.4497	14.3916	48.6683	40.7485	8.51505	48.5146	35.2324	9.61746	17.9519	10.249	17.0718	18.3621	8.07889	105.284	126.102	148.18	87.5078	103.697	93.1918	49.7914	53.2579	55.4348	123.081	128.645
ENSG00000085117	ENST00000526958; ENST00000342935; ENST00000532544; ENST00000529277; ENST00000525210; ENST00000227155; ENST00000525898; ENST00000527737; ENST00000524704; ENST00000525813; ENST00000529853; ENST00000530601; ENST00000530931; ENST00000524750	CD82	protein_coding	protein_coding	CD82 molecule [Source:HGNC Symbol;Acc:HGNC:6210]	0.5966	819		GO:0005515	GO:0016021; GO:0016020; GO:0005886; GO:0005887; GO:0070062	3732	TRUE	-0.572126	5.88886e-21	1.04947e-18	chr11	44564427	44620358	55932	+	2663.13	2124.29	3040.83	3221.52	2841.8	3460.4	3059.62	2361.74	2616.51	2047.38	1952.35	2001.48	2280.23	2338.28	2090.01	2511.07	2575.97	2636.53	1513.28	1573.33	1480.12	1539.65	1651.7	1753.45	1910.58	1988.29	1885.29	1206.13	1383.88
ENSG00000197586	ENST00000354989; ENST00000360031; ENST00000376652; ENST00000439162; ENST00000433417; ENST00000417467; ENST00000433259; ENST00000427553; ENST00000435520; ENST00000418890; ENST00000425813; ENST00000447877; ENST00000376666; ENST00000471478; ENST00000485936; ENST00000481322; ENST00000463734; ENST00000490187	ENTPD6	protein_coding	protein_coding	ectonucleoside triphosphate diphosphohydrolase 6 [Source:HGNC Symbol;Acc:HGNC:3368]	0.5883	1529	GO:0009134; GO:0032026; GO:0051592	GO:0016787; GO:0004382; GO:0017110; GO:0036384; GO:0045134; GO:1990003; GO:0008894; GO:0017111; GO:0000166; GO:0005524	GO:0016020; GO:0016021; GO:0005794; GO:0005886; GO:0005576; GO:0000139; GO:0005615; GO:0009986	955	TRUE	0.375464	6.32639e-21	1.11261e-18	chr20	25195693	25228075	32383	+	1188.18	1355.75	1076.35	894.591	912.357	844.131	901.876	895.498	977.963	1308.12	1371.64	1398.46	978.063	836.18	903.422	864.782	837.119	871.67	1648.87	1770.6	1720.98	1282.28	1297.57	1198.25	978.973	1058.89	987.663	1734.12	1828.2
ENSG00000185989	ENST00000334062; ENST00000542651	RASA3	protein_coding	protein_coding	RAS p21 protein activator 3 [Source:HGNC Symbol;Acc:HGNC:20331]	0.5624	2589	GO:0035556; GO:0043087; GO:0007165; GO:0051209; GO:0046580	GO:0046872; GO:0005096; GO:0015278	GO:0016020; GO:0005886; GO:0005829; GO:0031235	22821	TRUE	0.68931	6.85786e-21	1.19042e-18	chr13	113977783	114132623	154841	-	3466.66	3386.92	2805.67	2962.53	2759.74	2494.22	3303.36	3730.65	3615.75	4593.87	4633.88	4608.68	3949.71	3624.39	4118.58	3558.42	3248.43	3247.84	5572.03	5762.51	5411.05	6495.87	6510.84	6467.27	6131.92	5678.76	5917.66	5720.35	6030.78
ENSG00000026297	ENST00000508775; ENST00000683770; ENST00000611959; ENST00000620173; ENST00000682498; ENST00000683968; ENST00000684236; ENST00000682774; ENST00000366855; ENST00000421787; ENST00000510083; ENST00000476238; ENST00000028008; ENST00000478180; ENST00000467705; ENST00000499370; ENST00000358165; ENST00000496851; ENST00000509073; ENST00000684086; ENST00000683158; ENST00000683333	RNASET2	protein_coding	protein_coding	ribonuclease T2 [Source:HGNC Symbol;Acc:HGNC:21686]	0.5182	2074	GO:0090501; GO:0090502; GO:0090305; GO:0002376; GO:0045087; GO:0006401; GO:0016070	GO:0003723; GO:0033897; GO:0016829; GO:0016787; GO:0004519; GO:0004518; GO:0004521; GO:0004540	GO:0005783; GO:0005739; GO:0005576; GO:0005615; GO:0005788; GO:0005764; GO:0005758; GO:0043202; GO:0070062; GO:0035578	8635	TRUE	0.553233	7.27973e-21	1.24745e-18	chr6	166922113	166957191	35079	-	2435.31	3072.77	2041.52	1945.7	2038.57	1823.51	1327.45	1690.56	1495.02	2910.71	3231.12	3341.78	2771.68	2368.51	2827.63	1736	1433.59	1564.85	4598.21	4920.84	4601.2	3585.87	3561.12	3165.33	2094.81	2003.45	1956.69	5152.42	5458.17
ENSG00000004399	ENST00000501038; ENST00000504689; ENST00000504524; ENST00000324093; ENST00000512744; ENST00000506979; ENST00000508630; ENST00000512807; ENST00000504979; ENST00000503166; ENST00000514990; ENST00000504767; ENST00000511018; ENST00000515191; ENST00000505505; ENST00000505665; ENST00000505237	PLXND1	protein_coding	protein_coding	plexin D1 [Source:HGNC Symbol;Acc:HGNC:9107]	0.5939	1242	GO:0007165; GO:0071526; GO:0001525; GO:0030334; GO:0008360; GO:0007162; GO:0043087; GO:0050772; GO:1902287; GO:0043542; GO:0007416; GO:0045765; GO:0001569; GO:0001822; GO:0003151; GO:0003279; GO:0032092; GO:0035904; GO:0043524; GO:0060666; GO:0060976	GO:0017154; GO:0005515; GO:0019904	GO:0016020; GO:0016021; GO:0005886; GO:0042995; GO:0030027; GO:0005887; GO:0031258; GO:0002116; GO:0030424; GO:0044297	23129	TRUE	0.830736	8.74433e-21	1.47945e-18	chr3	129555214	129606676	51463	-	2201.17	2981.07	1361.76	1065.6	1171.49	1085.16	1678.07	2393.6	2091.76	1790.29	2356.64	2927.01	1009.95	1111.13	1259.25	1846.47	1686.75	1489.46	4266.42	4861.06	4639.06	2174.46	2104.24	1921.53	2440.16	2581.44	2258.97	4706.9	4893.97
ENSG00000175544	ENST00000538060; ENST00000438189; ENST00000542025; ENST00000545040; ENST00000542233; ENST00000325656; ENST00000545777	CABP4	protein_coding	protein_coding	calcium binding protein 4 [Source:HGNC Symbol;Acc:HGNC:1386]	0.5891	1242	GO:0007165; GO:0007601; GO:1901385; GO:0007602; GO:0008594; GO:0046549; GO:0060040	GO:0005509; GO:0046872; GO:0005246; GO:0044325	GO:0005737; GO:0042995; GO:0005576; GO:0045202; GO:0098793; GO:0005829; GO:0043195	57010	TRUE	0.775579	9.73493e-21	1.62646e-18	chr11	67452406	67461752	9347	+	133.176	171.21	102.916	65.9974	79.3836	62.804	78.6743	130.651	125.893	197.322	201.669	221.851	138.79	139.134	134.975	104.054	107.112	110.587	320.66	278.097	283.031	300.762	246.554	213.647	215.393	222.453	194.946	327.026	324.59
ENSG00000170323	ENST00000256104; ENST00000518669; ENST00000522659; ENST00000521734	FABP4	protein_coding	protein_coding	fatty acid binding protein 4 [Source:HGNC Symbol;Acc:HGNC:3559]	0.3798	702	GO:0050727; GO:0015908; GO:0006469; GO:0009617; GO:0015909; GO:0042632; GO:0045892; GO:0050729; GO:0050872; GO:0050873; GO:0071285; GO:0071356; GO:0120162	GO:0008289; GO:0005504; GO:0005324; GO:0036041; GO:0051427	GO:0005634; GO:0005737; GO:0005829; GO:0070062; GO:0005811	2167	TRUE	5.68514	1.10073e-20	1.81634e-18	chr8	81478419	81483236	4818	-	0	0	0	1.977	0	0	0	0	0	0	0	0	0	0	0.23587	0.800724	4.68975	0	57.9104	47.8216	74.6683	10.4405	3.53802	5.42193	49.4823	50.1251	54.5108	45.0421	43.3479
ENSG00000105255	ENST00000221856; ENST00000599375; ENST00000601678; ENST00000597590; ENST00000601006; ENST00000601815; ENST00000597480; ENST00000598010; ENST00000598179; ENST00000594438	FSD1	protein_coding	protein_coding	fibronectin type III and SPRY domain containing 1 [Source:HGNC Symbol;Acc:HGNC:13745]	0.6084	1032	GO:0051301; GO:0007049; GO:0051302; GO:0032465; GO:0060236; GO:0031122	GO:0005515; GO:0042802; GO:0008017	GO:0005634; GO:0005737; GO:0005856; GO:0005874; GO:0005815; GO:0032154; GO:0005813	79187	TRUE	-1.1038	1.18176e-20	1.92628e-18	chr19	4304598	4323843	19246	+	100.809	79.442	82.148	147.286	124.167	151.745	105.463	102.675	113.19	77.6998	64.1066	74.5793	172.181	133.342	137.735	115.324	111.772	115.72	40.0254	49.0171	46.9688	78.7781	98.2825	74.8226	50.4525	59.9921	57.2775	36.2839	41.1805
ENSG00000183347	ENST00000370456	GBP6	protein_coding	protein_coding	guanylate binding protein family member 6 [Source:HGNC Symbol;Acc:HGNC:25395]	0.4305	4685	GO:0050896; GO:0002376; GO:0050830; GO:0071346; GO:0042832; GO:0042742; GO:0006955	GO:0005525; GO:0003924; GO:0000166; GO:0016787	GO:0031410; GO:0070062	163351	TRUE	-2.86859	1.79216e-20	2.88602e-18	chr1	89364059	89388160	24102	+	15.0878	9.03203	49.3074	99.7069	61.0445	134.145	13.5453	15.0429	19.926	14.0522	9.02478	12.437	73.3687	58.2928	67.9685	40.5568	33.2845	67.7417	7.37041	4.78335	0	10.6239	11.7542	8.73437	12.927	0	4.68036	2.64406	0
ENSG00000169896	ENST00000648685; ENST00000544665; ENST00000570242; ENST00000567031; ENST00000561838; ENST00000567178; ENST00000569746; ENST00000565142	ITGAM	protein_coding	protein_coding	integrin subunit alpha M [Source:HGNC Symbol;Acc:HGNC:6149]	0.5554	1549	GO:0007155; GO:0002376; GO:0045087; GO:0007229; GO:0007160; GO:0033627; GO:0098609; GO:0030900; GO:0032930; GO:0097190; GO:0110090; GO:1901216; GO:1904151; GO:0001774; GO:0097242; GO:0150062; GO:0150064; GO:0006898; GO:0090314; GO:0006911; GO:0043315; GO:0045963; GO:0098742; GO:2000363; GO:0010668; GO:1905114	GO:0046872; GO:0005515; GO:0005178; GO:0001540; GO:0031072; GO:0038024; GO:0001851; GO:0044877	GO:0016020; GO:0016021; GO:0005886; GO:0005615; GO:0045121; GO:0009986; GO:0008305; GO:0009897; GO:0070062; GO:0035579; GO:0070821; GO:0044853; GO:0034688	3684	TRUE	1.69668	2.51141e-20	3.99614e-18	chr16	31259967	31332892	72926	+	600.941	967.549	299.103	470.525	569.009	576.931	525.775	818.513	616.66	279.932	542.481	967.538	237.541	346.755	302.639	401.163	451.779	402.454	2267.98	3060.58	3133.66	1214.89	1156.93	999.804	899.413	1121.55	805.651	2616.2	2880.47
ENSG00000012779	ENST00000542434; ENST00000374391; ENST00000483623; ENST00000475300; ENST00000493336; ENST00000481117; ENST00000498461	ALOX5	protein_coding	protein_coding	arachidonate 5-lipoxygenase [Source:HGNC Symbol;Acc:HGNC:435]	0.5992	1067	GO:0006629; GO:0019370; GO:0001676; GO:0006690; GO:0050728; GO:0016525; GO:0030501; GO:0050796; GO:0001937; GO:0050727; GO:0019369; GO:0019372; GO:0034440; GO:0043651; GO:0051122; GO:1900015; GO:0002232; GO:0042593; GO:0006959; GO:1903573; GO:1903426; GO:0042759; GO:0002523; GO:0061045; GO:0006691; GO:0036336; GO:0045598; GO:0061044; GO:0106014; GO:1900407; GO:1901753; GO:1903671; GO:1904999; GO:…	GO:0005515; GO:0046872; GO:0016702; GO:0016491; GO:0016787; GO:0005506; GO:0051213; GO:0004051; GO:0004052; GO:0036403	GO:0005634; GO:0005737; GO:0016020; GO:0005654; GO:0005635; GO:0005829; GO:0005615; GO:0031965; GO:0048471; GO:0005576; GO:0016363; GO:0034774; GO:1904813; GO:0005641	240	TRUE	1.81953	2.88723e-20	4.53264e-18	chr10	45374176	45446119	71944	+	399.322	747.964	128.488	90.9418	129.566	81.7957	193.808	513.229	311.499	153.27	477.795	760.209	116.379	125.663	117.61	191.373	225.108	162.674	1590.96	1973.84	1948.6	575.175	542.202	502.071	401.679	463.657	406.522	2045.66	2063.36
ENSG00000105810	ENST00000265734; ENST00000424848; ENST00000467166; ENST00000473078; ENST00000491250	CDK6	protein_coding	protein_coding	cyclin dependent kinase 6 [Source:HGNC Symbol;Acc:HGNC:1777]	0.4837	5000	GO:0006468; GO:0016310; GO:0051301; GO:0030154; GO:0007049; GO:0009615; GO:0051726; GO:0045786; GO:0008285; GO:0042127; GO:0045596; GO:0045638; GO:0003323; GO:0014002; GO:0001954; GO:0000082; GO:0048699; GO:2000145; GO:0045668; GO:0048146; GO:0045656; GO:0010468; GO:0045646; GO:0021670; GO:0050680; GO:2000773; GO:0021542; GO:0042063; GO:0043697; GO:0000122; GO:0002244; GO:0007219; GO:0010628; GO:…	GO:0005524; GO:0004672; GO:0005515; GO:0000166; GO:0004674; GO:0016301; GO:0016740; GO:0106310; GO:0004693; GO:0008353; GO:0030332; GO:0098770	GO:0005737; GO:0005634; GO:0005654; GO:0005829; GO:0042995; GO:0005856; GO:0005815; GO:0001726; GO:0005813; GO:0016592; GO:0000307; GO:0097132	1021	TRUE	-0.680919	2.91641e-20	4.53264e-18	chr7	92604921	92836573	231653	-	916.092	571.511	1414.42	1765.46	1689.75	2013.26	1748.1	1301.66	1579.23	593.924	443.902	443.116	1092.85	1238.45	1120.66	1418.88	1514.01	1374.74	328.679	351.49	376.955	692.867	771.849	841.484	1147.79	1025.48	1107.77	246.481	294.766
ENSG00000107798	ENST00000371837; ENST00000336233; ENST00000456827; ENST00000428800; ENST00000282673; ENST00000487618; ENST00000463623; ENST00000489359	LIPA	protein_coding	protein_coding	lipase A, lysosomal acid type [Source:HGNC Symbol;Acc:HGNC:6617]	0.423	1397	GO:0006629; GO:0016042; GO:0016125; GO:0034383; GO:0000902; GO:0006954; GO:0030324; GO:0048771; GO:0048873; GO:0050673; GO:0061519	GO:0016787; GO:0016298; GO:0016788; GO:0004771	GO:0043231; GO:0005654; GO:0005829; GO:0001650; GO:0005764; GO:0043202	3988	TRUE	1.54464	2.96922e-20	4.56167e-18	chr10	89213569	89414557	200989	-	2816.79	4405.44	1319.64	1302.84	1635.77	1148.41	1352.81	2544.91	1620.88	1796.68	3650.36	4574.81	988.421	1390.8	1316.18	1052.15	1311.56	961	8732.88	10367.7	11332.7	3572.53	3171.83	3317.14	2442.09	3398.07	2645.16	10957.7	9906.08
ENSG00000090104	ENST00000474373; ENST00000462589; ENST00000583155; ENST00000469578; ENST00000367459; ENST00000498352	RGS1	protein_coding	protein_coding	regulator of G protein signaling 1 [Source:HGNC Symbol;Acc:HGNC:9991]	0.3566	1165	GO:0007165; GO:0007186; GO:0009968; GO:0008277; GO:0043547; GO:0006955; GO:0007193; GO:0061737; GO:0009617	GO:0005096; GO:0003924; GO:0005516; GO:0001965	GO:0005737; GO:0016020; GO:0005886; GO:0005829; GO:0031234	5996	TRUE	-0.782336	4.65461e-20	7.06972e-18	chr1	192575763	192580024	4262	+	1580.65	1279.28	1966.29	1804.01	1818.24	1787.51	1934.23	1454.74	1566.56	802.543	840.92	674.838	1487.42	1404.97	1277.97	1557.41	1370.19	1847.72	725.459	462.675	694.897	902.625	868.584	962.935	1010.99	875.101	937.772	381.607	347.866
ENSG00000260314	ENST00000569591	MRC1	protein_coding	protein_coding	mannose receptor C-type 1 [Source:HGNC Symbol;Acc:HGNC:7228]	0.426	5188	GO:0006897; GO:0046718; GO:0006898; GO:0071222; GO:0071346; GO:0071353	GO:0030246; GO:0038023; GO:0005515; GO:0001618; GO:0038024; GO:0004888; GO:0005537	GO:0016020; GO:0016021; GO:0005886; GO:0005768; GO:0010008; GO:0005887; GO:0009986	4360	TRUE	1.83042	4.93445e-20	7.41054e-18	chr10	17809348	17911164	101817	+	349.407	511.713	124.275	226.366	345.508	226.847	319.494	768.96	499.848	173.494	314.61	483.769	131.524	165.346	104.875	160.946	295.454	143.868	1214.01	1622.35	1932.95	486.905	501.515	567.134	629.686	655.804	458.261	1455.11	1655.89
ENSG00000172243	ENST00000304084; ENST00000353231; ENST00000534609; ENST00000529761; ENST00000298523; ENST00000396484; ENST00000465100; ENST00000349926; ENST00000533022; ENST00000531192; ENST00000528799; ENST00000310002; ENST00000525605	CLEC7A	protein_coding	protein_coding	C-type lectin domain containing 7A [Source:HGNC Symbol;Acc:HGNC:14558]	0.4032	1326	GO:0043123; GO:0002376; GO:0045087; GO:0006954; GO:0071226; GO:0006910; GO:0051092; GO:0010628; GO:0032755; GO:0032757; GO:0032760; GO:0045429; GO:1900017; GO:0050766; GO:0042110; GO:0008284; GO:0030335; GO:0090303; GO:0061760; GO:0032731; GO:0032930; GO:0043280; GO:0071639; GO:0032743; GO:0042832; GO:0031334; GO:0051091; GO:0032733; GO:0008037; GO:0050850; GO:0070884; GO:0001775; GO:0001878; GO:…	GO:0046872; GO:0030246; GO:0005515; GO:0001872; GO:0042287; GO:0038187	GO:0005737; GO:0016020; GO:0016021; GO:0005886; GO:0009986	64581	TRUE	1.667	5.48233e-20	8.14187e-18	chr12	10116777	10130258	13482	-	393.364	565.455	107.424	136.962	216.498	105.784	218.113	441.68	285.142	208.539	533.66	536.618	84.5664	129.183	117.255	189.777	226.429	130.288	1042.53	1565.57	1470.26	485.823	473.163	479.704	320.817	405.255	344.477	1323.74	1263.52
ENSG00000159842	ENST00000302538; ENST00000574139; ENST00000572585; ENST00000544583; ENST00000572441; ENST00000571797; ENST00000574437; ENST00000291107; ENST00000543210; ENST00000536794; ENST00000573559; ENST00000572650; ENST00000570688; ENST00000571120; ENST00000571383; ENST00000571022; ENST00000572152; ENST00000577052; ENST00000574257; ENST00000576668; ENST00000574875; ENST00000575770; ENST00000576964; ENST0000…	ABR	protein_coding	protein_coding	ABR activator of RhoGEF and GTPase [Source:HGNC Symbol;Acc:HGNC:81]	0.5924	1291	GO:0007165; GO:0035556; GO:0043547; GO:0051056; GO:0090630; GO:0007264; GO:0050804; GO:0006468	GO:0005085; GO:0005096; GO:0005515; GO:0004674	GO:0016020; GO:0042995; GO:0045202; GO:0030424; GO:0043197; GO:0005829; GO:0098685; GO:0098978; GO:0070161	29	TRUE	0.651864	7.36054e-20	1.08111e-17	chr17	1003519	1229738	226220	-	2735.81	3103.75	2075.85	1920.77	1922.99	1875.98	2271.13	2878.51	2482.11	2260.12	2905.31	3194.58	1937.99	1774.43	1770.25	2284.57	2102.59	1844.04	3790.5	5093.01	4548.74	2703.27	2866.06	2806.41	2854.59	3085.88	2813.33	4776.47	4780.18
ENSG00000130653	ENST00000406427; ENST00000492278; ENST00000469998; ENST00000277531; ENST00000487228; ENST00000434090; ENST00000491019	PNPLA7	protein_coding	protein_coding	patatin like phospholipase domain containing 7 [Source:HGNC Symbol;Acc:HGNC:24768]	0.6191	3257	GO:0006629; GO:0016042; GO:0034638	GO:0016787; GO:0003824; GO:0004622; GO:0102545	GO:0016020; GO:0016021; GO:0005783; GO:0005789; GO:0005811	375775	TRUE	0.93464	7.66987e-20	1.1143e-17	chr9	137459952	137550402	90451	-	218.257	256.837	151.658	157.171	172.754	148.323	123.768	150.429	181.105	356.567	327.841	379.427	284.571	285.341	259.94	194.576	167.268	171.137	558.046	626.463	421.515	703.308	645.69	491.227	333.762	365.496	367.717	505.472	515.84
ENSG00000150337	ENST00000444948; ENST00000369168; ENST00000489479; ENST00000489704	FCGR1A	protein_coding	protein_coding	Fc gamma receptor Ia [Source:HGNC Symbol;Acc:HGNC:3613]	0.4648	858	GO:0002376; GO:0045087; GO:0007166; GO:0006955; GO:0007165; GO:0050776; GO:0001788; GO:0061098; GO:0001798; GO:0001805; GO:0006898; GO:0006910; GO:0006911; GO:0009617; GO:0019884; GO:0038094; GO:0042590; GO:0042742; GO:0050766	GO:0005515; GO:0004888; GO:0019864; GO:0019770; GO:0019771	GO:0016020; GO:0016021; GO:0005886; GO:0005887; GO:0030669; GO:0031901; GO:0009897	2209	TRUE	2.5759	7.83605e-20	1.1262e-17	chr1	149782671	149791675	9005	+	252.994	287.439	67.0884	36.4975	37.6579	18.1248	49.1286	177.127	106.38	29.8027	130.704	161.583	32.6818	27.9481	40.9848	54.9369	43.49	37.3779	789.709	914.005	944.872	202.817	168.427	156.581	164.449	231.758	178.919	967.623	1143.08
ENSG00000104964	ENST00000592414; ENST00000327141; ENST00000221561; ENST00000586742; ENST00000587393; ENST00000592330; ENST00000590067; ENST00000586839; ENST00000585557; ENST00000587083; ENST00000585782; ENST00000586003	TLE5	protein_coding	protein_coding	TLE family member 5, transcriptional modulator [Source:HGNC Symbol;Acc:HGNC:307]	0.6068	1154	GO:0006355; GO:0016055; GO:0010629; GO:0090090; GO:0045892; GO:0000122; GO:0032091; GO:0070555; GO:0060761; GO:0001501; GO:0006357; GO:0031668; GO:0040008; GO:2000210	GO:0005515; GO:0003714; GO:0042802	GO:0005634; GO:0005667	166	TRUE	0.398055	1.09511e-19	1.55715e-17	chr19	3052910	3063107	10198	-	12294.8	13466.3	10596	9129.77	8720.85	8937.54	9732.58	9465.55	10037.7	11635.8	11869.9	12599.7	10072.4	10141.9	11192.4	9371.68	8582.24	8601.98	14547.1	13987.8	13812.4	13350.5	13571	12561.5	11479.9	11915.2	12080.2	14474.8	15659.4
ENSG00000119535	ENST00000373106; ENST00000373103; ENST00000373104; ENST00000480825; ENST00000361632; ENST00000464465; ENST00000699089; ENST00000699090; ENST00000331941; ENST00000487540; ENST00000484762; ENST00000466138; ENST00000464365; ENST00000469380; ENST00000699160; ENST00000526980; ENST00000489551; ENST00000533491	CSF3R	protein_coding	protein_coding	colony stimulating factor 3 receptor [Source:HGNC Symbol;Acc:HGNC:2439]	0.5854	2207	GO:0007155; GO:0019221; GO:0007165; GO:0006952; GO:0030593; GO:0045637	GO:0005515; GO:0004896; GO:0038023; GO:0019955; GO:0051916	GO:0016020; GO:0016021; GO:0005886; GO:0005576; GO:0009897; GO:0005887; GO:0043235; GO:0030666; GO:0005765	1441	TRUE	2.30725	1.20703e-19	1.69823e-17	chr1	36466043	36483278	17236	-	261.574	635.24	68.4566	56.3444	50.7464	47.9867	79.6399	338.024	200.669	104.314	367.614	581.36	51.017	65.6728	78.4614	108.9	100.831	53.6225	1451.96	1959.49	1816.13	454.162	412.452	403.405	310.476	377.025	342.771	1830.46	1872.07
ENSG00000185880	ENST00000559390; ENST00000560141; ENST00000560554; ENST00000559315; ENST00000561237; ENST00000329464; ENST00000558329; ENST00000560442; ENST00000561043; ENST00000338264; ENST00000558173; ENST00000561170	TRIM69	protein_coding	protein_coding	tripartite motif containing 69 [Source:HGNC Symbol;Acc:HGNC:17857]	0.4876	1665	GO:0016567; GO:0006915	GO:0005515; GO:0046872; GO:0016740; GO:0004842; GO:0061630; GO:0042802	GO:0005634; GO:0005737; GO:0016607; GO:0005829	140691	TRUE	-0.658741	1.22518e-19	1.7058e-17	chr15	44728988	44767829	38842	+	1430.81	1220.51	1546.21	1188.2	1148.15	1257.44	1256.8	1070.86	1237.02	897.725	991.06	922.821	1337.57	1291.18	1492.43	1479.95	1265.17	1489.45	742.149	754.95	684.312	706.956	649.158	790.781	834.638	775.942	844.456	665.623	649.162
ENSG00000130940	ENST00000377022; ENST00000478524; ENST00000447850; ENST00000344008; ENST00000490176; ENST00000496432; ENST00000492173; ENST00000478728; ENST00000472814	CASZ1	protein_coding	protein_coding	castor zinc finger 1 [Source:HGNC Symbol;Acc:HGNC:26002]	0.6032	2272	GO:0006355; GO:0045893; GO:0045944; GO:0045664	GO:0046872; GO:0003677; GO:0000977; GO:0000981; GO:0001228	GO:0005634; GO:0043231; GO:0005654; GO:0005829; GO:0000785	54897	TRUE	-0.915083	1.43791e-19	1.98135e-17	chr1	10636604	10796650	160047	-	227.066	210.767	252.763	294.573	277.486	355.546	293.59	246.881	282.523	243.743	172.006	220.88	278.194	228.65	227.728	309.88	299.362	332.872	108.45	107.599	113.207	131.929	138.867	144.223	163.97	170.217	157.065	116.359	131.127
ENSG00000113916	ENST00000621333; ENST00000406870; ENST00000419510; ENST00000232014; ENST00000450123; ENST00000479110; ENST00000430339; ENST00000480458; ENST00000438077; ENST00000470319; ENST00000496823	BCL6	protein_coding	protein_coding	BCL6 transcription repressor [Source:HGNC Symbol;Acc:HGNC:1001]	0.5019	1764	GO:0000122; GO:0006974; GO:0002376; GO:0006954; GO:0006357; GO:0001817; GO:0043065; GO:0045892; GO:0050776; GO:0045595; GO:0042127; GO:0030308; GO:0045591; GO:0050727; GO:0002682; GO:0002634; GO:0002903; GO:0042092; GO:1903464; GO:0000902; GO:0001953; GO:0002317; GO:0002467; GO:0002829; GO:0006366; GO:0007160; GO:0007266; GO:0007283; GO:0008104; GO:0008283; GO:0016575; GO:0021859; GO:0030036; GO:…	GO:0005515; GO:0046872; GO:0003677; GO:0003700; GO:0043565; GO:0042802; GO:0001227; GO:0000978; GO:1990837; GO:0003682; GO:0001222; GO:0140297; GO:0000977; GO:0001161; GO:0031490	GO:0005634; GO:0005794; GO:0005654; GO:0005730; GO:0005657; GO:0042382	604	TRUE	-0.663855	1.96095e-19	2.6745e-17	chr3	187721377	187745725	24349	-	534.387	489.167	615.057	708.753	659.705	701.261	744.528	605.258	804.103	757.839	686.556	632.829	852.118	726.58	691.425	909.623	701.899	856.625	440.119	490.171	553.991	463.177	380.337	407.729	482.21	485.587	383.423	489.207	411.805
ENSG00000189325	ENST00000437635	BNIP5	protein_coding	protein_coding	BCL2 interacting protein 5 [Source:HGNC Symbol;Acc:HGNC:33769]	0.5258	3735		GO:0005515		389384	TRUE	-3.27541	2.01324e-19	2.71807e-17	chr6	36315761	36336888	21128	-	25.447	8.82264	17.9041	43.4939	22.674	45.8056	18.2294	19.4673	27.1657	19.1589	35.2834	17.6162	34.276	30.2348	22.4732	32.8297	32.0466	35.7319	0	0	0	9.49133	1.76901	1.08439	9.70241	9.39846	15.7065	2.50234	0
ENSG00000140350	ENST00000465139; ENST00000409628; ENST00000486054; ENST00000267918; ENST00000483551; ENST00000560303; ENST00000480858; ENST00000561430; ENST00000495420; ENST00000495764; ENST00000483221	ANP32A	protein_coding	protein_coding	acidic nuclear phosphoprotein 32 family member A [Source:HGNC Symbol;Acc:HGNC:13233]	0.4978	1315	GO:0006913; GO:0042981; GO:0035556	GO:0005515; GO:0003723; GO:0042393	GO:0005634; GO:0005737; GO:0005783; GO:0048471; GO:0005654	8125	TRUE	-0.371741	4.36214e-19	5.83043e-17	chr15	68778535	68820897	42363	-	3496.03	3333	3818.83	4050.87	3991.7	4252.28	3655.47	3113.89	3303.34	2830.19	2957.92	2834.87	3056.95	3465.66	3484.84	3086	3360.2	3389.83	2413.28	2209.36	2492.96	2648.08	2625.21	2961.46	2824.37	3013.77	3017.5	2207.06	2297.44
ENSG00000171246	ENST00000306773; ENST00000535681; ENST00000695485; ENST00000571100; ENST00000575212	NPTX1	protein_coding	protein_coding	neuronal pentraxin 1 [Source:HGNC Symbol;Acc:HGNC:7952]	0.5799	3770	GO:0007417; GO:0007268; GO:0098962; GO:0006839; GO:0035865; GO:0043653; GO:0060385; GO:0071333; GO:0099151; GO:0099645	GO:0046872	GO:0031410; GO:0005886; GO:0043005; GO:0030133; GO:0098978; GO:0005737; GO:0005739; GO:0043083	4884	TRUE	-1.51894	7.44309e-19	9.84993e-17	chr17	80466834	80477843	11010	-	73.4049	85.2856	167.456	178.919	160.877	189.766	209.158	156.624	160.277	88.3436	58.8056	55.559	173.772	195.581	169.298	151.337	234.487	179.6	22.1112	16.7376	20.4735	84.4728	76.0675	87.8353	66.9466	76.232	69.2934	11.2605	22.7577
ENSG00000204136	ENST00000481534; ENST00000495328; ENST00000488429; ENST00000481799; ENST00000373793	GGTA1	protein_coding	protein_coding	glycoprotein alpha-galactosyltransferase 1 (inactive) [Source:HGNC Symbol;Acc:HGNC:4253]	0.4441	2176	GO:0005975; GO:0008150; GO:1901750	GO:0016758; GO:0003674	GO:0016020; GO:0016021; GO:0005794; GO:0032580; GO:0005575; GO:0031985	2681	TRUE	2.43302	8.17297e-19	1.07098e-16	chr9	121444991	121499844	54854	-	46.0004	105.872	8.42544	0.988499	5.39857	2.18122	12.4728	44.2439	20.827	13.837	66.1563	62.3344	4.7827	6.61386	5.24374	4.80435	12.506	10.3434	245.33	296.494	280.609	45.5584	40.6873	53.1349	21.3453	34.4611	50.8152	351.579	291.514
ENSG00000170275	ENST00000320954; ENST00000449224; ENST00000485310	CRTAP	protein_coding	protein_coding	cartilage associated protein [Source:HGNC Symbol;Acc:HGNC:2379]	0.5114	2989	GO:0050821; GO:0018400; GO:0061077; GO:0007283; GO:0030199; GO:1901874	GO:0005515; GO:0005518	GO:0032991; GO:0005783; GO:0005576; GO:0005615; GO:0005788	10491	TRUE	0.743157	9.47981e-19	1.23017e-16	chr3	33114014	33147773	33760	+	1526.69	1795.85	1152.18	1136.77	1114.24	1011.51	1233.84	1445.84	1303.05	1335.8	1620.07	1682.91	913.989	1025.05	978.333	1001.71	1003.61	908.342	2957.64	2982.87	2939.76	1639.06	1484.1	1547.02	1594.11	1469.81	1562.87	3221.75	3234.84
ENSG00000188906	ENST00000416796; ENST00000680235; ENST00000679360; ENST00000298910; ENST00000343742; ENST00000680790; ENST00000644108; ENST00000474202; ENST00000430804; ENST00000479187; ENST00000681696; ENST00000679532; ENST00000680018; ENST00000680422; ENST00000680453; ENST00000680425; ENST00000681136; ENST00000481256; ENST00000679683; ENST00000636518; ENST00000681773	LRRK2	protein_coding	protein_coding	leucine rich repeat kinase 2 [Source:HGNC Symbol;Acc:HGNC:18618]	0.3737	4570	GO:0006468; GO:0006914; GO:0016310; GO:0030154; GO:0046777; GO:0048812; GO:0007165; GO:0042391; GO:0070973; GO:0010508; GO:0009966; GO:0031398; GO:0007030; GO:0000165; GO:0031647; GO:0019722; GO:0007005; GO:0045860; GO:0001934; GO:0007528; GO:0032436; GO:0060070; GO:0007029; GO:0007254; GO:1901214; GO:0018105; GO:1903206; GO:0018107; GO:0034599; GO:1901215; GO:1902236; GO:0032092; GO:0060828; GO:…	GO:0005515; GO:0005524; GO:0004672; GO:0000166; GO:0004674; GO:0016301; GO:0016740; GO:0005525; GO:0016787; GO:0005096; GO:0042803; GO:0106310; GO:0000287; GO:0042802; GO:0000149; GO:0004722; GO:0044325; GO:0003924; GO:0030276; GO:0031267; GO:0003779; GO:0051018; GO:0039706; GO:0015631; GO:0008017; GO:0017075; GO:1904713; GO:0004706; GO:0004709; GO:0030159; GO:0034211; GO:0036479	GO:0005737; GO:0016020; GO:0005794; GO:0031410; GO:0043231; GO:0005783; GO:0005789; GO:0042995; GO:0005768; GO:0005739; GO:0005743; GO:0005759; GO:0005741; GO:0005829; GO:0005615; GO:0000139; GO:0030425; GO:0005764; GO:0045202; GO:0043204; GO:0030424; GO:0098794; GO:0030672; GO:0005886; GO:0070971; GO:0070062; GO:0030426; GO:0043005; GO:0043195; GO:0043025; GO:1990909; GO:0032839; GO:0045121; GO:…	120892	TRUE	1.54225	9.59128e-19	1.23266e-16	chr12	40196744	40369285	172542	+	100.809	148.162	34.7549	47.4479	58.3045	43.6243	35.5058	109.725	72.4418	78.7642	122.234	127.379	38.2616	65.1938	41.9499	32.029	35.9548	17.8659	178.996	320.405	387.794	132.879	146.023	171.333	90.2324	108.605	72.9891	281.513	186.501
ENSG00000162512	ENST00000339394; ENST00000336798; ENST00000471567; ENST00000487984	SDC3	protein_coding	protein_coding	syndecan 3 [Source:HGNC Symbol;Acc:HGNC:10660]	0.6025	3146	GO:0016477	GO:0005515; GO:0042802	GO:0016020; GO:0016021; GO:0005886; GO:0009986; GO:0062023; GO:0043202; GO:0005796; GO:0044393	9672	TRUE	1.98101	9.87755e-19	1.25443e-16	chr1	30869466	30908758	39293	-	345.492	494.068	85.3075	25.701	58.3045	51.2586	75.9514	281.392	156.656	72.4602	267.566	407.884	44.6386	34.0141	44.9463	82.4746	55.4953	47.0157	879.185	1410.74	1272.97	215.453	202.552	197.358	145.536	236.006	143.206	1184.86	1399.05
ENSG00000122986	ENST00000548312; ENST00000620084; ENST00000242607; ENST00000356742; ENST00000439744; ENST00000549442; ENST00000547887; ENST00000546713; ENST00000546425	HVCN1	protein_coding	protein_coding	hydrogen voltage gated channel 1 [Source:HGNC Symbol;Acc:HGNC:28240]	0.5258	1173	GO:0055085; GO:0006811; GO:1902600; GO:0034765; GO:0071294; GO:0045454; GO:0071467; GO:0010043; GO:0009268; GO:0032930; GO:0051453	GO:0005216; GO:0005244; GO:0042802; GO:0030171; GO:0022843	GO:0016020; GO:0016021; GO:0005886; GO:0005887; GO:0035579; GO:0030670; GO:0030667; GO:0016324	84329	TRUE	0.990094	9.94838e-19	1.25443e-16	chr12	110627841	110704950	77110	-	382.684	650.915	230.647	325.216	387.535	293.377	315.657	422.087	334.137	307.606	558.654	570.498	417.689	450.687	471.936	301.873	347.041	242.601	918.143	851.224	980.322	823.847	827.013	773.175	597.669	624.475	680.924	932.121	1016.51
ENSG00000130208	ENST00000588750; ENST00000588802; ENST00000592535; ENST00000592885; ENST00000589781; ENST00000589078; ENST00000590334; ENST00000586638; ENST00000592176	APOC1	protein_coding	protein_coding	apolipoprotein C1 [Source:HGNC Symbol;Acc:HGNC:607]	0.5684	472	GO:0042157; GO:0006869; GO:0006629; GO:0033344; GO:0050995; GO:0034379; GO:0034375; GO:0033700; GO:0045833; GO:0034382; GO:0034447; GO:0032375; GO:0006641; GO:0010873; GO:0010900; GO:0010916; GO:0032374; GO:0034369; GO:0045717; GO:0048261; GO:0051005; GO:0008203	GO:0005515; GO:0005504; GO:0031210; GO:0060228; GO:0055102; GO:0004859	GO:0005576; GO:0034361; GO:0005783; GO:0034364; GO:0042627	341	TRUE	2.37511	1.76759e-18	2.208e-16	chr19	44914247	44919349	5103	+	877.922	1722.37	210.636	56.3445	35.6305	46.8962	162.146	446.864	213.703	272.474	912.948	1177.58	53.4068	85.0353	81.6526	120.91	100.048	63.9413	4344.3	4003.86	3898.41	402.428	321.075	402.303	373.542	569.129	574.674	4649.34	4866.88
ENSG00000140853	ENST00000539881; ENST00000262510; ENST00000688547; ENST00000543141; ENST00000538273; ENST00000535658; ENST00000544641; ENST00000538059; ENST00000539144; ENST00000538805; ENST00000545081; ENST00000538110; ENST00000536231; ENST00000543030; ENST00000538453; ENST00000540182; ENST00000538930; ENST00000538778; ENST00000541020; ENST00000537056; ENST00000534931; ENST00000399221; ENST00000535284; ENST0000…	NLRC5	protein_coding	protein_coding	NLR family CARD domain containing 5 [Source:HGNC Symbol;Acc:HGNC:29933]	0.5688	2193	GO:0002376; GO:0045087; GO:0051607; GO:0045944; GO:0060335; GO:0032088; GO:0060340; GO:0035556; GO:0043549; GO:0060339; GO:0045345; GO:0009617	GO:0000166; GO:0005524; GO:0005515; GO:0000978	GO:0005634; GO:0005737; GO:0005829; GO:0005813	84166	TRUE	-0.81025	1.81794e-18	2.24987e-16	chr16	56989485	57083531	94047	+	11958.1	10510.7	12401.2	9487.61	9745.49	9955.07	9533.02	8999.22	10705.1	15644.3	12256.6	13529.3	12576.1	10050.2	10605.8	11955.5	10624.6	13186.9	7300.92	7437.46	7039.29	7135.82	7008.4	6901.03	7924.92	7942.74	7773.8	6556.13	6983.35
ENSG00000135677	ENST00000418919; ENST00000258145; ENST00000543646; ENST00000542058; ENST00000541781; ENST00000537823; ENST00000540196; ENST00000540883; ENST00000545273	GNS	protein_coding	protein_coding	glucosamine (N-acetyl)-6-sulfatase [Source:HGNC Symbol;Acc:HGNC:4422]	0.4585	2101	GO:0030203; GO:0042340; GO:0006027	GO:0008484; GO:0046872; GO:0016787; GO:0008449; GO:0005515; GO:0005539; GO:0043199	GO:0005764; GO:0005576; GO:0070062; GO:1904813; GO:0043202; GO:0035578	2799	TRUE	0.804758	2.55831e-18	3.1371e-16	chr12	64713445	64759431	45987	-	1324.83	1288.66	1070.03	1363.14	1492.12	1280.98	1348.02	2101.24	1529.03	1260.37	1570.51	1439.92	1178.14	1231.7	1296.89	1398.51	1473.68	1123.61	2319.55	2980.15	2673.61	1910.28	1901.03	1806.48	1912.95	2185.67	1705.48	2743.82	2410.14
ENSG00000141480	ENST00000574502; ENST00000574954; ENST00000570718; ENST00000570739; ENST00000269260; ENST00000346341; ENST00000572457; ENST00000574888; ENST00000575131; ENST00000571791; ENST00000572497; ENST00000573886; ENST00000381488; ENST00000412477; ENST00000571428; ENST00000575877; ENST00000576235; ENST00000572782; ENST00000571206; ENST00000577054	ARRB2	protein_coding	protein_coding	arrestin beta 2 [Source:HGNC Symbol;Acc:HGNC:712]	0.5943	1030	GO:0007165; GO:0015031; GO:0016567; GO:0009968; GO:0043161; GO:0006366; GO:0032088; GO:0070374; GO:0045953; GO:0060326; GO:0031397; GO:0007179; GO:0002031; GO:0002092; GO:0051898; GO:0060079; GO:0001932; GO:0001933; GO:0001934; GO:0002032; GO:0006897; GO:0007186; GO:0007212; GO:0007420; GO:0007628; GO:0008277; GO:0010628; GO:0031623; GO:0032226; GO:0032691; GO:0032695; GO:0032715; GO:0032720; GO:…	GO:0005515; GO:0031625; GO:0005102; GO:0019899; GO:0001664; GO:0019904; GO:0031691; GO:0031692; GO:0031701; GO:0031702; GO:0031748; GO:0031762; GO:0031826; GO:0031859; GO:0042802; GO:0043422; GO:0044877; GO:0051019; GO:0071889; GO:1990763	GO:0005737; GO:0005634; GO:0016020; GO:0005905; GO:0031410; GO:0005654; GO:0005829; GO:0005886; GO:0030139; GO:0005768; GO:0014069; GO:0016323; GO:0043197; GO:0045211	409	TRUE	0.606725	2.75234e-18	3.34435e-16	chr17	4710596	4721499	10904	+	5040.46	6447.38	4010.51	3600.98	3653.75	3640.28	4250.65	4735.28	4666.23	3863.7	5271.89	5586.85	3379.58	3631.42	3623.41	3898.59	3733.75	3679.34	7815.21	8178.69	7766.68	5390.08	5616.6	5514.35	5142.16	5541.85	5633.12	8241.45	8915.54
ENSG00000168209	ENST00000491934; ENST00000471240; ENST00000473155; ENST00000681898; ENST00000307365	DDIT4	protein_coding	protein_coding	DNA damage inducible transcript 4 [Source:HGNC Symbol;Acc:HGNC:24944]	0.5886	1717	GO:0006915; GO:0009968; GO:0051607; GO:0001666; GO:0032007; GO:0007420; GO:0030182; GO:0042771; GO:0001764; GO:0032006; GO:0048011; GO:1902532; GO:0033137; GO:0010801; GO:1901216; GO:0032984; GO:0045820; GO:0071549; GO:0072593	GO:0005515; GO:0071889	GO:0005737; GO:0005829; GO:0005739	54541	TRUE	-0.865026	2.91414e-18	3.50905e-16	chr10	72273919	72276036	2118	+	997.327	975.392	1063.71	1050.77	976.061	1264.02	1283.73	938.856	953.515	577.959	688.025	632.829	823.422	851.298	758.095	988.895	841.809	1187.61	579.104	497.345	578.077	622.631	605.886	569.303	731.562	711.15	717.881	395.37	457.32
ENSG00000135596	ENST00000456101; ENST00000358577; ENST00000358807; ENST00000465904; ENST00000630715; ENST00000433205; ENST00000483856; ENST00000431946	MICAL1	protein_coding	protein_coding	microtubule associated monooxygenase, calponin and LIM domain containing 1 [Source:HGNC Symbol;Acc:HGNC:20619]	0.5954	2619	GO:0007165; GO:0007010; GO:0030042; GO:0051017; GO:0019417; GO:0001933; GO:0043066; GO:0043154; GO:1903305	GO:0005515; GO:0071949; GO:0046872; GO:0003779; GO:0004497; GO:0016174; GO:0016491; GO:0051015; GO:0017124; GO:0016709; GO:0106294; GO:0019901; GO:0031267	GO:0005737; GO:0005856; GO:0005882; GO:0030496; GO:0005886; GO:0045171; GO:0005829; GO:0015629; GO:1990026	64780	TRUE	0.376234	2.99243e-18	3.57115e-16	chr6	109444062	109465968	21907	-	4342.63	4846.58	3369.12	2563.18	2606.43	2673.08	2706.1	3119.2	2960.15	3588.03	3967.91	4074.77	2710.19	2482.08	2480.29	2741.68	2698.16	2762.64	5154.03	5194.63	5078.64	4159.09	3990.89	3806.2	3730.57	3832.82	3662.39	4853.28	5158.4
ENSG00000108405	ENST00000572418; ENST00000225538; ENST00000576764; ENST00000571637	P2RX1	protein_coding	protein_coding	purinergic receptor P2X 1 [Source:HGNC Symbol;Acc:HGNC:8533]	0.5991	1815	GO:0033198; GO:0098655; GO:0007165; GO:0006811; GO:0006915; GO:0060079; GO:0035590; GO:0002554; GO:0003056; GO:0006919; GO:0006940; GO:0007320; GO:0008217; GO:0010033; GO:0019228; GO:0019229; GO:0030168; GO:0034220; GO:0035249; GO:0043270; GO:0046513; GO:0051649; GO:0051924; GO:0099509; GO:1905665; GO:2000300	GO:0001614; GO:0004931; GO:0005524; GO:0005216; GO:0005515; GO:0015267; GO:0000166; GO:0005261; GO:0042802; GO:0043924; GO:0044877; GO:0097159	GO:0005887; GO:0016020; GO:0016021; GO:0005886; GO:0035579; GO:0030667; GO:0005639; GO:0009897; GO:0032991; GO:0043005; GO:0045121; GO:0045211; GO:0098978; GO:0099055; GO:0099059	5023	TRUE	2.65228	3.81908e-18	4.51732e-16	chr17	3896592	3916476	19885	-	33.2769	54.8965	20.0104	14.8275	20.5146	14.1779	8.63498	18.5824	9.96074	5.32191	26.4625	28.4571	9.56541	10.3932	13.4839	12.0109	11.7244	3.76125	186.366	196.069	183.058	69.2867	53.0703	44.4599	49.4823	61.6121	53.5869	191.429	212.405
ENSG00000100504	ENST00000532462; ENST00000216392; ENST00000544180; ENST00000532107; ENST00000528757; ENST00000553872; ENST00000530336	PYGL	protein_coding	protein_coding	glycogen phosphorylase L [Source:HGNC Symbol;Acc:HGNC:9725]	0.473	1645	GO:0005975; GO:0005977; GO:0008152; GO:0042593; GO:0005980; GO:0006015; GO:0009617; GO:0070266	GO:0008184; GO:0016740; GO:0016757; GO:0003824; GO:0030170; GO:0004645; GO:0102250; GO:0102499; GO:0000166; GO:0005524; GO:0042802; GO:0005515; GO:0005536; GO:0002060; GO:0032052; GO:0016208; GO:0019842; GO:0030246	GO:0005737; GO:0005829; GO:0005576; GO:0070062; GO:0034774; GO:1904813	5836	TRUE	1.73485	4.68639e-18	5.49458e-16	chr14	50857891	50944483	86593	-	124.317	208.82	66.3773	53.3915	103.652	43.6415	80.6044	155.748	86.9302	80.3751	167.23	260.179	39.885	79.3662	46.5402	48.8489	74.3068	38.1224	489.606	632.441	692.488	194.592	189.298	180.009	137.142	175.438	152.274	603.063	612.289
ENSG00000180767	ENST00000319340	CHST13	protein_coding	protein_coding	carbohydrate sulfotransferase 13 [Source:HGNC Symbol;Acc:HGNC:21755]	0.6896	1917	GO:0005975; GO:0016051; GO:0030206; GO:0030166	GO:0008146; GO:0016740; GO:0005515; GO:0001537; GO:0047756	GO:0016021; GO:0016020; GO:0005794; GO:0000139	166012	TRUE	2.82584	5.28395e-18	6.14133e-16	chr3	126524155	126543291	19137	+	38.1705	74.5023	4.21272	6.91949	2.15943	6.54365	3.83777	3.53952	3.62209	15.9657	36.8194	59.6242	2.39135	5.66902	3.74553	1.60145	7.03462	1.88063	289.552	321.6	333.599	29.4231	26.5352	17.3502	3.88096	9.39846	10.163	340.318	359.788
ENSG00000116128	ENST00000683836; ENST00000234739; ENST00000497938; ENST00000684121	BCL9	protein_coding	protein_coding	BCL9 transcription coactivator [Source:HGNC Symbol;Acc:HGNC:1008]	0.5468	4605	GO:0060070; GO:0045893; GO:0006366; GO:0014908; GO:0035019; GO:0035914; GO:0045445; GO:0045944; GO:0016055	GO:0003713; GO:0008013; GO:0005515	GO:0005634; GO:0005737; GO:0005794; GO:0005801; GO:0016528; GO:0005654; GO:1990907	607	TRUE	-0.699835	6.09863e-18	7.02709e-16	chr1	147541501	147626216	84716	+	436.514	339.181	501.313	501.169	532.297	570.388	511.382	387.577	469.061	775.111	620.399	579.981	699.072	586.743	615.765	537.286	515.09	547.262	353.78	441.155	355.869	422.365	414.833	377.367	359.959	297.618	359.403	347.411	316.439
ENSG00000080845	ENST00000373913; ENST00000339266; ENST00000373907; ENST00000475894; ENST00000482872; ENST00000495241; ENST00000491207; ENST00000482037; ENST00000340491; ENST00000479220; ENST00000489701; ENST00000479951; ENST00000478910; ENST00000497862; ENST00000477195	DLGAP4	protein_coding	protein_coding	DLG associated protein 4 [Source:HGNC Symbol;Acc:HGNC:24476]	0.5949	1926	GO:0023052; GO:0098962	GO:0005515; GO:0060090	GO:0016020; GO:0005886; GO:0098978; GO:0099572; GO:0031594; GO:0045202; GO:0098981	22839	TRUE	-0.453541	6.28424e-18	7.17907e-16	chr20	36306336	36528637	222302	+	1629.58	1696.89	1571.34	1732.84	1772.89	2047.07	1774.97	1787.46	1827.35	2085.13	1780.34	1966.24	2204.03	2031.4	2139.45	2026.63	1818.84	2077.15	1518.31	1536.27	1716.17	1625.86	1578.85	1565.85	1420.43	1373.22	1445	1378.79	1564.86
ENSG00000132359	ENST00000637138; ENST00000540393; ENST00000366401; ENST00000254695; ENST00000542807; ENST00000697391; ENST00000697392; ENST00000574515; ENST00000575979; ENST00000571555; ENST00000574709	RAP1GAP2	protein_coding	protein_coding	RAP1 GTPase activating protein 2 [Source:HGNC Symbol;Acc:HGNC:29176]	0.5764	3240	GO:0051056; GO:0050790; GO:0090630; GO:0002250; GO:0008361	GO:0005096; GO:0005515	GO:0005829; GO:0031965; GO:0005737; GO:0048471; GO:0005813; GO:0005886	23108	TRUE	0.814294	6.89023e-18	7.80465e-16	chr17	2755705	3037741	282037	+	168.341	207.822	117.956	70.1834	86.3771	75.2519	248.495	258.384	238.152	110.696	164.656	174.807	106.814	96.3734	122.853	245.822	213.383	191.824	235.853	306.059	208.348	283.791	259.16	272.181	407.502	439.64	381.576	280.262	240.581
ENSG00000107738	ENST00000394957; ENST00000470317; ENST00000481568	VSIR	protein_coding	protein_coding	V-set immunoregulatory receptor [Source:HGNC Symbol;Acc:HGNC:30085]	0.5975	2087	GO:0050776; GO:0010628; GO:0030335; GO:0032689; GO:0032720; GO:2000562; GO:0032693; GO:0045591; GO:0031638; GO:0010950; GO:0032700; GO:0046636; GO:0120158; GO:2000565	GO:0005515; GO:0019899; GO:0042802; GO:0061133	GO:0016020; GO:0016021; GO:0005886	64115	TRUE	0.479158	7.10891e-18	7.98468e-16	chr10	71747556	71773520	25965	-	1440.69	1601.8	1263.81	1242.54	1203.88	1226.93	1502.48	1660.92	1487.77	1667.88	1956.76	2052.96	1585.47	1496.62	1637.55	1559.81	1453.04	1445.26	2482.78	3134.7	2795.24	2443.07	2412.04	2056	2089.9	2216.99	2005.82	2736.3	2958.5
ENSG00000158828	ENST00000321556; ENST00000492302; ENST00000400490	PINK1	protein_coding	protein_coding	PTEN induced kinase 1 [Source:HGNC Symbol;Acc:HGNC:14581]	0.5473	2712	GO:0006468; GO:0006914; GO:0016310; GO:0016567; GO:0051171; GO:0060255; GO:0080090; GO:0050896; GO:0035556; GO:0050821; GO:0000422; GO:0042981; GO:0031396; GO:1903146; GO:1903214; GO:0090200; GO:0051897; GO:0007005; GO:2001243; GO:0043123; GO:1903955; GO:0018105; GO:0000423; GO:0030097; GO:0034599; GO:0006511; GO:0006979; GO:0010629; GO:0010821; GO:0043524; GO:0046329; GO:0097237; GO:0098779; GO:…	GO:0005524; GO:0004672; GO:0046872; GO:0000166; GO:0004674; GO:0016301; GO:0016740; GO:0106310; GO:0031625; GO:0005515; GO:0000287; GO:0044877; GO:0002020; GO:0055131; GO:0010857; GO:0016504; GO:0043422; GO:1904841	GO:0005737; GO:0016020; GO:0016021; GO:0005783; GO:0005739; GO:0005743; GO:0005741; GO:0005829; GO:0005634; GO:0048471; GO:0000785; GO:0005856; GO:0005758; GO:0097413; GO:0044297; GO:0030424; GO:0030426; GO:0031307; GO:0097449	65018	TRUE	0.650043	7.34775e-18	8.18416e-16	chr1	20633458	20651511	18054	+	611.729	833.987	516.058	460.641	482.73	434.062	529.613	599.063	539.691	623.727	689.549	846.023	454.356	446.992	463.696	425.184	477.572	447.589	1106.85	1355.74	1107.98	704.257	731.526	685.332	669.507	686.087	658.75	1193.62	1346.69
ENSG00000134668	ENST00000257100; ENST00000360482; ENST00000473361; ENST00000452755; ENST00000533231; ENST00000528579; ENST00000532604; ENST00000531039; ENST00000468720; ENST00000460061; ENST00000485944; ENST00000529396; ENST00000528791; ENST00000525930	SPOCD1	protein_coding	protein_coding	SPOC domain containing 1 [Source:HGNC Symbol;Acc:HGNC:26338]	0.5914	1842	GO:0006351; GO:0030154; GO:0031047; GO:0007283; GO:0010529; GO:0006306		GO:0005634; GO:0005694	90853	TRUE	2.86961	7.9547e-18	8.78699e-16	chr1	31790422	31816022	25601	-	10.766	3.92118	6.31909	5.07249	2.15943	4.36243	2.87833	8.84879	4.52761	4.25752	4.41042	4.06529	4.7827	1.88967	2.24732	8.00724	5.47137	13.187	88.4449	53.7993	74.6684	27.5249	15.9211	6.50631	14.6892	32.3724	45.2717	72.5678	78.0262
ENSG00000167992	ENST00000301770; ENST00000335613; ENST00000535710; ENST00000538438; ENST00000398808; ENST00000535599; ENST00000538579	VWCE	protein_coding	protein_coding	von Willebrand factor C and EGF domains [Source:HGNC Symbol;Acc:HGNC:26487]	0.616	1657	GO:0098586	GO:0005509; GO:0005515; GO:0003674	GO:0005737; GO:0005576	220001	TRUE	1.47309	8.21984e-18	9.00544e-16	chr11	61258286	61295316	37031	-	23.4923	32.3497	25.2764	16.8045	18.3942	26.1746	27.8239	25.6615	19.016	29.8027	55.8653	47.4284	27.1464	26.4554	20.975	20.8188	21.8855	20.6869	98.9741	179.332	112.002	69.2931	59.2619	70.4851	31.0477	71.0106	44.3478	148.889	152.964
ENSG00000196549	ENST00000492661; ENST00000491597; ENST00000460393; ENST00000615825; ENST00000675418; ENST00000382989; ENST00000462745; ENST00000493237; ENST00000360490; ENST00000491026; ENST00000473730; ENST00000680057; ENST00000680282; ENST00000679362; ENST00000477669; ENST00000495577; ENST00000493888	MME	protein_coding	protein_coding	membrane metalloendopeptidase [Source:HGNC Symbol;Acc:HGNC:7154]	0.4067	3173	GO:0006508; GO:0071345; GO:0001822; GO:0019233; GO:0071493; GO:0016485; GO:0150094; GO:0007611; GO:0097242; GO:0071492; GO:0050769; GO:0007568; GO:0090399; GO:0006518; GO:0010814; GO:0010815; GO:0042447; GO:0046449; GO:0050435; GO:0061837; GO:0001890; GO:0030163; GO:0030324; GO:0043627; GO:1900273	GO:0004222; GO:0046872; GO:0008233; GO:0008270; GO:0016787; GO:0005515; GO:0008237; GO:0004175; GO:0042803; GO:0042277; GO:0001786; GO:0008238; GO:1901612; GO:0070012	GO:0005737; GO:0016020; GO:0016021; GO:0005886; GO:0005925; GO:0030425; GO:0045202; GO:0030424; GO:0008021; GO:0005887; GO:0070062; GO:0005903; GO:0030667; GO:0009986; GO:0043025; GO:0045121; GO:0031410; GO:0005769; GO:0005802; GO:0044306; GO:0098793	4311	TRUE	3.19128	8.37496e-18	9.10079e-16	chr3	155024124	155183704	159581	+	5.87239	4.90147	5.2659	8.41161	6.47828	11.9967	0.959443	13.2732	2.71657	21.3779	10.291	6.77547	0.797117	1.88967	0	5.60507	5.47138	3.76125	38.9579	53.7994	66.238	39.3929	23.8816	39.0378	41.7204	60.7454	41.576	56.3027	34.6783
ENSG00000183023	ENST00000332839; ENST00000417271; ENST00000406785; ENST00000705281; ENST00000705604; ENST00000705282; ENST00000705605; ENST00000705603; ENST00000407929; ENST00000403092; ENST00000405901; ENST00000402441; ENST00000405269; ENST00000406391; ENST00000408028; ENST00000705283; ENST00000705225; ENST00000455476; ENST00000448531	SLC8A1	protein_coding	protein_coding	solute carrier family 8 member A1 [Source:HGNC Symbol;Acc:HGNC:11068]	0.4377	4505	GO:0055085; GO:0007154; GO:0006811; GO:0006814; GO:0006816; GO:0070588; GO:0035725; GO:0098703; GO:0030501; GO:0006936; GO:0002027; GO:0010649; GO:0010881; GO:0060048; GO:0071313; GO:0070509; GO:1903779; GO:0035994; GO:0055013; GO:0055074; GO:0006874; GO:0086012; GO:0006883; GO:0055119; GO:0086064; GO:0010882; GO:0010468; GO:0099566; GO:0071901; GO:0002026; GO:0098719; GO:0098735; GO:0097553; GO:…	GO:0046872; GO:0005509; GO:0005515; GO:0015297; GO:0005516; GO:0005432; GO:0044325; GO:0030506; GO:0008092; GO:0099580; GO:1905060	GO:0016021; GO:0016020; GO:0005654; GO:0005886; GO:0030054; GO:0005887; GO:0030424; GO:0042383; GO:0043025; GO:0045202; GO:0030425; GO:0030018; GO:0098794; GO:0030315; GO:0014704; GO:0014069; GO:0071944; GO:0005739; GO:0005874; GO:0042995; GO:0043197; GO:0043198; GO:0043679; GO:0045211; GO:0099055	6546	TRUE	2.42619	9.63267e-18	1.03516e-15	chr2	40097270	40611053	513784	-	61.6601	86.2658	26.33	27.678	31.3139	15.2685	22.0672	83.1788	38.034	19.1589	55.8653	86.7261	25.5082	9.44836	33.7098	29.8508	40.6445	8.46282	285.341	398.136	461.258	117.702	121.179	83.4977	106.727	171.261	122.881	434.156	329.444
ENSG00000125735	ENST00000245912; ENST00000675206; ENST00000599359	TNFSF14	protein_coding	protein_coding	TNF superfamily member 14 [Source:HGNC Symbol;Acc:HGNC:11930]	0.5363	3433	GO:0006955; GO:0007165; GO:0007154; GO:0023052; GO:0043154; GO:0071260; GO:1901224; GO:0042110; GO:0006915; GO:0031295; GO:0042098; GO:0043029; GO:0010818; GO:0010820; GO:0045663; GO:1901741	GO:0005164; GO:0005515; GO:0005125; GO:0005102; GO:0043027	GO:0016020; GO:0005737; GO:0016021; GO:0005886; GO:0005576; GO:0005615	8740	TRUE	-0.734442	9.68093e-18	1.03516e-15	chr19	6661253	6670588	9336	-	666.726	679.343	614.004	640.538	697.74	796.145	1015.15	963.096	850.285	446.026	472.198	496.171	585.195	688.537	573.244	919.471	961.399	1062.55	410.879	301.443	358.665	333.18	365.301	437.888	621.541	728.558	567.866	276.812	314.424
ENSG00000243156	ENST00000441493; ENST00000672019; ENST00000252134; ENST00000580469; ENST00000577821; ENST00000579997; ENST00000584751; ENST00000498573; ENST00000578984; ENST00000400561; ENST00000495076; ENST00000578905; ENST00000414725; ENST00000383094; ENST00000461307; ENST00000585038; ENST00000462645; ENST00000465886; ENST00000498345; ENST00000424046	MICAL3	protein_coding	protein_coding	microtubule associated monooxygenase, calponin and LIM domain containing 3 [Source:HGNC Symbol;Acc:HGNC:24694]	0.566	2818	GO:0006887; GO:0051301; GO:0007049; GO:0007010; GO:0030042; GO:0051179	GO:0005515; GO:0071949; GO:0046872; GO:0004497; GO:0016491; GO:0003779; GO:0051015; GO:0031267; GO:0016709; GO:0060090	GO:0005634; GO:0005737; GO:0005654; GO:0005829; GO:0005886; GO:0042995; GO:0045171; GO:0005856; GO:0005938; GO:0030496; GO:0005819; GO:0090543	57553	TRUE	-0.973875	1.00048e-17	1.0613e-15	chr22	17787649	18024561	236913	-	421.945	247.796	745.392	797.572	671.422	924.106	827.406	530.26	795.67	715.741	482.679	446.051	775.119	635.962	593.13	864.402	834.16	921.108	212.496	258.366	185.42	281.887	337.905	387.34	588.798	535.13	512.957	256.411	229.363
ENSG00000198133	ENST00000555638; ENST00000554675; ENST00000554480; ENST00000555994; ENST00000357461; ENST00000557006; ENST00000554278	TMEM229B	protein_coding	protein_coding	transmembrane protein 229B [Source:HGNC Symbol;Acc:HGNC:20130]	0.5539	3345	GO:0009617	GO:0005515	GO:0016020; GO:0016021	161145	TRUE	-0.654631	1.21107e-17	1.27458e-15	chr14	67447084	67533739	86656	-	306.343	226.637	299.103	436.335	340.11	338.088	331.968	333.603	377.603	397.014	348.423	388.912	568.819	502.845	531.116	572.518	429.893	465.454	208.477	274.975	293.856	264.864	315.769	251.578	355.299	366.541	261.467	248.982	203.735
ENSG00000111642	ENST00000357008; ENST00000544484; ENST00000544040; ENST00000645022; ENST00000647112; ENST00000642810; ENST00000642637; ENST00000642686; ENST00000645143; ENST00000647394; ENST00000643815; ENST00000643335; ENST00000647535; ENST00000646806; ENST00000644652; ENST00000646462; ENST00000642879; ENST00000644137; ENST00000645645; ENST00000646360; ENST00000642594; ENST00000645095; ENST00000646268; ENST0000…	CHD4	protein_coding	protein_coding	chromodomain helicase DNA binding protein 4 [Source:HGNC Symbol;Acc:HGNC:1919]	0.5207	3035	GO:0006338; GO:0006325; GO:0010629; GO:0000122; GO:0045893; GO:0045892; GO:0016575; GO:0042659; GO:2000736; GO:0072553; GO:0032508	GO:0003677; GO:0005524; GO:0140658; GO:0046872; GO:0000166; GO:0016787; GO:0004386; GO:0005515; GO:0003682; GO:0042393; GO:0016887; GO:0042826; GO:0061629; GO:0008270; GO:0031492; GO:0001221; GO:0003678	GO:0005634; GO:0005654; GO:0043231; GO:0005737; GO:0016020; GO:0032991; GO:0005856; GO:0000785; GO:0005815; GO:0000781; GO:0005813; GO:0090575; GO:0016581	1108	TRUE	-0.495511	1.35436e-17	1.41425e-15	chr12	6570082	6614524	44443	-	5230.7	4352.5	6244.35	7755.75	7011.95	8173.06	8171.58	6710.04	7863.73	6146.23	5279.28	4943.43	7200.54	6697	6940.54	8305.1	7279.27	8004.96	3950.82	4257.97	4050.18	4502.18	4882.54	5752.66	5657.55	5469.91	5974.09	3633.44	3738.03
ENSG00000139514	ENST00000380752; ENST00000473577; ENST00000450494	SLC7A1	protein_coding	protein_coding	solute carrier family 7 member 1 [Source:HGNC Symbol;Acc:HGNC:11057]	0.5536	2872	GO:0055085; GO:0046718; GO:0006865; GO:1903352; GO:1903401; GO:1903826; GO:0150104; GO:0089718; GO:0097638; GO:0042102; GO:0015807; GO:0015819; GO:0015822; GO:1903810	GO:0022857; GO:0005515; GO:0000064; GO:0001618; GO:0015189; GO:0061459; GO:0015171; GO:0005290; GO:0015174	GO:0016020; GO:0016021; GO:0005886; GO:0032991; GO:0005887; GO:0016324; GO:0016323; GO:0009925	6541	TRUE	-0.78764	1.5723e-17	1.6291e-15	chr13	29509414	29595688	86275	-	1491.59	1123.42	2097.93	2462.35	2189.66	3011.16	3051.99	2013.98	2381.52	1357.09	1118.78	1117.95	1932.21	1449.38	1818.83	2543.1	2287.03	2645.1	732.83	737.649	845.438	932.998	1024.26	1294.76	1711.5	1934	1686.14	556.77	674.06
ENSG00000197766	ENST00000695942; ENST00000695943; ENST00000695944; ENST00000695945; ENST00000592860; ENST00000327726; ENST00000695946	CFD	protein_coding	protein_coding	complement factor D [Source:HGNC Symbol;Acc:HGNC:2771]	0.6635	992	GO:0006508; GO:0007219; GO:0006957; GO:0002376; GO:0045087; GO:0006956; GO:0009617	GO:0004252; GO:0008233; GO:0016787; GO:0008236	GO:0005615; GO:0005576; GO:0070062; GO:0034774; GO:1904813; GO:0031093	1675	TRUE	1.90584	1.90014e-17	1.95364e-15	chr19	859453	867884	8432	+	151.704	356.827	34.7549	21.747	28.0726	28.3559	26.8644	71.6752	25.3546	37.2533	139.663	203.264	37.4645	29.2899	38.2044	19.2174	13.2877	13.1644	495.924	543.893	580.485	158.505	130.907	131.211	50.4525	60.5678	47.1195	570.532	621.962
ENSG00000107317	ENST00000640716; ENST00000413913; ENST00000371625; ENST00000457950; ENST00000371623; ENST00000492068; ENST00000460340; ENST00000446677; ENST00000462514; ENST00000444903	PTGDS	protein_coding	protein_coding	prostaglandin D2 synthase [Source:HGNC Symbol;Acc:HGNC:9592]	0.645	656	GO:0006629; GO:0006631; GO:0006633; GO:0001516; GO:0006693; GO:0010467; GO:0043303; GO:0045187; GO:0051384; GO:2000255; GO:0019371	GO:0016853; GO:0005515; GO:0036094; GO:0004667; GO:0005501; GO:0005504	GO:0005634; GO:0005737; GO:0110165; GO:0016020; GO:0005794; GO:0005783; GO:0005791; GO:0005576; GO:0005615; GO:0031965; GO:0048471; GO:0005789; GO:0070062	5730	TRUE	1.4561	1.98691e-17	2.0258e-15	chr9	136975092	136981742	6651	+	185.143	335.26	82.148	82.0454	84.6907	54.5305	71.9582	161.048	142.167	101.116	239.633	277.794	65.3636	63.304	109.37	73.6666	67.3367	68.6428	496.977	506.91	582.895	291.384	270.658	284.109	151.358	196.275	170	576.789	510.421
ENSG00000239998	ENST00000495786; ENST00000439534; ENST00000251377; ENST00000391738; ENST00000251376; ENST00000391737; ENST00000472992	LILRA2	protein_coding	protein_coding	leukocyte immunoglobulin like receptor A2 [Source:HGNC Symbol;Acc:HGNC:6603]	0.549	2199	GO:0002376; GO:0045087; GO:0019221; GO:0032731; GO:0032755; GO:0032760; GO:0050867; GO:0051928; GO:0034144; GO:0007165; GO:0032757; GO:0006952; GO:0032725; GO:0031665; GO:0002283; GO:0071657; GO:0002220	GO:0032396; GO:0038023; GO:0003823; GO:0001791	GO:0016020; GO:0016021; GO:0005886; GO:0005576; GO:0005887	11027	TRUE	1.69065	2.00064e-17	2.0258e-15	chr19	54572920	54590287	17368	+	137.936	220.028	49.4995	52.3333	54.0405	59.676	65.6015	92.9123	66.1031	71.3162	145.558	219.526	45.4411	35.9037	31.1077	79.1279	63.5134	54.5987	454.573	526.958	588.427	142.515	139.202	120.621	114.375	196.327	114.319	563.735	593.059
ENSG00000185187	ENST00000528845; ENST00000526395; ENST00000431843; ENST00000397632; ENST00000332725; ENST00000527295; ENST00000527987; ENST00000531205; ENST00000534145; ENST00000528209; ENST00000525299; ENST00000528698; ENST00000534217; ENST00000528536; ENST00000526788; ENST00000530494; ENST00000529486; ENST00000530683; ENST00000528116; ENST00000527136; ENST00000528058; ENST00000525070	SIGIRR	protein_coding	protein_coding	single Ig and TIR domain containing [Source:HGNC Symbol;Acc:HGNC:30575]	0.6465	918	GO:0007165; GO:0001960; GO:0006953; GO:0031665; GO:0032682; GO:0043433	GO:0005515	GO:0016020; GO:0016021; GO:0005886	59307	TRUE	0.585587	2.01685e-17	2.02686e-15	chr11	405716	417455	11740	-	1589.46	2011.56	1149.02	1070.54	1048.4	901.933	1142.7	1501.64	1354.66	1779.64	1770.05	2214.23	1469.09	1406.86	1389.59	1159.45	1094.27	1025.88	2533.32	2462.81	2401.43	2284.56	2341.29	2001.78	1874.5	1877.6	1870	2671.25	2923.81
ENSG00000271447	ENST00000615317; ENST00000619655; ENST00000605424; ENST00000615136; ENST00000612292; ENST00000616383; ENST00000612672	MMP28	protein_coding	protein_coding	matrix metallopeptidase 28 [Source:HGNC Symbol;Acc:HGNC:14366]	0.5852	1375	GO:0006508; GO:0030198; GO:0030574; GO:0010760	GO:0008270; GO:0046872; GO:0008233; GO:0016787; GO:0004222; GO:0008237; GO:0005515	GO:0031012; GO:0005576; GO:0005615; GO:0062023; GO:0005737	79148	TRUE	1.37344	2.30434e-17	2.2985e-15	chr17	35756249	35795707	39459	-	88.0859	99.9899	69.5098	120.597	127.406	95.9736	54.6882	72.5601	60.67	183.074	139.663	178.873	179.352	168.181	206.004	45.6412	57.8402	46.0754	300.081	303.668	301.081	488.803	438.714	433.754	185.316	171.261	166.305	290.271	312.106
ENSG00000178789	ENST00000392621; ENST00000314401	CD300LB	protein_coding	protein_coding	CD300 molecule like family member b [Source:HGNC Symbol;Acc:HGNC:30811]	0.5535	1644	GO:0002376	GO:0005515; GO:0042802; GO:0004888	GO:0016020; GO:0016021; GO:0005886	124599	TRUE	2.67395	2.46496e-17	2.44049e-15	chr17	74521174	74531475	10302	-	21.5321	41.1723	1.05318	10.8735	8.63771	8.72487	16.3105	25.6615	18.1104	23.4164	35.2834	23.0366	0.797117	6.61386	13.4839	5.60507	8.59787	8.46282	172.678	185.309	172.219	38.9145	30.9577	28.194	41.7204	76.232	68.3695	181.42	165.806
ENSG00000140545	ENST00000268150; ENST00000558018; ENST00000695566; ENST00000558029; ENST00000268151; ENST00000566497; ENST00000695774; ENST00000560937; ENST00000542878; ENST00000613965; ENST00000617199; ENST00000695567; ENST00000695568; ENST00000695569; ENST00000695570; ENST00000560553; ENST00000559259; ENST00000559997; ENST00000558352; ENST00000559770; ENST00000559143; ENST00000558773; ENST00000557944	MFGE8	protein_coding	protein_coding	milk fat globule EGF and factor V/VIII domain containing [Source:HGNC Symbol;Acc:HGNC:7036]	0.5696	1464	GO:0007155; GO:0001525; GO:0007338; GO:0006910; GO:0006911; GO:0043277; GO:0050766	GO:0005201; GO:0001786; GO:0005178; GO:0008429	GO:0016020; GO:0031410; GO:0005576; GO:0005615; GO:0002080; GO:0070062; GO:0062023; GO:0005788; GO:1903561; GO:0009897; GO:0019897	4240	TRUE	0.821467	2.61294e-17	2.56798e-15	chr15	88898683	88913468	14786	-	533.471	635.23	488.55	478.433	449.161	406.797	419.276	568.208	544.246	978.166	857.091	907.914	739.724	570.682	612.769	507.692	471.404	450.314	1186.64	1185.49	941.872	1423.63	1390.31	1176.56	905.395	883.456	811.286	1186.06	1179.06
ENSG00000261371	ENST00000563924; ENST00000568702; ENST00000566422; ENST00000564866; ENST00000563523; ENST00000561739; ENST00000566616; ENST00000569967; ENST00000569530	PECAM1	protein_coding	protein_coding	platelet and endothelial cell adhesion molecule 1 [Source:HGNC Symbol;Acc:HGNC:8823]	0.4846	1286	GO:0007155; GO:0007166; GO:0006909; GO:0007165; GO:0072672; GO:0035633; GO:0030335; GO:0007156; GO:0001934; GO:0070830; GO:0050731; GO:0007159; GO:0098742; GO:0008037; GO:0035696; GO:0050904; GO:0061028; GO:0072011; GO:0098609; GO:0150107	GO:0042803; GO:0005515; GO:0004888	GO:0005615; GO:0016020; GO:0016021; GO:0005886; GO:0070161; GO:0045121; GO:0005887; GO:0070062; GO:0030667; GO:0005911; GO:0031092; GO:0032991	5175	TRUE	0.864959	2.64969e-17	2.58509e-15	chr17	64319415	64413776	94362	-	723.3	916.574	504.924	1013.21	1066.3	903.438	643.023	1084.76	788.71	823.804	1061.44	1274.98	1168.57	1123.41	1188.08	839.96	730.037	604.622	1913.12	2482.62	2203.91	1637.37	1545.39	1520.65	1120.46	1414.99	1183.8	2422.26	2340.79
ENSG00000177494	ENST00000317012	ZBED2	protein_coding	protein_coding	zinc finger BED-type containing 2 [Source:HGNC Symbol;Acc:HGNC:20710]	0.4842	2214	GO:0000122; GO:0006357; GO:0045618	GO:0003677; GO:0046872; GO:0000976; GO:0000981; GO:0001227; GO:0000977	GO:0005634; GO:0000785	79413	TRUE	-1.26965	2.97391e-17	2.88039e-15	chr3	111592900	111595346	2447	-	585.281	371.531	932.064	662.294	698.574	918.292	1132.14	597.293	949.893	125.597	186.708	134.154	533.271	616.033	425.492	739.068	775.371	840.64	229.536	179.331	172.219	320.807	343.188	384.957	514.228	452.17	446.25	55.0514	69.3567
ENSG00000068831	ENST00000464324; ENST00000377494; ENST00000421556; ENST00000394432; ENST00000377497; ENST00000354024; ENST00000488071; ENST00000494001; ENST00000497441; ENST00000465852; ENST00000445445; ENST00000431822; ENST00000441258; ENST00000394428; ENST00000394429; ENST00000377486; ENST00000377487; ENST00000377489; ENST00000394430; ENST00000377485; ENST00000430645; ENST00000480443; ENST00000419843	RASGRP2	protein_coding	protein_coding	RAS guanyl releasing protein 2 [Source:HGNC Symbol;Acc:HGNC:9879]	0.6322	1187	GO:0007264; GO:0007165; GO:0050896; GO:0050790; GO:0043547; GO:0007265; GO:0001558; GO:0071277	GO:0005085; GO:0005509; GO:0046872; GO:0008289; GO:0019992	GO:0005737; GO:0016020; GO:0005886; GO:0042995; GO:0005829; GO:0043005; GO:0045202; GO:0032587	10235	TRUE	0.644219	3.13668e-17	3.01618e-15	chr11	64726911	64745456	18546	-	4287.82	4905.39	3404.92	2941.77	2944.38	2556.39	2698.91	3374.93	3115.9	5272.94	5273.39	5902.79	3968.04	3688.64	3708.82	2781.72	2750.53	2532.26	6411.21	6556.34	6193.86	6438.92	6646.17	5514.1	4468.93	4350.44	4203.8	6592.41	7683.42
ENSG00000143499	ENST00000491455; ENST00000471645; ENST00000366957; ENST00000460580; ENST00000484459; ENST00000416415	SMYD2	protein_coding	protein_coding	SET and MYND domain containing 2 [Source:HGNC Symbol;Acc:HGNC:20982]	0.4596	2178	GO:0032259; GO:0000122; GO:0006325; GO:0034968; GO:0008285; GO:0018026; GO:0018027; GO:1901796; GO:0043516; GO:0007507; GO:0016571	GO:0005515; GO:0046872; GO:0016740; GO:0008168; GO:0000993; GO:0018024; GO:0016279; GO:0046975; GO:0002039; GO:0016278	GO:0005634; GO:0005737; GO:0005829; GO:0005654	56950	TRUE	0.427679	3.85824e-17	3.68351e-15	chr1	214281102	214337131	56030	+	511.877	523.476	476.037	442.847	478.313	418.793	503.707	473.41	441.894	591.796	542.481	567.785	580.301	512.102	563.327	487.641	515.872	509.65	666.496	775.906	651.541	709.003	693.452	589.906	602.519	750.833	677.228	759.46	664.307
ENSG00000158062	ENST00000314675; ENST00000472155; ENST00000374223; ENST00000475591; ENST00000374222; ENST00000357089; ENST00000494942; ENST00000374221; ENST00000374217; ENST00000496466; ENST00000374215; ENST00000452980; ENST00000442942; ENST00000450041; ENST00000423664; ENST00000421827	UBXN11	protein_coding	protein_coding	UBX domain protein 11 [Source:HGNC Symbol;Acc:HGNC:30600]	0.6028	1559	GO:0043161	GO:0005515; GO:0043130	GO:0005737; GO:0005856; GO:0005829	91544	TRUE	0.605759	3.9983e-17	3.79016e-15	chr1	26281328	26318363	37036	-	1099.11	1641.99	816.213	736.432	742.843	727.436	824.161	969.827	956.231	1158.05	1434.86	1517.71	744.508	791.773	734.124	751.08	831.649	721.22	2185.85	2209.36	2255.7	1362.95	1375.41	1181.98	1210.86	1168.54	1054.18	2284.63	2336.45
ENSG00000116824	ENST00000369478; ENST00000369477	CD2	protein_coding	protein_coding	CD2 molecule [Source:HGNC Symbol;Acc:HGNC:1639]	0.4015	1022	GO:0007155; GO:0006915; GO:0098609; GO:0007166; GO:0032760; GO:0032729; GO:0032757; GO:0030101; GO:0042110; GO:0045580; GO:0034113; GO:0001766; GO:0030887; GO:0042267	GO:0005515; GO:0005102; GO:0038023; GO:0019901; GO:0030971; GO:0042802; GO:0043621	GO:0016021; GO:0016020; GO:0005794; GO:0005654; GO:0005886; GO:0009986; GO:0009897; GO:0005887; GO:0005576; GO:0005911; GO:0009898; GO:0032991; GO:0045121; GO:0046658	914	TRUE	-0.34124	4.04725e-17	3.80954e-15	chr1	116754430	116769229	14800	+	7397.25	7117.91	7451.24	7097.42	6757.93	7307.07	7098.92	6396.79	6611.22	6491.66	6183.41	6234.8	6368.97	6432.44	6669.29	6909.45	6388.21	6907.54	5656.27	4598.05	5215.94	5423.34	5637.83	5584.59	5985.42	5702.78	5913.04	4319.04	4625.22
ENSG00000120875	ENST00000240100; ENST00000240101	DUSP4	protein_coding	protein_coding	dual specificity phosphatase 4 [Source:HGNC Symbol;Acc:HGNC:3070]	0.539	4256	GO:0006470; GO:0016311; GO:0070373; GO:0043409; GO:0001706	GO:0016791; GO:0008138; GO:0016787; GO:0004722; GO:0004721; GO:0017018; GO:0005515; GO:0004725; GO:0017017; GO:0008330; GO:1990439	GO:0005634; GO:0005654; GO:0005737	1846	TRUE	-1.11918	4.18486e-17	3.91153e-15	chr8	29333064	29350684	17621	-	3174.96	2192.91	4029.41	5603.8	4705.39	6323.35	5787.35	3818.16	4628.1	1246.39	1412.8	952.632	3040.15	3130.13	2863.08	3676.13	3525.91	3923.93	802.322	698.196	712.962	1649.59	2130.78	2437.7	2696.3	2937.54	2936.2	382.858	390.803
ENSG00000171051	ENST00000595042; ENST00000600815; ENST00000304748; ENST00000594900	FPR1	protein_coding	protein_coding	formyl peptide receptor 1 [Source:HGNC Symbol;Acc:HGNC:3826]	0.5097	1587	GO:0007186; GO:0007165; GO:0006935; GO:0006954; GO:0007204; GO:0007188; GO:0007200; GO:0002430; GO:0007263	GO:0004930; GO:0005515; GO:0004982; GO:0001664; GO:0004875; GO:0005124; GO:0050786	GO:0016021; GO:0016020; GO:0005886; GO:0005737; GO:0030667; GO:0035577; GO:0101003	2357	TRUE	1.86146	4.33849e-17	4.02696e-15	chr19	51745172	51804115	58944	-	31.3194	31.3694	14.7445	32.6205	39.9494	17.4497	82.5121	178.746	107.229	5.32191	22.0521	10.8408	15.9605	15.1174	14.9821	74.4673	57.8402	26.3287	42.1166	50.2127	57.8077	60.7445	68.9914	79.1604	109.637	170.216	158.913	60.0561	43.3479
ENSG00000027869	ENST00000368198; ENST00000368199; ENST00000392306; ENST00000468744; ENST00000486350; ENST00000495306	SH2D2A	protein_coding	protein_coding	SH2 domain containing 2A [Source:HGNC Symbol;Acc:HGNC:10821]	0.6128	1216	GO:0030154; GO:0001525; GO:0007165; GO:0042098	GO:0017124; GO:0005515	GO:0005737; GO:0005829	9047	TRUE	-0.640421	5.30734e-17	4.89227e-15	chr1	156806243	156816848	10606	-	1867.42	1554.74	1767.24	1629.05	1518.08	1828.95	1859.4	1386.6	1769.39	1004.78	1042.33	1096.27	1135.09	1172.55	1104.18	1551	1261.54	1691.62	923.407	777.102	953.827	876.999	924.309	902.209	1195.34	1362.78	1311.03	589.3	650.218
ENSG00000110934	ENST00000604560; ENST00000605039; ENST00000452142; ENST00000615107; ENST00000544402; ENST00000603177; ENST00000605819; ENST00000605423; ENST00000603260; ENST00000604702	BIN2	protein_coding	protein_coding	bridging integrator 2 [Source:HGNC Symbol;Acc:HGNC:1053]	0.4932	1376	GO:0006911; GO:0071800; GO:0097320; GO:0060326	GO:0005515; GO:0005543	GO:0005737; GO:0005886; GO:0016020; GO:0042995; GO:0070161; GO:0005938; GO:0005576; GO:0002102; GO:0001891; GO:0034774; GO:1904813	51411	TRUE	0.355871	6.1465e-17	5.60602e-15	chr12	51281038	51324668	43631	-	3724.07	4028.02	3180.6	2841.93	2542.72	2415.7	2898.47	3106.81	3392.99	3684.89	3782.68	4036.83	3317.6	3144.41	3485.59	3054.76	2869.34	2991.13	4808.67	4505.9	4654.73	4562.48	4514.52	4507.79	3919.78	3701.95	3850.86	4467.93	4656.65
ENSG00000135363	ENST00000464025; ENST00000411482; ENST00000395833; ENST00000257818; ENST00000465614; ENST00000493667	LMO2	protein_coding	protein_coding	LIM domain only 2 [Source:HGNC Symbol;Acc:HGNC:6642]	0.5894	1349	GO:0045944; GO:0097067	GO:0005515; GO:0046872; GO:0003713; GO:0043425; GO:0061629; GO:0140297; GO:0001221; GO:0042802	GO:0005634; GO:0005654; GO:0005667	4005	TRUE	2.07445	6.16553e-17	5.60602e-15	chr11	33858576	33892076	33501	-	41.1067	202.92	33.7017	17.793	16.1957	7.63426	30.7022	71.6752	57.0479	36.189	83.798	132.799	14.3481	11.338	18.7276	33.6304	31.2649	14.1047	276.916	362.249	342.029	84.4728	88.4505	49.8818	73.7382	73.0991	52.663	440.412	553.769
ENSG00000121413	ENST00000433686; ENST00000240727; ENST00000598497; ENST00000601144; ENST00000596372; ENST00000421612; ENST00000600404; ENST00000600522; ENST00000595784; ENST00000594191; ENST00000600318; ENST00000600897; ENST00000600845; ENST00000595721; ENST00000601063; ENST00000595944; ENST00000594567	ZSCAN18	protein_coding	protein_coding	zinc finger and SCAN domain containing 18 [Source:HGNC Symbol;Acc:HGNC:21037]	0.6033	1627	GO:0006357	GO:0046872; GO:0003677; GO:0005515; GO:0000981; GO:0000978	GO:0005634	65982	TRUE	-0.441906	6.21752e-17	5.61509e-15	chr19	58083838	58118427	34590	-	1010.5	942.338	906.434	801.224	818.857	842.322	718.855	694.414	706.084	1617.03	1517.18	1654.57	1513.73	1326.41	1326.38	957.064	851.975	1032.67	1134.34	1022.97	1180.5	1242.72	1176.98	1069.2	784.101	688.175	743.873	1120.06	1157.26
ENSG00000154102	ENST00000602758; ENST00000602719; ENST00000602583; ENST00000602675; ENST00000284245; ENST00000602914; ENST00000602766	C16orf74	protein_coding	protein_coding	chromosome 16 open reading frame 74 [Source:HGNC Symbol;Acc:HGNC:23362]	0.5998	895		GO:0005515		404550	TRUE	1.10646	6.30508e-17	5.65595e-15	chr16	85690084	85751129	61046	-	98.8519	139.202	96.8925	66.2294	61.5437	47.9868	60.4448	83.1786	66.2006	149.013	120.551	162.668	65.3636	74.6421	103.377	52.914	60.1851	47.0157	228.483	277.365	177.036	217.352	159.211	175.671	105.756	147.243	145.054	216.452	260.088
ENSG00000114013	ENST00000330540; ENST00000469710; ENST00000493101; ENST00000478390; ENST00000483949; ENST00000264468; ENST00000482356; ENST00000393627; ENST00000478741	CD86	protein_coding	protein_coding	CD86 molecule [Source:HGNC Symbol;Acc:HGNC:1705]	0.4349	1396	GO:0045893; GO:0002376; GO:0002250; GO:0046718; GO:0007166; GO:0006955; GO:0042113; GO:0032753; GO:1901224; GO:0071222; GO:0032743; GO:0008284; GO:0042130; GO:0007202; GO:0042102; GO:0002639; GO:0023035; GO:0031295; GO:1990051; GO:0032761; GO:0045630	GO:0005515; GO:0038023; GO:0001618; GO:0015026	GO:0016020; GO:0016021; GO:0005886; GO:0034451; GO:0009986; GO:0009897; GO:0070062	942	TRUE	1.24622	7.0917e-17	6.31918e-15	chr3	122055362	122121139	65778	+	412.045	665.619	323.326	257.01	343.349	321.729	370.345	533.582	378.508	270.352	427.811	581.336	233.555	259.83	240.463	344.311	282.166	278.333	1345.63	1306.72	1545.15	525.82	492.669	459.78	484.15	592.104	471.196	1293.71	1470.58
ENSG00000141510	ENST00000413465; ENST00000635293; ENST00000359597; ENST00000504290; ENST00000504937; ENST00000510385; ENST00000610623; ENST00000618944; ENST00000619186; ENST00000610292; ENST00000620739; ENST00000420246; ENST00000455263; ENST00000610538; ENST00000622645; ENST00000445888; ENST00000619485; ENST00000269305; ENST00000576024; ENST00000509690; ENST00000514944; ENST00000574684; ENST00000505014; ENST0000…	TP53	protein_coding	protein_coding	tumor protein p53 [Source:HGNC Symbol;Acc:HGNC:11998]	0.538	1740	GO:0006355; GO:0006915; GO:0012501; GO:0007049; GO:0048511; GO:0051262; GO:0010628; GO:0006974; GO:0045893; GO:0006289; GO:0045944; GO:0006357; GO:0043066; GO:0000122; GO:0048512; GO:0043065; GO:0045892; GO:0050731; GO:0008104; GO:0042981; GO:0071466; GO:0065003; GO:0090200; GO:2001244; GO:0030308; GO:0090399; GO:1902895; GO:0033209; GO:0008285; GO:0009299; GO:0090398; GO:0071456; GO:0042771; GO:…	GO:0005515; GO:0003677; GO:0003700; GO:0000976; GO:0046872; GO:0008270; GO:0031625; GO:0042802; GO:0000981; GO:0019899; GO:0000978; GO:0061629; GO:0003682; GO:0019901; GO:0001228; GO:0001227; GO:0005507; GO:0047485; GO:0019903; GO:0002020; GO:0046982; GO:0051087; GO:0140677; GO:0002039; GO:1990841; GO:0051721; GO:0000987; GO:0003730; GO:0097718; GO:0035035; GO:0001046; GO:0001094; GO:0030971; GO:…	GO:0005634; GO:0005737; GO:0005783; GO:0005654; GO:0005829; GO:0005759; GO:0016605; GO:0005815; GO:0016020; GO:0016021; GO:0005739; GO:0005856; GO:0005730; GO:0005813; GO:0016363; GO:0000785; GO:0017053; GO:0032991; GO:0016604; GO:0005667; GO:0005657; GO:0035861; GO:0043073	7157	TRUE	-0.584887	7.57999e-17	6.70955e-15	chr17	7661779	7687538	25760	-	2007.26	1670.42	2307.52	2422.51	2190.85	2506.25	2547.32	2014.03	2346.46	2206.66	2052.46	1748.07	2716.75	2512.32	2478.92	2615.23	2269.16	2624.58	1381.81	1275.64	1359.71	1609.73	1721.95	1937.74	1904.5	2129.28	1975.45	1174.85	1098.68
ENSG00000104064	ENST00000380877; ENST00000220429; ENST00000543881; ENST00000561010; ENST00000429662; ENST00000396464; ENST00000359031; ENST00000560825; ENST00000559100; ENST00000558335; ENST00000558970	GABPB1	protein_coding	protein_coding	GA binding protein transcription factor subunit beta 1 [Source:HGNC Symbol;Acc:HGNC:4074]	0.4431	1538	GO:0007005; GO:0045944	GO:0005515; GO:0000976	GO:0005634; GO:0005654; GO:0036464	2553	TRUE	-0.467868	7.96913e-17	7.00759e-15	chr15	50275389	50355408	80020	-	431.96	364.669	536.068	563.445	560.371	657.636	576.624	474.295	490.793	372.534	355.773	361.81	418.487	456.356	462.947	508.46	490.198	493.665	293.764	263.019	285.425	356.874	319.306	353.51	361.899	359.23	400.055	230.216	243.832
ENSG00000108846	ENST00000515707; ENST00000513511; ENST00000427699; ENST00000285238; ENST00000502426; ENST00000505699; ENST00000515585; ENST00000513589; ENST00000571855; ENST00000515070; ENST00000503304; ENST00000510633; ENST00000506464; ENST00000513745; ENST00000510891; ENST00000503337; ENST00000508929; ENST00000504586	ABCC3	protein_coding	protein_coding	ATP binding cassette subfamily C member 3 [Source:HGNC Symbol;Acc:HGNC:54]	0.5657	1656	GO:0055085; GO:0015698; GO:0006869; GO:0006805; GO:0150104; GO:0042908; GO:0006855; GO:0015721; GO:0015779; GO:0071716	GO:0005524; GO:0140359; GO:0022857; GO:0000166; GO:0015431; GO:0008559; GO:0042626; GO:0042910; GO:0015164; GO:0015432; GO:0043225; GO:0071714	GO:0016021; GO:0016020; GO:0005886; GO:0016323; GO:0005887	8714	TRUE	1.44549	8.64773e-17	7.55461e-15	chr17	50634777	50692253	57477	+	249.576	568.437	86.4064	93.1209	162.08	69.7989	220.672	414.583	235.849	149.013	339.602	523.906	76.6648	100.562	70.4361	155.654	160.233	139.831	856.56	1111.97	1093.53	325.658	277.438	293.218	317.269	402.045	288.261	947.755	824.693
ENSG00000082781	ENST00000296181; ENST00000460797; ENST00000461306; ENST00000481591; ENST00000488466; ENST00000474838; ENST00000496703; ENST00000476988; ENST00000465464; ENST00000608657; ENST00000483168; ENST00000608107; ENST00000608945	ITGB5	protein_coding	protein_coding	integrin subunit beta 5 [Source:HGNC Symbol;Acc:HGNC:6160]	0.5425	1120	GO:0007155; GO:0007229; GO:0046718; GO:0016477; GO:0007160; GO:0033627; GO:0043149; GO:0007179; GO:0035987; GO:0090136	GO:0005515; GO:0038023; GO:0005178; GO:0001618	GO:0016020; GO:0016021; GO:0005925; GO:0009986; GO:0008305; GO:0005886; GO:0070062; GO:0043235; GO:0045335; GO:0034684; GO:0070161	3693	TRUE	1.691	8.7209e-17	7.56906e-15	chr3	124761948	124901418	139471	-	101.788	177.433	31.5954	26.6895	34.5508	25.084	45.0938	151.314	70.6307	80.893	127.902	230.367	30.2905	45.8313	65.1723	44.0398	49.2423	32.911	471.114	598.965	534.722	165.149	123.831	98.6791	106.726	133.667	94.2391	598.059	616.624
ENSG00000242498	ENST00000357484; ENST00000460685; ENST00000560096	ARPIN	protein_coding	protein_coding	actin related protein 2/3 complex inhibitor [Source:HGNC Symbol;Acc:HGNC:28782]	0.5191	3477	GO:0051126; GO:0030336; GO:2000393; GO:0033058	GO:0005515	GO:0042995; GO:0030027	348110	TRUE	1.41807	8.99055e-17	7.75276e-15	chr15	89895006	89912952	17947	-	107.712	200.594	36.4117	18.0377	17.7325	11.0094	68.5933	161.952	100.701	74.3846	205.628	195.95	13.6997	11.5952	18.8047	60.6628	64.9999	45.0581	312.262	505.589	371.082	45.6582	44.823	47.8341	119.042	152.01	129.226	438.786	378.47
ENSG00000138964	ENST00000422871; ENST00000453888; ENST00000444313; ENST00000416291; ENST00000475485; ENST00000417767; ENST00000356909; ENST00000415224; ENST00000471836; ENST00000466375; ENST00000468564; ENST00000472551	PARVG	protein_coding	protein_coding	parvin gamma [Source:HGNC Symbol;Acc:HGNC:14654]	0.5776	1740	GO:0007155; GO:0031532; GO:0034446; GO:0007163; GO:0007160; GO:0030031	GO:0005515; GO:0003779	GO:0005737; GO:0016020; GO:0005886; GO:0005856; GO:0005925; GO:0070161; GO:0015629	64098	TRUE	0.455545	9.17043e-17	7.85718e-15	chr22	44172956	44219533	46578	+	2592.66	3187.91	1989.46	1851.46	1904.61	1802.78	1624.34	2131.67	1955.93	2728.01	2993.21	3464.98	2265.4	2028.57	2140.94	1929.74	1851.67	1922	4228.52	4504.8	4225.99	3033.42	3154.15	2742.41	2515.84	2475.97	2396.63	4459.16	4766.11
ENSG00000101665	ENST00000262158; ENST00000545051; ENST00000591805; ENST00000589634; ENST00000587336; ENST00000585986; ENST00000586093; ENST00000588190	SMAD7	protein_coding	protein_coding	SMAD family member 7 [Source:HGNC Symbol;Acc:HGNC:6773]	0.5636	1259	GO:0006355; GO:0007179; GO:0030154; GO:0009653; GO:0030509; GO:0060395; GO:0000122; GO:0043433; GO:0050821; GO:0022409; GO:0032436; GO:0048844; GO:0010801; GO:0001657; GO:0002725; GO:0010717; GO:0010719; GO:0010944; GO:0017015; GO:0030279; GO:0030336; GO:0030512; GO:0030514; GO:0031397; GO:0031398; GO:0031503; GO:0032925; GO:0033137; GO:0034333; GO:0034616; GO:0051444; GO:0055010; GO:0055117; GO:…	GO:0005515; GO:0046872; GO:0003677; GO:0008013; GO:0005518; GO:0031625; GO:0034713; GO:0048185; GO:0070411; GO:0140416	GO:0005667; GO:0005737; GO:0005634; GO:0005654; GO:0005829; GO:0001650; GO:0005813; GO:0000785; GO:0032991; GO:0005912; GO:0005886; GO:0071144	4092	TRUE	0.605926	1.0143e-16	8.63516e-15	chr18	48919853	48950965	31113	-	843.666	789.136	657.185	527.858	532.298	521.31	672.57	834.44	718.079	877.049	749.772	1029.87	693.492	616.033	642.733	717.449	751.923	632.831	1053.97	1188.37	1165.79	933.948	859.74	956.429	1089.58	1183.16	1083.75	1047.23	1272.26
ENSG00000204681	ENST00000355973; ENST00000472823; ENST00000377016; ENST00000377012; ENST00000491829; ENST00000377034; ENST00000478931; ENST00000494877; ENST00000488334; ENST00000486434; ENST00000473774; ENST00000489839; ENST00000376977; ENST00000494634; ENST00000477029; ENST00000485508; ENST00000489385; ENST00000467259; ENST00000462632; ENST00000476670	GABBR1	protein_coding	protein_coding	gamma-aminobutyric acid type B receptor subunit 1 [Source:HGNC Symbol;Acc:HGNC:4070]	0.5535	1869	GO:0007186; GO:0007165; GO:0007193; GO:0050896; GO:0060078; GO:0051932; GO:0007214; GO:0150099; GO:0001649; GO:0007194; GO:0008285; GO:0014048; GO:0014049; GO:0014053; GO:0032811; GO:0033602; GO:0035094; GO:0045471; GO:0050805; GO:0060124	GO:0004930; GO:0005515; GO:0004965; GO:0004888; GO:0046982; GO:0099579; GO:1990430	GO:0016021; GO:0110165; GO:0016020; GO:0005886; GO:0042995; GO:0005576; GO:0030425; GO:0045202; GO:0045211; GO:0005887; GO:1902712; GO:0038039; GO:0005615; GO:0005737; GO:0005789; GO:0008021; GO:0030673; GO:0031966; GO:0038037; GO:0042734; GO:0043005; GO:0043025; GO:0043197; GO:0043198; GO:0043231; GO:0045121; GO:0097060; GO:0098685; GO:0098793; GO:0098978; GO:0098982; GO:0099055; GO:0099056; GO:…	2550	TRUE	0.59631	1.1728e-16	9.92131e-15	chr6	29555629	29633976	78348	-	702.729	844.033	516.058	426.043	504.226	333.726	251.374	432.705	389.837	805.737	1018.81	1059.69	777.256	698.234	594.04	428.604	394.72	436.896	1270.87	1322.27	1168.2	1232.92	1243.61	891.366	628.716	629.697	623.935	1415.07	1371.96
ENSG00000108424	ENST00000535458; ENST00000583648; ENST00000290158; ENST00000577918; ENST00000577875; ENST00000540627; ENST00000582097; ENST00000677036; ENST00000583013; ENST00000677341; ENST00000579901; ENST00000578718; ENST00000580019; ENST00000580573; ENST00000580158; ENST00000582126	KPNB1	protein_coding	protein_coding	karyopherin subunit beta 1 [Source:HGNC Symbol;Acc:HGNC:6400]	0.4592	2125	GO:0006886; GO:0015031; GO:0007080; GO:0006606; GO:0090307; GO:0006607; GO:0006610; GO:0045184; GO:0030953; GO:0006404; GO:0007079; GO:0040001; GO:0031291	GO:0003723; GO:0005515; GO:0031267; GO:0019899; GO:0019904; GO:0008139; GO:0061608; GO:0008270; GO:0051879; GO:0061676	GO:0005634; GO:0005737; GO:0016020; GO:0005654; GO:0005829; GO:0005635; GO:0031965; GO:0005576; GO:0070062; GO:0042564; GO:1904813; GO:0035580; GO:0005643; GO:0010494; GO:0071782; GO:0032991	3837	TRUE	-0.415255	1.23674e-16	1.03964e-14	chr17	47649476	47685505	36030	+	7101.66	6139.52	8895.15	10059.3	9313.55	10388.1	9744.11	7741.46	8988.21	6278.78	6016.4	5513.88	9066.5	8330.71	8992.26	9315.8	8455.28	9497.17	4589.31	5039.21	4536.71	5706.08	5967.76	6623.97	6872.47	7014.53	7392.31	4355.37	4473.58
ENSG00000054654	ENST00000674003; ENST00000358025; ENST00000344113; ENST00000341472; ENST00000555002; ENST00000556725; ENST00000674144; ENST00000554584; ENST00000557005; ENST00000557060; ENST00000394768; ENST00000555323; ENST00000553308; ENST00000673869; ENST00000673797; ENST00000553455; ENST00000555612; ENST00000557024; ENST00000553289; ENST00000556342; ENST00000555241; ENST00000553801; ENST00000555022; ENST0000…	SYNE2	protein_coding	protein_coding	spectrin repeat containing nuclear envelope protein 2 [Source:HGNC Symbol;Acc:HGNC:17084]	0.4754	5276	GO:0051641; GO:0030335; GO:0007097; GO:0051642; GO:0031022; GO:0021817; GO:1902017	GO:0005515; GO:0003779; GO:0051015; GO:0140444	GO:0034993; GO:0005635; GO:0016021; GO:0005634; GO:0005737; GO:0016020; GO:0005886; GO:0005739; GO:0005856; GO:0005925; GO:0031965; GO:0070161; GO:0045111; GO:0005654; GO:0031981; GO:0016529; GO:0033017; GO:0030018; GO:0031258; GO:0005640; GO:0070062; GO:0031527; GO:0030016; GO:0110165	23224	TRUE	-0.825062	1.33891e-16	1.11849e-14	chr14	63761899	64226433	464535	+	4464.48	3186.93	5980.23	6691.78	6676.27	6436.13	7783.22	8121	8469.1	6302.84	4150.07	4221.91	9941.14	7810.01	9334.42	12670.5	10143	12389.1	2741.37	2924.3	2618.21	4775.93	5043.14	5044.87	8547.12	7247.26	6875.89	2361.25	2292.48
ENSG00000160991	ENST00000482237; ENST00000356387; ENST00000488996; ENST00000478730; ENST00000495936; ENST00000611770; ENST00000403646; ENST00000498661; ENST00000473939	ORAI2	protein_coding	protein_coding	ORAI calcium release-activated calcium modulator 2 [Source:HGNC Symbol;Acc:HGNC:21667]	0.592	8457	GO:0070588; GO:0002115	GO:0005515; GO:0015279	GO:0016020; GO:0016021; GO:0030426	80228	TRUE	-0.579825	1.45244e-16	1.2058e-14	chr7	102433106	102456825	23720	+	1646.97	1697.97	2069.26	2218.27	2009.62	2263.1	2114.88	1887.63	1959.62	1775.99	1751.33	1618.74	1965.07	1822.19	1850.44	2030.43	1887.77	2060.42	1179.07	1392.53	1265.91	1139.58	1401.83	1329.39	1438.96	1554.57	1368.52	1119.95	1091.59
ENSG00000197093	ENST00000413800; ENST00000495882; ENST00000360039; ENST00000423751; ENST00000411994; ENST00000498000; ENST00000482469; ENST00000460995	GAL3ST4	protein_coding	protein_coding	galactose-3-O-sulfotransferase 4 [Source:HGNC Symbol;Acc:HGNC:24145]	0.5845	1608	GO:0009247; GO:0006790; GO:0030166; GO:0007267; GO:0009311; GO:0009100; GO:0009101	GO:0001733; GO:0016740; GO:0003824; GO:0008146; GO:0050656; GO:0050694; GO:0050698	GO:0016021; GO:0016020; GO:0005794; GO:0032580; GO:0070062	79690	TRUE	0.857618	1.50924e-16	1.24521e-14	chr7	100159244	100168617	9374	-	588.217	588.176	416.006	508.826	568.55	451.513	288.792	446.865	476.304	1193.17	852.682	1046.13	818.457	791.201	760.342	376.839	420.272	330.05	1254.97	1183.58	1030.9	1667.59	1464.74	1295.84	593.787	515.871	581.141	1370.03	1558.31
ENSG00000087253	ENST00000566911; ENST00000262134; ENST00000564084; ENST00000566915; ENST00000563095; ENST00000566375; ENST00000565056; ENST00000562299	LPCAT2	protein_coding	protein_coding	lysophosphatidylcholine acyltransferase 2 [Source:HGNC Symbol;Acc:HGNC:26032]	0.3855	1777	GO:0006629; GO:0006644; GO:0008654; GO:0006650; GO:0061024; GO:0036151; GO:0006663; GO:0009089; GO:0006782	GO:0005509; GO:0016746; GO:0046872; GO:0016740; GO:0005515; GO:0003841; GO:0008374; GO:0042171; GO:0047184; GO:0047144; GO:0047192; GO:0047159; GO:0050200	GO:0016020; GO:0016021; GO:0005794; GO:0005783; GO:0005789; GO:0005886; GO:0000139; GO:0005811; GO:0005795	54947	TRUE	1.50855	1.58429e-16	1.29911e-14	chr16	55509072	55586666	77595	+	172.257	208.343	132.701	166.799	177.1	131.15	146.722	222.284	177.482	85.3646	163.94	187.143	76.8119	126.84	113.588	112.102	126.623	140.405	425.378	498.541	517.861	250.571	301.698	246.377	195.988	242.174	182.935	579.726	463.823
ENSG00000095370	ENST00000373277; ENST00000314830; ENST00000420366; ENST00000429553; ENST00000373276; ENST00000629203; ENST00000468969; ENST00000484160; ENST00000471939; ENST00000440630; ENST00000464239; ENST00000488685; ENST00000414380	SH2D3C	protein_coding	protein_coding	SH2 domain containing 3C [Source:HGNC Symbol;Acc:HGNC:16884]	0.6229	1729	GO:0007264; GO:0050790; GO:0033138; GO:0007254	GO:0005085; GO:0005515; GO:0001784	GO:0005737; GO:0016020; GO:0005829; GO:0005886; GO:0042995; GO:0030424; GO:0032587	10044	TRUE	-0.464948	1.84186e-16	1.50111e-14	chr9	127738317	127778710	40394	-	1466.14	1377.31	1448.12	1795.11	1643.33	1876.94	1167.64	1172.46	1339.27	1543.36	1367.23	1490.61	1938.59	1797.08	1971.65	1221.1	1199.02	1318.32	1079.24	1053.27	1169.4	1598.34	1523.12	1496.46	981.883	1042.18	977.499	945.883	1037.1
ENSG00000006534	ENST00000614849; ENST00000342456; ENST00000615368; ENST00000619675; ENST00000617288; ENST00000617449; ENST00000612297; ENST00000616697; ENST00000527514	ALDH3B1	protein_coding	protein_coding	aldehyde dehydrogenase 3 family member B1 [Source:HGNC Symbol;Acc:HGNC:410]	0.6121	2001	GO:0006629; GO:0006081; GO:0030148; GO:0006979; GO:0006066; GO:0006068; GO:0034599; GO:0046185	GO:0016491; GO:0005515; GO:0016620; GO:0004029; GO:0018479; GO:0004030; GO:0004028; GO:0018477; GO:0033721	GO:0016020; GO:0005886; GO:0031982; GO:0005737; GO:0070062; GO:0035579; GO:0030667; GO:0005829	221	TRUE	1.56719	1.86981e-16	1.51466e-14	chr11	68008578	68029282	20705	+	245.909	563.683	90.2623	78.2354	87.4835	45.8055	127.606	280.914	190.174	118.233	315.154	463.443	75.7278	86.925	86.9002	130.518	119.771	89.3374	898.137	1156.26	1112.69	298.22	302.501	246.158	233.828	288.475	301.196	1027.85	1186.16
ENSG00000113407	ENST00000502553; ENST00000514259; ENST00000502508; ENST00000508361; ENST00000455217; ENST00000265112; ENST00000507716; ENST00000509731; ENST00000505012; ENST00000513066; ENST00000626210; ENST00000627006; ENST00000506040; ENST00000504698; ENST00000509410; ENST00000503422	TARS1	protein_coding	protein_coding	threonyl-tRNA synthetase 1 [Source:HGNC Symbol;Acc:HGNC:11572]	0.4531	1277	GO:0006418; GO:0043039; GO:0006435; GO:0006412	GO:0005524; GO:0000166; GO:0004812; GO:0004829; GO:0003723; GO:0008270; GO:0042802; GO:0016874; GO:0005515; GO:0000049	GO:0005737; GO:0005829; GO:0070062	6897	TRUE	-0.62698	1.88208e-16	1.51541e-14	chr5	33440696	33468091	27396	+	1727.46	1683.16	2134.79	2234.01	2371.05	2538.94	2383.26	1872.4	2103.53	1149.53	1117.31	1113.89	1657.21	1720.54	1789.61	2056.26	2013.47	2095.95	899.19	888.286	958.645	988.047	897.773	1231.86	1364.16	1529.86	1773.91	828.274	806.271
ENSG00000181045	ENST00000577155; ENST00000573809; ENST00000361193; ENST00000574967; ENST00000572652; ENST00000576126; ENST00000571888; ENST00000411502; ENST00000546047; ENST00000571602; ENST00000571564; ENST00000572725; ENST00000572226; ENST00000571176; ENST00000571072; ENST00000571215; ENST00000575019	SLC26A11	protein_coding	protein_coding	solute carrier family 26 member 11 [Source:HGNC Symbol;Acc:HGNC:14471]	0.6309	1140	GO:0008272; GO:0055085; GO:1902358; GO:0006811; GO:0098656	GO:0008271; GO:0005515; GO:0015116; GO:0008509	GO:0016021; GO:0016020; GO:0005886; GO:0005765; GO:0005794; GO:0043231; GO:0005783; GO:0005654; GO:0005764; GO:0005887; GO:0070062	284129	TRUE	0.658301	2.16646e-16	1.73395e-14	chr17	80219699	80253500	33802	+	1560.1	2334.08	1033.17	691.044	767.676	755.792	929.7	1372.44	1041.35	1443.31	1992.13	2390.39	798.633	751.7	832.257	1002.38	977.835	940.317	2739.68	2889.64	2771.15	1641.21	1493.11	1345.73	1471.85	1544.41	1388.64	3051.38	3172.04
ENSG00000128965	ENST00000444189; ENST00000617768; ENST00000487220	CHAC1	protein_coding	protein_coding	ChaC glutathione specific gamma-glutamylcyclotransferase 1 [Source:HGNC Symbol;Acc:HGNC:28680]	0.6282	1192	GO:0006751; GO:0006915; GO:0006986; GO:0007399; GO:0007219; GO:0070059; GO:0022008; GO:0045746; GO:0010955; GO:0006750	GO:0003839; GO:0016829; GO:0005515; GO:0005112; GO:0061928	GO:0005737; GO:0005794; GO:0005829; GO:0005802	79094	TRUE	-2.18146	2.20145e-16	1.75146e-14	chr15	40952962	40956512	3551	+	61.6601	57.8373	94.7862	76.1144	79.8988	138.507	108.417	38.9347	70.6307	20.2233	30.873	28.457	43.8414	69.9178	66.6704	76.0688	60.9667	89.3297	10.5292	14.3465	13.2476	20.8809	8.84505	16.2658	11.6429	25.0626	27.7174	20.0187	8.66958
ENSG00000156860	ENST00000356166; ENST00000498588; ENST00000543786; ENST00000484152; ENST00000482749; ENST00000468966; ENST00000287468; ENST00000570170; ENST00000494101	FBRS	protein_coding	protein_coding	fibrosin [Source:HGNC Symbol;Acc:HGNC:20442]	0.6196	1907				64319	TRUE	-0.422043	2.55639e-16	2.02181e-14	chr16	30658431	30670810	12380	+	4879.96	4388.77	5435.46	5622.58	5223.65	6047.42	5159.88	4878.34	5242.07	5265.5	5038.17	4855.32	5542.35	5181.49	5291.68	5332.02	5095.41	5265.76	3639.92	3715.74	3888.78	3987.31	4093.49	4018.73	3971.2	3770.87	3856.41	3441.96	3762.6
ENSG00000161929	ENST00000574081; ENST00000399600; ENST00000571800; ENST00000574297	SCIMP	protein_coding	protein_coding	SLP adaptor and CSK interacting membrane protein [Source:HGNC Symbol;Acc:HGNC:33504]	0.4953	1580	GO:0032755; GO:0070374; GO:0032735; GO:0032874; GO:0002720; GO:0002732; GO:0031666; GO:0071226; GO:0034142; GO:0034138; GO:0034154; GO:0038123	GO:0005515; GO:0060090	GO:0016021; GO:0001772; GO:0097197; GO:0016020; GO:0031410; GO:0005886; GO:0042995; GO:0030175; GO:0045335; GO:0001726; GO:0043235; GO:0031256; GO:0031259	388325	TRUE	1.54545	3.00249e-16	2.36066e-14	chr17	5208920	5234860	25941	-	147.274	198.02	50.6013	69.9353	66.0102	57.8563	106.999	165.339	118.662	49.1745	144.089	163.967	47.9761	59.5431	46.1192	87.279	85.219	69.7938	328.51	484.193	434.818	179.66	163.158	178.955	196.959	218.253	166.305	392.872	450.818
ENSG00000134061	ENST00000256447; ENST00000515027	CD180	protein_coding	protein_coding	CD180 molecule [Source:HGNC Symbol;Acc:HGNC:6726]	0.3818	2950	GO:0002376; GO:0045087; GO:0006954; GO:0071222; GO:0031666; GO:0002322; GO:0031663	GO:0005515	GO:0016020; GO:0016021; GO:0005654; GO:0005730; GO:0005886; GO:0072686; GO:0005615; GO:0031012	4064	TRUE	2.10703	3.23184e-16	2.52613e-14	chr5	67179613	67196799	17187	-	85.601	229.389	24.2231	12.8505	16.1957	14.1809	29.7575	129.192	48.8982	50.0259	97.0293	176.162	5.57982	14.1764	6.44527	23.221	40.6445	20.6869	415.902	508.105	481.731	45.5649	63.7049	34.1981	51.4498	92.953	49.8913	720.673	770.91
ENSG00000115355	ENST00000336838; ENST00000436346; ENST00000263630; ENST00000643413; ENST00000642200; ENST00000413716; ENST00000647547; ENST00000643375; ENST00000644512; ENST00000647401; ENST00000412148; ENST00000444458; ENST00000646285; ENST00000647396; ENST00000644809; ENST00000642563; ENST00000643265; ENST00000645969; ENST00000644415; ENST00000645311; ENST00000646796; ENST00000643873; ENST00000643103; ENST0000…	CCDC88A	protein_coding	protein_coding	coiled-coil domain containing 88A [Source:HGNC Symbol;Acc:HGNC:25523]	0.3825	3611	GO:0030705; GO:0006260; GO:0007399; GO:0030030; GO:0016477; GO:0042127; GO:0032956; GO:0061024; GO:0031122; GO:0030032; GO:0032148; GO:0001932; GO:0045724; GO:0006275; GO:0032147; GO:0045742; GO:1903566; GO:0007264; GO:0031929; GO:0010975; GO:0051496; GO:0072660; GO:0016055	GO:0005515; GO:0003779; GO:0042803; GO:0005085; GO:0008017; GO:0035091; GO:0042169; GO:0051959; GO:0005092; GO:0005154; GO:0005080; GO:0001965; GO:0005158; GO:0043422; GO:0043184	GO:0005737; GO:0016020; GO:0005794; GO:0031410; GO:0005783; GO:0005886; GO:0005814; GO:0042995; GO:0005856; GO:0005829; GO:0030027; GO:0036064; GO:0005813	55704	TRUE	1.04616	3.31133e-16	2.57321e-14	chr2	55287842	55419895	132054	-	514.587	675.682	431.916	410.104	543.248	400.253	409.687	633.12	400.332	525.893	764.21	626.175	326.259	419.707	329.635	424.532	539.525	335.49	1342.72	1504.34	1431.23	778.731	727.992	651.833	640.985	735.236	690.533	1586.71	1238.23
ENSG00000130775	ENST00000328928; ENST00000373921; ENST00000373925; ENST00000373927; ENST00000427466; ENST00000442118; ENST00000467258; ENST00000466068; ENST00000482828; ENST00000456990; ENST00000492877	THEMIS2	protein_coding	protein_coding	thymocyte selection associated family member 2 [Source:HGNC Symbol;Acc:HGNC:16839]	0.588	1426	GO:0002376; GO:0006954; GO:0050852; GO:0007155; GO:0050864	GO:0005515	GO:0005634; GO:0005737	9473	TRUE	0.654071	3.73484e-16	2.88554e-14	chr1	27872543	27886685	14143	+	1389.8	1938.04	1053.18	913.373	1003.05	906.295	1054.43	1423.77	1198.91	1122.92	1620.09	1776.53	981.251	953.339	1138.64	1044.14	996.572	946.895	2305.89	2603.89	2562.81	1667.63	1669.06	1542	1393.27	1501.67	1480.11	2581.16	2784.02
ENSG00000239713	ENST00000463934; ENST00000480000; ENST00000461827; ENST00000407997; ENST00000486357; ENST00000494150; ENST00000481958	APOBEC3G	protein_coding	protein_coding	apolipoprotein B mRNA editing enzyme catalytic subunit 3G [Source:HGNC Symbol;Acc:HGNC:17357]	0.5246	1416	GO:0045087; GO:0002376; GO:0051607; GO:0045071; GO:0010529; GO:0080111; GO:0016554; GO:0045869; GO:0070383; GO:0009972; GO:0016553; GO:0002230; GO:0048525	GO:0008270; GO:0016787; GO:0003723; GO:0046872; GO:0042802; GO:0003824; GO:0005515; GO:0004126; GO:0047844; GO:0008829	GO:0005634; GO:0005737; GO:1990904; GO:0000932; GO:0005829; GO:0030895	60489	TRUE	-0.477225	3.76661e-16	2.88954e-14	chr22	39077067	39087743	10677	+	1715.08	1409.42	1875.2	1822.67	1700.62	1846.32	2222.85	1885.04	2038.99	976.902	985.076	988.252	1471.59	1474.47	1487.42	2199.26	1782	2023.82	808.115	866.166	719.596	977.523	995.275	1210.58	1808.61	1769.04	1811.15	778.785	737.243
ENSG00000130203	ENST00000446996; ENST00000485628; ENST00000252486; ENST00000434152; ENST00000425718	APOE	protein_coding	protein_coding	apolipoprotein E [Source:HGNC Symbol;Acc:HGNC:613]	0.6577	892	GO:0006869; GO:0042157; GO:0010629; GO:0006629; GO:0008202; GO:0008203; GO:0045893; GO:0120009; GO:0007010; GO:0098869; GO:0046907; GO:0002021; GO:0006707; GO:0006874; GO:0006979; GO:0010467; GO:0010468; GO:0010875; GO:0010877; GO:0010976; GO:0032438; GO:0033344; GO:0034372; GO:0034374; GO:0042158; GO:0042159; GO:0042311; GO:0042632; GO:0042981; GO:0045088; GO:0048662; GO:0048844; GO:0050728; GO:…	GO:0008289; GO:0005515; GO:0042802; GO:0008201; GO:0043395; GO:0060228; GO:0071813; GO:0120020; GO:0001540; GO:0042803; GO:0005102; GO:0050750; GO:0019899; GO:0044877; GO:0005319; GO:0005543; GO:0016209; GO:0005198; GO:0046911; GO:0046983; GO:0048156; GO:0070326	GO:0005576; GO:0034364; GO:0005737; GO:0005615; GO:0005634; GO:0016020; GO:0034361; GO:0034362; GO:0042627; GO:0042470; GO:0005783; GO:0005886; GO:0098978; GO:0070062; GO:0062023; GO:0072562; GO:0031012; GO:0005788; GO:1903561; GO:0030669; GO:0030425; GO:0043025; GO:0071682; GO:0005769; GO:0043083; GO:0005794; GO:0034363; GO:0034365; GO:0097487; GO:1990777	348	TRUE	2.1744	3.78325e-16	2.88954e-14	chr19	44905791	44909393	3603	+	7996.24	20456.8	1936.79	503.145	563.61	298.827	752.203	2622.78	1254.15	2389.54	7033.15	12500.8	310.078	501.708	401.521	749.478	586.218	418.439	36989.9	34874.2	38332.6	2466.81	1867.97	1962.74	1496.11	2271.29	1903.26	39439.4	40839.1
ENSG00000166816	ENST00000300051; ENST00000450168; ENST00000569876; ENST00000568164	LDHD	protein_coding	protein_coding	lactate dehydrogenase D [Source:HGNC Symbol;Acc:HGNC:19708]	0.6478	1714	GO:1903457	GO:0050660; GO:0003824; GO:0071949; GO:0016491; GO:0005515; GO:0004458; GO:0008720	GO:0005739; GO:0005743	197257	TRUE	1.87088	3.89633e-16	2.94638e-14	chr16	75111860	75116780	4921	-	46.9791	99.0096	14.7445	2.9655	5.39857	0	6.7161	30.0859	12.6773	26.6096	44.1042	56.914	8.76829	3.77935	2.99642	11.2102	9.37949	6.58219	165.308	178.136	211.962	20.8809	21.2281	23.8565	34.9287	26.1068	16.6304	202.689	225.409
ENSG00000134955	ENST00000532000; ENST00000403796; ENST00000526405; ENST00000308074; ENST00000525837; ENST00000354617	SLC37A2	protein_coding	protein_coding	solute carrier family 37 member 2 [Source:HGNC Symbol;Acc:HGNC:20644]	0.5562	2558	GO:0055085; GO:0008643; GO:0015760; GO:0035435	GO:0022857; GO:0015297; GO:0061513	GO:0016020; GO:0016021; GO:0005783; GO:0005789; GO:0030176; GO:0070062	219855	TRUE	2.0181	3.90176e-16	2.94638e-14	chr11	125063302	125090516	27215	+	336.67	626.621	115.721	109.474	132.791	79.9739	228.719	467.239	276.389	170.957	384.064	573.603	64.0345	78.5392	88.3967	213.243	201.46	124.372	1684.07	2328.48	1981.13	485.968	488.025	402.961	348.128	563.682	433.506	2157.02	2178.06
ENSG00000134256	ENST00000256652; ENST00000682167; ENST00000369470; ENST00000467588; ENST00000460180	CD101	protein_coding	protein_coding	CD101 molecule [Source:HGNC Symbol;Acc:HGNC:5949]	0.5103	2249	GO:0007166; GO:0002763	GO:0016812	GO:0016020; GO:0016021; GO:0070062; GO:0005886	9398	TRUE	1.94246	4.22885e-16	3.17544e-14	chr1	117001750	117036552	34803	+	44.043	85.2855	47.3931	118.62	117.689	92.7017	79.6337	66.3659	65.1976	36.189	54.3953	56.9141	86.8857	85.9802	134.09	36.0326	64.8748	67.7025	350.621	405.288	457.644	229.69	240.585	263.506	111.578	122.18	98.8587	430.402	498.5
ENSG00000125148	ENST00000563985; ENST00000245185; ENST00000562017; ENST00000561491; ENST00000567300	MT2A	protein_coding	protein_coding	metallothionein 2A [Source:HGNC Symbol;Acc:HGNC:7406]	0.5419	597	GO:0071248; GO:0006878; GO:0045926; GO:0006882; GO:0010273; GO:0036016; GO:0036018; GO:0071276; GO:0071280; GO:0071294	GO:0046872; GO:0008270; GO:0005515	GO:0005634; GO:0005737; GO:0005829	4502	TRUE	-1.26463	4.42685e-16	3.30554e-14	chr16	56608584	56609497	914	+	2522.19	3122.98	1931.53	2857.75	2437.82	3028.45	1992.76	1235.99	1352.85	725.908	1396.17	2151.9	2595.14	2285.56	2296.01	1880.1	1314.69	1808.22	538.04	520.06	592.529	1155.1	1159.59	1228.61	818.883	938.802	929.456	425.397	532.095
ENSG00000165959	ENST00000298912; ENST00000557215; ENST00000557696; ENST00000556454; ENST00000556441; ENST00000556416; ENST00000555336; ENST00000555615; ENST00000553733	CLMN	protein_coding	protein_coding	calmin [Source:HGNC Symbol;Acc:HGNC:19972]	0.4856	2358	GO:0008285; GO:0007097; GO:0031175	GO:0005515; GO:0003779; GO:0051015	GO:0016020; GO:0016021; GO:0005737; GO:0034993; GO:0005640	79789	TRUE	1.5933	5.18337e-16	3.84894e-14	chr14	95181940	95319908	137969	-	92.0008	138.221	48.8646	25.7009	62.6234	29.0253	60.4449	139.835	91.4577	62.7985	160.856	159.488	20.725	21.7312	34.4589	55.25	38.2996	27.2691	290.605	347.927	364.911	141.084	161.864	144.254	100.859	151.483	96.087	280.261	288.264
ENSG00000203747	ENST00000443193; ENST00000699395; ENST00000367967; ENST00000436743; ENST00000699396; ENST00000699397; ENST00000699398; ENST00000699399; ENST00000699400; ENST00000699401; ENST00000426740; ENST00000442336; ENST00000699493; ENST00000476031	FCGR3A	protein_coding	protein_coding	Fc gamma receptor IIIa [Source:HGNC Symbol;Acc:HGNC:3619]	0.4794	1889	GO:0002376; GO:0007166; GO:0032760; GO:0043320; GO:0019722; GO:0006955; GO:0042116; GO:0014065; GO:0030101; GO:0050776; GO:0001788; GO:0038094; GO:0042267; GO:0032819	GO:0005515; GO:0004888; GO:0019864; GO:0019772; GO:0140375	GO:0016020; GO:0016021; GO:0005886; GO:0005576; GO:0005615; GO:0005887; GO:0070062; GO:0009897; GO:0033001	2214	TRUE	2.46752	5.44563e-16	4.02134e-14	chr1	161541759	161550968	9210	-	534.387	981.273	194.833	65.1118	83.0805	31.6277	163.105	499.693	263.349	178.816	523.303	762.887	47.8271	58.5799	49.441	250.626	182.9	119.966	3043.74	3549.05	3816.4	395.689	328.152	267.844	333.708	433.373	372.175	4042.99	4322.01
ENSG00000181026	ENST00000557787; ENST00000332810; ENST00000559528; ENST00000560174; ENST00000558327; ENST00000557927	AEN	protein_coding	protein_coding	apoptosis enhancing nuclease [Source:HGNC Symbol;Acc:HGNC:25722]	0.6024	1932	GO:0006915; GO:0006974; GO:0090305; GO:0010212; GO:0042771	GO:0003676; GO:0016787; GO:0005515; GO:0004527; GO:0004518	GO:0005634; GO:0005654; GO:0005730; GO:0031965	64782	TRUE	-0.551596	5.71041e-16	4.1937e-14	chr15	88621337	88632281	10945	+	613.665	434.27	776.193	672.179	645.669	731.798	740.689	622.07	756.111	811.059	638.041	608.437	815.451	647.213	786.561	843.963	807.418	923.388	404.32	466.26	374.545	501.142	482.056	559.544	630.657	605.679	600.543	461.682	487.664
ENSG00000090861	ENST00000675643; ENST00000674963; ENST00000675917; ENST00000674691; ENST00000261772; ENST00000675270; ENST00000676004; ENST00000676211; ENST00000676040; ENST00000675953; ENST00000675691; ENST00000676209; ENST00000675569; ENST00000674652; ENST00000675133; ENST00000675120; ENST00000674811; ENST00000674512; ENST00000675403; ENST00000676212; ENST00000675045; ENST00000675035; ENST00000676168; ENST0000…	AARS1	protein_coding	protein_coding	alanyl-tRNA synthetase 1 [Source:HGNC Symbol;Acc:HGNC:20]	0.5339	3142	GO:0043039; GO:0006419; GO:0006412; GO:0006399; GO:0106074; GO:0006400; GO:0006418; GO:0008033; GO:0021680; GO:0043524; GO:0050885; GO:0050905; GO:0051402; GO:0140018; GO:0034641	GO:0005524; GO:0003676; GO:0000166; GO:0004812; GO:0004813; GO:0003723; GO:0046872; GO:0008270; GO:0016874; GO:0000049; GO:0002161; GO:0140101; GO:0016597; GO:0002196; GO:0045182	GO:0005737; GO:0016020; GO:0005829; GO:0070062; GO:0005739	16	TRUE	-0.643785	6.37917e-16	4.65924e-14	chr16	70251983	70289707	37725	-	2553.15	2268.52	2963.65	3376.07	3203.82	3762.63	3206.71	2605.35	3070.77	2455.28	2068.53	2330.15	4127.61	3371.53	3812.69	3583.87	2895.12	3461.12	1642.69	1877.1	1864.38	1822.02	1908.88	2079.89	2572.34	2721.54	2470.43	1711.7	1830.37
ENSG00000167851	ENST00000648095; ENST00000360141; ENST00000392625; ENST00000310828; ENST00000361933; ENST00000582319; ENST00000577511	CD300A	protein_coding	protein_coding	CD300a molecule [Source:HGNC Symbol;Acc:HGNC:19319]	0.5547	1204	GO:0007155; GO:0002376; GO:0043305; GO:0033007; GO:0043407; GO:0030889; GO:0050859; GO:0048147; GO:0032516; GO:1902564; GO:0034125; GO:0050856; GO:0051134; GO:0060101; GO:1902567; GO:1902569; GO:2000417	GO:0005515; GO:0004888; GO:0008429; GO:0038023; GO:0001786	GO:0016020; GO:0016021; GO:0005886; GO:0070062; GO:0070821; GO:0101003	11314	TRUE	1.26339	7.07316e-16	5.13803e-14	chr17	74466399	74484794	18396	+	35.2343	97.049	30.5422	24.7124	51.8262	43.6243	90.1877	176.976	141.875	51.0902	67.6265	82.6608	51.8126	64.2489	59.9284	140.127	115.68	141.987	199.001	252.259	211.155	118.642	134.445	118.198	228.977	242.271	251.304	312.793	230.828
ENSG00000166927	ENST00000358246; ENST00000534016; ENST00000530614; ENST00000530027; ENST00000528808; ENST00000300184; ENST00000530234; ENST00000528500; ENST00000528215; ENST00000534310; ENST00000528587; ENST00000533849	MS4A7	protein_coding	protein_coding	membrane spanning 4-domains A7 [Source:HGNC Symbol;Acc:HGNC:13378]	0.4477	1095	GO:0007166	GO:0005515	GO:0016021; GO:0016020; GO:0005886; GO:0005802	58475	TRUE	2.05218	7.24966e-16	5.23778e-14	chr11	60378485	60395951	17467	+	103.745	169.591	40.0209	39.5399	32.3914	26.1746	45.9984	140.463	66.728	54.0012	135.253	244.719	21.5222	49.1315	41.2188	45.6984	53.1504	32.911	420.585	527.05	511.541	161.685	131.094	145.308	108.593	147.038	121.193	598.643	422.903
ENSG00000174938	ENST00000346932; ENST00000350527; ENST00000308713; ENST00000617533; ENST00000537485; ENST00000563118; ENST00000568407; ENST00000562159; ENST00000568380	SEZ6L2	protein_coding	protein_coding	seizure related 6 homolog like 2 [Source:HGNC Symbol;Acc:HGNC:30844]	0.6287	2259	GO:0060074; GO:0090036; GO:0008344; GO:0021680		GO:0016020; GO:0016021; GO:0005783; GO:0005789; GO:0005886; GO:0043025	26470	TRUE	4.01477	7.49848e-16	5.38842e-14	chr16	29871159	29899550	28392	-	0	2.94088	2.10636	0	0	2.18122	0	0.884879	1.81104	1.06438	4.41042	1.3551	0	1.88967	1.49821	2.40217	0	0	31.5875	50.2127	57.8077	6.64393	3.53802	8.67509	4.8512	28.1954	17.5543	40.0375	32.5109
ENSG00000162676	ENST00000294702; ENST00000696667; ENST00000370332; ENST00000427103; ENST00000696668; ENST00000483490; ENST00000696669; ENST00000696670; ENST00000696671	GFI1	protein_coding	protein_coding	growth factor independent 1 transcriptional repressor [Source:HGNC Symbol;Acc:HGNC:4237]	0.5934	1562	GO:0006355; GO:0000122; GO:0006357; GO:0071222; GO:0032088; GO:0030097; GO:0045892; GO:0010956; GO:0010977; GO:0010957; GO:0016032; GO:0034121; GO:0070105; GO:0000083; GO:0051569	GO:0046872; GO:0003677; GO:0005515; GO:0000978; GO:0003700; GO:1990837; GO:0000976; GO:0001227	GO:0005634; GO:0016363; GO:0017053; GO:0016604	2672	TRUE	-0.934244	7.92314e-16	5.66314e-14	chr1	92473043	92486925	13883	-	863.241	805.801	1068.98	1167.42	1066.76	1460.32	1364.33	1023.81	1123.75	1045.22	804.168	674.837	1041.04	943.892	872.707	1078.58	1223.24	1325.84	396.95	401.702	445.601	570.429	612.962	680.995	898.444	813.489	932.227	326.555	305.602
ENSG00000073331	ENST00000514594; ENST00000504176; ENST00000505176; ENST00000650871; ENST00000177648; ENST00000502366; ENST00000509722; ENST00000505127; ENST00000504488; ENST00000509688; ENST00000426472; ENST00000515330; ENST00000515106; ENST00000458497; ENST00000504745; ENST00000505912; ENST00000509209; ENST00000508589; ENST00000512847	ALPK1	protein_coding	protein_coding	alpha kinase 1 [Source:HGNC Symbol;Acc:HGNC:20917]	0.4453	2188	GO:0006468; GO:0016310; GO:0043123; GO:0002376; GO:0045087; GO:0030030; GO:0060271; GO:0002753	GO:0005524; GO:0004674; GO:0016301; GO:0016740; GO:0106310; GO:0005515; GO:0048029	GO:0005737; GO:0005929; GO:0042995; GO:0005856; GO:0005829; GO:0005815; GO:0000922; GO:0005813	80216	TRUE	-0.778888	9.4768e-16	6.7376e-14	chr4	112285509	112442621	157113	+	698.814	579.49	583.013	793.68	912.449	876.6	552.808	509.941	547.608	740.677	670.049	682.102	1370.53	1069.38	1174.03	863.32	706.696	857.941	498.632	550.9	552.854	581.019	637.82	574.183	453.769	483.09	414.985	549.263	432.554
ENSG00000064201	ENST00000437313; ENST00000461200; ENST00000446063; ENST00000612299; ENST00000182290; ENST00000493924; ENST00000484104; ENST00000479508; ENST00000498313; ENST00000483227; ENST00000381121; ENST00000493948; ENST00000339046; ENST00000451520; ENST00000381117; ENST00000484523; ENST00000486011	TSPAN32	protein_coding	protein_coding	tetraspanin 32 [Source:HGNC Symbol;Acc:HGNC:13410]	0.6257	1105	GO:0007267; GO:0051604; GO:0072659; GO:0007010; GO:0007229; GO:0007596; GO:0007599; GO:0030886; GO:0042098; GO:0042130; GO:0042832; GO:0050688; GO:0070527	GO:0003674	GO:0016020; GO:0016021; GO:0005887; GO:0009986; GO:0070442	10077	TRUE	0.844881	9.90682e-16	7.00606e-14	chr11	2301997	2318204	16208	+	287.747	345.063	157.976	172.987	186.79	172.317	227.388	293.78	269.845	333.151	382.236	471.574	275.803	239.988	169.298	248.225	236.832	222.855	520.14	638.419	640.702	535.311	520.974	457.611	528.782	538.845	519.239	588.05	684.897
ENSG00000132694	ENST00000368194; ENST00000487682; ENST00000361409; ENST00000492592; ENST00000461678; ENST00000486670; ENST00000483682	ARHGEF11	protein_coding	protein_coding	Rho guanine nucleotide exchange factor 11 [Source:HGNC Symbol;Acc:HGNC:14580]	0.5542	2939	GO:0007186; GO:0030036; GO:0050790; GO:0051056; GO:0045893; GO:0007266; GO:0001558; GO:0006941; GO:0030010	GO:0005515; GO:0005085; GO:0005096; GO:0001664	GO:0005737; GO:0016020; GO:0005654; GO:0005886; GO:0005829	9826	TRUE	0.78196	1.15681e-15	8.13787e-14	chr1	156934840	157045742	110903	-	817.241	1124.4	516.058	457.676	520.421	375.169	642.827	903.462	783.277	735.487	1021.75	1317.15	677.549	646.268	674.195	845.565	577.621	558.546	1539.36	1845.92	1617.41	1148.45	1064.06	1048.6	873.216	942.978	868.478	1846.73	1792.44
ENSG00000137726	ENST00000539526; ENST00000260282; ENST00000526014; ENST00000527717; ENST00000524656; ENST00000584394; ENST00000529335; ENST00000583233; ENST00000583660; ENST00000530956; ENST00000524841; ENST00000527429; ENST00000540359; ENST00000579486; ENST00000584230; ENST00000534125; ENST00000527053	FXYD6	protein_coding	protein_coding	FXYD domain containing ion transport regulator 6 [Source:HGNC Symbol;Acc:HGNC:4030]	0.5644	987	GO:0043269; GO:0006811; GO:0008150	GO:0099106; GO:0005515; GO:0003674	GO:0016020; GO:0016021; GO:0005886; GO:0098978; GO:0099055; GO:0099056	53826	TRUE	1.69413	1.17285e-15	8.20752e-14	chr11	117836976	117877486	40511	-	62.4614	139.201	31.5954	24.7125	15.116	9.81547	36.4588	43.3591	43.465	54.2834	145.544	157.191	24.7106	34.959	25.4696	63.2573	36.7364	31.9707	287.446	402.897	385.385	92.0659	114.101	107.354	107.697	113.826	99.7826	397.872	452.986
ENSG00000128050	ENST00000514888; ENST00000264221; ENST00000505164; ENST00000504188; ENST00000510584; ENST00000399688; ENST00000512576; ENST00000508554	PAICS	protein_coding	protein_coding	phosphoribosylaminoimidazole carboxylase and phosphoribosylaminoimidazolesuccinocarboxamide synthase [Source:HGNC Symbol;Acc:HGNC:8587]	0.4561	2451	GO:0006189; GO:0006164; GO:0008152; GO:0006177; GO:0044208; GO:0097294; GO:0009113	GO:0004639; GO:0000166; GO:0005524; GO:0003824; GO:0016874; GO:0016831; GO:0004638; GO:0043727; GO:0016829; GO:0005515; GO:0042802; GO:0045296	GO:0005737; GO:0016020; GO:0005829; GO:0070062	10606	TRUE	-0.687845	1.24719e-15	8.68226e-14	chr4	56435741	56464578	28838	+	1690.27	1230.57	2224.33	2773.71	2516.26	2832.39	2913.56	2034.38	2607.9	927.96	810.387	824.941	1767.61	1900.07	1646.4	2139.62	2379.98	2363.96	608.774	630.05	671.47	1028.29	1099.63	1316.44	1401.05	1772.15	2042.77	509.225	574.711
ENSG00000059377	ENST00000493340; ENST00000462053; ENST00000473948; ENST00000425687; ENST00000650822; ENST00000416849; ENST00000474763; ENST00000481440; ENST00000438104; ENST00000336425; ENST00000652056; ENST00000422328; ENST00000492560; ENST00000455353; ENST00000458722; ENST00000448866; ENST00000411653; ENST00000476637; ENST00000462275; ENST00000414041; ENST00000469630; ENST00000494876	TBXAS1	protein_coding	protein_coding	thromboxane A synthase 1 [Source:HGNC Symbol;Acc:HGNC:11609]	0.5181	1328	GO:0006629; GO:0006631; GO:0006633; GO:0001516; GO:0006693; GO:0006690; GO:0019371; GO:0030644; GO:0045471; GO:0045907; GO:0070542	GO:0004497; GO:0020037; GO:0005506; GO:0016705; GO:0046872; GO:0016853; GO:0016491; GO:0016829; GO:0106256; GO:0004796; GO:0036134	GO:0016020; GO:0016021; GO:0005783; GO:0005789; GO:0005829	6916	TRUE	1.38361	1.32324e-15	9.16393e-14	chr7	139777051	140020325	243275	+	441.408	707.772	187.466	197.7	183.551	157.048	259.05	456.713	305.161	204.361	486.617	670.773	113.191	148.339	151.319	149.735	211.82	159.853	1222.43	1383.24	1624.64	369.212	380.338	391.464	368.692	451.126	331.685	1475.13	1573.52
ENSG00000104856	ENST00000509480; ENST00000505236; ENST00000221452; ENST00000700471; ENST00000510184; ENST00000509229; ENST00000589972	RELB	protein_coding	protein_coding	RELB proto-oncogene, NF-kB subunit [Source:HGNC Symbol;Acc:HGNC:9956]	0.6451	1207	GO:0006355; GO:0006357; GO:0010605; GO:0048511; GO:0032922; GO:0045087; GO:0007249; GO:0045944; GO:0006954; GO:0034097; GO:0019882; GO:0030098; GO:0032688; GO:0038061; GO:0042088; GO:0043011; GO:0045063; GO:0045892; GO:0071470	GO:0003677; GO:0003700; GO:0000978; GO:0005515; GO:0000981; GO:0019901; GO:0042802	GO:0005634; GO:0005737; GO:0005654; GO:0005829; GO:0071159; GO:0032991; GO:0005856; GO:0005815; GO:0005813; GO:0000785; GO:0017053	5971	TRUE	-0.742675	1.37334e-15	9.46187e-14	chr19	45001461	45038192	36732	+	2234.45	2253.69	2113.73	2279.48	2245.8	2440.78	2365.02	1903.37	2115.3	2217.1	2443.38	2254.88	2405.7	2351.69	2397.14	2246.03	2194.02	2279.32	1858.39	1110.66	1966.67	1440.79	1451.48	1455.25	1431.11	1493.31	1614.07	1048.48	1215.91
ENSG00000241399	ENST00000259053; ENST00000429078; ENST00000553424; ENST00000480212	CD302	protein_coding	protein_coding	CD302 molecule [Source:HGNC Symbol;Acc:HGNC:30843]	0.3646	3860	GO:0006909	GO:0030246; GO:0005515; GO:0038023	GO:0005737; GO:0016020; GO:0016021; GO:0042995; GO:0030175; GO:0005938; GO:0009897; GO:0005902	9936	TRUE	1.93629	1.47356e-15	1.01003e-13	chr2	159768628	159798255	29628	-	76.7553	95.0885	14.3598	43.2373	51.678	44.6279	46.6688	115.875	58.1221	43.1505	91.6465	101.632	45.4963	59.6353	33.1908	27.7854	45.6378	17.3222	290.605	355.457	438.505	134.551	115.256	110.738	81.6551	87.1041	95.806	447.919	364.951
ENSG00000113269	ENST00000522208; ENST00000521389; ENST00000261947; ENST00000520564; ENST00000521901; ENST00000520911; ENST00000519708; ENST00000523487	RNF130	protein_coding	protein_coding	ring finger protein 130 [Source:HGNC Symbol;Acc:HGNC:18280]	0.4722	2253	GO:0016567; GO:0006915; GO:0012501; GO:0006511	GO:0046872; GO:0016740; GO:0004842; GO:0061630	GO:0016020; GO:0016021; GO:0005737	55819	TRUE	1.3546	1.5477e-15	1.05544e-13	chr5	179911651	180072113	160463	-	1274.36	2249.77	557.132	447.79	525.827	443.897	757.959	1595.55	888.317	776.153	1856.92	1918.81	460.821	572.731	509.392	736.712	735.508	520.934	3647.67	4345.28	4378.95	1557.53	1301.99	1362.74	1158.52	1270.88	1229.73	4799.83	4852.05
ENSG00000186318	ENST00000680971; ENST00000679585; ENST00000680271; ENST00000680800; ENST00000313005; ENST00000392937; ENST00000528053; ENST00000680681; ENST00000681714; ENST00000681753; ENST00000510915; ENST00000510630; ENST00000514464; ENST00000428381; ENST00000445823; ENST00000513780; ENST00000509916; ENST00000530824	BACE1	protein_coding	protein_coding	beta-secretase 1 [Source:HGNC Symbol;Acc:HGNC:933]	0.5159	3046	GO:0006508; GO:0006509; GO:0009314; GO:0010288; GO:0042987; GO:0050435; GO:0050804; GO:0050966; GO:0060134; GO:0071280; GO:0071287; GO:0140448; GO:1904646; GO:2000300; GO:0016485; GO:1990000; GO:0043525; GO:0034205	GO:0004190; GO:0008233; GO:0016787; GO:0005515; GO:0004175; GO:0019899; GO:0001540; GO:0008798	GO:0016020; GO:0016021; GO:0005794; GO:0045121; GO:0055037; GO:0005769; GO:0030659; GO:0031410; GO:0005783; GO:0005886; GO:0042995; GO:0005768; GO:0005770; GO:0030425; GO:0005764; GO:0005802; GO:0008021; GO:0009986; GO:0030424; GO:0043025; GO:0098686; GO:0098793; GO:0005771; GO:0005887; GO:0010008; GO:0005788; GO:0070931	23621	TRUE	1.3061	1.6034e-15	1.08787e-13	chr11	117285232	117316259	31028	-	72.4261	72.5417	48.4463	31.6319	48.5938	21.8122	38.3777	62.8324	36.2209	47.8971	95.559	109.763	27.1092	23.6209	44.9463	36.0351	38.3008	44.1947	167.414	192.482	184.262	91.1168	106.141	81.329	65.9764	79.3648	72.0673	202.689	167.983
ENSG00000089558	ENST00000607371; ENST00000264661	KCNH4	protein_coding	protein_coding	potassium voltage-gated channel subfamily H member 4 [Source:HGNC Symbol;Acc:HGNC:6253]	0.618	3756	GO:0055085; GO:0006811; GO:0006813; GO:0034765; GO:0071805; GO:0042391	GO:0005216; GO:0005244; GO:0005249; GO:0005267	GO:0016020; GO:0016021; GO:0005886; GO:0005887; GO:0008076	23415	TRUE	-1.5905	1.66789e-15	1.12591e-13	chr17	42156891	42181142	24252	-	46.9791	40.192	80.0416	92.9189	86.3771	94.8829	88.2687	64.5962	86.9301	120.275	63.216	89.4363	85.2915	88.8146	99.6311	92.884	137.566	150.451	34.7462	26.3019	10.8389	25.6266	27.4197	33.6159	78.5895	74.1434	54.5108	21.2699	14.0881
ENSG00000130513	ENST00000597765; ENST00000604609; ENST00000595973; ENST00000252809; ENST00000594925	GDF15	protein_coding	protein_coding	growth differentiation factor 15 [Source:HGNC Symbol;Acc:HGNC:30142]	0.6201	989	GO:0035860; GO:0030509; GO:0043410; GO:0060395; GO:0007165; GO:0007267; GO:0010862; GO:0051897; GO:0060400; GO:0007179; GO:0040015; GO:0002023; GO:1901741	GO:0008083; GO:0042803; GO:0005515; GO:0005125; GO:0070700	GO:0005634; GO:0005737; GO:0005794; GO:0005576; GO:0005615; GO:0070062; GO:0062023	9518	TRUE	3.00047	1.71509e-15	1.15195e-13	chr19	18374731	18389176	14446	+	3.91493	4.90147	4.21272	8.89649	5.39857	8.72487	6.7161	16.8127	5.43313	2.12876	0	8.13057	3.18847	9.44836	6.74195	8.80797	11.7244	4.70157	106.345	101.621	80.6899	37.0162	34.4957	31.4472	43.6608	55.3465	46.1956	102.596	147.383
ENSG00000130558	ENST00000371799; ENST00000277415; ENST00000252854; ENST00000371801; ENST00000339720; ENST00000371796; ENST00000371793; ENST00000539529; ENST00000392991; ENST00000539877; ENST00000545657; ENST00000483042	OLFM1	protein_coding	protein_coding	olfactomedin 1 [Source:HGNC Symbol;Acc:HGNC:17187]	0.5611	1391	GO:0007399; GO:0007165; GO:0043065; GO:0010628; GO:0060317; GO:0010629; GO:0030516; GO:0023041; GO:0003190; GO:0010718	GO:0005515	GO:0005783; GO:0042995; GO:0005576; GO:0005615; GO:0045202; GO:0043204; GO:0030424; GO:0044295; GO:0043025; GO:0070161	10439	TRUE	2.9109	1.78016e-15	1.18968e-13	chr9	135075422	135121180	45759	+	7.82985	6.86205	0	2.9655	0	2.18122	7.67554	17.6976	0.905522	5.32191	11.7611	9.48567	0	0.944836	1.49821	4.80435	4.68975	3.76125	81.0745	81.2968	96.3462	6.64394	5.30703	4.33755	15.5239	17.7527	13.8587	52.5491	117.039
ENSG00000171298	ENST00000570803; ENST00000302262; ENST00000577106; ENST00000390015; ENST00000574376; ENST00000572080; ENST00000572803; ENST00000570716; ENST00000573556	GAA	protein_coding	protein_coding	alpha glucosidase [Source:HGNC Symbol;Acc:HGNC:4065]	0.6512	1401	GO:0005975; GO:0008152; GO:0007040; GO:0060048; GO:0005980; GO:0000023; GO:0002026; GO:0002086; GO:0003007; GO:0005977; GO:0005985; GO:0006006; GO:0006941; GO:0007626; GO:0009888; GO:0043181; GO:0046716; GO:0050884; GO:0050885; GO:0061723	GO:0030246; GO:0016787; GO:0003824; GO:0004553; GO:0016798; GO:0004558; GO:0090599; GO:0032450	GO:0016020; GO:0016021; GO:0110165; GO:0005765; GO:0043231; GO:0005764; GO:0005886; GO:0070062; GO:0070821; GO:0035577; GO:0043202; GO:0101003; GO:0120282	2548	TRUE	1.01802	1.9662e-15	1.30747e-13	chr17	80101556	80119881	18326	+	1304.65	2017.45	685.62	719.627	793.589	672.905	768.514	1266.26	935.404	996.261	1511.3	2139.7	809.871	744.531	817.274	738.268	667.507	551.964	3296.68	3852.03	3988.73	1733.12	1736.28	1454.16	1144.88	1257.3	996.902	3557.07	4473.51
ENSG00000075275	ENST00000262738; ENST00000473624; ENST00000674500; ENST00000674159; ENST00000674423; ENST00000674341; ENST00000468025; ENST00000674379; ENST00000674359; ENST00000674312; ENST00000674315; ENST00000454637; ENST00000497509	CELSR1	protein_coding	protein_coding	cadherin EGF LAG seven-pass G-type receptor 1 [Source:HGNC Symbol;Acc:HGNC:1850]	0.6076	3413	GO:0007156; GO:0007186; GO:0007155; GO:0007166; GO:0007165; GO:0001843; GO:0007266; GO:0032956; GO:0098609; GO:0060071; GO:0001764; GO:0045176; GO:0007417; GO:0001736; GO:0042249; GO:0048105; GO:0060488; GO:0060489; GO:0060490; GO:0090251; GO:0001942; GO:0007626; GO:0009952; GO:0042060; GO:0042472; GO:0090179; GO:0097475	GO:0005509; GO:0004930; GO:0004888	GO:0016020; GO:0016021; GO:0005886; GO:0005654	9620	TRUE	1.04107	2.09907e-15	1.38892e-13	chr22	46360834	46537620	176787	-	85.1496	107.832	51.6058	61.2869	60.464	62.1646	80.5931	122.998	101.418	92.6011	130.843	157.191	72.5376	80.3111	46.4445	107.297	76.5992	96.8522	241.118	346.707	251.704	155.658	143.289	114.945	125.161	158.73	101.63	246.48	282.845
ENSG00000008517	ENST00000325568; ENST00000534507; ENST00000613483; ENST00000531965; ENST00000396887; ENST00000532086; ENST00000529699; ENST00000526464; ENST00000440815; ENST00000529550; ENST00000551122; ENST00000548807; ENST00000528163; ENST00000530890; ENST00000444393; ENST00000533097; ENST00000534748; ENST00000008180; ENST00000532247; ENST00000396890; ENST00000525228; ENST00000525643; ENST00000548652; ENST0000…	IL32	protein_coding	protein_coding	interleukin 32 [Source:HGNC Symbol;Acc:HGNC:16830]	0.5767	831	GO:0006955; GO:0007165; GO:0007155; GO:0006952	GO:0005515; GO:0005125	GO:0016020; GO:0005576; GO:0005615; GO:0005829	9235	TRUE	-0.735385	2.8757e-15	1.89343e-13	chr16	3065297	3082192	16896	+	14388.5	14823.1	14073.1	18538.3	15517.6	19325.6	16121.5	11968.5	14416.8	8284.43	9685.41	9558.99	12588.9	13463	13337.1	11442.5	13159.9	13753.1	5917.39	5218.56	6132.44	9393.73	9762.32	10814.6	10444.7	10859.4	11704.2	4295.42	5720.47
ENSG00000165102	ENST00000379644; ENST00000517319; ENST00000520704; ENST00000522082; ENST00000524016; ENST00000521576; ENST00000519000; ENST00000520678; ENST00000523989; ENST00000519705	HGSNAT	protein_coding	protein_coding	heparan-alpha-glucosaminide N-acetyltransferase [Source:HGNC Symbol;Acc:HGNC:26527]	0.4973	1575	GO:0051259; GO:0007041; GO:0030200	GO:0016740; GO:0016746; GO:0015019	GO:0016020; GO:0016021; GO:0005765; GO:0005764; GO:0005886; GO:0035579; GO:0070821; GO:0043202	138050	TRUE	0.432033	3.01646e-15	1.97637e-13	chr8	43140464	43202855	62392	+	1214.74	1180.12	1021.58	689.033	910.199	740.44	769.363	932.169	838.513	1332.92	1543.85	1543.66	949.743	910.391	884.708	955.885	832.55	841.738	1713.06	1822.41	1743.89	1439.67	1376.1	1237.28	1134.66	1061.39	1027.4	1858.27	1797.86
ENSG00000010610	ENST00000535707; ENST00000536610; ENST00000011653; ENST00000544344; ENST00000541982; ENST00000538827; ENST00000437800; ENST00000535466; ENST00000536590; ENST00000539492; ENST00000536563; ENST00000543755	CD4	protein_coding	protein_coding	CD4 molecule [Source:HGNC Symbol;Acc:HGNC:1678]	0.5468	1033	GO:0007155; GO:0002376; GO:0006955; GO:0002250; GO:0046718; GO:0007166; GO:0018108; GO:0019722; GO:0035397; GO:0042110; GO:0050731; GO:0050829; GO:0050850; GO:0050870; GO:0030217; GO:0007165; GO:0070374; GO:0007169; GO:0045860; GO:0045893; GO:0032743; GO:0050863; GO:0030225; GO:0032507; GO:0001934; GO:0007167; GO:0033674; GO:0035723; GO:0043123; GO:0043410; GO:0045058; GO:0045657; GO:0046598; GO:…	GO:0008270; GO:0042803; GO:0005515; GO:0015026; GO:0019899; GO:0042802; GO:0019901; GO:0038023; GO:0004888; GO:0001618; GO:1990782; GO:0005201; GO:0008289; GO:0023026; GO:0042011; GO:0042012; GO:0042289	GO:0016021; GO:0016020; GO:0005886; GO:0045121; GO:0009986; GO:0009897; GO:0042101; GO:0005788; GO:0005789; GO:0030669; GO:0005887; GO:0005769	920	TRUE	0.460619	3.2274e-15	2.10427e-13	chr12	6786858	6820799	33942	+	7358.1	8201.13	6667.68	6930.36	6423.22	6723.6	7095.08	7280.79	7064.88	6607.68	6980.22	7547.88	5763.95	5614.22	5603.31	5741.2	5675.38	5892	10592.3	11209.4	11214.7	7914.82	8078.18	7771.79	7384.5	7951.1	6775.05	10683.7	12199.1
ENSG00000074855	ENST00000597643; ENST00000159087; ENST00000630631; ENST00000600711	ANO8	protein_coding	protein_coding	anoctamin 8 [Source:HGNC Symbol;Acc:HGNC:29329]	0.6605	2845	GO:1902476; GO:0006821; GO:0034220; GO:0055085	GO:0005229	GO:0016020; GO:0016021; GO:0005886; GO:0005788	57719	TRUE	0.570064	3.54172e-15	2.29799e-13	chr19	17323223	17334855	11633	-	284.811	318.596	251.709	227.354	220.261	219.194	188.051	286.693	226.384	329.958	344.013	375.361	232.758	184.243	186.527	221.8	200.096	205.899	416.955	480.608	455.236	405.28	457.268	347.004	308.536	317.481	249.457	521.738	529.928
ENSG00000135365	ENST00000676320; ENST00000527401; ENST00000323180; ENST00000688604; ENST00000530587; ENST00000692878; ENST00000693049; ENST00000690620; ENST00000418153; ENST00000525676; ENST00000532028; ENST00000686153; ENST00000689695; ENST00000534724; ENST00000527753; ENST00000534766; ENST00000688570; ENST00000685188; ENST00000532883; ENST00000525679; ENST00000524497; ENST00000531959; ENST00000687985; ENST0000…	PHF21A	protein_coding	protein_coding	PHD finger protein 21A [Source:HGNC Symbol;Acc:HGNC:24156]	0.4596	2161	GO:0006325; GO:0000122	GO:0046872; GO:0003677; GO:0005515; GO:0003682	GO:0005634; GO:0005654; GO:0000118; GO:1990391	51317	TRUE	-0.459299	3.59346e-15	2.3203e-13	chr11	45929319	46121454	192136	-	1407.43	1349.69	1580.07	1617.21	1683.23	1712.12	1554.08	1500.14	1647.21	1780.6	1525.33	1511.21	1711.43	1673.55	1667.64	1632.15	1735.55	1756.89	1100.36	1160.34	1139.54	1443.23	1348.44	1330.98	1357.66	1264	1230.9	990.075	992.632
ENSG00000157107	ENST00000430046; ENST00000507345; ENST00000512348; ENST00000287761; ENST00000511264; ENST00000503302; ENST00000508431	FCHO2	protein_coding	protein_coding	FCH and mu domain containing endocytic adaptor 2 [Source:HGNC Symbol;Acc:HGNC:25180]	0.3697	1615	GO:0072583; GO:0006897; GO:0048268; GO:0048488; GO:0072659; GO:0010324	GO:0005515; GO:0035091; GO:0005546; GO:0001786; GO:0042802	GO:0016020; GO:0005905; GO:0005886; GO:0005737; GO:0030136; GO:0005829; GO:0098835	115548	TRUE	1.33494	3.86028e-15	2.4806e-13	chr5	72956041	73090522	134482	+	57.7452	53.9162	28.4358	24.7125	46.4277	28.3558	62.3637	114.149	53.4258	61.734	82.3279	75.8854	51.0155	44.4073	59.1794	64.0579	67.2197	47.0157	133.72	268.997	213.166	122.438	92.8731	100.848	115.459	113.826	112.717	232.717	138.713
ENSG00000167749	ENST00000324041; ENST00000597441; ENST00000598305; ENST00000593885; ENST00000431178; ENST00000599865; ENST00000602148; ENST00000596876	KLK4	protein_coding	protein_coding	kallikrein related peptidase 4 [Source:HGNC Symbol;Acc:HGNC:6365]	0.591	765	GO:0006508; GO:0022617; GO:0030163; GO:0097186; GO:0031214	GO:0004252; GO:0008233; GO:0016787; GO:0008236; GO:0046872; GO:0005515	GO:0005576; GO:0030141	9622	TRUE	4.10005	4.15833e-15	2.65934e-13	chr19	50906351	50911395	5045	-	1.95746	4.06345	3.15953	0	1.07971	0	0	0	0	1.06438	5.88056	1.3551	0	1.88967	2.99642	0	0.781624	0.956778	43.1696	27.4975	26.4952	14.237	18.9289	17.3502	21.3453	33.4167	36.9565	52.2079	30.7306
ENSG00000150540	ENST00000410115; ENST00000329366; ENST00000280096; ENST00000280097; ENST00000475675; ENST00000467390; ENST00000485653; ENST00000480534	HNMT	protein_coding	protein_coding	histamine N-methyltransferase [Source:HGNC Symbol;Acc:HGNC:5028]	0.4187	988	GO:0032259; GO:0006548; GO:0007585; GO:0001692; GO:0001695	GO:0008170; GO:0016740; GO:0008168; GO:0046539	GO:0005737; GO:0005654; GO:0005829; GO:0005813; GO:0070062	3176	TRUE	1.83387	4.20502e-15	2.6764e-13	chr2	137964020	138016364	52345	+	92.6613	204.33	31.5954	20.7585	39.3152	29.4464	39.3372	128.187	47.0871	58.5116	111.731	188.293	25.5525	28.4381	45.6955	48.2545	40.6445	20.2903	514.876	482.999	611.798	113.896	92.8731	131.9	66.9466	98.1617	81.5217	651.591	642.633
ENSG00000188070	ENST00000433688; ENST00000338498; ENST00000445014; ENST00000546282	ZFTA	protein_coding	protein_coding	zinc finger translocation associated [Source:HGNC Symbol;Acc:HGNC:28449]	0.6788	1914	GO:0045892		GO:0005634	65998	TRUE	-0.90481	4.41564e-15	2.79713e-13	chr11	63759892	63768775	8884	-	159.534	165.669	173.775	172.987	172.754	211.578	191.889	206.177	168.427	151.142	172.006	220.881	172.177	230.54	194.767	168.953	174.302	197.466	105.292	109.99	112.003	105.353	107.91	127.958	145.536	130.534	118.261	62.5585	78.0262
ENSG00000140450	ENST00000268042	ARRDC4	protein_coding	protein_coding	arrestin domain containing 4 [Source:HGNC Symbol;Acc:HGNC:28087]	0.4338	4062	GO:0015031; GO:0016567; GO:0140112; GO:0051443	GO:0005515; GO:1990756	GO:0016020; GO:0005769; GO:0031410; GO:0043231; GO:0005886; GO:0005768; GO:0005737; GO:1903561	91947	TRUE	1.39784	4.66554e-15	2.94149e-13	chr15	97960703	97973833	13131	+	151.703	171.551	109.531	85.0109	102.573	91.6111	104.579	169.897	97.7964	94.7299	174.947	138.22	77.3204	90.7043	74.1615	69.663	65.6565	64.8816	357.991	373.009	466.075	205.962	191.938	225.552	126.131	140.977	108.098	352.83	314.272
ENSG00000137474	ENST00000409709; ENST00000458637; ENST00000409619; ENST00000660626; ENST00000669443; ENST00000409893; ENST00000670577; ENST00000458169; ENST00000481328; ENST00000467137; ENST00000605744; ENST00000526863; ENST00000481532	MYO7A	protein_coding	protein_coding	myosin VIIA [Source:HGNC Symbol;Acc:HGNC:7606]	0.5907	3402	GO:0007605; GO:0007601; GO:0007015; GO:0030050; GO:0008104; GO:0042462; GO:0007040; GO:0030048; GO:0050953; GO:0007423; GO:0050957; GO:0042490; GO:0001845; GO:0006886; GO:0006909; GO:0007600; GO:0030030; GO:0042472; GO:0042491; GO:0048563; GO:0048839; GO:0051875; GO:0051904; GO:0060088; GO:0060113; GO:0060122	GO:0005515; GO:0005524; GO:0003774; GO:0000166; GO:0003779; GO:0005516; GO:0051015; GO:0000146; GO:0030507; GO:0019904	GO:0005856; GO:0016459; GO:0005737; GO:0005765; GO:0005829; GO:0045202; GO:0005938; GO:0120025; GO:0001917; GO:0001750; GO:0005902; GO:0032420; GO:0015629; GO:0016324; GO:0032391; GO:0042470; GO:0120044	4647	TRUE	1.34165	4.867e-15	3.0541e-13	chr11	77128246	77215241	86996	+	149.746	159.788	95.8392	111.7	91.7756	88.3406	160.233	196.443	171.144	68.1204	119.081	177.518	64.5688	54.8005	56.933	88.8805	85.1971	80.8669	398.002	547.558	492.57	147.116	122.946	153.983	141.66	150.375	159.837	482.951	488.748
ENSG00000276017	ENST00000617983	ENSG00000276017	protein_coding	protein_coding		0.6052	2404					TRUE	2.88743	5.37332e-15	3.35606e-13	KI270734.1	72411	74814	2404	+	14.3235	28.2371	4.99392	3.95399	0	1.09061	4.58571	24.7712	7.20198	7.27101	17.2392	49.216	0	0	0.75011	7.1339	4.17915	4.12562	93.6699	138.355	142.018	20.7888	22.9754	11.6333	17.4171	17.5474	20.6831	201.697	194.812
ENSG00000105698	ENST00000222305; ENST00000343550; ENST00000595068; ENST00000379134; ENST00000602164; ENST00000594064; ENST00000598058; ENST00000593708; ENST00000607959; ENST00000596380; ENST00000599471; ENST00000597671; ENST00000599625; ENST00000600341; ENST00000594264; ENST00000600898	USF2	protein_coding	protein_coding	upstream transcription factor 2, c-fos interacting [Source:HGNC Symbol;Acc:HGNC:12594]	0.6216	1113	GO:0006357; GO:0045944; GO:0055088; GO:0000430; GO:0000432; GO:0019086; GO:0007595; GO:0045893	GO:0046983; GO:0003677; GO:0005515; GO:0000981; GO:0000978; GO:1990837; GO:0042803; GO:0046982; GO:0043425; GO:0003700; GO:0043565	GO:0005634; GO:0043231; GO:0005654; GO:0000785	7392	TRUE	0.379399	5.7791e-15	3.59272e-13	chr19	35268962	35279821	10860	+	4534.46	5126.09	3779.86	3544.02	3214.31	3454.66	3649.72	3724.94	3618.27	4361.83	4315.56	4898.1	3724.13	3600	3563.49	3544.01	3287.51	3347.84	5939.95	5836.81	5698.88	4716.77	4788.71	4371.17	4410.03	4544.67	4650.05	5910.85	6482.23
ENSG00000146859	ENST00000275767; ENST00000466307	TMEM140	protein_coding	protein_coding	transmembrane protein 140 [Source:HGNC Symbol;Acc:HGNC:21870]	0.474	1194		GO:0005515	GO:0016020; GO:0016021	55281	TRUE	-0.873769	6.1639e-15	3.8142e-13	chr7	135148072	135166215	18144	+	597.026	508.772	619.27	624.731	641.35	703.442	594.854	480.489	514.336	439.589	524.84	533.908	1007.56	804.056	952.862	855.977	541.666	840.64	373.785	465.065	443.193	410.975	405.103	394.717	386.156	420.842	443.478	305.285	385.796
ENSG00000095303	ENST00000643810; ENST00000540753; ENST00000645132; ENST00000362012; ENST00000647067; ENST00000619306; ENST00000426608; ENST00000223423; ENST00000643576; ENST00000373698	PTGS1	protein_coding	protein_coding	prostaglandin-endoperoxide synthase 1 [Source:HGNC Symbol;Acc:HGNC:9604]	0.554	2218	GO:0006954; GO:0008217; GO:0001516; GO:0098869; GO:0006979; GO:0019371; GO:0006629; GO:0006631; GO:0006633; GO:0071704; GO:0006693; GO:0042127	GO:0046872; GO:0020037; GO:0004601; GO:0004666; GO:0016491; GO:0051213; GO:0005515; GO:0016702	GO:0005737; GO:0016020; GO:0005794; GO:0043231; GO:0005783; GO:0005789; GO:0043005; GO:0070062; GO:0001750	5742	TRUE	1.77571	6.60965e-15	4.07118e-13	chr9	122370530	122395703	25174	+	60.6813	106.852	37.9144	31.632	37.79	20.7216	40.2966	101.761	53.4258	29.8027	57.3355	139.575	24.7106	24.5657	30.7134	39.2355	51.5871	39.4932	310.611	384.964	357.685	115.794	91.9885	99.7636	130.983	136.8	107.174	291.523	317.523
ENSG00000117228	ENST00000459831; ENST00000370473; ENST00000495131; ENST00000484970; ENST00000468959; ENST00000479889; ENST00000681280; ENST00000493139; ENST00000469194	GBP1	protein_coding	protein_coding	guanylate binding protein 1 [Source:HGNC Symbol;Acc:HGNC:4182]	0.4354	1712	GO:0050896; GO:0002376; GO:0051607; GO:0071346; GO:0071347; GO:0071356; GO:0070373; GO:1900025; GO:1903076; GO:0050860; GO:0032703; GO:0050848; GO:0072665; GO:1903077	GO:0005525; GO:0003924; GO:0000166; GO:0003779; GO:0016787; GO:0042803; GO:0005515; GO:0019899; GO:0042802; GO:0019955; GO:0051879; GO:0019003; GO:0030507	GO:0005737; GO:0016020; GO:0005794; GO:0031410; GO:0005886; GO:0005576; GO:0005829; GO:0000139; GO:0015629; GO:0012506	2633	TRUE	-1.18012	6.77233e-15	4.15224e-13	chr1	89051882	89065360	13479	-	4618.11	3064.18	4528.38	4658.66	4599.27	4741.81	4792.24	4580.22	5424.87	1810.81	2383.22	1990.44	6658.56	5190.77	4935.33	5491.62	3636.32	5475.06	1216.87	1347.17	1617.17	1636.45	1525.9	1942.31	1794.6	1902.67	2081.76	1108.61	1291.1
ENSG00000106066	ENST00000265394; ENST00000396276; ENST00000432534; ENST00000455893; ENST00000409850; ENST00000448959; ENST00000458405; ENST00000447426; ENST00000488891; ENST00000449801; ENST00000455544; ENST00000437527	CPVL	protein_coding	protein_coding	carboxypeptidase vitellogenic like [Source:HGNC Symbol;Acc:HGNC:14399]	0.4725	962	GO:0006508	GO:0004185; GO:0008233; GO:0016787; GO:0004180	GO:0070062	54504	TRUE	1.69973	7.24332e-15	4.42074e-13	chr7	28995235	29195451	200217	-	317.11	636.21	68.4566	35.5859	64.7828	18.5403	99.782	405.274	210.081	147.949	441.042	563.72	36.6674	47.2418	43.4481	102.493	126.623	53.5978	868.656	974.367	1173.02	279.045	204.321	254.831	193.078	238.094	222.663	1033.47	1077.2
ENSG00000128335	ENST00000358502; ENST00000249066; ENST00000451256; ENST00000529194; ENST00000454728; ENST00000476579; ENST00000489186; ENST00000473549; ENST00000484830	APOL2	protein_coding	protein_coding	apolipoprotein L2 [Source:HGNC Symbol;Acc:HGNC:619]	0.5502	1110	GO:0006869; GO:0042157; GO:0006629; GO:0008203; GO:0006953; GO:0060135	GO:0008289; GO:0005515; GO:0005102; GO:0008035	GO:0005576; GO:0005737; GO:0016020; GO:0016021; GO:0005789	23780	TRUE	-0.578771	7.47923e-15	4.54397e-13	chr22	36226209	36239954	13746	-	2369.51	2297.81	2207.92	1976.01	2092.48	2134.32	2030.18	2087.61	2177.5	1545.48	1571.1	1759.95	2350.39	2045.57	2177.75	2293.72	2021.01	2225.45	1308.39	1285.5	1126.05	1248.36	1281.58	1358.74	1524.82	1544.02	1578.68	1207.38	1373.05
ENSG00000196497	ENST00000354464; ENST00000561090; ENST00000561462; ENST00000560798; ENST00000558780; ENST00000558046; ENST00000559588; ENST00000560155; ENST00000558233; ENST00000561199; ENST00000561379; ENST00000560935; ENST00000559253; ENST00000559635; ENST00000558718; ENST00000558193; ENST00000625289; ENST00000560315; ENST00000561034; ENST00000557996; ENST00000560222	IPO4	protein_coding	protein_coding	importin 4 [Source:HGNC Symbol;Acc:HGNC:19426]	0.608	1754	GO:0006886; GO:0015031; GO:0006606; GO:0034504	GO:0005515; GO:0031267; GO:0008139; GO:0061608	GO:0005634; GO:0005737; GO:0016020; GO:0032991; GO:0000785	79711	TRUE	-0.774715	7.79313e-15	4.71326e-13	chr14	24180219	24188869	8651	-	602.898	486.226	838.331	1042.87	1008.45	1102.61	1170.52	909.655	1124.66	560.929	508.669	529.842	1035.46	1026.09	980.576	1108.2	1023.93	1191.38	353.78	405.288	325.168	427.109	497.976	544.362	512.287	645.361	742.826	347.825	381.462
ENSG00000257923	ENST00000437600; ENST00000645010; ENST00000646649; ENST00000497815; ENST00000292538; ENST00000622516; ENST00000607092; ENST00000393824; ENST00000547394; ENST00000360264; ENST00000425244; ENST00000292535; ENST00000546411; ENST00000549414; ENST00000550008; ENST00000556210; ENST00000558469; ENST00000560541; ENST00000558836; ENST00000606749; ENST00000465461; ENST00000485792; ENST00000487284	CUX1	protein_coding	protein_coding	cut like homeobox 1 [Source:HGNC Symbol;Acc:HGNC:2557]	0.5366	4757	GO:0006891; GO:0006355; GO:0006357; GO:0050775; GO:0000122	GO:0003677; GO:0000981; GO:0043565; GO:0000977; GO:1990837	GO:0030173; GO:0016020; GO:0016021; GO:0005794; GO:0005654; GO:0000139; GO:0005634; GO:0043231; GO:0000785; GO:0005829	1523	TRUE	0.561193	1.04502e-14	6.29178e-13	chr7	101815904	102283958	468055	+	737.963	1041.07	577.142	683.109	552.813	602.017	720.54	944.166	711.741	860.02	1070.26	1014.97	620.169	590.523	530.394	628.568	754.267	569.83	1496.21	1671.44	1405.45	927.303	981.8	906.581	771.34	917.917	765.046	1435.16	1647.22
ENSG00000105662	ENST00000338797; ENST00000321949; ENST00000594658; ENST00000601916	CRTC1	protein_coding	protein_coding	CREB regulated transcription coactivator 1 [Source:HGNC Symbol;Acc:HGNC:16062]	0.6435	4506	GO:0051289; GO:0048511; GO:0045944; GO:0032793; GO:0043153; GO:0007613; GO:0097009; GO:0099527; GO:1900006; GO:1900273; GO:1902631	GO:0008140; GO:0005515	GO:0005634; GO:0005737; GO:0005654; GO:0005829; GO:0005886; GO:0016604; GO:0014069; GO:0030425; GO:0043025; GO:0045202; GO:0098978	23373	TRUE	0.54549	1.2024e-14	7.20687e-13	chr19	18683678	18782333	98656	+	526.557	662.678	467.612	543.674	486.951	387.166	382.818	477.835	445.517	603.016	724.779	634.598	578.707	517.77	529.617	473.228	415.043	403.395	803.375	913.393	761.135	794.424	792.245	665.813	607.371	641.184	598.696	835.781	1000.25
ENSG00000106991	ENST00000480266; ENST00000373203; ENST00000344849; ENST00000486329; ENST00000462196	ENG	protein_coding	protein_coding	endoglin [Source:HGNC Symbol;Acc:HGNC:3349]	0.6071	1993	GO:0007155; GO:0001525; GO:0001569; GO:0001570; GO:0001934; GO:0001947; GO:0003148; GO:0003198; GO:0003203; GO:0003208; GO:0003209; GO:0003222; GO:0003273; GO:0007507; GO:0009410; GO:0010628; GO:0010629; GO:0017015; GO:0031960; GO:0032967; GO:0035912; GO:0045766; GO:0045944; GO:0048745; GO:0048844; GO:0048845; GO:0055009; GO:0060348; GO:0070278; GO:0071260; GO:0071559; GO:0097084; GO:1905007; GO:…	GO:0005515; GO:0005114; GO:0042803; GO:0050431; GO:0042802; GO:0005024; GO:0005539; GO:0015026; GO:0034713; GO:0048185; GO:0036122; GO:0004888; GO:0005534	GO:0016020; GO:0016021; GO:0005886; GO:0016604; GO:0005615; GO:0005925; GO:0009986; GO:0072563; GO:0009897; GO:0043235	2022	TRUE	1.35662	1.20954e-14	7.21727e-13	chr9	127815013	127854658	39646	-	1163.71	2142.92	638.227	654.386	703.973	563.845	835.675	1350.33	825.836	768.484	1242.27	2229.14	560.374	548.005	555.836	757.485	749.578	577.352	4474.89	4983.01	5674.79	1395.23	1407.25	1148.36	1143.92	1423.35	1147.49	5378.77	6309.28
ENSG00000172057	ENST00000579695; ENST00000579287; ENST00000304046; ENST00000581284; ENST00000394169; ENST00000584220; ENST00000584000; ENST00000582052	ORMDL3	protein_coding	protein_coding	ORMDL sphingolipid biosynthesis regulator 3 [Source:HGNC Symbol;Acc:HGNC:16038]	0.5516	1114	GO:0006629; GO:0006672; GO:0090156; GO:2000303; GO:0010508; GO:0002903; GO:1900060; GO:1900182; GO:0006686; GO:0006940; GO:0042552; GO:0061744; GO:0090153; GO:1904221	GO:0005515	GO:0016021; GO:0005789; GO:0016020; GO:0005783; GO:0005886; GO:0035579; GO:0030667; GO:0035339	94103	TRUE	-0.385168	1.26209e-14	7.49735e-13	chr17	39921041	39927601	6561	-	2243.25	2094.89	2290.66	2192.49	2092.48	2261.93	1685.74	1466.24	1517.66	2365.06	2296.35	2372.78	2543.6	2357.37	2492.27	1696.74	1679.71	1874.04	1745.73	1701.25	1565.63	1970.4	2017.55	1942.14	1580.52	1384.71	1454.24	1503.91	1751.26
ENSG00000035862	ENST00000585421; ENST00000536189; ENST00000262768; ENST00000586057; ENST00000592761	TIMP2	protein_coding	protein_coding	TIMP metallopeptidase inhibitor 2 [Source:HGNC Symbol;Acc:HGNC:11821]	0.5255	3247	GO:0010466; GO:0010951; GO:0009725; GO:0010033; GO:0034097; GO:0051045; GO:1905049	GO:0005515; GO:0008191; GO:0030414; GO:0004857; GO:0046872; GO:0008270; GO:0002020; GO:0140678	GO:0005576; GO:0005615; GO:0031012; GO:0062023; GO:1904813; GO:0035580; GO:1904724	7077	TRUE	1.39573	1.31928e-14	7.80245e-13	chr17	78852977	78925387	72411	-	965.379	1919.82	395.995	400.342	524.741	468.962	629.395	1242.75	738.906	554.615	1311.37	1753.49	378.631	558.412	528.125	630.17	643.926	512.47	3293.52	4021.26	3840.59	1361.06	1209.12	1197.16	1084.73	1382.62	1105	4185.16	4322.86
ENSG00000142046	ENST00000539627; ENST00000604123; ENST00000413014; ENST00000392002; ENST00000436170; ENST00000447302; ENST00000544232; ENST00000542945; ENST00000537354; ENST00000342187; ENST00000356385; ENST00000546050; ENST00000546362; ENST00000535712	TMEM91	protein_coding	protein_coding	transmembrane protein 91 [Source:HGNC Symbol;Acc:HGNC:32393]	0.5958	811	GO:0008150; GO:0002244	GO:0003674; GO:0005515	GO:0016021; GO:0016020; GO:0043231; GO:0005575	641649	TRUE	0.745587	1.34868e-14	7.94117e-13	chr19	41350911	41384083	33173	+	116.469	105.872	101.105	110.712	123.648	85.7256	83.4715	108.802	73.7473	126.09	157.305	137.847	99.6397	110.284	86.8963	76.0688	68.0013	74.2847	200.054	241.499	228.822	178.437	186.631	141.834	103.816	106.516	127.981	257.741	247.083
ENSG00000100034	ENST00000263212; ENST00000407142; ENST00000496143; ENST00000484588; ENST00000397495; ENST00000445205; ENST00000623652; ENST00000424647; ENST00000486259; ENST00000497072	PPM1F	protein_coding	protein_coding	protein phosphatase, Mg2+/Mn2+ dependent 1F [Source:HGNC Symbol;Acc:HGNC:19388]	0.5933	1853	GO:0006915; GO:0006470; GO:0010628; GO:0045892; GO:0071466; GO:0043280; GO:0097193; GO:0030335; GO:0006469; GO:0051496; GO:0035970; GO:0010634; GO:0045927; GO:0010811; GO:2000048; GO:0050921; GO:0032880; GO:0051894; GO:0044387; GO:0033137; GO:0051224; GO:0070262	GO:0043169; GO:0004722; GO:0005515; GO:0046872; GO:0016787; GO:0004721; GO:0017018; GO:0033192; GO:0008138	GO:0032991; GO:0005829; GO:0005634; GO:0048471	9647	TRUE	0.513764	1.46979e-14	8.61634e-13	chr22	21919425	21952848	33424	-	599.963	610.723	515.638	602.903	654.001	545.304	576.425	704.364	701.238	648.872	683.931	689.625	579.67	588.596	556.936	577.322	523.196	492.232	832.554	1099.49	861.094	705.874	767.673	744.974	693.094	719.504	662.293	913.354	1111.87
ENSG00000258227	ENST00000546910; ENST00000418498; ENST00000551012; ENST00000439991; ENST00000438351; ENST00000470595; ENST00000481301	CLEC5A	protein_coding	protein_coding	C-type lectin domain containing 5A [Source:HGNC Symbol;Acc:HGNC:2054]	0.4336	1243	GO:0043066; GO:0002376; GO:0045087; GO:0046718; GO:0001819; GO:0002076; GO:0030099; GO:0033033; GO:0007165; GO:0006968	GO:0030246; GO:0001618	GO:0016020; GO:0016021; GO:0005829; GO:0005886; GO:0009986; GO:0035579; GO:0070821; GO:0005887	23601	TRUE	2.30937	1.62231e-14	9.46891e-13	chr7	141927357	141947007	19651	-	173.236	243.112	109.531	78.0914	107.971	107.97	233.145	281.392	145.789	129.855	180.827	205.974	36.6674	57.635	62.9249	244.221	313.432	211.57	1353	1359.32	1288.64	258.164	271.543	175.671	380.334	370.717	382.5	1392.55	1423.98
ENSG00000028277	ENST00000692977; ENST00000389341; ENST00000342301; ENST00000560558; ENST00000526816; ENST00000529067; ENST00000560804; ENST00000534559; ENST00000533548; ENST00000560398; ENST00000529952; ENST00000598842; ENST00000528894; ENST00000526831; ENST00000530982; ENST00000531773; ENST00000625670; ENST00000524801; ENST00000636631; ENST00000532176; ENST00000558596	POU2F2	protein_coding	protein_coding	POU class 2 homeobox 2 [Source:HGNC Symbol;Acc:HGNC:9213]	0.5968	1964	GO:0006355; GO:0098586; GO:0032755; GO:0045944; GO:0045893; GO:0002335; GO:0048469; GO:0006357; GO:0006959	GO:0003677; GO:0003700; GO:0000981; GO:0000976; GO:0000978; GO:0001228; GO:0043565; GO:0019904; GO:1990837; GO:0005515	GO:0005634; GO:0005737; GO:0043231; GO:0005654; GO:0000785	5452	TRUE	-0.460535	1.77895e-14	1.0338e-12	chr19	42086110	42196585	110476	-	1862.53	2025.29	1964.18	1880.12	1974.79	1922.74	2007.15	1828.16	1930.58	2143.67	2164.05	2070.59	1974.46	1855.66	1845.8	1969.78	2007.99	1957.73	1637.28	1251.73	1490.96	1714.13	1613.34	1595.13	1614.48	1570.59	1598.37	1314.98	1235.42
ENSG00000244405	ENST00000306376; ENST00000434744; ENST00000480706; ENST00000433149; ENST00000489830; ENST00000484223; ENST00000472868; ENST00000440773; ENST00000421809; ENST00000413301; ENST00000422039; ENST00000476890; ENST00000475484; ENST00000495808	ETV5	protein_coding	protein_coding	ETS variant transcription factor 5 [Source:HGNC Symbol;Acc:HGNC:3494]	0.4974	888	GO:0006355; GO:0006357; GO:0000122; GO:0030154; GO:0045944; GO:0034599	GO:0003700; GO:0043565; GO:0003677; GO:0005515; GO:0000981; GO:0000976; GO:1990837; GO:0001228; GO:0000977	GO:0005634; GO:0005654; GO:0000785	2119	TRUE	2.35455	1.89711e-14	1.0977e-12	chr3	186046314	186110318	64005	-	34.2552	50.9753	7.37226	10.8735	4.31885	5.45304	23.0266	70.7903	50.7092	10.6438	39.6938	43.3631	13.551	10.3932	8.98927	24.8225	9.3795	14.1047	204.266	322.796	257.726	55.9989	24.7661	33.616	26.1965	31.3282	32.3369	395.369	317.524
ENSG00000035928	ENST00000349703; ENST00000381897; ENST00000510783; ENST00000502991; ENST00000504974; ENST00000514572; ENST00000505077; ENST00000504554; ENST00000502706; ENST00000509084; ENST00000512881; ENST00000512726; ENST00000418436; ENST00000504849; ENST00000512275; ENST00000503784	RFC1	protein_coding	protein_coding	replication factor C subunit 1 [Source:HGNC Symbol;Acc:HGNC:9969]	0.4157	1199	GO:0006260; GO:0050790; GO:0006281; GO:0006261; GO:0007004; GO:0000122; GO:0045892; GO:0045893; GO:0090618	GO:0005524; GO:0016887; GO:0003689; GO:0000166; GO:0003677; GO:0005515; GO:0008047; GO:0003690; GO:0019904; GO:0043565; GO:0061860	GO:0005663; GO:0005634; GO:0005654; GO:0070062; GO:0031391; GO:0005730; GO:0005737; GO:0032991	5981	TRUE	-0.478471	1.99856e-14	1.15141e-12	chr4	39287456	39366375	78920	-	1360.44	1022.45	1897.83	1956.24	1927.29	2284.83	1978.37	1580.39	1872.62	1332.61	1223.16	1017.68	1606.19	1711.1	1718.45	1769.6	1933.74	1818.56	803.375	1006.65	808.103	1170.28	1281.65	1373.71	1437.9	1418.12	1517.06	755.706	742.333
ENSG00000169442	ENST00000492808; ENST00000470468; ENST00000374213	CD52	protein_coding	protein_coding	CD52 molecule [Source:HGNC Symbol;Acc:HGNC:1804]	0.5137	476	GO:0007204; GO:0045730		GO:0016020; GO:0016021; GO:0005886; GO:0031225; GO:0005576; GO:0097225; GO:0031226	1043	TRUE	0.523563	2.036e-14	1.16795e-12	chr1	26317958	26320523	2566	+	4570.68	5959.21	3566.07	3232.39	2847.2	3040.62	3935.63	3936.83	3937.21	3453.91	4655.93	4469.11	3062.52	3448.65	3339.52	3192.48	3242.18	3343.75	6075.33	5396.67	5798.84	5095.89	5180.55	4705.15	5185.94	5205.7	5907.5	5776.65	6293.03
ENSG00000179388	ENST00000317216; ENST00000522910; ENST00000519492; ENST00000524088; ENST00000518773	EGR3	protein_coding	protein_coding	early growth response 3 [Source:HGNC Symbol;Acc:HGNC:3240]	0.6247	1860	GO:0006357; GO:0043066; GO:0001938; GO:0007623; GO:0002042; GO:0035767; GO:0035924; GO:0007517; GO:0044344; GO:0007274; GO:0007422; GO:0033089; GO:0045586; GO:0045944	GO:0046872; GO:0003677; GO:0000981; GO:0000978; GO:1990837; GO:0003700; GO:0001228; GO:0043565	GO:0005634; GO:0045202; GO:0000785; GO:0005654	1960	TRUE	-1.23639	2.13125e-14	1.2148e-12	chr8	22687659	22693480	5822	-	130.171	97.049	115.85	178.918	131.725	177.769	289.751	277.852	258.073	74.5067	105.85	79.9506	162.612	200.305	128.846	203.384	169.613	234.138	63.175	59.8854	49.3774	91.1167	110.563	103.149	110.607	103.383	126.576	22.5211	21.674
ENSG00000244242	ENST00000340134; ENST00000382123; ENST00000482459; ENST00000486852	IFITM10	protein_coding	protein_coding	interferon induced transmembrane protein 10 [Source:HGNC Symbol;Acc:HGNC:40022]	0.672	2363			GO:0016021; GO:0016020; GO:0005886	402778	TRUE	1.59724	2.13585e-14	1.2148e-12	chr11	1732406	1750595	18190	-	193.647	362.865	66.6574	58.4493	75.4012	31.6276	51.1893	112.982	52.7271	84.3207	233.668	342.829	64.8983	60.3397	46.9937	73.8371	62.9476	49.1314	564.224	563.455	583.562	227.343	218.464	131.976	136.752	197.651	153.795	695.008	809.106
ENSG00000123358	ENST00000548977; ENST00000360284; ENST00000546842; ENST00000553200; ENST00000545748; ENST00000550082; ENST00000549102; ENST00000478250; ENST00000547206; ENST00000243050; ENST00000550763; ENST00000394825; ENST00000394824; ENST00000548232; ENST00000562373; ENST00000548733; ENST00000550557; ENST00000564201; ENST00000550339; ENST00000567890; ENST00000550582; ENST00000565848	NR4A1	protein_coding	protein_coding	nuclear receptor subfamily 4 group A member 1 [Source:HGNC Symbol;Acc:HGNC:7980]	0.6166	1468	GO:0006355; GO:0030522; GO:0050896; GO:0006357; GO:0045786; GO:0045444; GO:0001938; GO:0007165; GO:0045944; GO:0002042; GO:0035767; GO:0035924; GO:0061469; GO:0044344; GO:0071376; GO:0001975; GO:0006366; GO:0006915; GO:0014860; GO:0032496; GO:0035914; GO:0043065; GO:0043154; GO:0045893; GO:0051602; GO:0071310	GO:0003677; GO:0004879; GO:0008270; GO:0003700; GO:0043565; GO:0046872; GO:0005515; GO:0000981; GO:0000978; GO:1990837; GO:0046982; GO:0001228; GO:0035259; GO:0042802	GO:0005634; GO:0005737; GO:0005654; GO:0005829; GO:0005739; GO:0098793; GO:0031965; GO:0000785; GO:0005667	3164	TRUE	-1.09901	2.26593e-14	1.28227e-12	chr12	52022832	52059507	36676	+	369.791	264.416	279.092	380.579	348.85	344.799	601.571	486.846	483.788	136.241	216.151	169.431	297.346	309.033	266.723	402.764	317.569	458.873	121.099	71.7417	92.7332	226.843	204.353	202.781	237.757	191.267	223.587	83.8283	65.0219
ENSG00000154764	ENST00000285018; ENST00000489346; ENST00000497808	WNT7A	protein_coding	protein_coding	Wnt family member 7A [Source:HGNC Symbol;Acc:HGNC:12786]	0.5522	1641	GO:0007275; GO:0016055; GO:0030154; GO:0009888; GO:0048731; GO:0030182; GO:0060070; GO:0045944; GO:0045893; GO:0071560; GO:0046330; GO:0045165; GO:0000578; GO:0001502; GO:0001525; GO:0002062; GO:0006915; GO:0007269; GO:0007409; GO:0007416; GO:0007548; GO:0008284; GO:0009953; GO:0010595; GO:0010628; GO:0014719; GO:0014834; GO:0021707; GO:0021846; GO:0022009; GO:0030010; GO:0030326; GO:0031133; GO:…	GO:0005102; GO:0005515; GO:0005125; GO:0005109; GO:0048018	GO:0005576; GO:0098793; GO:0005615; GO:0005886; GO:0005788; GO:0030666; GO:0005796; GO:0098978; GO:0070062; GO:0009986; GO:0031012; GO:0098685	7476	TRUE	1.03423	2.27366e-14	1.28227e-12	chr3	13816258	13880071	63814	-	46.0004	67.6402	60.0312	53.3789	46.4277	38.1713	49.891	67.2508	50.7092	122.404	104.38	121.959	59.7838	79.3663	53.9356	84.076	55.4953	56.4188	177.943	159.007	158.971	176.539	154.788	111.692	102.846	106.516	127.5	198.936	191.814
ENSG00000197249	ENST00000393087; ENST00000440909; ENST00000355814; ENST00000437397; ENST00000448921; ENST00000489769; ENST00000636712; ENST00000393088; ENST00000404814; ENST00000449399; ENST00000402629; ENST00000554720; ENST00000556091; ENST00000557492; ENST00000556955; ENST00000553327; ENST00000557118; ENST00000555289; ENST00000557361; ENST00000557093	SERPINA1	protein_coding	protein_coding	serpin family A member 1 [Source:HGNC Symbol;Acc:HGNC:8941]	0.5551	1568	GO:0010951; GO:0007596; GO:0007599; GO:0006953; GO:0010466	GO:0004867; GO:0005515; GO:0042802; GO:0030414; GO:0002020	GO:0005615; GO:0005794; GO:0043231; GO:0005783; GO:0005576; GO:0070062; GO:0062023; GO:1904813; GO:0005788; GO:0031093; GO:0033116; GO:0030134	5265	TRUE	1.66115	2.29677e-14	1.28986e-12	chr14	94376747	94390693	13947	-	1261.58	2393.88	469.718	427.031	612.198	334.817	473.965	958.324	596.738	571.572	1352.53	1893.07	330.007	363.762	422.496	521.272	418.951	325.349	3527.26	3981.15	4194.68	1688.5	1711.51	1474.76	794.627	928.359	783.478	4058.79	4715.17
ENSG00000116016	ENST00000460015; ENST00000449347; ENST00000263734; ENST00000467888; ENST00000475822; ENST00000463191; ENST00000483692; ENST00000466465; ENST00000465318; ENST00000468530	EPAS1	protein_coding	protein_coding	endothelial PAS domain protein 1 [Source:HGNC Symbol;Acc:HGNC:3374]	0.5568	1403	GO:0006355; GO:0045944; GO:0030154; GO:0001525; GO:0006357; GO:0001666; GO:0071456; GO:0007165; GO:0120162; GO:2000434; GO:0001892; GO:0001974; GO:0002027; GO:0002070; GO:0006366; GO:0006979; GO:0007005; GO:0007601; GO:0010467; GO:0030097; GO:0030218; GO:0030324; GO:0042415; GO:0042789; GO:0043129; GO:0043619; GO:0048625; GO:0055072	GO:0046983; GO:0003677; GO:0003700; GO:0005515; GO:0000977; GO:0000981; GO:0046982; GO:0061629; GO:0043565; GO:0001223; GO:0000978; GO:0000987; GO:0001228	GO:0005634; GO:0005737; GO:0005667; GO:0016607; GO:0043229; GO:0043227; GO:0000785; GO:0005654; GO:0005829	2034	TRUE	1.53469	2.49848e-14	1.39469e-12	chr2	46293667	46386697	93031	+	87.1071	207.822	68.4567	71.1719	117.689	113.423	167.903	207.946	167.521	67.056	132.313	109.763	31.8847	66.1385	51.6883	134.521	107.864	115.658	381.156	537.994	568.442	126.234	139.752	170.249	208.602	275.688	212.5	574.286	464.906
ENSG00000124762	ENST00000615513; ENST00000448526; ENST00000459970; ENST00000405375; ENST00000244741; ENST00000373711; ENST00000478800; ENST00000462537	CDKN1A	protein_coding	protein_coding	cyclin dependent kinase inhibitor 1A [Source:HGNC Symbol;Acc:HGNC:1784]	0.6009	1394	GO:0051726; GO:0016310; GO:0060255; GO:0007049; GO:0007346; GO:0072331; GO:0007095; GO:0034198; GO:0006974; GO:0007507; GO:0032091; GO:0090398; GO:0008285; GO:0030308; GO:0071493; GO:0000079; GO:0045736; GO:0006977; GO:0048146; GO:2000379; GO:0007265; GO:1904706; GO:0071479; GO:2000045; GO:0000082; GO:0045860; GO:2000134; GO:0001933; GO:0001934; GO:0010389; GO:0031668; GO:0042326; GO:0090400; GO:…	GO:0004861; GO:0046872; GO:0016301; GO:0031625; GO:0005515; GO:0004860; GO:0140677; GO:0140678; GO:0019901; GO:0044877; GO:0019912; GO:0030332; GO:0140311	GO:0005634; GO:0005737; GO:0005654; GO:0016604; GO:0005829; GO:0032991; GO:0005730; GO:0000307; GO:0070557	1026	TRUE	1.06885	2.5043e-14	1.39469e-12	chr6	36676460	36687337	10878	+	2210.95	2670.32	1723	1278.12	1535.35	1448.33	1681.91	2105.12	1770.3	1196.36	1783.28	1607.15	958.935	1216	1060.74	1266.75	1492.9	1243.1	4666.52	5275.92	4552.36	1838.47	2046.75	1963.83	1837.64	2490.59	2231.25	4454.16	5536.61
ENSG00000137070	ENST00000555247; ENST00000692530; ENST00000684861; ENST00000441545; ENST00000556531; ENST00000555003; ENST00000692291; ENST00000553620; ENST00000690286; ENST00000556792; ENST00000692788; ENST00000318041; ENST00000478308; ENST00000557298; ENST00000555981; ENST00000685662; ENST00000555579; ENST00000478802; ENST00000602473; ENST00000466082; ENST00000685430; ENST00000553969; ENST00000687770; ENST0000…	IL11RA	protein_coding	protein_coding	interleukin 11 receptor subunit alpha [Source:HGNC Symbol;Acc:HGNC:5967]	0.5948	1572	GO:0019221; GO:0032502; GO:0008284; GO:0038154; GO:0060322	GO:0005515; GO:0004896; GO:0004888; GO:0019955; GO:0004921; GO:0019970	GO:0016020; GO:0016021; GO:0005576; GO:0009897; GO:0005886; GO:0005887; GO:0043235	3590	TRUE	0.570822	2.58956e-14	1.43618e-12	chr9	34652162	34661902	9741	+	1188.18	1306.73	830.959	622.754	788.19	518.692	544.005	877.422	788.702	1462.46	1361.25	1529.9	1053.79	920.816	897.165	740.67	767.909	667.623	1818.39	1805.27	1631.86	1499.63	1511.06	1300.87	1021.15	967.062	980.271	1946.82	2107.79
ENSG00000230873	ENST00000536551; ENST00000354384; ENST00000366215	STMND1	protein_coding	protein_coding	stathmin domain containing 1 [Source:HGNC Symbol;Acc:HGNC:44668]	0.4436	1517	GO:0031110; GO:0007019; GO:0031175	GO:0015631	GO:0005737; GO:0043005	401236	TRUE	-2.07625	2.65765e-14	1.46786e-12	chr6	17102050	17131378	29329	+	131.311	143.123	184.666	109.772	114.45	157.047	86.9183	64.5961	50.7808	52.1546	35.4492	39.2977	55.628	76.6537	80.9852	37.5909	89.3326	68.7056	10.5292	20.3242	7.22596	34.4246	22.9971	24.9409	9.70241	16.7084	6.46739	2.50234	4.39338
ENSG00000126457	ENST00000529284; ENST00000532489; ENST00000527382; ENST00000528623; ENST00000534465; ENST00000391851; ENST00000610806; ENST00000534280; ENST00000534676; ENST00000525915; ENST00000454376; ENST00000525616; ENST00000524771; ENST00000529836; ENST00000526224; ENST00000527412; ENST00000529650; ENST00000530070; ENST00000530361; ENST00000528126; ENST00000527866	PRMT1	protein_coding	protein_coding	protein arginine methyltransferase 1 [Source:HGNC Symbol;Acc:HGNC:5187]	0.5721	827	GO:0018216; GO:0032259; GO:0016571; GO:0008380; GO:0008284; GO:0051260; GO:0006479; GO:0007166; GO:0046329; GO:0031175; GO:0043985; GO:0046985; GO:0045652; GO:0045653; GO:0019082; GO:0045648; GO:0048738; GO:1900745; GO:0001701	GO:0016274; GO:0016740; GO:0008168; GO:0008276; GO:0008757; GO:0008170; GO:0003723; GO:0042802; GO:0005515; GO:0035241; GO:0044020; GO:0019899; GO:0035242; GO:0008327; GO:0042054; GO:0048273; GO:1904047	GO:0005634; GO:0005737; GO:0005654; GO:0005829; GO:0034709	3276	TRUE	-0.642697	3.07234e-14	1.68991e-12	chr19	49675786	49689029	13244	+	2114.06	1865.49	2419.16	2855.78	2703.6	3190.03	2967.55	2190.08	2592.37	1552.2	1470.14	1508.23	2357.08	2353.59	2150.68	2357.33	2430.85	2612.59	1124.51	1200.84	1286.22	1369.62	1322.34	1465.03	1440.81	1664.57	1859.84	1106.03	1283.1
ENSG00000142327	ENST00000451363; ENST00000270357; ENST00000486058; ENST00000481757; ENST00000493398; ENST00000464550; ENST00000460884; ENST00000498042; ENST00000471657; ENST00000437406	RNPEPL1	protein_coding	protein_coding	arginyl aminopeptidase like 1 [Source:HGNC Symbol;Acc:HGNC:10079]	0.6335	1827	GO:0006508	GO:0070006; GO:0008270; GO:0008237; GO:0046872; GO:0008233; GO:0016787; GO:0004177		57140	TRUE	0.407898	3.12615e-14	1.71246e-12	chr2	240565804	240581372	15569	+	4203.64	4612.29	3696.66	3329.26	2973.53	3452.86	3360.92	3371.38	3628.42	3931.82	3931.15	4597.84	3455.5	3385.35	3721.56	3515.98	3165.58	3176.38	5310.9	5800.77	5339.98	4605.19	5013.38	4619.48	4615.44	4677.29	4658.37	5237.39	5964.67
ENSG00000271605	ENST00000615220; ENST00000619286; ENST00000617071; ENST00000612535; ENST00000616498; ENST00000620304; ENST00000605096	MILR1	protein_coding	protein_coding	mast cell immunoglobulin like receptor 1 [Source:HGNC Symbol;Acc:HGNC:27570]	0.4573	852	GO:0043303; GO:0007166; GO:0033004; GO:0098742	GO:0005515; GO:0004888	GO:0016020; GO:0016021; GO:0005886; GO:0005887	284021	TRUE	1.75074	3.14949e-14	1.71821e-12	chr17	64449037	64468643	19607	+	67.7351	134.309	18.2402	16.827	18.6789	3.27183	33.5805	101.785	34.4128	25.1243	91.1487	151.816	23.1444	30.2348	24.7205	39.663	37.6565	20.9192	275.899	333.614	373.339	89.2338	63.9573	53.6214	43.6661	89.8608	76.7202	392.868	365.465
ENSG00000132274	ENST00000460454; ENST00000699052; ENST00000425490; ENST00000699053; ENST00000699054; ENST00000480395; ENST00000379965; ENST00000699055; ENST00000699056; ENST00000454828; ENST00000414641; ENST00000699057; ENST00000414897; ENST00000699058; ENST00000493494; ENST00000450670; ENST00000429063; ENST00000444844	TRIM22	protein_coding	protein_coding	tripartite motif containing 22 [Source:HGNC Symbol;Acc:HGNC:16379]	0.4345	2453	GO:0016567; GO:0045893; GO:0043123; GO:0045892; GO:0051607; GO:0045087; GO:0000209; GO:0010468; GO:0010508; GO:0032880; GO:0046596; GO:0051092; GO:0006955; GO:0009615; GO:0051091; GO:0006355	GO:0008270; GO:0046872; GO:0005515; GO:0016740; GO:0042802; GO:0019901; GO:0061630; GO:0042803; GO:0003713; GO:0030674; GO:0003714	GO:0005634; GO:0005737; GO:0016607; GO:0005794; GO:0005654; GO:0016604; GO:0015030; GO:0005829	10346	TRUE	-1.02637	3.1757e-14	1.72546e-12	chr11	5689610	5737089	47480	+	6111.22	4556.77	6414.72	4885.53	5109.64	5026.91	4791.36	4571.73	5131.04	8655.15	6411.51	7617.47	13835.2	9494.21	14160.3	15145.4	8882.41	14528.1	3786.37	3658.92	4000.31	4256.26	4080.6	4302.91	4310.32	3987.37	3697.5	3676.53	3864.55
ENSG00000169180	ENST00000304658; ENST00000565698; ENST00000568065; ENST00000569315; ENST00000567038; ENST00000570007; ENST00000573275; ENST00000569216; ENST00000564905; ENST00000562408; ENST00000563138; ENST00000565284; ENST00000567842; ENST00000564337; ENST00000570294; ENST00000566175; ENST00000574435; ENST00000561488; ENST00000569973; ENST00000573645; ENST00000570033; ENST00000569951; ENST00000566073	XPO6	protein_coding	protein_coding	exportin 6 [Source:HGNC Symbol;Acc:HGNC:19733]	0.5015	913	GO:0006886; GO:0015031; GO:0071702; GO:0006913; GO:0033036; GO:0006611	GO:0031267; GO:0005515; GO:0005049	GO:0005634; GO:0005737; GO:0005654; GO:0005730; GO:0005829; GO:0005886; GO:0032991	23214	TRUE	-0.337669	3.25886e-14	1.76348e-12	chr16	28097976	28211965	113990	-	4316.2	4137.82	5106.87	4957.32	4612.53	5125.86	4809.69	4323.51	4962.26	6047.81	5617.41	5867.56	6309.18	5591.54	6035.55	5866.1	5438.55	5915.52	4267.47	4656.64	4483.71	4846.28	4822.32	4449.24	4739.62	4411.02	4636.2	4261.48	4400.9
ENSG00000157827	ENST00000288670; ENST00000475377; ENST00000492942; ENST00000497192	FMNL2	protein_coding	protein_coding	formin like 2 [Source:HGNC Symbol;Acc:HGNC:18267]	0.4093	3119	GO:0016043; GO:0030036; GO:0007010; GO:0016477; GO:0022604; GO:0008360; GO:0030866	GO:0031267; GO:0003779; GO:0051015; GO:0045296	GO:0005737; GO:0005829	114793	TRUE	1.3324	3.48045e-14	1.87579e-12	chr2	152335174	152649826	314653	+	184.98	263.699	96.8925	93.9074	130.718	71.9802	109.376	207.061	143.072	108.567	216.111	211.394	66.1607	89.7595	72.6632	136.123	111.772	78.9863	402.214	463.87	476.914	202.165	176.901	182.177	121.28	197.367	158.913	524.239	350.034
ENSG00000189091	ENST00000566095; ENST00000577085; ENST00000302516; ENST00000567654; ENST00000564899; ENST00000569687; ENST00000572365; ENST00000567635; ENST00000567250; ENST00000568291; ENST00000568539; ENST00000563739; ENST00000562722; ENST00000565990; ENST00000562874	SF3B3	protein_coding	protein_coding	splicing factor 3b subunit 3 [Source:HGNC Symbol;Acc:HGNC:10770]	0.4967	1277	GO:0006397; GO:0008380; GO:0000398; GO:0006282; GO:0035521; GO:0035522; GO:0043966; GO:0045893; GO:0000375; GO:0043484; GO:1903241; GO:0042177	GO:0003676; GO:0005515; GO:0044877; GO:0030620	GO:0005634; GO:0005681; GO:0005654; GO:0005730; GO:0071013; GO:0000124; GO:0071005; GO:0005686; GO:0005684; GO:0005689	23450	TRUE	-0.331073	3.70865e-14	1.99075e-12	chr16	70523791	70577670	53880	+	3601.56	2996.75	4278.61	4854.24	4530.98	4920.61	4780.86	3881.57	4677.02	3307.8	2947.63	3103.16	4407.63	4087.61	4422.13	4622.58	4251.58	4671.42	2565.06	2766.03	2646.35	3277.1	3463.6	3655.25	3871.76	3925.42	4072.14	2425.94	2475.16
ENSG00000137841	ENST00000560009; ENST00000559671; ENST00000559381; ENST00000559618; ENST00000558588; ENST00000557821; ENST00000260402; ENST00000456256; ENST00000558505; ENST00000560701; ENST00000561378; ENST00000558409; ENST00000560093; ENST00000543785; ENST00000559634	PLCB2	protein_coding	protein_coding	phospholipase C beta 2 [Source:HGNC Symbol;Acc:HGNC:9055]	0.5688	1752	GO:0016042; GO:0007165; GO:0035556; GO:0006629; GO:0046488; GO:0048015; GO:0007186; GO:0007202; GO:0006644; GO:0001580; GO:0007200; GO:0050913	GO:0005509; GO:0004435; GO:0046872; GO:0016787; GO:0005515; GO:0008081; GO:0004629; GO:0005543; GO:0031683	GO:0005829; GO:0005737; GO:0005794; GO:0005886; GO:0031680	5330	TRUE	0.442241	3.8023e-14	2.03286e-12	chr15	40278176	40307935	29760	-	3004.7	3600.62	2320.16	2210.28	2376.45	2189.94	2027.3	2664.37	2483.85	3425.18	3573.91	4036.83	2722.15	2377.21	2441.34	2201.19	2194.8	2121.35	4490.7	5110.94	4955.8	3695.92	3645.93	3230.39	3011.63	3001.24	2828.1	5075.99	5296.03
ENSG00000006756	ENST00000381154; ENST00000458014; ENST00000495294; ENST00000217890; ENST00000481340; ENST00000494870; ENST00000559324	ARSD	protein_coding	protein_coding	arylsulfatase D [Source:HGNC Symbol;Acc:HGNC:717]	0.5405	1643		GO:0008484; GO:0046872; GO:0016787; GO:0004065	GO:0016020; GO:0016021; GO:0005764; GO:0005788	414	TRUE	0.809359	3.93594e-14	2.09593e-12	chrX	2903972	2929349	25378	-	148.076	184.139	123.866	129.226	106.82	92.3303	147.126	213.148	136.918	101.426	132.313	161.778	103.543	109.445	133.024	142.174	143.494	107.944	282.182	240.678	242.58	201.525	190.703	210.646	168.946	199.875	198.696	241.535	260.387
ENSG00000170345	ENST00000554617; ENST00000556324; ENST00000554212; ENST00000535987; ENST00000303562; ENST00000555242; ENST00000555686; ENST00000555672; ENST00000557139; ENST00000555347	FOS	protein_coding	protein_coding	Fos proto-oncogene, AP-1 transcription factor subunit [Source:HGNC Symbol;Acc:HGNC:3796]	0.5989	995	GO:0006357; GO:0006355; GO:0006954; GO:0045893; GO:0006366; GO:1902895; GO:0045944; GO:0034614; GO:0071276; GO:0060395; GO:0140467; GO:1901216; GO:0007179; GO:0006306; GO:0001661; GO:0007399; GO:0007565; GO:0007568; GO:0009409; GO:0009410; GO:0009416; GO:0009612; GO:0009629; GO:0009636; GO:0010468; GO:0014070; GO:0014823; GO:0014856; GO:0030316; GO:0030431; GO:0031668; GO:0032496; GO:0032570; GO:…	GO:0003677; GO:0003700; GO:0005515; GO:0042802; GO:0000981; GO:0000978; GO:1990837; GO:0001228; GO:0070412; GO:0000976; GO:0000979; GO:0001221; GO:0061629; GO:0003682; GO:0003690; GO:0043565; GO:0044877	GO:0005829; GO:0005667; GO:0005634; GO:0005737; GO:0005783; GO:0005654; GO:0000785; GO:0090575; GO:0032993; GO:0035976; GO:0016020; GO:0043005	2353	TRUE	1.99963	4.06529e-14	2.15622e-12	chr14	75278826	75282230	3405	+	413.024	816.584	184.306	112.689	221.341	155.957	137.2	346.872	293.389	108.567	377.826	459.377	132.322	126.608	141.581	141.728	139.129	97.7926	1246.65	2203.38	2439.96	493.549	398.912	430.501	266.817	318.503	217.12	1817.95	1202.9
ENSG00000105223	ENST00000599685; ENST00000600479; ENST00000700616; ENST00000392032; ENST00000700617; ENST00000700618; ENST00000700619; ENST00000700620; ENST00000700621; ENST00000598962; ENST00000409419; ENST00000700622; ENST00000409587; ENST00000594085; ENST00000602131; ENST00000409735; ENST00000700623; ENST00000700624; ENST00000600948; ENST00000356508; ENST00000596682; ENST00000594908; ENST00000700625; ENST0000…	PLD3	protein_coding	protein_coding	phospholipase D family member 3 [Source:HGNC Symbol;Acc:HGNC:17158]	0.6068	2053	GO:0006259; GO:0090305; GO:0002376; GO:0006954; GO:1900015; GO:0014902; GO:0016042	GO:0003824; GO:0016787; GO:0005515; GO:0004527; GO:0004518; GO:0004630; GO:0045145	GO:0016020; GO:0016021; GO:0005737; GO:0043229; GO:0005794; GO:0005783; GO:0005789; GO:0005768; GO:0000139; GO:0010008; GO:0005764; GO:0031902; GO:0031901; GO:0043202; GO:0070062; GO:0005765	23646	TRUE	1.23328	4.24875e-14	2.24462e-12	chr19	40348456	40389472	41017	+	4498.65	8153.32	1981.5	1907.4	2132.59	1829.9	2335.41	4651.61	2826.64	2564.07	4762.75	7292.63	1987.33	1970.65	2167.04	2648.97	2172.19	1712.15	13252.5	14122.3	16135.4	4674.91	4262.13	3932.74	3411.31	4613.88	3619.54	14901.3	17651.6
ENSG00000203896	ENST00000444951; ENST00000621325; ENST00000465591; ENST00000487026; ENST00000309546; ENST00000480139; ENST00000493265; ENST00000489212; ENST00000476183; ENST00000494776	LIME1	protein_coding	protein_coding	Lck interacting transmembrane adaptor 1 [Source:HGNC Symbol;Acc:HGNC:26016]	0.7054	874	GO:0050852; GO:0050853; GO:0002376; GO:0002250; GO:0006357; GO:0014066; GO:0043122; GO:0043405; GO:0051279; GO:1901222	GO:0005515; GO:0019901	GO:0016020; GO:0016021; GO:0005886; GO:0005615; GO:0019815	54923	TRUE	0.45294	4.47196e-14	2.35324e-12	chr20	63736283	63739103	2821	+	1978.99	2410.54	1473.4	1056.7	966.343	1050.26	1581.16	1614.9	1623.6	1347.51	1620.09	1719.62	1142.27	1156.48	1325.17	1317.19	1260.76	1146.24	2247.97	2049.15	2300.27	2280.76	2208.61	1990.93	1987.05	2040.51	2138.85	1911.79	2111.04
ENSG00000128815	ENST00000325239; ENST00000360890; ENST00000374161; ENST00000465910; ENST00000497480; ENST00000490507	WDFY4	protein_coding	protein_coding	WDFY family member 4 [Source:HGNC Symbol;Acc:HGNC:29323]	0.5508	3442	GO:0006914; GO:0019882; GO:0036037; GO:0098586	GO:0005515	GO:0005769; GO:0005783; GO:0005768	57705	TRUE	0.90648	4.58916e-14	2.40544e-12	chr10	48684873	48982956	298084	+	336.684	462.699	227.487	205.608	256.972	258.474	214.915	330.06	316.933	252.259	526.311	508.162	225.585	255.106	251.7	256.232	204.004	204.988	699.137	1056.86	924.923	456.533	536.01	407.729	344.436	409.355	362.174	1007.19	838.782
ENSG00000136250	ENST00000617537; ENST00000612871; ENST00000621510; ENST00000617267; ENST00000614254; ENST00000491444; ENST00000487014; ENST00000495942; ENST00000480201; ENST00000543742; ENST00000435386; ENST00000414637	AOAH	protein_coding	protein_coding	acyloxyacyl hydrolase [Source:HGNC Symbol;Acc:HGNC:548]	0.4704	1048	GO:0006629; GO:0006631; GO:0050728; GO:0008653; GO:0009104	GO:0016788; GO:0046872; GO:0016787; GO:0005509; GO:0005515; GO:0050528	GO:0031410; GO:0043231; GO:0005576	313	TRUE	1.49098	4.63986e-14	2.42252e-12	chr7	36512941	36724549	211609	-	206.512	383.294	70.9722	107.746	107.971	79.6144	121.849	280.507	202.837	90.4723	308.729	453.956	102.828	117.16	140.832	142.529	110.991	94.9716	584.368	712.542	853.868	433.754	379.452	379.536	252.263	248.537	222.663	691.896	870.209
ENSG00000132205	ENST00000254528; ENST00000308080; ENST00000583776	EMILIN2	protein_coding	protein_coding	elastin microfibril interfacer 2 [Source:HGNC Symbol;Acc:HGNC:19881]	0.6225	2754	GO:0007155; GO:0048583; GO:0030336; GO:0042127; GO:0043065; GO:0008217; GO:0033627; GO:1901731; GO:0030194; GO:0045766; GO:1900426	GO:0005515; GO:0030023	GO:0005576; GO:0005581; GO:0062023	84034	TRUE	1.31835	4.65933e-14	2.42321e-12	chr18	2847006	2916003	68998	+	603.877	1156.73	313.847	370.687	435.031	324.03	591.098	1189.46	747.961	284.022	561.646	943.147	254.974	299.513	292.901	504.457	529.594	384.703	1801.54	1990.57	2013.64	847.663	839.502	720.033	807.474	962.82	706.793	2019.39	2345.12
ENSG00000110628	ENST00000347936; ENST00000649076; ENST00000449793; ENST00000380574; ENST00000485423; ENST00000492567; ENST00000498244; ENST00000467719; ENST00000463571; ENST00000498209; ENST00000441077; ENST00000449603; ENST00000495518	SLC22A18	protein_coding	protein_coding	solute carrier family 22 member 18 [Source:HGNC Symbol;Acc:HGNC:10964]	0.6583	1097	GO:0055085; GO:0006811; GO:1902600; GO:1990961; GO:0015695; GO:0042908	GO:0022857; GO:0031625; GO:0015293; GO:0005515; GO:0015299	GO:0005737; GO:0016020; GO:0016021; GO:0005886; GO:0005635; GO:0016324	5002	TRUE	0.779495	5.02471e-14	2.60311e-12	chr11	2899721	2925246	25526	+	141.918	179.394	94.7869	116.643	119.848	100.336	206.28	351.297	311.804	171.365	151.425	215.46	152.249	118.105	150.691	261.837	280.603	237.899	363.256	413.657	417.901	269.558	258.375	215.793	449.023	418.754	426.899	320.303	428.048
ENSG00000163803	ENST00000416713; ENST00000327757; ENST00000422425; ENST00000404858; ENST00000436544; ENST00000485642; ENST00000481449; ENST00000479065; ENST00000411743; ENST00000444257; ENST00000473272; ENST00000436775	PLB1	protein_coding	protein_coding	phospholipase B1 [Source:HGNC Symbol;Acc:HGNC:30041]	0.5376	2135	GO:0006629; GO:0006644; GO:0001523; GO:0036151; GO:0019433; GO:0034478; GO:0034638; GO:0042572; GO:0046338; GO:0046340; GO:2000344	GO:0004620; GO:0016788; GO:0016298; GO:0016787; GO:0004623; GO:0004622; GO:0102545; GO:0004806; GO:0050253; GO:0047499	GO:0016020; GO:0016021; GO:0005886; GO:0016324; GO:0031526	151056	TRUE	2.62916	5.47251e-14	2.82415e-12	chr2	28457145	28644142	186998	+	12.7235	12.7438	8.42544	8.89649	6.47828	4.36244	9.59443	15.0429	8.1497	1.06438	4.41043	10.8408	2.39135	9.44836	5.24374	12.8116	7.81624	6.58219	50.54	98.0343	93.9376	27.5249	33.6112	18.4346	28.137	26.1068	26.7934	110.103	89.9469
ENSG00000119514	ENST00000375011; ENST00000610463; ENST00000615204; ENST00000470473	GALNT12	protein_coding	protein_coding	polypeptide N-acetylgalactosaminyltransferase 12 [Source:HGNC Symbol;Acc:HGNC:19877]	0.4718	1180	GO:0006486; GO:0006493; GO:0016266	GO:0046872; GO:0016740; GO:0030246; GO:0016757; GO:0004653	GO:0016020; GO:0016021; GO:0005794; GO:0000139	79695	TRUE	0.761815	5.9471e-14	3.05727e-12	chr9	98807670	98850081	42412	+	106.681	149.985	125.329	142.344	124.167	94.8829	122.809	143.35	122.245	225.649	186.708	224.946	149.061	164.401	144.577	127.315	110.209	110.957	343.251	231.935	236.048	259.114	238.816	224.468	233.828	200.5	184.783	296.527	291.515
ENSG00000214530	ENST00000537351; ENST00000543304; ENST00000334805; ENST00000538536; ENST00000538437; ENST00000543089; ENST00000535075; ENST00000545082; ENST00000544767; ENST00000537947; ENST00000536728; ENST00000400925; ENST00000542989; ENST00000546314; ENST00000535267; ENST00000539138; ENST00000535054; ENST00000536290; ENST00000536377; ENST00000538009; ENST00000540587	STARD10	protein_coding	protein_coding	StAR related lipid transfer domain containing 10 [Source:HGNC Symbol;Acc:HGNC:10666]	0.6045	819	GO:0006869	GO:0008289; GO:0005515	GO:0005737; GO:0016020; GO:0005829; GO:0005929; GO:0031514; GO:0042995; GO:0005902; GO:0046581	10809	TRUE	-0.718758	6.20454e-14	3.17739e-12	chr11	72754729	72794047	39319	-	277.968	306.104	285.931	287.744	333.215	330.777	318.535	284.513	347.438	370.533	314.909	401.03	341.483	324.288	255.185	309.861	331.72	349.045	267.237	178.261	221.712	191.665	167.91	154.439	247.557	245.46	211.818	184.633	195.609
ENSG00000164512	ENST00000341048; ENST00000504958; ENST00000434982; ENST00000505970; ENST00000513241; ENST00000519114	ANKRD55	protein_coding	protein_coding	ankyrin repeat domain 55 [Source:HGNC Symbol;Acc:HGNC:25681]	0.495	1326		GO:0005515		79722	TRUE	1.01503	6.32124e-14	3.2248e-12	chr5	56099680	56233330	133651	-	45.0216	36.2708	29.489	76.1144	65.8625	39.2619	60.445	80.5239	76.9694	34.0602	33.8132	32.5223	54.204	96.3733	68.1686	65.6595	69.8299	64.8816	38.9578	76.5146	40.9472	129.082	115.87	129.042	151.358	162.907	135.815	62.5584	43.348
ENSG00000186815	ENST00000552642; ENST00000547275; ENST00000552985; ENST00000550873; ENST00000551096; ENST00000551099; ENST00000552897; ENST00000550785; ENST00000549279; ENST00000335509; ENST00000552077; ENST00000541517; ENST00000392569; ENST00000552542; ENST00000428632; ENST00000548465; ENST00000546781; ENST00000551127; ENST00000546503; ENST00000550543; ENST00000547955; ENST00000546907; ENST00000546787	TPCN1	protein_coding	protein_coding	two pore segment channel 1 [Source:HGNC Symbol;Acc:HGNC:18182]	0.5718	1564	GO:0055085; GO:0006811; GO:0034765; GO:0006816; GO:0070588; GO:0051209; GO:0034220; GO:0010508; GO:0075509; GO:0035725	GO:0022832; GO:0005216; GO:0005244; GO:0005515; GO:0005262; GO:0042802; GO:0005248; GO:0015280; GO:0072345; GO:0097682; GO:0019905; GO:0042803; GO:0080025	GO:0005765; GO:0016020; GO:0016021; GO:0005768; GO:0010008; GO:0005764; GO:0055038; GO:0031901; GO:0036019	53373	TRUE	0.474394	6.8501e-14	3.48131e-12	chr12	113221050	113298585	77536	+	1214.61	1552.78	980.943	855.051	944.546	817.33	893.241	1284.84	1049.07	1641.27	1825.91	2021.8	1162.73	1095.88	1195.07	929.641	956.708	929.969	2140.58	2532.75	2501.39	1655.16	1559.79	1547.42	1299.15	1234.91	1087.45	2681.26	2708.16
ENSG00000156110	ENST00000672429; ENST00000539909; ENST00000286621; ENST00000478611; ENST00000673352; ENST00000673310; ENST00000672920; ENST00000672394; ENST00000673027; ENST00000372734; ENST00000541550; ENST00000672604; ENST00000467840; ENST00000661461	ADK	protein_coding	protein_coding	adenosine kinase [Source:HGNC Symbol;Acc:HGNC:257]	0.4103	1505	GO:0016310; GO:0019637; GO:0055086; GO:0006166; GO:0006796; GO:0034654; GO:0044209; GO:0006144; GO:0009156; GO:0006175; GO:0032263; GO:0106383	GO:0016773; GO:0003723; GO:0046872; GO:0000166; GO:0005524; GO:0016301; GO:0016740; GO:0004001; GO:0004136	GO:0005634; GO:0005737; GO:0005654; GO:0005829; GO:0005886	132	TRUE	0.704763	6.98377e-14	3.5358e-12	chr10	74151202	74709963	558762	+	604.855	716.723	552.951	542.686	504.226	531.154	581.642	666.018	545.152	443.902	548.302	502.932	317.974	439.348	331.145	401.314	449.017	381.231	943.513	896.779	930.982	521.366	493.643	505.888	490.063	548.302	578.407	1052.34	1063.49
ENSG00000177119	ENST00000426898; ENST00000425752; ENST00000423947; ENST00000680498; ENST00000320560; ENST00000550630; ENST00000680201; ENST00000681156; ENST00000680371; ENST00000679761; ENST00000681817; ENST00000679426; ENST00000441606; ENST00000551667	ANO6	protein_coding	protein_coding	anoctamin 6 [Source:HGNC Symbol;Acc:HGNC:25240]	0.4319	3850	GO:0006811; GO:0034765; GO:0006869; GO:0070588; GO:0007596; GO:0006821; GO:1902476; GO:0061588; GO:0002407; GO:0030501; GO:0034767; GO:0034220; GO:0055085; GO:0043065; GO:0035725; GO:0046931; GO:0017121; GO:0090026; GO:2000353; GO:1903766; GO:0006812; GO:0032060; GO:0060100; GO:0045794; GO:0002543; GO:0035590; GO:0061589; GO:0061590; GO:0097045	GO:0046983; GO:0046872; GO:0005244; GO:0005229; GO:0005254; GO:0005515; GO:0005247; GO:0005227; GO:0017128	GO:0016020; GO:0016021; GO:0005829; GO:0005886; GO:0034707; GO:0009986; GO:0070062; GO:0035579; GO:0070821	196527	TRUE	0.527687	7.87149e-14	3.96278e-12	chr12	45215987	45482280	266294	+	565.707	486.226	691.939	669.213	678.061	634.734	662.015	677.817	653.787	680.14	539.6	624.728	607.658	518.104	500.403	593.584	628.426	556.034	772.84	905.024	745.478	722.565	733.259	744.973	723.8	693.516	649.578	745.696	792.414
ENSG00000128578	ENST00000249344; ENST00000435494; ENST00000465033	STRIP2	protein_coding	protein_coding	striatin interacting protein 2 [Source:HGNC Symbol;Acc:HGNC:22209]	0.478	2856	GO:0007010; GO:0016477; GO:0008360	GO:0003674	GO:0005737; GO:0005829	57464	TRUE	-1.25623	7.88643e-14	3.96278e-12	chr7	129434432	129488399	53968	+	392.472	292.128	630.259	780.152	744.535	759.038	444.221	256.807	353.153	265.68	204.35	157.165	375.442	381.119	290.653	291.7	338.45	433.485	88.5032	96.8888	104.776	158.545	193.028	201.696	172.703	227.652	191.25	72.5678	76.9425
ENSG00000010671	ENST00000695614; ENST00000695615; ENST00000695616; ENST00000695617; ENST00000703407; ENST00000621635; ENST00000695618; ENST00000695619; ENST00000308731; ENST00000695620; ENST00000695621; ENST00000695622; ENST00000695623; ENST00000478995; ENST00000488970; ENST00000695624; ENST00000695625; ENST00000695626; ENST00000695627; ENST00000695628; ENST00000695629; ENST00000695630; ENST00000695631; ENST0000…	BTK	protein_coding	protein_coding	Bruton tyrosine kinase [Source:HGNC Symbol;Acc:HGNC:1133]	0.4628	1812	GO:0035556; GO:0006468; GO:0016310; GO:0018108; GO:0002250; GO:0006915; GO:0050790; GO:0002376; GO:0045087; GO:0042113; GO:0051092; GO:0050853; GO:0038095; GO:0007498; GO:0002755; GO:0019722; GO:0097190; GO:0045579; GO:0002721; GO:0002902; GO:0001780; GO:0001805; GO:0001812; GO:0001818; GO:0002344; GO:0002553; GO:0002639; GO:0007249; GO:0010033; GO:0030167; GO:0030889; GO:0030890; GO:0032496; GO:…	GO:0005515; GO:0005524; GO:0004672; GO:0046872; GO:0000166; GO:0016301; GO:0016740; GO:0004713; GO:0004715; GO:0008289; GO:0042802; GO:0005547; GO:0016004; GO:0043274	GO:0005737; GO:0005829; GO:0005886; GO:0005634; GO:0016020; GO:0045121; GO:0031410; GO:0048471	695	TRUE	1.17174	8.18686e-14	4.09834e-12	chrX	101349338	101390796	41459	-	267.155	421.527	107.424	92.9189	117.372	83.9768	99.0428	247.801	172.694	163.333	379.296	395.688	110.799	133.222	99.6364	120.195	110.992	94.228	573.839	852.42	770.77	230.024	268.364	241.068	180.89	214.076	209.728	805.753	843.761
ENSG00000105327	ENST00000601438; ENST00000439096; ENST00000300880; ENST00000341983; ENST00000449228; ENST00000598636	BBC3	protein_coding	protein_coding	BCL2 binding component 3 [Source:HGNC Symbol;Acc:HGNC:17868]	0.6436	1534	GO:0043065; GO:0097193; GO:0090200; GO:0006915; GO:0051209; GO:0034976; GO:0006919; GO:0001836; GO:0031334; GO:2001244; GO:0070059; GO:2001056; GO:0071456; GO:0045926; GO:0097194; GO:1902237; GO:1903896; GO:0043525; GO:0006974; GO:0008340; GO:0070245; GO:0032471; GO:0032464; GO:0001844; GO:0042771; GO:0044346; GO:0070227; GO:0070230; GO:0070231; GO:0070234; GO:0071479; GO:1900740; GO:1901998; GO:…	GO:0005515; GO:0051117	GO:0005739; GO:0005783; GO:0005829; GO:0005741; GO:0097143; GO:0005764	27113	TRUE	-0.545716	8.354e-14	4.1664e-12	chr19	47220822	47232766	11945	-	503.068	425.447	479.197	396.388	349.827	437.334	420.236	411.468	378.508	800.415	573.355	699.23	659.216	640.599	685.432	554.902	537.757	594.278	472.759	448.327	439.58	440.398	479.402	478.214	453.102	413.532	405.598	409.132	534.263
ENSG00000076716	ENST00000370828	GPC4	protein_coding	protein_coding	glypican 4 [Source:HGNC Symbol;Acc:HGNC:4452]	0.4477	4959	GO:0009966; GO:0016055; GO:0016477; GO:0060071; GO:0098696; GO:0099560; GO:1905475; GO:1905606	GO:0005515; GO:1904929	GO:0046658; GO:0062023; GO:0005634; GO:0016020; GO:0005886; GO:0005576; GO:0005615; GO:0031225; GO:0043202; GO:0045202; GO:0070062; GO:0009986; GO:0005796; GO:0009897; GO:0098978	2239	TRUE	1.65857	9.19479e-14	4.56868e-12	chrX	133300103	133415489	115387	-	46.9791	37.2511	49.4994	84.0224	142.522	139.598	45.0938	27.4312	17.2049	47.8972	47.0445	36.5876	38.2616	51.0212	53.1865	21.6196	44.5526	47.956	232.694	267.801	274.587	100.608	79.6055	75.907	102.846	147.243	161.685	250.234	195.066
ENSG00000106105	ENST00000675051; ENST00000674807; ENST00000675529; ENST00000674643; ENST00000470392; ENST00000675810; ENST00000676088; ENST00000676210; ENST00000485784; ENST00000674815; ENST00000676403; ENST00000478124; ENST00000454308; ENST00000676140; ENST00000675859; ENST00000389266; ENST00000675693; ENST00000676259; ENST00000675651; ENST00000674616; ENST00000674737; ENST00000674969; ENST00000676164; ENST0000…	GARS1	protein_coding	protein_coding	glycyl-tRNA synthetase 1 [Source:HGNC Symbol;Acc:HGNC:4162]	0.4538	2808	GO:0006418; GO:0006412; GO:0006426; GO:0015966; GO:0070150	GO:0005524; GO:0000166; GO:0004812; GO:0016740; GO:0042802; GO:0016874; GO:0004820; GO:0016787; GO:0005515; GO:0046983; GO:0004081	GO:0005737; GO:0005829; GO:0042995; GO:0005739; GO:0005576; GO:0030424; GO:0070062; GO:0005759; GO:0030141	2617	TRUE	-0.444306	9.45244e-14	4.67931e-12	chr7	30580533	30634033	53501	+	2579.2	2353.32	3182.95	3346.13	3360.13	3938.94	3350.39	2600.97	2932.32	1862.76	1884.85	1801.41	2527.87	2658.07	2675.3	2829.18	2839.13	3042.19	1360.52	1462.54	1404.4	1786.82	1885.59	2454.66	2832.16	3241.79	3061.11	1429.47	1350.25
ENSG00000008441	ENST00000592199; ENST00000397661; ENST00000590027; ENST00000585382; ENST00000587760; ENST00000585575; ENST00000360105; ENST00000588228; ENST00000676441; ENST00000586797; ENST00000591028; ENST00000586873; ENST00000358552; ENST00000622520; ENST00000587260; ENST00000693124; ENST00000588680	NFIX	protein_coding	protein_coding	nuclear factor I X [Source:HGNC Symbol;Acc:HGNC:7788]	0.598	1834	GO:0006355; GO:0000122; GO:0045893; GO:0006260; GO:0045944; GO:0006357; GO:0006366	GO:0003700; GO:0003677; GO:0005515; GO:0000981; GO:0000978; GO:1990837	GO:0005634; GO:0000785; GO:0005654	4784	TRUE	-0.747889	1.01043e-13	4.98353e-12	chr19	12995475	13098796	103322	+	141.916	126.458	160.084	152.229	192.189	174.497	135.281	139.811	153.939	217.134	188.177	193.778	286.165	227.706	303.388	209.79	149.29	172.077	73.7041	108.794	80.6899	100.608	114.101	71.5695	92.1729	78.3205	91.4674	107.601	115.956
ENSG00000081985	ENST00000262345; ENST00000544434; ENST00000696754; ENST00000696755; ENST00000696756; ENST00000541374; ENST00000371000; ENST00000696757; ENST00000674203; ENST00000696758; ENST00000696759; ENST00000696760; ENST00000648487; ENST00000696761; ENST00000696762; ENST00000441640; ENST00000696763; ENST00000465396	IL12RB2	protein_coding	protein_coding	interleukin 12 receptor subunit beta 2 [Source:HGNC Symbol;Acc:HGNC:5972]	0.4756	2840	GO:0019221; GO:0032729; GO:0007166; GO:0008284; GO:0018108; GO:0032496; GO:0034097	GO:0005515; GO:0004896; GO:0019955; GO:0019901	GO:0016020; GO:0016021; GO:0005886; GO:0009897; GO:0005887; GO:0043235	3595	TRUE	-1.27175	1.02971e-13	5.05997e-12	chr1	67307364	67398724	91361	+	255.449	157.779	422.325	869.016	687.862	785.237	567.02	355.721	524.297	156.464	99.9696	83.9884	545.058	399.666	425.789	649.387	430.734	696.64	53.6987	49.0172	54.1946	196.525	190.57	250.494	358.056	331.838	292.901	39.7589	65.0219
ENSG00000091592	ENST00000699705; ENST00000544378; ENST00000699800; ENST00000699801; ENST00000699771; ENST00000699622; ENST00000574406; ENST00000699772; ENST00000699623; ENST00000699773; ENST00000699706; ENST00000699612; ENST00000699629; ENST00000699624; ENST00000699630; ENST00000572143; ENST00000699631; ENST00000262467; ENST00000699707; ENST00000699708; ENST00000699613; ENST00000699614; ENST00000699625; ENST0000…	NLRP1	protein_coding	protein_coding	NLR family pyrin domain containing 1 [Source:HGNC Symbol;Acc:HGNC:14374]	0.5488	3586	GO:0006508; GO:0006915; GO:0042981; GO:0012501; GO:0045087; GO:0048583; GO:0002376; GO:0051607; GO:0006954; GO:0051260; GO:0032731; GO:0006919; GO:0002221; GO:0050729; GO:0070269; GO:0140374; GO:0097264; GO:0042742; GO:0050727; GO:0051402; GO:0032495; GO:1904784	GO:0005515; GO:0000166; GO:0005524; GO:0008233; GO:0016787; GO:0019899; GO:0019904; GO:0016887; GO:0003690; GO:0008656; GO:0043621; GO:0003725; GO:0140608	GO:0005634; GO:0005737; GO:0005654; GO:0005829; GO:0005730; GO:0061702; GO:0072558	22861	TRUE	0.519746	1.03642e-13	5.0743e-12	chr17	5499415	5619424	120010	-	8987.74	9467.6	7363.39	5946.57	6135	5671.38	5859.58	7201.08	7517.99	13319.5	12290.1	13837.4	9318.75	8487.23	8740.95	7104.51	6970.05	6798	15660.4	14699	14510.9	14171	13467	12281	10504.4	9542.64	9776.08	15591.8	15920.6
ENSG00000104974	ENST00000495417; ENST00000473156; ENST00000251372; ENST00000477255; ENST00000453777	LILRA1	protein_coding	protein_coding	leukocyte immunoglobulin like receptor A1 [Source:HGNC Symbol;Acc:HGNC:6602]	0.529	2424	GO:0002376; GO:0002250; GO:0019221; GO:0007166; GO:0006952	GO:0032396; GO:0004888; GO:0003823	GO:0016020; GO:0016021; GO:0005886	11024	TRUE	1.97135	1.04453e-13	5.09533e-12	chr19	54593582	54602381	8800	+	41.1303	72.6229	10.5318	12.8505	16.1957	8.72487	14.5845	34.5103	14.4884	26.6095	67.6265	62.3344	7.17405	3.78964	6.74196	20.8188	25.8283	16.9256	159.092	174.597	164.993	38.9145	30.9577	32.5487	49.4823	37.5938	40.6778	168.908	204.948
ENSG00000198467	ENST00000644325; ENST00000378292; ENST00000329305; ENST00000643485; ENST00000645482; ENST00000647435; ENST00000607559; ENST00000471212; ENST00000486018; ENST00000604975	TPM2	protein_coding	protein_coding	tropomyosin 2 [Source:HGNC Symbol;Acc:HGNC:12011]	0.5777	1042	GO:0007015; GO:0006936; GO:0043462	GO:0003779; GO:0042802; GO:0042803; GO:0005515; GO:0051015; GO:0046982; GO:0008307	GO:0005856; GO:0005737; GO:0005829; GO:0005884; GO:0015629; GO:0005862	7169	TRUE	0.654947	1.05536e-13	5.12944e-12	chr9	35681992	35690056	8065	-	396.386	594.058	240.124	159.148	207.304	170.135	135.281	209.717	197.404	470.457	580.706	559.653	290.151	316.521	292.152	155.34	164.141	156.092	718.089	634.832	566.034	422.364	435.177	323.147	228.977	198.412	219.891	769.468	888.632
ENSG00000151692	ENST00000320892; ENST00000467276; ENST00000416587; ENST00000480970; ENST00000433456; ENST00000471060; ENST00000432850	RNF144A	protein_coding	protein_coding	ring finger protein 144A [Source:HGNC Symbol;Acc:HGNC:20457]	0.5353	1364	GO:0016567; GO:0000209; GO:0006511; GO:0032436	GO:0046872; GO:0016740; GO:0004842; GO:0005515; GO:0061630; GO:0031624	GO:0016020; GO:0016021; GO:0005794; GO:0030659; GO:0031410; GO:0043231; GO:0005886; GO:0005737; GO:0000151; GO:0010008	9781	TRUE	-0.656902	1.0947e-13	5.30137e-12	chr2	6917412	7068286	150875	+	556.878	425.166	808.842	836.269	818.423	840.859	825.121	680.472	900.586	1077.16	911.089	826.608	887.194	902.059	829.258	802.326	1017.23	996.73	391.685	499.736	449.813	603.649	618.096	688.177	785.895	776.697	689.239	421.644	483.329
ENSG00000178035	ENST00000466147; ENST00000491610; ENST00000326739; ENST00000678724; ENST00000472328; ENST00000679117; ENST00000429182; ENST00000463903; ENST00000462980; ENST00000484872; ENST00000677168; ENST00000676627; ENST00000442157; ENST00000677519; ENST00000677205; ENST00000678001; ENST00000677010; ENST00000678920; ENST00000677991; ENST00000677480; ENST00000676607; ENST00000678603; ENST00000676708; ENST0000…	IMPDH2	protein_coding	protein_coding	inosine monophosphate dehydrogenase 2 [Source:HGNC Symbol;Acc:HGNC:6053]	0.5287	2189	GO:0006164; GO:0007623; GO:0006183; GO:0006177; GO:0046651; GO:0060041; GO:0071353; GO:0097294	GO:0016491; GO:0003824; GO:0003938; GO:0003723; GO:0046872; GO:0000166; GO:0003677; GO:0005515; GO:0042802	GO:0005634; GO:0005737; GO:0016020; GO:0005829; GO:0005778; GO:0005576; GO:0070062; GO:0034774; GO:1904813	3615	TRUE	-0.446973	1.13285e-13	5.4663e-12	chr3	49024325	49029447	5123	-	2329.38	2058.62	2758.28	3180.99	2980	3468.14	3503.88	2518.37	3140.35	1920.14	1734.77	1849.71	2505.34	2616.25	2461.56	2505.46	2684.1	2893.34	1361.42	1495.62	1333.19	1628.71	1899.91	2277.21	2231.56	2560.56	2749.57	1297.46	1436.98
ENSG00000273749	ENST00000617928; ENST00000617556; ENST00000619348; ENST00000612288; ENST00000610365; ENST00000561263; ENST00000557890; ENST00000619290; ENST00000621105; ENST00000622576; ENST00000621036; ENST00000613006; ENST00000611832; ENST00000619037	CYFIP1	protein_coding	protein_coding	cytoplasmic FMR1 interacting protein 1 [Source:HGNC Symbol;Acc:HGNC:13759]	0.5168	2159	GO:0030833; GO:0030154; GO:0007399; GO:0008360; GO:0030032; GO:0050890; GO:0007411; GO:0016601; GO:0006417; GO:0048675; GO:2000601; GO:0000902; GO:0030031; GO:0031529; GO:0099563; GO:0010592; GO:0031175; GO:0031641; GO:0032869; GO:0045773; GO:0050772; GO:0051388; GO:0051602; GO:0097484; GO:0099578; GO:1900006; GO:1900029; GO:1903422; GO:1905274	GO:0031267; GO:0003779; GO:0005515; GO:0051015; GO:0000340; GO:0045182	GO:0005737; GO:0042995; GO:0005925; GO:0043005; GO:0045202; GO:0048471; GO:0030027; GO:0001726; GO:0005576; GO:0005829; GO:0070062; GO:0005845; GO:0034774; GO:0035580; GO:1904724; GO:0031209; GO:0032433; GO:0043025; GO:0043195; GO:0043197; GO:0044294; GO:0044295; GO:0060076; GO:0090724; GO:0090725; GO:0098794	23191	TRUE	1.04859	1.15895e-13	5.57216e-12	chr15	22867052	22981063	114012	-	531.451	644.053	369.666	583.214	548.494	532.217	457.654	663.659	543.314	351.245	627.75	699.23	343.558	365.652	441.972	350.773	397.065	349.796	1108.72	1732.34	1509.03	856.118	828.781	777.505	418.173	587.926	491.521	1480.13	1484.67
ENSG00000013374	ENST00000413040; ENST00000468404; ENST00000470229; ENST00000568733; ENST00000483358; ENST00000470316; ENST00000493588; ENST00000480907; ENST00000477666; ENST00000497987; ENST00000460712; ENST00000480714	NUB1	protein_coding	protein_coding	negative regulator of ubiquitin like proteins 1 [Source:HGNC Symbol;Acc:HGNC:17623]	0.4519	1514	GO:0016567; GO:0006511; GO:0034612; GO:0034341; GO:0032436; GO:2000058	GO:0005515	GO:0005634; GO:0005654; GO:0005730; GO:0005829	51667	TRUE	-0.403277	1.21558e-13	5.82344e-12	chr7	151341772	151378449	36678	+	2505.92	2205.7	2671.63	2402.7	2582.67	2279.43	2502.76	2414.65	2450.38	2457.73	2606.36	2350.23	3370.66	2999.86	3570.24	3186.88	2641.89	2935.99	2069.15	2209.68	1999.19	2172.69	2268.02	2238.17	2126.77	2086.32	2059.75	1986.78	1899.52
ENSG00000126861	ENST00000584094; ENST00000580156; ENST00000582029; ENST00000247271	OMG	protein_coding	protein_coding	oligodendrocyte myelin glycoprotein [Source:HGNC Symbol;Acc:HGNC:8135]	0.3936	1501	GO:0007155; GO:0031102	GO:0005515	GO:0016020; GO:0005886; GO:0031225	4974	TRUE	2.19206	1.26437e-13	6.03555e-12	chr17	31272013	31297539	25527	-	9.78731	13.7241	16.8509	0.988499	14.0363	8.72487	11.5133	5.30927	6.33865	5.32191	7.3507	10.8408	7.17405	2.83451	2.24732	4.00362	7.03462	6.58219	40.0108	51.4082	42.1515	14.237	22.9971	27.1097	5.82144	13.5756	3.69565	46.2933	62.8545
ENSG00000157570	ENST00000533786; ENST00000533202; ENST00000520358; ENST00000533080; ENST00000520999; ENST00000340160; ENST00000520837; ENST00000518429; ENST00000519051; ENST00000520245; ENST00000517621; ENST00000521990; ENST00000520278	TSPAN18	protein_coding	protein_coding	tetraspanin 18 [Source:HGNC Symbol;Acc:HGNC:20660]	0.5688	1350			GO:0016021; GO:0016020; GO:0005887	90139	TRUE	0.849434	1.307e-13	6.21684e-12	chr11	44726465	44932423	205959	+	150.725	79.4038	121.116	72.1604	69.1016	78.5238	82.512	89.3728	96.8909	189.46	185.238	184.294	106.017	117.16	92.14	118.507	92.2317	72.4041	232.694	294.102	270.974	167.997	167.171	153.983	126.131	107.56	169.076	243.978	274.175
ENSG00000042980	ENST00000523379; ENST00000520448; ENST00000699027; ENST00000265769; ENST00000437154; ENST00000523440; ENST00000518516; ENST00000521110; ENST00000521629; ENST00000523236; ENST00000518326; ENST00000520665; ENST00000518737	ADAM28	protein_coding	protein_coding	ADAM metallopeptidase domain 28 [Source:HGNC Symbol;Acc:HGNC:206]	0.4197	1968	GO:0006508; GO:0007283	GO:0004222; GO:0046872; GO:0008233; GO:0016787; GO:0005515; GO:0008237; GO:0004175	GO:0016020; GO:0016021; GO:0005886; GO:0005739; GO:0005576	10863	TRUE	1.84527	1.31777e-13	6.24584e-12	chr8	24294069	24359014	64946	+	76.341	152.926	48.4463	21.747	45.3479	19.631	59.4854	119.459	63.3865	41.5109	102.91	138.22	27.8991	34.9589	12.7348	65.6594	92.2317	41.3738	302.187	461.478	421.515	112.947	101.718	110.607	138.744	125.313	98.8587	397.873	398.801
ENSG00000009950	ENST00000345114; ENST00000414749; ENST00000429400; ENST00000354613; ENST00000434326; ENST00000313375; ENST00000467221; ENST00000476404; ENST00000453275; ENST00000488212; ENST00000456640	MLXIPL	protein_coding	protein_coding	MLX interacting protein like [Source:HGNC Symbol;Acc:HGNC:12744]	0.6355	2194	GO:0006357; GO:0008284; GO:0045944; GO:0045893; GO:0045892; GO:0009653; GO:0097009; GO:0033137; GO:0006355; GO:0042593; GO:0045821; GO:0046889; GO:0070328; GO:0045723; GO:0055089; GO:0010255; GO:0090324; GO:0000122	GO:0003677; GO:0046983; GO:0000981; GO:0000978; GO:0046982; GO:0061629; GO:0003700; GO:0035538; GO:0001227	GO:0005737; GO:0005634; GO:0005654; GO:0005829; GO:0005667; GO:0000785	51085	TRUE	3.08324	1.5071e-13	7.10158e-12	chr7	73593194	73624543	31350	-	1.95746	1.96059	1.05695	4.94249	0	3.27182	4.79721	3.53951	1.81173	4.25753	1.47014	5.42038	3.18847	1.88967	1.49821	7.20732	0	0.940313	51.6013	80.1012	62.6463	11.5242	7.98723	6.50632	5.82144	14.6198	31.414	70.0655	50.9338
ENSG00000110324	ENST00000530761; ENST00000533700; ENST00000526544; ENST00000534574; ENST00000696732; ENST00000227752; ENST00000525467; ENST00000531365; ENST00000529924; ENST00000534335; ENST00000530178; ENST00000532009	IL10RA	protein_coding	protein_coding	interleukin 10 receptor subunit alpha [Source:HGNC Symbol;Acc:HGNC:5964]	0.5579	2661	GO:0019221; GO:0070086; GO:0010507; GO:0046427; GO:0032496; GO:0050807	GO:0005515; GO:0004896; GO:0038023; GO:0004920; GO:0019969	GO:0005737; GO:0016020; GO:0016021; GO:0005829; GO:0005886; GO:0005887	3587	TRUE	0.321747	1.50894e-13	7.10158e-12	chr11	117986370	118003037	16668	+	5935.03	6098.41	5415.44	4775.44	4425.74	4363.52	5567.65	6150.79	6085.11	6673.67	7108.13	6775.48	5605.33	5135.19	5675.97	6135.95	5793.4	5887.3	7897.93	8776.46	8088.26	7509.54	7588.17	7284.91	7770.65	7622.15	7284.12	7549.56	7704.01
ENSG00000258315	ENST00000546495; ENST00000546760; ENST00000549857; ENST00000552402; ENST00000439424; ENST00000552775; ENST00000550038; ENST00000547747; ENST00000547709	C17orf49	protein_coding	protein_coding	chromosome 17 open reading frame 49 [Source:HGNC Symbol;Acc:HGNC:28737]	0.5693	879	GO:0006325	GO:0003677; GO:0005515; GO:0042802	GO:0005634; GO:0005654; GO:0005829; GO:0071339; GO:0016589	124944	TRUE	-0.521423	1.53002e-13	7.17554e-12	chr17	7014495	7017525	3031	+	2969.47	3213.4	2850.96	2716.4	2725.19	3013.35	2677.81	2024.6	2383.33	2337.38	2527.17	2344.31	2308.45	2528.39	2397.14	2102.7	2189.33	2327.27	1789.96	1521.92	1688.47	1739.76	1901.68	1984.43	1884.21	1901.62	2076.03	1513.92	1742.59
ENSG00000182372	ENST00000524258; ENST00000518780; ENST00000517514; ENST00000519254; ENST00000635751; ENST00000331222; ENST00000637156; ENST00000636934; ENST00000637083; ENST00000635970; ENST00000520991; ENST00000637594; ENST00000523237; ENST00000636605	CLN8	protein_coding	protein_coding	CLN8 transmembrane ER and ERGIC protein [Source:HGNC Symbol;Acc:HGNC:2079]	0.5167	1702	GO:0006644; GO:0008203; GO:0006869; GO:0007399; GO:0008610; GO:0006672; GO:0030163; GO:0055088; GO:0046513; GO:0045861; GO:0006915; GO:0007006; GO:0007040; GO:0007601; GO:0007628; GO:0008306; GO:0008344; GO:0008361; GO:0019538; GO:0021522; GO:0021523; GO:0035176; GO:0043524; GO:0044265; GO:0045494; GO:0050881; GO:0050884; GO:0050885; GO:0051402; GO:0051935; GO:0060041; GO:0060052; GO:0097473	GO:0005515; GO:0097001	GO:0016021; GO:0016020; GO:0005783; GO:0005789; GO:0005739; GO:0098793; GO:0005793; GO:0033116	2055	TRUE	0.555826	1.54928e-13	7.24046e-12	chr8	1755778	1801711	45934	+	502.612	617.887	339.188	351.905	426.32	375.438	387.211	443.755	394.654	483.598	558.514	688.189	446.273	403.415	400.847	346.257	387.872	335.615	904.297	895.369	896.847	520.659	570.181	473.974	428.833	459.48	462.772	968.937	968.594
ENSG00000109743	ENST00000265016; ENST00000382346; ENST00000505785; ENST00000514445; ENST00000514989	BST1	protein_coding	protein_coding	bone marrow stromal cell antigen 1 [Source:HGNC Symbol;Acc:HGNC:1118]	0.465	1309	GO:0032956; GO:0030890; GO:0007165; GO:0001952; GO:0002691; GO:0006959; GO:0008284; GO:0050727; GO:0050730; GO:0050848; GO:0090022; GO:0090322; GO:2001044	GO:0003953; GO:0016740; GO:0016787; GO:0050135; GO:0061809; GO:0016849; GO:0061811; GO:0061812	GO:0016020; GO:0005886; GO:0031225; GO:0005576; GO:0070062; GO:0035579; GO:0001931; GO:0019898	683	TRUE	1.68758	1.62964e-13	7.58944e-12	chr4	15703065	15738313	35249	+	117.448	151.945	60.1444	29.4286	55.1417	21.8121	39.3372	95.5669	71.641	47.8972	110.38	157.191	24.7269	34.9589	39.3768	49.6449	47.679	42.0547	401.103	457.837	478.118	121.723	134.506	122.536	83.5426	119.975	88.2268	443.732	436.464
ENSG00000164877	ENST00000493998; ENST00000496184; ENST00000472100; ENST00000467783; ENST00000297508; ENST00000467394; ENST00000470807; ENST00000471899; ENST00000479007; ENST00000413446; ENST00000487187; ENST00000460198; ENST00000487156; ENST00000482839; ENST00000490608	MICALL2	protein_coding	protein_coding	MICAL like 2 [Source:HGNC Symbol;Acc:HGNC:29672]	0.6412	1621	GO:0032456; GO:0030041; GO:0031175; GO:1903955; GO:0031532; GO:0070830; GO:0034446	GO:0005515; GO:0046872; GO:0031267; GO:0051015; GO:0031005; GO:0042805	GO:0005737; GO:0016020; GO:0005886; GO:0042995; GO:0005768; GO:0005856; GO:0005829; GO:0070161; GO:0043005; GO:0055037; GO:0005923; GO:0001725; GO:0005911; GO:0032432	79778	TRUE	1.12021	1.64037e-13	7.61289e-12	chr7	1428465	1459470	31006	-	190.853	326.438	97.9457	119.608	141.442	119.967	129.525	220.335	144.883	112.824	160.245	262.889	105.219	94.4837	93.6382	138.526	126.623	102.494	433.801	482.999	484.14	270.503	263.583	202.78	177.554	242.271	158.913	456.676	521.258
ENSG00000185189	ENST00000442628; ENST00000533093; ENST00000529747; ENST00000423469; ENST00000527545; ENST00000530123; ENST00000532940; ENST00000533846; ENST00000531729; ENST00000530347	NRBP2	protein_coding	protein_coding	nuclear receptor binding protein 2 [Source:HGNC Symbol;Acc:HGNC:19339]	0.6029	2318	GO:0006468; GO:0007399; GO:0006888; GO:0035556; GO:0043524; GO:0030182; GO:0016242	GO:0005524; GO:0004672; GO:0004674	GO:0005737; GO:0012505	340371	TRUE	0.661141	1.70108e-13	7.84368e-12	chr8	143833583	143840973	7391	-	381.705	430.348	307.528	263.929	241.855	259.565	296.468	406.159	381.224	472.585	488.087	519.002	451.966	296.679	342.341	337.905	308.742	326.289	718.089	671.683	640.703	634.022	666.032	510.746	519.079	456.347	386.195	681.887	759.672
ENSG00000136826	ENST00000497048; ENST00000493306; ENST00000374672; ENST00000610832; ENST00000411706; ENST00000420475	KLF4	protein_coding	protein_coding	Kruppel like factor 4 [Source:HGNC Symbol;Acc:HGNC:6348]	0.5738	1936	GO:0010628; GO:0045893; GO:0045944; GO:0006357; GO:0045595; GO:0045892; GO:0000122; GO:0008285; GO:0051973; GO:0010629; GO:1902895; GO:0002357; GO:0016525; GO:0051247; GO:1903672; GO:0050728; GO:0032088; GO:0002067; GO:0006351; GO:0006366; GO:0007500; GO:0008544; GO:0009913; GO:0010033; GO:0010467; GO:0019827; GO:0030336; GO:0031077; GO:0032526; GO:0032717; GO:0034115; GO:0035019; GO:0035166; GO:…	GO:0046872; GO:0003677; GO:0008270; GO:0003700; GO:0005515; GO:0000981; GO:0000978; GO:0000976; GO:1990837; GO:0001228; GO:0061629; GO:0000987; GO:0001010; GO:0008013; GO:0031490; GO:0043565; GO:1990841	GO:0005634; GO:0005654; GO:0005829; GO:0015630; GO:0000785; GO:0000791; GO:0005667; GO:0005737	9314	TRUE	1.19641	1.70721e-13	7.84368e-12	chr9	107484852	107490482	5631	-	145.831	218.605	47.3931	40.5285	78.8191	38.1713	54.6882	110.61	47.9927	83.0218	142.604	151.771	47.0299	56.6902	45.6954	50.4456	50.0239	28.2094	271.652	424.417	416.697	119.591	109.679	99.7635	71.7979	96.0731	66.5217	421.644	311.022
ENSG00000090659	ENST00000315599; ENST00000394173; ENST00000593660; ENST00000601951; ENST00000204801; ENST00000315591; ENST00000354397; ENST00000394161; ENST00000593821; ENST00000602261; ENST00000601256	CD209	protein_coding	protein_coding	CD209 molecule [Source:HGNC Symbol;Acc:HGNC:1641]	0.5423	1382	GO:0007155; GO:0002376; GO:0045087; GO:0035556; GO:0006897; GO:0002250; GO:0042102; GO:0007157; GO:0019882; GO:0007159; GO:1903902; GO:0046968; GO:0019079; GO:0046718; GO:0009988; GO:0019062; GO:0075733; GO:0042129; GO:0097323	GO:0046872; GO:0030246; GO:0005515; GO:0005537; GO:0042605; GO:0001618; GO:0046790	GO:0005737; GO:0016020; GO:0016021; GO:0005886; GO:0005576; GO:0009986; GO:0009897; GO:0043657	30835	TRUE	1.65461	1.7077e-13	7.84368e-12	chr19	7739993	7747564	7572	-	182.044	253.896	84.2543	94.1185	126.348	97.0642	109.376	178.774	109.568	72.4696	186.778	227.656	82.3016	108.656	119.857	68.0616	89.1052	40.4335	644.384	843.337	864.225	291.383	265.003	249.409	130.013	162.906	153.404	751.953	868.218
ENSG00000077150	ENST00000601386; ENST00000428099; ENST00000369966; ENST00000652277; ENST00000189444; ENST00000661543; ENST00000467116; ENST00000471698; ENST00000697881; ENST00000697882; ENST00000651907; ENST00000697916; ENST00000697917; ENST00000336486; ENST00000697918; ENST00000697919; ENST00000697883; ENST00000697920; ENST00000473400; ENST00000697884	NFKB2	protein_coding	protein_coding	nuclear factor kappa B subunit 2 [Source:HGNC Symbol;Acc:HGNC:7795]	0.6131	1400	GO:0007165; GO:0006355; GO:0048511; GO:0006357; GO:0010605; GO:0045944; GO:0002268; GO:0002467; GO:0030198; GO:0038061; GO:0048536	GO:0005515; GO:0003677; GO:0003700; GO:0000981; GO:0000978; GO:1990837; GO:0001228	GO:0005634; GO:0005737; GO:0005829; GO:0071159; GO:0000785; GO:0005654; GO:0033257	4791	TRUE	-0.912794	1.75935e-13	8.05326e-12	chr10	102394110	102402524	8415	+	5731.45	5204.69	6203.23	6099.16	6225.62	7104.23	5986.92	4982.75	5496.51	5958.77	5518.91	5633.14	5964.03	5934.52	5344.12	5561.04	5682.41	6187.26	4043.26	2272.72	4093.53	3463.68	3461.96	3633.78	3530.71	3541.13	3971.89	1833.17	2202.07
ENSG00000135253	ENST00000679229; ENST00000678812; ENST00000492679; ENST00000676717; ENST00000676619; ENST00000678888; ENST00000460528; ENST00000610776; ENST00000611280; ENST00000613019; ENST00000616669; ENST00000612224	KCP	protein_coding	protein_coding	kielin cysteine rich BMP regulator [Source:HGNC Symbol;Acc:HGNC:17585]	0.6371	2828	GO:0002244; GO:0030513	GO:0005515; GO:0036122; GO:0070700	GO:0005615; GO:0005576	375616	TRUE	1.48084	1.78022e-13	8.12096e-12	chr7	128862042	128910719	48678	-	82.2184	171.554	55.8185	18.7815	30.2379	21.8122	21.1078	77.8768	60.7277	51.0952	88.2084	173.452	24.3242	18.8985	15.7312	77.8161	51.616	35.935	351.675	351.501	305.93	89.2232	58.3773	55.3144	50.9453	113.826	144.13	309.039	409.638
ENSG00000126264	ENST00000246551; ENST00000437550	HCST	protein_coding	protein_coding	hematopoietic cell signal transducer [Source:HGNC Symbol;Acc:HGNC:16977]	0.5845	504	GO:0014068; GO:0050776; GO:0006468	GO:0005102; GO:0043548; GO:0005515	GO:0016020; GO:0016021; GO:0009986; GO:0005886	10870	TRUE	0.99526	1.83373e-13	8.33662e-12	chr19	35902529	35904377	1849	+	616.601	851.875	497.101	421.101	470.755	483.14	421.195	471.64	486.265	441.718	592.467	659.932	441.603	447.852	495.908	293.065	314.213	356.379	1518.31	1414.32	1285.02	703.308	711.142	695.091	644.24	701.752	634.728	1547.7	1908.39
ENSG00000072210	ENST00000581518; ENST00000673136; ENST00000580550; ENST00000672465; ENST00000467473; ENST00000626500; ENST00000631291; ENST00000672357; ENST00000584332; ENST00000672564; ENST00000176643; ENST00000339618; ENST00000579855; ENST00000578614; ENST00000582991; ENST00000671878; ENST00000395575; ENST00000672487; ENST00000630662; ENST00000472059; ENST00000579403; ENST00000446398; ENST00000672567; ENST0000…	ALDH3A2	protein_coding	protein_coding	aldehyde dehydrogenase 3 family member A2 [Source:HGNC Symbol;Acc:HGNC:403]	0.4559	2127	GO:0006629; GO:0006631; GO:0006081; GO:0008544; GO:0007417; GO:0007422; GO:0033306; GO:0046458	GO:0016491; GO:0042803; GO:0016620; GO:0005515; GO:0004029; GO:0043878; GO:0046577; GO:0050061; GO:0052814	GO:0016020; GO:0016021; GO:0005783; GO:0005789; GO:0043231; GO:0005737; GO:0005829; GO:0005778	224	TRUE	0.372097	1.90503e-13	8.6314e-12	chr17	19648136	19685760	37625	+	812.364	931.318	833.861	760.2	774.752	673.567	717.284	821.168	710.647	935.849	1118.79	999.923	729.223	678.786	679.12	719.2	691.84	649.766	1088.6	1336.28	1327.15	1017.24	958.56	920.041	889.711	840.096	895.933	1253.7	1233.77
ENSG00000000938	ENST00000374005; ENST00000399173; ENST00000374004; ENST00000374003; ENST00000457296; ENST00000475472; ENST00000468038	FGR	protein_coding	protein_coding	FGR proto-oncogene, Src family tyrosine kinase [Source:HGNC Symbol;Acc:HGNC:3697]	0.5791	1722	GO:0006468; GO:0016310; GO:0002376; GO:0045087; GO:0045088; GO:0007229; GO:0050830; GO:0046777; GO:0030154; GO:0001819; GO:0030335; GO:0008360; GO:0009615; GO:0045859; GO:0038096; GO:0007169; GO:0014068; GO:0050764; GO:0018108; GO:0043552; GO:0002862; GO:0002768; GO:0030282; GO:0032815; GO:0043306; GO:0048705; GO:0051450	GO:0005515; GO:0005524; GO:0004672; GO:0000166; GO:0016301; GO:0016740; GO:0004713; GO:0004715; GO:0005102; GO:0001784; GO:0019901; GO:0034987; GO:0034988	GO:0005737; GO:0016020; GO:0005886; GO:0042995; GO:0005739; GO:0005743; GO:0005856; GO:0005829; GO:0016235; GO:0005758; GO:0005576; GO:0032587; GO:0031234; GO:0070062; GO:0034774; GO:0015629	2268	TRUE	1.24801	2.11251e-13	9.53911e-12	chr1	27612064	27635185	23122	-	1615.89	3270.26	677.195	577.284	797.908	694.718	843.351	1422.88	914.576	660.981	1602.46	2300.95	384.211	597.137	528.869	772.699	812.108	630.009	3837.88	3757.59	4404.23	1878.33	1650.49	1509.47	1206.01	1675.01	1577.12	4004.99	4208
ENSG00000198830	ENST00000361427; ENST00000468388; ENST00000479815; ENST00000460563; ENST00000464888; ENST00000463817; ENST00000619352; ENST00000467700; ENST00000466194; ENST00000493418	HMGN2	protein_coding	protein_coding	high mobility group nucleosomal binding domain 2 [Source:HGNC Symbol;Acc:HGNC:4986]	0.4705	1028	GO:0061844; GO:0006325; GO:0031640	GO:0031492; GO:0003723; GO:0003677; GO:0005515; GO:0003682; GO:0060090; GO:0003676	GO:0000785; GO:0005634; GO:0005737; GO:0005615	3151	TRUE	-0.294358	2.19153e-13	9.8626e-12	chr1	26472440	26476642	4203	+	15715.5	16205.2	15029.9	14635.7	14576.1	15499.7	14290.8	12652	13106.5	10325.5	11161.3	10773	12052.4	13109.5	12616.4	11339	12331.6	11968.3	10237.4	8472.77	9462.37	11203.5	11411	12081.1	10577.5	11610.2	12035.8	8804.44	8747.59
ENSG00000167491	ENST00000494516; ENST00000360315; ENST00000609040; ENST00000417582; ENST00000683918; ENST00000448576; ENST00000432704; ENST00000404158; ENST00000429242; ENST00000358713; ENST00000444839; ENST00000418032; ENST00000473184	GATAD2A	protein_coding	protein_coding	GATA zinc finger domain containing 2A [Source:HGNC Symbol;Acc:HGNC:29989]	0.5915	2418	GO:0006355; GO:0000122; GO:0045892; GO:0006338; GO:0045893; GO:0006306; GO:0016575; GO:0042659; GO:2000736	GO:0043565; GO:0046872; GO:0005515; GO:0030674	GO:0005634; GO:0016607; GO:0005654; GO:0016581	54815	TRUE	-0.337622	2.25425e-13	1.01109e-11	chr19	19385826	19508932	123107	+	3079.09	2877.17	3609.25	3942.13	3600.84	4195.57	4144.8	3496.16	3857.52	2872.76	2837.37	2903.9	3321.58	3213.37	3596.46	3646.28	3424.26	3706.71	2292.41	2409.01	2461.65	2518.33	2711.01	2768.44	2964.08	3129.68	3094.18	2218.32	2289.85
ENSG00000088367	ENST00000202028; ENST00000432589; ENST00000406771; ENST00000430276; ENST00000373950; ENST00000373946; ENST00000441639; ENST00000628415; ENST00000452261; ENST00000447825; ENST00000427533; ENST00000338074; ENST00000636016; ENST00000373945; ENST00000373941; ENST00000451082; ENST00000454226; ENST00000479336; ENST00000432603	EPB41L1	protein_coding	protein_coding	erythrocyte membrane protein band 4.1 like 1 [Source:HGNC Symbol;Acc:HGNC:3378]	0.5661	2517	GO:0030866; GO:0031032	GO:0005198; GO:0003779; GO:0008092; GO:0005515	GO:0005856; GO:0005737; GO:0005886; GO:0005829	2036	TRUE	1.34854	2.44187e-13	1.09157e-11	chr20	36091504	36232799	141296	+	47.9579	93.1279	26.3295	16.8045	21.5943	45.8055	31.6616	53.9776	38.0319	27.674	45.5744	56.914	21.5222	22.676	16.4803	27.2246	26.5752	20.6869	95.8154	107.599	102.368	51.2532	41.5717	27.1097	58.2144	89.8076	87.7717	111.354	107.286
ENSG00000120457	ENST00000529694; ENST00000338350; ENST00000533599	KCNJ5	protein_coding	protein_coding	potassium inwardly rectifying channel subfamily J member 5 [Source:HGNC Symbol;Acc:HGNC:6266]	0.5621	3051	GO:0006811; GO:0034220; GO:0006813; GO:0034765; GO:0071805; GO:1990573; GO:0086091; GO:0098915; GO:0098914; GO:0099625	GO:0005515; GO:0005244; GO:0005242; GO:0015467; GO:1902282; GO:0086089	GO:0016020; GO:0016021; GO:0005886; GO:0008076	3762	TRUE	1.80004	2.46001e-13	1.09602e-11	chr11	128891356	128921163	29808	+	63.1348	130.96	12.6382	9.93767	24.2479	9.87034	12.5001	64.6414	21.7327	23.5153	73.8507	85.6431	4.81355	18.0065	23.3093	12.8764	13.4098	10.3653	176.598	227.86	157.984	63.6967	55.459	56.3881	50.8676	73.4776	37.0273	215.023	220.834
ENSG00000135636	ENST00000258104; ENST00000409582; ENST00000409762; ENST00000413539; ENST00000429174; ENST00000410020; ENST00000394120; ENST00000409366; ENST00000409651; ENST00000409744; ENST00000410041; ENST00000698057; ENST00000461565; ENST00000698058; ENST00000698059; ENST00000475076; ENST00000479049; ENST00000493767; ENST00000472873; ENST00000494501; ENST00000487180; ENST00000468173	DYSF	protein_coding	protein_coding	dysferlin [Source:HGNC Symbol;Acc:HGNC:3097]	0.5748	4199	GO:0001778; GO:0002280; GO:0002281; GO:0006906; GO:0007009; GO:0033292; GO:0050765; GO:0061025	GO:0046872; GO:0005509; GO:0005515; GO:0008289; GO:0005544; GO:0005543	GO:0016021; GO:0016020; GO:0005769; GO:0030659; GO:0031410; GO:0005886; GO:0005768; GO:0005770; GO:0034451; GO:0042383; GO:0030315; GO:0070062; GO:0030139	8291	TRUE	1.73268	2.55089e-13	1.13273e-11	chr2	71453561	71686763	233203	+	98.8518	149.005	44.2335	34.5975	37.79	53.4399	127.606	368.11	200.121	30.867	108.79	166.677	44.6386	36.8486	62.1758	215.395	128.968	82.7475	279.023	521.255	351.663	170.844	182.208	170.249	250.322	307.017	253.152	367.844	460.571
ENSG00000101439	ENST00000398411; ENST00000376925; ENST00000398409	CST3	protein_coding	protein_coding	cystatin C [Source:HGNC Symbol;Acc:HGNC:2475]	0.5806	1637	GO:0010951; GO:0010466; GO:0097435; GO:0006952; GO:0010711; GO:0010716; GO:0034103; GO:0045861; GO:0060311; GO:0060313; GO:2000117	GO:0004869; GO:0005515; GO:0042802; GO:0030414; GO:0002020; GO:0001540; GO:0004866	GO:0005615; GO:0005576; GO:0005737; GO:0070062; GO:0005886; GO:1904813; GO:0005788; GO:0005783; GO:1904724; GO:0031982; GO:0005794	1471	TRUE	1.73787	2.60627e-13	1.15349e-11	chr20	23626706	23638473	11768	-	1367.15	2717.37	427.591	243.171	374.661	236.662	419.395	1181.73	630.243	519.418	1451.24	2052.98	249.498	311.796	359.571	445.433	407.291	285.855	4617.03	6275.32	4625.82	1067.77	1026.02	904.378	657.824	920.005	860.163	6943.98	6831.63
ENSG00000182578	ENST00000504875; ENST00000286301; ENST00000675795; ENST00000509861; ENST00000515068; ENST00000513609; ENST00000515239; ENST00000543093; ENST00000502660; ENST00000511344	CSF1R	protein_coding	protein_coding	colony stimulating factor 1 receptor [Source:HGNC Symbol;Acc:HGNC:2433]	0.5776	1737	GO:0006468; GO:0007169; GO:0018108; GO:0048584; GO:0042127; GO:0046777; GO:0019221; GO:0031401; GO:0033674; GO:0016310; GO:0071345; GO:0001934; GO:0046488; GO:0002376; GO:0045087; GO:0006954; GO:0048015; GO:0008284; GO:0071902; GO:0030335; GO:0061098; GO:0070374; GO:0008360; GO:0007165; GO:0036006; GO:0030224; GO:0030097; GO:0030316; GO:0002244; GO:0032722; GO:2000249; GO:0008283; GO:0042531; GO:…	GO:0000166; GO:0004672; GO:0005524; GO:0004714; GO:0019955; GO:0016301; GO:0016740; GO:0004713; GO:0005515; GO:0042803; GO:0005011; GO:0019903	GO:0016020; GO:0016021; GO:0043231; GO:0005654; GO:0005886; GO:0009986; GO:0005887; GO:0043235; GO:1990682	1436	TRUE	1.80412	2.76865e-13	1.22131e-11	chr5	150053291	150113372	60082	-	979.71	2037.05	290.677	284.688	407.052	309.733	706.15	1575.97	891.034	510.903	1142.3	2275.21	264.643	335.417	398.524	722.254	780.842	510.59	4612.82	6027.92	6040.9	1646.74	1568.22	1356.57	1238.03	1589.38	1138.26	5681.56	6582.37
ENSG00000163565	ENST00000566111; ENST00000426592; ENST00000447473; ENST00000368131; ENST00000295809; ENST00000368132; ENST00000483916; ENST00000493884; ENST00000359709; ENST00000448393; ENST00000567661; ENST00000474473; ENST00000562225	IFI16	protein_coding	protein_coding	interferon gamma inducible protein 16 [Source:HGNC Symbol;Acc:HGNC:5395]	0.4078	2059	GO:0002218; GO:0035458; GO:0006914; GO:0006915; GO:0000122; GO:0002376; GO:0045087; GO:0051607; GO:0006954; GO:0045944; GO:0001819; GO:0045071; GO:0032731; GO:0045824; GO:0045892; GO:0030224; GO:0010506; GO:0071479; GO:0042149; GO:0072332; GO:0097202; GO:0040029; GO:0042771; GO:0043392; GO:2000117; GO:0030099	GO:0003723; GO:0003677; GO:0005515; GO:0042802; GO:0008134; GO:0003690	GO:0005634; GO:0005737; GO:0016020; GO:0005654; GO:0005730; GO:0005829; GO:0016607	3428	TRUE	-0.562917	2.91999e-13	1.28384e-11	chr1	158999968	159055155	55188	+	3562.59	3009.5	4155.84	4076.57	4008.98	4160.67	3653.56	3405.01	3344.99	2569.41	2530.11	2347.03	4660.74	3953.2	4813.75	4908.44	3725.21	4664.89	2026.87	1997.75	2550.77	2670.86	2690.67	3149.06	2881.62	2625.3	2937.11	1904.28	1660.23
ENSG00000089327	ENST00000392218; ENST00000543307; ENST00000392219; ENST00000592290; ENST00000541435; ENST00000590686; ENST00000496493; ENST00000342879; ENST00000588699; ENST00000423817; ENST00000591716; ENST00000586925; ENST00000392217	FXYD5	protein_coding	protein_coding	FXYD domain containing ion transport regulator 5 [Source:HGNC Symbol;Acc:HGNC:4029]	0.5751	858	GO:0043269; GO:0006811; GO:0030033; GO:0046588	GO:0099106; GO:0003779; GO:0005515; GO:0045296	GO:0016020; GO:0016021	53827	TRUE	0.378856	2.93128e-13	1.28457e-11	chr19	35154730	35169881	15152	+	9290.11	10958.7	7841.97	6148.46	5822.89	6144.49	6609.6	6233.98	6662.17	8806.69	8575.33	9861.03	6134.61	6769.75	7090.28	5716.37	5468.25	6016.13	12345.4	10793.3	11733.8	8947.48	8832.67	8642.56	7716.33	7824.74	8501.84	11554.5	13134.4
ENSG00000118515	ENST00000474427; ENST00000413996; ENST00000477460; ENST00000237305; ENST00000367858; ENST00000367855; ENST00000367857; ENST00000528577; ENST00000475719; ENST00000531782; ENST00000473704; ENST00000525877; ENST00000489458; ENST00000524764; ENST00000475882; ENST00000534658; ENST00000490149; ENST00000524387; ENST00000531575; ENST00000532021; ENST00000532856; ENST00000461976; ENST00000530421; ENST0000…	SGK1	protein_coding	protein_coding	serum/glucocorticoid regulated kinase 1 [Source:HGNC Symbol;Acc:HGNC:10810]	0.4541	1255	GO:0006468; GO:0016310; GO:0006915; GO:0042981; GO:0030334; GO:0042127; GO:0050790; GO:0048812; GO:0018105; GO:0001558; GO:0006814; GO:0007616; GO:0008217; GO:0032411; GO:0035556; GO:0051090; GO:0060453; GO:0070294; GO:1901796; GO:0006974; GO:1904045	GO:0005524; GO:0004672; GO:0004674; GO:0000166; GO:0016301; GO:0016740; GO:0106310; GO:0005515; GO:0015459; GO:0004712; GO:0005246; GO:0017080; GO:0017081; GO:0035091	GO:0005634; GO:0005737; GO:0016607; GO:0016020; GO:0005783; GO:0005789; GO:0005829; GO:0005886; GO:0005739; GO:0005654	6446	TRUE	1.35674	3.04902e-13	1.3318e-11	chr6	134169248	134318112	148865	-	1012.01	1722.38	446.548	371.675	587.726	416.613	668.732	1307.85	720.796	464.07	1283.43	1407.94	323.629	372.266	350.582	701.435	612.037	431.67	2746.01	3446.74	3552.76	1113.33	1040.18	842.568	893.591	1130.98	823.206	3704.71	2996.43
ENSG00000174837	ENST00000250572; ENST00000381407; ENST00000450315; ENST00000312053; ENST00000381404; ENST00000601198; ENST00000596944; ENST00000595026	ADGRE1	protein_coding	protein_coding	adhesion G protein-coupled receptor E1 [Source:HGNC Symbol;Acc:HGNC:3336]	0.4768	2089	GO:0007186; GO:0007166; GO:0007165; GO:0002376; GO:0002250; GO:0007189; GO:0007155	GO:0005509; GO:0004930; GO:0004888	GO:0016021; GO:0016020; GO:0005886; GO:0005887; GO:0009897; GO:0071944	2015	TRUE	-0.971041	3.22349e-13	1.40342e-11	chr19	6887566	6940459	52894	+	179.108	163.709	230.646	439.882	331.472	347.904	250.415	182.285	233.625	275.674	252.864	242.562	404.936	498.874	461.449	262.638	254.81	267.989	75.81	76.5146	68.6468	272.402	249.43	274.35	156.209	164.995	191.25	88.833	62.8545
ENSG00000111252	ENST00000341259; ENST00000550925; ENST00000538307	SH2B3	protein_coding	protein_coding	SH2B adaptor protein 3 [Source:HGNC Symbol;Acc:HGNC:29605]	0.6149	2714	GO:0007165; GO:0030097; GO:0035556; GO:0008285; GO:0001780; GO:0090331; GO:0035162; GO:0035855; GO:0038163; GO:0051898; GO:0007169; GO:1990869; GO:0035702; GO:0036016; GO:0042532; GO:0043407; GO:0046426; GO:0048821; GO:0060218; GO:0060761; GO:0070100; GO:1900235	GO:0035591; GO:0005515; GO:0005068; GO:0030159; GO:1990782; GO:0005173	GO:0005886; GO:0005829	10019	TRUE	0.428579	3.26979e-13	1.41896e-11	chr12	111405923	111451623	45701	+	991.454	950.885	879.405	864.937	953.953	958.645	952.726	1154.77	963.474	961.136	1033.51	1089.47	878.401	852.243	832.255	932.843	932.481	884.834	1607.66	1694.09	1606.57	1130.41	1088.83	1187.39	1069.2	1118.42	1107.77	1416.32	1413.14
ENSG00000166503	ENST00000568294; ENST00000299633; ENST00000563790; ENST00000562702; ENST00000568129; ENST00000563404	HDGFL3	protein_coding	protein_coding	HDGF like 3 [Source:HGNC Symbol;Acc:HGNC:24937]	0.4635	3032	GO:0006354; GO:0007165; GO:0007026; GO:0031175; GO:0046785; GO:0006357	GO:0008017; GO:0015631; GO:0008083; GO:0003712; GO:0003690	GO:0005654; GO:0005634; GO:0005829; GO:0005737; GO:0005576	50810	TRUE	-0.680176	3.28836e-13	1.4224e-11	chr15	83112738	83207823	95086	-	171.858	140.205	213.969	394.637	420.011	493.924	141.916	112.52	154.932	144.696	123.8	99.5735	330.911	354.406	372.473	135.362	136.785	163.608	109.138	93.1527	87.9159	182.656	228.806	206.428	127.337	80.9697	84.584	82.6283	82.0192
ENSG00000121316	ENST00000240617; ENST00000541800; ENST00000541618; ENST00000540572	PLBD1	protein_coding	protein_coding	phospholipase B domain containing 1 [Source:HGNC Symbol;Acc:HGNC:26215]	0.4632	1045	GO:0006629; GO:0016042; GO:0009395	GO:0004620; GO:0016787	GO:0005615; GO:0005764; GO:0005829; GO:0005576	79887	TRUE	1.32701	3.62824e-13	1.56436e-11	chr12	14503661	14567883	64223	-	253.491	434.27	91.7686	126.528	164.116	115.605	167.902	311.53	198.309	152.207	324.901	420.079	68.5521	130.388	129.595	129.718	175.866	120.36	640.173	751.996	876.75	294.316	286.58	287.362	232.858	301.795	262.393	824.521	797.602
ENSG00000187116	ENST00000432233; ENST00000486742; ENST00000477720; ENST00000489504; ENST00000446712	LILRA5	protein_coding	protein_coding	leukocyte immunoglobulin like receptor A5 [Source:HGNC Symbol;Acc:HGNC:16309]	0.5675	985	GO:0002376; GO:0045087; GO:0019221; GO:0032695; GO:0032696; GO:0032731; GO:0032733; GO:0032755; GO:0032760; GO:0043410; GO:0050729; GO:0050867; GO:0051928; GO:0061098	GO:0032396	GO:0016020; GO:0016021; GO:0005886; GO:0005576; GO:0009986	353514	TRUE	1.94633	3.84563e-13	1.64936e-11	chr19	54307070	54313166	6097	-	59.7026	99.7097	20.0104	12.8505	21.5943	9.81548	28.8575	96.4517	41.6844	18.3046	61.7718	97.6081	14.3481	25.5152	17.9785	53.807	42.9894	23.5079	233.747	308.274	310.716	85.6391	63.6844	48.7974	77.2503	127.401	79.4565	359.819	351.118
ENSG00000162444	ENST00000315901; ENST00000294435	RBP7	protein_coding	protein_coding	retinol binding protein 7 [Source:HGNC Symbol;Acc:HGNC:30316]	0.5023	743	GO:0015908	GO:0008289; GO:0005515; GO:0005504; GO:0016918; GO:0019841; GO:0005501	GO:0005737; GO:0005634; GO:0005829	116362	TRUE	2.81283	3.85006e-13	1.64936e-11	chr1	9997206	10016021	18816	+	6.85112	14.7044	2.10636	1.977	0	0	0	1.76976	1.81104	8.52778	11.7611	12.1959	0	1.88967	2.24732	1.60145	1.56325	2.82094	83.1803	66.9503	95.1419	11.3896	12.3831	8.67509	2.91072	14.6199	13.8618	96.34	106.202
ENSG00000181409	ENST00000417379; ENST00000326724; ENST00000570932; ENST00000374792; ENST00000573469; ENST00000573441; ENST00000650574; ENST00000572339; ENST00000576053; ENST00000575363; ENST00000572798	AATK	protein_coding	protein_coding	apoptosis associated tyrosine kinase [Source:HGNC Symbol;Acc:HGNC:21]	0.6646	2661	GO:0006468; GO:0018108; GO:0016310; GO:0008150; GO:0007420; GO:0038083	GO:0005524; GO:0004672; GO:0000166; GO:0004713; GO:0004674; GO:0016301; GO:0016740; GO:0106310; GO:0005515	GO:0005737; GO:0016020; GO:0016021; GO:0048471; GO:0005575	9625	TRUE	0.98009	4.22488e-13	1.80415e-11	chr17	81110487	81166221	55735	-	162.958	174.584	132.791	11.862	26.9929	10.9061	35.8316	76.1656	59.7645	182.973	186.708	203.123	17.5571	13.5292	10.6459	41.0424	31.4053	31.1235	299.029	288.095	276.786	39.3114	38.9404	38.0597	54.3953	51.2507	43.1561	322.923	337.619
ENSG00000072274	ENST00000698274; ENST00000426789; ENST00000698275; ENST00000360110; ENST00000420415; ENST00000698276; ENST00000483983; ENST00000698277; ENST00000698278; ENST00000698279; ENST00000491658; ENST00000698280; ENST00000475593; ENST00000477148; ENST00000698281; ENST00000698282; ENST00000698283; ENST00000698284; ENST00000698285; ENST00000698286; ENST00000698287; ENST00000698288; ENST00000698289; ENST0000…	TFRC	protein_coding	protein_coding	transferrin receptor [Source:HGNC Symbol;Acc:HGNC:11763]	0.4133	3942	GO:0007165; GO:0006879; GO:0035556; GO:0006897; GO:0046718; GO:0006898; GO:0006826; GO:0042102; GO:0031623; GO:0033572; GO:0051092; GO:0010628; GO:0150104; GO:0071466; GO:0043123; GO:0001934; GO:1900182; GO:0033138; GO:0001666; GO:0006953; GO:0007568; GO:0007584; GO:0010033; GO:0010035; GO:0010039; GO:0010042; GO:0010637; GO:0030316; GO:0030890; GO:0031334; GO:0032526; GO:0043066; GO:0045780; GO:…	GO:0005515; GO:0003723; GO:0042802; GO:0004998; GO:0042803; GO:0001618; GO:0003725; GO:0044877; GO:0019901; GO:0030544; GO:0051087	GO:0110165; GO:0016020; GO:0016021; GO:0005905; GO:0005886; GO:0043231; GO:0005576; GO:0005615; GO:0042470; GO:0055037; GO:0009986; GO:0009897; GO:0070062; GO:0072562; GO:0010008; GO:0005887; GO:1990712; GO:1903561; GO:0031410; GO:0030669; GO:0005768; GO:0016323; GO:0005634; GO:0005737; GO:0005739; GO:0005769; GO:0048471; GO:0055038	7037	TRUE	-0.582383	4.38494e-13	1.86653e-11	chr3	196012511	196082153	69643	-	2850.48	2124.35	4150.25	6253.38	6182.62	6303.11	5739.13	4617.16	4927.9	1709.68	1822.86	1582.96	3391.74	3422.04	2906.48	4435.35	5136.9	4593.74	1413.03	1542.25	1549.67	2074.3	2288.35	2564.57	3115.3	3609.76	3059.27	1212.38	1167.05
ENSG00000196576	ENST00000479818; ENST00000479701; ENST00000449103; ENST00000359337; ENST00000463165; ENST00000411680; ENST00000492578; ENST00000427829; ENST00000496720; ENST00000434732; ENST00000432455; ENST00000425954	PLXNB2	protein_coding	protein_coding	plexin B2 [Source:HGNC Symbol;Acc:HGNC:9104]	0.629	2213	GO:0007165; GO:0071526; GO:0030334; GO:0001843; GO:0008360; GO:0043087; GO:0007405; GO:0007420; GO:0001932; GO:0007156; GO:0007162; GO:0010976; GO:0045727; GO:0050772; GO:1902287; GO:1904861; GO:2001222	GO:0005515; GO:0017154	GO:0016020; GO:0016021; GO:0005886; GO:0009986; GO:0005887; GO:0070062; GO:0002116	23654	TRUE	1.05909	4.52998e-13	1.92215e-11	chr22	50274979	50307646	32668	-	1100.09	2127.24	612.951	533.788	736.364	641.278	941.213	1478.63	1016	642.885	1198.16	1703.35	530.084	496.984	535.611	859.978	785.533	679.846	2681.78	3560.31	3498.57	1342.07	1415.21	1124.51	1116.75	1454.67	1065.27	3075.37	3436.41
ENSG00000221963	ENST00000409652	APOL6	protein_coding	protein_coding	apolipoprotein L6 [Source:HGNC Symbol;Acc:HGNC:14870]	0.4029	10060	GO:0006869; GO:0042157	GO:0008289; GO:0005515	GO:0005576; GO:0005737; GO:0016020; GO:0016021	80830	TRUE	-0.812293	4.55077e-13	1.92486e-11	chr22	35648446	35668404	19959	+	2503.61	1860.63	2962.55	3123.55	3426.63	3213.71	2896.53	2696.52	3018.1	2283.08	1954.14	1782.47	5533.93	3962.7	4894.85	5004.47	3114.37	4718.4	1371.83	1434.65	1472.88	1882.47	1655.75	1844.22	2221.17	2309.34	2097.12	1394.67	1287.83
ENSG00000131724	ENST00000652600; ENST00000371642; ENST00000371666; ENST00000481868	IL13RA1	protein_coding	protein_coding	interleukin 13 receptor subunit alpha 1 [Source:HGNC Symbol;Acc:HGNC:5974]	0.4243	2476	GO:0019221; GO:0007166; GO:0008284; GO:0038165; GO:0048861	GO:0005515; GO:0004896; GO:0019955; GO:0004924; GO:0004923; GO:0005127	GO:0016020; GO:0016021; GO:0009897; GO:0005886; GO:0043235; GO:0005898	3597	TRUE	1.29096	4.57968e-13	1.93098e-11	chrX	118727133	118794535	67403	+	656.728	983.234	304.355	257.998	391.936	223.555	330.709	868.066	438.267	393.811	848.271	913.265	227.17	294.789	261.322	277.04	390.03	177.933	1822.6	1840.18	1963.05	884.188	870.353	730.876	517.138	567.041	526.631	1901.77	1944.15
ENSG00000213614	ENST00000268097; ENST00000683243; ENST00000684263; ENST00000683853; ENST00000682235; ENST00000682064; ENST00000684667; ENST00000683133; ENST00000684305; ENST00000682461; ENST00000682843; ENST00000683579; ENST00000682721; ENST00000684203; ENST00000683735; ENST00000684602; ENST00000684231; ENST00000683548; ENST00000683463; ENST00000683587; ENST00000684125; ENST00000682653; ENST00000565873; ENST0000…	HEXA	protein_coding	protein_coding	hexosaminidase subunit alpha [Source:HGNC Symbol;Acc:HGNC:4878]	0.5146	2295	GO:0005975; GO:0006629; GO:0008152; GO:1901135; GO:0001501; GO:0006689; GO:0007040; GO:0007605; GO:0007626; GO:0007628; GO:0019915; GO:0019953; GO:0030203; GO:0030209; GO:0030214; GO:0042552; GO:0048667; GO:0050884; GO:0050885; GO:0051651; GO:0060395; GO:0006024	GO:0004553; GO:0016787; GO:0005515; GO:0016798; GO:0004563; GO:0102148; GO:0008375; GO:0046982	GO:0016020; GO:0043231; GO:0005829; GO:0005764; GO:0070062; GO:0042582; GO:0043202; GO:1905379	3073	TRUE	0.647257	4.59853e-13	1.93283e-11	chr15	72340924	72376420	35497	-	2065.35	2739.25	1520.57	1484.78	1479.53	1387.25	1511.14	1867.29	1638.99	1682.93	2303.71	2706.13	1538.32	1419.14	1511.7	1483.95	1378.55	1339.05	3858.16	4361.5	4190.13	2329.17	2334.21	2051.3	1894.88	1968.25	1655.68	4243.02	4416.06
ENSG00000136378	ENST00000388820; ENST00000569934; ENST00000566303; ENST00000565793; ENST00000568712	ADAMTS7	protein_coding	protein_coding	ADAM metallopeptidase with thrombospondin type 1 motif 7 [Source:HGNC Symbol;Acc:HGNC:223]	0.648	3062	GO:0006508; GO:0030198; GO:0071773; GO:0032331; GO:0071356; GO:0051603; GO:0071347; GO:0001503; GO:0002062; GO:0006029; GO:0030199; GO:0043931	GO:0004222; GO:0005515; GO:0046872; GO:0008233; GO:0016787; GO:0008237	GO:0005576; GO:0031012; GO:0005788; GO:0009986	11173	TRUE	0.976589	4.92794e-13	2.06479e-11	chr15	78759206	78811464	52259	-	61.6601	79.4037	72.6694	65.241	66.9423	69.7989	70.0393	92.0274	98.7019	134.112	130.843	135.51	129.133	72.7524	55.4338	72.0652	93.0134	78.046	202.16	235.521	215.574	207.86	251.2	174.586	139.714	163.951	157.989	207.694	196.149
ENSG00000115415	ENST00000673816; ENST00000673847; ENST00000415035; ENST00000698141; ENST00000698142; ENST00000698143; ENST00000361099; ENST00000673762; ENST00000540176; ENST00000698144; ENST00000698145; ENST00000698146; ENST00000698147; ENST00000698148; ENST00000698149; ENST00000674081; ENST00000673832; ENST00000673863; ENST00000423282; ENST00000673858; ENST00000674028; ENST00000673777; ENST00000673942; ENST0000…	STAT1	protein_coding	protein_coding	signal transducer and activator of transcription 1 [Source:HGNC Symbol;Acc:HGNC:11362]	0.4476	3236	GO:0007165; GO:0006355; GO:0045944; GO:0000122; GO:0045893; GO:0051607; GO:0042981; GO:0008015; GO:0060337; GO:0006952; GO:0019221; GO:0071346; GO:0016525; GO:0042127; GO:0001937; GO:0032727; GO:0043124; GO:0002230; GO:0033209; GO:0048661; GO:0035456; GO:0034341; GO:0051591; GO:0002053; GO:0072162; GO:0007259; GO:0034097; GO:0046725; GO:0045648; GO:0070106; GO:0035458; GO:0043434; GO:0060333; GO:…	GO:0003677; GO:0003700; GO:0005164; GO:0042803; GO:0005515; GO:0000981; GO:0000977; GO:0019899; GO:0042802; GO:0000978; GO:0045296; GO:0003690; GO:0042393; GO:0044389; GO:0001222; GO:0016922; GO:1990841; GO:0001223; GO:0000979; GO:0035035; GO:0031730; GO:0043565; GO:0051721	GO:0005634; GO:0005737; GO:0005654; GO:0005730; GO:0005829; GO:0090575; GO:0032991; GO:0030425; GO:0030424; GO:0048471; GO:0000785; GO:0070721	6772	TRUE	-1.14956	5.60806e-13	2.33847e-11	chr2	190908460	191020960	112501	-	16331.1	10064.7	19780.8	19631.8	19222.2	19534.1	16442.9	16197.7	17837.6	8940.67	9470.65	8084.49	26131.3	22342.8	23429.5	26365	19458.1	27343.1	4730.9	6493.76	6690.04	5035.15	4978.08	6185.33	6906.17	7395.96	7445.81	6172.07	6053.54
ENSG00000100226	ENST00000484657; ENST00000216044; ENST00000418601; ENST00000461428; ENST00000488787; ENST00000470836; ENST00000460605; ENST00000475959; ENST00000458073; ENST00000462332; ENST00000484971; ENST00000487538; ENST00000489527	GTPBP1	protein_coding	protein_coding	GTP binding protein 1 [Source:HGNC Symbol;Acc:HGNC:4669]	0.5775	1128	GO:0061014; GO:0006955; GO:0007165; GO:0006414; GO:0046039	GO:0005525; GO:0003924; GO:0003723; GO:0000166; GO:0005515; GO:0003746	GO:0005737; GO:0016020; GO:0005829; GO:0000177	9567	TRUE	-0.497052	5.6161e-13	2.33847e-11	chr22	38705742	38738299	32558	+	1510.18	1170.44	1809.69	1752.61	1631.45	1910.49	1731.14	1444.38	1696.04	1458.66	1465.73	1472.99	2224.49	1828.26	2094.11	2291.67	1643.44	2116.05	910.496	1163.26	1022.47	1338.24	1447.1	1368.5	1389.81	1460.94	1570.28	1020.29	1026.26
ENSG00000162511	ENST00000294507; ENST00000464569; ENST00000476492	LAPTM5	protein_coding	protein_coding	lysosomal protein transmembrane 5 [Source:HGNC Symbol;Acc:HGNC:29612]	0.5532	1363	GO:0002357; GO:0006919; GO:0043410; GO:1901224; GO:0032703; GO:0060907; GO:0032735; GO:0032689; GO:0050869; GO:0006622; GO:0031398; GO:0002720; GO:0006886; GO:0012502; GO:0050860; GO:0050868; GO:0090160; GO:0097214; GO:1903265; GO:1904093; GO:2000060; GO:2000646	GO:0005515; GO:0031625; GO:0140311; GO:0140036	GO:0016021; GO:0110165; GO:0016020; GO:0005765; GO:0005764; GO:0005829; GO:0005887; GO:0031410; GO:0048471; GO:0032991; GO:0030133	7805	TRUE	0.542913	6.34106e-13	2.63213e-11	chr1	30732469	30757774	25306	-	17051.4	19252.9	14962.6	14165.2	13822.5	13832.2	13949.3	15035.9	13897.9	16137.1	17509.4	19232.9	12005.4	13996.8	13423.2	12469.6	13192.2	11911.9	28292.9	29118.6	31369.1	17773.5	17197.4	17187.6	16485.3	16846.2	16017	30761.3	31365.5
ENSG00000107819	ENST00000393459; ENST00000698791; ENST00000698792; ENST00000489434; ENST00000465383; ENST00000487721; ENST00000466982; ENST00000470252	SFXN3	protein_coding	protein_coding	sideroflexin 3 [Source:HGNC Symbol;Acc:HGNC:16087]	0.5503	1693	GO:0055085; GO:0006811; GO:0006730; GO:0006865; GO:1990542; GO:0140300; GO:0034220	GO:0015075; GO:0005515; GO:0022857; GO:0022889	GO:0016020; GO:0016021; GO:0005739; GO:0031966; GO:0031305	81855	TRUE	0.532448	6.65679e-13	2.75463e-11	chr10	101031234	101041241	10008	+	1315.41	1456.36	1109	928.2	901.561	929.199	1135.02	1269.8	1122.85	1003.71	1233.45	1505.23	883.626	807.835	808.285	1147.44	991.099	1047.93	1826.3	2255.98	1722.19	1301.87	1261.3	1239.45	1327.29	1378.44	1364.62	2118.23	2098.04
ENSG00000079819	ENST00000452150; ENST00000531410; ENST00000528282; ENST00000530481; ENST00000337057; ENST00000445890; ENST00000628542; ENST00000530757; ENST00000392427; ENST00000368128; ENST00000527411; ENST00000706365; ENST00000524581; ENST00000525271; ENST00000526782; ENST00000368126; ENST00000525193; ENST00000527659; ENST00000529208; ENST00000527017; ENST00000527423; ENST00000456097; ENST00000533912; ENST0000…	EPB41L2	protein_coding	protein_coding	erythrocyte membrane protein band 4.1 like 2 [Source:HGNC Symbol;Acc:HGNC:3379]	0.4533	2174	GO:0051301; GO:0007049; GO:0030866; GO:0031032; GO:1904778	GO:0005198; GO:0003779; GO:0005515; GO:0008092; GO:0030507; GO:0042731	GO:0005856; GO:0005737; GO:0016020; GO:0005654; GO:0005886; GO:0005925; GO:0030054; GO:0005938; GO:0008180; GO:0005829; GO:0070062; GO:0008091	2037	TRUE	-0.549329	6.92496e-13	2.85676e-11	chr6	130839347	131063322	223976	-	715.981	577.393	845.855	874.05	868.575	818.001	880.14	752.657	862.076	525.893	513.079	422.863	576.357	620.883	587.537	644.658	755.831	724.999	304.014	440.362	459.509	317.114	374.376	422.484	460.076	517.674	547.988	394.654	311.133
ENSG00000145012	ENST00000448637; ENST00000416784; ENST00000430340; ENST00000414139; ENST00000454789; ENST00000617246; ENST00000426274; ENST00000420410; ENST00000443217; ENST00000618621; ENST00000640853; ENST00000457242; ENST00000494233; ENST00000474472; ENST00000484468; ENST00000462758; ENST00000471917; ENST00000487347; ENST00000415906; ENST00000483938; ENST00000494044; ENST00000459897	LPP	protein_coding	protein_coding	LIM domain containing preferred translocation partner in lipoma [Source:HGNC Symbol;Acc:HGNC:6679]	0.488	3192	GO:0007155; GO:0008150; GO:0098609	GO:0046872; GO:0005515	GO:0005829; GO:0005925; GO:0005634; GO:0005737; GO:0016020; GO:0005886; GO:0070161; GO:0001725	4026	TRUE	0.647579	7.06801e-13	2.9068e-11	chr3	188153284	188890671	737388	+	349.202	370.582	370.984	283.798	348.963	253.126	249.903	347.684	288.676	461.518	361.231	387.636	343.461	263.196	349.888	362.84	328.064	348.177	512.147	581.654	525.286	552.65	539.123	454.143	515.408	507.487	419.726	532.781	480.943
ENSG00000092010	ENST00000559123; ENST00000206451; ENST00000561059; ENST00000561142; ENST00000382708; ENST00000561435; ENST00000470718; ENST00000559741; ENST00000560420; ENST00000558112	PSME1	protein_coding	protein_coding	proteasome activator subunit 1 [Source:HGNC Symbol;Acc:HGNC:9568]	0.5221	870	GO:0010950; GO:0019884; GO:2000045; GO:0061136	GO:0005515; GO:0061133	GO:0008537; GO:0000502; GO:0005737; GO:0005654; GO:0005829; GO:0070062	5720	TRUE	-0.476494	7.10611e-13	2.91351e-11	chr14	24136163	24138967	2805	+	5101.15	5221.04	4841.46	4882.19	4857.63	5034.25	4559.27	3976.65	4400.84	3869.02	4838.24	4582.93	5667.51	5578.32	5834.78	4829.97	4316.13	5002.46	3419.88	3141.88	3286.61	3066.65	3210.75	3397.38	3347.33	3438.79	3546.91	3371.91	3904.56
ENSG00000105519	ENST00000452990; ENST00000588776; ENST00000590428; ENST00000585541; ENST00000588865	CAPS	protein_coding	protein_coding	calcyphosine [Source:HGNC Symbol;Acc:HGNC:1487]	0.6495	1031	GO:0035556	GO:0005509; GO:0046872	GO:0005737; GO:0031982	828	TRUE	0.519331	7.18586e-13	2.93719e-11	chr19	5912339	5916211	3873	+	769.283	836.43	469.718	351.289	348.63	408.978	389.533	499.956	488.982	864.277	845.332	1023.1	637.694	662.331	555.837	470.025	492.596	500.246	1082.4	1158.48	1160.97	849.474	963.226	896.98	699.589	636.982	669.836	1278.49	1433.43
ENSG00000133246	ENST00000599698; ENST00000423345; ENST00000594696; ENST00000600262	PRAM1	protein_coding	protein_coding	PML-RARA regulated adaptor molecule 1 [Source:HGNC Symbol;Acc:HGNC:30091]	0.62	1204	GO:0007229; GO:0050852; GO:0072659; GO:0043313	GO:0005515; GO:0008289; GO:0019901	GO:0032991; GO:0005886	84106	TRUE	1.32526	7.29253e-13	2.97171e-11	chr19	8490056	8502640	12585	-	349.407	714.636	121.147	54.3674	104.732	52.4131	90.2166	153.115	130.395	200.144	512.886	612.002	77.5942	91.9508	107.882	95.0861	110.282	89.3666	860.233	1115.21	1054.99	333.145	344.957	227.858	226.066	310.195	224.51	918.709	1183.2
ENSG00000106785	ENST00000375098; ENST00000478530; ENST00000341469; ENST00000342043; ENST00000475147; ENST00000478401	TRIM14	protein_coding	protein_coding	tripartite motif containing 14 [Source:HGNC Symbol;Acc:HGNC:16283]	0.6044	1698	GO:0045893; GO:0045087; GO:0002376; GO:0016567; GO:0000209; GO:0010468; GO:0010508; GO:0032880; GO:0043123; GO:0046596; GO:0051092; GO:0051091; GO:0032897	GO:0005515; GO:0008270; GO:0046872; GO:0019901; GO:0061630; GO:0042803; GO:0003713	GO:0016020; GO:0031410; GO:0005739; GO:0005741; GO:0045335; GO:0005737; GO:0005829; GO:0005654	9830	TRUE	-0.568718	8.12155e-13	3.29947e-11	chr9	98069275	98119222	49948	-	2785.47	1921.4	2986.88	3651.05	3408.66	3462.68	2695.44	2606.09	2752.26	3469.38	2774.31	2660.55	4681.35	3839.74	4526.87	3769.01	3146.94	3886.38	1697.11	2006.13	1549.1	2572.25	2782.04	2635.18	2566.29	2557.02	2392.64	1980.67	1765.34
ENSG00000184730	ENST00000564831	APOBR	protein_coding	protein_coding	apolipoprotein B receptor [Source:HGNC Symbol;Acc:HGNC:24087]	0.6297	3792	GO:0006629; GO:0008202; GO:0008203; GO:0006869; GO:0006897; GO:0006641	GO:0030228; GO:0030229	GO:0016020; GO:0005886; GO:0034361; GO:0034362; GO:0042627	55911	TRUE	0.795019	8.21352e-13	3.32673e-11	chr16	28494643	28498964	4322	+	1527.64	2146.77	976.028	774.924	782.792	692.536	895.118	1194.59	883.789	829.042	1200.97	1722.33	749.965	640.468	710.901	842.362	800.383	722.16	1927.79	2306.2	2382.79	1240.52	1362.92	1151.4	1152.65	1278.07	1011.68	2477.16	2949.65
ENSG00000118707	ENST00000373874; ENST00000373872; ENST00000650844; ENST00000558028; ENST00000611732; ENST00000560025; ENST00000561398; ENST00000557885; ENST00000558465	TGIF2	protein_coding	protein_coding	TGFB induced factor homeobox 2 [Source:HGNC Symbol;Acc:HGNC:15764]	0.5459	1699	GO:0006355; GO:0006357; GO:0000122; GO:0010470; GO:0030182; GO:0035881; GO:0038092; GO:0060041; GO:1902871	GO:0003677; GO:0003700; GO:0000981; GO:0000978; GO:1990837	GO:0005634; GO:0005654; GO:0005813; GO:0000785	60436	TRUE	-0.512795	8.29888e-13	3.35114e-11	chr20	36573488	36593950	20463	+	1092.69	910.444	1132.64	1258.62	1269.54	1202.85	1194.32	960.392	1065.04	1119.76	1160.9	1069.87	1271.61	1337.15	1177.84	1079.2	1172.65	1241.79	798.858	672.292	698.856	912.426	895.508	938.941	892.928	954.466	954.862	646.854	662.536
ENSG00000162591	ENST00000356575; ENST00000697102; ENST00000294599; ENST00000494257; ENST00000485002; ENST00000491842; ENST00000475790; ENST00000461795	MEGF6	protein_coding	protein_coding	multiple EGF like domains 6 [Source:HGNC Symbol;Acc:HGNC:3232]	0.6644	3365	GO:0008150	GO:0005515; GO:0005509	GO:0005576; GO:0005575	1953	TRUE	0.638675	8.54654e-13	3.44075e-11	chr1	3487951	3611508	123558	-	1789.12	1901.77	1412.32	705.788	823.822	656.546	1080.33	1496.33	1380.01	2919.6	2605.08	3055.74	1317.64	1104.51	1140.88	1344.42	1246.69	1267.54	3547.28	3428.81	3581.67	2331.07	2145.81	1855.39	1909.43	1758.56	1731.41	3465.73	3632.55
ENSG00000254415	ENST00000360844; ENST00000533866	SIGLEC14	protein_coding	protein_coding	sialic acid binding Ig like lectin 14 [Source:HGNC Symbol;Acc:HGNC:32926]	0.516	2865	GO:0007155	GO:0030246; GO:0033691	GO:0016020; GO:0016021; GO:0005886; GO:0070821; GO:0101003	100049587	TRUE	1.54115	8.65756e-13	3.47499e-11	chr19	51639478	51646825	7348	-	161.633	306.045	34.6963	12.7844	20.9723	16.5427	85.3788	179.033	160.389	69.4749	221.427	275.112	22.9826	42.9329	39.3031	112.757	59.285	50.1958	451.275	589.499	639.129	105.108	92.708	107.077	131.156	162.893	131.062	645.875	728.949
ENSG00000167850	ENST00000330793	CD300C	protein_coding	protein_coding	CD300c molecule [Source:HGNC Symbol;Acc:HGNC:19320]	0.5846	1524	GO:0002376; GO:0006968	GO:0005515; GO:0004888	GO:0016020; GO:0016021; GO:0005886; GO:0005887	10871	TRUE	1.79608	9.16344e-13	3.66702e-11	chr17	74541073	74546115	5043	-	50.894	127.438	28.4358	34.5975	35.6305	40.3525	37.4183	105.301	61.8672	27.6739	51.4549	144.995	23.1164	31.1796	23.2223	36.8333	49.2423	26.3288	230.589	335.947	328.383	135.726	94.6421	90.004	65.0061	96.0731	117.337	294.025	385.796
ENSG00000163568	ENST00000695579; ENST00000368130; ENST00000411768; ENST00000695580; ENST00000481829; ENST00000368129; ENST00000695581; ENST00000695582	AIM2	protein_coding	protein_coding	absent in melanoma 2 [Source:HGNC Symbol;Acc:HGNC:357]	0.4024	1838	GO:0006915; GO:0002376; GO:0045087; GO:0006954; GO:0002218; GO:0035458; GO:0032731; GO:0032088; GO:0051607; GO:0006955; GO:0051092; GO:0071466; GO:0002221; GO:0002230; GO:0033209; GO:0044546; GO:0050729; GO:0070269; GO:1904270; GO:2001056	GO:0003677; GO:0005515; GO:0042802; GO:0003690	GO:0005634; GO:0005737; GO:0005654; GO:0005829; GO:0005739; GO:0097169	9447	TRUE	-0.879008	9.64658e-13	3.84633e-11	chr1	159061599	159187843	126245	-	159.533	145.083	206.423	159.148	145.761	155.957	133.362	112.38	128.584	88.3436	85.2682	63.6896	110.007	113.38	118.358	148.134	131.313	157.972	58.9633	63.3637	39.7428	67.3884	76.9519	74.8227	94.1134	92.9403	110.869	35.0327	62.8545
ENSG00000166197	ENST00000405356; ENST00000605788; ENST00000464969; ENST00000488254; ENST00000603946; ENST00000461421; ENST00000476468; ENST00000370007; ENST00000477977	NOLC1	protein_coding	protein_coding	nucleolar and coiled-body phosphoprotein 1 [Source:HGNC Symbol;Acc:HGNC:15608]	0.4956	2405	GO:0006417; GO:0006364; GO:0000278; GO:0014029; GO:0014032; GO:0006970; GO:0007000; GO:0008284; GO:0033979; GO:0042306; GO:0045893	GO:0005515; GO:0003723; GO:0000166; GO:0005524; GO:0005525; GO:0046982; GO:0030674; GO:0140678; GO:0001093; GO:0008139; GO:0019904; GO:0034512; GO:0062064; GO:0062065	GO:0005634; GO:0005737; GO:0001650; GO:0005730; GO:0005654; GO:0015030; GO:0031428; GO:0031429	9221	TRUE	-0.490449	9.67515e-13	3.84633e-11	chr10	102152176	102163871	11696	+	1886.99	1566.51	2740.37	3419.22	3126.85	3668.81	4009.51	2801.53	3615.75	1823.28	1687.72	1714.2	2821	2769.32	3230.15	3395.87	3320.34	3763.13	1305.62	1236.19	1364.5	1774.88	1936.18	2267.45	2599.27	2818.5	2927.88	1199.87	1305.86
ENSG00000184182	ENST00000440223; ENST00000441728; ENST00000414443; ENST00000433568; ENST00000448502; ENST00000416292; ENST00000409633; ENST00000272930; ENST00000455999; ENST00000417231; ENST00000445676; ENST00000439338; ENST00000439780; ENST00000454786; ENST00000433241; ENST00000409953; ENST00000409332; ENST00000434655; ENST00000612130; ENST00000434137; ENST00000480828; ENST00000482096; ENST00000472479	UBE2F	protein_coding	protein_coding	ubiquitin conjugating enzyme E2 F (putative) [Source:HGNC Symbol;Acc:HGNC:12480]	0.4789	1005	GO:0032446; GO:0045116; GO:0043687	GO:0000166; GO:0005524; GO:0016740; GO:0019787; GO:0005515; GO:0019788; GO:0061654	GO:0005634; GO:0005829	140739	TRUE	0.552162	9.69784e-13	3.84633e-11	chr2	237966827	238042782	75956	+	637.164	704.831	577.156	543.663	573.326	496.227	553.896	590.919	601.267	506.645	667.892	615.018	508.561	638.708	567.821	462.13	514.985	493.317	825.6	817.75	767.564	690.019	627.998	746.129	684.602	634.919	709.565	972.158	1006.75
ENSG00000197121	ENST00000354764; ENST00000423035; ENST00000422444; ENST00000459896; ENST00000470179; ENST00000409475; ENST00000476250; ENST00000482051; ENST00000409188; ENST00000374738; ENST00000485830	PGAP1	protein_coding	protein_coding	post-GPI attachment to proteins inositol deacylase 1 [Source:HGNC Symbol;Acc:HGNC:25712]	0.3689	3332	GO:0015031; GO:0006888; GO:0006505; GO:0007605; GO:0009880; GO:0009948; GO:0016255; GO:0021871; GO:0060322; GO:1902953	GO:0016788; GO:0016787; GO:0050185	GO:0016020; GO:0016021; GO:0005783; GO:0005789	80055	TRUE	-0.960185	1.08954e-12	4.3085e-11	chr2	196833004	196927796	94793	-	86.1283	77.4432	139.086	161.125	152.589	135.236	118.011	134.502	105.323	130.919	105.85	113.828	296.527	222.981	285.409	306.677	200.878	293.725	60.0162	59.7771	86.7116	165.213	117	127.958	136.995	155.597	91.4674	40.0375	35.762
ENSG00000187741	ENST00000561667; ENST00000389301; ENST00000568369; ENST00000561722; ENST00000562424; ENST00000696274; ENST00000696286; ENST00000564475; ENST00000696275; ENST00000696287; ENST00000567510; ENST00000696291; ENST00000567879; ENST00000564870; ENST00000568626; ENST00000564969; ENST00000305699; ENST00000567988; ENST00000568983; ENST00000561660; ENST00000563510; ENST00000563318; ENST00000696276; ENST0000…	FANCA	protein_coding	protein_coding	FA complementation group A [Source:HGNC Symbol;Acc:HGNC:3582]	0.5463	2015	GO:0036297; GO:0006281; GO:0006974; GO:0065003; GO:0006513; GO:0007140; GO:0008584; GO:0008585; GO:0045589; GO:0050727; GO:0051090; GO:1905936; GO:2000348	GO:0005515	GO:0043240; GO:0005634; GO:0005737; GO:0005654; GO:0000785	2175	TRUE	-0.783976	1.10971e-12	4.37535e-11	chr16	89726683	89816977	90295	-	631.282	543.929	837.278	674.156	668.347	792.727	599.651	500.842	625.719	307.031	294.028	292.701	507.253	429.904	441.972	575.087	547.137	585.815	162.149	176.94	189.081	341.585	346.359	413.057	407.501	496.03	489.703	175.24	182.061
ENSG00000197746	ENST00000394936; ENST00000495196; ENST00000493143; ENST00000633965	PSAP	protein_coding	protein_coding	prosaposin [Source:HGNC Symbol;Acc:HGNC:9498]	0.5472	1042	GO:0006629; GO:0006665; GO:0007193; GO:0019216; GO:0007041; GO:0010506; GO:0060736; GO:0060742; GO:1903771; GO:1905572	GO:0005515; GO:0008047; GO:0002020; GO:0097110; GO:0042803; GO:0005543; GO:1905573; GO:1905574; GO:1905575; GO:1905576; GO:1905577	GO:0005615; GO:0005737; GO:0043231; GO:0005770; GO:0005576; GO:0005764; GO:0005886; GO:0070062; GO:0062023; GO:0035577; GO:0043202; GO:0005765	5660	TRUE	1.23047	1.17783e-12	4.63027e-11	chr10	71816298	71851251	34954	-	31792.1	59087.2	12051.5	9593.38	10898.6	7945.08	15974.7	33300.7	20092.6	14737.4	37447.4	53203.8	8586.58	8924.93	9378.08	16285.9	14006.7	10426.2	90273.8	91750.5	98719.9	24440.2	23371.3	22800.3	21442.3	25957.5	19786.5	94201.7	109073
ENSG00000147614	ENST00000521564; ENST00000523635; ENST00000285393	ATP6V0D2	protein_coding	protein_coding	ATPase H+ transporting V0 subunit d2 [Source:HGNC Symbol;Acc:HGNC:18266]	0.4876	1107	GO:1902600; GO:0006811; GO:0016241; GO:0007035; GO:0007034	GO:0046961; GO:0005515	GO:0033179; GO:0016020; GO:0016324; GO:0005768; GO:0005769; GO:0070062; GO:0010008; GO:0030670; GO:0005765; GO:0016471; GO:0033181	245972	TRUE	2.40344	1.20564e-12	4.72569e-11	chr8	85987323	86154225	166903	+	20.8822	43.1329	8.42544	2.9655	15.116	5.45304	10.5539	27.4312	11.7717	7.46303	44.1042	31.2247	7.17405	20.7864	5.24374	20.8188	10.9427	2.04627	148.461	162.593	143.315	56.948	34.4957	55.3037	44.6311	72.0549	69.2934	132.624	156.052
ENSG00000169026	ENST00000512400; ENST00000322224; ENST00000347950; ENST00000404286; ENST00000515118; ENST00000503156; ENST00000512249; ENST00000507165; ENST00000513740	SLC49A3	protein_coding	protein_coding	solute carrier family 49 member 3 [Source:HGNC Symbol;Acc:HGNC:26177]	0.6495	1334	GO:0055085	GO:0022857; GO:0005515	GO:0016020; GO:0016021	84179	TRUE	1.23628	1.2619e-12	4.93173e-11	chr4	681829	689271	7443	-	128.214	314.675	56.8717	40.5284	59.3842	79.6143	76.7553	157.508	90.5522	83.0217	147.014	256.113	46.2328	47.2419	47.9428	83.2753	71.9094	78.9863	430.643	455.5	444.397	158.505	156.557	117.114	97.0241	140.977	117.337	456.677	516.924
ENSG00000054277	ENST00000462265; ENST00000366554; ENST00000469376; ENST00000490673; ENST00000463155; ENST00000478849; ENST00000635737	OPN3	protein_coding	protein_coding	opsin 3 [Source:HGNC Symbol;Acc:HGNC:14007]	0.454	1349	GO:0007186; GO:0043066; GO:0007165; GO:0050896; GO:0007602; GO:0042752; GO:0009584; GO:0071482; GO:0048023; GO:0030216; GO:0071492; GO:0009637; GO:0009583; GO:0046326; GO:0048022; GO:1901857	GO:0004930; GO:0005515; GO:0009881; GO:0008020; GO:0005502; GO:0005503	GO:0016021; GO:0005737; GO:0016020; GO:0005886; GO:0005887; GO:0001750	23596	TRUE	0.851682	1.27789e-12	4.97261e-11	chr1	241590102	241677376	87275	-	176.619	264.078	172.9	141.878	183.181	87.1529	107.799	156.73	136.949	137.821	189.869	240.087	118.087	148.989	142.893	99.6141	107.654	82.1381	355.009	389.476	429.985	238.065	214.767	213.878	136.342	162.631	153.704	358.128	390.013
ENSG00000213413	ENST00000696640; ENST00000317271; ENST00000699088	PVRIG	protein_coding	protein_coding	PVR related immunoglobulin domain containing [Source:HGNC Symbol;Acc:HGNC:32190]	0.5505	1087	GO:0050860	GO:0005515; GO:0038023; GO:0019902	GO:0016020; GO:0016021; GO:0005886	79037	TRUE	-0.487933	1.2798e-12	4.97261e-11	chr7	100218241	100221490	3250	+	1031.48	1131.33	1047.22	922.22	829.819	947.447	1063.49	821.529	892.702	1167.06	1046.81	1182.03	1177.55	1043.69	1180.21	1153.95	954.551	1098.85	782.499	713.222	769.676	892.841	869.187	862.948	838.051	859.025	888.271	703.864	884.929
ENSG00000131389	ENST00000622810; ENST00000610642; ENST00000613060; ENST00000618278; ENST00000649500; ENST00000622186; ENST00000621751; ENST00000613930; ENST00000622176; ENST00000615188; ENST00000452775; ENST00000452151	SLC6A6	protein_coding	protein_coding	solute carrier family 6 member 6 [Source:HGNC Symbol;Acc:HGNC:11052]	0.5485	2770	GO:0006836; GO:0055085; GO:0071702; GO:0071705; GO:0015734; GO:0035725; GO:0051939; GO:0098739; GO:0150104; GO:0089718; GO:0006865; GO:0010940; GO:0045597; GO:0032328; GO:0050804	GO:0015293; GO:0022857; GO:0005369; GO:0015185; GO:0015171; GO:0005332; GO:0005283; GO:0005368; GO:0022858	GO:0016021; GO:0016020; GO:0005886; GO:0005887; GO:0043025; GO:0030425; GO:0098797; GO:0016324; GO:0016323; GO:0031528; GO:0098982; GO:0099055	6533	TRUE	0.323111	1.35704e-12	5.25744e-11	chr3	14402576	14489349	86774	+	2731.63	2928.14	2860.43	2997.12	3021.04	2892.3	3314.88	3446.6	3225.47	2666.27	2772.68	3116.71	2475.84	2238.31	2578.42	3258.15	2866.22	2875.48	3234.55	3818.56	3520.25	3297.29	3318.66	2940.85	3267.77	3966.15	3234.62	3373.15	3782.11
ENSG00000153187	ENST00000366527; ENST00000475997; ENST00000649899; ENST00000638230; ENST00000640657; ENST00000640306; ENST00000489705; ENST00000640264; ENST00000639628; ENST00000640218; ENST00000444376; ENST00000440865; ENST00000704074; ENST00000638716; ENST00000638952; ENST00000366525; ENST00000639880; ENST00000283179; ENST00000638475; ENST00000639824; ENST00000468690; ENST00000476241; ENST00000640001; ENST0000…	HNRNPU	protein_coding	protein_coding	heterogeneous nuclear ribonucleoprotein U [Source:HGNC Symbol;Acc:HGNC:5048]	0.4109	3861	GO:0006397; GO:0008380; GO:0000122; GO:0006325; GO:0051301; GO:0030154; GO:0007049; GO:0048511; GO:1901673; GO:0000398; GO:0032922; GO:0045944; GO:0000381; GO:0009048; GO:0007346; GO:0070934; GO:0090336; GO:1990845; GO:2000373; GO:0006396; GO:0001649; GO:1900152; GO:2000767; GO:0034244; GO:2000737; GO:0071385; GO:0032211; GO:2000648; GO:0048255; GO:0033673; GO:0051457; GO:1902275; GO:0016071; GO:…	GO:0005515; GO:0003723; GO:0000166; GO:0005524; GO:0003677; GO:0042802; GO:0003779; GO:0031490; GO:1990837; GO:0000993; GO:0000978; GO:0003714; GO:0003682; GO:0003690; GO:0043021; GO:0003697; GO:0003730; GO:0008143; GO:0044877; GO:0070034; GO:0034046; GO:0003725; GO:1990841; GO:0017069; GO:0036002; GO:0003727; GO:0001097; GO:0017130; GO:0043565; GO:0099122; GO:0106222	GO:0005634; GO:0005654; GO:0005697; GO:0005681; GO:0005737; GO:0016607; GO:0016020; GO:0032991; GO:0032839; GO:1990904; GO:0005856; GO:0005694; GO:0000775; GO:0000776; GO:0030496; GO:0005815; GO:0005819; GO:0009986; GO:0071013; GO:0000922; GO:0005813; GO:0072686; GO:0016363; GO:0090575; GO:0036464; GO:0005829; GO:1990023; GO:0000228; GO:0070937; GO:1990498; GO:0098577; GO:0016021	3192	TRUE	-0.301602	1.38669e-12	5.35678e-11	chr1	244840638	244864560	23923	-	10965	9539.64	12976.3	13805.4	14035.2	14611.9	14803.6	12538.5	13905.1	11188.9	9935.97	9634.04	12893.9	12649	13432.3	13876.5	13953.9	14797	8269.29	7996.84	8902.86	10547.9	10391	11376.3	12065.9	11671.9	12216.9	7781.3	7824.3
ENSG00000125746	ENST00000589876; ENST00000588308; ENST00000586195; ENST00000245925; ENST00000587152; ENST00000536630; ENST00000592433; ENST00000586405; ENST00000587484; ENST00000592482; ENST00000590819; ENST00000399594; ENST00000590575; ENST00000588272; ENST00000588000; ENST00000588610; ENST00000588496; ENST00000586902; ENST00000590580; ENST00000592853; ENST00000586770; ENST00000587804; ENST00000591721; ENST0000…	EML2	protein_coding	protein_coding	EMAP like 2 [Source:HGNC Symbol;Acc:HGNC:18035]	0.5972	1125	GO:0010968; GO:0031115; GO:0000226; GO:0007601; GO:0007605	GO:0005515; GO:0008017; GO:0015631; GO:0043621; GO:0005102; GO:0008022	GO:0016020; GO:0016021; GO:0005856; GO:0005737; GO:0005874; GO:0005819; GO:0072686; GO:0005875	24139	TRUE	-0.394765	1.39102e-12	5.35802e-11	chr19	45606994	45645602	38609	-	990.485	957.746	1033.3	1105.72	1000.02	1091.7	1026.62	931.848	1073.04	1000.02	952.942	1066.53	1120.7	997.988	938.638	1078.04	1112.54	1154.24	881.291	824.923	864.707	867.147	863.433	830.721	919.84	847.95	905.435	684.437	810.606
ENSG00000117586	ENST00000281834; ENST00000367718; ENST00000488053	TNFSF4	protein_coding	protein_coding	TNF superfamily member 4 [Source:HGNC Symbol;Acc:HGNC:11934]	0.4081	2480	GO:0007165; GO:0006955; GO:0007154; GO:0023052; GO:0006954; GO:0032689; GO:0032700; GO:0032722; GO:0032729; GO:0032733; GO:0032735; GO:0032755; GO:0050729; GO:0071222; GO:0043433; GO:0045892; GO:0071380; GO:0008284; GO:0050727; GO:0002526; GO:0001819; GO:0009615; GO:0002639; GO:0042102; GO:0002726; GO:0050871; GO:0032736; GO:0032753; GO:0045630; GO:0045590; GO:0002215; GO:0002819; GO:0002830; GO:…	GO:0005515; GO:0005125; GO:0005164; GO:0005102; GO:0032813	GO:0005615; GO:0016020; GO:0016021; GO:0005886; GO:0009986; GO:0005887	7292	TRUE	-1.01981	1.59711e-12	6.13419e-11	chr1	173183731	173207331	23601	-	96.8944	62.7388	213.95	215.915	170.595	182.132	184.213	100.145	105.229	111.922	91.1487	82.6608	153.046	157.788	127.348	104.895	122.715	141.047	47.5276	38.2857	45.7644	49.3549	52.1858	46.7213	64.1493	58.5682	70.4584	71.4287	33.5946
ENSG00000051128	ENST00000433218; ENST00000221222; ENST00000539827; ENST00000392351; ENST00000594794; ENST00000594439; ENST00000542541; ENST00000595756; ENST00000596482; ENST00000600077; ENST00000599808; ENST00000599097	HOMER3	protein_coding	protein_coding	homer scaffold protein 3 [Source:HGNC Symbol;Acc:HGNC:17514]	0.6399	1106	GO:0007216; GO:2001256; GO:0006605; GO:0032703; GO:0070885; GO:0098962	GO:0005515; GO:0042802; GO:0035256; GO:0008022; GO:0019904	GO:0005737; GO:0045202; GO:0014069; GO:0005886; GO:0005829; GO:0005575; GO:0030425; GO:0045178; GO:0098978; GO:0070161	9454	TRUE	1.52876	1.66044e-12	6.34706e-11	chr19	18929201	18941261	12061	-	140.943	309.825	69.5099	22.7374	20.5145	21.8122	74.86	106.185	71.5362	67.056	160.245	238.497	35.0732	33.0693	29.9642	49.6449	59.4034	62.564	581.606	626.464	580.486	97.7607	84.9125	85.6664	79.6707	82.4975	130.272	649.357	741.25
ENSG00000151474	ENST00000357447; ENST00000475325; ENST00000495956; ENST00000264546; ENST00000632570; ENST00000632314; ENST00000492155; ENST00000342409; ENST00000477221; ENST00000650014; ENST00000650137; ENST00000640906; ENST00000649155; ENST00000649246; ENST00000649099; ENST00000648400; ENST00000649947; ENST00000649423; ENST00000648761; ENST00000493380; ENST00000475141	FRMD4A	protein_coding	protein_coding	FERM domain containing 4A [Source:HGNC Symbol;Acc:HGNC:25491]	0.5259	1262	GO:0050714; GO:0050709; GO:0090162	GO:0030674	GO:0005856; GO:0005737; GO:0005912; GO:0070161; GO:0005923	55691	TRUE	1.3742	1.66203e-12	6.34706e-11	chr10	13643706	14462142	818437	-	111.59	137.269	71.6163	68.2064	59.4263	65.4702	69.0799	105.301	84.7102	67.0888	105.85	180.228	37.4645	65.1937	34.3765	64.058	75.8222	68.661	312.768	417.243	379.589	127.423	140.638	120.367	122.85	151.42	128.43	502.97	490.915
ENSG00000105639	ENST00000527031; ENST00000458235; ENST00000696967; ENST00000696968; ENST00000696969; ENST00000527670; ENST00000526008; ENST00000534444; ENST00000696970; ENST00000528705; ENST00000528293	JAK3	protein_coding	protein_coding	Janus kinase 3 [Source:HGNC Symbol;Acc:HGNC:6193]	0.5944	3025	GO:0006468; GO:0016310; GO:0035556; GO:0018108; GO:0002376; GO:0045087; GO:0019221; GO:0002250; GO:0007204; GO:0042102; GO:0042104; GO:0051770; GO:0051928; GO:0030154; GO:0042981; GO:0032695; GO:0043029; GO:0007167; GO:0007259; GO:0007260; GO:0030218; GO:0060397; GO:0046425; GO:0030183; GO:0070244; GO:0070232; GO:0038110; GO:0045626; GO:0032693; GO:0002731; GO:0035771; GO:0045221; GO:0050868; GO:…	GO:0005524; GO:0004672; GO:0000166; GO:0016301; GO:0016740; GO:0004713; GO:0005515; GO:0004715; GO:0005131; GO:0019903; GO:0005126	GO:0005856; GO:0005737; GO:0016020; GO:0012505; GO:0005886; GO:0005829; GO:0005768	3718	TRUE	-0.584293	1.69752e-12	6.46411e-11	chr19	17824780	17848071	23292	-	5596.73	5043.34	5501.04	6183.19	6560.97	6051.5	5383.44	5412.43	6289.04	6356.25	5833.5	5834.88	7521.65	7059.88	6687.99	6355.57	6021.12	6356.08	3619.42	3111.95	3522.66	5558.98	5577.06	5376.21	5461.57	5122.76	4849.43	3081.63	3234.88
ENSG00000076604	ENST00000262395; ENST00000478021; ENST00000461195; ENST00000498540; ENST00000422344; ENST00000586813; ENST00000444415; ENST00000394925; ENST00000262396; ENST00000475329; ENST00000584944; ENST00000473421; ENST00000454852; ENST00000578917; ENST00000469529; ENST00000580073	TRAF4	protein_coding	protein_coding	TNF receptor associated factor 4 [Source:HGNC Symbol;Acc:HGNC:12034]	0.6051	859	GO:0006915; GO:0007165; GO:0007250; GO:0007585; GO:0030323; GO:0042981; GO:0046330; GO:0002376; GO:0045087; GO:0043161; GO:0043122; GO:0045860	GO:0005515; GO:0008270; GO:0046872; GO:0016740; GO:0005164; GO:0019901; GO:0031625; GO:0031996; GO:0042802; GO:0050699	GO:0005634; GO:0005737; GO:0016020; GO:0005654; GO:0005829; GO:0005886; GO:0001650; GO:0005856; GO:0070161; GO:0048471; GO:0005923	9618	TRUE	-0.995536	1.7466e-12	6.63213e-11	chr17	28744011	28750956	6946	+	801.581	608.762	1018.42	1041.88	1032.21	1188.76	1006.46	622.07	776.032	550.285	529.251	411.949	785.958	790.828	638.987	629.369	698.772	779.519	255.859	221.174	268.566	406.229	421.909	474.962	367.721	435.462	509.076	140.131	165.805
ENSG00000186111	ENST00000679885; ENST00000679828; ENST00000335312; ENST00000539785; ENST00000537021; ENST00000589578; ENST00000592530; ENST00000587482; ENST00000636612; ENST00000637724	PIP5K1C	protein_coding	protein_coding	phosphatidylinositol-4-phosphate 5-kinase type 1 gamma [Source:HGNC Symbol;Acc:HGNC:8996]	0.6501	2626	GO:0046488; GO:0016310; GO:0046854; GO:0030036; GO:0006629; GO:0007155; GO:0006887; GO:0006935; GO:0006897; GO:0098609; GO:0030593; GO:0006909; GO:0061024; GO:0072583; GO:0006661; GO:0014066; GO:0016079; GO:0034333; GO:0048488	GO:0016307; GO:0000166; GO:0005524; GO:0016301; GO:0016740; GO:0005515; GO:0016308; GO:0052812	GO:0005634; GO:0005737; GO:0016020; GO:0005654; GO:0005829; GO:0005886; GO:0042995; GO:0098793; GO:0005925; GO:0005912; GO:0070161; GO:0012505; GO:0010008; GO:0032587; GO:0001891; GO:0001931	23396	TRUE	0.36872	1.80724e-12	6.84294e-11	chr19	3630183	3700468	70286	-	1340.86	1532.2	1217.48	1199.05	1128.3	1079.7	1216.57	1316.7	1233.32	1403.92	1517.18	1708.78	1167.78	1209.39	1182.84	1132.23	1088.02	1000.49	1902.62	2025.25	2004	1588.85	1648.72	1476.93	1403.94	1419.17	1267.61	1916.79	2104.54
ENSG00000142192	ENST00000354192; ENST00000348990; ENST00000346798; ENST00000357903; ENST00000359726; ENST00000440126; ENST00000439274; ENST00000464867; ENST00000358918; ENST00000448850; ENST00000415997; ENST00000491395; ENST00000474136; ENST00000463070; ENST00000548570; ENST00000462267; ENST00000466453	APP	protein_coding	protein_coding	amyloid beta precursor protein [Source:HGNC Symbol;Acc:HGNC:620]	0.4917	1870	GO:0050729; GO:0010629; GO:0007399; GO:0010951; GO:0006915; GO:0007155; GO:0006417; GO:0006468; GO:0007219; GO:0006378; GO:0006897; GO:0006878; GO:0010466; GO:0051246; GO:0010952; GO:0008285; GO:0030198; GO:0007409; GO:0045944; GO:0007417; GO:0051092; GO:0010628; GO:0032755; GO:0032760; GO:1904646; GO:0016358; GO:0032092; GO:0051247; GO:1905606; GO:0050890; GO:0051402; GO:0031175; GO:0045931; GO:…	GO:0008201; GO:0046914; GO:0005515; GO:0004867; GO:0046872; GO:0003677; GO:0042802; GO:0030414; GO:0005102; GO:0019899; GO:0030546; GO:0051425; GO:0000978; GO:0016504; GO:0070851	GO:0016021; GO:0005634; GO:0005737; GO:0016020; GO:0005769; GO:0005794; GO:0005905; GO:0031410; GO:0005783; GO:0005886; GO:0042995; GO:0005768; GO:0005576; GO:0005615; GO:0048471; GO:0055037; GO:0043204; GO:0005790; GO:0030424; GO:0009986; GO:0030426; GO:0005798; GO:0005829; GO:0070062; GO:0005887; GO:0031904; GO:0032588; GO:0005788; GO:0031093; GO:0005796; GO:0043235; GO:0043197; GO:0045202; GO:…	351	TRUE	0.487841	1.84943e-12	6.96447e-11	chr21	25880550	26171128	290579	-	985.582	759.727	1027.9	1238.59	980.389	1060.07	1004.54	951.244	967.098	1447.56	1126.22	1330.71	1002.15	978.851	904.17	895.209	900.431	975.104	1562.53	1694.08	1869.12	1372.45	1316.98	1287.17	1178.84	1235.38	983.043	1655.57	1757.76
ENSG00000129116	ENST00000505667; ENST00000261509; ENST00000511948; ENST00000508898; ENST00000504519; ENST00000512127; ENST00000513245; ENST00000503457; ENST00000649826; ENST00000510998; ENST00000393726; ENST00000507735; ENST00000704822; ENST00000511611; ENST00000507325; ENST00000513187; ENST00000507699; ENST00000511682; ENST00000503290	PALLD	protein_coding	protein_coding	palladin, cytoskeletal associated protein [Source:HGNC Symbol;Acc:HGNC:17068]	0.4622	1932	GO:0030036; GO:0016477; GO:0007411; GO:0007156; GO:0070593; GO:0003334; GO:0003382; GO:0007010	GO:0003779; GO:0005515; GO:0098632; GO:0051371	GO:0005737; GO:0005829; GO:0005886; GO:0042995; GO:0005739; GO:0005856; GO:0005925; GO:0070161; GO:0015629; GO:0030424; GO:0030027; GO:0001726; GO:0030426; GO:0030018; GO:0002102; GO:0001725; GO:0005634; GO:0060076; GO:0005884	23022	TRUE	1.18711	1.84976e-12	6.96447e-11	chr4	168497052	168928457	431406	+	31.3194	59.4781	48.689	44.4824	49.963	40.5388	83.8193	52.2079	57.0479	39.3821	48.5146	47.4283	24.7106	26.5916	51.6883	60.561	60.9668	67.5321	110.556	150.213	99.9592	56.948	39.233	65.0632	110.607	178.835	126.576	115.581	137.63
ENSG00000133816	ENST00000532179; ENST00000526065; ENST00000532945; ENST00000683283; ENST00000256194; ENST00000531732; ENST00000530823; ENST00000532420; ENST00000527546; ENST00000524685; ENST00000525119; ENST00000533389; ENST00000675839; ENST00000528931; ENST00000646065; ENST00000532166; ENST00000527195; ENST00000530691; ENST00000524730; ENST00000533219; ENST00000529562; ENST00000526475; ENST00000525075; ENST0000…	MICAL2	protein_coding	protein_coding	microtubule associated monooxygenase, calponin and LIM domain containing 2 [Source:HGNC Symbol;Acc:HGNC:24693]	0.5245	1586	GO:0030042; GO:0007010; GO:0045944; GO:0007507; GO:0001947; GO:0019417	GO:0003779; GO:0043914; GO:0005515; GO:0071949; GO:0046872; GO:0004497; GO:0016491; GO:0016709; GO:0051019; GO:0016174	GO:0005634; GO:0005737	9645	TRUE	-0.577219	1.85907e-12	6.97985e-11	chr11	12094008	12359144	265137	+	1210.69	885.255	1665.07	1745.79	1433.88	1727.53	1821.98	1320.27	1719.69	954.904	713.282	663.997	914.995	854.133	858.475	1435.77	1318.63	1459.39	657.068	671.894	558.808	700.46	774.827	982.499	1043.42	1027.59	1048.68	496.714	493.082
ENSG00000278633	ENST00000619792	ENSG00000278633	protein_coding	protein_coding		0.6044	2404					TRUE	2.95675	1.94399e-12	7.27826e-11	KI270731.1	10598	13001	2404	-	11.1289	28.2078	3.30982	0	3.94606	0	5.75666	26.7711	14.3855	9.69265	19.1909	17.9622	0	4.56412	0.00100935	0	0	4.55921	48.3494	108.886	102.624	19.1142	5.8089	11.3824	5.02495	9.12528	11.7018	111.687	142.492
ENSG00000109790	ENST00000261425; ENST00000508137; ENST00000504108; ENST00000381930; ENST00000261426; ENST00000514399; ENST00000515612	KLHL5	protein_coding	protein_coding	kelch like family member 5 [Source:HGNC Symbol;Acc:HGNC:6356]	0.4033	3164	GO:0008150	GO:0005515; GO:0003779; GO:0003674	GO:0005737; GO:0005856; GO:0005829	51088	TRUE	-0.439841	1.98715e-12	7.41905e-11	chr4	39045039	39126857	81819	+	628.854	510.766	779.352	904.445	1024.89	911.626	690.379	715.604	660.217	701.67	606.122	583.873	782.381	796.057	824.349	708.979	687.975	823.999	568.575	499.555	562.425	557.737	544.774	602.919	528.736	599.864	595.048	426.649	475.18
ENSG00000133606	ENST00000255977; ENST00000475010; ENST00000495305; ENST00000474576; ENST00000463142; ENST00000468447; ENST00000480552; ENST00000496169; ENST00000443720; ENST00000471104; ENST00000467513; ENST00000494939; ENST00000498535; ENST00000473444; ENST00000475180; ENST00000481705	MKRN1	protein_coding	protein_coding	makorin ring finger protein 1 [Source:HGNC Symbol;Acc:HGNC:7112]	0.5102	1268	GO:0016567; GO:0000209	GO:0046872; GO:0003723; GO:0016740; GO:0005515; GO:0061630	GO:0005829; GO:0005575	23608	TRUE	-0.229902	2.05542e-12	7.65256e-11	chr7	140453033	140479536	26504	-	3081.04	2968.33	3385.97	3100.92	3217.75	3205.3	2969.48	3072.3	3038.93	3656.22	3469.53	3576.1	4033.59	3972.11	4194.99	3656.11	3267.99	3447.19	2760.74	2672.06	2731.41	3122.65	3157.68	3247.73	3094.1	2958.44	2939.89	2947.76	2821.7
ENSG00000149485	ENST00000350997; ENST00000536991; ENST00000433932; ENST00000460649; ENST00000542506; ENST00000496123; ENST00000539999; ENST00000424501; ENST00000540767; ENST00000545245; ENST00000545405; ENST00000421879; ENST00000491310; ENST00000544696; ENST00000466716; ENST00000544309; ENST00000539419; ENST00000448607; ENST00000473263; ENST00000545986; ENST00000541683	FADS1	protein_coding	protein_coding	fatty acid desaturase 1 [Source:HGNC Symbol;Acc:HGNC:3574]	0.5583	1100	GO:0006629; GO:0006631; GO:0006633; GO:0006636; GO:0008610; GO:0044249; GO:0009097; GO:0006355; GO:0008654; GO:0007267; GO:0009267; GO:0045595; GO:0036109; GO:0042759; GO:0043651; GO:0046456; GO:0000162; GO:0006119; GO:0097056; GO:0009088; GO:0006096; GO:0044205; GO:0009089	GO:0016491; GO:0062076; GO:0000248; GO:0016213; GO:0016717; GO:0045485	GO:0016020; GO:0016021; GO:0005783; GO:0005789; GO:0043231; GO:0005739	3992	TRUE	0.98574	2.08225e-12	7.73093e-11	chr11	61799627	61829318	29692	-	288.726	304.874	227.8	275.867	222.421	244.47	97.8632	101.944	87.8356	176.882	256.172	223.595	179.359	202.195	206.753	88.2407	77.3808	82.8383	353.781	512.474	397.428	301.827	268.006	283.622	159.39	229.741	200.489	424.382	407.47
ENSG00000092820	ENST00000337147; ENST00000367075; ENST00000476189	EZR	protein_coding	protein_coding	ezrin [Source:HGNC Symbol;Acc:HGNC:12691]	0.5111	2359	GO:0000122; GO:0048015; GO:0010628; GO:0003376; GO:0008360; GO:0046847; GO:0045732; GO:0051017; GO:0061028; GO:0071320; GO:0050714; GO:0070373; GO:0030033; GO:0072659; GO:0031503; GO:0031532; GO:0050860; GO:0030953; GO:1902966; GO:0007159; GO:0022614; GO:0051660; GO:0010737; GO:0032703; GO:0043622; GO:0072697; GO:1902115; GO:1903753; GO:2000643; GO:0001951; GO:0031623; GO:0032532; GO:0035088; GO:…	GO:0003723; GO:0003779; GO:0005515; GO:0008092; GO:0008017; GO:0042802; GO:0051015; GO:0051117; GO:0019904; GO:0045296; GO:0044548; GO:0034236; GO:0034237; GO:0051018; GO:0050839; GO:0008022; GO:0097718	GO:0005856; GO:0005737; GO:0016020; GO:0032991; GO:0005886; GO:0001650; GO:0042995; GO:0005768; GO:0005925; GO:0005829; GO:0005615; GO:0016324; GO:0030175; GO:0071944; GO:0048471; GO:0005938; GO:0016323; GO:0031982; GO:0001726; GO:0005902; GO:0032587; GO:0031528; GO:0070062; GO:0019898; GO:0005912; GO:0005903; GO:0098592; GO:0015629; GO:0001772; GO:0044853; GO:0045177; GO:0005884; GO:0030863; GO:…	7430	TRUE	-0.321452	2.21443e-12	8.19892e-11	chr6	158765741	158819368	53628	-	6229.62	6264.59	7357.41	7309.95	6393.03	7613.36	7868.39	6660.48	7069.41	4639.66	4522.15	4351.01	5472.21	5304.32	5745.65	6621.98	6149.82	6964.98	3738.9	3721.72	4069.42	4999.22	5409.63	5857.85	6045.59	6014.1	6393.48	3319.35	3584.87
ENSG00000198829	ENST00000362032	SUCNR1	protein_coding	protein_coding	succinate receptor 1 [Source:HGNC Symbol;Acc:HGNC:4542]	0.3449	4181	GO:0007186; GO:0007165; GO:0002001; GO:0002281; GO:0042593; GO:0050729; GO:0050921; GO:0051592; GO:0060177	GO:0004930; GO:0005515; GO:0038023	GO:0016021; GO:0016020; GO:0005886; GO:0070062	56670	TRUE	1.91271	2.24555e-12	8.29117e-11	chr3	151873643	151884619	10977	+	23.4896	49.995	17.9041	21.747	25.9131	16.3591	11.5133	41.5893	30.7877	6.38629	29.4028	24.3917	12.7539	18.8967	13.4839	8.80797	13.2876	10.3434	70.5454	96.8388	114.411	36.0671	60.1464	35.7847	43.6608	63.7007	50.8152	116.359	98.6165
ENSG00000278195	ENST00000610913; ENST00000617123	SSTR3	protein_coding	protein_coding	somatostatin receptor 3 [Source:HGNC Symbol;Acc:HGNC:11332]	0.6185	3018	GO:0007186; GO:0007165; GO:0008285; GO:0007267; GO:0007218; GO:0008628; GO:0007187; GO:0038170; GO:0007283; GO:0021549; GO:0030900; GO:0042594; GO:0071385; GO:0071392	GO:0004930; GO:0005515; GO:0042923; GO:0042277; GO:0004994; GO:0005102	GO:0016021; GO:0110165; GO:0016020; GO:0005886; GO:0005887; GO:0043005; GO:0005929; GO:0060170; GO:0005737; GO:0097730	6753	TRUE	-0.93259	2.28679e-12	8.42016e-11	chr22	37204237	37212477	8241	-	223.15	186.256	212.742	492.272	437.284	442.787	238.901	253.96	285.24	367.211	285.207	292.7	1202.05	886.256	1002.3	695.029	375.179	511.531	152.673	124.337	119.228	458.431	453.751	492.312	206.661	184.837	220.815	120.112	156.053
ENSG00000082397	ENST00000544123; ENST00000342933; ENST00000578618; ENST00000542652; ENST00000341928; ENST00000400111; ENST00000637651; ENST00000540638; ENST00000545076; ENST00000579951; ENST00000578524; ENST00000581292; ENST00000584055; ENST00000581387; ENST00000579271; ENST00000580647; ENST00000580316; ENST00000578196; ENST00000582729; ENST00000578395; ENST00000584670; ENST00000578432; ENST00000581757; ENST0000…	EPB41L3	protein_coding	protein_coding	erythrocyte membrane protein band 4.1 like 3 [Source:HGNC Symbol;Acc:HGNC:3380]	0.5014	1493	GO:0030866; GO:0006915; GO:0001558; GO:0007010; GO:0008150; GO:0031032; GO:0008360; GO:0072659; GO:0048812; GO:0043217; GO:0002175; GO:0030913; GO:0071205; GO:0030865	GO:0005198; GO:0003779; GO:0008092; GO:0005515; GO:0005200; GO:0106006	GO:0005856; GO:0005737; GO:0016020; GO:0005886; GO:0070161; GO:0030054; GO:0005911; GO:0005829; GO:0044224; GO:0033270; GO:0030673; GO:0016021	23136	TRUE	1.20649	2.30923e-12	8.47943e-11	chr18	5392381	5630700	238320	-	719.368	981.274	259.082	247.125	334.711	199.581	567.031	994.605	716.268	459.812	967.352	1123.37	261.454	318.41	418.001	503.656	536.195	350.736	1928.94	2503.47	2356.87	760.255	779.249	712.442	717.008	756.054	623.642	2188.29	2341.87
ENSG00000148655	ENST00000611255; ENST00000593817; ENST00000593699; ENST00000372499; ENST00000611306; ENST00000496424; ENST00000488655; ENST00000598708; ENST00000468134; ENST00000596228; ENST00000597823; ENST00000488759; ENST00000483375; ENST00000493194; ENST00000595936; ENST00000493690	LRMDA	protein_coding	protein_coding	leucine rich melanocyte differentiation associated [Source:HGNC Symbol;Acc:HGNC:23405]	0.4707	864	GO:0030154; GO:0030318	GO:0005515		83938	TRUE	1.72871	2.31956e-12	8.49404e-11	chr10	75431624	76560168	1128545	+	43.0642	86.2658	16.8509	2.96549	11.8768	5.45304	17.2699	37.1649	15.3939	17.0301	54.3952	66.4261	10.3625	14.1726	14.233	17.6159	10.9427	4.70157	122.138	156.616	177.136	62.6516	54.8394	39.0379	20.375	24.0183	24.9456	233.969	180.978
ENSG00000103855	ENST00000567189; ENST00000537340; ENST00000318424; ENST00000558689; ENST00000560786; ENST00000318443; ENST00000561213; ENST00000563584; ENST00000560928; ENST00000561416; ENST00000560995; ENST00000567582; ENST00000561260; ENST00000564751; ENST00000561176; ENST00000557951; ENST00000559073; ENST00000559978; ENST00000559465	CD276	protein_coding	protein_coding	CD276 molecule [Source:HGNC Symbol;Acc:HGNC:19137]	0.6236	1272	GO:0001817; GO:0050852; GO:0042110; GO:0032729; GO:0042102; GO:0050776	GO:0005515; GO:0005102	GO:0016020; GO:0016021; GO:0009897	80381	TRUE	1.27202	2.33761e-12	8.53674e-11	chr15	73683966	73714514	30549	+	310.676	529.358	155.87	160.137	212.703	179.95	222.591	243.342	172.955	169.237	314.65	432.275	94.0598	107.712	122.853	168.152	175.866	151.39	790.739	1029.59	833.395	283.791	259.16	209.286	227.036	294.486	275.326	1063.49	1197.49
ENSG00000041880	ENST00000431474; ENST00000417220; ENST00000398755; ENST00000471971; ENST00000470601; ENST00000498510; ENST00000470749; ENST00000475782; ENST00000486510	PARP3	protein_coding	protein_coding	poly(ADP-ribose) polymerase family member 3 [Source:HGNC Symbol;Acc:HGNC:273]	0.5851	1567	GO:0006471; GO:0006281; GO:0006974; GO:0006302; GO:2001034; GO:0070213; GO:0030592; GO:0070212; GO:0140289; GO:0051106; GO:0000723; GO:0060236; GO:1990166; GO:0045829; GO:1905662	GO:0003950; GO:0016740; GO:0016757; GO:0016779; GO:0005515; GO:0003824; GO:1990404; GO:0140294	GO:0005634; GO:0005737; GO:0005654; GO:0005814; GO:0045171; GO:0005856; GO:0005694; GO:0016604; GO:0005815; GO:0005730; GO:0035861	10039	TRUE	-0.551937	2.50947e-12	9.1158e-11	chr3	51942345	51948867	6523	+	423.791	482.304	472.877	523.904	480.472	564.935	425.993	422.087	440.989	515.161	526.31	468.863	774.001	629.261	684.683	574.92	480.699	597.099	367.467	335.947	304.695	421.415	426.331	418.573	392.947	350.876	363.098	364.09	359.787
ENSG00000166986	ENST00000549133; ENST00000537638; ENST00000548674; ENST00000550449; ENST00000546481; ENST00000545888; ENST00000547062; ENST00000548714; ENST00000551842; ENST00000553162; ENST00000547501; ENST00000551431; ENST00000549074; ENST00000447721; ENST00000628866; ENST00000262027; ENST00000552007; ENST00000551892; ENST00000630571; ENST00000630803; ENST00000548146; ENST00000553123; ENST00000552371; ENST0000…	MARS1	protein_coding	protein_coding	methionyl-tRNA synthetase 1 [Source:HGNC Symbol;Acc:HGNC:6898]	0.5383	870	GO:0006412; GO:0006418; GO:0006431; GO:0009303; GO:0036120; GO:0071364; GO:1901838; GO:0006399; GO:0044260	GO:0003723; GO:0000166; GO:0005524; GO:0003824; GO:0016874; GO:0004812; GO:0000049; GO:0004825	GO:0005634; GO:0005737; GO:0016020; GO:0005829; GO:0005730; GO:0017101; GO:0070062	4141	TRUE	-0.43638	2.50981e-12	9.1158e-11	chr12	57475445	57517569	42125	+	3216.11	3077.95	3568.17	3574.41	3531.74	4015.62	3688.1	3222.72	3563.23	2787.61	2603.62	3118.08	3677.1	3386.48	3614.44	3748.13	3322.68	3782.88	2338.53	2416.19	2409.86	2345.3	2548.26	2739.16	2997.07	3270.66	3152.39	2289.57	2407.98
ENSG00000113369	ENST00000265138; ENST00000511391; ENST00000505631; ENST00000514284; ENST00000508948; ENST00000503192; ENST00000507075	ARRDC3	protein_coding	protein_coding	arrestin domain containing 3 [Source:HGNC Symbol;Acc:HGNC:29263]	0.432	1082	GO:0015031; GO:0120163; GO:0035332; GO:0051443; GO:0001659; GO:0031649; GO:0031651; GO:0043588; GO:0060613; GO:0071878	GO:0005515; GO:0031699	GO:0005737; GO:0016020; GO:0005769; GO:0005886; GO:0005768; GO:0005764	57561	TRUE	-1.1576	2.58359e-12	9.35835e-11	chr5	91368631	91383317	14687	-	1368.27	957.746	1327	1451.12	1436.02	1386.16	1501.53	1240.6	1341.08	2635.41	2103.78	1828.02	3011.51	2639.88	2755.21	2367.74	2126.8	2418.49	1242.44	1287.6	1195.9	2338.66	2010.48	1532.24	1289.45	1022.34	1079.13	1009.69	819.276
ENSG00000204161	ENST00000374151; ENST00000374156; ENST00000374153; ENST00000488276; ENST00000474718; ENST00000453436; ENST00000374148; ENST00000470884	TMEM273	protein_coding	protein_coding	transmembrane protein 273 [Source:HGNC Symbol;Acc:HGNC:27274]	0.4962	1228			GO:0016020; GO:0016021	170371	TRUE	0.592744	2.65127e-12	9.55853e-11	chr10	49154725	49188585	33861	-	244.683	320.556	212.742	152.229	172.754	159.229	218.753	247.766	254.452	155.4	179.357	165.322	104.422	110.546	95.1364	195.377	227.452	201.227	289.552	361.054	354.072	170.844	169.825	188.683	257.114	260.024	337.228	253.988	317.524
ENSG00000127951	ENST00000248598; ENST00000637771	FGL2	protein_coding	protein_coding	fibrinogen like 2 [Source:HGNC Symbol;Acc:HGNC:3696]	0.374	3912	GO:0002291; GO:0002605; GO:0002617; GO:0043381; GO:0050687	GO:0008233; GO:0005102; GO:0005201	GO:0005576; GO:0005615; GO:0070062; GO:0062023; GO:1904813; GO:0005577	10875	TRUE	1.93176	2.65316e-12	9.55853e-11	chr7	77193369	77199848	6480	-	358.517	496.028	147.445	214.28	234.297	256.293	331.008	661.004	479.926	155.4	271.976	474.283	149.061	171.579	226.23	463.393	346.259	222.854	1288.77	1627.13	1707.74	767.849	707.605	655.822	586.025	716.372	481.358	1582.73	1676.48
ENSG00000121933	ENST00000442484; ENST00000369716; ENST00000369717; ENST00000443498; ENST00000472933; ENST00000463993	TMIGD3	protein_coding	protein_coding	transmembrane and immunoglobulin domain containing 3 [Source:HGNC Symbol;Acc:HGNC:51375]	0.492	956	GO:0007186; GO:0008285; GO:0032088; GO:0030336; GO:0006954; GO:0007165; GO:0009611; GO:0008016; GO:0007190	GO:0004930; GO:0004888	GO:0016021; GO:0016020; GO:0005886; GO:0005887	57413	TRUE	2.77223	2.66563e-12	9.57764e-11	chr1	111483348	111563962	80615	-	8.80858	11.7635	2.10636	0.988499	2.15943	0	4.11773	20.3522	8.1497	1.06438	8.82084	17.6162	0.797117	3.77935	0	4.80435	1.56325	1.88063	38.9579	59.7771	45.7645	15.1862	6.19154	10.8439	11.6429	7.30991	7.39129	75.0702	91.0307
ENSG00000064886	ENST00000445067; ENST00000528451; ENST00000486561; ENST00000369744; ENST00000474304; ENST00000369748; ENST00000466741; ENST00000477185; ENST00000467038; ENST00000497587; ENST00000526684; ENST00000530597; ENST00000524472; ENST00000533831; ENST00000497220; ENST00000472825; ENST00000529459	CHI3L2	protein_coding	protein_coding	chitinase 3 like 2 [Source:HGNC Symbol;Acc:HGNC:1933]	0.4738	924	GO:0005975; GO:0006032	GO:0030246; GO:0016787; GO:0008061	GO:0005615; GO:0005576	1117	TRUE	-0.531789	2.85241e-12	1.02213e-10	chr1	111200771	111243440	42670	+	117.448	117.635	127.286	351.906	385.458	375.169	235.064	210.601	220.948	228.842	236.693	205.975	542.04	531.943	540.802	310.681	286.074	327.229	163.202	133.901	124.046	327.451	299.038	305.796	245.471	208.855	240.787	155.145	154.969
ENSG00000175857	ENST00000396776; ENST00000502276; ENST00000511930; ENST00000513924; ENST00000515443; ENST00000511178; ENST00000318469	GAPT	protein_coding	protein_coding	GRB2 binding adaptor protein, transmembrane [Source:HGNC Symbol;Acc:HGNC:26588]	0.399	2578	GO:0042113; GO:0001782; GO:0002322		GO:0016021; GO:0016020; GO:0005794; GO:0043231; GO:0005886	202309	TRUE	2.2707	2.89069e-12	1.03307e-10	chr5	58491435	58497090	5656	+	18.5959	50.9753	7.37226	0.988499	0	3.27183	5.75666	23.0068	8.1497	8.51505	47.0444	46.0733	2.39135	4.72418	5.24374	6.40579	4.68975	3.76125	126.35	106.403	119.228	13.2879	13.2676	26.0252	28.137	27.1511	15.7065	152.643	120.29
ENSG00000182985	ENST00000545960; ENST00000452722; ENST00000331581; ENST00000537140; ENST00000612235; ENST00000542447; ENST00000537058; ENST00000536727; ENST00000545380; ENST00000546000; ENST00000543375; ENST00000540852; ENST00000616271; ENST00000441886; ENST00000541434; ENST00000540373; ENST00000542450; ENST00000543540; ENST00000545094; ENST00000543249; ENST00000540951; ENST00000536781	CADM1	protein_coding	protein_coding	cell adhesion molecule 1 [Source:HGNC Symbol;Acc:HGNC:5951]	0.4722	1960	GO:0006915; GO:0007155; GO:0030154; GO:0002376; GO:0007283; GO:0001819; GO:0007156; GO:0045954; GO:0007157; GO:0008037; GO:0042271; GO:0051606; GO:0001889; GO:0001933; GO:0007420; GO:0120154	GO:0042803; GO:0005515; GO:0005102; GO:0030165; GO:0050839	GO:0016020; GO:0016021; GO:0005886; GO:0045202; GO:0016323; GO:0043005; GO:0005911; GO:0014069; GO:0030425	23705	TRUE	1.69956	3.00408e-12	1.07074e-10	chr11	115169218	115504957	335740	-	29.3619	26.468	27.3827	47.4479	21.5943	21.8121	34.54	38.9347	24.4491	24.4808	20.5831	32.5223	18.3337	12.2829	16.4803	41.6377	28.1385	44.1948	114.768	132.705	179.445	34.1687	25.6515	32.5316	28.137	53.2579	38.8043	205.192	128.96
ENSG00000242574	ENST00000487996; ENST00000477537; ENST00000438510; ENST00000414017; ENST00000498020; ENST00000418107	HLA-DMB	protein_coding	protein_coding	major histocompatibility complex, class II, DM beta [Source:HGNC Symbol;Acc:HGNC:4935]	0.4898	1835	GO:0006955; GO:0019882; GO:0002376; GO:0002250; GO:0002504; GO:0042102; GO:0002503; GO:0019886; GO:0050870; GO:2001190; GO:0002399	GO:0005515; GO:0023026	GO:0043231; GO:0016020; GO:0016021; GO:0042613; GO:0005765; GO:0005768; GO:0010008; GO:0005764; GO:0031902	3109	TRUE	1.46924	3.04551e-12	1.08261e-10	chr6	32934629	32941028	6400	-	2095.46	3482	740.385	627.696	711.021	552.939	935.3	2184.76	1405.37	777.068	2450.73	2918.87	457.545	619.468	583.554	722.254	863.502	533.157	5310.91	6164.21	5738.62	1816.37	1706.7	1604.9	1539.77	2123.01	1678.75	6280.87	7091.71
ENSG00000204482	ENST00000418507; ENST00000464526; ENST00000376096; ENST00000376099; ENST00000376110; ENST00000438075; ENST00000339530; ENST00000211921; ENST00000433492; ENST00000376090; ENST00000376089; ENST00000419073; ENST00000396112; ENST00000376092; ENST00000376086; ENST00000303757; ENST00000376093; ENST00000460834; ENST00000396101; ENST00000490742; ENST00000464044	LST1	protein_coding	protein_coding	leukocyte specific transcript 1 [Source:HGNC Symbol;Acc:HGNC:14189]	0.5502	561	GO:0006955; GO:0000902; GO:0002376; GO:0009653; GO:0008360; GO:0016358; GO:0050672		GO:0016020; GO:0005737; GO:0016021; GO:0005794; GO:0005829; GO:0005886; GO:0012505; GO:0000139	7940	TRUE	1.36178	3.08853e-12	1.09499e-10	chr6	31586124	31588909	2786	+	604.856	1278.3	271.72	268.872	303.4	354.448	288.792	514.115	408.391	277.804	589.526	743.948	220.004	289.12	293.649	278.652	286.074	284.915	1755.21	1920.04	1889.59	647.308	612.078	561.712	517.138	595.236	525.706	2068.18	2509.84
ENSG00000099250	ENST00000374875; ENST00000265371; ENST00000374867; ENST00000395995; ENST00000413802; ENST00000418675; ENST00000466932; ENST00000431894; ENST00000374821; ENST00000374822; ENST00000374823; ENST00000374816; ENST00000432372; ENST00000455749	NRP1	protein_coding	protein_coding	neuropilin 1 [Source:HGNC Symbol;Acc:HGNC:8004]	0.4615	2866	GO:0030154; GO:0007399; GO:0071526; GO:0009887; GO:0001525; GO:0007411; GO:0048010; GO:0035767; GO:0038084; GO:0120035; GO:0050790; GO:0050731; GO:2000251; GO:0001938; GO:0007165; GO:0007267; GO:0046718; GO:0010595; GO:0051491; GO:0042327; GO:0070374; GO:0001569; GO:0001570; GO:0001755; GO:0001764; GO:0002040; GO:0002042; GO:0003148; GO:0006930; GO:0007229; GO:0009611; GO:0014911; GO:0021675; GO:…	GO:0046872; GO:0008201; GO:0017154; GO:0005021; GO:0019838; GO:0005515; GO:0038023; GO:0005096; GO:0015026; GO:0019955; GO:0038085; GO:0019901	GO:0016020; GO:0016021; GO:0005737; GO:0005886; GO:0005739; GO:0005576; GO:0005925; GO:0005615; GO:0031966; GO:0005887; GO:0030424; GO:0005829; GO:0043005; GO:0031410; GO:0002116; GO:0005769; GO:0043235; GO:0097443; GO:0005883; GO:0098978; GO:0099055	8829	TRUE	1.42533	3.16476e-12	1.11905e-10	chr10	33177492	33336262	158771	-	225.112	331.34	110.584	189.795	384.444	302.11	536.412	844.18	495.331	114.961	248.453	388.912	163.412	222.99	187.29	497.25	450.997	354.523	691.775	955.278	1170.61	658.8	689.109	585.569	604.55	721.52	502.608	994.868	1004.6
ENSG00000131355	ENST00000443157; ENST00000253673; ENST00000344373; ENST00000599900; ENST00000595472	ADGRE3	protein_coding	protein_coding	adhesion G protein-coupled receptor E3 [Source:HGNC Symbol;Acc:HGNC:23647]	0.4748	1834	GO:0007186; GO:0007166; GO:0007165; GO:0007189	GO:0004930; GO:0004888; GO:0005509	GO:0016021; GO:0016020; GO:0005886; GO:0005576; GO:0005887; GO:0030667; GO:0101003	84658	TRUE	3.67225	3.22003e-12	1.13559e-10	chr19	14619117	14690027	70911	-	0.978731	2.94088	0	1.977	1.07971	0	0.959443	7.07903	6.33865	1.06438	0	6.77548	0.797117	0.944836	0	0.800724	8.59787	0	26.3229	50.2127	49.3774	10.4405	11.4986	15.1814	27.1667	24.0183	16.6304	48.7956	32.5109
ENSG00000117594	ENST00000615289; ENST00000367028; ENST00000261465; ENST00000367027	HSD11B1	protein_coding	protein_coding	hydroxysteroid 11-beta dehydrogenase 1 [Source:HGNC Symbol;Acc:HGNC:5208]	0.4568	1107	GO:0006629; GO:0008202; GO:0006706; GO:0030324	GO:0016491; GO:0042803; GO:0050661; GO:0005496; GO:0047022; GO:0070524; GO:0102196	GO:0016020; GO:0016021; GO:0005783; GO:0005789; GO:0030176; GO:0043231	3290	TRUE	-2.25292	3.37385e-12	1.18671e-10	chr1	209686178	209734949	48772	+	185.959	199.98	107.424	122.574	221.341	117.786	127.606	90.2577	100.513	96.8587	110.261	144.995	78.9146	145.505	127.348	74.4674	103.956	110.017	11.5821	11.9554	3.61298	24.6775	45.9943	49.8818	35.8989	62.6564	39.7282	5.00468	1.0837
ENSG00000143369	ENST00000470432; ENST00000369049; ENST00000498579; ENST00000496744; ENST00000346569; ENST00000369047; ENST00000490346	ECM1	protein_coding	protein_coding	extracellular matrix protein 1 [Source:HGNC Symbol;Acc:HGNC:3153]	0.5734	1565	GO:0007165; GO:0043123; GO:0031214; GO:0001503; GO:0001525; GO:0010466; GO:0030500; GO:0045766; GO:0001938; GO:0030502; GO:0001960; GO:0002063; GO:0002828; GO:0003416; GO:0006357; GO:0006954; GO:2000404	GO:0005515; GO:0043236; GO:0019899; GO:0008022; GO:0002020; GO:0005201; GO:0005134	GO:0005576; GO:0005615; GO:0070062; GO:0062023; GO:0031012; GO:0031089	1893	TRUE	1.25125	3.50709e-12	1.22724e-10	chr1	150508062	150513789	5728	+	81.2347	161.748	75.8289	73.1489	103.653	76.3426	82.512	116.804	84.2136	65.9915	101.44	192.423	64.5665	79.3662	77.907	85.6775	58.6218	48.8963	281.129	423.222	452.828	155.658	171.594	148.561	115.459	153.508	143.206	344.071	421.559
ENSG00000165025	ENST00000375751; ENST00000375754; ENST00000375747; ENST00000476708; ENST00000375746	SYK	protein_coding	protein_coding	spleen associated tyrosine kinase [Source:HGNC Symbol;Acc:HGNC:11491]	0.524	4055	GO:0006468; GO:0016310; GO:0035556; GO:0018108; GO:0002376; GO:0045087; GO:0002696; GO:0050778; GO:0002250; GO:0007229; GO:0001525; GO:0050853; GO:0042742; GO:0030593; GO:0030154; GO:0002281; GO:0031623; GO:0032753; GO:0032755; GO:0032757; GO:0032760; GO:0030168; GO:0120162; GO:0009887; GO:0038095; GO:0045780; GO:0002366; GO:0002223; GO:0038096; GO:0007169; GO:0001945; GO:0048514; GO:0050764; GO:…	GO:0005524; GO:0004672; GO:0005515; GO:0000166; GO:0016301; GO:0016740; GO:0004713; GO:0004715; GO:0005102; GO:0001784; GO:0005178; GO:0004674; GO:0043274; GO:0097110; GO:0016170; GO:0019901; GO:0019902; GO:0035325; GO:0042169	GO:0005737; GO:0016020; GO:0005886; GO:0005829; GO:0031234; GO:0032991; GO:0005634; GO:0032009; GO:0042101; GO:0019815	6850	TRUE	1.24744	3.50745e-12	1.22724e-10	chr9	90801787	90898549	96763	+	573.537	878.343	252.763	206.596	244.015	142.87	292.63	619.416	428.312	312.928	799.756	910.625	224.787	241.878	267.52	336.306	284.511	219.093	1468.82	2251.2	1826.97	566.632	570.506	528.096	445.34	633.874	471.196	2162.02	2108.88
ENSG00000159788	ENST00000336727; ENST00000506631; ENST00000344733; ENST00000502947; ENST00000514268; ENST00000382788; ENST00000511805; ENST00000513784; ENST00000338806; ENST00000506998; ENST00000508158; ENST00000505570; ENST00000512990; ENST00000503041; ENST00000504194; ENST00000643191; ENST00000512266; ENST00000513991; ENST00000515521; ENST00000510803; ENST00000509746; ENST00000511709; ENST00000507041; ENST0000…	RGS12	protein_coding	protein_coding	regulator of G protein signaling 12 [Source:HGNC Symbol;Acc:HGNC:9994]	0.5817	1717	GO:0007165; GO:0050790; GO:0009968; GO:0008277; GO:0007186	GO:0005515; GO:0030695; GO:0005096; GO:0003924	GO:0005634; GO:0005737; GO:0005654; GO:0005730; GO:0005829; GO:0042995; GO:0030425; GO:0045202; GO:0005886; GO:0016363; GO:0000794	6002	TRUE	1.37328	3.541e-12	1.23574e-10	chr4	3293021	3439913	146893	+	260.206	518.749	146.428	87.9764	101.62	108.814	184.04	335.388	223.668	120.275	279.327	416.014	90.4598	99.9798	84.8101	184.166	187.389	147.654	828.645	1153.7	910.471	266.707	330.273	252.95	289.132	310.213	283.642	1062.56	1240.83
ENSG00000279117	ENST00000624624	ENSG00000279117	protein_coding	TEC	TEC	0.5175	2338					TRUE	1.35418	3.60513e-12	1.25485e-10	chr11	75260129	75262466	2338	-	260.682	370.393	176.843	125.173	112.124	7.38527	70.0811	118.891	76.1242	198.102	356.924	363.366	74.4728	73.6631	109.97	86.0434	35.7026	20.8115	652.013	473.367	648.792	234.095	275.837	280.915	134.024	155.259	84.1769	573.073	688.92
ENSG00000249437	ENST00000517649; ENST00000315147; ENST00000194097; ENST00000503719; ENST00000523981; ENST00000508426; ENST00000514857; ENST00000508794; ENST00000447012; ENST00000519014	NAIP	protein_coding	protein_coding	NLR family apoptosis inhibitory protein [Source:HGNC Symbol;Acc:HGNC:7634]	0.4266	3678	GO:0043066; GO:0006915; GO:0050896; GO:0002376; GO:0045087; GO:0042981; GO:0006954; GO:0042742; GO:0010466; GO:0052548; GO:0007399; GO:0043524; GO:0043154; GO:0002221; GO:0032731; GO:0050729; GO:0070269; GO:0046330; GO:0016045; GO:0010804; GO:0046456	GO:0046872; GO:0000166; GO:0005524; GO:0005515; GO:0030414; GO:0004869; GO:0043027; GO:0120283	GO:0005737; GO:0016323; GO:0061702; GO:0072557	4671	TRUE	0.527244	3.63933e-12	1.26346e-10	chr5	70968166	71025339	57174	-	724.717	759.746	493.102	569.051	702.16	564.915	397.151	744.895	532.745	870.882	990.174	951.632	865.213	930.791	790.238	537.806	658.651	486.154	1193.52	1366.32	1305.4	1372.23	1241.48	1152.57	705.624	634.486	689.423	1381.55	1356.25
ENSG00000105287	ENST00000601806; ENST00000597390; ENST00000291281; ENST00000433867; ENST00000602155; ENST00000600194; ENST00000599019; ENST00000597589; ENST00000595515; ENST00000593492; ENST00000599464; ENST00000601605; ENST00000597641; ENST00000595132; ENST00000598633; ENST00000597088; ENST00000593363	PRKD2	protein_coding	protein_coding	protein kinase D2 [Source:HGNC Symbol;Acc:HGNC:17293]	0.6099	1569	GO:0006468; GO:0016310; GO:0007155; GO:0002376; GO:0018105; GO:0002250; GO:0001525; GO:0050862; GO:0070374; GO:0033138; GO:0045944; GO:0001938; GO:0032757; GO:0051092; GO:0045785; GO:0045766; GO:0051091; GO:0030148; GO:0010595; GO:0018107; GO:0035924; GO:0048010; GO:1902533; GO:0043536; GO:0032743; GO:0035556; GO:0089700; GO:2000573; GO:0046777; GO:0038033; GO:2001028; GO:0030949; GO:0032793; GO:…	GO:0005524; GO:0004672; GO:0046872; GO:0000166; GO:0004674; GO:0016301; GO:0016740; GO:0106310; GO:0005515; GO:0004697; GO:0004698; GO:0005080	GO:0005737; GO:0005634; GO:0016020; GO:0005794; GO:0005654; GO:0005829; GO:0005886	25865	TRUE	-0.558053	3.72195e-12	1.2888e-10	chr19	46674275	46717127	42853	-	2300.02	2177.23	2037.9	1811.92	1840.91	1963.1	1697.26	1751.18	1889.97	2468.61	2377.3	2391.74	2953.32	2369.65	2939.49	2706.45	1809.76	2284.96	1448.81	1591.26	1616.21	1694.22	1829.16	1737.19	1552.38	1611.31	1541.09	1548.95	1588.7
ENSG00000198722	ENST00000617908; ENST00000619578; ENST00000396787; ENST00000635942; ENST00000378495; ENST00000634487; ENST00000485086; ENST00000637271; ENST00000636694; ENST00000481299	UNC13B	protein_coding	protein_coding	unc-13 homolog B [Source:HGNC Symbol;Acc:HGNC:12566]	0.5011	5860	GO:0006887; GO:0007268; GO:0016082; GO:0007528; GO:0010808; GO:0016081; GO:0016188; GO:0035249; GO:0043065; GO:0050714; GO:0060478; GO:0061789; GO:0071333; GO:0097151; GO:0099011; GO:0099525	GO:0005509; GO:0005543; GO:0019992; GO:0046872; GO:0005515; GO:0005516; GO:0017075; GO:0030742; GO:0031267	GO:0005737; GO:0016020; GO:0070161; GO:0045202; GO:0098793; GO:0005794; GO:0005886; GO:0005829; GO:0030672; GO:0043195; GO:0031594; GO:0042734; GO:0098831; GO:0048786	10497	TRUE	1.18162	3.90512e-12	1.34873e-10	chr9	35161992	35405338	243347	+	73.4049	146.064	33.7017	15.816	46.4277	34.8995	36.4588	90.2576	55.2369	46.8327	86.7383	93.5016	29.4933	20.7864	26.2187	43.2391	43.771	30.09	183.207	215.198	234.843	70.2358	57.4928	59.6412	51.4228	74.1434	59.1304	212.699	239.497
ENSG00000111275	ENST00000416293; ENST00000261733; ENST00000548536; ENST00000549106; ENST00000551450	ALDH2	protein_coding	protein_coding	aldehyde dehydrogenase 2 family member [Source:HGNC Symbol;Acc:HGNC:404]	0.5279	2808	GO:0022900; GO:0005975; GO:0006066; GO:0006068; GO:0046185; GO:1903179; GO:1905627	GO:0016491; GO:0016620; GO:0052689; GO:0004029; GO:0043878; GO:0009055; GO:0051287; GO:0004030; GO:0008957; GO:0018547	GO:0005739; GO:0005759; GO:0070062	217	TRUE	1.24272	3.95876e-12	1.36373e-10	chr12	111766887	111817532	50646	+	1360.27	2492.44	549.411	480.671	704.368	421.132	709.937	1424.65	790.593	743.986	2058.9	2162.88	439.91	554.663	528.271	569.515	648.639	397.891	3585.16	4142.64	4522.97	1622.24	1737.75	1466.96	838.095	1018.99	837.869	4066.87	4369.26
ENSG00000138744	ENST00000286733; ENST00000511606; ENST00000513045; ENST00000602782; ENST00000507956; ENST00000505594; ENST00000507187; ENST00000507940; ENST00000503636	NAAA	protein_coding	protein_coding	N-acylethanolamine acid amidase [Source:HGNC Symbol;Acc:HGNC:736]	0.5163	1022	GO:0006629; GO:0006631; GO:0016042; GO:0006670; GO:0070292; GO:0070291	GO:0016787; GO:0017040; GO:0102121; GO:0017064; GO:0140297; GO:0016810; GO:0047412	GO:0016020; GO:0005764; GO:0070062; GO:0019898; GO:0005737; GO:0043202	27163	TRUE	0.343035	4.2824e-12	1.47143e-10	chr4	75913660	75941013	27354	-	674.165	694.368	543.849	612.87	531.415	525.673	473.964	582.251	501.843	757.165	683.615	730.033	589.069	611.391	612.019	538.897	479.135	509.649	885.488	836.877	912.484	840.496	825.243	722.201	607.371	598.064	434.657	954.642	897.302
ENSG00000178695	ENST00000377474	KCTD12	protein_coding	protein_coding	potassium channel tetramerization domain containing 12 [Source:HGNC Symbol;Acc:HGNC:14678]	0.4365	6231	GO:0051260	GO:0003723; GO:0005515; GO:0042802	GO:0016020; GO:0005886; GO:0042995; GO:0045202; GO:0045211; GO:0042734	115207	TRUE	1.39725	4.52696e-12	1.54991e-10	chr13	76880175	76886405	6231	-	310.258	453.876	193.785	177.93	207.305	199.581	187.091	393.771	280.712	235.228	446.923	422.79	255.875	218.257	312.377	289.862	235.269	175.839	1128.73	1630.72	1735.44	534.362	506.822	522.674	386.156	388.47	402.826	1671.56	1384.97
ENSG00000181982	ENST00000635206; ENST00000504487; ENST00000389609; ENST00000502801; ENST00000507096; ENST00000508236; ENST00000324309; ENST00000512432	CCDC149	protein_coding	protein_coding	coiled-coil domain containing 149 [Source:HGNC Symbol;Acc:HGNC:25405]	0.4843	2621				91050	TRUE	1.73384	4.53402e-12	1.54991e-10	chr4	24803514	24980204	176691	-	24.5189	58.841	10.5318	12.8569	20.6049	7.63426	17.4216	29.5657	22.6381	25.1009	35.3381	47.6317	8.16826	16.0622	6.0795	8.82172	13.2876	10.655	118.979	116.287	149.351	37.2741	25.8196	17.3521	17.5071	30.3166	19.4028	153.938	155.499
ENSG00000105383	ENST00000436584; ENST00000421133; ENST00000262262; ENST00000391796; ENST00000601785; ENST00000598473; ENST00000600557	CD33	protein_coding	protein_coding	CD33 molecule [Source:HGNC Symbol;Acc:HGNC:1659]	0.5136	1693	GO:0007155; GO:0007165; GO:0007267; GO:0050714; GO:0008285; GO:0032691; GO:0032720; GO:1903615; GO:0098609; GO:0002765; GO:0032717; GO:0051926; GO:0150102	GO:0030246; GO:0005515; GO:0033691; GO:0019903; GO:0038023	GO:0016020; GO:0016021; GO:0005654; GO:0005886; GO:0005777; GO:0035579; GO:0070821; GO:0005887; GO:0009897; GO:0005794	945	TRUE	1.43862	4.5869e-12	1.56399e-10	chr19	51225064	51243860	18797	+	130.189	215.664	49.4994	45.4709	60.4639	37.0811	59.4855	124.768	83.308	52.1546	127.902	189.713	61.3781	50.0763	55.4338	57.6521	68.7829	52.6576	337.986	389.746	381.772	161.352	141.521	160.489	109.637	121.136	85.9238	519.235	526.677
ENSG00000137491	ENST00000526660; ENST00000531713; ENST00000532236; ENST00000531756; ENST00000531457; ENST00000289575; ENST00000525650; ENST00000454962; ENST00000530556; ENST00000534004; ENST00000527180; ENST00000525845; ENST00000534186; ENST00000428359; ENST00000526839; ENST00000530012; ENST00000528108; ENST00000530015; ENST00000341411	SLCO2B1	protein_coding	protein_coding	solute carrier organic anion transporter family member 2B1 [Source:HGNC Symbol;Acc:HGNC:10962]	0.5638	1625	GO:0055085; GO:0006811; GO:0015721; GO:0043252; GO:0006805; GO:0150104; GO:0015711; GO:0042167	GO:0005515; GO:0008514; GO:0022857; GO:0015125; GO:0015347; GO:0015132	GO:0016020; GO:0016021; GO:0005886; GO:0005887; GO:0009925; GO:0016324	11309	TRUE	1.88759	4.6895e-12	1.59491e-10	chr11	75100563	75206549	105987	+	411.076	698.159	107.459	77.119	90.6959	41.4431	266.725	801.7	395.274	180.945	548.362	764.274	68.552	125.673	105.624	275.452	233.706	132.584	1868.98	2735.61	2376.14	457.482	414.833	373.029	406.557	490.037	382.499	2451.04	2590.11
ENSG00000171860	ENST00000307637; ENST00000546241	C3AR1	protein_coding	protein_coding	complement C3a receptor 1 [Source:HGNC Symbol;Acc:HGNC:1319]	0.4635	2000	GO:0007186; GO:0007165; GO:0006935; GO:0048584; GO:0002430; GO:0002684; GO:0010575; GO:0010759; GO:0045766; GO:0090023; GO:0006954; GO:0007204; GO:0007200; GO:0008015; GO:0051482	GO:0004930; GO:0004875; GO:0004876	GO:0016021; GO:0016020; GO:0005886; GO:0035579; GO:0005887; GO:0035577	719	TRUE	1.2519	5.43262e-12	1.84296e-10	chr12	8056844	8066359	9516	-	244.683	398.979	139.02	59.3099	72.3408	50.168	138.16	239.802	154.844	122.404	307.259	399.753	93.2629	73.6972	85.3981	223.402	146.164	131.644	534.881	708.956	806.899	239.182	201.667	223.384	171.733	196.323	166.304	827.023	796.518
ENSG00000168310	ENST00000696840; ENST00000696841; ENST00000696842; ENST00000696843; ENST00000502750; ENST00000696844; ENST00000696845; ENST00000393593; ENST00000696846; ENST00000696847; ENST00000696848; ENST00000505067; ENST00000510814; ENST00000696849; ENST00000696850; ENST00000696851; ENST00000696852; ENST00000696853; ENST00000504340; ENST00000507523; ENST00000512020; ENST00000506230; ENST00000509274	IRF2	protein_coding	protein_coding	interferon regulatory factor 2 [Source:HGNC Symbol;Acc:HGNC:6117]	0.4621	2108	GO:0006355; GO:0008283; GO:0051607; GO:0045944; GO:0006357; GO:0000122; GO:0002376	GO:0003700; GO:0000976; GO:0003677; GO:0005515; GO:0000981; GO:0000978; GO:1990837; GO:0001228; GO:0000977	GO:0005634; GO:0005654; GO:0005829; GO:0005925; GO:0000785	3660	TRUE	-0.325463	5.51893e-12	1.86749e-10	chr4	184385702	184474558	88857	-	1559.12	1533.18	1939.96	1825.76	1739.41	1804.96	1619.54	1536.15	1604.59	1641.28	1636.27	1565.14	1768	1717.71	1764.89	1515.77	1539.8	1715.13	1383.53	1359.33	1559.6	1325.94	1418.75	1392.35	1433.05	1284.46	1357.23	1296.21	1238.67
ENSG00000119922	ENST00000681850; ENST00000638108; ENST00000680381; ENST00000679734; ENST00000680954; ENST00000681150; ENST00000680558; ENST00000679608; ENST00000680809; ENST00000371826; ENST00000679755; ENST00000679606; ENST00000679619; ENST00000611722; ENST00000681843	IFIT2	protein_coding	protein_coding	interferon induced protein with tetratricopeptide repeats 2 [Source:HGNC Symbol;Acc:HGNC:5409]	0.4307	2064	GO:0006915; GO:0002376; GO:0009615; GO:0045087; GO:0051607; GO:0035457; GO:0043065; GO:0032091; GO:0008637	GO:0005515; GO:0003723	GO:0005737; GO:0005783; GO:0005829	3433	TRUE	-1.31663	5.56268e-12	1.87755e-10	chr10	89283694	89309271	25578	+	267.194	202.921	326.674	356.848	416.769	367.535	280.07	264.579	327.118	286.634	242.573	211.395	1341.55	765.318	1262.24	989.696	400.191	759.773	98.677	186.504	177.036	158.505	146.338	184.345	192.108	200.501	198.642	163.131	161.471
ENSG00000124313	ENST00000638869; ENST00000639796; ENST00000638521; ENST00000640005; ENST00000640694; ENST00000675719; ENST00000674510; ENST00000642864; ENST00000375365; ENST00000640436; ENST00000639642; ENST00000640442; ENST00000674761; ENST00000638630; ENST00000498281; ENST00000462054; ENST00000639161; ENST00000485377; ENST00000675731; ENST00000638583; ENST00000639485; ENST00000639543	IQSEC2	protein_coding	protein_coding	IQ motif and Sec7 domain ArfGEF 2 [Source:HGNC Symbol;Acc:HGNC:29059]	0.5631	2274	GO:0032012; GO:0050790; GO:0030036; GO:0098696; GO:0050804	GO:0005085; GO:0005515	GO:0005737; GO:0098685	23096	TRUE	1.09832	5.68178e-12	1.91291e-10	chrX	53225828	53321350	95523	-	137.022	246.061	55.8186	41.5169	65.8625	53.4399	60.4449	113.264	115.004	97.9231	212.94	207.33	42.2472	66.5364	66.6704	88.0796	52.3688	47.0156	243.23	371.813	351.664	142.44	121.209	108.439	97.4076	126.413	93.3152	359.198	385.796
ENSG00000154237	ENST00000534045; ENST00000527698; ENST00000532029; ENST00000388948; ENST00000525284; ENST00000531270; ENST00000525617; ENST00000538064; ENST00000526457; ENST00000525395; ENST00000532145	LRRK1	protein_coding	protein_coding	leucine rich repeat kinase 1 [Source:HGNC Symbol;Acc:HGNC:18608]	0.5859	4267	GO:0006468; GO:0016310; GO:0007165; GO:0009966; GO:0090263; GO:0018108; GO:0035556; GO:0036035; GO:0045453; GO:0050731; GO:0050732; GO:1902533	GO:0005515; GO:0046872; GO:0000166; GO:0004672; GO:0004674; GO:0005524; GO:0016301; GO:0016740; GO:0005525; GO:0106310; GO:0042802; GO:0004722	GO:0005737; GO:0005829; GO:0005739; GO:0043231	79705	TRUE	0.617079	5.83649e-12	1.96006e-10	chr15	100919327	101078257	158931	+	422.555	394.076	289.885	176.602	247.079	219.38	166.686	335.857	224.421	447.266	560.147	604.201	223.043	304.108	288.513	265.724	223.94	197.935	703.925	876.271	787.31	584.155	519.91	448.352	268.571	279.67	282.825	836.553	797.956
ENSG00000133026	ENST00000379980; ENST00000269243; ENST00000686654; ENST00000693441; ENST00000685418; ENST00000688497; ENST00000692526; ENST00000687178; ENST00000684843; ENST00000688902; ENST00000360416; ENST00000691566; ENST00000685631; ENST00000686521; ENST00000476737; ENST00000692077; ENST00000686956; ENST00000488329; ENST00000465458; ENST00000690895; ENST00000469865; ENST00000690548; ENST00000692894; ENST0000…	MYH10	protein_coding	protein_coding	myosin heavy chain 10 [Source:HGNC Symbol;Acc:HGNC:7568]	0.4662	5006	GO:0007155; GO:0000281; GO:0031032; GO:0008360; GO:0050714; GO:0030048	GO:0005515; GO:0005524; GO:0003774; GO:0000166; GO:0003779; GO:0051015; GO:0005516; GO:0000146; GO:0035613; GO:0048027; GO:0043531	GO:0016459; GO:0005634; GO:0005737; GO:0042995; GO:0005829; GO:0005938; GO:0030496; GO:0030027; GO:0032154; GO:0070062; GO:0001725; GO:0032982; GO:0016460; GO:0005844; GO:0042641; GO:0097513	4628	TRUE	-1.12179	5.9685e-12	1.99937e-10	chr17	8474207	8631376	157170	-	222.325	143.123	349.823	442.217	353.066	490.79	390.514	222.122	370.361	145.511	97.1146	68.3619	247.504	234.32	227.818	232.21	221.199	264.761	40.0108	63.3813	55.3991	112.211	123.831	216.881	151.425	156.737	195.647	41.3148	27.0925
ENSG00000161944	ENST00000355035; ENST00000254850; ENST00000691900; ENST00000446679; ENST00000576487; ENST00000450034; ENST00000574868	ASGR2	protein_coding	protein_coding	asialoglycoprotein receptor 2 [Source:HGNC Symbol;Acc:HGNC:743]	0.5832	1185	GO:0006897; GO:0007166; GO:0009100; GO:0030282; GO:0031647; GO:0055088	GO:0030246; GO:0005515; GO:0004873	GO:0016020; GO:0016021; GO:0048471; GO:0009897; GO:0005886; GO:0044322	433	TRUE	2.16994	6.08714e-12	2.03014e-10	chr17	7101322	7115700	14379	-	3.91493	26.4679	3.15954	2.9655	5.39857	4.36243	5.75666	26.5463	24.4491	6.38629	10.291	28.457	7.17405	0.944836	4.49463	8.80796	5.47137	4.70157	74.757	99.2299	110.798	24.6774	28.3042	23.8565	16.4941	28.1954	10.163	68.8143	78.0262
ENSG00000148180	ENST00000434663; ENST00000373823; ENST00000373808; ENST00000432226; ENST00000477863; ENST00000449733; ENST00000699558; ENST00000483960; ENST00000477104; ENST00000394353; ENST00000545652; ENST00000373818; ENST00000485767; ENST00000373807; ENST00000373806; ENST00000477553	GSN	protein_coding	protein_coding	gelsolin [Source:HGNC Symbol;Acc:HGNC:4620]	0.5745	2190	GO:0030030; GO:0045010; GO:0051693; GO:0051014; GO:0051016; GO:0060271; GO:0031648; GO:0010628; GO:0007417; GO:0030041; GO:2001269; GO:0046597; GO:0008154; GO:0035994; GO:1990000; GO:0055119; GO:0006911; GO:0014891; GO:0030031; GO:0030042; GO:0042989; GO:0051127; GO:0071801; GO:0086003; GO:0090527; GO:0097017; GO:0097284; GO:1902174; GO:1903903; GO:1903906; GO:1903909; GO:1903923; GO:0016192; GO:…	GO:0046872; GO:0005509; GO:0003779; GO:0051015; GO:0005515; GO:0005546; GO:0036313; GO:0045159	GO:0005634; GO:0005737; GO:0005886; GO:0005576; GO:0005856; GO:0005925; GO:0005829; GO:0005615; GO:0002102; GO:0070062; GO:0072562; GO:0015629; GO:0034774; GO:1904813; GO:0030864; GO:0016528; GO:0030478; GO:0042995; GO:0042470; GO:0030027; GO:0001726; GO:0045335	2934	TRUE	1.09397	6.09073e-12	2.03014e-10	chr9	121207794	121332843	125050	+	2311.78	4023.17	1164.87	1349.36	1804.25	1602.1	1436.63	2083.93	1445.21	1293.35	2631.55	3601.84	993.678	1386.61	1206.82	1304.45	1268.64	1125.81	6068.46	6406.99	7034.62	2710.38	3008.23	2495.2	1822.2	2163.74	1942.99	7021.74	7588.44
ENSG00000146540	ENST00000357429; ENST00000397100; ENST00000397098; ENST00000412051; ENST00000488073; ENST00000444428; ENST00000491163; ENST00000465681	C7orf50	protein_coding	protein_coding	chromosome 7 open reading frame 50 [Source:HGNC Symbol;Acc:HGNC:22421]	0.6331	1306		GO:0003723; GO:0005515		84310	TRUE	-0.509551	6.32383e-12	2.09749e-10	chr7	996986	1138260	141275	-	853.454	844.032	757.237	784.869	607.878	934.651	838.552	691.975	780.559	1076.09	1048.21	1178.93	1010.36	1003.42	983.575	930.442	751.922	980.747	834.962	846.443	902.041	745.07	644.804	713.525	568.561	602.546	764.076	828.273	1043.6
ENSG00000204634	ENST00000409318; ENST00000376840; ENST00000494011; ENST00000473937; ENST00000485875; ENST00000481317; ENST00000487392; ENST00000463469; ENST00000462819; ENST00000485851	TBC1D8	protein_coding	protein_coding	TBC1 domain family member 8 [Source:HGNC Symbol;Acc:HGNC:17791]	0.5126	1277	GO:0090630; GO:0008284; GO:0008015	GO:0005096; GO:0005515	GO:0016020	11138	TRUE	0.940287	6.32416e-12	2.09749e-10	chr2	101007228	101252866	245639	-	179.108	298.009	164.352	165.079	189.825	137.417	166.292	239.802	185.632	177.752	269.035	281.86	105.22	172.905	183.531	193.953	142.805	112.838	411.69	512.887	525.821	368.029	386.301	271.096	195.018	255.847	267.011	530.396	436.73
ENSG00000104763	ENST00000637790; ENST00000636009; ENST00000520781; ENST00000381733; ENST00000637752; ENST00000637991; ENST00000636691; ENST00000637528; ENST00000637922; ENST00000637609; ENST00000636171; ENST00000636701; ENST00000636050; ENST00000638069; ENST00000636160; ENST00000637343; ENST00000636563; ENST00000637244; ENST00000637014; ENST00000637857; ENST00000518746; ENST00000635756; ENST00000638028; ENST0000…	ASAH1	protein_coding	protein_coding	N-acylsphingosine amidohydrolase 1 [Source:HGNC Symbol;Acc:HGNC:735]	0.425	1880	GO:0006629; GO:0006665; GO:0006631; GO:0046512; GO:0071356; GO:0046513; GO:0030216; GO:0050810; GO:0046514; GO:0062098; GO:0045892; GO:1903507	GO:0016787; GO:0005515; GO:0017040; GO:0102121; GO:0017064; GO:0016811; GO:0016810; GO:0003714; GO:0016922	GO:0005634; GO:0005737; GO:0005576; GO:0005615; GO:0005764; GO:0070062; GO:1904813; GO:1904724; GO:0043202; GO:0016020; GO:0016021	427	TRUE	0.927175	6.35207e-12	2.10153e-10	chr8	18055992	18084998	29007	-	1846.48	2731.05	1160.61	1117	1218.67	973.913	1350.52	2167.96	1551.16	1476.41	2525.09	2887.71	1005.28	1194.4	1225.1	1291.19	1288.14	998.514	4155.4	4733.14	5504.99	2321.52	2176.94	2006.47	1714.71	1980.32	1646.62	4990.92	4923.77
ENSG00000104524	ENST00000495276; ENST00000220966; ENST00000447926; ENST00000433751; ENST00000377579; ENST00000462036; ENST00000482616	PYCR3	protein_coding	protein_coding	pyrroline-5-carboxylate reductase 3 [Source:HGNC Symbol;Acc:HGNC:25846]	0.6351	1534	GO:0006561; GO:0008652; GO:0055129	GO:0004735; GO:0016491; GO:0005515	GO:0005737; GO:0005829; GO:0045171; GO:0072686	65263	TRUE	-0.778087	6.40164e-12	2.1127e-10	chr8	143603210	143609773	6564	-	197.704	152.926	222.067	190.78	139.283	192.597	203.402	153.194	204.856	132.236	152.238	165.322	171.759	171.015	163.72	212.638	147.94	189.944	124.63	121.239	93.9376	105.784	122.061	99.7635	105.757	119.405	141.835	93.8388	118.519
ENSG00000104635	ENST00000520644; ENST00000359741; ENST00000381237; ENST00000240095; ENST00000289952; ENST00000524285; ENST00000520832; ENST00000519960; ENST00000522881; ENST00000517552; ENST00000517370; ENST00000518348	SLC39A14	protein_coding	protein_coding	solute carrier family 39 member 14 [Source:HGNC Symbol;Acc:HGNC:20858]	0.5546	1519	GO:0055085; GO:0030001; GO:0006811; GO:0015698; GO:0006094; GO:0098662; GO:0006829; GO:0008286; GO:0032869; GO:0002062; GO:0071577; GO:0034755; GO:0071421; GO:0045745; GO:0006882; GO:0051344; GO:0071333; GO:0033212; GO:0010817; GO:0071578; GO:0055071; GO:0070574; GO:0098739; GO:0006826	GO:0046873; GO:0005381; GO:0005385; GO:0005384; GO:0015086; GO:0015296; GO:0015093; GO:0005515	GO:0016020; GO:0016021; GO:0005765; GO:0005886; GO:0005768; GO:0016324; GO:0005764; GO:0031902; GO:0016323; GO:0031901; GO:0005887	23516	TRUE	-0.899518	6.43857e-12	2.11965e-10	chr8	22367278	22434129	66852	+	306.343	149.985	535.015	667.237	599.241	724.164	852.012	504.381	688.196	258.644	207.29	123.85	444.663	389.273	343.84	638.978	720.658	707.116	102.133	121.945	88.4338	201.771	223.78	315.556	405.857	400.507	364.584	98.8423	93.198
ENSG00000169919	ENST00000304895; ENST00000466883; ENST00000447929; ENST00000430730; ENST00000421103; ENST00000461622; ENST00000462371; ENST00000465785; ENST00000479038; ENST00000489482; ENST00000475316; ENST00000476486; ENST00000446111; ENST00000478118	GUSB	protein_coding	protein_coding	glucuronidase beta [Source:HGNC Symbol;Acc:HGNC:4696]	0.56	1145	GO:0005975; GO:0008152; GO:0019391; GO:0006027; GO:0030200; GO:0030207; GO:0030214	GO:0004553; GO:0016787; GO:0016798; GO:0019904; GO:0005102; GO:0004566; GO:0030246	GO:0016020; GO:0043231; GO:0005615; GO:0005764; GO:0005576; GO:0070062; GO:1904813; GO:0043202; GO:0035578	2990	TRUE	0.590356	6.6432e-12	2.18165e-10	chr7	65960684	65982215	21532	-	1344.78	1630.19	1133.1	1040.79	1008.23	980.456	1141.66	1241.23	1168.71	984.251	1266.6	1402.52	945.768	873.437	912.853	996.813	928.343	1010.71	2181.06	2277.38	2302.94	1215.61	1330.13	1347.67	1423.51	1451.47	1458.78	2253.2	2436.1
ENSG00000070614	ENST00000522491; ENST00000519157; ENST00000524161; ENST00000523767; ENST00000518299; ENST00000518346; ENST00000261797; ENST00000624156; ENST00000521752	NDST1	protein_coding	protein_coding	N-deacetylase and N-sulfotransferase 1 [Source:HGNC Symbol;Acc:HGNC:7680]	0.6192	1730	GO:0008152; GO:0006954; GO:0015012; GO:0030210; GO:0015014; GO:0000271; GO:0003279; GO:0006477; GO:0007507; GO:0007585; GO:0008283; GO:0008543; GO:0009887; GO:0030203; GO:0030900; GO:0030901; GO:0035904; GO:0043410; GO:0045880; GO:0048702; GO:0048703; GO:0060976	GO:0016787; GO:0015016; GO:0008146; GO:0016740; GO:0003824; GO:0005515; GO:0019213; GO:0102140; GO:0050119	GO:0016020; GO:0016021; GO:0005794; GO:0032588; GO:0000139	3340	TRUE	0.963258	6.80283e-12	2.22859e-10	chr5	150485818	150558211	72394	+	211.406	348.984	127.435	143.332	178.152	116.695	210.118	341.563	218.231	168.173	264.625	375.362	139.495	129.442	144.577	208.188	247.775	187.122	453.807	685.045	556.4	296.138	329.92	255.915	255.174	320.592	279.021	634.343	616.624
ENSG00000186088	ENST00000491796; ENST00000449779; ENST00000257626; ENST00000482866; ENST00000441833; ENST00000474686; ENST00000440473; ENST00000415112; ENST00000426477; ENST00000489920; ENST00000334003; ENST00000434084; ENST00000430584	GSAP	protein_coding	protein_coding	gamma-secretase activating protein [Source:HGNC Symbol;Acc:HGNC:28042]	0.4366	1507	GO:0030162; GO:1902004	GO:0005515; GO:0001540	GO:0005794; GO:0005802	54103	TRUE	0.685881	7.11586e-12	2.32544e-10	chr7	77310751	77416349	105599	-	528.515	723.456	300.156	207.585	282.884	197.4	271.522	514.999	377.602	503.452	673.325	818.479	317.252	361.873	272.675	303.475	341.57	272.691	1037.12	983.93	1042.95	625.479	518.321	453.274	460.864	420.842	382.5	1092.27	929.812
ENSG00000149136	ENST00000293880; ENST00000278412; ENST00000635721; ENST00000526696; ENST00000529002	SSRP1	protein_coding	protein_coding	structure specific recognition protein 1 [Source:HGNC Symbol;Acc:HGNC:11327]	0.5362	2280	GO:0006281; GO:0006974; GO:0016043; GO:0006260; GO:0006334; GO:1902275; GO:0006337	GO:0003723; GO:0003677; GO:0005515; GO:0003682; GO:0042393; GO:0031491	GO:0005634; GO:0005694; GO:0005730; GO:0005654; GO:0035101	6749	TRUE	-0.364162	7.16677e-12	2.33637e-10	chr11	57325986	57335892	9907	-	4298.59	3747.66	4894.12	5406.1	4985.04	5935.09	6038.73	4393.43	5305.45	3343.22	3201.96	2979.85	4034.21	4093.97	4081.88	4475.25	4352.86	4838.85	2617.55	2645.73	2453.21	3054.31	3341.66	3998.13	4294.29	4610.47	4530.87	2399.75	2478.41
ENSG00000105967	ENST00000457268; ENST00000265440; ENST00000320239; ENST00000462828; ENST00000393485; ENST00000484212; ENST00000497829; ENST00000474337; ENST00000465322	TFEC	protein_coding	protein_coding	transcription factor EC [Source:HGNC Symbol;Acc:HGNC:11754]	0.3613	2831	GO:0006355; GO:0006357; GO:0000122; GO:0045944; GO:0034605	GO:0046983; GO:0003677; GO:0005515; GO:0000981; GO:0001227; GO:0000978; GO:1990837; GO:0001228	GO:0005634; GO:0005654; GO:0000785	22797	TRUE	1.41203	7.55909e-12	2.45827e-10	chr7	115935148	116159896	224749	-	195.746	225.468	43.1803	83.0339	150.08	80.705	98.8226	264.579	172.049	74.5066	233.752	241.207	74.1319	89.7594	112.366	136.924	93.0133	67.7025	400.109	520.06	600.96	251.52	173.363	175.671	162.03	248.537	171.848	546.761	445.401
ENSG00000155363	ENST00000486416; ENST00000413052; ENST00000369645; ENST00000686097; ENST00000686428; ENST00000690243; ENST00000369644; ENST00000496577; ENST00000475429; ENST00000468624; ENST00000465579; ENST00000357443; ENST00000687509; ENST00000685268; ENST00000689955; ENST00000686923; ENST00000687333; ENST00000688698; ENST00000488160; ENST00000482545; ENST00000471160; ENST00000481711; ENST00000490413; ENST0000…	MOV10	protein_coding	protein_coding	Mov10 RISC complex RNA helicase [Source:HGNC Symbol;Acc:HGNC:7200]	0.5571	2493	GO:0051607; GO:0031047; GO:0061014; GO:0061158; GO:0150011; GO:0035194; GO:0035195; GO:0010526; GO:0035279	GO:0003723; GO:0000166; GO:0005524; GO:0016787; GO:0005515; GO:0003724; GO:0004386; GO:0016887; GO:0032574	GO:0005634; GO:0005737; GO:0005829; GO:0005615; GO:0036464; GO:0000932; GO:0010494; GO:0043186	4343	TRUE	-0.685179	7.70107e-12	2.49836e-10	chr1	112673141	112700756	27616	+	1874.27	1681.22	1786.19	1900.88	1918.65	1968.2	1601.53	1572.43	1778.44	2119.18	1845.03	1963.53	3323.98	2398.94	3215.19	3106.01	2083.03	2977.97	1259.29	1404.76	1354.87	1505.33	1633.68	1413.03	1389.39	1442.14	1247.28	1315.04	1396.89
ENSG00000186891	ENST00000328596; ENST00000379268; ENST00000486728; ENST00000379265	TNFRSF18	protein_coding	protein_coding	TNF receptor superfamily member 18 [Source:HGNC Symbol;Acc:HGNC:11914]	0.6749	841	GO:0043066; GO:0006915; GO:0033209; GO:0007165; GO:0045785; GO:0042531; GO:0002687	GO:0005515; GO:0005031	GO:0016020; GO:0016021; GO:0005886; GO:0005887; GO:0005576; GO:0009897	8784	TRUE	-0.773916	7.72463e-12	2.49994e-10	chr1	1203508	1206592	3085	-	782.986	679.343	846.756	847.143	742.843	1005.54	935.457	614.106	725.323	359.761	377.827	303.542	396.167	464.859	368.56	619.761	529.16	646.936	353.78	272.583	393.815	330.298	339.65	315.556	449.222	399.957	425	213.949	255.753
ENSG00000087269	ENST00000507120; ENST00000416614; ENST00000314262; ENST00000502735; ENST00000398071	NOP14	protein_coding	protein_coding	NOP14 nucleolar protein [Source:HGNC Symbol;Acc:HGNC:16821]	0.518	2481	GO:0006364; GO:0042254; GO:0030490; GO:0000447; GO:0000472; GO:0000480; GO:0042274; GO:0000462	GO:0003723; GO:0019899; GO:0030515	GO:0032040; GO:0005634; GO:0016020; GO:0005654; GO:0005730; GO:0030686; GO:0030692	8602	TRUE	-0.35569	8.15782e-12	2.63375e-10	chr4	2937933	2963406	25474	-	1416.23	1124.4	1802.98	2058.5	1914.12	2204.22	2288.68	1805.15	2129.31	1456.07	1186.99	1206.04	1716.2	1770.96	1730.43	1940.65	1878.55	2068.14	1016.96	1011.43	983.221	1124.9	1324.28	1528.64	1657.17	1681.18	1795.57	965.903	1013.26
ENSG00000121064	ENST00000575423; ENST00000571345; ENST00000572591; ENST00000262288; ENST00000572710; ENST00000575395; ENST00000573823; ENST00000576154; ENST00000571898; ENST00000631024; ENST00000570480; ENST00000570589; ENST00000573789; ENST00000570505; ENST00000573239; ENST00000570479	SCPEP1	protein_coding	protein_coding	serine carboxypeptidase 1 [Source:HGNC Symbol;Acc:HGNC:29507]	0.4966	958	GO:0006508; GO:0042573; GO:0097746; GO:0045776	GO:0004185; GO:0008233; GO:0016787; GO:0004180	GO:0005576; GO:0005829; GO:0070062	59342	TRUE	1.01549	9.02051e-12	2.90526e-10	chr17	56978129	57006768	28640	+	1497.46	2047.84	810.948	706.777	749.321	622.738	733.973	1240.53	905.522	679.075	1295.19	1881.03	519.42	531.943	547.596	613.355	542.493	464.538	2329.05	2558.46	2666.38	1311.7	1289.61	1051.85	845.08	1127.81	871.25	2467.31	3113.46
ENSG00000010278	ENST00000382518; ENST00000642746; ENST00000543916; ENST00000538834; ENST00000645368; ENST00000610354; ENST00000677718; ENST00000677585; ENST00000679331; ENST00000677318; ENST00000677572; ENST00000382519; ENST00000546073; ENST00000009180; ENST00000536586; ENST00000538418; ENST00000645565; ENST00000678719; ENST00000382515; ENST00000676788; ENST00000481267; ENST00000676764; ENST00000646407; ENST0000…	CD9	protein_coding	protein_coding	CD9 molecule [Source:HGNC Symbol;Acc:HGNC:1709]	0.4917	1465	GO:0007155; GO:0030168; GO:0007338; GO:0014905; GO:0007342; GO:0035036; GO:0031623; GO:0071404; GO:0090331; GO:0008347; GO:0030913; GO:0008283; GO:0008285; GO:1905521	GO:0005515; GO:0005178	GO:0016021; GO:0016020; GO:0005886; GO:0005576; GO:0005925; GO:0005615; GO:0005887; GO:0070062; GO:0030666; GO:1903561; GO:0030669; GO:0031092; GO:0032991; GO:0009897	928	TRUE	1.2601	9.19391e-12	2.95399e-10	chr12	6199715	6238271	38557	+	544.249	1031.27	296.082	236.294	284.085	239.934	377.061	682.356	359.492	261.848	584.237	1010.9	148.264	165.346	160.332	309.245	329.846	258.03	1560.43	1597.52	1825.76	382.503	360.047	339.453	447.305	605.691	529.489	1903.03	2023.18
ENSG00000124098	ENST00000371384; ENST00000437418	FAM210B	protein_coding	protein_coding	family with sequence similarity 210 member B [Source:HGNC Symbol;Acc:HGNC:16102]	0.5044	1800	GO:0030154; GO:0043249; GO:0071392; GO:0045648	GO:0005515	GO:0016020; GO:0016021; GO:0005739; GO:0005741; GO:0031224	116151	TRUE	0.501371	9.88562e-12	3.16862e-10	chr20	56358974	56368663	9690	+	298.743	313.722	330.917	316.32	352.509	321.776	326.28	448.663	350.319	509.219	532.263	425.244	343.377	419.507	386.513	335.522	394.266	323.488	559.23	468.861	575.718	501.312	488.568	504.24	460.864	450.139	410.217	637.631	630.682
ENSG00000100346	ENST00000407673; ENST00000401624; ENST00000404898; ENST00000402142; ENST00000471970	CACNA1I	protein_coding	protein_coding	calcium voltage-gated channel subunit alpha1 I [Source:HGNC Symbol;Acc:HGNC:1396]	0.5958	6551	GO:0055085; GO:0006811; GO:0030317; GO:0034765; GO:0035725; GO:0006816; GO:0070588; GO:0070509; GO:0007165; GO:0019228; GO:0045956; GO:0086010; GO:0030431	GO:0005216; GO:0005244; GO:0005515; GO:0005262; GO:0005245; GO:0005261; GO:0008332; GO:0005248	GO:0016020; GO:0016021; GO:0005886; GO:0005891; GO:0043005; GO:0001518	8911	TRUE	0.574643	1.00276e-11	3.20645e-10	chr22	39570753	39689735	118983	+	993.412	1043.03	972.085	1045.83	1026.81	858.308	996.859	1106.98	1175.37	1753.04	1595.1	1856.48	1654.02	1261.36	1467.5	1135.42	1102.87	1188.56	1952.1	2007.31	1858.28	2598.72	2513.76	2229.5	1904.59	1794.06	1656.58	2005.62	2118.63
ENSG00000056558	ENST00000546084; ENST00000373887; ENST00000540010	TRAF1	protein_coding	protein_coding	TNF receptor associated factor 1 [Source:HGNC Symbol;Acc:HGNC:12031]	0.5554	4123	GO:0006915; GO:0007165; GO:0042981; GO:0043122; GO:0051092; GO:0070534; GO:0065003; GO:0033209; GO:0046330; GO:2001236	GO:0005515; GO:0008270; GO:0005164; GO:0031625; GO:0031996; GO:0042802	GO:0005829; GO:0005737; GO:0009898	7185	TRUE	-0.431137	1.04802e-11	3.34316e-10	chr9	120902393	120929173	26781	-	6200.26	6290.54	6933.08	7122.13	7153.1	7753.13	7236.12	6279.99	6961.65	7623.1	6902.31	6843.23	6573.83	6414.49	6598.12	6786.94	6804.04	7300.59	5140.34	4691.3	5166.56	5780.22	6086.28	5713.63	5934.96	5511.67	5525	4540.49	4788.86
ENSG00000223865	ENST00000418931; ENST00000469120; ENST00000471184; ENST00000488575; ENST00000498038; ENST00000428835; ENST00000416804; ENST00000478189	HLA-DPB1	protein_coding	protein_coding	major histocompatibility complex, class II, DP beta 1 [Source:HGNC Symbol;Acc:HGNC:4940]	0.5549	1205	GO:0006955; GO:0019882; GO:0002376; GO:0002250; GO:0002504; GO:0042102; GO:0050870; GO:0002503; GO:0019886; GO:0032729; GO:0050852	GO:0005515; GO:0042605; GO:0023026	GO:0016020; GO:0042613; GO:0016021; GO:0005765; GO:0005794; GO:0005783; GO:0005789; GO:0005886; GO:0005768; GO:0010008; GO:0005764; GO:0009986; GO:0032588; GO:0000139; GO:0030666; GO:0012507; GO:0030669; GO:0071556; GO:0030658	3115	TRUE	1.04281	1.0794e-11	3.43506e-10	chr6	33075990	33089696	13707	+	6412.65	10978.3	3043.63	1943.39	2366.73	1809.32	2792.16	5263.88	3303.88	3175.59	6764.11	8999.72	1612.57	2021.01	2151.43	2303.41	2360.23	1781.81	13463.4	14546.7	14013.4	5062.64	4808.68	4261.63	3263.12	3555.8	3233.41	15919.7	17993.9
ENSG00000162645	ENST00000370466; ENST00000464839; ENST00000493802; ENST00000463660	GBP2	protein_coding	protein_coding	guanylate binding protein 2 [Source:HGNC Symbol;Acc:HGNC:4183]	0.424	3008	GO:0050896; GO:0002376; GO:0050830; GO:0071346; GO:0071347; GO:0071356; GO:0006955; GO:0034504; GO:0042832	GO:0005525; GO:0003924; GO:0000166; GO:0016787; GO:0042803; GO:0005515; GO:0042802	GO:0005634; GO:0005737; GO:0016020; GO:0005794; GO:0031410; GO:0005654; GO:0005829; GO:0000139; GO:0048471	2634	TRUE	-0.574064	1.08549e-11	3.44623e-10	chr1	89106132	89150456	44325	-	7813.19	6102.36	7510.76	6854.7	6185.6	6386.03	5961.85	5266.74	6256.25	4428.47	4436.89	4094.48	7098.03	6156.67	6094.23	5942.21	4860.36	6481.56	3706.54	3529.02	3591.31	4086.59	3837.73	4554.66	4327.27	4018.49	4525.07	3226.77	3368.76
ENSG00000169413	ENST00000304677	RNASE6	protein_coding	protein_coding	ribonuclease A family member k6 [Source:HGNC Symbol;Acc:HGNC:10048]	0.4455	844	GO:0090305; GO:0045087; GO:0051607; GO:0016070; GO:0050830; GO:0042742; GO:0050829; GO:0019731; GO:0061844; GO:0006401; GO:0006952; GO:0090501	GO:0003676; GO:0016787; GO:0004519; GO:0004518; GO:0004540	GO:0031410; GO:0005576; GO:0005615; GO:0005764	6039	TRUE	2.17812	1.11363e-11	3.52721e-10	chr14	20781268	20782467	1200	+	169.321	401.92	57.9249	34.5975	36.7103	22.9028	64.2826	218.565	112.285	62.7985	286.677	429.565	29.4933	34.9589	35.208	74.4674	56.277	27.2691	958.154	1028.16	1141.7	213.555	158.326	134.464	118.369	118.003	131.196	1353.77	1279.85
ENSG00000138413	ENST00000345146; ENST00000446179; ENST00000415913; ENST00000484575; ENST00000415282; ENST00000462386; ENST00000417583; ENST00000451391; ENST00000481557	IDH1	protein_coding	protein_coding	isocitrate dehydrogenase (NADP(+)) 1 [Source:HGNC Symbol;Acc:HGNC:5382]	0.4519	1386	GO:0006099; GO:0006097; GO:0006102; GO:0006749; GO:0006979; GO:0008585; GO:0014070; GO:0048545; GO:0060696; GO:0071071; GO:0006103; GO:0006739	GO:0000287; GO:0051287; GO:0016616; GO:0046872; GO:0016491; GO:0042803; GO:0005515; GO:0004450; GO:0050661; GO:0042802; GO:0045296	GO:0005737; GO:0005829; GO:0005777; GO:0005739; GO:0005576; GO:0070062; GO:0005782; GO:0034774; GO:1904813; GO:1904724	3417	TRUE	1.06768	1.12806e-11	3.55945e-10	chr2	208236229	208266074	29846	-	636.175	841.092	397.049	375.63	473.994	404.615	444.222	737.989	498.037	355.503	732.13	659.932	344.355	437.459	441.223	394.757	443.181	343.214	1416.18	1778.97	1753.5	632.123	714.68	673.404	647.151	767.541	671.684	1876.76	2012.42
ENSG00000140678	ENST00000564308; ENST00000562918; ENST00000268296; ENST00000567409; ENST00000562522; ENST00000571644; ENST00000562138	ITGAX	protein_coding	protein_coding	integrin subunit alpha X [Source:HGNC Symbol;Acc:HGNC:6152]	0.5677	2392	GO:0007155; GO:0007229; GO:0007160; GO:0033627; GO:0098609; GO:0010628; GO:0008284; GO:0030335; GO:0009887; GO:0034113; GO:0031643; GO:0045766; GO:0051607; GO:1905956	GO:0005515; GO:0046872; GO:0005178; GO:0038023; GO:0030971	GO:0016020; GO:0016021; GO:0005886; GO:0009986; GO:0008305; GO:0009897; GO:0070821; GO:0030667; GO:0101003; GO:0034689	3687	TRUE	1.1524	1.12914e-11	3.55945e-10	chr16	31355134	31382999	27866	+	2045.54	4031.32	930.824	815.5	1375.45	988.091	1377.1	2439.82	1485.06	845.847	2191.97	3301.02	705.948	810.797	767.781	1434.1	1198.21	1135.06	4743.38	5061.01	5533.88	2604.08	2491.57	2075.52	1954.26	2522.95	1905.11	4928.35	5456.38
ENSG00000093072	ENST00000696220; ENST00000696221; ENST00000696222; ENST00000696223; ENST00000696224; ENST00000399837; ENST00000610390; ENST00000696196; ENST00000696225; ENST00000696197; ENST00000649310; ENST00000649746; ENST00000469063; ENST00000330232; ENST00000543038; ENST00000399839; ENST00000449907; ENST00000262607; ENST00000696218; ENST00000648061; ENST00000648668; ENST00000649540; ENST00000649915; ENST0000…	ADA2	protein_coding	protein_coding	adenosine deaminase 2 [Source:HGNC Symbol;Acc:HGNC:1839]	0.5125	2919	GO:0007165; GO:0006154; GO:0046103	GO:0019239; GO:0046872; GO:0008270; GO:0016787; GO:0042803; GO:0008201; GO:0008083; GO:0004000; GO:0043394; GO:0031685	GO:0005615; GO:0005576; GO:0035578	51816	TRUE	0.718885	1.13701e-11	3.57584e-10	chr22	17178790	17258235	79446	-	3570	5412.74	2014.98	1695.49	1822.12	1524.73	1893.14	3406.83	2492.03	3097.84	4920.66	5843.37	2452.25	2146.71	2088.79	2411.86	2234.44	1981.51	7519.05	8875.69	8395.39	3665.33	3375.79	2896.76	2818.47	3022.64	2643.93	8789.6	9189.01
ENSG00000130598	ENST00000381911; ENST00000381906; ENST00000252898; ENST00000381905; ENST00000468473	TNNI2	protein_coding	protein_coding	troponin I2, fast skeletal type [Source:HGNC Symbol;Acc:HGNC:11946]	0.6212	663	GO:0045893; GO:0003009; GO:0060048; GO:0006936; GO:0006937	GO:0003779; GO:0005515; GO:0031014	GO:0005861; GO:0005634; GO:0005829	7136	TRUE	1.84435	1.14305e-11	3.58637e-10	chr11	1838981	1841680	2700	+	16.6384	25.4876	4.21272	3.95399	5.39857	3.27183	31.6616	18.5824	11.7718	6.38629	19.1118	31.1672	3.98559	7.55869	11.2366	20.0181	14.0692	20.6868	82.1276	82.4923	95.1419	27.5249	33.6112	14.097	47.5418	42.8152	54.5108	131.373	102.951
ENSG00000135218	ENST00000435819; ENST00000648416; ENST00000480599; ENST00000309881; ENST00000534394; ENST00000526804; ENST00000478292; ENST00000438020; ENST00000436384; ENST00000428497; ENST00000433696; ENST00000538969; ENST00000544133; ENST00000447544; ENST00000441109; ENST00000482059; ENST00000394788; ENST00000426978; ENST00000432207; ENST00000413265; ENST00000419819; ENST00000441034; ENST00000464213; ENST0000…	CD36	protein_coding	protein_coding	CD36 molecule [Source:HGNC Symbol;Acc:HGNC:1663]	0.3911	1510	GO:0007155; GO:0006869; GO:0006955; GO:0007166; GO:0050909; GO:0033993; GO:0019915; GO:0032731; GO:0042953; GO:0070374; GO:1900227; GO:0031623; GO:0034197; GO:0051092; GO:0010628; GO:0045429; GO:0140052; GO:1903428; GO:1904646; GO:0007596; GO:0097009; GO:0007204; GO:0006629; GO:0001954; GO:0120162; GO:0070542; GO:0044539; GO:0010744; GO:0006898; GO:0006631; GO:0071726; GO:0010942; GO:0150094; GO:…	GO:0005515; GO:0001540; GO:0008289; GO:0044877; GO:0070053; GO:0005041; GO:0030169; GO:0050431; GO:0071813; GO:0005324; GO:0005044; GO:0015636; GO:0035325; GO:0150025; GO:1901480; GO:0008035; GO:0070892	GO:0016020; GO:0016021; GO:0005794; GO:0005886; GO:0005581; GO:0005615; GO:0016324; GO:0045121; GO:0005737; GO:0009986; GO:0035579; GO:0005887; GO:0043235; GO:0030666; GO:0031526; GO:0031092; GO:0005901; GO:0045335; GO:0071944; GO:0009897; GO:0045177	948	TRUE	2.28328	1.14806e-11	3.59367e-10	chr7	80369575	80679277	309703	+	138.98	325.458	50.5526	19.77	40.9455	21.8122	85.3903	369.134	122.245	65.9832	234.551	398.64	29.2677	34.9589	33.7429	92.8841	129.75	49.8366	821.275	1061.64	1065.25	292.333	189.381	218.09	214.066	265.446	242.989	1180.22	1011.09
ENSG00000144959	ENST00000475381; ENST00000538775; ENST00000543711; ENST00000470419; ENST00000424772; ENST00000421723	NCEH1	protein_coding	protein_coding	neutral cholesterol ester hydrolase 1 [Source:HGNC Symbol;Acc:HGNC:29260]	0.4396	2504	GO:0006629; GO:0016042; GO:0034383; GO:0046485; GO:0006470; GO:0006805; GO:0060395	GO:0016787; GO:0052689; GO:0017171; GO:0004771; GO:0042301; GO:0047378	GO:0016020; GO:0016021; GO:0005783; GO:0005886; GO:0043231; GO:0005789	57552	TRUE	1.1418	1.15313e-11	3.60112e-10	chr3	172630249	172711218	80970	-	286.768	404.861	173.775	233.286	251.573	227.937	307.982	453.942	317.839	193.717	393.998	445.827	148.264	214.478	167.799	246.623	232.142	244.481	944.466	873.94	1069.44	402.432	309.577	341.581	391.977	436.506	319.674	987.172	952.57
ENSG00000049860	ENST00000511181; ENST00000513079; ENST00000515528; ENST00000261416; ENST00000510820; ENST00000504459; ENST00000513336; ENST00000511621; ENST00000503312; ENST00000513539; ENST00000509579; ENST00000505859; ENST00000513867	HEXB	protein_coding	protein_coding	hexosaminidase subunit beta [Source:HGNC Symbol;Acc:HGNC:4879]	0.4061	931	GO:0005975; GO:0006629; GO:0008152; GO:0007338; GO:1901135; GO:0006689; GO:0030203; GO:0001501; GO:0006687; GO:0006874; GO:0007040; GO:0007341; GO:0007605; GO:0007626; GO:0008049; GO:0008360; GO:0008654; GO:0009313; GO:0019538; GO:0019915; GO:0019953; GO:0030207; GO:0030209; GO:0030214; GO:0042552; GO:0043615; GO:0045944; GO:0048477; GO:0050885; GO:0050905; GO:0051651; GO:0070050	GO:0004553; GO:0016787; GO:0004563; GO:0102148; GO:0005515; GO:0016798; GO:0008375; GO:0042802; GO:0015929	GO:0005764; GO:0016020; GO:0031410; GO:0005576; GO:0070062; GO:0042582; GO:0043202; GO:0035578; GO:1905379; GO:0001669; GO:0005615; GO:0060473	3074	TRUE	0.974156	1.15861e-11	3.60979e-10	chr5	74640023	74722647	82625	+	1079.54	1684.14	728.8	756.202	924.235	692.536	913.389	1358.29	891.939	755.711	1409.87	1517.71	632.113	715.241	674.195	895.209	875.42	705.235	2627.03	2721.06	2892.79	1268.99	1200.27	1142.94	1109.96	1339.8	1167.82	2997.8	3216.41
ENSG00000009694	ENST00000371130; ENST00000422452; ENST00000461429	TENM1	protein_coding	protein_coding	teneurin transmembrane protein 1 [Source:HGNC Symbol;Acc:HGNC:8117]	0.4328	8946	GO:0007165; GO:0007218; GO:0033138; GO:0007157; GO:0007399; GO:0006955; GO:0051491; GO:0008285; GO:0030838; GO:0090316; GO:0043406; GO:0048666; GO:0006359	GO:0042803; GO:0046982; GO:0050839; GO:0008201; GO:0042802	GO:0016021; GO:0005634; GO:0005737; GO:0016607; GO:0016020; GO:0005794; GO:0005783; GO:0005886; GO:0005856; GO:0048471; GO:0005887; GO:0043005; GO:0016363; GO:0005576	10178	TRUE	1.23945	1.18911e-11	3.6962e-10	chrX	124375903	125204312	828410	-	87.1071	74.5023	96.8925	102.804	132.805	86.1581	96.9037	152.199	78.7804	209.683	133.783	163.967	188.12	124.718	184.114	102.493	144.6	112.838	276.917	209.219	227.618	522.024	365.301	376.282	300.775	262.112	250.38	222.708	184.229
ENSG00000102471	ENST00000218652; ENST00000703119; ENST00000703120; ENST00000703121; ENST00000703122; ENST00000703123; ENST00000703124; ENST00000703125; ENST00000703126; ENST00000703145; ENST00000703146; ENST00000703147; ENST00000703149; ENST00000703150; ENST00000703151; ENST00000650134; ENST00000703152; ENST00000465762; ENST00000703153; ENST00000703154; ENST00000487865; ENST00000703155; ENST00000620924; ENST0000…	NDFIP2	protein_coding	protein_coding	Nedd4 family interacting protein 2 [Source:HGNC Symbol;Acc:HGNC:18537]	0.3528	3683	GO:0043123; GO:0030001; GO:0007034; GO:0010629; GO:0006511; GO:0031398; GO:0032410; GO:0051224	GO:0005515; GO:0050699	GO:0005737; GO:0016020; GO:0016021; GO:0005794; GO:0043231; GO:0005768; GO:0000139; GO:0010008; GO:0048471; GO:0032585; GO:0005783; GO:0005739	54602	TRUE	-0.795943	1.19806e-11	3.71539e-10	chr13	79481155	79556077	74923	+	134.094	89.2066	200.118	268.138	251.573	295.555	234.118	172.556	191.977	103.261	94.0923	63.7289	204.066	249.472	229.226	167.355	190.689	183.947	41.0663	40.6484	48.1731	114.849	97.3048	147.477	130.982	158.749	170.012	42.5488	27.0924
ENSG00000197647	ENST00000550507; ENST00000478765; ENST00000455504; ENST00000547560; ENST00000552904; ENST00000419886; ENST00000548669; ENST00000344980; ENST00000550745; ENST00000411841	ZNF433	protein_coding	protein_coding	zinc finger protein 433 [Source:HGNC Symbol;Acc:HGNC:20811]	0.446	2184	GO:0006355; GO:0006357	GO:0046872; GO:0003677; GO:0005515; GO:0000977; GO:0000981	GO:0005634	163059	TRUE	-1.34525	1.22044e-11	3.77603e-10	chr19	12014715	12035741	21027	-	31.5576	25.4876	16.8509	20.771	21.5993	38.4471	21.3586	15.9278	16.2994	34.0603	54.5662	68.4492	74.1318	48.5183	67.6865	43.2392	32.7538	41.5709	16.8467	19.1286	18.3137	37.0162	15.9211	19.5189	8.76284	11.487	18.4782	22.5211	28.804
ENSG00000120896	ENST00000522037; ENST00000523941; ENST00000517500; ENST00000240123; ENST00000517535; ENST00000523402; ENST00000520563; ENST00000524057; ENST00000518512; ENST00000520574; ENST00000521787; ENST00000523740; ENST00000522315; ENST00000519453; ENST00000523900; ENST00000523965; ENST00000521554; ENST00000522721; ENST00000523348; ENST00000517962; ENST00000520207; ENST00000519127	SORBS3	protein_coding	protein_coding	sorbin and SH3 domain containing 3 [Source:HGNC Symbol;Acc:HGNC:30907]	0.6279	970	GO:0007015; GO:0007155; GO:0051496; GO:0000122; GO:0000165; GO:0031589; GO:0043410; GO:0051495	GO:0005515; GO:0005200; GO:0017166	GO:0005634; GO:0005737; GO:0005856; GO:0005925; GO:0070161; GO:0005829; GO:0030055	10174	TRUE	0.525791	1.23589e-11	3.815e-10	chr8	22544986	22575788	30803	+	1127.5	1789.03	835.172	671.191	714.771	735.07	873.092	1051.24	891.033	1196.36	1536.3	1864.61	894.365	928.774	943.873	879.195	826.177	758.833	2006.85	2368.37	2362.89	1342.07	1443.51	1148.36	1097.34	1114.24	1188.15	2313.41	2562.94
ENSG00000176890	ENST00000323274; ENST00000579128; ENST00000323250; ENST00000323224; ENST00000584122; ENST00000581920	TYMS	protein_coding	protein_coding	thymidylate synthetase [Source:HGNC Symbol;Acc:HGNC:12441]	0.5178	996	GO:0006231; GO:0071897; GO:0032259; GO:0009165; GO:0046683; GO:0017148; GO:0006206; GO:0006235; GO:0006417; GO:0007568; GO:0007623; GO:0009410; GO:0009636; GO:0014070; GO:0019860; GO:0032570; GO:0033189; GO:0034097; GO:0035999; GO:0045471; GO:0046653; GO:0048589; GO:0051216; GO:0051384; GO:0051593; GO:0060574; GO:0097421	GO:0004799; GO:0016740; GO:0008168; GO:0003824; GO:0000900; GO:0005542; GO:1990825; GO:0003729; GO:0016741; GO:0042803; GO:1901363	GO:0005634; GO:0005737; GO:0016020; GO:0005739; GO:0005743; GO:0005759; GO:0005829; GO:0005730	7298	TRUE	-1.26207	1.23952e-11	3.81738e-10	chr18	657653	673578	15926	+	2555.46	1903.73	2927.84	2711.45	2525.45	2892.24	2873.53	1960.92	2424.99	850.441	860.033	646.381	1313.86	1432.37	1255.5	1800.03	1760.22	1889.09	425.379	325.187	386.589	833.432	919.886	1295.84	1300.13	1743.93	1734.18	161.401	198.317
ENSG00000177614	ENST00000391860; ENST00000525115; ENST00000530424	PGBD5	protein_coding	protein_coding	piggyBac transposable element derived 5 [Source:HGNC Symbol;Acc:HGNC:19405]	0.5454	4354	GO:0090305; GO:0032196; GO:0098038	GO:0016787; GO:0004519; GO:0004518; GO:0004803	GO:0005634; GO:0005654	79605	TRUE	1.96437	1.2442e-11	3.82299e-10	chr1	230314490	230426332	111843	-	13.7664	3.93195	5.26691	7.9126	7.61431	2.18122	17.27	18.6832	10.8663	12.792	13.2313	6.78239	7.97222	4.72419	12.7667	12.014	10.1632	2.86077	63.1749	71.8062	56.8102	22.914	12.4895	14.128	27.1667	46.9923	28.9306	92.5865	45.572
ENSG00000173926	ENST00000308660; ENST00000506088; ENST00000504239; ENST00000515241; ENST00000502289	MARCHF3	protein_coding	protein_coding	membrane associated ring-CH-type finger 3 [Source:HGNC Symbol;Acc:HGNC:28728]	0.4927	1340	GO:0016567; GO:0006897	GO:0008270; GO:0046872; GO:0016740; GO:0005515; GO:0004842	GO:0016020; GO:0016021; GO:0030659; GO:0031410; GO:0043231; GO:0005768; GO:0005764; GO:0031901	115123	TRUE	-0.668819	1.25616e-11	3.85087e-10	chr5	126867714	127030558	162845	-	126.256	134.3	186.413	160.137	150.08	137.417	113.214	87.603	113.19	174.559	155.835	162.611	154.64	153.063	141.581	136.123	143.037	137.286	69.4925	88.47	75.8726	94.9133	100.513	107.159	80.53	106.516	67.4456	91.3353	69.3567
ENSG00000103222	ENST00000574224; ENST00000399408; ENST00000572882; ENST00000678422; ENST00000677164; ENST00000399410; ENST00000679043; ENST00000575422; ENST00000576557; ENST00000574761; ENST00000676806	ABCC1	protein_coding	protein_coding	ATP binding cassette subfamily C member 1 [Source:HGNC Symbol;Acc:HGNC:51]	0.5464	3855	GO:0055085; GO:0015698; GO:0006869; GO:0050729; GO:1904646; GO:0006805; GO:0034599; GO:0015889; GO:0150104; GO:0042908; GO:0140115; GO:1990962; GO:0071716; GO:0009410; GO:0042167; GO:0045332; GO:0060326; GO:0070633; GO:1905039; GO:0006691; GO:0034775; GO:0099039	GO:0005524; GO:0140359; GO:0022857; GO:0000166; GO:0016787; GO:0015431; GO:0008559; GO:0042626; GO:0042910; GO:0015420; GO:0015562; GO:0043225; GO:0034634; GO:0046943; GO:0034040	GO:0016021; GO:0016020; GO:0005886; GO:0016323; GO:0070062; GO:0005887; GO:0016324; GO:0016328; GO:0009925	4363	TRUE	-0.370306	1.27031e-11	3.88534e-10	chr16	15949138	16143257	194120	+	2901.15	2631.18	3375.49	4141.8	4211.94	4107.41	3963.83	3579.47	3837.61	3283.62	2922.72	2959.53	3619.2	3420.41	3594.36	3759.59	3840.12	3833.02	2381.96	2185.47	2284.55	2980.24	2903.14	3147.98	3270	3381.95	2943.44	1992.1	2289.89
ENSG00000108828	ENST00000592388; ENST00000355653; ENST00000587173; ENST00000420567; ENST00000587147; ENST00000590924; ENST00000589709; ENST00000589828; ENST00000587062	VAT1	protein_coding	protein_coding	vesicle amine transport 1 [Source:HGNC Symbol;Acc:HGNC:16919]	0.5772	922	GO:0010637	GO:0008270; GO:0016491; GO:0005515	GO:0005737; GO:0016020; GO:0005739; GO:0005741; GO:0005576; GO:0070062; GO:0016021; GO:0035578	10493	TRUE	1.01185	1.36111e-11	4.15357e-10	chr17	43014607	43025123	10517	-	2345.05	3985.87	1135.32	884.707	1047.32	845.221	1357.61	2421.03	1545.72	1317.7	3210.78	3551.7	719	935.388	889.938	1113.81	1061.45	870.729	4762.34	5726.64	4958.22	2236.16	2186.49	1748.03	1753.22	2234.74	1917.12	5911.77	6617.06
[truncated: 12,928 more rows]
[truncated: 44 more columns]
