# Supplementary material for: Pro-inflammatory macrophages suppress HIV replication in humanized mice and ex vivo co-cultures
Source: Front Immunol. 2024 Nov 7;15:1439328. doi: 10.3389/fimmu.2024.1439328 (PMC11578737; doi:10.3389/fimmu.2024.1439328)
Supplement: Supplementary file 10 [file Table10.xlsx]

## Sheet: Sheet1
gene_id	transcript_id	gene_name	type	biotypes	description	gc	featWidth	GO BP	GO MF	GO CC	entrez_id	isPresent	log2 Ratio	pValue	fdr	seqnames	start	end	width	strand	EP1 [normalized count]	EP2 [normalized count]	EP3 [normalized count]	LP1 [normalized count]	LP2 [normalized count]	LP3 [normalized count]	RP1 [normalized count]	RP2 [normalized count]	RP3 [normalized count]	EP1plus [normalized count]	EP2plus [normalized count]	EP3plus [normalized count]	LP1plus [normalized count]	LP2plus [normalized count]	LP3plus [normalized count]	RP1plus [normalized count]	RP2plus [normalized count]	RP3plus [normalized count]	EPM1 [normalized count]	EPM2 [normalized count]	EPM3 [normalized count]	LPM1 [normalized count]	LPM2 [normalized count]	LPM3 [normalized count]	RPM1 [normalized count]	RPM2 [normalized count]	RPM3 [normalized count]	EPM1plus [normalized count]	EPM2plus [normalized count]
ENSG00000188389	ENST00000334409; ENST00000418831; ENST00000343705	PDCD1	protein_coding	protein_coding	programmed cell death 1 [Source:HGNC Symbol;Acc:HGNC:8760]	0.6531	1161	GO:0006915; GO:0002376; GO:0002250; GO:0001783; GO:0002644; GO:0002903; GO:0050777; GO:0070234; GO:1902482; GO:0050776; GO:0006959	GO:0005515	GO:0016020; GO:0016021; GO:0005886; GO:0009897	5133	TRUE	-0.713849	6.00916e-15	7.98497e-11	chr2	241849884	241858894	9011	-	470.829	407.536	451.038	487.728	426.677	561.785	572.059	520.365	455.555	126.857	217.593	216.835	299.871	268.639	280.454	397.541	337.079	378.449	189.341	137.325	180.49	286.628	271.548	304.686	388.913	405.153	374.033	97.5083	96.3283
ENSG00000168209	ENST00000491934; ENST00000471240; ENST00000473155; ENST00000681898; ENST00000307365	DDIT4	protein_coding	protein_coding	DNA damage inducible transcript 4 [Source:HGNC Symbol;Acc:HGNC:24944]	0.5886	1717	GO:0006915; GO:0009968; GO:0051607; GO:0001666; GO:0032007; GO:0007420; GO:0030182; GO:0042771; GO:0001764; GO:0032006; GO:0048011; GO:1902532; GO:0033137; GO:0010801; GO:1901216; GO:0032984; GO:0045820; GO:0071549; GO:0072593	GO:0005515; GO:0071889	GO:0005737; GO:0005829; GO:0005739	54541	TRUE	-0.490584	6.9749e-12	4.63413e-08	chr10	72273919	72276036	2118	+	997.453	974.757	1064.37	1051.63	976.496	1264.29	1284.25	938.958	953.676	578.851	688.063	632.887	823.849	852.268	758.875	989.845	842.307	1189	578.541	496.759	577.566	622.609	605.896	569.252	731.275	711.107	717.589	395.034	456.747
ENSG00000163599	ENST00000696479; ENST00000696049; ENST00000648405; ENST00000295854; ENST00000487393; ENST00000427473; ENST00000650075	CTLA4	protein_coding	protein_coding	cytotoxic T-lymphocyte associated protein 4 [Source:HGNC Symbol;Acc:HGNC:2505]	0.4655	1080	GO:0006974; GO:0002376; GO:0006955; GO:0002250; GO:0050853; GO:0050852; GO:0043065; GO:0030889; GO:0042129; GO:0042130; GO:0045590; GO:0050777	GO:0005515	GO:0110165; GO:0016020; GO:0016021; GO:0005886; GO:0009897; GO:0005887; GO:0048471; GO:0005794; GO:0098636; GO:0045334	1493	TRUE	-0.543859	2.34441e-11	1.03842e-07	chr2	203853888	203873965	20078	+	1649.37	1485.15	1603.92	1430.54	1351.24	1501	1578.92	1238.96	1329.53	625.756	723.348	673.544	810.291	781.325	735.254	993.849	846.218	1141	726.858	604.23	665.404	924.423	973.855	1071.28	1099.82	872.96	974.332	421.285	404.795
ENSG00000137804	ENST00000668273; ENST00000558123; ENST00000260359; ENST00000559046; ENST00000450592; ENST00000414849; ENST00000559596; ENST00000558582; ENST00000560747; ENST00000559659; ENST00000560177; ENST00000557840; ENST00000560898; ENST00000560318	NUSAP1	protein_coding	protein_coding	nucleolar and spindle associated protein 1 [Source:HGNC Symbol;Acc:HGNC:18538]	0.453	1506	GO:0000226; GO:0000281; GO:0040001; GO:0051301; GO:0007049; GO:0007076; GO:0000070; GO:0045840	GO:0003723; GO:0003677; GO:0005515; GO:0008017	GO:0005874; GO:0005819; GO:0005634; GO:0005737; GO:0005856; GO:0005694; GO:0005730; GO:0072686	51203	TRUE	-0.696301	2.70003e-10	7.91916e-07	chr15	41320794	41381050	60257	+	1761.94	1453.65	1949.58	2035.93	1825.37	2097.41	1826.56	1411.3	1528.78	624.732	507.673	436.115	865.321	920.339	891.602	1069.38	1271.61	1108.08	452.382	409.586	509.001	1013.7	1032.97	1394.4	1280.98	1469.2	1644.4	193.766	239.114
ENSG00000177494	ENST00000317012	ZBED2	protein_coding	protein_coding	zinc finger BED-type containing 2 [Source:HGNC Symbol;Acc:HGNC:20710]	0.4842	2214	GO:0000122; GO:0006357; GO:0045618	GO:0003677; GO:0046872; GO:0000976; GO:0000981; GO:0001227; GO:0000977	GO:0005634; GO:0000785	79413	TRUE	-0.920581	3.40523e-10	7.91916e-07	chr3	111592900	111595346	2447	-	585.355	371.289	932.637	662.836	698.886	918.491	1132.6	597.358	950.053	125.791	186.718	134.167	533.548	616.736	425.93	739.778	775.83	841.624	229.313	179.12	172.066	320.796	343.194	384.923	514.026	452.143	446.069	55.0047	69.2698
ENSG00000123485	ENST00000433484; ENST00000432087; ENST00000441687; ENST00000411486; ENST00000414924; ENST00000454020; ENST00000434039; ENST00000453122; ENST00000373395	HJURP	protein_coding	protein_coding	Holliday junction recognition protein [Source:HGNC Symbol;Acc:HGNC:25444]	0.4849	1557	GO:0007049; GO:0007059; GO:0043254; GO:0034080; GO:0051101	GO:0042393; GO:0003677; GO:0005515; GO:0042802	GO:0005634; GO:0005654; GO:0005730; GO:0005739; GO:0005694; GO:0043229; GO:0000775; GO:0000776	55355	TRUE	-0.760124	3.57578e-10	7.91916e-07	chr2	233833416	233854566	21151	-	1125.68	1008.82	1253.88	1053.61	881.141	1313.38	1090.37	810.185	926.985	347.524	324.919	315.34	590.186	600.738	580.705	734.168	719.519	767.918	285.508	221.339	273.379	498.67	652.393	709.125	876.836	816.573	965.841	96.2581	139.622
ENSG00000117632	ENST00000513116; ENST00000426559; ENST00000455785; ENST00000399728; ENST00000465604; ENST00000357865; ENST00000374291; ENST00000485226; ENST00000446334	STMN1	protein_coding	protein_coding	stathmin 1 [Source:HGNC Symbol;Acc:HGNC:6510]	0.4565	1328	GO:0031110; GO:0030154; GO:0009615; GO:0007399; GO:0000281; GO:0007019; GO:0031175; GO:0007165; GO:0035556; GO:0007052; GO:0031115; GO:0035024; GO:0051497; GO:0061436; GO:0070495; GO:1905098; GO:0048012; GO:0007409	GO:0005515; GO:0015631	GO:0005737; GO:0005856; GO:0005874; GO:0043005; GO:0005829; GO:0070062; GO:0016020	3925	TRUE	-0.441272	8.4269e-10	1.59967e-06	chr1	25884181	25906991	22811	-	5280.23	5046.21	5294.58	5059.12	4636.2	5230.36	4956.56	3865.59	4222.57	2283.05	2240.93	2029.23	2961.13	3190.74	3172.43	2990.07	3386.51	3065.18	2134.45	1593.97	2112.47	3453.92	3536.15	4079.16	3550.49	3966.89	4152.52	1306.38	1385.4
ENSG00000115902	ENST00000493121; ENST00000471551; ENST00000531327; ENST00000234256; ENST00000480594	SLC1A4	protein_coding	protein_coding	solute carrier family 1 member 4 [Source:HGNC Symbol;Acc:HGNC:10942]	0.5298	2559	GO:1902476; GO:0015813; GO:0050890; GO:0150104; GO:0015811; GO:0006865; GO:1904273; GO:0006868; GO:0015808; GO:0015824; GO:0015825; GO:0015826; GO:0034589; GO:0035249; GO:0035524; GO:0140009; GO:1903812; GO:0098718	GO:0015293; GO:0008514; GO:0015179; GO:0005254; GO:0015175; GO:0015184; GO:0015171; GO:0015183; GO:0015180; GO:0015186; GO:0015193; GO:0015194; GO:0015195; GO:0034590	GO:0016021; GO:0016020; GO:0005813; GO:0045202; GO:0042470; GO:0005882; GO:0009986; GO:0005886; GO:0005887; GO:0070062; GO:0030425; GO:0043025	6509	TRUE	-0.486107	3.78181e-09	6.28159e-06	chr2	64988477	65023865	35389	+	5446.58	4186.19	7595.98	5913.09	5133.08	6474.16	6075.72	4046.98	4699.55	2822.98	2286.19	2077.72	2516.21	2477.35	2575.08	3796.67	3853.37	4135.76	1748.25	1801.94	1513.7	2301.67	2959.78	2998.06	3604.97	4373.15	3454.96	1077.59	1144.04
ENSG00000090924	ENST00000425673; ENST00000595920; ENST00000458508; ENST00000438123; ENST00000409797; ENST00000451354; ENST00000205135; ENST00000478523; ENST00000596443; ENST00000594307; ENST00000474449; ENST00000600210; ENST00000598238; ENST00000594161; ENST00000596339; ENST00000594124	PLEKHG2	protein_coding	protein_coding	pleckstrin homology and RhoGEF domain containing G2 [Source:HGNC Symbol;Acc:HGNC:29515]	0.5888	1534	GO:0050790; GO:0030833	GO:0005085; GO:0005515	GO:0005829	64857	TRUE	-0.326898	8.1111e-09	1.19756e-05	chr19	39412669	39428415	15747	+	939.874	884.629	971.313	997.607	1075.09	1260.21	1033.69	910.053	1005.3	973.493	885.739	820.138	1103.43	944.054	972.194	1045.95	945.464	974.059	623.011	696.178	715.976	791.328	860.555	831.65	778.228	663.395	757.3	492.581	535.152
ENSG00000071539	ENST00000512024; ENST00000166345; ENST00000508456; ENST00000513435; ENST00000510412; ENST00000509210; ENST00000508430	TRIP13	protein_coding	protein_coding	thyroid hormone receptor interactor 13 [Source:HGNC Symbol;Acc:HGNC:12307]	0.4746	874	GO:0006354; GO:0030154; GO:0006302; GO:0051321; GO:0007283; GO:0007130; GO:0007131; GO:0048477; GO:0006366; GO:0007094; GO:0001556; GO:0007141; GO:0007144; GO:0007286; GO:0051598	GO:0005524; GO:0016887; GO:0000166; GO:0005515; GO:0042802; GO:0003712	GO:0005634; GO:0005694; GO:0001673	9319	TRUE	-0.655501	2.77595e-08	3.68869e-05	chr5	892884	919357	26474	+	493.342	357.574	588.036	579.734	489.328	608.691	611.412	439.832	519.858	170.761	135.26	117.904	259.197	309.314	275.205	437.615	408.249	481.063	94.6703	87.1728	93.8544	212.599	245.896	337.382	360.788	424.994	483.934	48.7541	45.4583
ENSG00000156127	ENST00000555795; ENST00000286639; ENST00000555504	BATF	protein_coding	protein_coding	basic leucine zipper ATF-like transcription factor [Source:HGNC Symbol;Acc:HGNC:958]	0.5938	630	GO:0006355; GO:0006357; GO:0030154; GO:0006974; GO:0001819; GO:0030330; GO:0043011; GO:0140467; GO:0045190; GO:0060218; GO:0042832; GO:0072540; GO:2000319; GO:0072539; GO:0002320; GO:0045064; GO:0045944	GO:0003700; GO:0003677; GO:0043565; GO:0005515; GO:0000981; GO:0000978; GO:1990837; GO:0001228	GO:0005634; GO:0005737; GO:0005654; GO:0000785; GO:0090575	10538	TRUE	-0.537844	3.05925e-08	3.69558e-05	chr14	75522455	75546993	24539	+	1174.63	1120.72	1337.31	1342.49	1143.92	1438.83	1327.45	966.392	1098.58	486.107	435.185	467.551	574.222	679.166	662.14	876.831	753.931	978.127	540.673	456.158	602.835	544.783	641.277	671.174	769.099	824.927	838.573	333.778	400.466
ENSG00000140451	ENST00000559239; ENST00000268043; ENST00000333425; ENST00000559872; ENST00000559522; ENST00000558380; ENST00000558547; ENST00000560444; ENST00000560504	PIF1	protein_coding	protein_coding	PIF1 5'-to-3' DNA helicase [Source:HGNC Symbol;Acc:HGNC:26220]	0.61	1383	GO:0006281; GO:0000723; GO:0006974; GO:0006310; GO:0000002; GO:0006260; GO:0032508; GO:0032211; GO:0007004; GO:0032204; GO:0051974	GO:0005524; GO:0004386; GO:0003678; GO:0000166; GO:0003677; GO:0016787; GO:0016887; GO:0043139; GO:0051880; GO:0000287; GO:0042162; GO:0010521; GO:0017116; GO:0033678	GO:0005634; GO:0005739; GO:0005654; GO:0005657; GO:0000781	80119	TRUE	-0.692543	3.61599e-08	3.91538e-05	chr15	64815632	64825668	10037	-	403.288	344.15	309.826	282.94	337.01	393.808	288.909	269.978	327.055	79.9668	110.335	109.851	185.92	184.487	166.706	201.2	223.684	194.559	79.9485	67.1474	79.4152	207.853	213.556	199.52	220.661	258.964	260.437	33.957	53.4506
ENSG00000128340	ENST00000249071; ENST00000699915; ENST00000406508; ENST00000481215; ENST00000405484; ENST00000441619; ENST00000469532; ENST00000401529	RAC2	protein_coding	protein_coding	Rac family small GTPase 2 [Source:HGNC Symbol;Acc:HGNC:9802]	0.613	886	GO:0050790; GO:0007264; GO:0006935; GO:0007186; GO:0008283; GO:0010592; GO:0030031; GO:0030036; GO:0042129; GO:0043304; GO:0060753; GO:0070662; GO:0070668; GO:0090023; GO:0007015; GO:0008360; GO:0007165; GO:0007163; GO:0030865; GO:0032956; GO:0008045; GO:0043652; GO:0016601; GO:1903955; GO:0045730; GO:0010310; GO:0010810; GO:0060263; GO:0071593; GO:1902622	GO:0005525; GO:0003924; GO:0000166; GO:0005515; GO:0019887; GO:0019901	GO:0005737; GO:0005925; GO:0005829; GO:0005635; GO:0016020; GO:0030027; GO:0005886; GO:0005856; GO:0031410; GO:0005789; GO:0070062; GO:0005938; GO:0030670; GO:0042995; GO:0005741; GO:0005884; GO:0043020	5880	TRUE	-0.228462	4.33143e-08	3.91538e-05	chr22	37225270	37259594	34325	-	8129.39	8147.79	7736.14	7683.94	7048.27	7991.53	7164.18	6156.77	6510.9	4773.65	5034.03	5107.82	6013.38	6341.41	6247.97	5825.25	5436.28	5750.15	5559.26	5792.73	6205.22	6496.58	6762.16	6898.24	6123.69	6388.48	6662.4	5080.43	5388.97
ENSG00000123080	ENST00000262662; ENST00000396148; ENST00000371761	CDKN2C	protein_coding	protein_coding	cyclin dependent kinase inhibitor 2C [Source:HGNC Symbol;Acc:HGNC:1789]	0.5283	1992	GO:0016310; GO:0007049; GO:0008285; GO:0030308; GO:0000079; GO:2000045; GO:0042326; GO:0008283; GO:0045736; GO:0048709; GO:0072089; GO:2000647	GO:0005515; GO:0016301; GO:0019901; GO:0004861	GO:0005737; GO:0005634; GO:0005829	1031	TRUE	-0.599569	4.40059e-08	3.91538e-05	chr1	50960745	50974634	13890	+	655.832	512.36	597.52	573.798	456.922	635.962	511.589	382.309	430.195	254.779	220.533	238.519	359.686	315.935	361.44	323.803	293.282	252.299	286.115	257.932	225.01	441.331	417.494	519.374	450.985	488.69	454.381	103.759	189.41
ENSG00000027869	ENST00000368198; ENST00000368199; ENST00000392306; ENST00000468744; ENST00000486350; ENST00000495306	SH2D2A	protein_coding	protein_coding	SH2 domain containing 2A [Source:HGNC Symbol;Acc:HGNC:10821]	0.6128	1216	GO:0030154; GO:0001525; GO:0007165; GO:0042098	GO:0017124; GO:0005515	GO:0005737; GO:0005829	9047	TRUE	-0.373942	4.41983e-08	3.91538e-05	chr1	156806243	156816848	10606	-	1867.65	1553.73	1768.33	1630.38	1518.75	1829.35	1860.15	1386.75	1769.69	1006.33	1042.39	1096.37	1135.68	1173.88	1105.31	1552.49	1262.29	1693.6	922.509	776.186	952.984	876.968	924.324	902.128	1194.87	1362.7	1310.5	588.8	649.404
ENSG00000213145	ENST00000496700; ENST00000330233; ENST00000409393; ENST00000392531; ENST00000460900; ENST00000461556	CRIP1	protein_coding	protein_coding	cysteine rich protein 1 [Source:HGNC Symbol;Acc:HGNC:2360]	0.6554	1164	GO:0010468; GO:0006955; GO:0010033; GO:0007507; GO:0008630; GO:0071493; GO:0010043; GO:0060741; GO:0071236	GO:0046872; GO:0008270; GO:0042277	GO:0005737	1396	TRUE	-0.319903	9.41734e-08	7.70053e-05	chr14	105486317	105488947	2631	+	3427.75	4316.56	2943.57	2309.53	2129.52	2488.21	3319.1	2872.71	2592.04	1659.8	1855.42	2269.99	1662.05	1878.84	1951.18	2290.7	2009.65	2184.24	2798.4	2592.31	2676.4	2592.94	2682.78	2567.98	2806.07	2964.22	3304.4	2183.3	2625.15
ENSG00000156970	ENST00000560120; ENST00000559414; ENST00000558715; ENST00000412359; ENST00000287598; ENST00000559733; ENST00000559461; ENST00000557848; ENST00000559772; ENST00000558972; ENST00000558151	BUB1B	protein_coding	protein_coding	BUB1 mitotic checkpoint serine/threonine kinase B [Source:HGNC Symbol;Acc:HGNC:1149]	0.4538	1137	GO:0007094; GO:0016310; GO:0006915; GO:0051301; GO:0007049; GO:0051754; GO:0051444; GO:0007091; GO:0071459	GO:0000166; GO:0004674; GO:0005524; GO:0016301; GO:0016740; GO:0106310; GO:0005515; GO:0004672	GO:0043229; GO:0005634; GO:0005737; GO:0005829; GO:0005856; GO:0005694; GO:0000775; GO:0000776; GO:0005815; GO:0005819; GO:0048471; GO:0033597; GO:0000940; GO:0005680	701	TRUE	-0.759318	9.85167e-08	7.70053e-05	chr15	40161023	40221123	60101	+	718.479	529.993	920.972	1011.07	968.907	1305.73	1029.9	793.822	912.921	266.507	248.468	229.033	567.044	543.9	521.899	707.718	696.057	739.01	212.448	148.072	162.441	415.705	516.56	598.527	737.094	805.086	675.945	66.1303	75.7639
ENSG00000198901	ENST00000394249; ENST00000556972; ENST00000361188; ENST00000555455; ENST00000560423; ENST00000442656; ENST00000559828; ENST00000559326; ENST00000560914; ENST00000556982; ENST00000553494; ENST00000557763; ENST00000417173; ENST00000560605; ENST00000557905; ENST00000555791; ENST00000555745; ENST00000559811; ENST00000556129	PRC1	protein_coding	protein_coding	protein regulator of cytokinesis 1 [Source:HGNC Symbol;Acc:HGNC:9341]	0.4805	1058	GO:0051301; GO:0007049; GO:0032465; GO:0001578; GO:0000226; GO:0008284; GO:0000022; GO:0051256	GO:0005515; GO:0008017; GO:0019901; GO:0019894	GO:0005634; GO:0005737; GO:0005654; GO:0005886; GO:0045171; GO:0005856; GO:0005694; GO:0030496; GO:0015630; GO:0005874; GO:0005819; GO:0000922; GO:0005829; GO:1990023; GO:0005876; GO:0070938	9055	TRUE	-0.526749	1.0908e-07	8.05253e-05	chr15	90966040	90995629	29590	-	921.131	800.379	1239.3	1320.72	990.538	1295.92	1105.72	813.292	1050.58	374.175	352.853	287.306	563.057	620.519	534.662	671.651	760.97	761.603	232.758	271.098	257.498	632.1	697.002	777.436	830.257	932.481	966.02	192.516	192.657
ENSG00000120875	ENST00000240100; ENST00000240101	DUSP4	protein_coding	protein_coding	dual specificity phosphatase 4 [Source:HGNC Symbol;Acc:HGNC:3070]	0.539	4256	GO:0006470; GO:0016311; GO:0070373; GO:0043409; GO:0001706	GO:0016791; GO:0008138; GO:0016787; GO:0004722; GO:0004721; GO:0017018; GO:0005515; GO:0004725; GO:0017017; GO:0008330; GO:1990439	GO:0005634; GO:0005654; GO:0005737	1846	TRUE	-0.578525	1.24919e-07	8.73647e-05	chr8	29333064	29350684	17621	-	3175.36	2191.49	4031.88	5608.38	4707.49	6324.72	5789.69	3818.57	4628.89	1248.31	1412.88	952.719	3041.73	3133.7	2866.02	3679.66	3527.99	3928.53	801.542	697.373	712.331	1649.53	2130.81	2437.48	2695.24	2937.37	2935.01	382.533	390.313
ENSG00000143365	ENST00000356728; ENST00000318247; ENST00000651814; ENST00000697811; ENST00000651893; ENST00000652040; ENST00000638901; ENST00000480719; ENST00000697812; ENST00000697813; ENST00000651025	RORC	protein_coding	protein_coding	RAR related orphan receptor C [Source:HGNC Symbol;Acc:HGNC:10260]	0.5519	2522	GO:0006355; GO:0010468; GO:0030522; GO:0045893; GO:0048511; GO:0006357; GO:0032922; GO:0000122; GO:0060612; GO:0042753; GO:0006805; GO:0036315; GO:0010906; GO:0045598; GO:0042093; GO:0019218; GO:0072539; GO:0048535; GO:0048541; GO:0070244	GO:0008270; GO:0003700; GO:0043565; GO:0046872; GO:0003677; GO:0005515; GO:0000981; GO:0004879; GO:0000978; GO:0001227; GO:1990837; GO:0008142; GO:0098531	GO:0005634; GO:0016604; GO:0005654; GO:0000785	6097	TRUE	-0.508768	1.7765e-07	0.000118031	chr1	151806071	151831845	25775	-	401.331	414.394	316.148	216.658	203.076	250.894	283.15	245.138	327.854	187.62	232.295	222.256	121.225	171.21	168.722	178.733	197.868	197.696	285.063	278.233	223.807	205.954	245.012	226.617	227.917	251.655	242.89	206.267	255.432
ENSG00000175063	ENST00000405520; ENST00000617055; ENST00000335046; ENST00000356455; ENST00000243893; ENST00000352551; ENST00000372568; ENST00000496085	UBE2C	protein_coding	protein_coding	ubiquitin conjugating enzyme E2 C [Source:HGNC Symbol;Acc:HGNC:15937]	0.5139	679	GO:0016567; GO:0032446; GO:0051301; GO:0007049; GO:0006511; GO:0000209; GO:0070936; GO:0010458; GO:0010994; GO:0030071; GO:0031145; GO:0031536; GO:0070979; GO:1904668	GO:0000166; GO:0005524; GO:0016740; GO:0019787; GO:0005515; GO:0004842; GO:0061631; GO:0061630; GO:0044389	GO:0005829; GO:0005886; GO:0005634; GO:0005654; GO:0000151; GO:0005680	11065	TRUE	-0.670203	1.95706e-07	0.000123835	chr20	45812576	45816957	4382	+	1396.82	1342.13	1373.13	1398.88	1135.29	1486.82	1320.73	977.897	1183.72	379.504	374.906	413.343	702.625	749.164	636.645	801.493	897.835	856.687	331.346	262.709	282.766	599.83	706.732	820.807	782.677	1055.7	1115.63	122.51	175.339
ENSG00000164104	ENST00000296503; ENST00000438704; ENST00000446922; ENST00000511316; ENST00000506267	HMGB2	protein_coding	protein_coding	high mobility group box 2 [Source:HGNC Symbol;Acc:HGNC:5000]	0.4381	1224	GO:0000122; GO:0006325; GO:0006334; GO:0006935; GO:0006310; GO:0045893; GO:0002376; GO:0045087; GO:0006954; GO:0045944; GO:0006357; GO:0032392; GO:0006265; GO:0071222; GO:0045892; GO:0006303; GO:0060326; GO:0050918; GO:0001938; GO:0043388; GO:0045648; GO:0033151; GO:0045654; GO:0002437; GO:0007283; GO:0007289; GO:0008584; GO:0008625; GO:0010628; GO:0010629; GO:0032075; GO:0032496; GO:0032728; GO:…	GO:0003677; GO:0005515; GO:0003723; GO:0008134; GO:0003684; GO:0003713; GO:0000400; GO:0097100; GO:0000976; GO:0003690; GO:0008301; GO:0000987; GO:0003697; GO:0042056; GO:0050786; GO:0019904; GO:0044378; GO:0140297	GO:0005634; GO:0005737; GO:0032991; GO:0005654; GO:0005730; GO:0005576; GO:0005694; GO:0005615; GO:0048471; GO:0000785; GO:0000793	3148	TRUE	-0.383997	2.05846e-07	0.000124331	chr4	173331376	173334432	3057	-	9057.35	8947.2	8955.43	8596.09	7217.87	9061.64	8154.72	6075.35	7153.93	4267.29	4444.47	4352.97	5766.14	5796.55	6189.48	5683.39	5351.03	6136.14	3264.02	2689.18	2981.68	5329.19	5293.86	6459.11	5823.05	6537.81	7235.92	1881.41	2290.24
ENSG00000108679	ENST00000591778; ENST00000262776; ENST00000587311; ENST00000586720; ENST00000587251; ENST00000588508; ENST00000588198; ENST00000589527; ENST00000588587; ENST00000592255; ENST00000585407; ENST00000589775; ENST00000589906; ENST00000587310; ENST00000588205; ENST00000588990; ENST00000588899; ENST00000591274; ENST00000586300	LGALS3BP	protein_coding	protein_coding	galectin 3 binding protein [Source:HGNC Symbol;Acc:HGNC:6564]	0.625	1059	GO:0006897; GO:0007155; GO:0007165; GO:0006968	GO:0005044; GO:0005515	GO:0016020; GO:0005576; GO:0005615; GO:0070062; GO:0072562; GO:0062023; GO:0031089	3959	TRUE	0.415197	2.18498e-07	0.000126235	chr17	78971238	78979947	8710	-	1333.2	1477.32	1051.72	1229.71	1168.77	1274.11	1205.55	1298.26	1362.14	1092.67	1276.15	1871.56	2799.34	1766.97	2668.81	2633.7	1508.65	2151.13	2090.11	2605.59	2706.14	1678.01	1552.33	1403.07	1277.31	1519.33	1171.97	2426.46	3058.69
ENSG00000184897	ENST00000333762; ENST00000704995	H1-10	protein_coding	protein_coding	H1.10 linker histone [Source:HGNC Symbol;Acc:HGNC:4722]	0.686	1516	GO:0006334; GO:0030261; GO:0045910	GO:0003677; GO:0003723; GO:0030527; GO:0045296; GO:0003690; GO:0031492	GO:0000786; GO:0005634; GO:0005654; GO:0005730; GO:0005694	8971	TRUE	-0.297074	2.44985e-07	0.000131029	chr3	129314771	129316286	1516	-	4884.48	4979.59	4876.06	4545.86	3746.11	5517.49	5184.04	3834.59	4333.66	6323.65	5382.48	7734.24	7005.51	6542.89	7703.48	5686.59	4661.23	6442.1	4294.88	3794.95	4750.48	5013.14	4657.88	4808.82	4315.88	3954.43	4788.54	3280.28	3703.77
ENSG00000180549	ENST00000314412	FUT7	protein_coding	protein_coding	fucosyltransferase 7 [Source:HGNC Symbol;Acc:HGNC:4018]	0.6576	1662	GO:0006486; GO:0006954; GO:0036065; GO:0007566; GO:0045785; GO:0046626; GO:0009312; GO:0022409; GO:1904996; GO:0002523; GO:0022407; GO:1903238; GO:0042355; GO:0006672; GO:0097022; GO:1902624; GO:1903037; GO:0001807; GO:0002361; GO:0002522; GO:0060353; GO:0072678; GO:0097021; GO:1903236; GO:1904994; GO:2000389	GO:0008417; GO:0016740; GO:0016757; GO:0005515; GO:0017083; GO:0046920	GO:0016020; GO:0016021; GO:0005794; GO:0005802; GO:0032580; GO:0000139	2529	TRUE	-0.496209	2.46517e-07	0.000131029	chr9	137030174	137032088	1915	-	339.662	304.673	327.74	281.952	291.653	304.346	437.683	337.175	422.95	105.536	144.082	108.418	150.733	140.941	150.725	308.575	316.745	339.85	155.68	122.996	170.863	218.293	194.594	199.509	250.224	260.008	223.496	103.759	126.634
ENSG00000187837	ENST00000343677	H1-2	protein_coding	protein_coding	H1.2 linker histone, cluster member [Source:HGNC Symbol;Acc:HGNC:4716]	0.5636	731	GO:0006334; GO:0030261; GO:0045910; GO:0000122; GO:0006325; GO:0006357; GO:0080182; GO:0098532	GO:0003677; GO:0003723; GO:0030527; GO:0031490; GO:0005515; GO:0003690; GO:0031492	GO:0000786; GO:0005634; GO:0005694; GO:0000791	3006	TRUE	-0.616599	2.86612e-07	0.000141981	chr6	26055740	26056470	731	-	191.855	201.809	189.689	252.273	230.081	307.618	261.074	149.561	201.966	103.404	80.8621	136.877	227.296	236.478	280.454	165.909	142.34	208.994	90.4627	80.0068	87.8381	193.616	190.172	264.566	147.419	197.356	135.76	63.7554	49.7876
ENSG00000182199	ENST00000556825; ENST00000557740; ENST00000554600; ENST00000553324; ENST00000554467; ENST00000557487; ENST00000328923; ENST00000553950; ENST00000555634; ENST00000556689; ENST00000557269; ENST00000555563; ENST00000557433; ENST00000414700; ENST00000557348; ENST00000557703; ENST00000553529; ENST00000554310; ENST00000557302; ENST00000554656; ENST00000557427; ENST00000553474; ENST00000555773; ENST0000…	SHMT2	protein_coding	protein_coding	serine hydroxymethyltransferase 2 [Source:HGNC Symbol;Acc:HGNC:10852]	0.5826	1189	GO:0019264; GO:0035999; GO:0006730; GO:0070536; GO:0051289; GO:0002082; GO:0051262; GO:1903715; GO:0034340; GO:0046653; GO:0046655; GO:0006565; GO:0006563; GO:0006544; GO:0009113; GO:0017148; GO:0070129; GO:0032259; GO:0006545; GO:0006564; GO:0008284	GO:0030170; GO:0004372; GO:0016740; GO:0003824; GO:0005515; GO:0000900; GO:0008270; GO:0042803; GO:0003682; GO:0048027; GO:0070905; GO:0008168; GO:0008732; GO:0016597; GO:0042802	GO:0005634; GO:0005737; GO:0016020; GO:0005739; GO:0005743; GO:0005759; GO:0015630; GO:0070552; GO:0005829; GO:0042645; GO:0070062; GO:0005758	6472	TRUE	-0.424201	2.90429e-07	0.000141981	chr12	57229573	57234935	5363	+	2448.11	2288.48	2806.35	3055.97	2838.75	3896.49	3285.5	2316.87	2954.31	1413.55	1583.43	1378.26	1858.24	2046.01	1909.93	2269.83	2178.11	2434.49	1518.93	1644.32	1668.92	2118.39	2300.64	2743.25	3179.2	3252.72	2900.83	1357.62	1447.09
ENSG00000135451	ENST00000549275; ENST00000551245; ENST00000380327; ENST00000548311; ENST00000549891; ENST00000257909; ENST00000550346; ENST00000550709; ENST00000546735; ENST00000549534; ENST00000546776; ENST00000551192; ENST00000547807; ENST00000551567; ENST00000548817; ENST00000547923	TROAP	protein_coding	protein_coding	trophinin associated protein [Source:HGNC Symbol;Acc:HGNC:12327]	0.579	1092	GO:0007155	GO:0005515	GO:0005737	10024	TRUE	-0.691973	2.99177e-07	0.000141981	chr12	49323236	49331731	8496	+	759.591	795.453	860.544	739.013	665.4	797.536	631.569	512.4	618.576	250.516	251.408	242.585	452.982	383.094	385.437	456.859	395.66	469.485	239.831	260.321	229.317	410.007	463.402	526.965	395.772	496	543.964	107.509	140.704
ENSG00000118513	ENST00000341911; ENST00000442647; ENST00000339290; ENST00000367812; ENST00000463282; ENST00000525477; ENST00000533837; ENST00000316528; ENST00000616088; ENST00000367814; ENST00000527615; ENST00000420123; ENST00000525369; ENST00000524588; ENST00000525002; ENST00000525940; ENST00000526187; ENST00000526565; ENST00000528015; ENST00000528140; ENST00000528345; ENST00000528774; ENST00000529262; ENST0000…	MYB	protein_coding	protein_coding	MYB proto-oncogene, transcription factor [Source:HGNC Symbol;Acc:HGNC:7545]	0.4494	2555	GO:0006355; GO:0045893; GO:0006338; GO:0045944; GO:0000278; GO:0000122; GO:0045892; GO:1902895; GO:0030218; GO:0045624; GO:0045653; GO:0051571; GO:0051574; GO:0061515; GO:1901533	GO:0003677; GO:0005515; GO:0000981; GO:0000978; GO:0001228	GO:0005634; GO:0005654; GO:0005829; GO:0016363; GO:0090575; GO:0016020; GO:0016021	4602	TRUE	-0.586005	3.21356e-07	0.000146754	chr6	135181308	135219173	37866	+	1277.41	890.507	2002.27	2130.97	1827.69	2297.32	1836.16	1251.35	1546.89	665.199	469.012	468.906	876.487	951.59	917.849	1255.14	1348.32	1325.51	277.7	323.639	249.078	698.537	893.366	1119	1073.64	1303.18	1179.36	171.264	137.457
ENSG00000168961	ENST00000302228; ENST00000313648; ENST00000580779; ENST00000579930; ENST00000395473; ENST00000577392; ENST00000584661; ENST00000448970; ENST00000579402; ENST00000467111; ENST00000584386; ENST00000583671; ENST00000581710; ENST00000578944; ENST00000481514; ENST00000486774	LGALS9	protein_coding	protein_coding	galectin 9 [Source:HGNC Symbol;Acc:HGNC:6570]	0.5718	1186	GO:0043123; GO:0006935; GO:0002376; GO:0006954; GO:0010629; GO:0098586; GO:0010628; GO:0032496; GO:0032731; GO:0032733; GO:0032755; GO:0032760; GO:0071346; GO:0070374; GO:0002519; GO:0007565; GO:0032682; GO:0032689; GO:0032720; GO:0032729; GO:0032735; GO:0032736; GO:0032753; GO:0032757; GO:0032834; GO:0038066; GO:0043305; GO:0045953; GO:0046007; GO:0046598; GO:0051092; GO:0060135; GO:0070241; GO:…	GO:0030246; GO:0005515; GO:0019899; GO:0005534; GO:0016936; GO:0048030	GO:0005634; GO:0005737; GO:0005829; GO:0005576; GO:0005615; GO:0062023	3965	TRUE	0.451153	3.31322e-07	0.000146754	chr17	27629798	27649560	19763	+	2742.6	3599.13	1792.35	1359.23	1434.5	1462.79	928.156	1335.38	1124.85	1459.38	2515.46	3211.86	2812.87	2246.47	3357.87	2801.21	1582.16	2201.02	3800.45	4356.17	4407.53	1613.36	1717.69	1520.12	1059.06	1211.28	1152.58	4882.89	5474.02
ENSG00000183856	ENST00000361170; ENST00000491900; ENST00000476565; ENST00000498755	IQGAP3	protein_coding	protein_coding	IQ motif containing GTPase activating protein 3 [Source:HGNC Symbol;Acc:HGNC:20669]	0.544	3164	GO:0043087; GO:0007165; GO:0032956; GO:0000082; GO:0001934; GO:0006468; GO:0007265; GO:0008361; GO:0010467; GO:0010628; GO:0010629; GO:0033598; GO:0033601; GO:0043410; GO:0070371; GO:0071310	GO:0005515; GO:0005096; GO:0005516; GO:0051015; GO:0031267; GO:0070856	GO:0005829; GO:0005737; GO:0005911; GO:0016328	128239	TRUE	-0.663195	4.65664e-07	0.000199605	chr1	156525405	156572604	47200	-	304.424	235.117	349.871	331.417	324.058	377.432	223.64	191.155	222.796	121.527	72.0408	78.6027	189.015	135.266	163.473	179.535	182.226	201.462	112.552	97.9187	99.8707	177.482	202.555	254.808	177.484	243.301	225.343	51.2544	66.0227
ENSG00000100628	ENST00000315988; ENST00000555019; ENST00000553883; ENST00000555507; ENST00000556337; ENST00000556062; ENST00000555287; ENST00000556793; ENST00000557613; ENST00000555374	ASB2	protein_coding	protein_coding	ankyrin repeat and SOCS box containing 2 [Source:HGNC Symbol;Acc:HGNC:16012]	0.5788	1278	GO:0016567; GO:0035556; GO:0006511; GO:0043161; GO:0071800; GO:0007165; GO:0031532; GO:0036336; GO:0055013; GO:0055007; GO:0001947; GO:0035914	GO:0005515; GO:0097602; GO:0061630	GO:0005737; GO:0005856; GO:0030018; GO:0000151; GO:0005829	51676	TRUE	-0.565042	4.80902e-07	0.000199694	chr14	93934166	93976739	42574	-	1541.7	1368.58	1799.94	2082.49	1609.49	2070.42	1545.33	1105.33	1119.41	573.522	543.982	439.091	984.951	1014.02	908.85	868.016	929.119	949.886	394.46	432.275	439.19	812.429	888.059	1055.01	980.528	1044.21	1005.73	225.019	272.75
ENSG00000080819	ENST00000647941; ENST00000510489; ENST00000513674; ENST00000515041	CPOX	protein_coding	protein_coding	coproporphyrinogen oxidase [Source:HGNC Symbol;Acc:HGNC:2321]	0.5439	1273	GO:0006779; GO:0006782; GO:0006783; GO:0010035; GO:0010039; GO:0010288; GO:0017085; GO:0046685; GO:0051597	GO:0004109; GO:0016491; GO:0042803; GO:0005212; GO:0042802	GO:0005829; GO:0005739; GO:0005758; GO:0005737; GO:0005743; GO:0016020; GO:0016021	1371	TRUE	-0.288242	5.98515e-07	0.000241002	chr3	98579446	98593648	14203	-	1161.9	936.551	1333.09	1120.88	1047.79	1114.84	1142.2	998.252	1079.56	747.283	621.903	613.914	744.097	777.541	698.134	1010.68	1001.07	1058.15	613.253	625.725	628.103	783.956	832.334	918.393	1003.8	1047.34	931.85	455.039	506.536
ENSG00000166803	ENST00000300035; ENST00000380258; ENST00000559519; ENST00000558008; ENST00000558043; ENST00000560234; ENST00000559280; ENST00000558250	PCLAF	protein_coding	protein_coding	PCNA clamp associated factor [Source:HGNC Symbol;Acc:HGNC:28961]	0.4041	936	GO:0006281; GO:0006974; GO:0006260; GO:0051726; GO:0007098; GO:0009411; GO:0019985	GO:0005515; GO:0003682; GO:0060090	GO:0005634; GO:0005737; GO:0005813; GO:0048471; GO:0005654	9768	TRUE	-0.716666	6.22314e-07	0.000243215	chr15	64364304	64387687	23384	-	504.622	523.234	590.204	534.337	580.249	748.026	737.048	499.725	629.339	162.495	135.776	145.836	332.949	318.085	358.168	500.946	447.109	409.7	107.16	87.8717	89.2766	318.366	280.543	467.226	358.668	543.173	531.417	52.0137	53.2669
ENSG00000089685	ENST00000301633; ENST00000350051; ENST00000590925; ENST00000374948; ENST00000590449; ENST00000592734; ENST00000592115; ENST00000586192; ENST00000587746; ENST00000591800; ENST00000589892	BIRC5	protein_coding	protein_coding	baculoviral IAP repeat containing 5 [Source:HGNC Symbol;Acc:HGNC:593]	0.5226	1158	GO:0042981; GO:0052548; GO:0000226; GO:0007127; GO:0007346; GO:0043066; GO:0043524; GO:0061178; GO:0061469; GO:0010951; GO:0006915; GO:0051301; GO:0007605; GO:0007049; GO:0006468; GO:0007059; GO:0008284; GO:0010466; GO:0043154; GO:0045892; GO:0051726; GO:0000281; GO:0000278; GO:0001934; GO:0007052; GO:0031503; GO:0051256; GO:0090267; GO:1901970; GO:1902425; GO:1903490	GO:0046872; GO:0005515; GO:0019899; GO:0008017; GO:0042802; GO:0030414; GO:0004869; GO:0031267; GO:0051087; GO:0043027	GO:0000775; GO:0005737; GO:0005634; GO:0005856; GO:0005829; GO:0005694; GO:0005874; GO:0000776; GO:0030496; GO:0005819; GO:0005654; GO:0005876; GO:0015630; GO:0032133; GO:1990713; GO:0000228	332	TRUE	-0.653715	6.4201e-07	0.000243744	chr17	78214186	78225636	11451	+	1260.77	1096.23	1435.31	1370.23	1139.45	1423.48	1469.5	1123.22	1411.95	389.099	386.669	285.952	653.661	657.41	593.152	897.638	1070.03	936.706	248.247	215.163	225.01	558.07	664.275	774.182	856.386	1091.2	1179.39	103.759	121.223
ENSG00000136286	ENST00000258787; ENST00000495831; ENST00000483585; ENST00000488554; ENST00000463516; ENST00000648014; ENST00000480503; ENST00000464434	MYO1G	protein_coding	protein_coding	myosin IG [Source:HGNC Symbol;Acc:HGNC:13880]	0.5993	3878	GO:0002376; GO:0002250; GO:0007015; GO:0002456; GO:0006887; GO:0006909; GO:0030050; GO:0031589; GO:0038096; GO:0051649; GO:0071976; GO:0072678; GO:0120117	GO:0005524; GO:0003774; GO:0000166; GO:0003779; GO:0008289; GO:0005516; GO:0051015; GO:0000146; GO:0005546; GO:0005547; GO:0043325	GO:0016459; GO:0016020; GO:0005654; GO:0005886; GO:0042995; GO:0070062; GO:0001891; GO:0005902; GO:0015629; GO:0030027; GO:0030175; GO:0031256	64005	TRUE	-0.349606	6.66766e-07	0.000244456	chr7	44962662	44979088	16427	-	7217.09	6590.14	7773.06	7019.09	5836.89	7423.4	7014.35	5679.16	6281.85	3262.13	3306.23	3391.98	4237.18	3949.29	4050.04	5248.18	5016.55	5177.78	3479.81	3654.19	3666.93	4383.09	4623.64	4981.31	5101.62	5416.86	5539.91	2427.71	2847.96
ENSG00000189057	ENST00000411426; ENST00000528234; ENST00000529618; ENST00000534403; ENST00000343597; ENST00000620384	FAM111B	protein_coding	protein_coding	FAM111 trypsin like peptidase B [Source:HGNC Symbol;Acc:HGNC:24200]	0.3782	2292	GO:0006508; GO:0006260	GO:0008233; GO:0016787; GO:0005515	GO:0005634; GO:0000785	374393	TRUE	-0.580603	6.8068e-07	0.000244456	chr11	59107185	59127412	20228	+	337.704	316.428	594.358	456.977	551.979	534.513	567.26	464.612	460.989	143.05	133.79	108.418	232.082	222.29	237.711	360.672	508.356	379.39	87.3071	83.5892	114.31	210.537	217.368	308.837	383.095	445.877	454.381	58.7549	60.611
ENSG00000203896	ENST00000444951; ENST00000621325; ENST00000465591; ENST00000487026; ENST00000309546; ENST00000480139; ENST00000493265; ENST00000489212; ENST00000476183; ENST00000494776	LIME1	protein_coding	protein_coding	Lck interacting transmembrane adaptor 1 [Source:HGNC Symbol;Acc:HGNC:26016]	0.7054	874	GO:0050852; GO:0050853; GO:0002376; GO:0002250; GO:0006357; GO:0014066; GO:0043122; GO:0043405; GO:0051279; GO:1901222	GO:0005515; GO:0019901	GO:0016020; GO:0016021; GO:0005886; GO:0005615; GO:0019815	54923	TRUE	-0.233476	9.67696e-07	0.000331937	chr20	63736283	63739103	2821	+	1979.24	2408.97	1474.3	1057.57	966.774	1050.48	1581.8	1615.08	1623.87	1349.59	1620.18	1719.77	1142.86	1157.8	1326.53	1318.45	1261.5	1147.58	2245.79	2046.74	2298.23	2280.68	2208.65	1990.75	1986.27	2040.39	2137.99	1910.16	2108.4
ENSG00000109881	ENST00000529615; ENST00000328697; ENST00000317945	CCDC34	protein_coding	protein_coding	coiled-coil domain containing 34 [Source:HGNC Symbol;Acc:HGNC:25079]	0.3977	1426		GO:0005515		91057	TRUE	-0.527013	9.7643e-07	0.000331937	chr11	27330827	27363234	32408	-	245.693	214.545	220.25	194.894	195.515	212.715	196.766	180.535	188.38	98.0742	89.6834	71.8267	98.8939	113.51	134.228	128.239	143.122	144.037	110.449	89.5598	108.294	133.823	145.946	143.126	139.66	184.826	174.548	76.2565	63.8581
ENSG00000089250	ENST00000317775; ENST00000618760; ENST00000338101; ENST00000549189; ENST00000477584	NOS1	protein_coding	protein_coding	nitric oxide synthase 1 [Source:HGNC Symbol;Acc:HGNC:7872]	0.527	5951	GO:0006809; GO:0044249; GO:0032496; GO:0045944; GO:0045893; GO:0043267; GO:0055117; GO:0071363; GO:0033138; GO:1902514; GO:0006527; GO:0042136; GO:0009725; GO:0010523; GO:0006941; GO:0042178; GO:0006936; GO:0001666; GO:0051926; GO:0060314; GO:0002028; GO:0098735; GO:0007263; GO:0009408; GO:0031284; GO:0042311; GO:0045454; GO:0045776; GO:0007520; GO:0018119; GO:0033555; GO:0035066; GO:0051346; GO:…	GO:0005515; GO:0016491; GO:0010181; GO:0004517; GO:0046872; GO:0050660; GO:0050661; GO:0020037; GO:0005516; GO:0017080; GO:0044325; GO:0097110; GO:0048306; GO:0034617; GO:0034618; GO:0046870	GO:0005737; GO:0016020; GO:0005654; GO:0005886; GO:0042995; GO:0045202; GO:0042383; GO:0005634; GO:0043197; GO:0005829; GO:0014069; GO:0048471; GO:0016529; GO:0005739; GO:0005856; GO:0045121; GO:0032991; GO:0001917; GO:0071944; GO:0012506	4842	TRUE	0.883631	1.00655e-06	0.000331937	chr12	117208142	117452170	244029	-	47.7309	32.2186	57.0251	6.99286	31.2177	20.727	29.8816	29.2343	18.124	122.897	167.72	118.617	41.1598	64.5007	40.6108	29.7602	45.4024	35.8461	49.2042	100.533	43.0783	41.5917	43.9207	38.6408	23.2179	19.3967	13.9126	89.2073	85.5686
ENSG00000105011	ENST00000263382; ENST00000592798; ENST00000590835; ENST00000589468; ENST00000474890	ASF1B	protein_coding	protein_coding	anti-silencing function 1B histone chaperone [Source:HGNC Symbol;Acc:HGNC:20996]	0.5976	911	GO:0006325; GO:0030154; GO:0001835; GO:0006334; GO:0007283; GO:0006335	GO:0030527; GO:0005515; GO:0042393; GO:0140713	GO:0005634; GO:0005737; GO:0032991; GO:0005654; GO:0005829; GO:0000785	55723	TRUE	-0.5616	1.02419e-06	0.000331937	chr19	14119512	14136613	17102	-	1111	968.879	1309.91	1202.01	975.415	1305.74	1290.01	939.843	1173.76	353.92	382.257	397.08	635.632	616.736	617.898	771.838	773.483	835.034	287.167	244.796	332.1	517.259	601.474	685.271	766.189	933.525	866.278	131.261	168.845
ENSG00000145113	ENST00000308466; ENST00000339251; ENST00000392407; ENST00000415455; ENST00000448861; ENST00000346145; ENST00000349607; ENST00000478156; ENST00000463781; ENST00000462323; ENST00000466475; ENST00000470451; ENST00000475231; ENST00000477086; ENST00000477756; ENST00000479406; ENST00000480843; ENST00000464234; ENST00000467235; ENST00000469992; ENST00000486425; ENST00000478685	MUC4	protein_coding	protein_coding	mucin 4, cell surface associated [Source:HGNC Symbol;Acc:HGNC:7514]	0.5769	8936	GO:0007160; GO:0007155; GO:0030277; GO:0010469	GO:0030197; GO:0005176	GO:0016020; GO:0016021; GO:0005886; GO:0005576; GO:0005615; GO:0031982; GO:0070062; GO:0031012; GO:0005887; GO:0005796	4585	TRUE	-1.20403	1.07577e-06	0.000340354	chr3	195746765	195811973	65209	-	76.3506	56.82	67.4449	81.1232	97.2175	88.3584	37.4334	36.284	40.7554	18.1224	14.7022	12.197	53.4346	39.7284	47.2422	43.2806	36.7581	32.0081	14.7265	13.1354	9.62609	42.7095	45.1105	55.2987	40.7341	27.1495	24.012	8.75074	0
ENSG00000166483	ENST00000680141; ENST00000450114; ENST00000299613; ENST00000524549; ENST00000681684; ENST00000524612; ENST00000530712; ENST00000530175; ENST00000532275; ENST00000527848	WEE1	protein_coding	protein_coding	WEE1 G2 checkpoint kinase [Source:HGNC Symbol;Acc:HGNC:12761]	0.4082	2362	GO:0006468; GO:0016310; GO:0051301; GO:0007049; GO:0000278; GO:0000086; GO:0000226; GO:0018108; GO:0030010; GO:0048812; GO:2000134	GO:0000166; GO:0004672; GO:0005524; GO:0046872; GO:0016301; GO:0016740; GO:0000287; GO:0004713; GO:0005515; GO:0004715	GO:0005634; GO:0005730; GO:0005654; GO:0005737	7465	TRUE	-0.51049	1.21803e-06	0.000373909	chr11	9573670	9593457	19788	+	353.386	232.955	460.54	454.114	391.991	487.748	449.163	358.445	401.606	162.06	180.953	147.792	213.756	250.717	213.032	355.893	378.552	415.471	135.694	105.255	152.837	198.445	224.711	293.381	354.036	387.686	378.659	97.512	96.3282
ENSG00000185347	ENST00000329886; ENST00000427614; ENST00000455454; ENST00000432805; ENST00000551054; ENST00000392527; ENST00000443229; ENST00000421892; ENST00000451719; ENST00000392523; ENST00000392522; ENST00000460959; ENST00000354560; ENST00000546536; ENST00000463869; ENST00000334656; ENST00000548920; ENST00000450383; ENST00000551538; ENST00000546492	TEDC1	protein_coding	protein_coding	tubulin epsilon and delta complex 1 [Source:HGNC Symbol;Acc:HGNC:20127]	0.6812	1318	GO:0045880		GO:0005737; GO:0005814; GO:0005929; GO:0042995; GO:0005856	283643	TRUE	-0.427948	1.23811e-06	0.000373909	chr14	105489855	105499575	9721	+	469.264	613.541	509.365	494.785	439.379	579.747	574.539	445.07	453.915	334.731	413.132	468.906	447.414	391.829	457.118	463.004	382.039	494.015	335.716	329.195	369.856	390.08	380.935	384.271	348.862	441.66	470.369	274.225	328.569
ENSG00000169607	ENST00000302450; ENST00000435431; ENST00000474331; ENST00000481732; ENST00000461876; ENST00000497357	CKAP2L	protein_coding	protein_coding	cytoskeleton associated protein 2 like [Source:HGNC Symbol;Acc:HGNC:26877]	0.4302	1586			GO:0005737; GO:0005829; GO:0005856; GO:0015630; GO:0072686; GO:0000922; GO:0005813	150468	TRUE	-0.736124	1.36856e-06	0.000396558	chr2	112736349	112764664	28316	-	480.617	270.385	660.749	703.395	680.519	831.222	797.619	514.17	603.319	220.654	139.671	108.406	331.773	330.124	357.811	532.189	602.206	588.943	124.058	95.5305	134.766	275.18	310.424	363.237	533.423	525.222	577.186	38.7537	53.5106
ENSG00000137807	ENST00000260363; ENST00000643966; ENST00000395392; ENST00000352331; ENST00000561089; ENST00000558346; ENST00000679126; ENST00000647715; ENST00000559279; ENST00000560042; ENST00000558585; ENST00000559283; ENST00000559456; ENST00000558303; ENST00000560125; ENST00000559944	KIF23	protein_coding	protein_coding	kinesin family member 23 [Source:HGNC Symbol;Acc:HGNC:6392]	0.4206	2305	GO:0007018; GO:0051301; GO:0007049; GO:0000281; GO:0032467; GO:0000022; GO:0051256	GO:0005524; GO:0003777; GO:0008017; GO:0000166; GO:0005515; GO:0016887; GO:0003774	GO:0005634; GO:0005737; GO:0005654; GO:0005856; GO:0005925; GO:0005874; GO:0072686; GO:0030496; GO:0005819; GO:0090543; GO:0005829; GO:0005871; GO:0005813; GO:0097149; GO:0045171	9493	TRUE	-0.682254	1.37279e-06	0.000396558	chr15	69414246	69448427	34182	+	772.316	562.322	1015.02	1126.82	990.663	1231.56	1007.82	712.404	803.334	295.289	270.521	211.414	559.931	558.182	527.913	632.378	725.036	623.215	180.925	154.043	151.611	415.705	504.222	560.577	645.927	722.599	746.218	61.2552	60.611
ENSG00000143851	ENST00000367279; ENST00000309017; ENST00000495688; ENST00000691036; ENST00000462815; ENST00000496197; ENST00000480836; ENST00000477554; ENST00000492977; ENST00000477625; ENST00000629151; ENST00000479092; ENST00000476061; ENST00000464870; ENST00000467283; ENST00000435759; ENST00000486116; ENST00000491584; ENST00000492451; ENST00000468385	PTPN7	protein_coding	protein_coding	protein tyrosine phosphatase non-receptor type 7 [Source:HGNC Symbol;Acc:HGNC:9659]	0.5928	1299	GO:0006470; GO:0016311; GO:0000165	GO:0016791; GO:0004725; GO:0016787; GO:0004721; GO:0005515; GO:0004726	GO:0005737; GO:0005829; GO:0005856; GO:0015630; GO:0072686; GO:0005654; GO:0009898	5778	TRUE	-0.388321	1.41438e-06	0.000399878	chr1	202147013	202161588	14576	-	5322.06	4378.08	5237.07	5650.96	4720.49	5966.14	5414.4	4247.24	5217.59	2461.36	2364.12	2320.13	3478.77	3524.48	3165.23	3778.24	3717.65	4068.79	2384.68	2325.05	2378.85	2861.22	3112.97	3668.01	3599.04	4111.05	4094.99	1540.13	1823.87
ENSG00000130303	ENST00000527220; ENST00000252593; ENST00000533098	BST2	protein_coding	protein_coding	bone marrow stromal cell antigen 2 [Source:HGNC Symbol;Acc:HGNC:1119]	0.5715	779	GO:0051607; GO:0010951; GO:0043123; GO:0002376; GO:0009615; GO:0045087; GO:0032956; GO:0045071; GO:0042113; GO:0030336; GO:0030308; GO:0035456; GO:0034341; GO:0035455; GO:0070665; GO:0002737; GO:1901253	GO:0003723; GO:0042803; GO:0005515; GO:0042802; GO:0008191	GO:0016020; GO:0016021; GO:0005737; GO:0005794; GO:0043231; GO:0005886; GO:0005768; GO:0005770; GO:0016324; GO:0045121; GO:0031225; GO:0009986; GO:0070062; GO:0035577; GO:0005771	684	TRUE	0.534176	1.47098e-06	0.000400165	chr19	17402939	17405630	2692	-	1574	1934.82	1178.18	1348.43	1288.67	1343.92	1253.54	1161.98	1286.96	760.075	1168.83	1578.83	2273.76	1900.34	2445.35	2544.74	1541.49	2178.44	1697.76	1608.49	1609.96	768.77	822.604	885.864	836.989	956.497	937.39	1887.66	2219.88
ENSG00000137959	ENST00000679998; ENST00000452835; ENST00000681613; ENST00000681501; ENST00000476521; ENST00000370751; ENST00000459784; ENST00000680110; ENST00000680295; ENST00000476876; ENST00000679848; ENST00000486882; ENST00000462041; ENST00000450498; ENST00000474002; ENST00000680621; ENST00000494910; ENST00000679651	IFI44L	protein_coding	protein_coding	interferon induced protein 44 like [Source:HGNC Symbol;Acc:HGNC:17817]	0.3806	1944	GO:0051607; GO:0006955	GO:0005525; GO:0003674	GO:0005737; GO:0005575	10964	TRUE	3.06031	1.47562e-06	0.000400165	chr1	78619902	78646145	26244	+	387.626	190.053	471.06	549.065	732.371	613.054	160.292	166.375	201.06	600.172	476.351	933.746	10133.4	4907.4	9866.12	9061.68	3699.27	7160.4	66.2693	71.6479	87.8381	156.601	253.858	155.053	116.383	162.897	107.13	135.011	72.5168
ENSG00000154839	ENST00000398452; ENST00000417656; ENST00000488454; ENST00000285116; ENST00000494518	SKA1	protein_coding	protein_coding	spindle and kinetochore associated complex subunit 1 [Source:HGNC Symbol;Acc:HGNC:28109]	0.4209	1268	GO:0007059; GO:0051301; GO:0007049; GO:0000278; GO:0031110	GO:0008017; GO:0005515	GO:0005737; GO:0045171; GO:0005856; GO:0005694; GO:0015630; GO:0005874; GO:0034451; GO:0000775; GO:0000776; GO:0005819; GO:0005829; GO:0072686; GO:0005876; GO:0000940	220134	TRUE	-0.663338	1.89838e-06	0.000501825	chr18	50375040	50394168	19129	+	337.454	330.686	483.66	370.92	337.02	461.398	348.171	281.265	297.753	137.403	91.5559	102.277	198.506	195.084	184.2	254.666	317.963	258.273	79.5413	54.1701	91.4479	157.958	173.489	211.734	256.043	302.27	359.162	40.9257	25.2703
ENSG00000100385	ENST00000703410; ENST00000698890; ENST00000698902; ENST00000698903; ENST00000698904; ENST00000698891; ENST00000698905; ENST00000216223; ENST00000445595; ENST00000698892; ENST00000698893; ENST00000429622; ENST00000698883; ENST00000453962; ENST00000698894; ENST00000698895; ENST00000698896; ENST00000483573; ENST00000698897; ENST00000698898; ENST00000461607; ENST00000440958	IL2RB	protein_coding	protein_coding	interleukin 2 receptor subunit beta [Source:HGNC Symbol;Acc:HGNC:6009]	0.5791	3240	GO:0019221; GO:0007165; GO:0050766; GO:0065003; GO:0030101; GO:0043066; GO:0035723; GO:0038110	GO:0005515; GO:0004896; GO:0004911; GO:0019976; GO:0042010	GO:0016020; GO:0016021; GO:0005886; GO:0009986; GO:0009897; GO:0005829; GO:0005887; GO:0005893; GO:0005768	3560	TRUE	-0.334676	1.94478e-06	0.000501825	chr22	37118666	37175118	56453	-	7992.35	5756.45	9845.91	9990.02	8588.62	10615	9638.62	7811.67	9082.11	6671.18	5636.82	5128.15	6521.41	6440.73	6295.21	7740.82	7486.91	8164.88	4182.33	4306.04	4243.9	5285.53	6022.7	6579.47	8472.69	8803.74	7524.98	2932.75	3219.96
ENSG00000092820	ENST00000337147; ENST00000367075; ENST00000476189	EZR	protein_coding	protein_coding	ezrin [Source:HGNC Symbol;Acc:HGNC:12691]	0.5111	2359	GO:0000122; GO:0048015; GO:0010628; GO:0003376; GO:0008360; GO:0046847; GO:0045732; GO:0051017; GO:0061028; GO:0071320; GO:0050714; GO:0070373; GO:0030033; GO:0072659; GO:0031503; GO:0031532; GO:0050860; GO:0030953; GO:1902966; GO:0007159; GO:0022614; GO:0051660; GO:0010737; GO:0032703; GO:0043622; GO:0072697; GO:1902115; GO:1903753; GO:2000643; GO:0001951; GO:0031623; GO:0032532; GO:0035088; GO:…	GO:0003723; GO:0003779; GO:0005515; GO:0008092; GO:0008017; GO:0042802; GO:0051015; GO:0051117; GO:0019904; GO:0045296; GO:0044548; GO:0034236; GO:0034237; GO:0051018; GO:0050839; GO:0008022; GO:0097718	GO:0005856; GO:0005737; GO:0016020; GO:0032991; GO:0005886; GO:0001650; GO:0042995; GO:0005768; GO:0005925; GO:0005829; GO:0005615; GO:0016324; GO:0030175; GO:0071944; GO:0048471; GO:0005938; GO:0016323; GO:0031982; GO:0001726; GO:0005902; GO:0032587; GO:0031528; GO:0070062; GO:0019898; GO:0005912; GO:0005903; GO:0098592; GO:0015629; GO:0001772; GO:0044853; GO:0045177; GO:0005884; GO:0030863; GO:…	7430	TRUE	-0.205251	1.9638e-06	0.000501825	chr6	158765741	158819368	53628	-	6230.41	6260.51	7361.93	7315.93	6395.88	7615.01	7871.57	6661.2	7070.61	4646.82	4522.39	4351.41	5475.05	5310.37	5751.56	6628.34	6153.45	6973.13	3735.27	3717.34	4065.82	4999.04	5409.73	5857.33	6043.22	6013.74	6390.88	3316.53	3580.38
ENSG00000080986	ENST00000261597; ENST00000575515; ENST00000576274; ENST00000574567; ENST00000574096	NDC80	protein_coding	protein_coding	NDC80 kinetochore complex component [Source:HGNC Symbol;Acc:HGNC:16909]	0.412	897	GO:0051315; GO:0051301; GO:0007049; GO:0007059; GO:0000132; GO:0007057; GO:0008315; GO:0031647; GO:0051383; GO:0007052; GO:0051298; GO:0051310; GO:0000070; GO:0000278; GO:0007094; GO:0008608; GO:0090267; GO:1905342	GO:0005515; GO:0042802; GO:0030332; GO:0140483	GO:0031262; GO:0005634; GO:0016020; GO:0005654; GO:0005694; GO:0005813; GO:0000775; GO:0000776; GO:0005829; GO:0005737; GO:0031617; GO:0000940	10403	TRUE	-0.535014	2.10196e-06	0.000526996	chr18	2571557	2616635	45079	+	789.935	724.2	973.823	839.959	852.3	950.126	795.7	687.626	689.164	301.759	302.866	260.49	487.403	481.227	425.971	501.842	617.849	515.032	196.704	170.024	180.971	411.909	444.961	564.915	567.385	574.425	643.588	83.6753	82.2578
ENSG00000134690	ENST00000327331; ENST00000373055	CDCA8	protein_coding	protein_coding	cell division cycle associated 8 [Source:HGNC Symbol;Acc:HGNC:14629]	0.5094	2337	GO:0051301; GO:0007049; GO:0007080; GO:0051276; GO:0006468; GO:0000281; GO:0000278; GO:0001934; GO:0007052; GO:0051256; GO:0090267; GO:1901970; GO:1902425; GO:1903490; GO:0000070	GO:0005515	GO:0005634; GO:0005737; GO:0032991; GO:0005654; GO:0005730; GO:0045171; GO:0005856; GO:0005694; GO:0000775; GO:0005819; GO:0005829; GO:0051233; GO:0032133; GO:0015630; GO:0030496; GO:0010369	55143	TRUE	-0.616579	2.30619e-06	0.000567495	chr1	37692481	37709719	17239	+	1078.7	877.771	1206.63	1093.18	903.043	1300.29	1170.03	856.655	1019.79	356.052	329.329	329.319	603.731	656.464	583.404	783.059	798.51	789.846	192.496	204.196	289.986	467.906	601.474	682.018	731.274	979.47	1052.83	122.51	104.987
ENSG00000161800	ENST00000548961; ENST00000427314; ENST00000312377; ENST00000454520; ENST00000551016; ENST00000547905; ENST00000549342; ENST00000547061; ENST00000548320; ENST00000548598; ENST00000552310; ENST00000548158; ENST00000550149; ENST00000546786; ENST00000546595; ENST00000551145; ENST00000548824; ENST00000551260; ENST00000548644; ENST00000546723; ENST00000552921; ENST00000552157; ENST00000548247; ENST0000…	RACGAP1	protein_coding	protein_coding	Rac GTPase activating protein 1 [Source:HGNC Symbol;Acc:HGNC:9804]	0.479	973	GO:0007165; GO:0006811; GO:0050790; GO:0051301; GO:0030154; GO:0051056; GO:0007049; GO:0007283; GO:0000281; GO:0007266; GO:0007405; GO:0032467; GO:0051256; GO:0045995; GO:0051988; GO:0008272; GO:0000915	GO:0046872; GO:0005096; GO:0005515; GO:0008289; GO:0008017; GO:0019901; GO:0043014; GO:0005547; GO:0043015; GO:0048487	GO:0005634; GO:0005737; GO:0016020; GO:0031410; GO:0005654; GO:0005886; GO:0005856; GO:0005874; GO:0030496; GO:0005819; GO:0001669; GO:0032154; GO:0072686; GO:0005829; GO:0031234; GO:0070062; GO:0051233; GO:0090543; GO:0097149	29127	TRUE	-0.33642	2.40858e-06	0.000581913	chr12	49976923	50033136	56214	-	1111.98	767.07	1568.1	1459.23	1412.89	1689.72	1439.75	1046.04	1266.13	471.183	527.809	361.844	842.193	837.134	812.866	1022.71	1078.5	957.418	359.747	402.423	399.483	766.872	780.148	982.366	1145.4	1263.49	1332.66	305.026	291.15
ENSG00000126787	ENST00000395425; ENST00000247191; ENST00000554007; ENST00000557645; ENST00000554067	DLGAP5	protein_coding	protein_coding	DLG associated protein 5 [Source:HGNC Symbol;Acc:HGNC:16864]	0.3829	1621	GO:0023052; GO:0007049; GO:0007052; GO:0007059; GO:0007346; GO:0007079; GO:0051382; GO:0045842; GO:0051642	GO:0005515; GO:0008017	GO:0005634; GO:0005737; GO:0005829; GO:0005739; GO:0005856; GO:0034451; GO:0005819; GO:0031616	9787	TRUE	-0.691909	2.54522e-06	0.000603946	chr14	55148112	55191608	43497	-	792.872	514.319	937.906	1089.23	1005.66	1162.84	810.097	694.705	806.957	273.968	257.289	142.298	546.309	557.143	523.414	593.907	773.484	546.961	112.553	106.278	120.326	468.855	466.142	740.569	602.283	569.095	766.537	43.7537	42.2113
ENSG00000138160	ENST00000676757; ENST00000676647; ENST00000676621; ENST00000677720; ENST00000260731	KIF11	protein_coding	protein_coding	kinesin family member 11 [Source:HGNC Symbol;Acc:HGNC:6388]	0.3889	4946	GO:0007018; GO:0051301; GO:0007049; GO:0090307; GO:0046602; GO:0000278; GO:0007051; GO:0000070; GO:0051231; GO:0007052; GO:0007100; GO:0051225	GO:0005524; GO:0003777; GO:0008017; GO:0000166; GO:0003774; GO:0005515; GO:0019901; GO:0008574	GO:0005737; GO:0005856; GO:0005874; GO:0016020; GO:0032991; GO:0005829; GO:0072686; GO:0005819; GO:0005634; GO:0000922; GO:0005871; GO:0005876	3832	TRUE	-0.601936	2.66863e-06	0.00062212	chr10	92574105	92655395	81291	+	1259.76	920.842	1834.71	1822.27	1740.96	2069.33	1666.27	1329.03	1475.35	510.626	411.662	321.191	869.282	941.184	905.598	1110.87	1330.33	1132.5	263.349	183.853	297.403	764.025	867.216	1158.04	1150.25	1280.2	1526.6	110.064	109.316
ENSG00000125726	ENST00000423145; ENST00000245903; ENST00000597430	CD70	protein_coding	protein_coding	CD70 molecule [Source:HGNC Symbol;Acc:HGNC:11937]	0.5905	788	GO:0006955; GO:0007154; GO:0023052; GO:0033209; GO:0002456; GO:0007165; GO:0007267; GO:0097191; GO:0042100; GO:0042102; GO:0019724	GO:0005164; GO:0005515; GO:0005125; GO:0005102; GO:0002020	GO:0016020; GO:0016021; GO:0005615; GO:0005886; GO:0070062; GO:0005887	970	TRUE	-0.715293	2.81619e-06	0.000638256	chr19	6583183	6604103	20921	-	484.533	429.089	619.651	481.793	448.281	601.056	789.941	554.879	643.029	170.563	199.949	200.573	291.896	251.613	257.207	556.236	533.383	601.564	137.798	85.9774	134.765	167.991	176.02	255.893	264.772	297.6	353.715	85.0072	59.5287
ENSG00000165304	ENST00000543751; ENST00000536860; ENST00000541717; ENST00000536329; ENST00000627766; ENST00000536987; ENST00000298048; ENST00000489766; ENST00000495529; ENST00000545008; ENST00000625974; ENST00000487398; ENST00000626154; ENST00000480021	MELK	protein_coding	protein_coding	maternal embryonic leucine zipper kinase [Source:HGNC Symbol;Acc:HGNC:16870]	0.4281	1722	GO:0006468; GO:0016310; GO:0006915; GO:0018108; GO:0007049; GO:0046777; GO:0043065; GO:0035556; GO:0030097; GO:0008283; GO:0000086; GO:0061351; GO:0008631	GO:0005524; GO:0004672; GO:0000166; GO:0004674; GO:0016301; GO:0016740; GO:0005509; GO:0004713; GO:0106310; GO:0005515; GO:0004715; GO:0008289	GO:0016020; GO:0005886; GO:0005938; GO:0005737	9833	TRUE	-0.678804	2.83392e-06	0.000638256	chr9	36572862	36677683	104822	+	518.794	346.797	652.319	808.264	666.481	797.549	644.046	486.741	612.236	159.904	133.79	131.456	321.405	370.798	365.19	438.417	529.473	499.891	130.435	109.86	99.8707	299.915	384.766	429.379	435.468	476.161	462.693	38.7533	53.0346
ENSG00000163808	ENST00000438321; ENST00000326047; ENST00000481166; ENST00000425755; ENST00000493134; ENST00000453693; ENST00000422209	KIF15	protein_coding	protein_coding	kinesin family member 15 [Source:HGNC Symbol;Acc:HGNC:17273]	0.4018	2834	GO:0007018; GO:1901673; GO:0000278	GO:0005524; GO:0003777; GO:0008017; GO:0000166; GO:0005515; GO:0016887; GO:0003774	GO:0005737; GO:0016020; GO:0005856; GO:0005874; GO:0005819; GO:0005829; GO:0005871; GO:0005873; GO:0005813	56992	TRUE	-0.65853	3.10874e-06	0.000688483	chr3	44761721	44873376	111656	+	427.759	353.655	605.95	635.135	567.102	673.051	507.75	400.893	435.63	169.498	136.731	78.6028	263.186	276.207	343.444	361.474	340.207	384.097	118.864	101.501	155.221	288.526	368.844	399.018	400.552	473.027	479.316	52.5045	45.4583
ENSG00000109805	ENST00000251496; ENST00000514176; ENST00000513226; ENST00000509719; ENST00000510063	NCAPG	protein_coding	protein_coding	non-SMC condensin I complex subunit G [Source:HGNC Symbol;Acc:HGNC:24304]	0.3852	1949	GO:0051301; GO:0007049; GO:0030261; GO:0007076; GO:1905821; GO:0051984; GO:1905820	GO:0005515	GO:0005634; GO:0005737; GO:0016020; GO:0005694; GO:0005829; GO:0000796; GO:0000793; GO:0000779; GO:0000794	64151	TRUE	-0.603016	3.5701e-06	0.000775739	chr4	17810979	17844865	33887	+	892.715	740.62	1163.43	1230.7	1179.57	1290.47	1076.93	847.805	942.808	336.864	216.122	216.835	572.627	623.357	515.165	777.448	900.963	770.077	190.393	134.937	196.132	428.044	546.633	652.742	629.438	704.842	784.083	61.2553	85.5049
ENSG00000166451	ENST00000299572; ENST00000439957; ENST00000305850; ENST00000393335; ENST00000569461; ENST00000428963; ENST00000564669; ENST00000568445; ENST00000562943	CENPN	protein_coding	protein_coding	centromere protein N [Source:HGNC Symbol;Acc:HGNC:30873]	0.451	1296	GO:0007059; GO:0051382	GO:0005515	GO:0005634; GO:0005654; GO:0005694; GO:0000775; GO:0000776; GO:0005829	55839	TRUE	-0.474591	3.6591e-06	0.000775739	chr16	81006552	81033114	26563	+	557.606	460.93	621.718	731.098	619.923	741.593	739.71	506.785	607.648	210.274	230.293	134.802	392.686	408.779	346.799	432.68	458.025	471.686	175.388	212.731	121.858	369.563	349.422	461.976	461.839	528.861	529.829	129.026	137.68
ENSG00000159231	ENST00000290354	CBR3	protein_coding	protein_coding	carbonyl reductase 3 [Source:HGNC Symbol;Acc:HGNC:1549]	0.5731	998	GO:0006805; GO:0050890	GO:0016491; GO:0016616; GO:0005515; GO:0004090; GO:0008753; GO:0070402	GO:0005737; GO:0005654; GO:0005829; GO:0005615	874	TRUE	-0.386324	3.67787e-06	0.000775739	chr21	36135079	36146562	11484	+	463.977	490.807	409.939	324.493	351.063	422.157	328.262	273.457	323.326	266.506	374.906	332.029	287.909	333.908	281.204	247.661	284.679	305.96	216.69	192.255	226.213	237.275	275.086	294.927	261.862	301.777	332.474	147.513	178.586
ENSG00000119333	ENST00000372715; ENST00000483181; ENST00000419989; ENST00000473486; ENST00000451652; ENST00000480613	DYNC2I2	protein_coding	protein_coding	dynein 2 intermediate chain 2 [Source:HGNC Symbol;Acc:HGNC:28296]	0.6629	976	GO:0060271; GO:0007018; GO:0042073; GO:0035721	GO:0005515; GO:0045503; GO:0045504	GO:0005737; GO:0005829; GO:0005814; GO:0005929; GO:0042995; GO:0005856; GO:0030175; GO:0005815; GO:0005868; GO:0005813; GO:0005930; GO:0036064; GO:0097542; GO:0097014	89891	TRUE	-0.667412	3.94484e-06	0.000819048	chr9	128633653	128656847	23195	-	454.188	450.641	483.707	458.049	349.983	470.154	534.626	448.682	509.895	160.97	133.79	176.179	273.553	256.342	257.208	372.694	369.927	434.933	126.227	138.519	113.107	218.292	248.55	327.455	331.693	444.834	398.969	83.7571	132.046
ENSG00000186827	ENST00000699969; ENST00000699970; ENST00000497869; ENST00000379236; ENST00000699971; ENST00000699972; ENST00000699973; ENST00000699974; ENST00000699975; ENST00000699976; ENST00000699977; ENST00000699978; ENST00000699979; ENST00000453580	TNFRSF4	protein_coding	protein_coding	TNF receptor superfamily member 4 [Source:HGNC Symbol;Acc:HGNC:11918]	0.6944	1070	GO:0006954; GO:0046718; GO:0033209; GO:0006955; GO:0043433; GO:0045892; GO:0002639; GO:0030890; GO:0042098	GO:0005515; GO:0005031; GO:0001618	GO:0016020; GO:0016021; GO:0009897; GO:0005886; GO:0009986; GO:0005887	7293	TRUE	-0.575122	4.44942e-06	0.000909039	chr1	1211326	1214153	2828	-	701.838	692.617	693.418	828.051	831.75	997.032	785.141	584.968	673.822	296.355	345.502	367.265	491.279	568.494	382.437	518.566	506.792	594.032	315.567	214.944	354.962	362.556	330.811	407.693	467.473	438.568	491.322	132.511	218.633
ENSG00000109674	ENST00000264596; ENST00000513321	NEIL3	protein_coding	protein_coding	nei like DNA glycosylase 3 [Source:HGNC Symbol;Acc:HGNC:24573]	0.4222	1946	GO:0006284; GO:0006281; GO:0006974; GO:0008152; GO:0045007; GO:0036297; GO:0006285	GO:0008270; GO:0003677; GO:0003906; GO:0016799; GO:0003684; GO:0019104; GO:0003676; GO:0046872; GO:0016829; GO:0016787; GO:0003824; GO:0016798; GO:0140078; GO:0003690; GO:0003697; GO:0000405; GO:1904931	GO:0005634; GO:0005654; GO:0005694	55247	TRUE	-0.744483	4.5151e-06	0.000909039	chr4	177309874	177362936	53063	+	150.746	98.9452	222.358	207.754	252.765	295.619	170.927	154.875	170.267	30.9147	38.2257	25.7492	121.225	157.022	114.731	125.834	166.601	144.978	38.92	44.1829	48.1305	112.943	128.256	183.245	156.148	193.179	186.555	11.251	19.4821
ENSG00000181896	ENST00000541458; ENST00000318110; ENST00000592502; ENST00000444249; ENST00000415784; ENST00000415440; ENST00000585565; ENST00000586745	ZNF101	protein_coding	protein_coding	zinc finger protein 101 [Source:HGNC Symbol;Acc:HGNC:12881]	0.4555	1712	GO:0006355; GO:0006357	GO:0046872; GO:0003677; GO:0005515; GO:0000977; GO:0000981	GO:0005634	94039	TRUE	0.218419	4.73496e-06	0.000939077	chr19	19668796	19683509	14714	+	1399.9	1191.95	1523.26	1717.94	2067.71	1770.79	1536.45	1450.79	1675.76	2534.23	1981.89	2060.52	2237.02	2350.94	2315.67	1863.58	1840.74	1945.4	1555.78	1521.09	1395.05	2391.88	2278.09	2189.46	1866.29	1748.57	1706.56	1658.8	1491.13
ENSG00000157456	ENST00000561077; ENST00000288207; ENST00000559622; ENST00000621385; ENST00000559301	CCNB2	protein_coding	protein_coding	cyclin B2 [Source:HGNC Symbol;Acc:HGNC:1580]	0.4511	1263	GO:0051301; GO:0007049; GO:0000079; GO:0001701; GO:0007057; GO:0008315; GO:0040008; GO:0043029; GO:0044772; GO:0048538	GO:0005515; GO:0045296; GO:0016538	GO:0005829; GO:0005634; GO:0005737; GO:0005813; GO:0015630; GO:0000307; GO:0016020	9133	TRUE	-0.650783	5.14059e-06	0.00100453	chr15	59105126	59125045	19920	+	1136.45	875.811	1180.28	1215.86	1152.57	1326.46	1104.76	753.998	940.997	367.778	349.912	313.055	571.83	592.142	610.399	636.385	689.018	673.111	236.676	194.644	172.066	554.274	565.209	824.06	662.414	802.998	905.067	81.2569	111.481
ENSG00000173207	ENST00000368439; ENST00000308987; ENST00000368436; ENST00000477676; ENST00000474215; ENST00000473344; ENST00000471245	CKS1B	protein_coding	protein_coding	CDC28 protein kinase regulatory subunit 1B [Source:HGNC Symbol;Acc:HGNC:19083]	0.4533	772	GO:0016310; GO:0050790; GO:0051301; GO:0007049; GO:0045737; GO:0007346; GO:0006355; GO:0044772; GO:0048144	GO:0016538; GO:0016301; GO:0005515; GO:0019901; GO:0042393; GO:0043130; GO:0061575	GO:0005654; GO:0019005; GO:0000307	1163	TRUE	-0.395248	5.30125e-06	0.00100678	chr1	154974653	154979251	4599	+	627.446	527.055	651.266	666.8	559.541	717.776	582.617	446.912	495.404	219.6	242.587	254.781	399.563	384.041	392.935	436.814	468.47	393.511	231.416	255.952	233.433	310.899	363.538	421.135	416.138	476.16	481.164	158.763	187.245
ENSG00000168243	ENST00000391854; ENST00000450593; ENST00000366597; ENST00000366598; ENST00000484517	GNG4	protein_coding	protein_coding	G protein subunit gamma 4 [Source:HGNC Symbol;Acc:HGNC:4407]	0.484	2775	GO:0007186; GO:0007165; GO:0008277; GO:0030308	GO:0005515; GO:0031681	GO:0016020; GO:0005886; GO:0005834; GO:0070062	2786	TRUE	-0.971436	5.36336e-06	0.00100678	chr1	235547685	235650754	103070	-	52.5367	44.3256	72.0525	102.352	86.0327	93.9952	43.1924	45.1486	31.1008	17.1814	11.884	18.9731	46.7532	59.0749	52.8374	28.8537	25.9988	38.4812	22.1081	26.7053	8.43478	48.4691	59.4029	68.6733	27.1618	44.901	35.3805	14.1236	7.73177
ENSG00000186891	ENST00000328596; ENST00000379268; ENST00000486728; ENST00000379265	TNFRSF18	protein_coding	protein_coding	TNF receptor superfamily member 18 [Source:HGNC Symbol;Acc:HGNC:11914]	0.6749	841	GO:0043066; GO:0006915; GO:0033209; GO:0007165; GO:0045785; GO:0042531; GO:0002687	GO:0005515; GO:0005031	GO:0016020; GO:0016021; GO:0005886; GO:0005887; GO:0005576; GO:0009897	8784	TRUE	-0.486422	5.40085e-06	0.00100678	chr1	1203508	1206592	3085	-	783.084	678.901	847.277	847.835	743.174	1005.76	935.835	614.173	725.446	360.316	377.847	303.57	396.372	465.389	368.939	620.356	529.473	647.693	353.436	272.262	393.467	330.286	339.656	315.528	449.045	399.933	424.827	213.768	255.432
ENSG00000121957	ENST00000406462; ENST00000675829; ENST00000441735; ENST00000435987; ENST00000642355; ENST00000675776; ENST00000645164; ENST00000264126; ENST00000676404; ENST00000674914; ENST00000674731; ENST00000643094; ENST00000674700; ENST00000675086; ENST00000676184; ENST00000675617; ENST00000675087; ENST00000435475; ENST00000446797; ENST00000674663; ENST00000645255; ENST00000643643; ENST00000643921; ENST0000…	GPSM2	protein_coding	protein_coding	G protein signaling modulator 2 [Source:HGNC Symbol;Acc:HGNC:29501]	0.4264	2976	GO:0050790; GO:0051301; GO:0007049; GO:0000132; GO:0007052; GO:0007186; GO:1904778; GO:0060236; GO:0031291; GO:0051661; GO:1905832	GO:0005515; GO:0030695; GO:0000166; GO:0042802; GO:0070840; GO:0019904; GO:0008022; GO:0005092; GO:0043621; GO:0001965	GO:0005737; GO:0016020; GO:0032991; GO:0005829; GO:0005886; GO:0005856; GO:0005813; GO:0005938; GO:0016328; GO:0000922; GO:0097431; GO:0099738; GO:0097575	29899	TRUE	-0.564998	5.45517e-06	0.00100678	chr1	108875350	108934545	59196	+	319.542	250.792	376.366	306.422	281.907	321.912	266.932	238.036	239.29	116.428	126.821	85.1171	165.285	153.527	187.638	190.378	204.817	154.008	83.3894	77.9712	96.2826	171.478	188.38	267.89	189.118	257.262	250.021	41.2586	45.8472
ENSG00000172215	ENST00000438735; ENST00000304552; ENST00000458629; ENST00000457814	CXCR6	protein_coding	protein_coding	C-X-C motif chemokine receptor 6 [Source:HGNC Symbol;Acc:HGNC:16647]	0.4853	2050	GO:0007186; GO:0007165; GO:0006935; GO:0006954; GO:0070098; GO:0006955; GO:0007204; GO:0019722; GO:0060326; GO:0019079	GO:0004930; GO:0015026; GO:0004950; GO:0016494; GO:0016493; GO:0019957	GO:0016021; GO:0016020; GO:0005886; GO:0009897; GO:0005887	10663	TRUE	-0.33955	5.65349e-06	0.00101783	chr3	45940933	45948351	7419	+	879.011	647.552	868.354	637.114	639.475	565.057	633.488	513.285	516.235	543.672	542.511	378.106	358.889	308.368	339.694	497.727	452.046	445.289	571.177	438.246	445.207	354.014	443.145	400.103	482.99	445.878	440.528	392.533	348.513
ENSG00000204592	ENST00000376630; ENST00000484194; ENST00000493699	HLA-E	protein_coding	protein_coding	major histocompatibility complex, class I, E [Source:HGNC Symbol;Acc:HGNC:4962]	0.616	1394	GO:0006955; GO:0019882; GO:0002376; GO:0045087; GO:0002250; GO:0050830; GO:0032760; GO:0019731; GO:0002474; GO:0002519; GO:0032736; GO:0032753; GO:0045953; GO:0002717; GO:0001916; GO:0045954; GO:0002729; GO:0042270; GO:0036037; GO:2000566; GO:0002639; GO:0032819; GO:0001815; GO:0002476; GO:0002477; GO:0002715; GO:0032759; GO:2001187	GO:0005515; GO:0005102; GO:0042605; GO:0042288; GO:0042608; GO:0030881; GO:0046703	GO:0016020; GO:0016021; GO:0005794; GO:0005886; GO:0005576; GO:0012507; GO:0000139; GO:0055038; GO:0030670; GO:0031901; GO:0009986; GO:0071556; GO:0005615; GO:0009897; GO:0070062; GO:0042612; GO:0032398	3133	TRUE	0.151831	5.66822e-06	0.00101783	chr6	30489509	30494194	4686	+	36102.8	37984.9	31698.3	26909.8	25342.6	23720.7	26666.7	28295.7	28001.6	38722.5	39990.3	41197.3	36878.8	32968.5	37483.2	33802.4	27037.1	30492.4	48044.1	48566.7	47874.4	37644.6	37842.4	34656.3	33107.3	31876.5	29459.5	49490.4	52594.3
ENSG00000146918	ENST00000356309; ENST00000432615; ENST00000409423; ENST00000441982; ENST00000467785; ENST00000409339; ENST00000474940; ENST00000475918; ENST00000491792; ENST00000472591; ENST00000621338	NCAPG2	protein_coding	protein_coding	non-SMC condensin II complex subunit G2 [Source:HGNC Symbol;Acc:HGNC:21904]	0.4579	2406	GO:0050790; GO:0051301; GO:0007049; GO:0030261; GO:2000272; GO:0000070; GO:0061099; GO:0031063; GO:0001833; GO:0006366; GO:0030218; GO:0051984; GO:1905820	GO:0005515; GO:0035064; GO:0008047; GO:0030293; GO:0035033; GO:0043425	GO:0005634; GO:0016607; GO:0016020; GO:0005654; GO:0000796; GO:0000794	54892	TRUE	-0.486757	5.76585e-06	0.00102156	chr7	158631169	158704804	73636	-	1113.94	808.38	1362.6	1377.12	1326.48	1441.01	1292.89	1111.53	1334.97	470.117	435.185	344.226	691.459	759.568	677.137	947.364	1127.77	899.991	343.968	322.416	344.133	533.393	600.589	748.159	854.447	1104.78	1070.38	212.518	195.904
ENSG00000113368	ENST00000460265; ENST00000261366; ENST00000504788; ENST00000492190; ENST00000472034; ENST00000395354; ENST00000463908; ENST00000494185	LMNB1	protein_coding	protein_coding	lamin B1 [Source:HGNC Symbol;Acc:HGNC:6637]	0.508	1543	GO:0007010; GO:0006998; GO:0007097; GO:0031507; GO:0051664; GO:0090435	GO:0005515; GO:0005200; GO:0005198; GO:0003690; GO:0043274; GO:1990837	GO:0005882; GO:0005634; GO:0016020; GO:0005635; GO:0031965; GO:0005652; GO:0005654; GO:0005637; GO:0005638; GO:0016363	4001	TRUE	-0.40035	5.86388e-06	0.00102525	chr5	126776623	126837020	60398	+	2922.86	2169.93	4004.55	4061.11	3361.57	4201.93	4394.1	3188.56	3777.57	1498.83	1289.38	926.971	2369.46	2291.01	2469.34	2913.43	2833.5	3077.48	700.56	808.427	910.869	1819.42	1999.02	2718.32	3058.94	3379.06	3529.77	575.05	584.463
ENSG00000117650	ENST00000540251; ENST00000366999; ENST00000462283; ENST00000489633; ENST00000366998	NEK2	protein_coding	protein_coding	NIMA related kinase 2 [Source:HGNC Symbol;Acc:HGNC:7745]	0.4328	1356	GO:0006468; GO:0016310; GO:0051301; GO:0007049; GO:0051321; GO:0007059; GO:0046777; GO:0032212; GO:0051973; GO:1904355; GO:0007088; GO:0046602; GO:0000278; GO:0051225; GO:0051988; GO:0000070; GO:0001824; GO:0043392; GO:0051299; GO:0090307; GO:1903126	GO:0005524; GO:0004672; GO:0046872; GO:0000166; GO:0004674; GO:0016301; GO:0016740; GO:0106310; GO:0005515; GO:0019903	GO:0005654; GO:0005813; GO:0005634; GO:0005737; GO:0032991; GO:0005856; GO:0005694; GO:0005730; GO:0005874; GO:0000775; GO:0000776; GO:0005815; GO:0000922; GO:0005829; GO:0000794; GO:0030496	4751	TRUE	-0.737827	6.95534e-06	0.00120029	chr1	211658657	211675630	16974	-	403.511	289.978	462.63	379.894	367.266	509.423	384.892	284.077	325.137	154.573	101.445	104.352	220.916	225.127	215.964	250.867	267.474	246.651	115.708	75.2303	91.4479	208.838	183.98	297.095	263.802	310.13	326.932	23.752	29.3742
ENSG00000092853	ENST00000251195; ENST00000318121; ENST00000466308; ENST00000373220; ENST00000520551; ENST00000517467	CLSPN	protein_coding	protein_coding	claspin [Source:HGNC Symbol;Acc:HGNC:19715]	0.436	3756	GO:0006281; GO:0006974; GO:0007049; GO:0018105; GO:0007095; GO:0000076; GO:0000077; GO:0033314; GO:0032147	GO:0003677; GO:0005515; GO:0010997; GO:0000217	GO:0005634; GO:0005794; GO:0005654	63967	TRUE	-0.686227	7.48462e-06	0.00127507	chr1	35720218	35769978	49761	-	555.213	338.207	857.917	889.665	857.783	970.946	934.908	608.105	898.149	248.594	144.029	160.733	473.693	454.159	511.105	684.721	641.328	720.151	93.9451	101.57	110.749	264.977	347.334	434.398	606.163	713.685	661.162	45.0067	52.5703
ENSG00000088827	ENST00000419548; ENST00000344754	SIGLEC1	protein_coding	protein_coding	sialic acid binding Ig like lectin 1 [Source:HGNC Symbol;Acc:HGNC:11127]	0.5946	5643	GO:0007155; GO:0006954; GO:0006897; GO:0098609; GO:0007160; GO:0075512	GO:0030246; GO:0046790	GO:0016020; GO:0016021; GO:0005886; GO:0005576; GO:0005769; GO:0005770	6614	TRUE	1.22326	8.05876e-06	0.0013555	chr20	3686970	3712600	25631	-	359.24	626.979	45.3146	25.722	43.2077	27.2712	72.9471	362.84	217.362	55.4333	348.442	1058.43	393.98	262.964	537.661	981.826	443.443	347.381	1375.88	1671.78	1519.72	339.777	344.078	275.41	184.273	262.096	168.084	2006.42	1795.6
ENSG00000122952	ENST00000373944; ENST00000494312; ENST00000395405; ENST00000318387; ENST00000489649; ENST00000460654; ENST00000361148; ENST00000478181; ENST00000467523	ZWINT	protein_coding	protein_coding	ZW10 interacting kinetochore protein [Source:HGNC Symbol;Acc:HGNC:13195]	0.5024	1315	GO:0007093; GO:0051301; GO:0007049; GO:0000070; GO:0007094; GO:0051649	GO:0005515; GO:0047485	GO:0000776; GO:0005737; GO:0005634; GO:0005654; GO:0005829; GO:0005694; GO:0016604; GO:0000775; GO:0030425; GO:0031617	11130	TRUE	-0.473673	8.19018e-06	0.00136039	chr10	56357227	56361273	4047	-	983.749	890.506	1110.73	1229.71	1095.32	1376.65	1198.83	831.876	1079.57	357.118	344.032	315.767	638.025	727.409	636.645	787.868	793.817	786.081	291.374	269.874	316.458	530.547	524.52	646.236	628.469	804.042	872.743	178.765	208.892
ENSG00000101447	ENST00000619304; ENST00000619850	FAM83D	protein_coding	protein_coding	family with sequence similarity 83 member D [Source:HGNC Symbol;Acc:HGNC:16122]	0.5095	2422	GO:0051301; GO:0007049; GO:0042176; GO:0007165; GO:0016477; GO:1902808; GO:0051310; GO:0032006; GO:0008283; GO:0070372; GO:0001837; GO:1902480	GO:0005515; GO:0008017; GO:0019901; GO:0019894	GO:0005829; GO:0045171; GO:0015630; GO:0072686; GO:0005737; GO:0005856; GO:0005819; GO:0000922; GO:0097431	81610	TRUE	-0.542134	8.34955e-06	0.00136974	chr20	38926312	38953106	26795	+	200.665	168.501	230.788	241.391	209.558	265.075	236.118	168.145	247.25	68.2255	80.8621	73.1819	125.212	120.131	152.225	157.093	156.417	136.505	57.854	62.0948	55.3501	94.9099	120.295	135.536	165.846	168.118	182.86	30.0026	29.2232
ENSG00000051180	ENST00000527860; ENST00000423169; ENST00000557850; ENST00000382643; ENST00000267868; ENST00000645673; ENST00000525066; ENST00000526763; ENST00000532743; ENST00000531277; ENST00000533741	RAD51	protein_coding	protein_coding	RAD51 recombinase [Source:HGNC Symbol;Acc:HGNC:9817]	0.4862	1352	GO:0006281; GO:0006259; GO:0006974; GO:0006310; GO:0051321; GO:0000724; GO:0007131; GO:0031297; GO:0010569; GO:0071479; GO:0000722; GO:0042148; GO:0036297; GO:0006312; GO:0051106; GO:0006268; GO:0035518; GO:0051865; GO:2000001; GO:0072757; GO:0000730; GO:0010833; GO:0070192; GO:1990426; GO:0001932; GO:0007127; GO:0009410; GO:0009636; GO:0010165; GO:0014070; GO:0032200; GO:0071312; GO:0071480; GO:…	GO:0003677; GO:0005524; GO:0140664; GO:0000166; GO:0005515; GO:0008094; GO:0003697; GO:0003690; GO:0019899; GO:0042802; GO:0003682; GO:0008022; GO:0017116; GO:0070182; GO:0003676; GO:0000150	GO:0005634; GO:0000781; GO:0005737; GO:0032991; GO:0005739; GO:0005759; GO:0005856; GO:0000785; GO:0005694; GO:0048471; GO:0016605; GO:0005815; GO:0005654; GO:0000794; GO:0000228; GO:0000793; GO:0035861; GO:0000152; GO:0000800; GO:0001673	5888	TRUE	-0.652526	8.53094e-06	0.00138243	chr15	40694774	40732340	37567	+	337.546	332.103	423.097	514.093	388.284	604.328	557.989	324.494	438.529	144.775	119.479	102.997	254.782	247.83	260.628	334.222	343.082	331.324	96.7741	103.889	89.0414	189.79	254.318	309.023	308.87	383.225	366.644	39.2237	57.364
ENSG00000008441	ENST00000592199; ENST00000397661; ENST00000590027; ENST00000585382; ENST00000587760; ENST00000585575; ENST00000360105; ENST00000588228; ENST00000676441; ENST00000586797; ENST00000591028; ENST00000586873; ENST00000358552; ENST00000622520; ENST00000587260; ENST00000693124; ENST00000588680	NFIX	protein_coding	protein_coding	nuclear factor I X [Source:HGNC Symbol;Acc:HGNC:7788]	0.598	1834	GO:0006355; GO:0000122; GO:0045893; GO:0006260; GO:0045944; GO:0006357; GO:0006366	GO:0003700; GO:0003677; GO:0005515; GO:0000981; GO:0000978; GO:1990837	GO:0005634; GO:0000785; GO:0005654	4784	TRUE	0.498839	8.88063e-06	0.0013901	chr19	12995475	13098796	103322	+	141.934	126.376	160.182	152.353	192.274	174.535	135.336	139.826	153.965	217.469	188.188	193.796	286.313	227.965	303.7	209.992	149.379	172.279	73.6325	108.666	80.6185	100.605	114.103	71.5631	92.1367	78.3158	91.4303	107.509	115.81
ENSG00000100526	ENST00000555837; ENST00000543789; ENST00000442975; ENST00000458126; ENST00000556102; ENST00000335183; ENST00000541304; ENST00000216414; ENST00000556305; ENST00000395577	CDKN3	protein_coding	protein_coding	cyclin dependent kinase inhibitor 3 [Source:HGNC Symbol;Acc:HGNC:1791]	0.4288	744	GO:0006470; GO:0016311; GO:0007049; GO:0000082; GO:0008285; GO:0051726; GO:0000079	GO:0004725; GO:0004721; GO:0016791; GO:0008138; GO:0016787; GO:0004722; GO:0017018; GO:0005515	GO:0005829; GO:0005737; GO:0048471	1033	TRUE	-0.553771	8.89097e-06	0.0013901	chr14	54396849	54420218	23370	+	358.261	353.655	325.633	359.118	318.658	351.252	312.905	258.412	267.174	109.801	116.147	123.325	197.788	225.128	192.718	227.624	232.28	192.048	79.9438	57.3183	80.6186	171.787	204.324	237.459	230.827	250.611	260.438	32.5028	54.117
ENSG00000197299	ENST00000355112; ENST00000681142; ENST00000648453; ENST00000560509; ENST00000559724; ENST00000680772; ENST00000559282; ENST00000558599; ENST00000559426; ENST00000560136; ENST00000560559; ENST00000558825; ENST00000560821	BLM	protein_coding	protein_coding	BLM RecQ like helicase [Source:HGNC Symbol;Acc:HGNC:1058]	0.4043	2863	GO:0006260; GO:0006281; GO:0006974; GO:0006310; GO:0045893; GO:0032508; GO:0007095; GO:0090304; GO:0031297; GO:0051260; GO:0048478; GO:0051259; GO:0000724; GO:0071479; GO:0090656; GO:0000723; GO:0051782; GO:0006268; GO:0061820; GO:0044806; GO:0000079; GO:0032201; GO:0072711; GO:0010165; GO:0000729; GO:0045910; GO:0071139; GO:0072757; GO:0090329	GO:0016818; GO:0003677; GO:0005524; GO:0003676; GO:0043138; GO:0005515; GO:0046872; GO:0000166; GO:0008270; GO:0042802; GO:0016787; GO:0042803; GO:0004386; GO:0016887; GO:0003678; GO:0003697; GO:0000400; GO:0140677; GO:0002039; GO:0008094; GO:0000405; GO:0009378; GO:0061821; GO:1990814; GO:0051880; GO:0000403; GO:0061749; GO:0061849; GO:1905773	GO:0005634; GO:0032991; GO:0005654; GO:0005829; GO:0043232; GO:0005730; GO:0016605; GO:0000781; GO:0005737; GO:0016363; GO:0000800; GO:0000228; GO:0005694; GO:0031422; GO:0005657	641	TRUE	-0.34568	8.9024e-06	0.0013901	chr15	90717346	90816166	98821	+	557.947	440.882	654.427	710.336	707.527	781.044	705.659	555.764	652.288	357.954	332.269	230.479	479.127	483.366	476.171	580.281	624.126	527.191	281.985	240.02	264.748	367.4	419.262	508.183	554.76	534.121	596.671	187.439	179.668
ENSG00000126803	ENST00000394709; ENST00000554883; ENST00000247207	HSPA2	protein_coding	protein_coding	heat shock protein family A (Hsp70) member 2 [Source:HGNC Symbol;Acc:HGNC:5235]	0.5367	2785	GO:0030154; GO:0009409; GO:0006457; GO:0009408; GO:0007283; GO:0016192; GO:0042026; GO:0006986; GO:0090084; GO:0051085; GO:0034620; GO:0007140; GO:0007286; GO:0001934; GO:0007141; GO:0010971; GO:0032781; GO:0070194; GO:1901896	GO:0005524; GO:0140662; GO:0000166; GO:0005515; GO:0051082; GO:0016887; GO:0051787; GO:0019899; GO:0044183; GO:0097718; GO:0031072; GO:0048156; GO:0051087; GO:0051861	GO:0005634; GO:0005737; GO:0016020; GO:0005856; GO:0005829; GO:0005819; GO:0005886; GO:0070062; GO:0072562; GO:0036128; GO:0072687; GO:0000795; GO:0001673; GO:0009986	3306	TRUE	-0.907159	9.07519e-06	0.0013901	chr14	64535905	64546173	10269	+	60.689	39.1862	59.0143	60.5338	52.2107	82.9042	51.2612	31.9009	37.2553	18.2383	29.4044	23.0387	22.3309	24.8821	30.7449	23.2869	22.6805	46.7627	41.0972	15.6533	38.5044	32.4144	31.0738	33.613	41.7039	51.1663	40.2921	15.0013	11.9057
ENSG00000171241	ENST00000303383; ENST00000567698; ENST00000563219; ENST00000569702; ENST00000566016; ENST00000565887; ENST00000564272	SHCBP1	protein_coding	protein_coding	SHC binding and spindle associated 1 [Source:HGNC Symbol;Acc:HGNC:29547]	0.4261	1325	GO:0008543; GO:2000177	GO:0005515; GO:0042169	GO:0005737; GO:0005856; GO:0030496; GO:0005819	79801	TRUE	-0.679644	9.10137e-06	0.0013901	chr16	46578591	46621379	42789	-	665.621	368.35	761.917	882.461	747.829	906.492	812.017	595.092	776.164	230.261	158.783	180.244	458.086	450.701	417.681	519.562	637.34	493.43	106.241	162.402	170.731	297.068	368.845	472.46	421.038	533.592	588.293	48.7541	94.1301
ENSG00000131747	ENST00000423485; ENST00000577541; ENST00000578412; ENST00000577706; ENST00000581055	TOP2A	protein_coding	protein_coding	DNA topoisomerase II alpha [Source:HGNC Symbol;Acc:HGNC:11989]	0.3831	1626	GO:0006265; GO:0006259; GO:0006974; GO:0048511; GO:0007059; GO:0000712; GO:0043065; GO:0042752; GO:0030263; GO:0000819; GO:0002244; GO:0006266; GO:0007143; GO:0030261; GO:0040016; GO:0045870; GO:0045944; GO:1905463	GO:0003677; GO:0005524; GO:0003918; GO:0003723; GO:0046872; GO:0000166; GO:0016853; GO:0042803; GO:0005515; GO:0003916; GO:0000287; GO:0043130; GO:0019899; GO:0042826; GO:0003682; GO:0008022; GO:0046982; GO:0008094; GO:0008301; GO:0005080	GO:0005634; GO:0005737; GO:0032991; GO:0005654; GO:0005730; GO:0005814; GO:1990904; GO:0000228; GO:0000775; GO:0000793; GO:0001673; GO:0009330	7153	TRUE	-0.678636	9.26665e-06	0.00139549	chr17	40388525	40417896	29372	-	2725.13	1769.26	4087.79	4986.11	4266.77	4994.98	3788.45	2945.19	3564.74	1274.96	957.114	628.823	2302.47	2596.53	2130.4	2475.81	3195.61	2468.39	654.276	702.149	738.803	2163	2418.28	3103.23	2902.79	3075.2	3290.56	217.519	288.985
ENSG00000129195	ENST00000250056; ENST00000573557; ENST00000571373; ENST00000570337; ENST00000572595; ENST00000572447; ENST00000576056; ENST00000573385; ENST00000571572	PIMREG	protein_coding	protein_coding	PICALM interacting mitotic regulator [Source:HGNC Symbol;Acc:HGNC:25483]	0.592	1119	GO:0051301; GO:0007049	GO:0005515	GO:0005634; GO:0005654; GO:0005730	54478	TRUE	-0.652744	9.34668e-06	0.00139549	chr17	6444441	6451469	7029	+	95.9277	96.0061	131.728	75.1873	73.4532	55.6331	87.3446	68.143	92.3789	42.6409	58.8088	33.8805	35.2302	35.8171	22.9655	56.9061	40.6685	49.895	52.5946	44.1828	48.1305	54.0986	81.3758	72.6473	75.6492	88.758	72.9594	26.2522	27.0585
ENSG00000137285	ENST00000681707; ENST00000681757; ENST00000680070; ENST00000259818; ENST00000473006	TUBB2B	protein_coding	protein_coding	tubulin beta 2B class IIb [Source:HGNC Symbol;Acc:HGNC:30829]	0.5258	2840	GO:0007017; GO:0007010; GO:0007399; GO:0000226; GO:0050804; GO:1990403; GO:0000278; GO:0001764; GO:1902669	GO:0005525; GO:0000166; GO:0003924; GO:0005515; GO:0005200; GO:0046982	GO:0005874; GO:0005634; GO:0005737; GO:0045171; GO:0005856; GO:0015630; GO:0072686; GO:0098685	347733	TRUE	-1.11816	9.53375e-06	0.00140224	chr6	3223324	3231730	8407	-	41.5594	54.6356	48.0997	46.6709	91.3555	38.8518	38.5055	48.4493	8.76642	43.8281	48.1253	37.1797	20.5752	48.6448	49.0409	52.3652	31.8109	32.3896	36.3145	22.3523	29.8191	26.128	35.9734	20.9577	25.4617	16.3971	33.5872	7.99886	21.3833
ENSG00000167513	ENST00000301019; ENST00000562747; ENST00000569140	CDT1	protein_coding	protein_coding	chromatin licensing and DNA replication factor 1 [Source:HGNC Symbol;Acc:HGNC:24576]	0.6555	1323	GO:0051301; GO:0007049; GO:0006260; GO:0007059; GO:0000278; GO:0051315; GO:0000076; GO:0030174; GO:0071163; GO:0051383; GO:1905342; GO:0045740; GO:0045786; GO:0035563; GO:2000104; GO:0072708; GO:0031334; GO:1902595; GO:0033044; GO:0033262; GO:1902426; GO:1905341; GO:2000105	GO:0003677; GO:0005515; GO:0003682; GO:0070182	GO:0005634; GO:0005654; GO:0005694; GO:0016604; GO:0000775; GO:0000776	81620	TRUE	-0.614407	9.60296e-06	0.00140224	chr16	88803789	88809258	5470	+	881.028	779.007	1006.77	924.012	764.346	1151.93	1022.1	704.589	897.557	243.331	242.824	255.674	554.817	450.232	447.723	713.897	609.791	657.107	174.16	184.807	227.551	416.331	412.344	561.494	621.583	786.274	736.858	86.4752	138.66
ENSG00000007968	ENST00000361729; ENST00000487237	E2F2	protein_coding	protein_coding	E2F transcription factor 2 [Source:HGNC Symbol;Acc:HGNC:3114]	0.5344	2873	GO:0006355; GO:0006357; GO:0007049; GO:0045944; GO:0006367; GO:1903671; GO:0051726; GO:0072332; GO:1990086	GO:0046983; GO:0003677; GO:0005515; GO:0000981; GO:0000978; GO:0000987; GO:1990837; GO:0001228; GO:0043565; GO:0000977; GO:0003700	GO:0005667; GO:0005634; GO:0000785; GO:0005654; GO:0090575	1870	TRUE	-0.586696	9.93521e-06	0.00142693	chr1	23506438	23531233	24796	-	1067.93	951.245	1239.3	1241.58	947.331	1276.29	1345.37	1007.5	1343.12	386.493	307.276	310.345	600.54	550.821	677.888	829.545	835.27	914.941	184.081	226.885	148.048	540.128	679.312	841.408	935.022	1166.38	1308.65	96.2582	142.661
ENSG00000121211	ENST00000622785; ENST00000503967; ENST00000509752; ENST00000240488; ENST00000508731; ENST00000504860	MND1	protein_coding	protein_coding	meiotic nuclear divisions 1 [Source:HGNC Symbol;Acc:HGNC:24839]	0.4155	674	GO:0006310; GO:0051321; GO:0007131; GO:0007129	GO:0003677; GO:0005515; GO:0003690	GO:0005634	84057	TRUE	-0.713492	1.00061e-05	0.00142693	chr4	153344649	153415118	70470	+	132.145	146.109	131.728	144.439	192.275	157.104	131.497	119.472	150.342	50.1032	36.7554	23.0388	87.7283	68.1058	72.0391	98.5836	100.107	106.42	33.6606	13.1354	27.675	72.2747	97.7297	101.923	102.805	110.795	153.307	12.5011	16.2351
ENSG00000100162	ENST00000472374; ENST00000404067; ENST00000402338; ENST00000215980; ENST00000407253; ENST00000402420; ENST00000396437; ENST00000460824	CENPM	protein_coding	protein_coding	centromere protein M [Source:HGNC Symbol;Acc:HGNC:18352]	0.6007	735			GO:0005634; GO:0005737; GO:0005694; GO:0000775; GO:0000776; GO:0005654; GO:0005829	79019	TRUE	-0.635361	1.00942e-05	0.00142693	chr22	41938737	41947152	8416	-	495.3	446.12	406.898	454.142	447.2	519.293	449.354	345.14	412.988	141.781	158.784	153.14	244.044	225.293	230.962	289.339	285.461	338.14	89.4109	63.289	85.4315	235.477	244.445	260.229	296.777	336.235	349.097	47.5041	32.4702
ENSG00000125898	ENST00000381941; ENST00000304189; ENST00000381939; ENST00000246100; ENST00000541082; ENST00000505691	FAM110A	protein_coding	protein_coding	family with sequence similarity 110 member A [Source:HGNC Symbol;Acc:HGNC:16188]	0.6322	1660	GO:0007052	GO:0005515	GO:0005634; GO:0005737; GO:0005856; GO:0005829; GO:0005938; GO:0005815; GO:0000922; GO:0005813; GO:0005876	83541	TRUE	-0.286765	1.05813e-05	0.00148005	chr20	833715	857463	23749	+	776.232	736.701	696.58	601.499	582.225	653.416	597.975	508.861	586.878	420.013	510.167	558.351	468.948	506.064	509.916	514.558	482.548	462.234	533.309	458.547	508.981	476.448	502.408	530.217	509.177	491.823	559.663	351.28	388.56
ENSG00000011590	ENST00000392197; ENST00000442282; ENST00000426659; ENST00000451726; ENST00000262630; ENST00000481182	ZBTB32	protein_coding	protein_coding	zinc finger and BTB domain containing 32 [Source:HGNC Symbol;Acc:HGNC:16763]	0.5757	1208	GO:0006357; GO:0000122	GO:0005515; GO:0046872; GO:0003677; GO:0008270; GO:0001227; GO:0000978; GO:0000981; GO:1990837; GO:0042802	GO:0005634; GO:0000785; GO:0005654	27033	TRUE	-0.706571	1.07333e-05	0.00148567	chr19	35704558	35717038	12481	+	433.632	413.414	420.478	396.712	291.653	427.611	612.372	441.603	530.726	117.263	176.426	111.128	242.45	277.153	213.715	448.035	398.864	421.753	82.0476	72.842	95.0577	232.529	244.128	339.382	363.697	417.684	381.421	31.2526	41.129
ENSG00000056736	ENST00000288167; ENST00000475124; ENST00000494338	IL17RB	protein_coding	protein_coding	interleukin 17 receptor B [Source:HGNC Symbol;Acc:HGNC:18015]	0.4769	1962	GO:0019221; GO:0001558; GO:0006952	GO:0005515; GO:0030368; GO:0004896	GO:0110165; GO:0016020; GO:0016021; GO:0043231; GO:0005886; GO:0005576; GO:0005887	55540	TRUE	-0.863265	1.11177e-05	0.001523	chr3	53846568	53865794	19227	+	531.518	288.019	662.857	240.402	393.191	393.795	384.892	285.847	362.27	135.385	136.73	205.993	98.8938	165.535	121.48	332.619	398.864	431.168	144.109	113.442	132.359	143.314	166.29	222.28	227.917	268.362	271.52	37.5032	49.7876
ENSG00000160796	ENST00000450053; ENST00000651747; ENST00000416683; ENST00000652242; ENST00000652744; ENST00000475689; ENST00000443829; ENST00000651450; ENST00000441027; ENST00000486870; ENST00000651453; ENST00000423436; ENST00000651350; ENST00000476095; ENST00000461036; ENST00000477412; ENST00000469349	NBEAL2	protein_coding	protein_coding	neurobeachin like 2 [Source:HGNC Symbol;Acc:HGNC:31928]	0.6057	2389	GO:0008104; GO:0030220	GO:0005515; GO:0019901	GO:0005783; GO:0005886; GO:0005829; GO:0016020; GO:0070821; GO:0101003	23218	TRUE	-0.232858	1.14787e-05	0.00154948	chr3	46979666	47009704	30039	+	5225.12	4936.49	4658.97	3433.88	3511.71	3615.06	4375.87	5277.99	5144.24	4315.26	4022.53	4691.77	3874.41	3300.29	3383.44	4892.31	4334.32	4448.19	4546.28	4979.53	4597.67	4617.37	4772.87	4226.56	5696	5684.68	5738.86	3656.56	3948.38
ENSG00000176890	ENST00000323274; ENST00000579128; ENST00000323250; ENST00000323224; ENST00000584122; ENST00000581920	TYMS	protein_coding	protein_coding	thymidylate synthetase [Source:HGNC Symbol;Acc:HGNC:12441]	0.5178	996	GO:0006231; GO:0071897; GO:0032259; GO:0009165; GO:0046683; GO:0017148; GO:0006206; GO:0006235; GO:0006417; GO:0007568; GO:0007623; GO:0009410; GO:0009636; GO:0014070; GO:0019860; GO:0032570; GO:0033189; GO:0034097; GO:0035999; GO:0045471; GO:0046653; GO:0048589; GO:0051216; GO:0051384; GO:0051593; GO:0060574; GO:0097421	GO:0004799; GO:0016740; GO:0008168; GO:0003824; GO:0000900; GO:0005542; GO:1990825; GO:0003729; GO:0016741; GO:0042803; GO:1901363	GO:0005634; GO:0005737; GO:0016020; GO:0005739; GO:0005743; GO:0005759; GO:0005829; GO:0005730	7298	TRUE	-0.726728	1.15977e-05	0.00154948	chr18	657653	673578	15926	+	2555.78	1902.49	2929.64	2713.67	2526.57	2892.87	2874.69	1961.13	2425.4	851.754	860.079	646.44	1314.54	1434.01	1256.79	1801.75	1761.26	1891.3	424.965	324.804	386.247	833.403	919.902	1295.73	1299.62	1743.83	1733.48	161.264	198.068
ENSG00000076382	ENST00000580377; ENST00000582175; ENST00000321765; ENST00000582076; ENST00000580676; ENST00000581133; ENST00000580682; ENST00000577259; ENST00000580406; ENST00000378976; ENST00000578230; ENST00000580083; ENST00000584206; ENST00000580567; ENST00000578479; ENST00000536674	SPAG5	protein_coding	protein_coding	sperm associated antigen 5 [Source:HGNC Symbol;Acc:HGNC:13452]	0.4927	947	GO:0051301; GO:0007049; GO:0007059; GO:0051988; GO:0007051; GO:0000070; GO:1905832; GO:0032388; GO:0090235; GO:0071539; GO:0051294	GO:0005515; GO:0008017	GO:0005737; GO:0005829; GO:0005856; GO:0005694; GO:0016604; GO:0005874; GO:0072686; GO:0000775; GO:0000776; GO:0030496; GO:0005815; GO:0005819; GO:0000922; GO:0034451; GO:0097431; GO:0035371; GO:0035253; GO:0036064	10615	TRUE	-0.483058	1.17665e-05	0.00154948	chr17	28577565	28599025	21461	-	1385.08	1126.6	1813.64	1852.97	1444.22	1708.26	1586.6	1160.2	1401.08	622.558	482.233	449.933	933.111	827.674	912.601	1059.58	1045.65	1095.81	465.988	429.887	442.801	731.755	892.481	1053.93	1039.69	1129.84	1276.33	291.275	298.725
ENSG00000170779	ENST00000336219; ENST00000392590	CDCA4	protein_coding	protein_coding	cell division cycle associated 4 [Source:HGNC Symbol;Acc:HGNC:14625]	0.5325	1992	GO:0051301	GO:0005515	GO:0005634; GO:0005654; GO:0005829; GO:0005886	55038	TRUE	-0.335547	1.17774e-05	0.00154948	chr14	105009573	105021083	11511	-	695.965	615.223	771.401	743.959	677.282	880.311	960.79	701.785	846.806	372.043	351.383	432.315	509.622	564.711	602.151	742.984	689.8	711.709	348.176	327.191	368.198	402.418	448.452	546.481	704.118	772.716	768.383	246.27	235.95
ENSG00000184009	ENST00000681052; ENST00000576544; ENST00000573283; ENST00000681842; ENST00000679480; ENST00000570382; ENST00000615544; ENST00000680727; ENST00000680227; ENST00000681092; ENST00000574671; ENST00000576214; ENST00000679410; ENST00000679778; ENST00000572105; ENST00000679535; ENST00000575842; ENST00000576917; ENST00000576209; ENST00000575087; ENST00000644774; ENST00000571721; ENST00000571691; ENST0000…	ACTG1	protein_coding	protein_coding	actin gamma 1 [Source:HGNC Symbol;Acc:HGNC:144]	0.5688	1845	GO:0001895; GO:0070527; GO:0010628; GO:0035633; GO:0120192; GO:0030335; GO:0090303; GO:0150111; GO:0051893; GO:1902396; GO:0001738; GO:0001525; GO:0051492; GO:0098974; GO:0009612; GO:0045214; GO:0048488; GO:0051592; GO:0071346	GO:0000166; GO:0005524; GO:0005515; GO:0042802; GO:0005200; GO:0031625; GO:0005522; GO:0098973	GO:0005634; GO:0005737; GO:0016020; GO:0005856; GO:0005886; GO:0005615; GO:0005829; GO:0070062; GO:0072562; GO:0005884; GO:0005911; GO:0043296; GO:0097433; GO:0005925; GO:0015629; GO:0030016; GO:0031941; GO:0044305; GO:0045177; GO:0045335; GO:0098685; GO:0098871; GO:0099143; GO:0120220	71	TRUE	-0.29272	1.20324e-05	0.00156752	chr17	81509413	81523847	14435	-	50835.7	50368.1	48892.8	49358.9	44905.8	52313.4	54013.3	45452	48501.4	22187.3	29162.2	28554.4	31814.4	33867.4	31749	36410.2	36253	35473.9	35986.4	36727.2	37782.9	28736.2	31095.2	34845	29873.1	33475.7	38031.8	32833	36562.9
ENSG00000183963	ENST00000432777; ENST00000422839; ENST00000426927; ENST00000482444; ENST00000440425; ENST00000475548; ENST00000333137; ENST00000497697; ENST00000358743; ENST00000347557; ENST00000489337; ENST00000438223; ENST00000619644; ENST00000612341; ENST00000416786; ENST00000431481; ENST00000460658; ENST00000466272; ENST00000455608; ENST00000404574; ENST00000493335; ENST00000624247; ENST00000472911; ENST0000…	SMTN	protein_coding	protein_coding	smoothelin [Source:HGNC Symbol;Acc:HGNC:11126]	0.625	1711	GO:0030036; GO:0007517; GO:0006939	GO:0005515; GO:0003779; GO:0008307	GO:0005737; GO:0005856; GO:0005815; GO:0031941; GO:0015629	6525	TRUE	-0.492643	1.24254e-05	0.001603	chr22	31064105	31104757	40653	+	290.721	286.067	263.457	197.915	189.034	231.258	203.484	182.305	228.231	87.4395	89.6838	85.3789	129.997	98.4076	101.244	111.408	116.532	119.56	148.317	144.49	174.48	183.176	199.903	195.173	150.334	185.869	179.169	98.7584	134.21
ENSG00000163993	ENST00000296370; ENST00000513778	S100P	protein_coding	protein_coding	S100 calcium binding protein P [Source:HGNC Symbol;Acc:HGNC:10504]	0.5104	392	GO:0010033; GO:0043542	GO:0005509; GO:0046872; GO:0042803; GO:0005515; GO:0046914; GO:0048306; GO:0045296; GO:0000287	GO:0005737; GO:0005634; GO:0016020; GO:0005654; GO:0005886; GO:0042995; GO:0005576; GO:0031528; GO:0070062; GO:0034774	6286	TRUE	-0.962219	1.40858e-05	0.00179973	chr4	6693878	6697170	3293	+	39.1542	22.5321	44.2607	18.7968	34.5662	21.8169	28.7949	30.0892	15.3965	18.1224	13.232	10.8418	8.77284	20.8101	26.2457	28.0523	11.7313	16.004	65.2173	68.0655	79.4153	63.5896	79.6068	80.2373	139.66	113.819	84.0419	38.7533	25.9762
ENSG00000188486	ENST00000530167; ENST00000375167	H2AX	protein_coding	protein_coding	H2A.X variant histone [Source:HGNC Symbol;Acc:HGNC:4739]	0.6706	1482	GO:0006334; GO:0006281; GO:0006974; GO:0007049; GO:0006310; GO:0006302; GO:0051321; GO:0010212; GO:0045739; GO:0000077; GO:0000724; GO:0007283; GO:0021987; GO:0071480; GO:0090398	GO:0003677; GO:0030527; GO:0046982; GO:0005515; GO:0019899; GO:0042393; GO:0003684	GO:0000781; GO:0005634; GO:0016607; GO:0005654; GO:0000786; GO:0005694; GO:0005813; GO:0070062; GO:0090734; GO:0035861; GO:0000785; GO:0000794; GO:0001673; GO:0001741; GO:0005657	3014	TRUE	-0.464856	1.50353e-05	0.00189262	chr11	119093874	119095465	1592	-	2001.76	2030.82	2135.05	2295.19	1699.15	2492.58	2417.81	1634.55	2049.54	675.859	773.336	765.7	1290.41	1242.93	1196.8	1595.77	1434.35	1487.43	677.419	651.996	758.055	1217.69	1388.7	1553.79	1547.53	1884.8	1899.72	542.546	566.064
ENSG00000164611	ENST00000524244; ENST00000352433; ENST00000517480; ENST00000523659; ENST00000520452; ENST00000393964; ENST00000519287	PTTG1	protein_coding	protein_coding	PTTG1 regulator of sister chromatid separation, securin [Source:HGNC Symbol;Acc:HGNC:9690]	0.4586	759	GO:0051276; GO:0010951; GO:0051301; GO:0006281; GO:0006974; GO:0007049; GO:0007059; GO:0045143; GO:0007283; GO:2000816	GO:0017124; GO:0005515; GO:0004869; GO:0140677	GO:0005634; GO:0005737; GO:0005829	9232	TRUE	-0.468481	1.51036e-05	0.00189262	chr5	160421855	160428739	6885	+	1063.04	1195.18	1048.56	1023.93	914.925	917.4	936.795	711.519	894.806	347.524	389.609	303.57	473.733	549.576	429.679	573.067	578.744	552.61	241.935	261.514	226.213	526.75	490.908	583.347	541.182	682.914	741.601	128.761	142.869
ENSG00000171848	ENST00000641198; ENST00000607140; ENST00000360566; ENST00000459969; ENST00000652660; ENST00000498343; ENST00000461327; ENST00000304567; ENST00000641498; ENST00000491447; ENST00000615152; ENST00000487591; ENST00000462343; ENST00000485717; ENST00000646978; ENST00000381786; ENST00000642996	RRM2	protein_coding	protein_coding	ribonucleotide reductase regulatory subunit M2 [Source:HGNC Symbol;Acc:HGNC:10452]	0.489	1580	GO:0009263; GO:0006260; GO:0055086; GO:0009185; GO:0009265; GO:1900087; GO:0001824; GO:0009262; GO:0051290	GO:0046872; GO:0016491; GO:0005515; GO:0004748; GO:0008199; GO:0042802; GO:0042803	GO:0005634; GO:0005737; GO:0005829; GO:0005971	6241	TRUE	-0.808284	1.52401e-05	0.00189262	chr2	10120698	10211725	91028	+	3060.72	2259.08	4475.6	4387.33	3755.41	4888.08	4942.09	3302.41	4381.65	1021.25	826.264	753.502	2353.51	2461.62	2302.87	3440.71	3567.08	3557.6	463.885	562.436	629.693	1565.51	1963.64	2450.49	2851.39	3491.34	3515.92	196.267	232.703
ENSG00000186187	ENST00000335325; ENST00000320619; ENST00000566250; ENST00000567962; ENST00000564320; ENST00000568511; ENST00000579084; ENST00000566244; ENST00000568351; ENST00000568494; ENST00000568844	ZNRF1	protein_coding	protein_coding	zinc and ring finger 1 [Source:HGNC Symbol;Acc:HGNC:18452]	0.5598	2127	GO:0016567; GO:0043161; GO:0070936	GO:0046872; GO:0016740; GO:0005515; GO:0004842; GO:0061630	GO:0016020; GO:0031410; GO:0005768; GO:0005764; GO:0045202; GO:0030672; GO:0005737; GO:0043231; GO:0005829	84937	TRUE	-0.330585	1.72221e-05	0.00211895	chr16	74999024	75110994	111971	+	432.654	390.882	405.724	459.038	411.554	393.795	480.875	369.919	424.762	195.082	230.825	235.808	275.148	282.828	286.453	345.444	323.002	279.621	273.492	244.797	314.052	274.291	275.086	292.758	299.687	286.114	334.321	193.767	224.044
ENSG00000144354	ENST00000347703; ENST00000695912; ENST00000695913; ENST00000410101; ENST00000695914; ENST00000410019; ENST00000496441; ENST00000306721; ENST00000435616; ENST00000467411; ENST00000695901; ENST00000468359; ENST00000695911; ENST00000695918	CDCA7	protein_coding	protein_coding	cell division cycle associated 7 [Source:HGNC Symbol;Acc:HGNC:14628]	0.4511	2086	GO:0006355; GO:0006915; GO:0042127	GO:0005515	GO:0005634; GO:0005737; GO:0005654; GO:0005829	83879	TRUE	-0.485479	1.80064e-05	0.00219513	chr2	173354820	173368997	14178	+	710.648	570.159	982.166	939.841	833.911	1014.49	1125.88	794.707	976.318	276.1	260.23	214.125	537.535	552.413	551.159	712.527	795.382	639.219	174.614	142.102	161.237	431.84	501.523	654.911	718.893	759.141	784.083	82.507	104.987
ENSG00000142089	ENST00000679793; ENST00000680920; ENST00000680932; ENST00000679382; ENST00000681198; ENST00000399808; ENST00000680209; ENST00000681304; ENST00000681840; ENST00000531688; ENST00000526811; ENST00000602735; ENST00000680023; ENST00000679433; ENST00000679441; ENST00000679792; ENST00000681184; ENST00000680720; ENST00000680622; ENST00000681748; ENST00000602809; ENST00000602949; ENST00000679746; ENST0000…	IFITM3	protein_coding	protein_coding	interferon induced transmembrane protein 3 [Source:HGNC Symbol;Acc:HGNC:5414]	0.5862	413	GO:0002376; GO:0009615; GO:0045087; GO:0051607; GO:0045071; GO:0060337; GO:0006955; GO:0046597; GO:0035456; GO:0034341; GO:0032897; GO:0035455	GO:0005515	GO:0016021; GO:0016020; GO:0005737; GO:0005765; GO:0005886; GO:0005768; GO:0005764; GO:0048471; GO:0031902; GO:0031901; GO:0032991	10410	TRUE	1.50357	1.86641e-05	0.00225462	chr11	319676	329475	9800	-	123.82	209.789	67.2878	118.702	116.018	139.097	108.234	150.601	100.276	47.9689	112.144	509.362	793.406	597.19	956.315	1045.38	318.311	494.949	218.61	271.938	200.512	214.621	202.929	159.834	118.034	125.953	121.208	377.29	344.275
ENSG00000108773	ENST00000225916; ENST00000465682; ENST00000586972; ENST00000588759; ENST00000592310	KAT2A	protein_coding	protein_coding	lysine acetyltransferase 2A [Source:HGNC Symbol;Acc:HGNC:4201]	0.5864	1591	GO:0006355; GO:0043966; GO:0045893; GO:0016573; GO:0016578; GO:0045944; GO:0007507; GO:0006338; GO:2000036; GO:0001819; GO:0007616; GO:0006282; GO:0006357; GO:0035521; GO:0035522; GO:0048167; GO:0043484; GO:0060173; GO:0031063; GO:0044154; GO:0051302; GO:0051726; GO:0090043; GO:0046600; GO:0018393; GO:0050863; GO:0106077; GO:0045589; GO:0061035; GO:0031647; GO:0001701; GO:0001756; GO:0001843; GO:…	GO:0005515; GO:0016407; GO:0004402; GO:0016740; GO:0016746; GO:0003713; GO:0042826; GO:0003682; GO:0140297; GO:0010484; GO:0061733; GO:0008080; GO:0019903; GO:0043997; GO:0106078; GO:0106228; GO:0106229	GO:0005634; GO:0005737; GO:0005856; GO:0005694; GO:0005615; GO:0000123; GO:0005815; GO:0000124; GO:0005813; GO:0005654; GO:0033276; GO:0140672; GO:0072686; GO:0045252; GO:0000785	2648	TRUE	0.215478	1.97943e-05	0.00236961	chr17	42113111	42121367	8257	-	1098.27	1249.45	1080.17	1058.56	1121.24	1018.85	1128.76	1089.44	1234.44	1370.91	1504.04	1698.09	1548.01	1332.79	1541	1355.32	1156.71	1318.92	1635.69	1478.33	1605.15	1369.55	1479.8	1266.45	1152.19	1119.98	1083.31	1872.66	2104.07
ENSG00000126709	ENST00000339145; ENST00000361157; ENST00000679644; ENST00000362020	IFI6	protein_coding	protein_coding	interferon alpha inducible protein 6 [Source:HGNC Symbol;Acc:HGNC:4054]	0.5624	843	GO:0043066; GO:0006915; GO:0002376; GO:0045087; GO:0051607; GO:0098586; GO:0072593; GO:0097190; GO:2001240; GO:0006955; GO:0097193; GO:0001836; GO:0042058; GO:0043154; GO:0051902	GO:0005515	GO:0016021; GO:0016020; GO:0005739; GO:0005743; GO:0031966; GO:0005886	2537	TRUE	1.34632	2.01134e-05	0.00238631	chr1	27666064	27672212	6149	-	479.377	634.441	353.032	402.648	395.159	438.52	356.097	394.699	309.741	272.644	498.256	1088.24	4108.6	2373.81	4904.53	6062.14	1573.31	3959.82	1011.65	893.066	928.707	557.854	571.4	554.072	462.623	577.982	550.428	1217.6	1236.54
ENSG00000121152	ENST00000240423; ENST00000427946; ENST00000477409; ENST00000435975; ENST00000456906; ENST00000455200; ENST00000435349	NCAPH	protein_coding	protein_coding	non-SMC condensin I complex subunit H [Source:HGNC Symbol;Acc:HGNC:1112]	0.4904	2317	GO:0007076; GO:0051301; GO:0007049; GO:0030261; GO:1905821; GO:0007143; GO:0010032; GO:0045132; GO:0051309; GO:0051984; GO:1905820	GO:0005515; GO:0003682	GO:0000796; GO:0005634; GO:0005737; GO:0016020; GO:0005654; GO:0005829; GO:0005694; GO:0000794	23397	TRUE	-0.533488	2.12669e-05	0.00250083	chr2	96335766	96377091	41326	+	881.948	769.029	1236.14	1230.7	1001.16	1384.28	1130.68	810.637	1022.51	349.603	289.634	271.044	618.086	625.828	599.151	716.534	787.562	764.445	206.171	249.573	202.148	482.143	583.783	749.244	778.823	851.033	966.944	107.65	137.457
ENSG00000114423	ENST00000394030; ENST00000645759; ENST00000476370; ENST00000645425; ENST00000646499; ENST00000642241; ENST00000407712; ENST00000646825; ENST00000643322; ENST00000403724; ENST00000405772; ENST00000447441; ENST00000643403; ENST00000438603; ENST00000443752; ENST00000643192; ENST00000642907	CBLB	protein_coding	protein_coding	Cbl proto-oncogene B [Source:HGNC Symbol;Acc:HGNC:1542]	0.4338	2771	GO:0007166; GO:0016567; GO:0023051; GO:0007165; GO:0006607; GO:0007175; GO:2000583; GO:0002669; GO:0002870; GO:0006955; GO:0018193; GO:0030155; GO:0030163; GO:0031398; GO:0035556; GO:0035739; GO:0042110; GO:0043087; GO:0043393; GO:0045732; GO:0050852; GO:0050860; GO:2000562	GO:0005509; GO:0001784; GO:0046872; GO:0016740; GO:0004842; GO:0005515; GO:0061630; GO:0017124; GO:0030971; GO:0008270; GO:0047690	GO:0005737; GO:0005654; GO:0005829; GO:0005886; GO:0045121	868	TRUE	0.244315	2.19234e-05	0.00255543	chr3	105655461	105869552	214092	-	776.232	723.997	888.376	976.445	849.032	866.13	785.141	859.31	748.993	1031.91	965.934	727.753	850.168	912.807	888.623	884.047	855.603	846.33	800.49	790.515	770.088	979.47	947.321	952.006	758.43	722.594	723.13	801.318	790.108
ENSG00000123975	ENST00000314355	CKS2	protein_coding	protein_coding	CDC28 protein kinase regulatory subunit 2 [Source:HGNC Symbol;Acc:HGNC:2000]	0.414	616	GO:0050790; GO:0051301; GO:0007049; GO:0045737; GO:0007346; GO:0006357; GO:0007127; GO:0044772; GO:0048144	GO:0016538; GO:0005515; GO:0019901; GO:0042393; GO:0043130; GO:0061575; GO:0003682	GO:0019005; GO:0000307	1164	TRUE	-0.50972	2.33627e-05	0.00269951	chr9	89311195	89316703	5509	+	479.639	464.357	552.205	637.114	548.739	659.961	557.661	432.753	424.762	186.554	191.129	155.85	353.306	386.879	374.188	426.394	394.954	410.457	144.109	101.501	163.644	280.933	299.852	379.501	381.155	432.303	429.445	76.2565	104.987
ENSG00000140525	ENST00000674831; ENST00000300027; ENST00000568670; ENST00000567891; ENST00000310775; ENST00000696717; ENST00000676003; ENST00000564920; ENST00000565255; ENST00000696718; ENST00000447611; ENST00000570110; ENST00000567996; ENST00000696719; ENST00000563250; ENST00000565522; ENST00000564636; ENST00000696720; ENST00000570225; ENST00000561894; ENST00000566895; ENST00000564350; ENST00000696721; ENST0000…	FANCI	protein_coding	protein_coding	FA complementation group I [Source:HGNC Symbol;Acc:HGNC:25568]	0.4367	2489	GO:0006281; GO:0006974; GO:0007049; GO:0036297; GO:0031398	GO:0003677; GO:0005515; GO:0070182	GO:0005634; GO:0005737; GO:0016020; GO:0005654; GO:0005829; GO:0000785; GO:1990391	55215	TRUE	-0.360351	2.58968e-05	0.00296653	chr15	89243945	89317261	73317	+	1440.58	1087.65	1851.8	2047.06	1791.3	2250.45	1880.89	1502.5	1653.04	708.781	627.412	507.576	1218.56	1118.15	1034.94	1358.64	1448.16	1420.73	437.587	415.036	427.158	881.168	972.851	1232.97	1245.36	1443.05	1503.02	326.124	326.636
ENSG00000169398	ENST00000522684; ENST00000696786; ENST00000395218; ENST00000519654; ENST00000519465; ENST00000517887; ENST00000521059; ENST00000517712; ENST00000523539; ENST00000340930; ENST00000519993; ENST00000519419; ENST00000524202; ENST00000430260; ENST00000521986; ENST00000523435; ENST00000522950; ENST00000523805; ENST00000520460; ENST00000521985; ENST00000518173; ENST00000522424; ENST00000521562; ENST0000…	PTK2	protein_coding	protein_coding	protein tyrosine kinase 2 [Source:HGNC Symbol;Acc:HGNC:9611]	0.4619	1424	GO:0006468; GO:0007172; GO:0016310; GO:0043066; GO:0051128; GO:0001934; GO:0065008; GO:0030155; GO:0051239; GO:0007229; GO:0001525; GO:0008284; GO:0045087; GO:0042127; GO:0046777; GO:0071310; GO:0030154; GO:0001890; GO:0038007; GO:0030335; GO:0051493; GO:0008360; GO:0043087; GO:0051897; GO:0007179; GO:0007411; GO:0090303; GO:0060396; GO:0033628; GO:0038096; GO:0007173; GO:0045860; GO:0001932; GO:…	GO:0005524; GO:0004672; GO:0004713; GO:0005515; GO:0000166; GO:0016301; GO:0016740; GO:0004725; GO:0004715; GO:0005102; GO:0019901; GO:0042169; GO:0019903; GO:0140677; GO:0003779; GO:0005178; GO:0008432	GO:0005856; GO:0005925; GO:0005634; GO:0005737; GO:0016020; GO:0043231; GO:0005829; GO:0005886; GO:0042995; GO:0070161; GO:0005938; GO:0005815; GO:0036064; GO:0031234; GO:0001725; GO:0043197	5747	TRUE	0.377362	2.81211e-05	0.00319379	chr8	140657900	141002216	344317	-	380.774	260.588	392.024	578.744	395.352	446.164	289.869	240.713	320.609	663.075	483.703	443.157	678.715	681.057	605.824	387.923	394.954	367.157	305.049	286.592	309.263	401.476	288.392	358.019	188.167	176.472	152.384	312.536	305.296
ENSG00000124191	ENST00000341197; ENST00000423191; ENST00000372999; ENST00000358131; ENST00000435864; ENST00000413823	TOX2	protein_coding	protein_coding	TOX high mobility group box family member 2 [Source:HGNC Symbol;Acc:HGNC:16095]	0.5904	2143	GO:0006357; GO:0045944	GO:0003677; GO:0031490; GO:0003713; GO:0005515	GO:0005634; GO:0005654	84969	TRUE	-0.540325	3.06976e-05	0.00345686	chr20	43914852	44069616	154765	+	227.094	212.585	210.766	354.172	284.091	358.888	125.738	119.472	110.492	103.404	97.0346	96.2207	198.585	214.722	240.711	114.614	93.8504	100.731	103.085	94.3364	134.765	215.446	206.978	252.639	188.153	126.349	149.613	61.2552	49.7876
ENSG00000174136	ENST00000504776; ENST00000505265; ENST00000434027; ENST00000308234; ENST00000507054; ENST00000513185; ENST00000508978	RGMB	protein_coding	protein_coding	repulsive guidance molecule BMP co-receptor b [Source:HGNC Symbol;Acc:HGNC:26896]	0.5471	1944	GO:0007155; GO:0030509; GO:0045893; GO:0007165	GO:0005515; GO:0015026; GO:0042802	GO:0110165; GO:0016020; GO:0005886; GO:0031225; GO:0046658; GO:0045121; GO:0005793	285704	TRUE	0.364609	3.14533e-05	0.0035122	chr5	98768650	98798643	29994	+	147.807	149.887	148.59	141.47	126.383	98.1761	98.8625	129.206	136.757	265.44	276.402	226.322	187.42	194.858	230.962	154.688	109.492	112.028	192.497	188.672	132.359	240.122	286.585	225.532	148.389	136.792	112.672	220.019	258.679
ENSG00000119403	ENST00000373896; ENST00000419155; ENST00000616568; ENST00000487555; ENST00000462229; ENST00000464712; ENST00000467266; ENST00000453868; ENST00000474402; ENST00000478371; ENST00000439674; ENST00000436309; ENST00000312189; ENST00000456291	PHF19	protein_coding	protein_coding	PHD finger protein 19 [Source:HGNC Symbol;Acc:HGNC:24566]	0.5698	1360	GO:0006325; GO:0006355; GO:0061087; GO:0000122; GO:0019827; GO:0048863	GO:0046872; GO:0005515; GO:0035064; GO:0003682; GO:0003677	GO:0005634; GO:0005654; GO:0035098	26147	TRUE	-0.216933	3.25271e-05	0.00360183	chr9	120855651	120894896	39246	-	4832.6	4198.8	5262.82	5303.67	4744.21	5546.94	4890.33	3879.73	4682.34	4097.8	3324.17	3798.68	4453.41	4148.78	4363.53	4020.29	4016.8	4337.1	2909.53	2926.82	2828.87	4035.58	4355.37	4359.92	4171.37	4617.5	4297.22	2217.69	2556.49
ENSG00000101412	ENST00000343380	E2F1	protein_coding	protein_coding	E2F transcription factor 1 [Source:HGNC Symbol;Acc:HGNC:3113]	0.6164	2690	GO:0006355; GO:0010628; GO:0006915; GO:0006357; GO:0007049; GO:0045893; GO:0006351; GO:0045944; GO:0043065; GO:0045892; GO:0000122; GO:0045599; GO:0070345; GO:0000082; GO:0000077; GO:0008630; GO:0048146; GO:0043392; GO:0043433; GO:0071930; GO:2000045; GO:0048255; GO:0000083; GO:0007283; GO:0030900; GO:0043276; GO:0051726; GO:0060252; GO:0071398; GO:0071456; GO:0071466; GO:0072332; GO:1990086; GO:…	GO:0046983; GO:0005515; GO:0003677; GO:0003700; GO:0043565; GO:0000981; GO:0000978; GO:0000987; GO:1990837; GO:0060090; GO:0001216; GO:0140297; GO:0000976; GO:0019901	GO:0005667; GO:0005634; GO:0032991; GO:0005654; GO:0005813; GO:0000785; GO:0090575; GO:0035189; GO:0000228; GO:0005737	1869	TRUE	-0.462671	3.41495e-05	0.00375023	chr20	33675477	33686385	10909	-	920.123	739.64	1071.74	1131.77	959.213	1147.57	1020.3	767.273	846.806	361.382	296.985	308.99	659.558	614.844	546.66	645.202	681.979	741.834	219.845	251.962	216.587	464.109	479.41	620.213	660.475	843.722	776.695	106.259	167.763
ENSG00000011426	ENST00000396068; ENST00000265748; ENST00000424865; ENST00000418118; ENST00000460598; ENST00000429082; ENST00000441696; ENST00000452877; ENST00000495714; ENST00000428612; ENST00000446635; ENST00000457743; ENST00000491782	ANLN	protein_coding	protein_coding	anillin, actin binding protein [Source:HGNC Symbol;Acc:HGNC:14082]	0.4237	1373	GO:0051301; GO:0007049; GO:0000281; GO:0090521; GO:1904172; GO:0000915; GO:0031106; GO:0000921; GO:0007096; GO:0002244	GO:0003779; GO:0005515; GO:0045296	GO:0005634; GO:0005737; GO:0005654; GO:0042995; GO:0005856; GO:0030496; GO:0005938; GO:0005829; GO:0032059; GO:0015629; GO:0005826	54443	TRUE	-0.652554	3.59482e-05	0.0039154	chr7	36389821	36453791	63971	+	353.366	268.425	529.021	534.226	455.842	640.325	558.621	423.017	574.199	138.583	119.088	89.4445	272.755	263.91	269.955	418.379	398.864	405.75	52.5946	97.9187	54.1468	199.311	272.432	350.225	405.401	449.011	439.604	22.5019	33.5526
ENSG00000183508	ENST00000369448	TENT5C	protein_coding	protein_coding	terminal nucleotidyltransferase 5C [Source:HGNC Symbol;Acc:HGNC:24712]	0.4397	5654	GO:0048255; GO:0045596; GO:0001701	GO:1990817; GO:0003723; GO:0016740; GO:0005515; GO:0016779; GO:0004652	GO:0005634; GO:0005737; GO:0005654; GO:0005856; GO:0005815; GO:0005813	54855	TRUE	-0.288036	3.65012e-05	0.00394332	chr1	117606048	117628389	22342	+	655.832	558.403	845.169	972.489	919.246	955.58	803.378	674.351	673.822	502.097	535.16	333.384	579.007	593.088	639.56	650.812	634.272	714.533	315.568	315.251	263.514	629.253	649.238	662.501	672.113	557.608	656.635	248.771	178.586
ENSG00000115163	ENST00000475662; ENST00000472719; ENST00000335756; ENST00000233505; ENST00000419525; ENST00000460030	CENPA	protein_coding	protein_coding	centromere protein A [Source:HGNC Symbol;Acc:HGNC:1851]	0.5014	1047	GO:0051301; GO:0007049; GO:0000132; GO:0000281; GO:0061644; GO:0071459; GO:0051382	GO:0003677; GO:0030527; GO:0046982; GO:0005515; GO:0003682	GO:0000786; GO:0005634; GO:0005654; GO:0000785; GO:0005694; GO:0000775; GO:0000776; GO:0005829; GO:0043505; GO:0000779; GO:0000939; GO:0005721	1058	TRUE	-0.576948	3.68993e-05	0.00395418	chr2	26764289	26801067	36779	+	285.825	282.14	326.686	365.055	286.251	422.157	354.704	225.668	255.401	106.602	69.1004	66.4058	177.849	192.021	191.969	201.175	199.432	209.936	52.5946	66.8713	67.3826	130.976	188.403	226.616	184.273	224.506	212.414	30.0025	33.5525
ENSG00000183813	ENST00000330953	CCR4	protein_coding	protein_coding	C-C motif chemokine receptor 4 [Source:HGNC Symbol;Acc:HGNC:1605]	0.4549	3025	GO:0007186; GO:0007165; GO:0006955; GO:0006935; GO:0006954; GO:0070098; GO:0001764; GO:0002507; GO:0009314; GO:0009617; GO:0046677; GO:0048872; GO:0050927; GO:1904936; GO:0007204; GO:0019722; GO:0060326	GO:0004930; GO:0005515; GO:0004950; GO:0016493; GO:0019957	GO:0016021; GO:0016020; GO:0005886; GO:0009897; GO:0043025; GO:0005887	1233	TRUE	-0.342319	3.92969e-05	0.0041592	chr3	32951644	32956349	4706	+	2460.86	1588.02	3850.6	3727.89	3661.86	4088.48	4381.19	3268	3949.03	1760.56	1380.36	1169.37	2126.04	2096.69	2186.36	3240.05	3278.51	3614.09	884.426	1041.07	769.781	2047.41	2166.03	2610.97	3032.28	3293.44	2741.04	605.979	636.72
ENSG00000168078	ENST00000301905; ENST00000522944; ENST00000524266; ENST00000521226	PBK	protein_coding	protein_coding	PDZ binding kinase [Source:HGNC Symbol;Acc:HGNC:18282]	0.4098	1226	GO:0006468; GO:0016310; GO:0018108; GO:0018105; GO:0000278; GO:0001933; GO:0032435; GO:0032873; GO:0034644; GO:0038066; GO:0043161; GO:0050728; GO:0051403; GO:1904291	GO:0005524; GO:0004672; GO:0000166; GO:0004674; GO:0016301; GO:0016740; GO:0106310; GO:0005515; GO:0004713; GO:0004708; GO:0004706	GO:0005634	55872	TRUE	-0.762498	3.94385e-05	0.0041592	chr8	27809624	27838082	28459	-	189.898	179.277	296.126	262.167	279.771	273.802	213.083	184.96	259.023	67.1595	69.1004	50.1431	128.402	148.508	159.724	187.549	237.754	169.454	30.5049	21.4944	36.0979	100.605	107.912	135.536	180.394	185.869	242.891	7.50064	15.1528
ENSG00000129173	ENST00000250024; ENST00000527884; ENST00000620009; ENST00000529188; ENST00000532666	E2F8	protein_coding	protein_coding	E2F transcription factor 8 [Source:HGNC Symbol;Acc:HGNC:24727]	0.4696	2364	GO:0006355; GO:0006357; GO:0000122; GO:0007049; GO:0045944; GO:0001890; GO:0002040; GO:0032466; GO:0032877; GO:0033301; GO:0048144; GO:0060707; GO:0060718; GO:0070365	GO:0003677; GO:0003700; GO:0005515; GO:0000981; GO:0000978; GO:0000987; GO:0001217; GO:0001227; GO:0042802; GO:1990837	GO:0005667; GO:0005634; GO:0005654; GO:0005730; GO:0005829; GO:0000785; GO:0090575	79733	TRUE	-0.663065	3.98796e-05	0.0041726	chr11	19224063	19241620	17558	-	374.901	258.629	453.145	450.135	471.26	578.148	444.929	276.284	377.666	109.801	88.2132	79.958	241.652	244.992	224.963	363.877	295.111	314.616	44.2596	68.0655	55.3501	208.802	190.172	287.336	361.757	399.933	381.48	28.7524	17.3175
ENSG00000186185	ENST00000587309; ENST00000593135; ENST00000590129; ENST00000585687	KIF18B	protein_coding	protein_coding	kinesin family member 18B [Source:HGNC Symbol;Acc:HGNC:27102]	0.5892	2864	GO:0007018; GO:0051301; GO:0007049; GO:0051302; GO:0007019; GO:0000278; GO:0000070	GO:0005524; GO:0003777; GO:0008017; GO:0000166; GO:0003774; GO:0005515; GO:0016887; GO:0019894; GO:0008574	GO:0005634; GO:0005737; GO:0005654; GO:0005829; GO:0005856; GO:0016604; GO:0005874; GO:1990752; GO:0005871; GO:1990023; GO:0035371; GO:0000235; GO:0061673	146909	TRUE	-0.770523	4.06658e-05	0.00422162	chr17	44924709	44947773	23065	-	760.555	699.481	898.474	683.346	668.479	872.676	788.406	638.952	768.918	216.902	197.01	242.797	466.489	363.751	348.693	530.972	551.322	527.631	148.422	146.458	143.188	346.172	389.163	497.705	504.538	692.76	717.589	53.8143	89.8683
ENSG00000137812	ENST00000346991; ENST00000528975; ENST00000614337; ENST00000532056; ENST00000399668; ENST00000533001; ENST00000534204; ENST00000526913; ENST00000532406; ENST00000528967; ENST00000532347; ENST00000531626	KNL1	protein_coding	protein_coding	kinetochore scaffold 1 [Source:HGNC Symbol;Acc:HGNC:24054]	0.3873	3085	GO:0051301; GO:0007049; GO:0007059; GO:0008608; GO:0034501; GO:0001675	GO:0005515	GO:0005634; GO:0005654; GO:0005694; GO:0016604; GO:0000775; GO:0000776; GO:0001669; GO:0005829; GO:0031617	57082	TRUE	-0.60636	4.45906e-05	0.00459318	chr15	40594020	40664342	70323	+	364.204	266.931	721.927	791.877	800.011	764.833	683.432	490.597	614.048	260.316	142.651	95.3425	452.419	439.156	376.375	498.687	643.899	442.317	109.436	138.728	112.523	384.522	415.462	492.33	564.305	577.912	522.062	55.0047	28.495
ENSG00000142731	ENST00000511942; ENST00000270861; ENST00000503914; ENST00000515069; ENST00000513090; ENST00000507249; ENST00000514379; ENST00000510605; ENST00000507454; ENST00000508113; ENST00000510192	PLK4	protein_coding	protein_coding	polo like kinase 4 [Source:HGNC Symbol;Acc:HGNC:11397]	0.4021	1857	GO:0006468; GO:0016310; GO:0007099; GO:0060271; GO:0060707; GO:0098535; GO:0000278; GO:0046601; GO:0032465	GO:0005515; GO:0005524; GO:0004672; GO:0000166; GO:0004674; GO:0016301; GO:0016740; GO:0106310; GO:0042802	GO:0005634; GO:0005737; GO:0005829; GO:0005814; GO:0005856; GO:0005813; GO:0005730; GO:0005815; GO:0032154; GO:0098536; GO:0000922; GO:0120098; GO:0120099; GO:0001741	10733	TRUE	-0.499597	4.54829e-05	0.00464906	chr4	127880893	127899224	18332	+	346.514	259.608	436.284	515.429	459.082	542.15	486.634	387.619	389.44	178.026	144.082	131.456	245.639	263.91	218.964	310.979	347.246	339.851	107.293	127.772	160.034	224.937	287.469	338.298	353.029	371.739	444.221	95.0081	53.0348
ENSG00000171777	ENST00000615340; ENST00000586305; ENST00000588708; ENST00000615439; ENST00000589474; ENST00000614135; ENST00000622174; ENST00000587753; ENST00000454404; ENST00000617966; ENST00000589358; ENST00000592322; ENST00000588404; ENST00000618320; ENST00000293062; ENST00000433821; ENST00000426920; ENST00000587287; ENST00000587738; ENST00000589100	RASGRP4	protein_coding	protein_coding	RAS guanyl releasing protein 4 [Source:HGNC Symbol;Acc:HGNC:18958]	0.5928	2786	GO:0007264; GO:0030154; GO:0050896; GO:0050790; GO:0008277; GO:0043547; GO:0007169; GO:0007265; GO:0046579; GO:0008283; GO:0007202; GO:0030099; GO:0009991	GO:0005085; GO:0005509; GO:0046872; GO:0005515; GO:0019992; GO:0030742	GO:0005737; GO:0016020; GO:0005654; GO:0005829; GO:0005886	115727	TRUE	-0.436312	4.82184e-05	0.00489104	chr19	38409051	38426305	17255	-	961.689	1041.64	894.7	609.413	600.588	714.502	931.036	740.724	688.358	304.883	386.668	345.581	328.241	372.817	365.19	491.315	585.001	581.144	399.307	579.821	487.322	551.427	601.474	650.573	469.412	573.378	482.086	385.033	410.082
ENSG00000170312	ENST00000519078; ENST00000475504; ENST00000316629; ENST00000519760; ENST00000395284; ENST00000448257; ENST00000373809; ENST00000487784	CDK1	protein_coding	protein_coding	cyclin dependent kinase 1 [Source:HGNC Symbol;Acc:HGNC:1722]	0.3715	1312	GO:0006468; GO:0016310; GO:0043066; GO:0006915; GO:0051301; GO:0006281; GO:0007049; GO:0006260; GO:0048511; GO:0046718; GO:0000226; GO:0016477; GO:0007098; GO:0000086; GO:0030855; GO:0016579; GO:0042752; GO:0018107; GO:0007095; GO:0018105; GO:0007344; GO:0010971; GO:0014038; GO:0034501; GO:0045995; GO:0070371; GO:0090166; GO:1900182; GO:1905448; GO:0000278; GO:0009410; GO:0009636; GO:0010243; GO:…	GO:0005524; GO:0004672; GO:0000166; GO:0004674; GO:0005515; GO:0016301; GO:0016740; GO:0106310; GO:0004693; GO:0008353; GO:0001618; GO:0030332; GO:0035173; GO:0097472; GO:0003682; GO:0030544	GO:0000781; GO:0005634; GO:0005737; GO:0016020; GO:0005654; GO:0005829; GO:0005739; GO:0005856; GO:0030496; GO:0000307; GO:0005815; GO:0005819; GO:0005813; GO:0072686; GO:0005789; GO:0070062; GO:0005876; GO:0005759; GO:0097125	983	TRUE	-0.5378	4.88129e-05	0.00491383	chr10	60778331	60794852	16522	+	688.135	577.017	814.608	893.344	844.712	952.307	703.556	578.773	692.842	246.252	210.241	149.074	521.585	542.954	444.676	507.345	598.296	514.012	158.836	140.907	161.237	367.302	367.076	574.673	487.84	549.255	554.122	62.5053	90.9166
ENSG00000088325	ENST00000340513; ENST00000300403	TPX2	protein_coding	protein_coding	TPX2 microtubule nucleation factor [Source:HGNC Symbol;Acc:HGNC:1249]	0.4668	3539	GO:0006915; GO:0051301; GO:0007049; GO:0090307; GO:0000278; GO:0032147; GO:0007026; GO:0060236; GO:0007020	GO:0005515; GO:0019901; GO:0008017; GO:0030295; GO:0061676	GO:0005634; GO:0005737; GO:0005654; GO:0045171; GO:0005856; GO:0005874; GO:0072686; GO:0005819; GO:0000922; GO:0005829; GO:0015630; GO:0005880; GO:0043203	22974	TRUE	-0.664099	4.95062e-05	0.00491432	chr20	31739271	31801805	62535	+	2234.72	1632.75	2816.88	2989.68	2452.04	3153.64	2803.66	1883.22	2260.56	906.12	580.737	547.509	1295.19	1476.57	1328.03	1847.44	1807.4	1778.33	463.884	386.899	453.629	1170.36	1187.03	1827.54	1626.46	1717.01	2017.01	178.765	193.739
ENSG00000165185	ENST00000337530; ENST00000536272; ENST00000374244	KIAA1958	protein_coding	protein_coding	KIAA1958 [Source:HGNC Symbol;Acc:HGNC:23427]	0.461	7363		GO:0005515		158405	TRUE	0.492939	4.95574e-05	0.00491432	chr9	112486827	112669397	182571	+	71.4564	55.9452	99.323	129.599	112.43	99.7994	81.6042	97.438	79.714	165.278	72.0408	98.935	125.403	113.152	145.944	102.594	88.3757	101.891	64.3341	65.6772	45.7635	128.167	122.14	121.44	87.135	86.6695	84.0419	83.8621	98.493
ENSG00000184661	ENST00000518225; ENST00000380665; ENST00000330560; ENST00000523454; ENST00000521098	CDCA2	protein_coding	protein_coding	cell division cycle associated 2 [Source:HGNC Symbol;Acc:HGNC:14623]	0.4646	2169	GO:0007049; GO:0051301; GO:0035307; GO:0007088; GO:0051983; GO:0007059		GO:0005634; GO:0005654; GO:0005829; GO:0005694	157313	TRUE	-0.545071	5.04776e-05	0.00496849	chr8	25459199	25507911	48713	+	466.913	350.716	572.228	583.692	503.371	742.865	562.46	380.539	499.027	143.913	113.207	94.8654	342.141	313.098	293.952	330.216	398.083	396.335	75.7362	69.2596	79.4153	252.46	272.432	330.708	371.457	384.269	470.081	33.7529	48.7053
ENSG00000164087	ENST00000296484; ENST00000394970; ENST00000474012	POC1A	protein_coding	protein_coding	POC1 centriolar protein A [Source:HGNC Symbol;Acc:HGNC:24488]	0.5624	1898	GO:0030030; GO:0060271	GO:0005515	GO:0005737; GO:0005814; GO:0042995; GO:0005856; GO:0005815; GO:0000922; GO:0005813; GO:0036064	25886	TRUE	-0.460405	5.25496e-05	0.00508458	chr3	52075226	52154690	79465	-	275.059	296.835	333.009	317.567	239.803	329.435	283.15	258.412	274.419	81.0178	99.9749	138.232	153.126	189.183	149.975	197.969	218.202	236.295	111.501	108.666	109.497	125.281	172.481	181.076	233.736	235.991	212.413	71.256	88.7519
ENSG00000138640	ENST00000395002; ENST00000264344; ENST00000509478; ENST00000511573; ENST00000503556; ENST00000511976; ENST00000508369; ENST00000513837; ENST00000506433; ENST00000504229; ENST00000504836; ENST00000508360; ENST00000511623; ENST00000507352; ENST00000515155; ENST00000502914; ENST00000502459; ENST00000512339; ENST00000511145; ENST00000509094; ENST00000515600; ENST00000506913	FAM13A	protein_coding	protein_coding	family with sequence similarity 13 member A [Source:HGNC Symbol;Acc:HGNC:19367]	0.4457	2104	GO:0007165; GO:0050790; GO:0051056	GO:0005096	GO:0005829	10144	TRUE	0.395174	5.25561e-05	0.00508458	chr4	88725955	89111398	385444	-	99.5139	83.2707	79.8935	98.5598	89.6563	107.994	70.0677	90.2674	78.9225	109.8	114.677	188.376	133.188	146.617	149.225	108.202	125.485	111.087	154.628	218.526	171.819	205.954	159.213	174.57	134.811	126.814	137.608	206.267	260.844
ENSG00000068079	ENST00000438323; ENST00000415816; ENST00000246911; ENST00000536969; ENST00000396722; ENST00000538473; ENST00000546325; ENST00000534876	IFI35	protein_coding	protein_coding	interferon induced protein 35 [Source:HGNC Symbol;Acc:HGNC:5399]	0.5776	689	GO:0002376; GO:0045087; GO:0008285; GO:0050729; GO:1901224; GO:1901223; GO:0045089; GO:0002281	GO:0042802; GO:0005515	GO:0005634; GO:0005737; GO:0016020; GO:0005576; GO:0005829; GO:0005615	3430	TRUE	0.465551	5.2805e-05	0.00508458	chr17	43006740	43014456	7717	+	861.392	854.26	649.157	530.268	535.777	545.422	596.054	620.367	620.388	450.928	632.194	784.893	1261.7	976.183	1361.78	1751.54	807.113	1385.77	570.126	594.727	566.736	411.91	433.415	458.654	435.697	484.514	453.457	625.054	766.297
ENSG00000175567	ENST00000663595; ENST00000310473; ENST00000536983; ENST00000544615; ENST00000545212; ENST00000545562; ENST00000543714; ENST00000539764; ENST00000542615; ENST00000541027; ENST00000539330	UCP2	protein_coding	protein_coding	uncoupling protein 2 [Source:HGNC Symbol;Acc:HGNC:12518]	0.5662	834	GO:0000303; GO:0001666; GO:0006839; GO:0007565; GO:0007568; GO:0009749; GO:0010942; GO:0032869; GO:0032870; GO:0034198; GO:0043066; GO:0051881; GO:0061179; GO:0070542; GO:0071333; GO:0097421; GO:0120162; GO:1902600; GO:0009409; GO:1990542; GO:1990845	GO:0005515; GO:0022857; GO:0017077	GO:0016020; GO:0016021; GO:0005739; GO:0005743; GO:0005737; GO:0031966	7351	TRUE	-0.236171	5.36177e-05	0.00512569	chr11	73974672	73982843	8172	-	4761.15	5384.18	4447.15	5754.79	5304.84	5869.84	4994	4322.22	4562.8	3165.03	4418.01	3919.3	4369.67	4886.59	4879.45	3600.31	3422.41	3924.76	4272.79	4817.13	4665.05	5726.86	5813.07	5959.25	3894.96	3654.74	4044.17	4659.14	4715.76
ENSG00000138180	ENST00000371485; ENST00000445435; ENST00000496302	CEP55	protein_coding	protein_coding	centrosomal protein 55 [Source:HGNC Symbol;Acc:HGNC:1161]	0.4051	1372	GO:0051301; GO:0007049; GO:0061952; GO:0000281; GO:0014066; GO:0045184; GO:1904888	GO:0005515; GO:0042802	GO:0005737; GO:0016020; GO:0005814; GO:0005856; GO:0030496; GO:0005815; GO:0032154; GO:0005813; GO:0090543; GO:0045171	55165	TRUE	-0.77207	5.42436e-05	0.0051485	chr10	93496612	93529092	32481	+	844.751	586.545	1116.01	1179.26	994.859	1113.09	983.826	711.519	903.864	295.289	346.973	184.31	488.886	573.224	471.839	643.599	707.006	676.876	146.213	155.238	212.977	431.149	470.565	573.589	590.644	624.438	673.259	45.0038	58.4464
ENSG00000237649	ENST00000428849; ENST00000450504; ENST00000486695; ENST00000494554	KIFC1	protein_coding	protein_coding	kinesin family member C1 [Source:HGNC Symbol;Acc:HGNC:6389]	0.5487	1106	GO:0007018; GO:0051301; GO:0007049; GO:0007080; GO:0090307; GO:0000070	GO:0005524; GO:0003777; GO:0008017; GO:0000166; GO:0003774; GO:0016887	GO:0005634; GO:0005737; GO:0016020; GO:0005769; GO:0005768; GO:0005856; GO:0005874; GO:0005815; GO:0005819; GO:0072686; GO:0005871	3833	TRUE	-0.645191	5.59189e-05	0.00526986	chr6	33391823	33409896	18074	+	1267.62	1094.28	1484.84	1607.63	1292.99	1672.27	1666.27	1209.76	1528.78	334.732	367.555	363.199	803.911	742.542	727.38	1042.74	1053.47	1103.33	318.723	262.708	277.953	736.501	823.489	1006.22	1044.54	1339.73	1314.2	153.764	146.115
ENSG00000175305	ENST00000520509; ENST00000308108; ENST00000396133; ENST00000524224; ENST00000523476; ENST00000521809; ENST00000519889; ENST00000517487	CCNE2	protein_coding	protein_coding	cyclin E2 [Source:HGNC Symbol;Acc:HGNC:1590]	0.3983	1309	GO:0050790; GO:0051301; GO:0007049; GO:0000082; GO:0051726; GO:0000079; GO:0044772; GO:0000723; GO:0006270; GO:0007129; GO:0032880; GO:0070192	GO:0005515; GO:0016538; GO:0019901	GO:0005634; GO:0005737; GO:0005813; GO:0005654; GO:0005829; GO:0000307; GO:0097134; GO:0097135	9134	TRUE	-0.628986	5.6619e-05	0.00528397	chr8	94879770	94896678	16909	-	161.511	103.843	167.559	197.861	191.194	221.441	208.283	138.941	189.286	49.0371	39.6959	39.3014	118.035	113.51	113.981	96.9806	164.238	143.095	34.7124	32.2415	48.1305	86.3679	92.8746	125.778	139.66	180.648	156.078	18.7516	18.3998
ENSG00000185745	ENST00000546318; ENST00000371804	IFIT1	protein_coding	protein_coding	interferon induced protein with tetratricopeptide repeats 1 [Source:HGNC Symbol;Acc:HGNC:5407]	0.4204	4458	GO:0009615; GO:0002376; GO:0045087; GO:0051607; GO:0045071; GO:0050688; GO:0045070; GO:0032091; GO:0140374; GO:0071360; GO:0019060; GO:0051097; GO:0071357	GO:0005515; GO:0003723	GO:0005737; GO:0005829; GO:0043657	3434	TRUE	1.78555	5.6864e-05	0.00528397	chr10	89392546	89406487	13942	+	57.7524	67.5962	72.7141	52.4333	119.757	70.9049	34.3701	42.4788	56.1519	54.6639	98.1654	90.5929	1728.24	741.144	1927.93	1695.15	265.116	989.426	72.5806	113.187	98.6675	36.9412	42.3629	68.6509	40.7341	29.2379	30.4134	142.512	106.069
ENSG00000066279	ENST00000367408; ENST00000367409; ENST00000680265; ENST00000294732; ENST00000680710; ENST00000681879; ENST00000680112; ENST00000679766	ASPM	protein_coding	protein_coding	assembly factor for spindle microtubules [Source:HGNC Symbol;Acc:HGNC:19048]	0.3725	6429	GO:0051301; GO:0007049; GO:0007010; GO:0007051; GO:0001764; GO:0002052; GO:0007283; GO:0007405; GO:0007420; GO:0008356; GO:0008584; GO:0021873; GO:0021987; GO:0045665; GO:0045769; GO:0048477; GO:0048589; GO:0051445; GO:0051653; GO:0051661; GO:0090263; GO:0090306; GO:0097150	GO:0005515; GO:0005516	GO:0005634; GO:0005737; GO:0005856; GO:0005819; GO:0000922; GO:0005813; GO:0005874; GO:0016324; GO:0030496; GO:0036449; GO:0072687; GO:0097431	259266	TRUE	-0.823372	5.76757e-05	0.00532219	chr1	197084121	197146694	62574	-	896.631	674.002	1228.76	1308.85	1312.44	1353.74	936.794	810.637	864.014	401.891	274.931	241.229	586.983	627.14	499.418	678.063	841.524	647.693	330.294	229.274	292.393	708.028	699.656	754.666	787.526	706.931	807.172	88.7575	74.6815
ENSG00000166833	ENST00000360655; ENST00000396085; ENST00000349880; ENST00000396087; ENST00000534229; ENST00000650578; ENST00000528008; ENST00000533917; ENST00000525322; ENST00000530408; ENST00000534299; ENST00000526675; ENST00000533746; ENST00000525025; ENST00000528923	NAV2	protein_coding	protein_coding	neuron navigator 2 [Source:HGNC Symbol;Acc:HGNC:15997]	0.547	3744	GO:0032508; GO:0022008; GO:0007399; GO:0003025; GO:0007605; GO:0007608; GO:0007626; GO:0021554; GO:0021563; GO:0021564	GO:0005515; GO:0000166; GO:0005524; GO:0016787; GO:0004386; GO:0016887; GO:0043138; GO:0008201	GO:0005634; GO:0005654; GO:0005614; GO:0031012	89797	TRUE	0.774371	5.95494e-05	0.00542518	chr11	19350724	20121601	770878	+	36.2176	36.2473	41.0992	22.7541	21.6038	23.9986	34.5539	22.1244	38.9441	59.6974	52.9279	59.6297	25.521	27.4315	19.4968	27.2508	32.0655	34.8323	29.453	33.4357	33.6914	25.6256	29.1892	29.2758	42.6738	20.8842	23.0885	60.0052	53.0346
ENSG00000170921	ENST00000689528; ENST00000424789; ENST00000389520; ENST00000580068; ENST00000580466; ENST00000581424; ENST00000583356; ENST00000583545; ENST00000581143; ENST00000583016; ENST00000579541	TANC2	protein_coding	protein_coding	tetratricopeptide repeat, ankyrin repeat and coiled-coil containing 2 [Source:HGNC Symbol;Acc:HGNC:30212]	0.4673	4727	GO:0061001; GO:0060998; GO:0099519; GO:0001701	GO:0005515	GO:0043197; GO:0098978; GO:0099092; GO:0042995; GO:0045202; GO:0030424	26115	TRUE	0.336539	5.96084e-05	0.00542518	chr17	62966235	63427703	461469	+	372.066	261.568	365.678	296.792	252.766	263.985	342.659	293.812	336.911	592.71	561.624	421.473	311.214	347.318	305.949	336.627	335.515	298.428	386.466	471.682	337.058	366.729	342.309	293.842	349.149	305.228	313.526	462.54	399.384
ENSG00000051341	ENST00000264233; ENST00000474243; ENST00000488282; ENST00000683498	POLQ	protein_coding	protein_coding	DNA polymerase theta [Source:HGNC Symbol;Acc:HGNC:9186]	0.4273	2678	GO:0006260; GO:0006281; GO:0006974; GO:0032508; GO:0006302; GO:0071897; GO:0006284; GO:0051260; GO:2000042; GO:0006261; GO:0016446; GO:0097681	GO:0003677; GO:0005524; GO:0003676; GO:0003887; GO:0000166; GO:0016740; GO:0016779; GO:0005515; GO:0003682; GO:0017116; GO:0003684; GO:0051575	GO:0005634; GO:0005794; GO:0005654; GO:0005829; GO:0005694	10721	TRUE	-0.567325	6.01657e-05	0.00543865	chr3	121431431	121545988	114558	-	379.451	288.058	525.86	506.525	515.253	629.417	436.723	331.866	436.597	156.706	126.439	147.72	317.488	259.18	295.451	374.317	380.094	349.265	123.071	91.9481	101.074	224.012	267.126	322.033	320.053	348.047	337.092	40.0034	64.9404
ENSG00000183010	ENST00000337943; ENST00000403172; ENST00000619204; ENST00000629768; ENST00000329875; ENST00000577756; ENST00000584848; ENST00000402252; ENST00000582198; ENST00000405481; ENST00000585215; ENST00000577624; ENST00000579698; ENST00000579366; ENST00000581271; ENST00000583564; ENST00000585244	PYCR1	protein_coding	protein_coding	pyrroline-5-carboxylate reductase 1 [Source:HGNC Symbol;Acc:HGNC:9721]	0.6284	1104	GO:0006561; GO:0008652; GO:0055129; GO:0034599; GO:1903206; GO:0051881	GO:0004735; GO:0016491; GO:0005515; GO:0042802	GO:0005739; GO:0005759	5831	TRUE	-0.67686	6.33766e-05	0.00569019	chr17	81932384	81942412	10029	-	198.707	162.623	298.233	356.15	342.422	507.243	358.977	210.624	305.212	90.612	80.8621	78.6028	318.215	233.641	221.214	270.905	268.256	332.319	53.6465	54.93	90.2446	129.078	160.098	240.713	317.145	385.314	258.59	51.2544	49.7876
ENSG00000169679	ENST00000302759; ENST00000535254; ENST00000671097; ENST00000409311; ENST00000478175; ENST00000466333; ENST00000490632; ENST00000666956; ENST00000465029; ENST00000477481; ENST00000468927; ENST00000447014; ENST00000420328; ENST00000436916	BUB1	protein_coding	protein_coding	BUB1 mitotic checkpoint serine/threonine kinase [Source:HGNC Symbol;Acc:HGNC:1148]	0.4197	1695	GO:0006468; GO:0016310; GO:0006915; GO:0051301; GO:0007049; GO:0007059; GO:0051754; GO:0007094; GO:0007063; GO:0051983; GO:0008283	GO:0005524; GO:0004672; GO:0000166; GO:0004674; GO:0016301; GO:0016740; GO:0106310; GO:0005515	GO:0005634; GO:0016020; GO:0043231; GO:0005654; GO:0005829; GO:0005694; GO:0000775; GO:0000776; GO:0043229	699	TRUE	-0.490073	6.47473e-05	0.00574831	chr2	110637528	110678063	40536	-	1014.09	736.701	1294.1	1456.26	1154.73	1252.29	1199.79	958.427	1030.67	378.439	307.276	265.623	645.202	724.569	648.643	796.684	868.115	687.233	190.393	212.555	246.669	522.953	642.162	755.749	775.887	888.623	905.991	112.51	95.2459
ENSG00000160200	ENST00000461686; ENST00000398158; ENST00000398165; ENST00000359624; ENST00000352178; ENST00000451248; ENST00000462349; ENST00000491776; ENST00000458223; ENST00000430013; ENST00000496485; ENST00000486098; ENST00000441030; ENST00000470912; ENST00000465732; ENST00000488526; ENST00000478709	CBS	protein_coding	protein_coding	cystathionine beta-synthase [Source:HGNC Symbol;Acc:HGNC:1550]	0.606	1318	GO:0006535; GO:0008152; GO:0008652; GO:0019344; GO:0070814; GO:0050667; GO:0006565; GO:0006563; GO:0019448; GO:0019343; GO:0042262; GO:0043418; GO:0001958; GO:0001974; GO:0006801; GO:0010749; GO:0019346; GO:0021587; GO:0031667; GO:0043066; GO:0043506; GO:0051593; GO:0060135; GO:0060351; GO:0071456; GO:0097746; GO:0006790	GO:0046872; GO:0031625; GO:0016829; GO:0042803; GO:0003824; GO:0005515; GO:0019899; GO:0042802; GO:0020037; GO:0030170; GO:0043167; GO:0070026; GO:0072341; GO:0004122; GO:0019825; GO:0050421; GO:0070025; GO:1904047	GO:0005634; GO:0005737; GO:0005829	875	TRUE	-0.63882	6.48891e-05	0.00574831	chr21	43053191	43076943	23753	-	148.786	197.89	144.374	156.31	187.954	182.171	106.541	100.002	95.0959	60.7633	97.0345	121.97	111.654	111.618	118.48	112.209	93.0683	82.8444	290.322	414.364	429.564	257.206	260.934	301.432	417.04	407.242	195.79	255.022	342.02
ENSG00000145386	ENST00000274026	CCNA2	protein_coding	protein_coding	cyclin A2 [Source:HGNC Symbol;Acc:HGNC:1578]	0.4192	2748	GO:0051301; GO:0007049; GO:0000086; GO:0006275; GO:0000079; GO:0044772; GO:0007265; GO:0006351; GO:0031100; GO:0032355; GO:0033762; GO:0036120; GO:0043687; GO:0044320; GO:0044843; GO:0045893; GO:0048146; GO:0071314; GO:0071373; GO:0071392; GO:0071407; GO:0071456; GO:0071732; GO:0090102; GO:1990314	GO:0005515; GO:0019901; GO:0019904; GO:0016538	GO:0005634; GO:0005737; GO:0005654; GO:0005829; GO:0000307; GO:0097124; GO:0001939; GO:0001940	890	TRUE	-0.548924	6.88477e-05	0.0060586	chr4	121816444	121823883	7440	-	970.045	625.02	1319.39	1412.73	1299.47	1551.18	1320.73	990.287	1209.08	369.91	291.104	181.599	716.182	781.325	767.123	924.121	1100.4	789.846	132.538	146.878	144.391	493.532	566.093	775.267	790.436	956.497	1111.94	62.5053	75.7638
ENSG00000008517	ENST00000325568; ENST00000534507; ENST00000613483; ENST00000531965; ENST00000396887; ENST00000532086; ENST00000529699; ENST00000526464; ENST00000440815; ENST00000529550; ENST00000551122; ENST00000548807; ENST00000528163; ENST00000530890; ENST00000444393; ENST00000533097; ENST00000534748; ENST00000008180; ENST00000532247; ENST00000396890; ENST00000525228; ENST00000525643; ENST00000548652; ENST0000…	IL32	protein_coding	protein_coding	interleukin 32 [Source:HGNC Symbol;Acc:HGNC:16830]	0.5767	831	GO:0006955; GO:0007165; GO:0007155; GO:0006952	GO:0005515; GO:0005125	GO:0016020; GO:0005576; GO:0005615; GO:0005829	9235	TRUE	-0.307418	7.21877e-05	0.00629397	chr16	3065297	3082192	16896	+	14390.3	14813.4	14081.8	18553.5	15524.6	19329.8	16128	11969.8	14419.3	8297.22	9685.94	9559.86	12595.4	13478.4	13350.8	11453.4	13167.7	13769.2	5911.63	5212.41	6127.01	9393.39	9762.48	10813.6	10440.6	10858.8	11699.4	4291.77	5713.31
ENSG00000111665	ENST00000422785; ENST00000604599; ENST00000603043; ENST00000229265; ENST00000538862; ENST00000535406; ENST00000536241; ENST00000544610; ENST00000540683; ENST00000545368; ENST00000535871; ENST00000446553	CDCA3	protein_coding	protein_coding	cell division cycle associated 3 [Source:HGNC Symbol;Acc:HGNC:14624]	0.5337	1334	GO:0016567; GO:0051301; GO:0007049; GO:0008150	GO:0005515	GO:0005737; GO:0005829; GO:0005912	83461	TRUE	-0.522042	7.24697e-05	0.00629397	chr12	6844793	6851292	6500	-	812.396	678.868	677.61	713.29	616.61	770.136	665.163	458.416	612.826	206.809	236.706	193.796	398.765	373.636	296.678	395.954	449.802	442.464	149.369	159.81	167.253	352.116	407.616	449.397	405.178	458.111	525.492	83.1282	121.222
ENSG00000146410	ENST00000451457; ENST00000367784; ENST00000420702; ENST00000532958; ENST00000418509; ENST00000445767; ENST00000527338	MTFR2	protein_coding	protein_coding	mitochondrial fission regulator 2 [Source:HGNC Symbol;Acc:HGNC:21115]	0.4069	1035	GO:0000266; GO:0007005; GO:0009060	GO:0005515	GO:0005739	113115	TRUE	-0.469846	7.36973e-05	0.00635903	chr6	136231024	136250335	19312	-	213.39	205.728	266.618	234.466	261.408	278.165	202.525	200.889	218.267	91.6781	80.8622	89.4445	140.365	193.912	128.229	157.093	157.199	177.927	64.1654	84.7833	92.6512	111.994	160.098	132.283	142.569	149.322	182.861	47.504	76.8462
ENSG00000146670	ENST00000529290; ENST00000525464; ENST00000533015; ENST00000275517; ENST00000524733; ENST00000404147; ENST00000479032; ENST00000531401; ENST00000527430; ENST00000462902	CDCA5	protein_coding	protein_coding	cell division cycle associated 5 [Source:HGNC Symbol;Acc:HGNC:14626]	0.5821	946	GO:0051301; GO:0007049; GO:0006302; GO:0007080; GO:0000278; GO:0007064; GO:0007076; GO:0031536; GO:0071922	GO:0005515; GO:0003682; GO:0044877	GO:0005634; GO:0005737; GO:0005654; GO:0000785; GO:0005694; GO:0005829; GO:0000775	113130	TRUE	-0.64218	7.79048e-05	0.0066787	chr11	65066300	65084164	17865	-	1267.62	932.632	1509.08	1413.72	1229.27	1627.54	1524.21	1011.53	1353.98	426.409	416.072	375.396	760.046	760.515	725.88	1033.93	955.713	983.778	239.831	235.243	261.108	572.307	731.498	891.285	901.97	1203.97	1244	133.761	141.787
ENSG00000161888	ENST00000585567; ENST00000592540; ENST00000591396; ENST00000592967; ENST00000423327; ENST00000586708; ENST00000585486	SPC24	protein_coding	protein_coding	SPC24 component of NDC80 kinetochore complex [Source:HGNC Symbol;Acc:HGNC:26913]	0.5863	929	GO:0051301; GO:0007049; GO:0007059; GO:0007094; GO:0008608	GO:0005515; GO:0008017	GO:0005634; GO:0000776; GO:0005654; GO:0005730; GO:0005694; GO:0000775; GO:0005829; GO:0031262; GO:0031617	147841	TRUE	-0.605586	7.89276e-05	0.00672301	chr19	11131520	11155807	24288	-	392.235	421.97	463.744	351.791	311.357	378.614	355.995	293.9	311.16	148.5	130.85	131.848	207.647	214.095	152.013	209.189	222.134	218.527	86.1326	77.8239	121.627	193.637	256.778	301.36	228.254	249.948	251.387	45.0038	55.2772
ENSG00000111206	ENST00000359843; ENST00000536066; ENST00000627656; ENST00000342628; ENST00000361953; ENST00000535350; ENST00000366362; ENST00000538564; ENST00000537018; ENST00000545049	FOXM1	protein_coding	protein_coding	forkhead box M1 [Source:HGNC Symbol;Acc:HGNC:3818]	0.5392	2013	GO:0006355; GO:0006281; GO:0006974; GO:0007049; GO:0045893; GO:0045944; GO:0006357; GO:2000781; GO:0000086; GO:0008284; GO:0042127; GO:0000122; GO:0045892; GO:0051726; GO:0006978; GO:0032873; GO:0046578; GO:2000377	GO:0003700; GO:0043565; GO:0003677; GO:0005515; GO:0000977; GO:0000981; GO:0019901	GO:0005634; GO:0000785; GO:0005654	2305	TRUE	-0.703824	8.00497e-05	0.00677517	chr12	2857680	2877174	19495	-	1499.6	1209.16	1847.36	1817.74	1528.6	2190.42	1771.85	1289.52	1665.58	551.134	474.881	393.014	930.717	958.211	971.097	1278.38	1205.98	1307.62	342.917	333.165	347.742	712.873	823.489	997.546	1038.88	1384.62	1348.37	146.382	203.48
ENSG00000087586	ENST00000395914; ENST00000371356; ENST00000347343; ENST00000395911; ENST00000395915; ENST00000312783; ENST00000395913; ENST00000395907; ENST00000441357; ENST00000420474; ENST00000422322; ENST00000456249; ENST00000451915	AURKA	protein_coding	protein_coding	aurora kinase A [Source:HGNC Symbol;Acc:HGNC:11393]	0.4739	1621	GO:0006468; GO:0016310; GO:0051301; GO:0007049; GO:0018105; GO:0030030; GO:0010629; GO:0007098; GO:0000226; GO:0007052; GO:0000278; GO:0090141; GO:0046777; GO:0051321; GO:0007100; GO:0031647; GO:1901796; GO:0032465; GO:0032091; GO:0045840; GO:0009611; GO:0097421; GO:0000086; GO:0000212; GO:0007051; GO:0010389; GO:0045931; GO:0046605; GO:0061523; GO:0006915; GO:0007057; GO:0009948; GO:0032436; GO:…	GO:0005524; GO:0004672; GO:0005515; GO:0000166; GO:0004674; GO:0016301; GO:0016740; GO:0004712; GO:0106310; GO:0019901; GO:0140677; GO:0035174; GO:0046982; GO:0031625	GO:0005634; GO:0005737; GO:0005654; GO:0005829; GO:0005814; GO:0005929; GO:0042995; GO:0005856; GO:0005813; GO:0005874; GO:0043005; GO:0072686; GO:0016323; GO:0030496; GO:0005815; GO:0005819; GO:0000922; GO:0036064; GO:0048471; GO:0097431; GO:0005876; GO:0031616; GO:0051233; GO:0015630; GO:0032133; GO:0042585; GO:0043203; GO:0045120; GO:0072687	6790	TRUE	-0.499543	8.34428e-05	0.00701764	chr20	56369389	56392337	22949	-	864.494	773.881	994.668	1227.71	1078.21	1317.73	1068.25	769.928	923.672	229.195	273.461	250.746	514.47	630.924	519.643	662.001	736.668	658.924	192.283	173.398	199.742	464.999	522.824	647.321	605.161	700.838	919.844	103.021	147.198
ENSG00000137965	ENST00000470323; ENST00000370747; ENST00000438486; ENST00000495254; ENST00000467790; ENST00000472152; ENST00000485662; ENST00000476911; ENST00000446486	IFI44	protein_coding	protein_coding	interferon induced protein 44 [Source:HGNC Symbol;Acc:HGNC:16938]	0.3889	885	GO:0006955; GO:0009615; GO:0009617	GO:0005515	GO:0005737	10561	TRUE	1.84559	9.09005e-05	0.00759552	chr1	78649796	78664078	14283	+	537.391	464.357	565.905	565.884	692.405	611.964	244.757	312.396	296.156	718.5	626.314	1084.18	6305.28	3847.03	6088.99	5111.92	2130.4	3693.17	373.421	304.504	371.808	382.487	405.11	390.345	201.731	238.08	220.726	426.286	307.384
ENSG00000176945	ENST00000436408; ENST00000485430; ENST00000480350; ENST00000447234; ENST00000445522; ENST00000498018; ENST00000423938	MUC20	protein_coding	protein_coding	mucin 20, cell surface associated [Source:HGNC Symbol;Acc:HGNC:23282]	0.5691	1849	GO:0048012	GO:0042802	GO:0016020; GO:0005886; GO:0042995; GO:0005576; GO:0016324; GO:0016323; GO:0031528; GO:0005796; GO:0009925	200958	TRUE	0.241821	9.14572e-05	0.00759552	chr3	195720884	195741123	20240	+	346.395	418.152	215.375	146.213	187.244	161.407	427.723	567.956	538.953	435.558	444.331	501.859	300.268	240.212	260.432	568.696	522.324	518.527	449.04	487.165	408.178	259.946	233.29	235.162	560.335	587.558	548.674	521.69	493.271
ENSG00000215784	ENST00000400889	FAM72D	protein_coding	protein_coding	family with sequence similarity 72 member D [Source:HGNC Symbol;Acc:HGNC:33593]	0.4197	2423		GO:0005515	GO:0005737; GO:0043231; GO:0005829	728833	TRUE	-0.831559	9.30676e-05	0.00768126	chr1	145095974	145112696	16723	+	161.237	129.531	211.27	218.632	203.631	227.058	196.58	143.979	172.976	38.1582	16.3505	42.8185	104.212	124.855	132.984	127.311	193.527	147.842	48.584	26.5261	25.4481	61.9272	131.671	92.2019	122.286	136.779	176.746	6.33586	9.49951
ENSG00000005379	ENST00000581692; ENST00000581675; ENST00000268893; ENST00000343736; ENST00000580669; ENST00000578511; ENST00000577871; ENST00000582679; ENST00000578486; ENST00000585149; ENST00000583624	TSPOAP1	protein_coding	protein_coding	TSPO associated protein 1 [Source:HGNC Symbol;Acc:HGNC:16831]	0.6038	2679	GO:0099509; GO:0008150	GO:0005515; GO:0030156; GO:0099626	GO:0005737; GO:0005739; GO:0005829; GO:0044305; GO:0098978	9256	TRUE	-0.347418	9.40101e-05	0.00771115	chr17	58301228	58328795	27568	-	843.773	933.611	785.101	593.584	637.315	641.417	733.467	972.587	956.393	704.641	720.408	700.664	472.139	439.851	378.687	714.13	759.232	808.674	495.441	494.37	521.369	667.216	684.538	692.86	845.717	903.718	792.395	380.032	492.466
ENSG00000165891	ENST00000416496; ENST00000322886; ENST00000550669; ENST00000552907; ENST00000551058; ENST00000551558; ENST00000547316	E2F7	protein_coding	protein_coding	E2F transcription factor 7 [Source:HGNC Symbol;Acc:HGNC:23820]	0.464	2413	GO:0006355; GO:0006357; GO:0000122; GO:0006974; GO:0007049; GO:0045944; GO:0008285; GO:0001890; GO:0002040; GO:0032466; GO:0032877; GO:0060707; GO:0060718; GO:0070365; GO:0030330; GO:2000134; GO:0071930	GO:0003677; GO:0003700; GO:0005515; GO:0042802; GO:0000981; GO:0000978; GO:0000987; GO:0001217; GO:1990837; GO:0000977; GO:0001227	GO:0005667; GO:0005634; GO:0016607; GO:0000785; GO:0005654; GO:0090575	144455	TRUE	-0.650861	9.52018e-05	0.00772038	chr12	77021248	77065569	44322	-	97.8854	65.6369	183.366	156.311	182.553	147.264	141.095	139.826	150.342	60.7634	45.5768	36.5909	102.881	91.7537	103.483	116.216	131.39	155.334	47.3352	39.4064	25.2685	81.6225	86.683	85.6588	112.504	131.571	142.225	7.50064	15.1527
ENSG00000143228	ENST00000534289; ENST00000450453; ENST00000524800; ENST00000442820; ENST00000367900; ENST00000271452; ENST00000490881; ENST00000487578; ENST00000497990; ENST00000527439; ENST00000527120; ENST00000531529	NUF2	protein_coding	protein_coding	NUF2 component of NDC80 kinetochore complex [Source:HGNC Symbol;Acc:HGNC:14621]	0.3858	1010	GO:0051301; GO:0007049; GO:0007059; GO:0007052; GO:0007094; GO:0008608; GO:0051315; GO:0045132; GO:0051383	GO:0005515; GO:0003674; GO:0044877	GO:0000776; GO:0031262; GO:0005654; GO:0005694; GO:0000775; GO:0005634; GO:0016020; GO:0005829; GO:0031617	83540	TRUE	-0.560379	9.52846e-05	0.00772038	chr1	163266576	163355764	89189	+	387.627	373.249	381.485	385.83	473.125	399.249	440.562	357.53	336.005	119.395	122.028	131.456	171.469	235.532	178.47	269.302	333.951	236.294	98.8779	69.2596	143.188	230.631	230.859	264.567	249.254	251.655	332.473	51.2544	42.2113
ENSG00000165949	ENST00000614204; ENST00000616764; ENST00000618863; ENST00000555081; ENST00000557700; ENST00000621160; ENST00000611954; ENST00000618200; ENST00000620396; ENST00000612813; ENST00000612499; ENST00000614288; ENST00000614648	IFI27	protein_coding	protein_coding	interferon alpha inducible protein 27 [Source:HGNC Symbol;Acc:HGNC:5397]	0.5689	725	GO:0006915; GO:0002376; GO:0045087; GO:0051607; GO:0043161; GO:0060337; GO:0070936; GO:0097190; GO:0097191; GO:0000122; GO:0046825; GO:0044827	GO:0042802; GO:0005515; GO:0003674; GO:0005521; GO:0061629	GO:0016020; GO:0016021; GO:0005634; GO:0005783; GO:0005789; GO:0005739; GO:0005635; GO:0031966; GO:0005637; GO:0005741	3429	TRUE	1.48561	9.65525e-05	0.0077757	chr14	94104836	94116695	11860	+	62.6466	117.559	32.6687	34.6717	17.2832	8.72675	16.3171	30.2638	18.1135	34.1128	61.7492	192.551	307.847	172.156	293.202	285.331	83.6832	130.857	107.293	101.501	52.9436	47.4549	41.596	52.0459	17.4575	33.125	21.2414	163.778	120.14
ENSG00000185386	ENST00000330651; ENST00000395764; ENST00000417877; ENST00000495277	MAPK11	protein_coding	protein_coding	mitogen-activated protein kinase 11 [Source:HGNC Symbol;Acc:HGNC:6873]	0.6321	1726	GO:0006468; GO:0016310; GO:0098586; GO:0010628; GO:0071347; GO:0035556; GO:0032735; GO:0051403; GO:0090398; GO:0038066; GO:0051149; GO:0000165; GO:0001649; GO:0060038; GO:0060043; GO:0060044; GO:0060348	GO:0005524; GO:0004672; GO:0004707; GO:0000166; GO:0004674; GO:0016301; GO:0016740; GO:0106310; GO:0005515	GO:0005634; GO:0005737; GO:0005654; GO:0005829	5600	TRUE	-0.504212	9.81716e-05	0.00785846	chr22	50263713	50270767	7055	-	262.333	274.304	269.78	284.92	332.7	303.255	228.439	198.234	205.588	175.894	135.26	168.047	312.632	280.936	279.704	189.152	182.226	176.045	133.591	94.3364	123.936	140.466	184.865	129.03	142.57	116.951	135.76	56.2548	89.8342
ENSG00000148773	ENST00000368653; ENST00000368654; ENST00000464771; ENST00000484853; ENST00000478293	MKI67	protein_coding	protein_coding	marker of proliferation Ki-67 [Source:HGNC Symbol;Acc:HGNC:7107]	0.461	5242	GO:0007049; GO:0007088; GO:0051983; GO:0008283; GO:1902275	GO:0005515; GO:0003723; GO:0000166; GO:0005524; GO:0003677; GO:0008022	GO:0005634; GO:0016020; GO:0005654; GO:0005730; GO:0005694; GO:0016604; GO:0000793	4288	TRUE	-0.738227	9.89751e-05	0.00786145	chr10	128096659	128126423	29765	-	6889.17	4877.7	9936.54	11544.2	9116.84	12434.5	9967.83	6783.33	9442.57	2807.9	1814.24	1555.79	5128.93	4684.16	4716.72	6618.72	6102.62	6269.82	1088.71	1308.77	1242.97	3674.91	4412.87	6111.05	6655.17	7465.06	7561	373.781	550.911
ENSG00000159496	ENST00000441897; ENST00000401461; ENST00000612432; ENST00000615003; ENST00000290691; ENST00000423392; ENST00000460003; ENST00000467354; ENST00000452208; ENST00000460167	RGL4	protein_coding	protein_coding	ral guanine nucleotide dissociation stimulator like 4 [Source:HGNC Symbol;Acc:HGNC:31911]	0.5554	2343	GO:0050790; GO:0007264; GO:0043547; GO:0007265	GO:0005085	GO:0031410; GO:0005886	266747	TRUE	-0.278374	9.93921e-05	0.00786145	chr22	23688136	23699176	11041	+	299.529	409.496	269.78	301.738	257.086	305.437	275.471	235.403	248.156	259.044	270.52	272.399	269.565	266.748	293.202	208.388	215.855	208.052	302.945	254.35	297.206	307.508	349.385	331.792	321.024	270.451	287.22	230.019	245.691
ENSG00000147852	ENST00000382096; ENST00000680746; ENST00000681644; ENST00000382100; ENST00000680891; ENST00000681806; ENST00000681306; ENST00000681618; ENST00000680243; ENST00000681770; ENST00000679851; ENST00000680021; ENST00000680296; ENST00000680219; ENST00000382099; ENST00000681942; ENST00000680043; ENST00000680150; ENST00000478776; ENST00000681087; ENST00000679750; ENST00000680751; ENST00000680975; ENST0000…	VLDLR	protein_coding	protein_coding	very low density lipoprotein receptor [Source:HGNC Symbol;Acc:HGNC:12698]	0.4406	3310	GO:0006897; GO:0006629; GO:0008202; GO:0008203; GO:0006869; GO:0007399; GO:0007165; GO:1900006; GO:0006898; GO:0034447; GO:0034436; GO:0038026; GO:0007613; GO:0021517; GO:0045860; GO:0048813	GO:0005515; GO:0030229; GO:0005509; GO:0034185; GO:0005041; GO:0048306; GO:0034189; GO:0038024; GO:0038025	GO:0016020; GO:0016021; GO:0005905; GO:0034361; GO:0005886; GO:0005765; GO:0043235; GO:0005615	7436	TRUE	-0.967287	0.000102202	0.00803588	chr9	2621182	2660056	38875	+	51.391	34.2879	60.0682	46.4974	79.5128	92.7255	51.8309	29.2661	55.2462	10.756	14.7022	5.50088	30.3258	21.756	21.7464	50.8495	41.459	75.5558	14.7265	20.3002	20.5298	23.3176	18.7004	21.6858	51.4026	55.3474	30.4859	8.75074	17.3174
ENSG00000128383	ENST00000495988; ENST00000402255; ENST00000488758; ENST00000618553; ENST00000249116	APOBEC3A	protein_coding	protein_coding	apolipoprotein B mRNA editing enzyme catalytic subunit 3A [Source:HGNC Symbol;Acc:HGNC:17343]	0.5338	969	GO:0002376; GO:0045087; GO:0051607; GO:0080111; GO:0045071; GO:0010529; GO:0071466; GO:0009972; GO:0016554; GO:0044355; GO:0045869; GO:0070383	GO:0008270; GO:0016787; GO:0046872; GO:0003824; GO:0005515; GO:0003723; GO:0004126; GO:0047844	GO:0005634; GO:0005737; GO:0005654; GO:0000932	200315	TRUE	1.09466	0.00010487	0.00819714	chr22	38952741	38992778	40038	+	144.053	217.444	54.3874	10.192	7.57695	0	43.5381	82.461	89.1247	22.4846	110.32	192.719	64.2908	36.8114	93.082	530.204	127.79	181.48	196.642	214.432	215.115	23.8167	19.7253	28.4647	146.686	218.074	149.12	234.518	287.642
ENSG00000113810	ENST00000497311; ENST00000465903; ENST00000485645; ENST00000472991; ENST00000472282; ENST00000467468; ENST00000468653; ENST00000469762; ENST00000357388; ENST00000469858; ENST00000489573; ENST00000462787; ENST00000490207; ENST00000485867; ENST00000344722; ENST00000470240; ENST00000497984; ENST00000487747; ENST00000465563; ENST00000494612; ENST00000467263; ENST00000462668; ENST00000493695; ENST0000…	SMC4	protein_coding	protein_coding	structural maintenance of chromosomes 4 [Source:HGNC Symbol;Acc:HGNC:14013]	0.3866	1509	GO:0051276; GO:0007049; GO:0051301; GO:0030261; GO:0007076; GO:0000070; GO:1905821; GO:0010032; GO:0045132; GO:0051383; GO:0051984; GO:1905820	GO:0005515; GO:0005524; GO:0000166; GO:0016887; GO:0003682; GO:0003697	GO:0005694; GO:0005634; GO:0016607; GO:0005829; GO:0044815; GO:0005737; GO:0005654; GO:0000796; GO:0000775; GO:0000794	10051	TRUE	-0.295039	0.000108363	0.00842063	chr3	160399274	160434954	35681	+	2364.95	1858.61	2981.73	3378.48	3152.96	3572.95	2664.48	2424.17	2432.64	1421.01	1130.6	940.522	1955.96	2034.66	2147.65	2151.51	2515.44	2151.61	876.227	784.545	984.269	1917.18	1957.44	2296.55	2144.36	2235.65	2375.59	628.993	528.181
ENSG00000072571	ENST00000520345; ENST00000522094; ENST00000353866; ENST00000393915; ENST00000432118; ENST00000521108; ENST00000358715; ENST00000517936	HMMR	protein_coding	protein_coding	hyaluronan mediated motility receptor [Source:HGNC Symbol;Acc:HGNC:5012]	0.382	1686	GO:0006898; GO:0030214	GO:0005540; GO:0005515; GO:0038024	GO:0005737; GO:0016020; GO:0005829; GO:0005856; GO:0005813; GO:0015630; GO:0005819; GO:0009986; GO:0005886	3161	TRUE	-0.630016	0.000110465	0.00853405	chr5	163460203	163491941	31739	+	605.911	449.662	811.447	754.841	770.179	722.14	688.198	541.605	622.199	240.922	214.652	174.824	370.054	443.633	396.684	460.858	539.64	448.113	107.293	95.5304	138.376	274.289	329.042	483.592	461.653	479.292	495.016	30.0025	63.8581
ENSG00000118193	ENST00000614960; ENST00000367350	KIF14	protein_coding	protein_coding	kinesin family member 14 [Source:HGNC Symbol;Acc:HGNC:19181]	0.3762	7064	GO:0007018; GO:0043066; GO:0007080; GO:0043161; GO:0008284; GO:2000045; GO:0021987; GO:0001558; GO:0043524; GO:0021693; GO:0032467; GO:0043523; GO:0030155; GO:0031641; GO:0032147; GO:0021846; GO:0021766; GO:0045184; GO:0021772; GO:0031146; GO:0010389; GO:0030334; GO:0032487; GO:0033624; GO:0034446; GO:0021685; GO:0021695; GO:0051301; GO:1903429	GO:0005515; GO:0005524; GO:0003777; GO:0008017; GO:0000166; GO:0016887; GO:0019901; GO:0015631; GO:0008574; GO:0030165	GO:0005634; GO:0005737; GO:0016020; GO:0005829; GO:0005886; GO:0005856; GO:0005874; GO:0030496; GO:0005819; GO:0090543; GO:0051233; GO:0005871	9928	TRUE	-0.665838	0.000111282	0.00854748	chr1	200551497	200620751	69255	-	423.844	237.077	615.435	699.44	634.074	695.959	536.545	415.938	539.624	205.743	127.909	74.6516	283.932	352.826	311.949	434.409	455.174	353.972	91.5146	64.4831	104.684	280.933	258.98	368.106	369.932	404.924	444.222	36.2635	23.8115
ENSG00000166439	ENST00000299563; ENST00000527301	RNF169	protein_coding	protein_coding	ring finger protein 169 [Source:HGNC Symbol;Acc:HGNC:26961]	0.4841	4091	GO:0016567; GO:0006281; GO:0006974; GO:0006302; GO:2000780	GO:0046872; GO:0016740; GO:0005515; GO:0004842; GO:0031491; GO:0070530	GO:0005634; GO:0005654; GO:0005730; GO:0005829; GO:0005694; GO:0016604; GO:0035861	254225	TRUE	0.244761	0.000112084	0.00855963	chr11	74748849	74842413	93565	+	464.956	407.537	555.367	576.766	534.696	571.602	576.858	631.872	632.161	709.972	607.201	491.945	642.81	619.574	611.149	692.49	602.989	657.107	428.12	507.506	400.686	573.256	594.398	550.819	625.56	663.074	560.587	568.798	459.995
ENSG00000117724	ENST00000464322; ENST00000366955; ENST00000495259; ENST00000467765; ENST00000469862	CENPF	protein_coding	protein_coding	centromere protein F [Source:HGNC Symbol;Acc:HGNC:1857]	0.4124	2697	GO:0015031; GO:0051301; GO:0030154; GO:0007517; GO:0007049; GO:0007059; GO:0071897; GO:0001822; GO:0000278; GO:0045892; GO:0051310; GO:0007094; GO:0009410; GO:0010389; GO:0016202; GO:0021591; GO:0051382	GO:0042803; GO:0008134; GO:0070840; GO:0005515; GO:0008017; GO:0003682; GO:0008022; GO:0140297	GO:0005634; GO:0005737; GO:0005654; GO:0005856; GO:0005635; GO:0000785; GO:0005694; GO:0048471; GO:0000775; GO:0000776; GO:0030496; GO:0005819; GO:0000922; GO:0016363; GO:0005829; GO:0000940; GO:0005813; GO:0005930; GO:0036064; GO:0045120; GO:0097539	1063	TRUE	-0.585939	0.000112868	0.0085648	chr1	214603195	214664571	61377	+	1987.07	1589.85	2610.37	2834.37	2525.5	3069.64	2318.95	2001.81	2183.58	828.599	630.724	516.338	1296.78	1276.34	1293.54	1693.69	1796.45	1637.61	504.908	514.426	486.118	1253.12	1421.81	1896.42	1887.35	1963.53	2110.29	213.768	245.691
ENSG00000186193	ENST00000409687	SAPCD2	protein_coding	protein_coding	suppressor APC domain containing 2 [Source:HGNC Symbol;Acc:HGNC:28055]	0.6647	3814	GO:0051301; GO:0007049; GO:0008284; GO:0000132; GO:0090175; GO:0098725; GO:1904777	GO:0005515	GO:0005634; GO:0005737; GO:0016020; GO:0005654; GO:0005730; GO:0005829; GO:0005886; GO:0070161; GO:0016324; GO:0005938; GO:0005923; GO:0043296; GO:0045179	89958	TRUE	-0.588183	0.000113511	0.0085648	chr9	137062127	137070557	8431	-	452.231	358.554	436.284	527.301	416.955	536.695	513.509	385.849	516.235	156.706	97.0346	109.773	202.573	208.101	194.968	298.957	308.142	287.131	96.7741	87.1716	87.8381	209.751	288.354	255.892	265.742	360.253	326.009	28.7524	49.7876
ENSG00000188282	ENST00000497857; ENST00000457754; ENST00000463618; ENST00000465568; ENST00000480164; ENST00000472496; ENST00000697321; ENST00000374155; ENST00000495721; ENST00000344321; ENST00000463872	RUFY4	protein_coding	protein_coding	RUN and FYVE domain containing 4 [Source:HGNC Symbol;Acc:HGNC:24804]	0.5824	1431	GO:0006914; GO:0000045; GO:0016239; GO:0071353	GO:0046872; GO:0005515; GO:0032266	GO:0031410; GO:0005776	285180	TRUE	0.935279	0.000114086	0.0085648	chr2	218034960	218090584	55625	+	55.7947	48.0031	83.2523	66.2835	56.1702	85.0859	34.5539	34.514	28.9816	47.9711	57.3385	56.9192	476.923	222.29	324.697	201.175	68.8236	146.861	43.1276	32.2415	22.8619	43.6586	39.8034	68.3103	29.0958	34.459	16.6237	51.2544	40.0466
ENSG00000111424	ENST00000549336; ENST00000395324; ENST00000229022; ENST00000550325; ENST00000547065; ENST00000546653; ENST00000550314; ENST00000548664	VDR	protein_coding	protein_coding	vitamin D receptor [Source:HGNC Symbol;Acc:HGNC:12679]	0.5669	2573	GO:0006355; GO:0030522; GO:0045944; GO:0000122; GO:0030154; GO:0010628; GO:0001501; GO:0006816; GO:0006874; GO:0007595; GO:0009887; GO:0050892; GO:0060057; GO:0060058; GO:0060558; GO:0060745; GO:0042789; GO:0008285; GO:0010980; GO:0046697; GO:0045618; GO:0045892; GO:0000902; GO:0010839; GO:0030501; GO:0038183; GO:0070561; GO:0070564	GO:0008270; GO:0003700; GO:0043565; GO:0005515; GO:0046872; GO:0003677; GO:0004879; GO:0000978; GO:0000981; GO:0036094; GO:0003676; GO:0046965; GO:0070644; GO:0038186; GO:1902098; GO:1902121	GO:0005634; GO:0005737; GO:0005654; GO:0005829; GO:0000785; GO:0090575; GO:0043235	7421	TRUE	-0.349152	0.000116721	0.00871343	chr12	47841537	47943048	101512	-	1091.42	854.259	1345.74	1529.47	1349.11	1935.15	1948.46	1269.91	1529.21	530.645	546.252	505.436	819.862	903.29	819.617	1283.98	1107.43	1299.99	598.526	754.691	630.498	571.968	684.619	839.24	915.278	1081.69	1107.32	528.795	591.662
ENSG00000142945	ENST00000452259; ENST00000493027; ENST00000372224; ENST00000455186; ENST00000480574; ENST00000372217; ENST00000423289; ENST00000472235	KIF2C	protein_coding	protein_coding	kinesin family member 2C [Source:HGNC Symbol;Acc:HGNC:6393]	0.5028	1315	GO:0007018; GO:0051301; GO:0007049; GO:0007080; GO:0007059; GO:0051315; GO:0007019; GO:0051310; GO:0051983; GO:0030951	GO:0005524; GO:0003777; GO:0008017; GO:0000166; GO:0003774; GO:0005515; GO:0016887; GO:0019237; GO:0051010	GO:0005634; GO:0005737; GO:0016020; GO:0005856; GO:0005694; GO:0005874; GO:0000775; GO:0000776; GO:0005813; GO:0005819; GO:0005829; GO:0005871; GO:0005881; GO:0015630; GO:0035371	11004	TRUE	-0.650903	0.000125975	0.00935173	chr1	44739818	44767767	27950	+	1111.98	947.327	1394.21	1488.9	1166.61	1623.17	1444.55	923.029	1221.75	415.749	357.264	308.991	768.022	737.813	704.883	900.077	882.973	871.749	229.312	229.273	246.669	588.441	631.547	786.11	728.364	938.745	1066.68	83.7571	135.292
ENSG00000133816	ENST00000532179; ENST00000526065; ENST00000532945; ENST00000683283; ENST00000256194; ENST00000531732; ENST00000530823; ENST00000532420; ENST00000527546; ENST00000524685; ENST00000525119; ENST00000533389; ENST00000675839; ENST00000528931; ENST00000646065; ENST00000532166; ENST00000527195; ENST00000530691; ENST00000524730; ENST00000533219; ENST00000529562; ENST00000526475; ENST00000525075; ENST0000…	MICAL2	protein_coding	protein_coding	microtubule associated monooxygenase, calponin and LIM domain containing 2 [Source:HGNC Symbol;Acc:HGNC:24693]	0.5245	1586	GO:0030042; GO:0007010; GO:0045944; GO:0007507; GO:0001947; GO:0019417	GO:0003779; GO:0043914; GO:0005515; GO:0071949; GO:0046872; GO:0004497; GO:0016491; GO:0016709; GO:0051019; GO:0016174	GO:0005634; GO:0005737	9645	TRUE	-0.295324	0.000128728	0.00950299	chr11	12094008	12359144	265137	+	1210.85	884.679	1666.1	1747.21	1434.52	1727.9	1822.72	1320.41	1719.98	956.378	713.321	664.058	915.469	855.107	859.358	1437.15	1319.41	1461.1	656.429	671.102	558.313	700.435	774.84	982.411	1043.01	1027.53	1048.26	496.293	492.464
ENSG00000156802	ENST00000517666; ENST00000287394; ENST00000521903; ENST00000519124; ENST00000521496; ENST00000550993; ENST00000534257; ENST00000530065	ATAD2	protein_coding	protein_coding	ATPase family AAA domain containing 2 [Source:HGNC Symbol;Acc:HGNC:30123]	0.3978	3108	GO:0006355; GO:0045893; GO:0006325; GO:0045944	GO:0005515; GO:0005524; GO:0016887; GO:0000166; GO:0016787; GO:0003682; GO:0042393	GO:0005634; GO:0005654; GO:0070062	29028	TRUE	-0.277283	0.000132367	0.0097084	chr8	123319850	123416350	96501	-	1096.31	723.965	1603.92	1761.07	1623.53	1833.71	1545.33	1171.71	1325.01	775	514.578	474.327	1022.44	991.317	964.338	1074	1198.16	1235.14	420.757	376.151	356.166	845.65	893.37	1113.57	1193.9	1245.74	1267.1	357.53	280.326
ENSG00000112486	ENST00000400926; ENST00000643861; ENST00000349984; ENST00000341935	CCR6	protein_coding	protein_coding	C-C motif chemokine receptor 6 [Source:HGNC Symbol;Acc:HGNC:1607]	0.4428	2765	GO:0007186; GO:0007165; GO:0006935; GO:0006955; GO:0070098; GO:0072678; GO:0019722; GO:0007204; GO:0060326; GO:0002407; GO:0006968; GO:0006959; GO:0002523; GO:2000404; GO:0072676; GO:0048290; GO:0060474; GO:0072679; GO:1904155; GO:1904156; GO:2000510	GO:0004930; GO:0004950; GO:0016493; GO:0005515; GO:0038023; GO:0019957	GO:0016021; GO:0016020; GO:0005886; GO:0009986; GO:0009897; GO:0097228; GO:0097225; GO:0036126; GO:0005887; GO:0097524	1235	TRUE	-0.259761	0.000133139	0.0097084	chr6	167111807	167139141	27335	+	395.69	344.981	307.718	240.402	201.996	200.009	347.676	329.4	302.74	229.039	271.757	279.562	177.424	214.117	206.272	259.746	275.36	293.939	272.45	272.244	274.202	288.71	281.363	232.314	297.14	330.221	285.849	213.771	222.116
ENSG00000183918	ENST00000698112; ENST00000635645; ENST00000698113; ENST00000698114; ENST00000647259; ENST00000698115; ENST00000360027; ENST00000698116; ENST00000698117; ENST00000371139; ENST00000477673; ENST00000491950; ENST00000494073; ENST00000698118; ENST00000698119; ENST00000698120	SH2D1A	protein_coding	protein_coding	SH2 domain containing 1A [Source:HGNC Symbol;Acc:HGNC:10820]	0.39	1864	GO:0002376; GO:0045087; GO:0002250; GO:0007267; GO:0050776; GO:0009966; GO:0045954; GO:0006968; GO:0050860; GO:0006959; GO:0042267	GO:0005515	GO:0005737; GO:0005829	4068	TRUE	-0.184089	0.000134451	0.0097084	chrX	124227868	124373197	145330	+	1280.34	1264.74	1590.23	1585.86	1528.48	1462.82	1465.66	1355.78	1321.38	1010.59	908.596	754.858	1132.49	1262.79	1279.29	1191.82	1338.93	1284.09	703.716	660.354	721.957	1187.15	1154.3	1229.58	1311.25	1153.85	1369.61	608.802	570.393
ENSG00000166326	ENST00000299413; ENST00000532066	TRIM44	protein_coding	protein_coding	tripartite motif containing 44 [Source:HGNC Symbol;Acc:HGNC:19016]	0.4537	6816	GO:0010468; GO:0016567; GO:1901224; GO:0045893; GO:0050821; GO:0001961; GO:0002230; GO:0061944	GO:0008270; GO:0005515; GO:0046872; GO:0061630	GO:0005737	54765	TRUE	0.198443	0.000134638	0.0097084	chr11	35662775	35818007	155233	+	1404.66	1107.01	1647.13	1811.99	1860.09	1605.73	1617.32	1670.77	1754.29	2409.21	1908.34	1661.37	2408.09	2235.2	2410.85	2200.1	2207.04	1998.62	1762.97	1926.14	1695.4	2135.48	1930.02	1882.33	2062.89	1985.04	1971.74	2045.17	1737.16
ENSG00000130813	ENST00000592551; ENST00000585919; ENST00000253110; ENST00000591813; ENST00000587710; ENST00000590378; ENST00000397881; ENST00000586889; ENST00000587609; ENST00000593131; ENST00000586730	SHFL	protein_coding	protein_coding	shiftless antiviral inhibitor of ribosomal frameshifting [Source:HGNC Symbol;Acc:HGNC:25649]	0.5899	1244	GO:0051607; GO:0045087; GO:0045071; GO:0035456; GO:0034341; GO:0034340; GO:0006449; GO:0034342; GO:0075523; GO:2001125	GO:0003723; GO:0005515; GO:0043022; GO:1990825; GO:0042802	GO:0005634; GO:0005737; GO:0005654; GO:0005829; GO:0000932	55337	TRUE	0.275982	0.000135164	0.0097084	chr19	10086122	10093252	7131	+	1920.75	1973.06	1742.24	1455.39	1600.98	1623.18	1483.03	1604.49	1669.16	1931.89	2147.99	2257.83	3611.14	2598.83	3527.72	3479.72	2075.39	3017.66	1592.61	1547.67	1664.99	1549.24	1510.51	1313.1	1360.84	1334.53	1263.55	1716.41	1648.4
ENSG00000115594	ENST00000452403; ENST00000409929; ENST00000424272; ENST00000409589; ENST00000409329; ENST00000450319; ENST00000428279; ENST00000442590; ENST00000410023; ENST00000409288; ENST00000413623; ENST00000430171; ENST00000422532	IL1R1	protein_coding	protein_coding	interleukin 1 receptor type 1 [Source:HGNC Symbol;Acc:HGNC:5993]	0.4234	1774	GO:0070498; GO:0007165; GO:0019221; GO:0006954; GO:0006955; GO:0032729; GO:0007166; GO:0070555; GO:0050727; GO:2000556; GO:2000391; GO:2000661	GO:0004909; GO:0016787; GO:0004908; GO:0005515; GO:0050135; GO:0061809; GO:0004888; GO:0005161; GO:0003953; GO:0002020; GO:0019966	GO:0016020; GO:0016021; GO:0005886; GO:0005576; GO:0005887; GO:0009897; GO:0009986	3554	TRUE	-0.373071	0.00013762	0.00983167	chr2	102064544	102179874	115331	+	490.447	477.091	458.26	405.482	435.318	448.159	500.072	389.405	423.986	208.941	361.675	279.191	127.605	227.039	188.219	327.045	305.014	318.253	347.124	454.965	375.418	294.029	298.912	398.838	334.602	279.877	297.379	350.03	294.42
ENSG00000198830	ENST00000361427; ENST00000468388; ENST00000479815; ENST00000460563; ENST00000464888; ENST00000463817; ENST00000619352; ENST00000467700; ENST00000466194; ENST00000493418	HMGN2	protein_coding	protein_coding	high mobility group nucleosomal binding domain 2 [Source:HGNC Symbol;Acc:HGNC:4986]	0.4705	1028	GO:0061844; GO:0006325; GO:0031640	GO:0031492; GO:0003723; GO:0003677; GO:0005515; GO:0003682; GO:0060090; GO:0003676	GO:0000785; GO:0005634; GO:0005737; GO:0005615	3151	TRUE	-0.168001	0.000139577	0.00991818	chr1	26472440	26476642	4203	+	15717.4	16194.7	15039.1	14647.6	14582.6	15503	14296.6	12653.3	13108.7	10341.5	11161.9	10774	12058.6	13124.5	12629.4	11349.9	12338.9	11982.3	10227.5	8462.79	9454	11203.1	11411.2	12080.1	10573.4	11609.5	12030.9	8796.96	8736.63
ENSG00000085999	ENST00000661174; ENST00000668390; ENST00000463715; ENST00000442598; ENST00000493985; ENST00000671528; ENST00000669994; ENST00000371975; ENST00000469835; ENST00000655446; ENST00000657122; ENST00000493032; ENST00000487700; ENST00000668565; ENST00000472889; ENST00000473251; ENST00000476687; ENST00000664182; ENST00000661701; ENST00000488942; ENST00000459678	RAD54L	protein_coding	protein_coding	RAD54 like [Source:HGNC Symbol;Acc:HGNC:9826]	0.5293	1118	GO:0006281; GO:0006974; GO:0006338; GO:0007131; GO:0006310; GO:0051321; GO:0045003; GO:0000724; GO:0006302; GO:0008340; GO:0009410; GO:0010212; GO:0051276	GO:0005524; GO:0140658; GO:0046872; GO:0000166; GO:0003677; GO:0016787; GO:0005515; GO:0004386; GO:0016887; GO:0036310; GO:0015616	GO:0005634; GO:0032991; GO:0005654	8438	TRUE	-0.59488	0.00014478	0.0102222	chr1	46246461	46278480	32020	+	353.525	317.408	372.001	422.434	337.021	486.517	480.875	321.246	409.365	118.329	130.85	88.0893	220.271	207.155	199.467	301.361	297.975	343.616	59.9579	72.842	77.0088	174.634	195.544	227.701	253.216	302.821	327.856	43.7538	44.3759
ENSG00000177076	ENST00000340967	ACER2	protein_coding	protein_coding	alkaline ceramidase 2 [Source:HGNC Symbol;Acc:HGNC:23675]	0.467	2773	GO:0006672; GO:0006629; GO:0006665; GO:0006974; GO:0042981; GO:0008284; GO:0046512; GO:0010506; GO:0030148; GO:0001953; GO:0030330; GO:0006919; GO:0032526; GO:0010942; GO:0033629; GO:0046514; GO:0060049; GO:0071466	GO:0016811; GO:0046872; GO:0016787; GO:0017040; GO:0102121; GO:0071633	GO:0016021; GO:0016020; GO:0005794; GO:0000139; GO:0030173	340485	TRUE	0.661179	0.000145394	0.0102222	chr9	19409009	19452505	43497	+	28.3868	15.6745	33.7225	35.615	31.3256	23.9986	29.7547	38.9389	30.793	60.7634	61.7493	28.4596	55.8271	54.863	38.9936	56.906	46.9252	41.4222	24.1935	21.4944	22.862	20.8802	43.3415	26.0229	33.9451	35.5032	41.5592	41.2535	35.7172
ENSG00000139725	ENST00000267205; ENST00000537265; ENST00000546227; ENST00000537171; ENST00000541657; ENST00000535560; ENST00000545544	RHOF	protein_coding	protein_coding	ras homolog family member F, filopodia associated [Source:HGNC Symbol;Acc:HGNC:15703]	0.6095	1280	GO:0050790; GO:0007264; GO:0051056; GO:0016477; GO:0007015; GO:0008360; GO:0007163; GO:0030865; GO:0032956	GO:0005525; GO:0003924; GO:0000166; GO:0019901; GO:0005085	GO:0005737; GO:0016020; GO:0005886; GO:0005856; GO:0031410; GO:0070062; GO:0005938; GO:0042995; GO:0030667	54509	TRUE	-0.18538	0.000148024	0.0103523	chr12	121777754	121803403	25650	-	2510.35	2276.1	2639.48	2563.44	2359.42	2479.89	2709.09	2462.58	2649.94	2564.64	2258.82	2217.73	2452.41	2390.27	2562.18	2403.65	2394.01	2432.91	1819.31	2182.22	1811.47	2476.18	2606.87	2397.38	2605.02	2887.1	2835.67	1707.85	1737.21
ENSG00000184619	ENST00000649935; ENST00000396267; ENST00000643221; ENST00000647210	KRBA2	protein_coding	protein_coding	KRAB-A domain containing 2 [Source:HGNC Symbol;Acc:HGNC:26989]	0.4676	5297	GO:0006355; GO:0015074	GO:0003676; GO:0005515		124751	TRUE	0.302522	0.000149631	0.0104099	chr17	8356902	8376704	19803	-	245.87	189.99	235.981	241.046	250.897	215.71	258.745	247.347	232.871	386.738	394.875	288.581	367.565	345.664	357.297	336.267	363.344	377.89	235.767	211.952	191.908	361.064	333.285	250.692	314.07	334.834	329.929	263.728	289.174
ENSG00000090621	ENST00000677006; ENST00000676859; ENST00000527718; ENST00000482028; ENST00000492468; ENST00000437136; ENST00000468476; ENST00000678028; ENST00000677708; ENST00000678469; ENST00000372862; ENST00000372857; ENST00000372856; ENST00000372858; ENST00000676523; ENST00000677548; ENST00000677860; ENST00000470443; ENST00000679246; ENST00000678287; ENST00000678625; ENST00000677609; ENST00000678980; ENST0000…	PABPC4	protein_coding	protein_coding	poly(A) binding protein cytoplasmic 4 [Source:HGNC Symbol;Acc:HGNC:8557]	0.5022	1880	GO:0007596; GO:0006412; GO:0006401; GO:0006396; GO:0043488; GO:0061515	GO:0003723; GO:0003676; GO:0005515; GO:0003730; GO:0008143; GO:0008266; GO:0003729	GO:0005737; GO:0005829; GO:1990904; GO:0005634; GO:0010494	8761	TRUE	-0.115519	0.000151307	0.0104717	chr1	39560709	39576790	16082	-	3898.37	3724.62	3809.58	3940	3845.39	4185.14	4498.39	3815.49	4308.14	4045.99	3994.91	3811.01	3513.73	3739.22	3523.52	3762.11	3804.28	3970.6	4733.7	5109.65	5153.84	3922.05	4085.39	3952.24	4212.17	4298.57	4428.86	4815.52	4552.18
ENSG00000162063	ENST00000293968; ENST00000397066; ENST00000569093; ENST00000564333; ENST00000564236	CCNF	protein_coding	protein_coding	cyclin F [Source:HGNC Symbol;Acc:HGNC:1591]	0.5765	2397	GO:0016567; GO:0051301; GO:0007049; GO:0051726; GO:0000079; GO:0044772; GO:0010826; GO:0000320; GO:0001890; GO:0031146	GO:0005515; GO:0016538; GO:0010997	GO:0005634; GO:0005737; GO:0005814; GO:0005856; GO:0005813; GO:0030054; GO:0048471; GO:0005829; GO:0019005; GO:0000307	899	TRUE	-0.47298	0.00015611	0.0106476	chr16	2429394	2458854	29461	+	999.44	975.737	1320.45	1431.54	1169.09	1586.09	1415.77	1004.45	1295.15	407.295	327.748	310.345	791.977	703.759	715.383	909.141	953.36	842.603	207.254	273.466	233.433	523.932	679.348	698.285	773.796	1024.37	1113.79	183.766	162.351
ENSG00000160949	ENST00000497613; ENST00000409379	TONSL	protein_coding	protein_coding	tonsoku like, DNA repair protein [Source:HGNC Symbol;Acc:HGNC:7801]	0.6444	5569	GO:0006325; GO:0006281; GO:0006974; GO:0031297; GO:0000724	GO:0005515; GO:0042393; GO:0140566	GO:0005634; GO:0005737; GO:0005654; GO:0005694; GO:0016604; GO:0042555; GO:0043596; GO:0035861; GO:0035101; GO:0005662	4796	TRUE	-0.371043	0.000156202	0.0106476	chr8	144428775	144444440	15666	-	558.879	507.486	571.141	681.121	646.065	830.387	631.534	519.362	621.33	235.424	171.714	303.382	435.564	396.127	361.921	438.342	445.298	452.834	198.941	230.468	211.775	324.218	412.962	422.883	388.919	448.87	437.986	145.645	174.339
ENSG00000130707	ENST00000352480; ENST00000372394; ENST00000372393; ENST00000422569; ENST00000443588; ENST00000467695; ENST00000493984; ENST00000492400; ENST00000470849; ENST00000372386	ASS1	protein_coding	protein_coding	argininosuccinate synthase 1 [Source:HGNC Symbol;Acc:HGNC:758]	0.5682	943	GO:0006526; GO:0008652; GO:0007623; GO:0000050; GO:0045429; GO:0071499; GO:0000052; GO:0000053; GO:0001822; GO:0001889; GO:0006531; GO:0006953; GO:0007494; GO:0007568; GO:0007584; GO:0009410; GO:0009636; GO:0010043; GO:0010046; GO:0014075; GO:0032355; GO:0032496; GO:0043200; GO:0043434; GO:0048545; GO:0051384; GO:0060416; GO:0060539; GO:0070542; GO:0071222; GO:0071230; GO:0071242; GO:0071320; GO:…	GO:0005524; GO:0004055; GO:0003723; GO:0000166; GO:0016874; GO:0005515; GO:0042802; GO:0015643; GO:0016597	GO:0005737; GO:0005654; GO:0005829; GO:0070062; GO:0005634; GO:0005739; GO:0005741; GO:0005764; GO:0005783; GO:0043005; GO:0043025; GO:0043204; GO:0070852	445	TRUE	-0.850709	0.000156253	0.0106476	chr9	130444961	130501274	56314	+	15.6617	23.5117	8.43062	7.91445	6.48116	10.9084	11.518	35.399	35.3213	8.52819	17.6426	10.8418	9.57037	7.56732	12.7479	20.8388	13.2955	6.5899	165.147	146.878	145.595	79.7243	94.6437	60.7201	61.1012	53.2548	44.3298	72.5062	51.9523
ENSG00000178999	ENST00000316199; ENST00000585124; ENST00000534871; ENST00000584972; ENST00000578549; ENST00000580998; ENST00000578753; ENST00000577833; ENST00000581511; ENST00000580390; ENST00000584561; ENST00000582368; ENST00000583915; ENST00000583124	AURKB	protein_coding	protein_coding	aurora kinase B [Source:HGNC Symbol;Acc:HGNC:11390]	0.5624	814	GO:0006468; GO:0016310; GO:0000122; GO:0051301; GO:0016570; GO:0007049; GO:0046777; GO:0007094; GO:0032467; GO:0032466; GO:1901796; GO:0007052; GO:0032465; GO:0000281; GO:0032091; GO:0032212; GO:0051973; GO:1904355; GO:0008608; GO:0007051; GO:0034644; GO:0000278; GO:0001934; GO:0051256; GO:0090267; GO:1901970; GO:1902425; GO:1903490; GO:0034501; GO:0051983; GO:0043687; GO:0002903; GO:0009838; GO:…	GO:0005524; GO:0004672; GO:0000166; GO:0004674; GO:0016301; GO:0016740; GO:0004712; GO:0106310; GO:0005515; GO:0035174; GO:0019900; GO:0044022	GO:0005634; GO:0005737; GO:0005654; GO:0005856; GO:0005694; GO:0030496; GO:0000775; GO:0000776; GO:0005819; GO:0000779; GO:0005829; GO:0032133; GO:0031616; GO:0051233; GO:0005876; GO:0015630; GO:0010369; GO:0097431; GO:1990023	9212	TRUE	-0.684642	0.000158713	0.0107601	chr17	8204733	8210600	5868	-	924.039	1008.06	941.067	932.916	760.457	1153.96	1018.38	696.475	842.278	259.044	274.931	262.912	505.634	524.036	509.381	657.569	591.257	660.872	215.674	169.567	210.571	447.974	453.759	586.6	545.062	734.081	722.468	95.0081	95.2459
ENSG00000100650	ENST00000553521; ENST00000394366; ENST00000554465; ENST00000553548; ENST00000553369; ENST00000557435; ENST00000557154; ENST00000553635; ENST00000556184; ENST00000557460; ENST00000556587; ENST00000555547; ENST00000556436; ENST00000555412; ENST00000555349; ENST00000554021; ENST00000556330; ENST00000556647; ENST00000554929	SRSF5	protein_coding	protein_coding	serine and arginine rich splicing factor 5 [Source:HGNC Symbol;Acc:HGNC:10787]	0.4519	1259	GO:0006397; GO:0008380; GO:0000398; GO:0006376; GO:0001889; GO:0032868; GO:0032869; GO:0033120; GO:0051726; GO:0097421	GO:0003723; GO:0003676; GO:0005515; GO:0003729; GO:0043422	GO:0005634; GO:0016607; GO:0005654; GO:0005730; GO:0005829	6430	TRUE	0.114824	0.000160281	0.0108113	chr14	69726900	69772005	45106	+	7815.27	7733.4	7527.48	7386.25	7999.93	7380.65	7184.87	7563.22	7577.79	9798.89	11031.8	9424.2	9122.18	9058.12	9330.05	7578.14	7435.3	7754.47	9046.37	9406.18	9189.35	9963.77	9857.3	10035.1	8743.4	7937.18	8142.83	9594.07	9525.67
ENSG00000213347	ENST00000503473; ENST00000509339; ENST00000427908; ENST00000423571; ENST00000503782; ENST00000439742; ENST00000513063; ENST00000513169; ENST00000502529	MXD3	protein_coding	protein_coding	MAX dimerization protein 3 [Source:HGNC Symbol;Acc:HGNC:14008]	0.6443	1271	GO:0006357; GO:0000122; GO:0045892	GO:0046983; GO:0003677; GO:0005515; GO:0000981; GO:0000978; GO:0000977; GO:0001227	GO:0005634; GO:0000785; GO:0090575	83463	TRUE	-0.315906	0.000162574	0.0109105	chr5	177301461	177312757	11297	-	573.734	653.021	530.955	447.67	335.905	452.717	427.735	402.472	468.973	205.678	258.352	299.977	352.615	276.476	295.212	357.612	351.788	287.953	326.512	300.982	221.598	383.11	434.034	417.889	459.032	454.924	489.117	246.797	233.875
ENSG00000198205	ENST00000358697	ZXDA	protein_coding	protein_coding	zinc finger X-linked duplicated A [Source:HGNC Symbol;Acc:HGNC:13198]	0.4677	5029	GO:0006354; GO:0045893; GO:0006357	GO:0046872; GO:0005515; GO:0003713; GO:0003712; GO:0070742	GO:0005634	7789	TRUE	0.376842	0.000164944	0.0109726	chrX	57905430	57910458	5029	-	82.8003	68.8246	129.811	165.101	104.264	117.927	131.852	113.691	131.548	196.072	170.928	112.499	161.781	129.818	182.001	166.302	153.771	136.223	89.7329	99.0046	79.7831	129.855	130.958	135.143	134.866	133.362	140.091	131.457	93.6316
ENSG00000004777	ENST00000589133; ENST00000378944; ENST00000590893; ENST00000007510; ENST00000314737; ENST00000221905; ENST00000601474; ENST00000588248; ENST00000591438; ENST00000586918; ENST00000593034; ENST00000587984	ARHGAP33	protein_coding	protein_coding	Rho GTPase activating protein 33 [Source:HGNC Symbol;Acc:HGNC:23085]	0.6459	1575	GO:0007165; GO:0015031; GO:0050790; GO:0007264; GO:0009636; GO:0061001	GO:0005515; GO:0005096; GO:0035091; GO:0019901	GO:0032991; GO:0005737; GO:0005886; GO:0005829; GO:0043197	115703	TRUE	-0.320464	0.000165151	0.0109726	chr19	35774532	35788822	14291	+	611.784	528.034	442.606	377.916	376.988	373.068	376.253	400.008	516.235	361.383	454.298	401.145	361.282	263.91	287.203	343.841	348.029	367.151	429.172	503.923	411.516	496.379	532.482	455.401	487.84	539.857	483.01	332.529	358.255
ENSG00000137198	ENST00000259727; ENST00000543191; ENST00000544145; ENST00000540478	GMPR	protein_coding	protein_coding	guanosine monophosphate reductase [Source:HGNC Symbol;Acc:HGNC:4376]	0.5294	931	GO:0009117; GO:0006144; GO:0006163; GO:0009409	GO:0016491; GO:0003824; GO:0003920; GO:0046872	GO:1902560; GO:0005829	2766	TRUE	0.868391	0.000167437	0.0110692	chr6	16238587	16295549	56963	+	52.8582	85.23	22.1304	22.7541	28.085	22.9078	14.3975	28.3192	19.9248	20.2545	45.5769	86.7341	63.0049	40.6743	85.4858	107.4	32.8476	49.8949	63.1135	59.7066	61.3663	22.7784	34.4963	26.0229	18.4273	18.7957	16.6237	82.507	98.493
ENSG00000028137	ENST00000376259; ENST00000536782; ENST00000492361; ENST00000489921	TNFRSF1B	protein_coding	protein_coding	TNF receptor superfamily member 1B [Source:HGNC Symbol;Acc:HGNC:11917]	0.6205	2059	GO:0006915; GO:0006954; GO:0008630; GO:0071222; GO:0097191; GO:0051044; GO:0031643; GO:0033209; GO:0150079; GO:0150077; GO:1901215; GO:0060548; GO:0003176; GO:0003177; GO:0003332; GO:1902339; GO:0002718; GO:0002724; GO:0006955; GO:0007166; GO:0007568; GO:0010614; GO:0031641; GO:0032496; GO:0042129; GO:0048714; GO:0050728; GO:0050779; GO:0071356; GO:0071363; GO:0150098; GO:2001141	GO:0005515; GO:0031625; GO:0005031; GO:0043120	GO:0016020; GO:0016021; GO:0005886; GO:0005576; GO:0035579; GO:0045121; GO:0002947; GO:0005634; GO:0030424; GO:0043025; GO:0043196; GO:0048471	7133	TRUE	-0.288765	0.000168652	0.0110943	chr1	12166991	12209228	42238	+	9450.44	8984.35	9547.67	7849.25	6729.62	7355.57	8681.39	7506.36	7598.62	4252.2	4932.11	5579.32	4413.39	4289.6	4353.03	6082.53	5750.68	5769.78	5808.17	6291.05	6190.79	5842.66	6100.54	7093.41	6806.38	6233.69	6484.75	5166.69	5666.76
ENSG00000064042	ENST00000513024; ENST00000509638; ENST00000508501; ENST00000512946; ENST00000313860; ENST00000512228; ENST00000512632; ENST00000514190; ENST00000512820; ENST00000511424; ENST00000446625; ENST00000515847; ENST00000503057; ENST00000511496; ENST00000514096; ENST00000509277; ENST00000509454; ENST00000396595; ENST00000381753; ENST00000508466; ENST00000515785; ENST00000505705	LIMCH1	protein_coding	protein_coding	LIM and calponin homology domains 1 [Source:HGNC Symbol;Acc:HGNC:29191]	0.455	3246	GO:0001934; GO:0031032; GO:0030336; GO:0051496; GO:0051893; GO:0060327	GO:0046872; GO:0003779; GO:0032034; GO:0005515	GO:0005737; GO:0005856; GO:0001725; GO:0016460	22998	TRUE	0.772753	0.000174123	0.0113978	chr4	41359607	41700044	340438	+	58.7312	50.9421	83.2523	51.444	59.4108	51.2696	53.7505	67.2581	61.5859	92.744	123.498	79.958	36.6864	61.4844	59.9901	40.8762	52.3998	41.4222	17.8821	66.8714	24.0653	59.7932	61.0319	57.4673	31.0355	53.2547	30.4767	58.7549	86.5871
ENSG00000111913	ENST00000613507; ENST00000259698; ENST00000643898; ENST00000538035; ENST00000463828; ENST00000378023; ENST00000510784; ENST00000540914; ENST00000643623; ENST00000644621; ENST00000645100; ENST00000647136; ENST00000473070; ENST00000644411; ENST00000647309; ENST00000645703; ENST00000606385	RIPOR2	protein_coding	protein_coding	RHO family interacting cell polarization regulator 2 [Source:HGNC Symbol;Acc:HGNC:13872]	0.4784	2776	GO:0007155; GO:0030154; GO:0006935; GO:0007517; GO:0007605; GO:0009968; GO:0048741; GO:0045663; GO:2000114; GO:0051491; GO:0007162; GO:1901741; GO:2000405; GO:0090023; GO:2000391; GO:1990869; GO:0035024; GO:2001107; GO:1903904; GO:1905872; GO:0045184; GO:0051260; GO:0060088; GO:0071260; GO:1901673; GO:0051726; GO:0042130	GO:0005515; GO:0071889; GO:0042802	GO:0005737; GO:0016020; GO:0005886; GO:0042995; GO:0005856; GO:0016324; GO:0030175; GO:0060171; GO:0032420	9750	TRUE	0.150893	0.00017566	0.011442	chr6	24804282	25042170	237889	-	3815.96	3304.73	4415.21	4668.13	4393.22	3918.93	4167.66	4123.22	4280.95	5674.45	4685.18	4248.76	5331.13	5108.62	5665.32	4690.8	4269.95	4631.2	4267.77	4556.35	4246.38	6449.27	6524.98	6477.4	6056.23	5582.16	5515.42	4508.26	4257.31
ENSG00000075218	ENST00000454366; ENST00000466510; ENST00000479645; ENST00000491863	GTSE1	protein_coding	protein_coding	G2 and S-phase expressed 1 [Source:HGNC Symbol;Acc:HGNC:13698]	0.5472	1544	GO:0007017; GO:0006977	GO:0005515; GO:0003674; GO:0008017	GO:0005737; GO:0016020; GO:0005856; GO:0005874; GO:0005654; GO:0005829; GO:0005881; GO:0015630	51512	TRUE	-0.731911	0.000177703	0.0115186	chr22	46296870	46330810	33941	+	966.129	726.904	1005.35	1151.56	945.014	1217.46	1054.89	678.776	925.725	269.704	244.056	256.7	560.947	577.953	517.082	674.857	673.376	562.35	187.263	156.431	182.896	397.673	542.634	632.141	571.928	725.727	746.218	47.504	93.8345
ENSG00000115392	ENST00000696432; ENST00000696542; ENST00000696548; ENST00000427708; ENST00000696314; ENST00000696315; ENST00000696454; ENST00000696508; ENST00000696492; ENST00000403295; ENST00000696400; ENST00000696433; ENST00000696434; ENST00000696499; ENST00000696564; ENST00000403676; ENST00000696319; ENST00000696619; ENST00000696634; ENST00000696364; ENST00000233741; ENST00000696316; ENST00000696378; ENST0000…	FANCL	protein_coding	protein_coding	FA complementation group L [Source:HGNC Symbol;Acc:HGNC:20748]	0.382	2004	GO:0016567; GO:0036297; GO:0006281; GO:0006974; GO:0006513; GO:0007276; GO:0042127	GO:0004842; GO:0046872; GO:0016740; GO:0031625; GO:0005515; GO:0061630; GO:0016874	GO:0043231; GO:0016604; GO:0043240; GO:0005634; GO:0005737; GO:0005654; GO:0000785; GO:0005635	55120	TRUE	-0.368434	0.000179702	0.0115917	chr2	58159243	58241410	82168	-	171.466	158.271	181.569	158.844	186.27	141.939	124.406	124.489	143.622	115.653	120.205	154.071	144.205	140.176	145.414	160.361	171.05	171.523	153.66	183.177	155.135	186.591	179.182	134.514	141.768	139.674	114.41	97.12	109.45
ENSG00000135476	ENST00000257934; ENST00000552671; ENST00000553219; ENST00000550026; ENST00000535123; ENST00000553016; ENST00000549154; ENST00000552600	ESPL1	protein_coding	protein_coding	extra spindle pole bodies like 1, separase [Source:HGNC Symbol;Acc:HGNC:16856]	0.5676	2746	GO:0006508; GO:0006915; GO:0007059; GO:0000281; GO:0000070; GO:0045842; GO:0000212; GO:0000278; GO:0000280; GO:0007127; GO:0040001; GO:0045143; GO:0045875; GO:0051307; GO:0098813	GO:0004197; GO:0008233; GO:0008234; GO:0016787; GO:0003824; GO:0005515	GO:0005634; GO:0005737; GO:0005813; GO:0005829; GO:0072686	9700	TRUE	-0.6182	0.000183608	0.0117864	chr12	53268299	53293638	25340	+	1210.84	961.592	1370	1473.2	1234.68	1614.45	1288.09	963.738	1195.49	462.654	379.317	365.91	851.763	705.68	720.631	910.525	886.886	993.985	282.085	273.456	323.677	666.268	740.425	892.718	890.338	1035.86	1144.26	156.263	145.29
ENSG00000123685	ENST00000243440; ENST00000471382; ENST00000478275	BATF3	protein_coding	protein_coding	basic leucine zipper ATF-like transcription factor 3 [Source:HGNC Symbol;Acc:HGNC:28915]	0.5382	1266	GO:0006355; GO:0006357; GO:0009615; GO:0000122; GO:0043011; GO:0140467; GO:0097028	GO:0003700; GO:0003677; GO:0005515; GO:0000981; GO:0000978; GO:0001227; GO:1990837	GO:0005634; GO:0005654; GO:0005730; GO:0005829; GO:0000785; GO:0090575	55509	TRUE	-0.576532	0.000190743	0.0121855	chr1	212686417	212699840	13424	-	177.173	193.972	286.641	258.209	280.851	329.436	344.579	183.19	268.08	50.1031	94.0941	75.8923	115.642	144.725	123.73	229.227	194.74	238.178	69.4249	72.842	57.7565	85.4188	86.6831	80.2373	139.659	140.969	121.907	33.7529	69.2698
ENSG00000140534	ENST00000268138; ENST00000560985; ENST00000561095	TICRR	protein_coding	protein_coding	TOPBP1 interacting checkpoint and replication regulator [Source:HGNC Symbol;Acc:HGNC:28704]	0.5305	5270	GO:0006281; GO:0006974; GO:0007049; GO:0006260; GO:0007095; GO:0010212; GO:0033314; GO:0030174	GO:0005515; GO:0003682	GO:0005634; GO:0043231; GO:0005654; GO:0005829	90381	TRUE	-0.618873	0.000192843	0.0122608	chr15	89575469	89631056	55588	+	312.255	249.812	456.307	574.787	441.799	590.146	514.469	335.405	461.895	169.498	76.4514	65.0506	288.706	278.099	281.953	370.29	370.709	391.629	36.8163	72.842	77.0087	183.176	228.207	243.965	301.627	327.882	335.245	22.5019	27.0585
ENSG00000101187	ENST00000217159; ENST00000497209; ENST00000370507; ENST00000470412; ENST00000495889; ENST00000466961; ENST00000451793; ENST00000497919; ENST00000466818	SLCO4A1	protein_coding	protein_coding	solute carrier organic anion transporter family member 4A1 [Source:HGNC Symbol;Acc:HGNC:10953]	0.567	1408	GO:0055085; GO:0006811; GO:0015711; GO:0070327; GO:0043252	GO:0005515; GO:0022857; GO:0008514; GO:0015347; GO:0015132; GO:0015349	GO:0016020; GO:0016021; GO:0005886; GO:0005887	28231	TRUE	-0.409881	0.000198769	0.0125773	chr20	62642503	62685785	43283	+	713.584	529.014	836.739	558.959	523.894	627.236	776.502	608.863	639.407	482.909	301.395	440.446	506.431	389.717	350.942	541.008	600.642	656.166	277.7	211.361	235.839	362.556	438.722	414.199	563.489	710.064	556.893	178.765	171.01
ENSG00000016391	ENST00000315251; ENST00000481668; ENST00000467802	CHDH	protein_coding	protein_coding	choline dehydrogenase [Source:HGNC Symbol;Acc:HGNC:24288]	0.6175	2963	GO:0019285; GO:0042426	GO:0016614; GO:0050660; GO:0016491; GO:0005515; GO:0008812	GO:0016020; GO:0005739; GO:0005743	55349	TRUE	-0.49882	0.000200485	0.0126258	chr3	53812335	53846419	34085	-	154.944	110.503	179.494	121.685	116.888	214.664	197.168	198.968	167.109	66.4369	50.0281	39.376	54.0578	64.6656	80.0829	180.042	199.709	253.573	56.448	57.7202	54.7025	86.8896	99.1369	92.2453	129.997	178.56	167.744	31.7862	41.3515
ENSG00000120949	ENST00000263932; ENST00000417814; ENST00000514649; ENST00000413146; ENST00000479933	TNFRSF8	protein_coding	protein_coding	TNF receptor superfamily member 8 [Source:HGNC Symbol;Acc:HGNC:11923]	0.6133	2850	GO:0007165; GO:0032760; GO:0043065; GO:0071260; GO:0008285; GO:0032759	GO:0005515; GO:0004888	GO:0005737; GO:0016020; GO:0016021; GO:0005886; GO:0070062	943	TRUE	-0.682214	0.000205233	0.0128638	chr1	12063303	12144207	80905	+	416.992	336.021	511.106	343.289	295.973	413.43	604.693	383.194	477.291	84.2159	111.737	145.009	152.329	92.6996	123.729	448.035	419.98	441.523	105.189	125.384	137.172	108.197	122.064	183.245	347.21	359.208	310.309	72.5062	93.0812
ENSG00000134222	ENST00000369904; ENST00000409267; ENST00000369909; ENST00000369907; ENST00000409138; ENST00000492431; ENST00000369903; ENST00000474126; ENST00000429031; ENST00000418914; ENST00000459765; ENST00000471740	PSRC1	protein_coding	protein_coding	proline and serine rich coiled-coil 1 [Source:HGNC Symbol;Acc:HGNC:24472]	0.5753	1331	GO:0051301; GO:0007049; GO:0007080; GO:0045893; GO:0030308; GO:0045737; GO:0060236; GO:0031116; GO:0001578	GO:0005515; GO:0008017	GO:0005737; GO:0005654; GO:0005829; GO:0005856; GO:0005819; GO:0000922; GO:0015630; GO:0005876; GO:0030496	84722	TRUE	-0.547518	0.000210994	0.0131051	chr1	109279556	109283186	3631	-	198.708	215.524	187.581	203.797	150.147	198.534	160.292	149.561	174.795	79.9518	67.6302	79.9581	114.844	84.1864	98.9837	100.988	118.877	65.8989	65.2173	65.6773	91.4479	103.452	127.371	135.536	110.564	123.217	126.525	41.2534	64.9404
ENSG00000128951	ENST00000559935; ENST00000559416; ENST00000558813; ENST00000331200; ENST00000558472; ENST00000558978; ENST00000455976; ENST00000559540; ENST00000558367; ENST00000561350; ENST00000559852	DUT	protein_coding	protein_coding	deoxyuridine triphosphatase [Source:HGNC Symbol;Acc:HGNC:3078]	0.4615	959	GO:0009117; GO:0006226; GO:0046081; GO:0006139; GO:0006260; GO:0006231	GO:0046872; GO:0000287; GO:0016787; GO:0004170; GO:0003723; GO:0005515	GO:0005654; GO:0005634; GO:0005739; GO:0070062	1854	TRUE	-0.210987	0.000211054	0.0131051	chr15	48331011	48343373	12363	+	1960.65	1691.86	1824.17	1999.39	1784.48	2110.78	1954.22	1555.78	1642.89	1171.56	1062.97	1156	1379.73	1471.84	1331.03	1524.44	1525.86	1392.35	1104.49	1026.95	1203.26	1352.47	1440.88	1587.4	1453.82	1689.53	1730.71	981.333	1036.88
ENSG00000183763	ENST00000331456; ENST00000491060; ENST00000473195; ENST00000469027; ENST00000475495; ENST00000482582; ENST00000488860; ENST00000482243; ENST00000477546; ENST00000489948; ENST00000473863	TRAIP	protein_coding	protein_coding	TRAF interacting protein [Source:HGNC Symbol;Acc:HGNC:30764]	0.54	883	GO:0016567; GO:0006281; GO:0006974; GO:0106300; GO:0031297; GO:0006915; GO:0007165; GO:0010804; GO:0032088; GO:0032688	GO:0046872; GO:0016740; GO:0005515; GO:0004842; GO:0042802; GO:0061630	GO:0005634; GO:0005737; GO:0005694; GO:0005730; GO:0005654; GO:0048471; GO:0090734	10293	TRUE	-0.447215	0.00021474	0.0132719	chr3	49828601	49856574	27974	-	293.657	231.199	325.632	272.06	240.883	327.253	272.592	225.669	263.551	119.395	89.6835	123.325	185.824	189.183	155.975	203.579	194.74	229.705	105.189	143.296	111.903	144.263	162.752	200.593	187.183	233.903	240.12	92.5079	96.3283
ENSG00000160957	ENST00000617875; ENST00000621189; ENST00000301323; ENST00000531875; ENST00000529424; ENST00000534626; ENST00000532846; ENST00000688394; ENST00000524998; ENST00000534538; ENST00000534270	RECQL4	protein_coding	protein_coding	RecQ like helicase 4 [Source:HGNC Symbol;Acc:HGNC:9949]	0.6517	1331	GO:0006260; GO:0006310; GO:0032508; GO:0006281; GO:0000724; GO:0000723; GO:0006268; GO:0061820	GO:0005524; GO:0003676; GO:0005515; GO:0000166; GO:0016787; GO:0004386; GO:0016887; GO:0000405; GO:0009378; GO:0032357; GO:0061821; GO:1990814	GO:0000781; GO:0005634; GO:0005737; GO:0016020; GO:0005654; GO:0005694	9401	TRUE	-0.513966	0.00021709	0.0133551	chr8	144511288	144517845	6558	-	748.823	662.247	791.424	704.387	598.428	760.319	837.931	567.269	806.956	264.374	199.95	243.94	404.348	401.068	389.185	547.42	498.971	555.434	207.223	203.002	235.84	295.17	394.496	407.693	415.1	587.891	537.499	143.762	130.963
ENSG00000094804	ENST00000209728; ENST00000580824; ENST00000577249; ENST00000649662; ENST00000473555; ENST00000582402; ENST00000648633	CDC6	protein_coding	protein_coding	cell division cycle 6 [Source:HGNC Symbol;Acc:HGNC:1744]	0.4555	1346	GO:0051301; GO:0007049; GO:0006260; GO:0006270; GO:0045737; GO:0048146; GO:1904117; GO:1904385; GO:0008285; GO:0000278; GO:0000079; GO:0033314; GO:0000076; GO:0008156; GO:0030071; GO:0007089; GO:0032467; GO:0051984	GO:0005515; GO:0000166; GO:0005524; GO:0003688; GO:0019900	GO:0005634; GO:0005737; GO:0005654; GO:0005829; GO:0045171; GO:0072686; GO:0000922; GO:0051233	990	TRUE	-0.621746	0.00021954	0.0134435	chr17	40287879	40304657	16779	+	333.79	266.063	474.222	578.745	521.734	615.604	612.319	403.548	497.185	150.309	113.207	82.6685	301.533	320.13	272.955	356.664	427.865	463.281	63.1135	84.788	84.2283	186.023	204.324	245.049	334.602	398.058	371.183	37.5032	41.129
ENSG00000102879	ENST00000563778; ENST00000561815; ENST00000564446; ENST00000219150; ENST00000568763; ENST00000566619; ENST00000568982; ENST00000570045; ENST00000569469; ENST00000565497; ENST00000570244; ENST00000569203; ENST00000561849; ENST00000569970; ENST00000567034; ENST00000696217; ENST00000564768; ENST00000562129	CORO1A	protein_coding	protein_coding	coronin 1A [Source:HGNC Symbol;Acc:HGNC:2252]	0.6357	1161	GO:0001845; GO:0030595; GO:0030036; GO:0045087; GO:0006816; GO:0006906; GO:0007015; GO:0008064; GO:0008360; GO:0010631; GO:0030833; GO:0031339; GO:0032796; GO:0034097; GO:0038180; GO:0042098; GO:0042102; GO:0042110; GO:0043029; GO:0043524; GO:0048873; GO:0050870; GO:0051279; GO:0051402; GO:0051649; GO:0061502; GO:0071353; GO:0072678; GO:0072679; GO:2000406; GO:0006909; GO:0032956; GO:0016477; GO:…	GO:0005515; GO:0051015; GO:0003723; GO:0003779; GO:0042803; GO:0008092; GO:0042802; GO:0003785; GO:0008022; GO:0043548; GO:0032036	GO:0005737; GO:0016020; GO:0031410; GO:0032991; GO:0005886; GO:0005856; GO:0005938; GO:0005829; GO:0001772; GO:0005769; GO:0005911; GO:0015629; GO:0030424; GO:0030670; GO:0031252; GO:0045202; GO:0098978; GO:0030027; GO:0045335; GO:0070062; GO:0001891; GO:0030864; GO:0005884	11151	TRUE	-0.166127	0.000220975	0.0134693	chr16	30182827	30189076	6250	+	22531.3	22983.7	21757.3	22681.8	20042	23274.3	22307.4	18568.5	21154.8	15966.9	15138.9	16562.2	19995.6	19506.7	20326.9	18842.3	17256	18183.4	15750	15239.5	16595.4	18068.9	19075.6	18756	18651.4	20101	20011.2	13844.9	15236.1
ENSG00000089012	ENST00000478145; ENST00000381580; ENST00000344103; ENST00000303415; ENST00000381583; ENST00000497407; ENST00000216927	SIRPG	protein_coding	protein_coding	signal regulatory protein gamma [Source:HGNC Symbol;Acc:HGNC:15757]	0.5427	1120	GO:0007155; GO:0008284; GO:0050870; GO:0007267; GO:0050766; GO:0035556; GO:0008285; GO:0022409	GO:0005515	GO:0016020; GO:0016021; GO:0005886	55423	TRUE	-0.258828	0.000224404	0.0136159	chr20	1629152	1657779	28628	-	749.803	658.13	633.35	831.018	715.663	801.708	547.104	538.95	566.953	514.756	502.816	573.025	681.873	625.249	683.138	395.136	427.801	463.176	400.424	475.264	393.466	815.939	836.125	808.741	609.25	631.747	525.965	380.032	376.223
ENSG00000089692	ENST00000538079; ENST00000441671; ENST00000203629; ENST00000541049	LAG3	protein_coding	protein_coding	lymphocyte activating 3 [Source:HGNC Symbol;Acc:HGNC:6476]	0.6214	1706	GO:0002376; GO:0002250; GO:0007166; GO:0050776; GO:0045590; GO:0002270; GO:0032703; GO:0042110; GO:0042267; GO:0045954; GO:0050868	GO:0005515; GO:0004888; GO:0003823; GO:0042289	GO:0016020; GO:0016021; GO:0005886; GO:0005576; GO:0009897	3902	TRUE	-0.476193	0.000229489	0.0138004	chr12	6772512	6778455	5944	+	795.809	663.227	683.934	852.782	710.768	727.593	497.192	362.84	470.045	228.129	219.063	201.928	716.182	584.574	712.382	692.49	321.438	449.054	255.61	257.933	258.702	441.332	416.61	436.969	310.355	300.732	331.55	102.509	138.54
ENSG00000167601	ENST00000301178; ENST00000359092; ENST00000599659; ENST00000594880; ENST00000593513	AXL	protein_coding	protein_coding	AXL receptor tyrosine kinase [Source:HGNC Symbol;Acc:HGNC:905]	0.5919	2546	GO:0006468; GO:0016310; GO:0018108; GO:0030154; GO:0002376; GO:0045087; GO:0006909; GO:0007399; GO:0043066; GO:0071222; GO:0016477; GO:0007165; GO:0032689; GO:0046718; GO:0007169; GO:0033674; GO:0097028; GO:0030168; GO:0035457; GO:0051897; GO:0048010; GO:0001961; GO:0001764; GO:0001779; GO:0001818; GO:0001974; GO:0006915; GO:0006954; GO:0007167; GO:0007283; GO:0010936; GO:0021885; GO:0031100; GO:…	GO:0005515; GO:0005524; GO:0004672; GO:0000166; GO:0016301; GO:0016740; GO:0004713; GO:0004714; GO:0001786; GO:0001618; GO:0032036; GO:0043548	GO:0016020; GO:0016021; GO:0043231; GO:0005886; GO:0005615; GO:0015629; GO:0009986; GO:0005887; GO:0070062; GO:0043235	558	TRUE	1.47448	0.000230633	0.0138004	chr19	41219223	41261766	42544	+	11.7492	12.7355	2.10765	2.96792	2.16536	0	0	3.5399	0.905675	5.3334	5.9108	20.4001	9.67098	0	10.4983	20.932	7.82086	15.0626	5.25946	20.3838	4.81305	5.77294	5.3081	3.25287	2.91579	5.22105	3.82146	30.0026	11.916
ENSG00000157077	ENST00000287727; ENST00000371591; ENST00000361625; ENST00000357206; ENST00000469134	ZFYVE9	protein_coding	protein_coding	zinc finger FYVE-type containing 9 [Source:HGNC Symbol;Acc:HGNC:6775]	0.429	4088	GO:0006897; GO:0007179; GO:0016197	GO:0046872; GO:0005515; GO:0019904; GO:0005545	GO:0005737; GO:0016020; GO:0005769; GO:0043231; GO:0005829; GO:0005768; GO:0031901; GO:0032991	9372	TRUE	0.521028	0.000231592	0.0138004	chr1	52142089	52348671	206583	+	63.7837	78.625	86.4138	69.2515	50.7706	85.0858	51.8308	60.1783	88.7686	164.167	129.379	124.932	98.8938	110.775	74.9876	101.971	76.0211	95.2076	74.8722	124.599	66.1793	58.8462	58.5572	60.7202	109.614	69.9621	55.4123	120.01	112.563
ENSG00000289747	ENST00000698261	ENSG00000289747	protein_coding	protein_coding	novel protein	0.7924	867					TRUE	1.49849	0.000231598	0.0138004	chr3	195908695	195909561	867	-	36.034	30.0334	11.5159	16.6163	24.1851	33.9016	38.3479	30.1529	11.2816	58.8347	35.6312	52.5226	55.4261	42.7892	50.0699	54.7394	48.0898	99.7466	4.70921	10.9257	0	13.7664	17.6928	2.43863	16.0784	21.2421	29.7672	4.94841	28.7226
ENSG00000162825	ENST00000369373; ENST00000698833	NBPF20	protein_coding	protein_coding	NBPF member 20 [Source:HGNC Symbol;Acc:HGNC:32000]	0.4864	19170				100288142	TRUE	0.34034	0.00023479	0.0139281	chr1	145289900	145425603	135704	-	208.728	126.067	228.089	186.1	229.076	217.27	138.815	143.528	173.978	409.64	244.018	291.637	321.333	260.573	204.524	179.916	192.202	190.219	196.655	250.405	183.34	248.685	282.101	236.172	187.761	175.12	161.042	253.247	200.957
ENSG00000152969	ENST00000409021; ENST00000637373; ENST00000409371; ENST00000700566; ENST00000473053; ENST00000282924; ENST00000409831; ENST00000700567; ENST00000700568; ENST00000700569; ENST00000700570; ENST00000700571; ENST00000700572; ENST00000700573; ENST00000700574; ENST00000700575; ENST00000700576; ENST00000410077; ENST00000700577; ENST00000457227	JAKMIP1	protein_coding	protein_coding	janus kinase and microtubule interacting protein 1 [Source:HGNC Symbol;Acc:HGNC:26460]	0.5542	2611	GO:0015031; GO:0050890	GO:0005515; GO:0008017; GO:0019900; GO:0050811; GO:0003723	GO:0005737; GO:0016020; GO:0005856; GO:0005874; GO:1990904; GO:0019898; GO:0015630	152789	TRUE	-0.496683	0.000237755	0.0139669	chr4	6026199	6200591	174393	-	502.353	415.932	585.289	493.563	391.017	471.026	507.09	386.703	421.317	227.521	193.603	210.68	235.829	220.102	216.011	357.433	324.946	350.418	243.095	159.063	145.334	230.17	292.108	341.513	350.965	361.329	355.936	118.76	156.939
ENSG00000100031	ENST00000456869; ENST00000411974; ENST00000412658; ENST00000445029; ENST00000400382; ENST00000419133; ENST00000438643; ENST00000452551; ENST00000412898; ENST00000400380; ENST00000455483; ENST00000430289; ENST00000447416; ENST00000432867; ENST00000451366; ENST00000428855; ENST00000425895; ENST00000474191; ENST00000487766; ENST00000466310; ENST00000401885; ENST00000404532; ENST00000403838; ENST0000…	GGT1	protein_coding	protein_coding	gamma-glutamyltransferase 1 [Source:HGNC Symbol;Acc:HGNC:4250]	0.6125	1048	GO:0006751; GO:0006629; GO:0006508; GO:0002682; GO:0007283; GO:0006691; GO:0006520; GO:0006750; GO:0006749; GO:0019344; GO:1901750; GO:0050727; GO:0006536; GO:0031638; GO:0006631; GO:0031179	GO:0036374; GO:0016740; GO:0008233; GO:0016787; GO:0016746; GO:0005515; GO:0000048; GO:0002951; GO:0102953; GO:0103068	GO:0016020; GO:0016021; GO:0005886; GO:0005615; GO:0070062	2678	TRUE	-0.252167	0.000238455	0.0139669	chr22	24594811	24629005	34195	+	892.125	833.27	794.678	986.521	975.01	970.64	571.821	486.784	508.354	563.361	518.416	594.131	709.77	720.417	659.486	473.895	531.502	514.682	601.783	593.303	612.298	569.07	626.609	557.256	404.149	416.211	436.883	462.476	551.399
ENSG00000124098	ENST00000371384; ENST00000437418	FAM210B	protein_coding	protein_coding	family with sequence similarity 210 member B [Source:HGNC Symbol;Acc:HGNC:16102]	0.5044	1800	GO:0030154; GO:0043249; GO:0071392; GO:0045648	GO:0005515	GO:0016020; GO:0016021; GO:0005739; GO:0005741; GO:0031224	116151	TRUE	0.224495	0.000238598	0.0139669	chr20	56358974	56368663	9690	+	298.781	313.518	331.121	316.578	352.666	321.846	326.411	448.711	350.379	510.005	532.292	425.283	343.555	419.986	386.911	335.844	394.499	323.867	558.686	468.308	575.209	501.294	488.576	504.194	460.683	450.112	410.051	637.089	629.892
ENSG00000182557	ENST00000355530; ENST00000576069; ENST00000575194; ENST00000572078; ENST00000575185; ENST00000575796	SPNS3	protein_coding	protein_coding	sphingolipid transporter 3 (putative) [Source:HGNC Symbol;Acc:HGNC:28433]	0.628	987	GO:0055085; GO:0006869	GO:0022857	GO:0016020; GO:0016021	201305	TRUE	-0.641485	0.000240938	0.0140421	chr17	4433940	4488208	54269	+	32.3022	38.2066	26.3457	31.6578	39.9672	41.4521	33.5941	32.7441	22.6419	52.2352	38.2258	66.4058	51.0419	39.7284	38.9936	47.2881	19.5522	23.5354	102.034	81.2009	75.8055	111.045	93.7592	106.26	142.569	161.853	55.4123	70.006	70.3521
ENSG00000106462	ENST00000683292; ENST00000492143; ENST00000320356; ENST00000478654; ENST00000460911; ENST00000350995; ENST00000684400; ENST00000684510; ENST00000683744; ENST00000682317; ENST00000683293; ENST00000682263; ENST00000684300; ENST00000476773; ENST00000483967; ENST00000684436; ENST00000469631; ENST00000498186; ENST00000483012; ENST00000682401	EZH2	protein_coding	protein_coding	enhancer of zeste 2 polycomb repressive complex 2 subunit [Source:HGNC Symbol;Acc:HGNC:3527]	0.4347	2708	GO:0006338; GO:0016571; GO:0032259; GO:0000122; GO:0006325; GO:0048511; GO:0000082; GO:0001932; GO:0006306; GO:0006357; GO:0009913; GO:0010468; GO:0010629; GO:0014013; GO:0014834; GO:0014898; GO:0021695; GO:0021766; GO:0030183; GO:0030216; GO:0032355; GO:0034244; GO:0035984; GO:0036333; GO:0042127; GO:0042752; GO:0043433; GO:0045605; GO:0045617; GO:0048468; GO:0048863; GO:0050767; GO:0051154; GO:…	GO:0018024; GO:0005515; GO:0016740; GO:0008168; GO:0031490; GO:0003682; GO:0000976; GO:0000978; GO:0000979; GO:0003677; GO:0003714; GO:0003723; GO:0016279; GO:0042054; GO:0043021; GO:0043565; GO:0046976; GO:0070878; GO:0106222; GO:0001222; GO:1990841	GO:0005634; GO:0005654; GO:0000785; GO:0045202; GO:0005677; GO:0005721; GO:0005737; GO:0035098; GO:0045120; GO:0000781	2146	TRUE	-0.277094	0.000243547	0.0140846	chr7	148807257	148884321	77065	-	1283.28	1063.91	1504.86	1559.15	1498.23	1636.27	1483.9	1147.81	1239.87	608.7	533.69	543.443	934.807	953.481	902.851	1104.46	1125.42	1195.6	443.078	407.199	448.816	844.698	869.484	983.45	985.378	1178.91	1129.49	383.783	410.905
ENSG00000154027	ENST00000354567; ENST00000317704; ENST00000344720; ENST00000478407; ENST00000469394; ENST00000466114; ENST00000524494; ENST00000465146; ENST00000530826; ENST00000527263; ENST00000478255; ENST00000466393; ENST00000531672	AK5	protein_coding	protein_coding	adenylate kinase 5 [Source:HGNC Symbol;Acc:HGNC:365]	0.4269	1101	GO:0006139; GO:0016310; GO:0009117; GO:0009123; GO:0046940; GO:0046034; GO:0006165; GO:0009142; GO:0009220; GO:0006172; GO:0006173	GO:0005524; GO:0019205; GO:0000166; GO:0016301; GO:0016740; GO:0004550; GO:0016776; GO:0004017	GO:0005737; GO:0005829; GO:0034451	26289	TRUE	0.397804	0.00024396	0.0140846	chr1	77282019	77559966	277948	+	54.8158	87.1893	94.8445	66.2836	62.5379	51.2697	60.4693	56.6176	60.4669	179.092	157.314	183.705	157.354	129.071	128.979	59.2738	75.8623	94.1414	175.666	145.59	174.406	223.038	190.172	175.655	132.682	99.1999	111.748	170.015	226.779
ENSG00000137310	ENST00000376255; ENST00000376257; ENST00000542218; ENST00000496421	TCF19	protein_coding	protein_coding	transcription factor 19 [Source:HGNC Symbol;Acc:HGNC:11629]	0.5504	1992	GO:0010468	GO:0005515; GO:0046872	GO:0005634	6941	TRUE	-0.337583	0.000244848	0.0140846	chr6	31158547	31167159	8613	+	1071.85	868.953	1335.2	1204.98	1096.4	1482.46	1367.76	1054	1304.17	628.955	546.922	520.405	740.906	732.138	735.629	944.158	953.363	997.899	492.285	469.294	498.151	589.391	641.277	730.811	888.392	1101.64	1047.29	366.281	447.007
ENSG00000167604	ENST00000590828; ENST00000396901; ENST00000641389; ENST00000606253; ENST00000586361; ENST00000588497; ENST00000590094; ENST00000591730; ENST00000585925; ENST00000588039; ENST00000585544	NFKBID	protein_coding	protein_coding	NFKB inhibitor delta [Source:HGNC Symbol;Acc:HGNC:15671]	0.6266	1156	GO:0006954; GO:0010468; GO:0050852; GO:2000321	GO:0005515	GO:0005634	84807	TRUE	-0.268861	0.000246145	0.0140982	chr19	35887653	35902303	14651	-	523.498	590.776	401.119	478.06	469.885	486.517	572.294	591.664	510.8	327.633	447.014	417.013	489.863	498.383	515.336	406.831	422.487	466.447	552.187	516.161	588.448	456.517	544.179	447.343	448.235	412.905	444.423	449.679	516.672
ENSG00000132646	ENST00000379143; ENST00000379160	PCNA	protein_coding	protein_coding	proliferating cell nuclear antigen [Source:HGNC Symbol;Acc:HGNC:8729]	0.4438	1318	GO:0006275; GO:0006281; GO:0006974; GO:0006260; GO:0045739; GO:0030855; GO:0045740; GO:0034644; GO:0006298; GO:0006272; GO:1900264; GO:0000122; GO:0006287; GO:0006979; GO:0007507; GO:0019985; GO:0031297; GO:0032077; GO:0032355; GO:0033993; GO:0044849; GO:0046686; GO:0070301; GO:0071466; GO:0071548; GO:0097421; GO:1902065; GO:1902990	GO:0003677; GO:0030337; GO:0005515; GO:0003684; GO:0042802; GO:0003682; GO:0008022; GO:0030971; GO:0044877; GO:0070182; GO:0019899; GO:0035035; GO:0000701; GO:0030331; GO:0032139; GO:0032405	GO:0000781; GO:0005634; GO:0005654; GO:0000785; GO:0016604; GO:0070062; GO:0043596; GO:0005813; GO:0005657; GO:0043626; GO:0000307; GO:0001673; GO:0005652; GO:0030894; GO:0070557	5111	TRUE	-0.34513	0.000247235	0.0140999	chr20	5114953	5126626	11674	-	3213.58	2688.18	3804.32	3796.96	3564.64	4095.03	3947.78	2846.96	3226.02	1459.39	1336.43	1314.56	2179.65	2205.88	2201.63	2629.7	2826.46	2912.73	1161.29	988.741	1324.79	1619.16	1797.34	2447.24	2415.92	2784.91	2986.72	928.83	932.977
ENSG00000140465	ENST00000379727; ENST00000617691; ENST00000395048; ENST00000567032; ENST00000395049; ENST00000564596; ENST00000569630; ENST00000566503; ENST00000562201	CYP1A1	protein_coding	protein_coding	cytochrome P450 family 1 subfamily A member 1 [Source:HGNC Symbol;Acc:HGNC:2595]	0.5346	1773	GO:0006629; GO:0006631; GO:0006694; GO:0042572; GO:0001676; GO:0001666; GO:0001889; GO:0006306; GO:0006778; GO:0007568; GO:0008283; GO:0009308; GO:0009404; GO:0009410; GO:0009611; GO:0009615; GO:0009624; GO:0009635; GO:0009636; GO:0009804; GO:0009812; GO:0010033; GO:0010041; GO:0014070; GO:0017143; GO:0018894; GO:0019341; GO:0032094; GO:0032496; GO:0032502; GO:0033189; GO:0035902; GO:0042904; GO:…	GO:0004497; GO:0020037; GO:0005506; GO:0016705; GO:0046872; GO:0016491; GO:0016829; GO:0005515; GO:0016712; GO:0003824; GO:0008395; GO:0016679; GO:0016711; GO:0019899; GO:0030544; GO:0032451; GO:0051879; GO:0070330; GO:0106256; GO:0019825; GO:0008391; GO:0070576; GO:0101020; GO:0101021; GO:0102033; GO:0120319	GO:0005737; GO:0016020; GO:0005783; GO:0005789; GO:0043231; GO:0005739; GO:0005743	1543	TRUE	-0.873677	0.000251021	0.0142305	chr15	74719542	74725536	5995	-	119.42	62.6979	153.859	102.888	103.699	170.172	124.778	101.772	111.398	65.0275	42.6363	59.6297	66.9926	82.2945	58.4903	48.0895	104.017	136.505	42.0757	22.6885	16.8456	58.8441	46.8796	49.8773	71.7696	142.013	54.4888	5.00043	17.3174
ENSG00000112715	ENST00000476772; ENST00000672860; ENST00000372067; ENST00000425836; ENST00000324450; ENST00000417285; ENST00000413642; ENST00000372055; ENST00000482630; ENST00000372064; ENST00000372077; ENST00000519767; ENST00000520948; ENST00000518538; ENST00000523873; ENST00000523950; ENST00000512683; ENST00000457104; ENST00000518689; ENST00000523125; ENST00000518824; ENST00000230480; ENST00000480614; ENST0000…	VEGFA	protein_coding	protein_coding	vascular endothelial growth factor A [Source:HGNC Symbol;Acc:HGNC:12680]	0.5572	1833	GO:0007165; GO:0030154; GO:0051781; GO:0001525; GO:0008284; GO:0010629; GO:0043066; GO:0001934; GO:0007399; GO:0045766; GO:0010628; GO:0001666; GO:0033138; GO:0045944; GO:0050731; GO:0001938; GO:0030335; GO:0043406; GO:0045785; GO:0000122; GO:0010595; GO:0090050; GO:0043154; GO:0048469; GO:0120162; GO:0031334; GO:0003151; GO:0035148; GO:0001569; GO:0002040; GO:0002042; GO:0035767; GO:0035924; GO:…	GO:0008083; GO:0008201; GO:0048018; GO:0005515; GO:0042802; GO:0042803; GO:0005125; GO:0042056; GO:0005172; GO:0043184; GO:0005161; GO:0001968; GO:0043183; GO:0050840; GO:0038191	GO:0016020; GO:0005576; GO:0005615; GO:0005737; GO:0031012; GO:0009986; GO:0031093; GO:0030141; GO:1990150; GO:0005912	7422	TRUE	-0.421582	0.000251668	0.0142305	chr6	43770184	43786487	16304	+	139.976	175.358	102.221	88.0483	101.538	113.448	154.533	220.359	182.041	74.6216	144.082	126.036	89.3234	87.0241	76.4874	152.284	121.223	115.794	214.586	253.156	274.344	123.383	99.0663	107.345	148.389	163.941	171.778	136.262	204.562
ENSG00000138642	ENST00000380265; ENST00000264346; ENST00000504905; ENST00000506714; ENST00000502870; ENST00000515365; ENST00000506842	HERC6	protein_coding	protein_coding	HECT and RLD domain containing E3 ubiquitin protein ligase family member 6 [Source:HGNC Symbol;Acc:HGNC:26072]	0.4878	1753	GO:0016567; GO:0006511; GO:0002244; GO:0009617	GO:0004842; GO:0016740; GO:0061630	GO:0005737; GO:0005654; GO:0005829	55008	TRUE	0.907032	0.000255168	0.0143548	chr4	88378739	88443097	64359	+	483.397	328.185	498.46	684.601	741.013	752.302	504.871	538.065	574.198	607.634	516.047	572.614	3167.66	1882.37	3696.89	3665.23	1677.57	3026.65	342.563	304.504	359.701	426.146	465.257	406.608	475.231	421.861	429.445	382.022	334.443
ENSG00000178295	ENST00000317402; ENST00000614478; ENST00000381254; ENST00000524465; ENST00000532257; ENST00000534669; ENST00000528873; ENST00000534451	GEN1	protein_coding	protein_coding	GEN1 Holliday junction 5' flap endonuclease [Source:HGNC Symbol;Acc:HGNC:26881]	0.4128	3066	GO:0006281; GO:0006974; GO:0090305; GO:0031297; GO:0000724; GO:0090267; GO:0010824; GO:0071140; GO:0071139	GO:0004518; GO:0046872; GO:0003677; GO:0016787; GO:0003824; GO:0042803; GO:0004519; GO:0000287; GO:0017108; GO:0000400; GO:0008821	GO:0005634; GO:0005813; GO:0005654	348654	TRUE	-0.261201	0.000257044	0.0143548	chr2	17753858	17788946	35089	+	387.879	328.455	451.345	401.698	438.23	410.532	408.654	427.624	427.567	312.721	238.338	248.888	317.711	370.152	313.513	344.432	510.468	341.577	262.764	254.287	267.812	367.788	396.036	324.013	374.271	446.087	412.589	210.955	192.526
ENSG00000243811	ENST00000427494; ENST00000216099; ENST00000622217	APOBEC3D	protein_coding	protein_coding	apolipoprotein B mRNA editing enzyme catalytic subunit 3D [Source:HGNC Symbol;Acc:HGNC:17354]	0.5132	1689	GO:0002376; GO:0045087; GO:0051607; GO:0010529; GO:0080111; GO:0009972; GO:0016554; GO:0045869; GO:0070383	GO:0008270; GO:0016787; GO:0046872; GO:0003824; GO:0003723; GO:0004126; GO:0047844	GO:0005737; GO:0000932; GO:0005634	140564	TRUE	-0.201491	0.000258316	0.0143548	chr22	39021113	39033277	12165	+	523.093	428.993	561.592	431.291	403.513	503.808	640.189	537.099	617.424	352.445	331.698	327.283	437.697	449.975	370.154	699.467	557.139	615.854	331.699	297.265	312.861	321.623	309.66	328.493	609.868	600.882	569.922	283.638	265.778
ENSG00000143126	ENST00000271332; ENST00000459940; ENST00000489018; ENST00000498157	CELSR2	protein_coding	protein_coding	cadherin EGF LAG seven-pass G-type receptor 2 [Source:HGNC Symbol;Acc:HGNC:3231]	0.6033	4554	GO:0007156; GO:0007186; GO:0007155; GO:0007166; GO:0007165; GO:0098609; GO:0048813; GO:0060071; GO:0006355; GO:0016055; GO:0022407; GO:0003341; GO:0021591; GO:0021999; GO:0032880; GO:0033326; GO:0060271; GO:0097475	GO:0005509; GO:0004930; GO:0004888	GO:0016020; GO:0016021; GO:0005886; GO:0005737	1952	TRUE	0.408296	0.000258624	0.0143548	chr1	109249539	109275751	26213	+	111.589	96.9859	128.567	79.1446	69.1324	81.8134	130.537	130.091	134.946	240.922	214.652	215.48	126.009	78.5108	74.2377	148.276	128.262	102.614	170.407	189.867	110.7	72.1315	64.57	66.1416	145.479	119.04	108.054	212.518	169.927
ENSG00000109685	ENST00000508803; ENST00000507820; ENST00000508355; ENST00000514045; ENST00000515806; ENST00000398261; ENST00000353275; ENST00000382892; ENST00000382891; ENST00000420906; ENST00000312087; ENST00000382895; ENST00000503128; ENST00000509115; ENST00000512700; ENST00000677559; ENST00000678714; ENST00000511904; ENST00000513726; ENST00000678128; ENST00000482415; ENST00000514329; ENST00000502425; ENST0000…	NSD2	protein_coding	protein_coding	nuclear receptor binding SET domain protein 2 [Source:HGNC Symbol;Acc:HGNC:12766]	0.5077	3826	GO:0032259; GO:0006325; GO:0006355; GO:0006302; GO:0000122; GO:0003149; GO:0003289; GO:0003290; GO:0010452; GO:0034770; GO:0048298; GO:0060348; GO:0070201; GO:2001032; GO:0016570; GO:0016571	GO:0005515; GO:0018024; GO:0046872; GO:0016740; GO:0008168; GO:0003677; GO:0046975; GO:0003682; GO:0042799; GO:0043565	GO:0005634; GO:0005737; GO:0005654; GO:0005694; GO:0005730; GO:0000785	7468	TRUE	-0.250876	0.000259677	0.0143548	chr4	1871393	1982207	110815	+	3303.41	2727.36	4024.03	4079.9	3647.01	4660.09	4181.02	3303.59	3839.93	2380.19	1786.42	1894.29	2697.77	2419.64	2461.34	3328.7	3159.37	3249.49	1654.06	1782.35	1674.77	2398.53	2570.83	2707.15	3041.4	3553.48	3407.26	1343.86	1283.54
ENSG00000197093	ENST00000413800; ENST00000495882; ENST00000360039; ENST00000423751; ENST00000411994; ENST00000498000; ENST00000482469; ENST00000460995	GAL3ST4	protein_coding	protein_coding	galactose-3-O-sulfotransferase 4 [Source:HGNC Symbol;Acc:HGNC:24145]	0.5845	1608	GO:0009247; GO:0006790; GO:0030166; GO:0007267; GO:0009311; GO:0009100; GO:0009101	GO:0001733; GO:0016740; GO:0003824; GO:0008146; GO:0050656; GO:0050694; GO:0050698	GO:0016021; GO:0016020; GO:0005794; GO:0032580; GO:0070062	79690	TRUE	0.305577	0.000261389	0.0143548	chr7	100159244	100168617	9374	-	588.291	587.793	416.262	509.242	568.803	451.61	288.909	446.913	476.385	1195.01	852.728	1046.23	818.882	792.103	761.124	377.2	420.521	330.436	1253.75	1182.19	1029.99	1667.53	1464.77	1295.73	593.554	515.84	580.905	1368.87	1556.36
ENSG00000146216	ENST00000259750; ENST00000703836; ENST00000304139	TTBK1	protein_coding	protein_coding	tau tubulin kinase 1 [Source:HGNC Symbol;Acc:HGNC:19140]	0.6203	5204	GO:0006468; GO:0010629; GO:0016310; GO:0007165; GO:0021762; GO:0018105; GO:0010628; GO:0018107; GO:0007611; GO:0032091; GO:0018108; GO:2001056; GO:0032273; GO:1904031; GO:1903980; GO:0061890	GO:0005524; GO:0004672; GO:0000166; GO:0004674; GO:0016301; GO:0016740; GO:0106310; GO:0048156; GO:0050321; GO:0004713	GO:0005737; GO:0005654; GO:0005829; GO:0005634; GO:0043025; GO:0048471; GO:0005875	84630	TRUE	-1.44106	0.000261428	0.0143548	chr6	43243481	43288258	44778	+	38.1753	18.6135	49.5299	49.4654	60.4909	65.4506	56.63	31.8591	38.944	6.39614	8.82132	4.06566	26.3185	22.702	21.7464	22.4418	37.5402	48.9535	6.31135	14.3296	12.0326	15.1856	17.6904	11.9623	23.2766	13.5747	13.8531	0	1.08234
ENSG00000204410	ENST00000652715; ENST00000375755; ENST00000425703; ENST00000463094; ENST00000482280; ENST00000375750; ENST00000650702; ENST00000375703; ENST00000375740; ENST00000423982; ENST00000463144; ENST00000450148; ENST00000497269; ENST00000468602; ENST00000468136; ENST00000395853; ENST00000467319; ENST00000494646; ENST00000484309; ENST00000429846; ENST00000494458	MSH5	protein_coding	protein_coding	mutS homolog 5 [Source:HGNC Symbol;Acc:HGNC:7328]	0.5297	1480	GO:0006298; GO:0006281; GO:0006974; GO:0051321; GO:0051026	GO:0005524; GO:0030983; GO:0000166; GO:0003677; GO:0005515; GO:0140664; GO:0003690	GO:0005634	4439	TRUE	-0.343106	0.000264362	0.0144561	chr6	31739677	31762676	23000	+	395.789	395.341	446.846	369.107	371.02	375.292	364.865	342.055	408.46	246.984	252.157	298.382	311.734	263.537	253.196	296.913	330.176	352.73	224.274	243.603	239.457	293.012	349.314	304.78	344.262	340.589	350.518	210.851	199.891
ENSG00000187840	ENST00000338825; ENST00000520657	EIF4EBP1	protein_coding	protein_coding	eukaryotic translation initiation factor 4E binding protein 1 [Source:HGNC Symbol;Acc:HGNC:3288]	0.6065	761	GO:0045947; GO:0006417; GO:0017148; GO:0000082; GO:0045931; GO:0031929	GO:0008190; GO:0005515; GO:0030371	GO:0005829; GO:0005737	1978	TRUE	-0.368379	0.000267976	0.0145663	chr8	38030534	38060365	29832	+	550.116	740.619	419.424	374.947	393.19	533.423	429.044	419.478	391.252	227.063	420.483	493.3	253.615	334.853	298.451	345.443	293.282	323.846	739.48	776.185	922.902	485.939	527.174	577.926	665.324	668.295	584.599	730.062	967.612
ENSG00000132475	ENST00000254810; ENST00000593254; ENST00000586518; ENST00000592643; ENST00000591890; ENST00000589949; ENST00000587560; ENST00000589599; ENST00000586607; ENST00000586270; ENST00000587171; ENST00000589417; ENST00000591893	H3-3B	protein_coding	protein_coding	H3.3 histone B [Source:HGNC Symbol;Acc:HGNC:4765]	0.5483	1063	GO:0006334; GO:0030307; GO:0032200	GO:0003677; GO:0030527; GO:0005515; GO:0046982; GO:0000978; GO:0000979; GO:0031492	GO:0000786; GO:0000781; GO:0005634; GO:0032991; GO:0000785; GO:0005694; GO:0005576; GO:0005654; GO:0070062	3021	TRUE	-0.152183	0.000270359	0.0145663	chr17	75776434	75785893	9460	-	7840.58	7985.1	7750.88	7228.77	7241.52	7524.55	7256.12	6616.77	6779.78	7610.29	7695.08	7898.11	8758.35	8549.04	8703.78	7696.56	7358.46	7966.98	6944.59	6241.69	7410.89	7582.33	7221.18	7110.72	5853	5569.75	6241.18	6176.75	6168.18
ENSG00000101255	ENST00000615226; ENST00000217233; ENST00000449710; ENST00000422053	TRIB3	protein_coding	protein_coding	tribbles pseudokinase 3 [Source:HGNC Symbol;Acc:HGNC:16228]	0.6176	1459	GO:0045892; GO:0006468; GO:0006915; GO:0043405; GO:0034976; GO:0010506; GO:0045599; GO:0006469; GO:0032092; GO:0070059; GO:0032436; GO:0051443; GO:0032869; GO:0000122; GO:0045717; GO:0010827	GO:0003714; GO:0005524; GO:0004672; GO:0005515; GO:0004860; GO:0019901; GO:0031625; GO:0031434; GO:0055106; GO:0019899	GO:0005634; GO:0005654; GO:0005886; GO:0005829	57761	TRUE	-0.430938	0.000270689	0.0145663	chr20	362835	397559	34725	+	214.369	228.26	213.927	270.081	252.765	325.072	261.073	191.155	244.533	125.791	173.486	169.403	263.185	205.263	264.706	224.418	187.701	192.99	201.963	180.314	215.384	191.718	197.248	207.1	188.153	200.488	146.842	113.76	168.845
ENSG00000157601	ENST00000679911; ENST00000680347; ENST00000681867; ENST00000681415; ENST00000680182; ENST00000679464; ENST00000486275; ENST00000681191; ENST00000679445; ENST00000681857; ENST00000468506; ENST00000398600; ENST00000679626; ENST00000413778; ENST00000419044; ENST00000455164; ENST00000681849; ENST00000679705; ENST00000424365; ENST00000681266; ENST00000417963; ENST00000484465; ENST00000680942; ENST0000…	MX1	protein_coding	protein_coding	MX dynamin like GTPase 1 [Source:HGNC Symbol;Acc:HGNC:7532]	0.5176	3059	GO:0002376; GO:0009615; GO:0045087; GO:0051607; GO:0045071; GO:0007165; GO:0006952; GO:0006915; GO:0034340; GO:0070106; GO:0140374	GO:0005525; GO:0003924; GO:0000166; GO:0005515; GO:0042802; GO:0008017	GO:0005634; GO:0005737; GO:0016020; GO:0005783; GO:0005789; GO:0005829; GO:0031965; GO:0048471; GO:0005874	4599	TRUE	1.26641	0.000271256	0.0145663	chr21	41420020	41470071	50052	+	1090.44	918.632	1029.66	1208.56	1379.41	1392.9	1042.55	979.231	1068.97	1319.82	1165.88	1699.47	10460.2	5814.08	12775.5	13442.3	4593.19	10618.3	800.49	874.613	929.677	1064.93	1139.38	1278.64	903.91	964.43	804.628	829.929	840.89
ENSG00000124334	ENST00000244174; ENST00000369423; ENST00000489233; ENST00000494962	IL9R	protein_coding	protein_coding	interleukin 9 receptor [Source:HGNC Symbol;Acc:HGNC:6030]	0.5933	1169	GO:0019221; GO:0042127; GO:0007165; GO:0016064; GO:0038113	GO:0005515; GO:0004896; GO:0004919; GO:0019983	GO:0016020; GO:0016021; GO:0005886; GO:0005576; GO:0009897; GO:0005887; GO:0005615	3581	TRUE	-0.33576	0.000271857	0.0145663	chrX	155997696	156010817	13122	+	528.581	410.475	570.12	431.337	376.988	475.608	892.642	755.768	795.183	324.071	302.865	342.87	312.632	290.396	316.448	763.823	753.931	782.71	249.298	256.738	227.417	387.233	461.719	351.309	729.334	798.821	812.713	167.514	169.927
ENSG00000117399	ENST00000310955; ENST00000372462; ENST00000478882; ENST00000482046	CDC20	protein_coding	protein_coding	cell division cycle 20 [Source:HGNC Symbol;Acc:HGNC:1723]	0.5656	1151	GO:0016567; GO:0051301; GO:0030154; GO:0007049; GO:0007399; GO:0007346; GO:1904668; GO:0031145; GO:0007094; GO:0051444; GO:0090129; GO:0051445; GO:0031915; GO:0007064; GO:0008284; GO:0040020; GO:0050773; GO:0090307; GO:1905786	GO:0005515; GO:0019899; GO:0008022; GO:0010997; GO:0097027; GO:0042826; GO:1990757	GO:0005737; GO:0005654; GO:0005829; GO:0005856; GO:0005815; GO:0000922; GO:0005680; GO:0005819; GO:0033597; GO:0005813; GO:0032991; GO:0048471	991	TRUE	-0.629852	0.000283731	0.0151414	chr1	43358981	43363203	4223	+	1576.93	1379.36	1800.99	1756.02	1395.61	1985.34	1794.88	1231.89	1663.73	502.097	402.84	420.118	945.874	961.049	869.859	1187.81	1275.58	1333.05	231.416	181.508	206.961	611.219	760.687	870.684	972.77	1143.41	1406.55	91.2578	96.3282
ENSG00000213760	ENST00000303892; ENST00000376151; ENST00000483251; ENST00000415099; ENST00000483170; ENST00000481998	ATP6V1G2	protein_coding	protein_coding	ATPase H+ transporting V1 subunit G2 [Source:HGNC Symbol;Acc:HGNC:862]	0.5399	842	GO:1902600; GO:0006811; GO:0016241	GO:0046961; GO:0005515; GO:0016887	GO:0016471; GO:0016020; GO:0031410; GO:0042470; GO:0030665; GO:0000221; GO:0005829; GO:0030285	534	TRUE	0.5158	0.000286959	0.0152135	chr6	31544444	31548427	3984	-	75.3718	61.7182	54.799	30.6686	25.9247	32.7253	20.1565	46.0187	35.3214	90.6121	97.0346	59.6296	75.7654	51.0794	57.7405	40.0747	28.9372	61.1919	58.906	47.7653	44.5206	39.8622	34.4963	45.5401	37.8246	56.3874	44.3298	80.0069	71.4345
ENSG00000134321	ENST00000680607; ENST00000680320; ENST00000442639; ENST00000679863; ENST00000474872; ENST00000679373; ENST00000382040; ENST00000489749; ENST00000477834	RSAD2	protein_coding	protein_coding	radical S-adenosyl methionine domain containing 2 [Source:HGNC Symbol;Acc:HGNC:30908]	0.4469	2625	GO:0002376; GO:0009615; GO:0045087; GO:0051607; GO:0045071; GO:0034157; GO:0050709; GO:2000553; GO:0034165; GO:0050778; GO:0035710; GO:0043367	GO:0003824; GO:0051536; GO:0046872; GO:0016829; GO:0005515; GO:0051539; GO:0043621	GO:0016020; GO:0005794; GO:0005783; GO:0005789; GO:0001650; GO:0005739; GO:0005743; GO:0005741; GO:0005811	91543	TRUE	0.950346	0.000287372	0.0152135	chr2	6865557	6898239	32683	+	199.252	162.299	262.403	301.537	320.818	311.852	186.127	201.774	228.443	209.866	199.951	207.31	1718.78	867.279	1886.68	1822.38	606.895	1354.69	92.8595	90.8148	99.8707	157.406	151.253	219.027	132.697	160.494	132.807	118.839	98.6107
ENSG00000119917	ENST00000679781; ENST00000681376; ENST00000679438; ENST00000681277; ENST00000679923; ENST00000680085; ENST00000371818; ENST00000680779; ENST00000679536; ENST00000371811; ENST00000680037; ENST00000679583; ENST00000679897; ENST00000681178; ENST00000681207	IFIT3	protein_coding	protein_coding	interferon induced protein with tetratricopeptide repeats 3 [Source:HGNC Symbol;Acc:HGNC:5411]	0.4485	2231	GO:0043066; GO:0002376; GO:0009615; GO:0045087; GO:0051607; GO:0035457; GO:0008285	GO:0005515; GO:0042802; GO:0003723; GO:0003674	GO:0005737; GO:0005829; GO:0005739	3437	TRUE	1.10084	0.000295341	0.0155734	chr10	89327307	89377473	50167	+	530.539	361.51	527.967	559.105	586.558	624.319	507.982	444.257	590.993	276.168	335.569	441.355	4303.6	2181.28	4223.13	3643.59	1057.35	2683.03	187.237	285.601	263.633	168.046	136.216	255.861	198.821	227.637	200.026	258.967	270.585
ENSG00000132274	ENST00000460454; ENST00000699052; ENST00000425490; ENST00000699053; ENST00000699054; ENST00000480395; ENST00000379965; ENST00000699055; ENST00000699056; ENST00000454828; ENST00000414641; ENST00000699057; ENST00000414897; ENST00000699058; ENST00000493494; ENST00000450670; ENST00000429063; ENST00000444844	TRIM22	protein_coding	protein_coding	tripartite motif containing 22 [Source:HGNC Symbol;Acc:HGNC:16379]	0.4345	2453	GO:0016567; GO:0045893; GO:0043123; GO:0045892; GO:0051607; GO:0045087; GO:0000209; GO:0010468; GO:0010508; GO:0032880; GO:0046596; GO:0051092; GO:0006955; GO:0009615; GO:0051091; GO:0006355	GO:0008270; GO:0046872; GO:0005515; GO:0016740; GO:0042802; GO:0019901; GO:0061630; GO:0042803; GO:0003713; GO:0030674; GO:0003714	GO:0005634; GO:0005737; GO:0016607; GO:0005794; GO:0005654; GO:0016604; GO:0015030; GO:0005829	10346	TRUE	0.387099	0.00032845	0.0171576	chr11	5689610	5737089	47480	+	6111.99	4553.8	6418.66	4889.52	5111.92	5028	4793.3	4572.23	5131.91	8668.51	6411.86	7618.17	13842.3	9505.03	14174.9	15159.9	8887.65	14545.1	3782.69	3654.6	3996.77	4256.1	4080.67	4302.53	4308.63	3987.13	3696	3673.4	3859.71
ENSG00000196218	ENST00000359596; ENST00000355481; ENST00000599547; ENST00000594111; ENST00000594335; ENST00000600337; ENST00000601514; ENST00000596431; ENST00000593322; ENST00000688602; ENST00000689936; ENST00000593677; ENST00000692547	RYR1	protein_coding	protein_coding	ryanodine receptor 1 [Source:HGNC Symbol;Acc:HGNC:10483]	0.5811	4737	GO:0055085; GO:0006811; GO:0070588; GO:0006874; GO:0006816; GO:0051209; GO:0006936; GO:0003151; GO:0051289; GO:0071277; GO:0014808; GO:0051480; GO:0043588; GO:0001666; GO:0048741; GO:0031000; GO:0043931; GO:0071313; GO:0034220	GO:0005515; GO:0005262; GO:0005216; GO:0005219; GO:0046872; GO:0000166; GO:0005524; GO:0005509; GO:0005516; GO:0015085; GO:0005245; GO:0015278; GO:0048763	GO:0016020; GO:0016021; GO:0005737; GO:0005886; GO:0005938; GO:0016529; GO:0033017; GO:0070062; GO:0031301; GO:0031674; GO:0030018; GO:0005887; GO:0014701; GO:0042383; GO:0014802; GO:0005790; GO:0030659; GO:1990425	6261	TRUE	-0.369747	0.000329146	0.0171576	chr19	38433691	38595273	161583	+	687.156	737.631	892.592	672.729	544.419	726.208	859.048	695.59	640.313	409.353	326.389	319.519	398.765	406.743	429.766	660.544	624.21	793.612	281.907	321.473	270.734	422.349	505.862	516.17	470.383	478.097	340.961	198.767	256.404
ENSG00000164054	ENST00000619810; ENST00000444115; ENST00000466424; ENST00000494854; ENST00000426002; ENST00000465449; ENST00000296444; ENST00000417962; ENST00000442747; ENST00000443308; ENST00000460758; ENST00000497863; ENST00000486344; ENST00000424965; ENST00000417841; ENST00000415268; ENST00000441507; ENST00000490864; ENST00000496408	SHISA5	protein_coding	protein_coding	shisa family member 5 [Source:HGNC Symbol;Acc:HGNC:30376]	0.5992	1360	GO:0006915; GO:0043123; GO:0042771; GO:0072332	GO:0005515; GO:0050699	GO:0005634; GO:0016020; GO:0016021; GO:0005783; GO:0005789; GO:0031965; GO:0005788; GO:0005635	51246	TRUE	0.136016	0.000329258	0.0171576	chr3	48467798	48504826	37029	-	2685.98	3089.83	2416.42	2604.84	2315.94	2507.85	2534.91	2504.48	2502.38	3075.48	3300.64	3598.12	3571.34	3343.81	4043.33	3421.57	2759.2	3104.78	3463.88	3417.61	3412.45	3009.59	3175.42	2841.92	2615.71	2729.56	2681.96	3626.55	4089.08
ENSG00000116191	ENST00000495034; ENST00000367634; ENST00000367635; ENST00000324778; ENST00000415888; ENST00000480743; ENST00000367632; ENST00000478871	RALGPS2	protein_coding	protein_coding	Ral GEF with PH domain and SH3 binding motif 2 [Source:HGNC Symbol;Acc:HGNC:30279]	0.3792	2515	GO:0007264; GO:0032485; GO:0043547; GO:0007265; GO:0050790	GO:0005085; GO:0005515	GO:0005737; GO:0016020; GO:0005886	55103	TRUE	0.462617	0.000331579	0.017211	chr1	178725165	178921842	196678	+	49.9216	63.6776	88.5215	81.1231	97.2176	80.7225	64.3087	66.3857	67.9257	127.923	104.386	75.8924	111.662	118.239	111.732	86.561	103.347	63.0747	71.5348	70.4553	98.7094	113.892	95.5531	96.5017	80.4983	67.878	61.8833	103.759	81.1755
ENSG00000235162	ENST00000548458; ENST00000612117; ENST00000552457; ENST00000443585; ENST00000549893; ENST00000546866; ENST00000549934; ENST00000548336	C12orf75	protein_coding	protein_coding	chromosome 12 open reading frame 75 [Source:HGNC Symbol;Acc:HGNC:35164]	0.4594	849				387882	TRUE	-0.393899	0.000343239	0.0177469	chr12	105235290	105396097	160808	+	682.262	647.552	849.384	1113.96	890.081	1099.57	1074.05	937.188	986.281	271.836	257.289	245.295	602.933	702.813	722.13	738.976	734.379	680.642	180.925	201.808	149.204	476.448	503.292	714.547	680.841	856.253	903.22	126.261	133.128
ENSG00000093009	ENST00000407835; ENST00000455750; ENST00000491520; ENST00000437685; ENST00000483431; ENST00000438587; ENST00000672837; ENST00000263201; ENST00000404724; ENST00000487669; ENST00000428937; ENST00000471470; ENST00000671972; ENST00000493724	CDC45	protein_coding	protein_coding	cell division cycle 45 [Source:HGNC Symbol;Acc:HGNC:1739]	0.5174	1197	GO:0006270; GO:0007049; GO:0006260; GO:0000727; GO:0000076; GO:0006268; GO:1902977	GO:0005515; GO:0003682; GO:0003697; GO:0003688	GO:0005634; GO:0005737; GO:0005654; GO:0005813; GO:0036064; GO:0071162; GO:0031261	8318	TRUE	-0.625195	0.000366498	0.0188761	chr22	19479457	19520612	41156	+	460.062	448.682	596.466	639.092	601.668	778.864	640.207	475.232	591.406	139.649	129.379	136.877	391.587	363.231	331.446	477.689	483.33	456.586	73.6325	69.2597	68.5859	161.347	256.511	329.624	330.722	441.701	432.215	27.5024	40.0465
ENSG00000181847	ENST00000461158; ENST00000481065; ENST00000486257; ENST00000485814; ENST00000383671; ENST00000484319; ENST00000496848	TIGIT	protein_coding	protein_coding	T cell immunoreceptor with Ig and ITIM domains [Source:HGNC Symbol;Acc:HGNC:26838]	0.5061	1679	GO:0050868; GO:0032695; GO:0032733	GO:0005102; GO:0005515; GO:0042802	GO:0016020; GO:0016021; GO:0005886; GO:0009986	201633	TRUE	-0.243119	0.000375252	0.0192523	chr3	114276913	114310288	33376	+	1532.88	1421.48	1921.84	1962.79	1902.23	2050.05	1475.52	1202.41	1311.65	1348.05	1305.56	1179.72	1237.56	1486.51	1334.2	1299.88	1241.72	1428	959.222	825.865	868.755	1390.17	1351.11	1420.7	1226.88	1060.52	1192.5	656.722	618.369
ENSG00000075702	ENST00000680489; ENST00000378860; ENST00000427823; ENST00000681542; ENST00000680321; ENST00000644764; ENST00000680359; ENST00000680403; ENST00000679714; ENST00000679682; ENST00000401500; ENST00000680564; ENST00000680590; ENST00000589953; ENST00000681809; ENST00000679757; ENST00000680806; ENST00000679858; ENST00000681625; ENST00000608676; ENST00000587391; ENST00000270301; ENST00000681597; ENST0000…	WDR62	protein_coding	protein_coding	WD repeat domain 62 [Source:HGNC Symbol;Acc:HGNC:24502]	0.6015	2701	GO:0007399; GO:0021987; GO:0007099; GO:0007052; GO:0022008; GO:0002052; GO:0045664; GO:0046605; GO:2001224	GO:0005515	GO:0005634; GO:0005737; GO:0005829; GO:0005814; GO:0005856; GO:0034451; GO:0005815; GO:0000922; GO:0005813; GO:0072686	284403	TRUE	-0.42804	0.000382417	0.019509	chr19	36054649	36105108	50460	+	709.688	538.078	727.18	620.321	642.842	773.408	651.752	501.781	576.009	248.385	239.646	236.047	382.018	353.772	318.719	481.699	394.175	451.91	197.796	205.398	211.774	333.176	365.387	407.544	401.522	489.735	493.222	122.51	150.445
ENSG00000140564	ENST00000268171; ENST00000610579; ENST00000680053; ENST00000618099; ENST00000681804; ENST00000680687; ENST00000681865; ENST00000558794; ENST00000560018; ENST00000680086	FURIN	protein_coding	protein_coding	furin, paired basic amino acid cleaving enzyme [Source:HGNC Symbol;Acc:HGNC:8568]	0.6194	3209	GO:0006508; GO:0010951; GO:0001825; GO:0009966; GO:0016485; GO:0032374; GO:0046598; GO:0022617; GO:1990000; GO:0051044; GO:0052548; GO:0031638; GO:0030574; GO:0002862; GO:0006465; GO:0007179; GO:0016486; GO:0019058; GO:0019082; GO:0030198; GO:0032804; GO:0032902; GO:0032911; GO:0032940; GO:0042176; GO:0043043; GO:0051004; GO:0090472; GO:1901394	GO:0008236; GO:0004252; GO:0046872; GO:0008233; GO:0016787; GO:0005515; GO:0008201; GO:0004175; GO:0002020; GO:0004867; GO:0042277; GO:0048406; GO:1904399	GO:0016020; GO:0016021; GO:0005794; GO:0005886; GO:0005768; GO:0005576; GO:0000139; GO:0010008; GO:0070062; GO:0005802; GO:0030173; GO:0009986; GO:0005783; GO:0005796; GO:0045121; GO:0030140	5045	TRUE	-0.178269	0.000383191	0.019509	chr15	90868588	90883564	14977	+	5214.36	4188.03	5901.43	5419.43	4816.59	5340.77	5973.99	4496.56	5521.9	2878.26	2731.68	3190.19	3116.75	3414.75	2978.51	4435.46	4608.83	4526.32	3494.39	3756.74	3601.36	3144.37	3458.47	3711.52	4390.56	4660.31	4606.61	3225.27	3515.44
ENSG00000149131	ENST00000405496; ENST00000619430; ENST00000457869; ENST00000340687; ENST00000677275; ENST00000278407; ENST00000677915; ENST00000677856; ENST00000677624; ENST00000378323; ENST00000378324; ENST00000403558; ENST00000677625; ENST00000678592; ENST00000676670; ENST00000678533; ENST00000531605; ENST00000528996; ENST00000531797; ENST00000531133; ENST00000676741; ENST00000530113	SERPING1	protein_coding	protein_coding	serpin family G member 1 [Source:HGNC Symbol;Acc:HGNC:1228]	0.542	1631	GO:0010951; GO:0030193; GO:0045916; GO:0002376; GO:0045087; GO:0007596; GO:0007599; GO:0010466; GO:0006958; GO:0042730; GO:0007568; GO:0008015; GO:0001869	GO:0004867; GO:0005515; GO:0030414	GO:0005615; GO:0005576; GO:0070062; GO:0072562; GO:0062023; GO:0005788; GO:0031093	710	TRUE	0.596069	0.000391719	0.019804	chr11	57597387	57619171	21785	+	402.484	588.785	140.539	108.728	128.985	95.9943	114.231	290.693	177.333	121.969	271.952	659.068	258.678	220.227	302.306	564.32	249.512	231.91	928.913	1077.41	1202.67	558.43	521.361	459.739	298.944	377.083	276.971	1110.27	1420.26
ENSG00000107281	ENST00000371601; ENST00000371600; ENST00000496498; ENST00000472668; ENST00000488145; ENST00000485589	NPDC1	protein_coding	protein_coding	neural proliferation, differentiation and control 1 [Source:HGNC Symbol;Acc:HGNC:7899]	0.688	935		GO:0005515	GO:0016021; GO:0016020; GO:0005886	56654	TRUE	-0.249738	0.000391966	0.019804	chr9	137039463	137046179	6717	-	740.993	711.23	739.786	375.937	356.464	361.069	720.833	654.881	772.542	362.449	442.537	559.706	367.662	325.395	353.941	610.737	543.55	683.467	473.352	446.606	505.37	390.08	404.226	457.57	656.595	625.483	607.688	366.282	493.548
ENSG00000198826	ENST00000565905; ENST00000563330; ENST00000361627; ENST00000567348; ENST00000563864; ENST00000543522; ENST00000562481; ENST00000564918	ARHGAP11A	protein_coding	protein_coding	Rho GTPase activating protein 11A [Source:HGNC Symbol;Acc:HGNC:15783]	0.416	2348	GO:0007165; GO:0043547; GO:0051056	GO:0005096	GO:0005634; GO:0005829	9824	TRUE	-0.438045	0.000396725	0.0199685	chr15	32615144	32639941	24798	+	691.431	477.67	1027.05	1177.1	1063.11	1235.15	1043.36	804.201	966.652	312.899	255.318	164.729	613.754	731.861	566.381	715.629	853.265	739.358	154.925	181.611	245.77	466.256	512.927	686.123	788.98	817.838	885.458	146.639	90.3152
ENSG00000141376	ENST00000588168; ENST00000591147; ENST00000407086; ENST00000589222; ENST00000626960; ENST00000591371; ENST00000593004; ENST00000589916; ENST00000588532; ENST00000592848; ENST00000390652; ENST00000592393; ENST00000586241; ENST00000639611; ENST00000588462; ENST00000408905; ENST00000586705; ENST00000585744; ENST00000588874; ENST00000590128; ENST00000586484; ENST00000586041; ENST00000590352; ENST0000…	BCAS3	protein_coding	protein_coding	BCAS3 microtubule associated cell migration factor [Source:HGNC Symbol;Acc:HGNC:14347]	0.4949	1417	GO:0006914; GO:0045944; GO:0001525; GO:0043085; GO:0043547; GO:2000114; GO:0090630; GO:0007030; GO:0051491; GO:0043627; GO:0010595; GO:0035148; GO:0051895; GO:0090316; GO:0071391; GO:0042594; GO:0031023; GO:2000251; GO:0034260	GO:0005515; GO:0035091; GO:0003682; GO:0042393; GO:0010698; GO:0048487; GO:0016922; GO:0035035	GO:0005634; GO:0005737; GO:0000407; GO:0005856; GO:0031252; GO:0005881; GO:0000791; GO:0045111	54828	TRUE	0.335629	0.000407151	0.020358	chr17	60677453	61392838	715386	+	238.317	229.537	259.431	290.856	262.319	274.893	282.19	276.112	271.703	336.864	318.792	290.017	639.464	427.836	550.019	507.402	387.133	528.346	267.683	273.463	302.019	312.253	312.236	328.54	326.124	333.689	283.055	328.034	272.493
ENSG00000138778	ENST00000380026; ENST00000265148; ENST00000509823; ENST00000515478; ENST00000509120; ENST00000514974	CENPE	protein_coding	protein_coding	centromere protein E [Source:HGNC Symbol;Acc:HGNC:1856]	0.3391	3243	GO:0007018; GO:0051301; GO:0007049; GO:0007080; GO:0007059; GO:0030071; GO:0000278; GO:0051315; GO:0007052; GO:0051310; GO:0045860; GO:0051382; GO:0007079; GO:0099606; GO:0099607	GO:0005524; GO:0003777; GO:0008017; GO:0000166; GO:0005515; GO:0008574; GO:0043515; GO:0003774	GO:0005634; GO:0005737; GO:0016020; GO:0043231; GO:0045171; GO:0005856; GO:0005694; GO:0015630; GO:0005874; GO:0072686; GO:0000775; GO:0000776; GO:0005828; GO:0030496; GO:0005819; GO:0000779; GO:0005829; GO:0051233; GO:1990023	1062	TRUE	-0.490656	0.000408231	0.020358	chr4	103105349	103198445	93097	-	643.107	568.2	940.013	978.424	974.336	950.125	667.082	623.907	648.463	279.299	213.182	161.271	386.802	453.093	385.436	465.667	625.669	438.699	150.421	170.761	215.384	428.044	477.64	621.298	492.689	552.387	558.74	115.01	66.0227
ENSG00000186871	ENST00000373657; ENST00000334463	ERCC6L	protein_coding	protein_coding	ERCC excision repair 6 like, spindle assembly checkpoint helicase [Source:HGNC Symbol;Acc:HGNC:20794]	0.407	4281	GO:0006338; GO:0051301; GO:0007049	GO:0005524; GO:0140658; GO:0000166; GO:0003677; GO:0016787; GO:0005515; GO:0004386; GO:0016887; GO:0015616	GO:0016020; GO:0005694; GO:0000775; GO:0000776; GO:0005829	54821	TRUE	-0.516568	0.00040906	0.020358	chrX	72204657	72239027	34371	-	144.871	118.538	237.111	281.952	234.402	279.257	271.632	206.199	268.986	93.8101	48.5173	51.4984	156.316	148.508	133.478	185.145	179.097	182.635	38.92	20.3002	37.3011	90.1644	106.142	158.306	169.725	202.577	170.854	17.5015	12.9881
ENSG00000142230	ENST00000594144; ENST00000594526; ENST00000597808; ENST00000413379; ENST00000600706; ENST00000270225; ENST00000598840; ENST00000414294; ENST00000600753; ENST00000660039; ENST00000596995; ENST00000664120; ENST00000392776; ENST00000659110	SAE1	protein_coding	protein_coding	SUMO1 activating enzyme subunit 1 [Source:HGNC Symbol;Acc:HGNC:30660]	0.5086	1690	GO:0016567; GO:0050790; GO:0036211; GO:0016925; GO:0032446; GO:1903955; GO:0033235	GO:0008641; GO:0016874; GO:0005515; GO:0004839; GO:0008022; GO:0019948; GO:0046982; GO:0008047; GO:0044388; GO:0043008	GO:0005654; GO:0005634; GO:0005737; GO:0031510	10055	TRUE	-0.21652	0.00041582	0.0206172	chr19	47113274	47210636	97363	+	2667.38	2447.18	2789.48	2836.34	2338.62	2923.46	3070.49	2376.16	2740.68	1325.07	1530.5	1368.77	1682.46	1863.45	1786.22	2017.36	2115.55	2133.61	1427.42	1422.21	1433.08	1555.76	1706.24	1894.25	1945.54	2176.13	2329.16	1335.11	1373.49
ENSG00000160932	ENST00000517503; ENST00000429120; ENST00000521699; ENST00000520531; ENST00000520466; ENST00000521003; ENST00000522528; ENST00000292494; ENST00000522971; ENST00000519611; ENST00000521182; ENST00000519546; ENST00000523847; ENST00000522024; ENST00000519615	LY6E	protein_coding	protein_coding	lymphocyte antigen 6 family member E [Source:HGNC Symbol;Acc:HGNC:6727]	0.6257	909	GO:2000272; GO:0007166; GO:0046597	GO:0005515; GO:0030550	GO:0016020; GO:0005886; GO:0031225; GO:0005576	4061	TRUE	0.786352	0.000422735	0.0208521	chr8	143017982	143023832	5851	+	1759	1824.95	1633.43	1573	1484.19	1604.63	1417.67	1246.93	1412.85	1109.73	1377.6	2115.5	5419.22	3699.47	6725.64	7099.62	2779.53	5128.82	1353.46	1588.19	1532.54	1218.56	1369.96	1118.99	1197.78	1486.68	1387.15	1557.63	1792.31
ENSG00000134057	ENST00000506572; ENST00000256442; ENST00000508407; ENST00000505500; ENST00000503507; ENST00000507798; ENST00000513102	CCNB1	protein_coding	protein_coding	cyclin B1 [Source:HGNC Symbol;Acc:HGNC:1579]	0.4441	1044	GO:0051301; GO:0007049; GO:0045737; GO:0045931; GO:0007052; GO:0000079; GO:0044772; GO:0000086; GO:0010971; GO:1905448; GO:0001701; GO:0006468; GO:0007080; GO:0045787; GO:0048146; GO:0051987; GO:0090266	GO:0005515; GO:0019901; GO:0060090; GO:0044389; GO:0016538; GO:0005113; GO:0061575	GO:0005829; GO:0005737; GO:0005634; GO:0005856; GO:0005815; GO:0005813; GO:0005759; GO:0005654; GO:0000940; GO:0000307; GO:0097125; GO:0000922; GO:0016020	891	TRUE	-0.482471	0.000423696	0.0208521	chr5	69167135	69178245	11111	+	1460.45	1247.1	1746.19	1854.95	1685.1	1905.71	1584.68	1260.2	1469.01	445.598	442.536	425.539	930.718	999.831	824.864	1092.44	1059.73	1076.98	299.789	204.196	197.335	620.711	712.039	914.055	862.205	979.47	999.268	113.76	142.869
ENSG00000090889	ENST00000374403; ENST00000485406	KIF4A	protein_coding	protein_coding	kinesin family member 4A [Source:HGNC Symbol;Acc:HGNC:13339]	0.477	2530	GO:0007018; GO:0007052; GO:0000281; GO:0008089; GO:0006996; GO:0051231; GO:0051256	GO:0005524; GO:0003777; GO:0008017; GO:0046872; GO:0000166; GO:0003677; GO:0005515; GO:0051536	GO:0005634; GO:0005737; GO:0016020; GO:0005654; GO:0005856; GO:0005694; GO:1904115; GO:0005874; GO:0030496; GO:0005819; GO:0016363; GO:0005829; GO:0005876; GO:0005875	24137	TRUE	-0.487155	0.00043251	0.0211733	chrX	70290104	70420886	130783	+	485.501	433.987	666.019	762.753	645.956	740.682	626.766	433.638	544.306	173.762	124.969	101.642	322.202	326.33	320.17	403.151	427.019	401.957	90.4377	100.307	108.294	320.79	326.388	433.716	430.618	491.817	533.805	55.0047	84.4225
ENSG00000131697	ENST00000460696; ENST00000378161; ENST00000478423; ENST00000378156; ENST00000489180; ENST00000378169; ENST00000468253; ENST00000506941; ENST00000470763; ENST00000622020; ENST00000466897	NPHP4	protein_coding	protein_coding	nephrocystin 4 [Source:HGNC Symbol;Acc:HGNC:19104]	0.6003	3293	GO:0007165; GO:0030036; GO:0098609; GO:0090090; GO:0007632; GO:1903348; GO:0030317; GO:0035845; GO:0045494; GO:0060041; GO:1904491	GO:0005515; GO:0005198	GO:0005634; GO:0005737; GO:0043231; GO:0005654; GO:0005829; GO:0005929; GO:0042995; GO:0005856; GO:0070161; GO:0016604; GO:0005815; GO:0005813; GO:0005923; GO:0097546; GO:0036064; GO:0035869; GO:0097730; GO:0005911; GO:0005814; GO:0032391; GO:0097470; GO:0120206	261734	TRUE	-0.295141	0.000433408	0.0211733	chr1	5862811	5992473	129663	-	276.037	283.12	236.057	304.706	265.728	293.438	226.52	223.014	278.948	219.601	195.539	219.546	259.995	185.399	200.217	254.073	206.471	219.349	292.426	293.757	279.156	294.221	353.808	239.628	240.525	243.301	232.731	203.767	251.103
ENSG00000188610	ENST00000369390; ENST00000355228; ENST00000619376; ENST00000471903; ENST00000452190; ENST00000468129; ENST00000616749	FAM72B	protein_coding	protein_coding	family with sequence similarity 72 member B [Source:HGNC Symbol;Acc:HGNC:24805]	0.4635	1157		GO:0005515	GO:0005737; GO:0043231; GO:0005829	653820	TRUE	-0.581192	0.000435041	0.0211752	chr1	121167646	121185539	17894	-	221.8	225.81	331.636	349.673	305.517	351.588	290.006	179.181	217.185	94.2686	68.9929	79.3254	173.927	141.108	149.052	182.53	145.659	205.459	51.4186	65.7205	38.9595	152.216	139.7	168.353	167.539	183.085	212.107	22.9287	17.0265
ENSG00000003436	ENST00000392365; ENST00000233156; ENST00000481132; ENST00000435414; ENST00000409676; ENST00000339091; ENST00000481389; ENST00000437725; ENST00000421427; ENST00000453013; ENST00000417013; ENST00000420747	TFPI	protein_coding	protein_coding	tissue factor pathway inhibitor [Source:HGNC Symbol;Acc:HGNC:11760]	0.395	1834	GO:0010951; GO:0007596; GO:0007599; GO:0010466; GO:0071383; GO:0030195	GO:0004867; GO:0030414; GO:0004866	GO:0005615; GO:0016020; GO:0005783; GO:0043231; GO:0005901; GO:0005576; GO:0031225; GO:0009986; GO:0005886	7035	TRUE	0.512151	0.000438459	0.0212636	chr2	187464230	187565760	101531	-	31.6529	36.4094	51.9017	38.3084	64.82	34.7044	58.9244	43.9397	43.9438	58.9367	62.6216	57.1265	81.7057	54.4285	49.5119	101.966	55.5395	88.9772	58.3101	63.0114	50.3192	71.666	44.0034	58.3512	56.7305	55.3859	60.8687	89.9962	57.5733
ENSG00000143401	ENST00000583931; ENST00000629042; ENST00000616917; ENST00000436748; ENST00000534437; ENST00000369114; ENST00000369115; ENST00000533654; ENST00000534220; ENST00000532744	ANP32E	protein_coding	protein_coding	acidic nuclear phosphoprotein 32 family member E [Source:HGNC Symbol;Acc:HGNC:16673]	0.3999	1520	GO:0006325; GO:0043086; GO:0006457; GO:0042981	GO:0005515; GO:0042393; GO:0044183; GO:0019212; GO:0140713	GO:0005634; GO:0005737; GO:0031410; GO:0000812	81611	TRUE	-0.254943	0.000443716	0.0214403	chr1	150218417	150236156	17740	-	2233.75	1595.86	2886.43	3086.63	2780.43	3147.09	2847.82	2173.5	2573.03	1374.1	1296.73	978.469	1718.68	1996.83	1933.93	2140.79	2420.56	2371.42	759.466	789.32	875.975	1540.39	1600.98	1953.89	1908.69	2178.23	2275.59	550.047	550.911
ENSG00000170955	ENST00000532354; ENST00000303927; ENST00000524852; ENST00000530979	CAVIN3	protein_coding	protein_coding	caveolae associated protein 3 [Source:HGNC Symbol;Acc:HGNC:9400]	0.6635	903	GO:0048511; GO:0032922; GO:0030866; GO:0051898; GO:0070374; GO:1901003	GO:0005515; GO:0005080	GO:0005737; GO:0016020; GO:0005901; GO:0005829; GO:0032991	112464	TRUE	-0.464637	0.000450319	0.0216806	chr11	6318946	6320532	1587	-	302.466	274.303	300.341	354.172	277.61	387.25	269.712	187.615	229.136	74.6217	82.3323	74.5371	156.316	182.561	134.978	208.388	179.88	201.463	111.501	77.6185	87.8381	125.281	130.909	148.547	119.292	146.19	158.848	71.2561	80.0932
ENSG00000068489	ENST00000578777; ENST00000577457; ENST00000582995; ENST00000578542; ENST00000262293; ENST00000581182; ENST00000614081; ENST00000580177; ENST00000582004	PRR11	protein_coding	protein_coding	proline rich 11 [Source:HGNC Symbol;Acc:HGNC:25619]	0.4558	1594	GO:0051726		GO:0005634; GO:0005737; GO:0016020	55771	TRUE	-0.383362	0.000460836	0.0221068	chr17	59155732	59206709	50978	+	850.69	663.568	1133.11	1233.96	1059.72	1220.69	1073.02	774.824	930.519	304.368	341.091	211.233	505.675	618.296	498.338	641.882	779.701	678.373	220.031	250.862	202.94	457.225	556.594	686.329	649.373	726.756	789.863	127.027	205.191
ENSG00000103489	ENST00000261381; ENST00000575674; ENST00000568226; ENST00000563403	XYLT1	protein_coding	protein_coding	xylosyltransferase 1 [Source:HGNC Symbol;Acc:HGNC:15516]	0.52	2942	GO:0048706; GO:0015012; GO:0030166; GO:0030206; GO:0006024; GO:0050650; GO:0043931; GO:0030203	GO:0016757; GO:0046872; GO:0016740; GO:0030158	GO:0016020; GO:0016021; GO:0005794; GO:0005576; GO:0005615; GO:0000139; GO:0000137	64131	TRUE	0.331316	0.000468106	0.0223166	chr16	17101769	17470960	369192	-	1179.52	1018.84	1443.74	1423.61	1084.52	1090.84	769.784	870.815	973.601	2537.13	1686.34	1628.97	1608.62	1327.12	1310.78	803.897	830.576	835.975	1655.68	2059.88	1618.39	1931.41	1940.64	1911.6	1522.68	1418.04	1263.4	1627.64	1766.38
ENSG00000091136	ENST00000678984; ENST00000677957; ENST00000472714; ENST00000676744; ENST00000468518; ENST00000474380; ENST00000678310; ENST00000468999; ENST00000679200; ENST00000393561; ENST00000677801; ENST00000678698; ENST00000677485; ENST00000222399; ENST00000677101; ENST00000676574; ENST00000678892; ENST00000677144; ENST00000677793; ENST00000677588; ENST00000678704; ENST00000676777; ENST00000676592; ENST0000…	LAMB1	protein_coding	protein_coding	laminin subunit beta 1 [Source:HGNC Symbol;Acc:HGNC:6486]	0.4752	3965	GO:0007155; GO:0016477; GO:0009887; GO:0009888; GO:0034446; GO:0070831; GO:0030335; GO:0031175; GO:0050679; GO:0035987; GO:0021812; GO:0042476; GO:0045785; GO:0051149; GO:0110011; GO:2001046	GO:0005515; GO:0005201; GO:0005198; GO:0005178	GO:0110165; GO:0016020; GO:0005604; GO:0005576; GO:0005615; GO:0048471; GO:0070062; GO:0062023; GO:0043256; GO:0005788; GO:0043259; GO:0098637; GO:0005606; GO:0005607; GO:0043257	3912	TRUE	0.64578	0.000468569	0.0223166	chr7	107923799	108003213	79415	-	60.6891	102.864	47.4223	27.7006	38.973	28.362	13.4376	10.6538	14.4908	59.814	111.737	78.6027	19.1541	31.2152	15.7474	9.65245	10.9554	23.8157	28.4011	51.3477	62.7293	45.5567	40.7055	28.2039	13.578	8.40397	16.3307	75.0064	94.1635
ENSG00000183397	ENST00000681976; ENST00000329493	TEKTIP1	protein_coding	protein_coding	tektin bundle interacting protein 1 [Source:HGNC Symbol;Acc:HGNC:34496]	0.6659	664			GO:0005737; GO:0042995; GO:0005856; GO:0005879	100128569	TRUE	-0.412066	0.000482158	0.0228659	chr19	3539171	3544030	4860	+	101.801	71.5148	91.683	71.2301	62.6513	66.5415	95.0232	82.3026	78.7938	183.356	89.6835	215.48	114.047	85.1322	90.735	94.5762	71.9519	99.7899	138.85	112.248	132.359	154.703	180.442	106.26	111.534	112.775	100.666	96.2582	73.5991
ENSG00000112742	ENST00000509894; ENST00000230510; ENST00000369798; ENST00000509313; ENST00000502580; ENST00000511260; ENST00000504040; ENST00000627129; ENST00000430061; ENST00000515751; ENST00000504590	TTK	protein_coding	protein_coding	TTK protein kinase [Source:HGNC Symbol;Acc:HGNC:12401]	0.3818	1319	GO:0006468; GO:0016310; GO:0006996; GO:0051304; GO:0018105; GO:0007094; GO:0007059; GO:0008284; GO:0010862; GO:0007051; GO:0007052; GO:0033316; GO:0034501; GO:0016321; GO:0018107; GO:0018108; GO:0034502; GO:0046777; GO:1903096	GO:0005524; GO:0004672; GO:0000166; GO:0004674; GO:0016301; GO:0016740; GO:0004713; GO:0004712; GO:0106310; GO:0005515; GO:0042802; GO:0043515	GO:0005737; GO:0016020; GO:0005634; GO:0005819; GO:0000776	7272	TRUE	-0.623626	0.000485236	0.0228659	chr6	80003887	80042527	38641	+	251.566	196.91	386.754	471.899	429.917	512.697	350.338	271.687	349.591	131.121	111.737	73.1819	234.474	238.37	215.215	255.676	306.578	225.939	43.1276	94.3364	77.0087	177.481	176.019	269.987	225.977	240.169	277.985	18.7516	32.4702
ENSG00000183955	ENST00000402868; ENST00000437519; ENST00000537270; ENST00000478781; ENST00000461103; ENST00000462311; ENST00000437502; ENST00000485469	KMT5A	protein_coding	protein_coding	lysine methyltransferase 5A [Source:HGNC Symbol;Acc:HGNC:29489]	0.5414	1091	GO:0032259; GO:0000122; GO:0006325; GO:0051301; GO:0007049; GO:0006357; GO:0018026; GO:0045892; GO:1901796; GO:0007076; GO:0043516; GO:0034771; GO:0016571	GO:0005515; GO:0018024; GO:0016740; GO:0008168; GO:0016279; GO:0002039; GO:0003714; GO:0042799; GO:0016278	GO:0005634; GO:0005654; GO:0005829; GO:0005694; GO:0005700	387893	TRUE	-0.180402	0.000485263	0.0228659	chr12	123384132	123409353	25222	+	1240.21	1194.2	1175.02	1090.22	998.099	1124.66	1125.88	867.275	1120.32	700.377	721.268	855.144	777.592	752.948	854.109	869.62	832.139	823.737	925.665	883.657	900.04	807.684	880.097	947.668	974.708	967.983	980.797	731.312	921.072
ENSG00000134326	ENST00000458098; ENST00000256722; ENST00000478738; ENST00000491738; ENST00000465619; ENST00000404168; ENST00000470479	CMPK2	protein_coding	protein_coding	cytidine/uridine monophosphate kinase 2 [Source:HGNC Symbol;Acc:HGNC:27015]	0.5318	1519	GO:0016310; GO:0006221; GO:0046940; GO:0006165; GO:0009142; GO:0006227; GO:0006233; GO:0006235; GO:0071222	GO:0000166; GO:0005524; GO:0016301; GO:0016740; GO:0004550; GO:0004798; GO:0009041; GO:0004127; GO:0033862; GO:0036430; GO:0036431; GO:0050145	GO:0005654; GO:0005739; GO:0005737	129607	TRUE	1.09014	0.000487326	0.0228777	chr2	6840570	6866635	26066	-	159.553	86.2097	129.621	99.9199	105.859	125.447	132.457	125.666	177.512	128.989	95.5643	173.468	1046.36	502.28	1046.83	1660.7	498.971	1095.81	58.9059	118.219	89.0415	102.503	77.8378	97.586	129.961	131.571	108.054	102.509	122.304
ENSG00000215021	ENST00000537646; ENST00000678829; ENST00000535923; ENST00000440277; ENST00000677354; ENST00000543465; ENST00000399433; ENST00000676496; ENST00000546111; ENST00000542912; ENST00000545555; ENST00000678000; ENST00000678983; ENST00000676893; ENST00000536316; ENST00000545167; ENST00000544888; ENST00000544134; ENST00000546217; ENST00000542294	PHB2	protein_coding	protein_coding	prohibitin 2 [Source:HGNC Symbol;Acc:HGNC:30306]	0.5759	1211	GO:0006396; GO:0043066; GO:0006606; GO:0050821; GO:0007005; GO:0016477; GO:0000423; GO:0070374; GO:0042113; GO:0045892; GO:1901224; GO:0043433; GO:0051091; GO:0031536; GO:0140374; GO:0007062; GO:0039529; GO:0007202; GO:0002639; GO:0023035; GO:1990051; GO:1902808; GO:1900208; GO:0009611; GO:0030520; GO:0033147; GO:0033598; GO:0033600; GO:0060744; GO:0060749; GO:0060762; GO:0071300; GO:0071456; GO:…	GO:0042802; GO:0042803; GO:0005515; GO:0030331; GO:0008022; GO:0047485; GO:0046982; GO:0046625; GO:0033218	GO:0005730; GO:0005634; GO:0005737; GO:0016020; GO:0032991; GO:0005886; GO:0005739; GO:0005743; GO:0005741; GO:0071944; GO:0009986; GO:0016363; GO:0035632; GO:0014069; GO:0030424; GO:0048786; GO:0098800; GO:0098978; GO:0098982	11331	TRUE	-0.163984	0.000488957	0.0228777	chr12	6965327	6970780	5454	-	3804.81	3939.19	3947.63	4343.06	3951.35	4766.32	4671.49	3689.46	4337.28	2828.16	2940.44	3251.18	3270.68	3524.47	3383.44	3382.11	3546.76	3826.71	3362.9	3479.7	3624.22	3165.25	3198.42	3530.45	3670.33	3850.01	3978.23	3396.54	3570.64
ENSG00000276043	ENST00000612630; ENST00000620565; ENST00000613817; ENST00000624301; ENST00000650932; ENST00000615884; ENST00000622802; ENST00000616255	UHRF1	protein_coding	protein_coding	ubiquitin like with PHD and ring finger domains 1 [Source:HGNC Symbol;Acc:HGNC:12556]	0.5779	3309	GO:0016567; GO:0000122; GO:0006325; GO:0006281; GO:0006974; GO:0007049; GO:0051865; GO:0006511; GO:0045944; GO:0051247; GO:0010390; GO:0010216; GO:0016574; GO:0050678; GO:2000373	GO:0005515; GO:0046872; GO:0016740; GO:0003677; GO:0008270; GO:0004842; GO:0035064; GO:0061630; GO:0042393; GO:0042802; GO:0008327; GO:0000987; GO:0003676; GO:0044729	GO:0005634; GO:0005654; GO:0043231; GO:0000785; GO:0000792; GO:0016363; GO:0005657; GO:0000791	29128	TRUE	-0.667412	0.000494468	0.0230544	chr19	4903080	4962154	59075	+	1381.29	976.716	1779.02	1974.73	1697.29	2164.24	2199.05	1518.62	1881.99	426.403	338.422	348.292	1030.28	915.038	947.617	1405.82	1357.7	1489.32	265.146	265.022	316.892	581.573	778.433	1006.28	1224.93	1636.15	1610.19	146.599	145.334
ENSG00000136108	ENST00000468284; ENST00000378034; ENST00000378037; ENST00000258607; ENST00000490903; ENST00000480747; ENST00000459902	CKAP2	protein_coding	protein_coding	cytoskeleton associated protein 2 [Source:HGNC Symbol;Acc:HGNC:1990]	0.3855	2075	GO:0006915; GO:0007049; GO:0007026; GO:0045944; GO:0000281		GO:0005737; GO:0005856; GO:0005813; GO:0015630; GO:0005874; GO:0072686; GO:0005819; GO:0000922	26586	TRUE	-0.261732	0.000509005	0.0236491	chr13	52455429	52476628	21200	+	792.872	578.976	1090.71	1127.81	1065.07	1174.84	996.304	785.858	1039.71	510.626	458.709	298.148	634.037	776.596	674.889	747.793	913.476	804.908	317.671	304.503	364.588	617.863	589.09	815.385	889.361	895.933	988.185	273.773	229.457
ENSG00000158050	ENST00000288943; ENST00000488952	DUSP2	protein_coding	protein_coding	dual specificity phosphatase 2 [Source:HGNC Symbol;Acc:HGNC:3068]	0.6295	1229	GO:0006470; GO:0016311; GO:0043409; GO:0001706	GO:0016791; GO:0008138; GO:0016787; GO:0004722; GO:0004721; GO:0017018; GO:0004725; GO:0017017; GO:0005515; GO:0008330; GO:0051019	GO:0005634; GO:0005654; GO:0031965; GO:0005737	1844	TRUE	-0.359701	0.000512988	0.0237512	chr2	96143169	96145440	2272	-	445.379	467.296	459.468	481.792	488.248	505.061	586.456	515.055	482.725	343.26	430.774	393.014	496.064	512.685	440.927	414.372	346.464	466.942	462.833	353.463	610.054	390.079	394.496	402.271	447.106	398.888	375.88	298.775	323.62
ENSG00000279296	ENST00000624952	PRAL	protein_coding	TEC	p53 regulation associated lncRNA [Source:HGNC Symbol;Acc:HGNC:52646]	0.4346	3286				109245082	TRUE	1.00802	0.000519891	0.0239187	chr17	6772831	6776116	3286	-	2.94014	5.87793	6.37616	1.97861	14.9788	1.09146	0.95983	9.76074	6.33973	17.1791	13.2703	6.7761	22.3309	18.9532	24.0297	16.8607	17.2195	5.64848	9.46703	6.00062	3.60979	15.1313	12.4314	18.4329	4.85621	11.5374	5.07605	12.4101	11.5797
ENSG00000070087	ENST00000239940; ENST00000452853; ENST00000649949; ENST00000423691; ENST00000481767; ENST00000460404; ENST00000468323; ENST00000494827; ENST00000497060; ENST00000490975; ENST00000497148; ENST00000498169; ENST00000475518; ENST00000481275; ENST00000498307; ENST00000489155; ENST00000461930; ENST00000461868	PFN2	protein_coding	protein_coding	profilin 2 [Source:HGNC Symbol;Acc:HGNC:8882]	0.4628	997	GO:0016043; GO:0030036; GO:0030833; GO:0050821; GO:0033138; GO:0044087; GO:0110053; GO:0030838; GO:0051496; GO:0032781; GO:0032233; GO:0030837; GO:0010633; GO:1900028; GO:0098885; GO:2000300	GO:0003779; GO:0005515; GO:0016887; GO:0003785; GO:0005546	GO:0005737; GO:0005856; GO:0070062; GO:0098685; GO:0098793; GO:0098794; GO:0098978; GO:0016020; GO:0016021	5217	TRUE	0.430219	0.000520206	0.0239187	chr3	149964904	150050788	85885	-	109.632	90.1283	115.921	53.4225	65.8919	65.4507	79.6659	77.8778	95.0959	181.224	173.486	173.468	106.072	116.347	85.4859	85.7597	111.056	110.145	89.4108	81.201	85.4315	96.8081	71.6462	79.1531	86.3175	81.4484	76.6537	147.513	145.034
ENSG00000115504	ENST00000405015; ENST00000413434; ENST00000426940; ENST00000449820; ENST00000427809; ENST00000405482; ENST00000472809; ENST00000494958; ENST00000431489; ENST00000263991; ENST00000467436; ENST00000405289; ENST00000462441; ENST00000469591; ENST00000444311; ENST00000454124; ENST00000422032; ENST00000496857; ENST00000491965; ENST00000471179	EHBP1	protein_coding	protein_coding	EH domain binding protein 1 [Source:HGNC Symbol;Acc:HGNC:29144]	0.4302	1483	GO:0015031; GO:0006897; GO:0030036	GO:0005515	GO:0005737; GO:0016020; GO:0005654; GO:0005829; GO:0005886; GO:0005768; GO:0005815; GO:0031941	23301	TRUE	0.372414	0.000532928	0.0244191	chr2	62673851	63046487	372637	+	185.983	167.521	214.981	219.042	211.887	203.988	179.488	142.481	178.418	263.308	213.182	139.683	189.812	174.994	172.472	173.122	181.444	168.513	204.067	156.431	184.099	205.005	206.093	207.099	135.78	132.615	129.367	172.515	186.162
ENSG00000108771	ENST00000589979; ENST00000251642; ENST00000592024; ENST00000586522; ENST00000590637; ENST00000413196; ENST00000591220; ENST00000430773	DHX58	protein_coding	protein_coding	DExH-box helicase 58 [Source:HGNC Symbol;Acc:HGNC:29517]	0.5819	1243	GO:0002376; GO:0009615; GO:0009617; GO:0032480; GO:0032481; GO:0039536; GO:0045087; GO:0045824; GO:0051607; GO:1900245; GO:1900246; GO:0045088; GO:0039534; GO:0032728; GO:0039528	GO:0003677; GO:0005524; GO:0016787; GO:0003723; GO:0046872; GO:0000166; GO:0008270; GO:0005515; GO:0003724; GO:0004386; GO:0003725; GO:0016887; GO:0003727	GO:0005737	79132	TRUE	0.368661	0.00054066	0.0246786	chr17	42101404	42112714	11311	-	948.51	855.239	790.37	846.846	882.519	784.317	578.777	537.18	633.067	985.006	945.351	1108.57	2208.36	1558.87	2298.37	1730.43	906.438	1494.02	853.084	834.698	910.87	884.56	903.98	828.397	540.211	606.686	547.658	877.574	895.096
ENSG00000111331	ENST00000679812; ENST00000680090; ENST00000681346; ENST00000681002; ENST00000681572; ENST00000680230; ENST00000679505; ENST00000680044; ENST00000680966; ENST00000548514; ENST00000681497; ENST00000551007; ENST00000681665; ENST00000681594; ENST00000228928; ENST00000679547; ENST00000681134; ENST00000679517; ENST00000681764; ENST00000679912; ENST00000680438; ENST00000681147; ENST00000681527; ENST0000…	OAS3	protein_coding	protein_coding	2'-5'-oligoadenylate synthetase 3 [Source:HGNC Symbol;Acc:HGNC:8088]	0.5441	4612	GO:0002376; GO:0045087; GO:0051607; GO:0009615; GO:0045071; GO:0006139; GO:0032760; GO:0042742; GO:0032728; GO:0060339; GO:0060700; GO:0071639; GO:0071659; GO:2000342; GO:0071650; GO:0035395; GO:0039529; GO:0039530	GO:0003725; GO:0016779; GO:0001730; GO:0003723; GO:0046872; GO:0000166; GO:0005524; GO:0016740; GO:0005515	GO:0005737; GO:0005829; GO:0005886; GO:0005634; GO:0005654; GO:0005615; GO:0016020; GO:0043231	4940	TRUE	1.36124	0.000542305	0.0246786	chr12	112938051	112976460	38410	+	1203.09	810.292	1335.8	1566.51	1454.55	1707.92	1188.81	985.021	1240.74	1038.27	852.711	1367.32	10567.3	5147.16	12064.9	15178.7	4666.88	12178.2	515.481	615.372	598.021	590.366	670.457	688.604	693.526	845.82	886.754	513.49	462.159
ENSG00000136938	ENST00000339399; ENST00000473205; ENST00000486769	ANP32B	protein_coding	protein_coding	acidic nuclear phosphoprotein 32 family member B [Source:HGNC Symbol;Acc:HGNC:16677]	0.4756	856	GO:0006334; GO:0042981; GO:0006919; GO:0045596; GO:0046827; GO:0001944; GO:0021591; GO:0048839; GO:0060021	GO:0005515; GO:0042393; GO:0070063	GO:0005634; GO:0005737; GO:0005654; GO:0005730; GO:0070062	10541	TRUE	-0.175378	0.000552096	0.0250233	chr9	97983341	98015943	32603	+	6464.35	6940.86	6412.54	6274.18	6129.02	6648.69	6513.41	5471.79	5817.15	4219.33	4732.64	4506.1	5199.1	5444.68	5455.35	4994.1	5320.54	5371.71	4893.4	4193.79	4881.63	5006.5	5237.25	6095.87	5557.29	5839.22	6063.95	3979.09	4443.01
ENSG00000024526	ENST00000456315; ENST00000370966; ENST00000488146; ENST00000489862; ENST00000525124	DEPDC1	protein_coding	protein_coding	DEP domain containing 1 [Source:HGNC Symbol;Acc:HGNC:22949]	0.3629	2948	GO:0035556; GO:0007165; GO:0050790; GO:0045892	GO:0005096; GO:0005515	GO:0005634; GO:0017053	55635	TRUE	-0.750348	0.000553646	0.0250233	chr1	68474152	68497221	23070	-	187.94	133.233	218.142	238.423	254.926	223.623	197.725	169.915	172.078	53.3012	66.1599	35.2357	122.82	134.32	95.9842	169.115	229.933	117.677	59.9579	37.0181	39.7077	85.419	89.3365	123.609	100.865	156.632	192.096	7.50064	16.2352
ENSG00000142188	ENST00000484377; ENST00000420455; ENST00000470682; ENST00000468874; ENST00000542230; ENST00000441128; ENST00000442441; ENST00000474272; ENST00000432504; ENST00000459909	TMEM50B	protein_coding	protein_coding	transmembrane protein 50B [Source:HGNC Symbol;Acc:HGNC:1280]	0.4125	1055	GO:0008150; GO:0032511	GO:0005515; GO:0003674	GO:0016020; GO:0016021; GO:0005794; GO:0005783; GO:0005789; GO:0005886; GO:0000139	757	TRUE	0.235124	0.000556322	0.025059	chr21	33432485	33479974	47490	-	704.775	752.805	603.976	709.458	805.893	677.416	492.499	626.641	554.437	995.667	983.802	898.127	931.624	978.207	863.332	617.15	710.134	581.829	857.292	819.423	771.632	1102.18	916.864	843.529	644.957	605.643	536.576	963.832	852.802
ENSG00000143476	ENST00000542077; ENST00000366991; ENST00000475419; ENST00000489149; ENST00000463791; ENST00000496442	DTL	protein_coding	protein_coding	denticleless E3 ubiquitin protein ligase homolog [Source:HGNC Symbol;Acc:HGNC:30288]	0.4371	2400	GO:0016567; GO:0006974; GO:0006260; GO:0048511; GO:0006511; GO:0051726; GO:0007095; GO:0045732; GO:0043161; GO:0009411; GO:0010971; GO:0000209; GO:0006513; GO:0019985	GO:0005515; GO:0004842; GO:0030674	GO:0005654; GO:0005730; GO:0005829; GO:0005634; GO:0005737; GO:0016020; GO:0005856; GO:0005694; GO:0031965; GO:0005815; GO:0005813; GO:0031464; GO:0080008; GO:0031465	51514	TRUE	-0.574933	0.000559423	0.0251136	chr1	212035553	212107400	71848	+	418.95	241.975	668.127	773.638	756.136	859.585	768.824	514.17	616.765	160.97	149.963	123.325	409.133	413.364	389.185	501.734	534.165	599.681	79.9438	77.6186	83.025	181.278	253.857	323.118	471.352	501.222	558.74	51.2543	59.5287
ENSG00000137135	ENST00000490638; ENST00000475323; ENST00000378387; ENST00000490970; ENST00000488918; ENST00000468876	ARHGEF39	protein_coding	protein_coding	Rho guanine nucleotide exchange factor 39 [Source:HGNC Symbol;Acc:HGNC:25909]	0.5372	2232	GO:0050790; GO:0030335	GO:0005085; GO:0005515	GO:0016020; GO:0005886	84904	TRUE	-0.536246	0.000583718	0.0260353	chr9	35658875	35675866	16992	-	193.813	134.235	181.258	193.904	156.628	199.625	173.729	149.561	143.183	52.2498	47.0472	39.3128	127.605	114.455	90.735	93.7756	90.8457	130.857	42.0757	45.3986	37.3011	95.859	83.1458	104.094	119.293	108.598	124.678	18.7516	40.0465
ENSG00000107104	ENST00000382303; ENST00000689126; ENST00000690297; ENST00000693668; ENST00000467541; ENST00000688973; ENST00000475690; ENST00000687982; ENST00000691319; ENST00000689926; ENST00000382297; ENST00000674102; ENST00000692130; ENST00000689779; ENST00000619269; ENST00000489369; ENST00000354485; ENST00000692174; ENST00000693552; ENST00000685882; ENST00000685947; ENST00000686420; ENST00000662822; ENST0000…	KANK1	protein_coding	protein_coding	KN motif and ankyrin repeat domains 1 [Source:HGNC Symbol;Acc:HGNC:19309]	0.484	3930	GO:0030036; GO:0030177; GO:2000114; GO:0030336; GO:0090263; GO:1900025; GO:0046627; GO:0008283; GO:0010977; GO:0030837; GO:0035023; GO:0090303; GO:1900028; GO:0090521; GO:0035024; GO:2000393	GO:0005515; GO:0008013	GO:0005634; GO:0005737; GO:0016020; GO:0005886; GO:0042995; GO:0032587; GO:0005856	23189	TRUE	0.294091	0.000583874	0.0260353	chr9	470291	746105	275815	+	83.1651	56.0168	44.8971	119.063	115.731	99.917	290.32	287.605	302.749	80.3812	57.5487	56.954	159.765	156.5	167.86	374.415	356.477	375.837	66.5159	69.2689	69.9623	171.617	149.794	180.165	448.787	366.693	349.332	84.0107	85.1638
ENSG00000175279	ENST00000309048; ENST00000602486; ENST00000477755; ENST00000462462; ENST00000464507	CENPS	protein_coding	protein_coding	centromere protein S [Source:HGNC Symbol;Acc:HGNC:23163]	0.4858	679	GO:0051301; GO:0006281; GO:0006974; GO:0007049; GO:0051382; GO:0031398; GO:0000712; GO:0031297; GO:0036297	GO:0003677; GO:0046982; GO:0005515; GO:0003682; GO:0003690	GO:0071821; GO:0005634; GO:0005694; GO:0000775; GO:0000776; GO:0043240; GO:0005654; GO:0005829; GO:0000785	378708	TRUE	-0.473645	0.000597969	0.0265746	chr1	10430433	10442808	12376	+	173.31	195.256	166.954	187.969	150.659	229.812	183.868	111.107	180.846	90.9993	116.668	79.4877	153.163	132.676	123.271	132.911	141.258	173.581	101.435	78.1608	125.111	125.281	112.667	127.831	150.981	123.08	155.687	49.6036	68.3392
ENSG00000158402	ENST00000323760; ENST00000415130; ENST00000648466; ENST00000513970; ENST00000514555; ENST00000514017; ENST00000503022; ENST00000510119; ENST00000504831	CDC25C	protein_coding	protein_coding	cell division cycle 25C [Source:HGNC Symbol;Acc:HGNC:1727]	0.4672	1369	GO:0006470; GO:1902751; GO:0051301; GO:0007049; GO:0000086; GO:0007088; GO:0008283; GO:0010971; GO:0110032; GO:0000079; GO:0007283	GO:0004725; GO:0016787; GO:0004721; GO:0005515; GO:0019901; GO:0050699	GO:0005634; GO:0016607; GO:0005737; GO:0005654; GO:0005829; GO:0005758; GO:0048471	995	TRUE	-0.751976	0.000610595	0.0270453	chr5	138285269	138338355	53087	-	160.532	142.05	191.796	171.15	151.227	223.623	145.894	109.737	134.946	56.4993	47.0471	40.6566	82.1457	107.834	97.484	84.1568	87.5937	112.028	51.5427	29.8533	52.9435	74.9789	100.835	106.26	83.408	97.1116	86.8125	7.50064	14.0704
ENSG00000104427	ENST00000519307; ENST00000705981; ENST00000705982; ENST00000521176; ENST00000521873; ENST00000263849	ZC2HC1A	protein_coding	protein_coding	zinc finger C2HC-type containing 1A [Source:HGNC Symbol;Acc:HGNC:24277]	0.3365	2975		GO:0046872; GO:0005515		51101	TRUE	-0.440432	0.000624685	0.0275775	chr8	78666050	78719765	53716	+	231.989	157.724	255.026	218.637	186.874	237.804	106.541	82.3026	98.7186	115.131	110.267	74.5371	97.2986	134.32	152.975	93.7746	96.1966	81.903	144.109	103.889	102.277	183.176	126.486	169.149	96.0161	107.554	79.4242	100.008	82.2578
ENSG00000244509	ENST00000361441; ENST00000428892	APOBEC3C	protein_coding	protein_coding	apolipoprotein B mRNA editing enzyme catalytic subunit 3C [Source:HGNC Symbol;Acc:HGNC:17353]	0.515	1850	GO:0002376; GO:0045087; GO:0051607; GO:0080111; GO:0045071; GO:0010529; GO:0016554; GO:0045869; GO:0070383; GO:0009972	GO:0008270; GO:0016787; GO:0003723; GO:0046872; GO:0003824; GO:0005515; GO:0004126; GO:0047844	GO:0005634; GO:0005737; GO:0000932	27350	TRUE	-0.231938	0.000631695	0.0277946	chr22	39014257	39020352	6096	+	2755.45	2288.84	3172.78	3166.77	2517.65	3301.98	3243.12	2497.11	2831.04	1528.64	1590.78	1370.56	1957.94	2015.55	2022.57	2311.5	2267.98	2493.81	1286.43	1416.14	1288.69	1321.71	1435.97	1823.75	2079.12	2217.67	2418.55	1197.6	1183.74
ENSG00000102409	ENST00000372695; ENST00000372691	BEX4	protein_coding	protein_coding	brain expressed X-linked 4 [Source:HGNC Symbol;Acc:HGNC:25475]	0.4369	1189	GO:0007059; GO:0030334; GO:0042127; GO:1904428	GO:0005515; GO:0042826; GO:0043014	GO:0005634; GO:0005737; GO:0005654; GO:0005829; GO:0005856; GO:0005874; GO:0000922	56271	TRUE	0.248794	0.000637532	0.0278625	chrX	103215108	103217246	2139	+	379.795	499.624	326.686	425.402	446.12	440.701	383.932	433.638	336.006	514.89	492.523	570.548	541.523	559.035	599.901	406.357	404.339	430.226	637.447	562.436	636.525	603.627	567.862	576.842	432.558	397.844	425.751	703.81	721.551
ENSG00000079616	ENST00000691169; ENST00000690258; ENST00000689089; ENST00000563666; ENST00000685526; ENST00000689743; ENST00000691128; ENST00000691895; ENST00000685401; ENST00000569382; ENST00000689660; ENST00000689172; ENST00000686384; ENST00000691203; ENST00000569636; ENST00000690510; ENST00000693260; ENST00000160827; ENST00000570173; ENST00000690419; ENST00000689107; ENST00000561482; ENST00000400751; ENST0000…	KIF22	protein_coding	protein_coding	kinesin family member 22 [Source:HGNC Symbol;Acc:HGNC:6391]	0.5686	2220	GO:0007018; GO:0006281; GO:0007080; GO:0000278; GO:0051310; GO:0007062	GO:0005524; GO:0003777; GO:0008017; GO:0000166; GO:0003677; GO:0003774; GO:0005515; GO:0016887	GO:0005737; GO:0016607; GO:0005829; GO:0005856; GO:0005874; GO:0005634; GO:0072686; GO:0005871; GO:0000776; GO:0000785; GO:0005819	3835	TRUE	-0.192984	0.000639299	0.0278625	chr16	29790727	29805385	14659	+	2621.92	2736.18	2742.42	2840.61	2463.92	2742.07	2703.25	2250.16	2549.9	2003.15	1877.36	2003.84	2329.65	2097.09	2083.6	2255.29	2240.56	2302.89	1799.38	1615.87	1602.57	2277.45	2513.35	2490.64	2518.64	2646.71	2622.01	1392.78	1603.33
ENSG00000276293	ENST00000619039; ENST00000613767; ENST00000617781; ENST00000617499	PIP4K2B	protein_coding	protein_coding	phosphatidylinositol-5-phosphate 4-kinase type 2 beta [Source:HGNC Symbol;Acc:HGNC:8998]	0.5445	1834	GO:0046488; GO:0016310; GO:0006629; GO:0046854; GO:0007166; GO:0010506; GO:0046627; GO:0061909; GO:0090217; GO:1902635; GO:2000786	GO:0016307; GO:0000166; GO:0005524; GO:0016301; GO:0016740; GO:0005525; GO:0005515; GO:0016308; GO:0042803; GO:0016309	GO:0005634; GO:0005737; GO:0016020; GO:0005783; GO:0005789; GO:0005654; GO:0005886; GO:0005829; GO:0005776	8396	TRUE	0.117657	0.000640174	0.0278625	chr17	38765691	38800126	34436	-	1573.02	1367.59	1697.71	1558.15	1507.95	1527.18	1699.86	1656.68	1854.83	2003.06	1801.02	1811.93	1889.35	1832.23	1849.2	1827.41	1612.66	1824.46	1614.65	1653.88	1558.23	1715.97	1774.35	1600.41	1793.27	1727.13	1701.16	1692.64	1759.88
ENSG00000184524	ENST00000330106; ENST00000524587	CEND1	protein_coding	protein_coding	cell cycle exit and neuronal differentiation 1 [Source:HGNC Symbol;Acc:HGNC:24153]	0.6824	1038	GO:0021549; GO:0030182; GO:0030154; GO:0008150; GO:0007628; GO:0021686; GO:0021702; GO:0021933; GO:0021941	GO:0005515; GO:0003674	GO:0016020; GO:0016021; GO:0005739; GO:0031982	51286	TRUE	-1.00948	0.000641626	0.0278625	chr11	787115	790113	2999	-	53.837	52.9014	68.4988	47.4867	50.7691	65.4507	72.9471	37.1689	48.9065	8.52819	16.1724	13.5522	25.521	25.5397	37.4938	45.6851	42.2327	63.0747	1.05189	14.3296	12.0326	19.9311	22.9975	24.9387	29.0958	30.2821	39.7121	3.75032	2.16468
ENSG00000278195	ENST00000610913; ENST00000617123	SSTR3	protein_coding	protein_coding	somatostatin receptor 3 [Source:HGNC Symbol;Acc:HGNC:11332]	0.6185	3018	GO:0007186; GO:0007165; GO:0008285; GO:0007267; GO:0007218; GO:0008628; GO:0007187; GO:0038170; GO:0007283; GO:0021549; GO:0030900; GO:0042594; GO:0071385; GO:0071392	GO:0004930; GO:0005515; GO:0042923; GO:0042277; GO:0004994; GO:0005102	GO:0016021; GO:0110165; GO:0016020; GO:0005886; GO:0005887; GO:0043005; GO:0005929; GO:0060170; GO:0005737; GO:0097730	6753	TRUE	0.328794	0.000650736	0.0281661	chr22	37204237	37212477	8241	-	223.179	186.134	212.873	492.674	437.479	442.883	238.997	253.988	285.288	367.778	285.222	292.727	1202.68	887.267	1003.34	695.696	375.401	512.13	152.525	124.19	119.123	458.415	453.759	492.268	206.58	184.825	220.725	120.01	155.857
ENSG00000188559	ENST00000202677; ENST00000430436; ENST00000427175; ENST00000495793; ENST00000424981	RALGAPA2	protein_coding	protein_coding	Ral GTPase activating protein catalytic subunit alpha 2 [Source:HGNC Symbol;Acc:HGNC:16207]	0.449	4449	GO:0051056; GO:0043547; GO:0090630	GO:0005096; GO:0005515; GO:0046982	GO:0005634; GO:0005737; GO:0005829; GO:0005886; GO:0005615	57186	TRUE	0.249231	0.000668004	0.0288196	chr20	20389530	20712644	323115	-	636.255	426.149	686.041	724.173	785.302	673.051	561.501	566.383	668.388	1004.19	792.448	703.359	953.846	915.644	843.611	755.006	754.713	657.106	635.343	812.01	558.314	912.084	933.169	961.764	793.346	737.213	716.665	685.058	631.004
ENSG00000196139	ENST00000605781; ENST00000470862; ENST00000480822; ENST00000602997; ENST00000439082; ENST00000605149; ENST00000480697; ENST00000380554; ENST00000605322; ENST00000603312; ENST00000603484	AKR1C3	protein_coding	protein_coding	aldo-keto reductase family 1 member C3 [Source:HGNC Symbol;Acc:HGNC:386]	0.4439	898	GO:0019305; GO:0007186; GO:0006629; GO:0043170; GO:0008202; GO:0006693; GO:0042572; GO:0008284; GO:0008584; GO:0009267; GO:2000379; GO:0070293; GO:0051897; GO:0030216; GO:0010942; GO:0071277; GO:0044597; GO:0044598; GO:0001523; GO:0016488; GO:1900053; GO:2000353; GO:0071276; GO:0042448; GO:0034614; GO:0061370; GO:0019371; GO:0071395; GO:0007584; GO:0042574; GO:0048385; GO:0071379; GO:0071384; GO:…	GO:0016491; GO:0004303; GO:0044594; GO:0004745; GO:0004032; GO:0047045; GO:0016229; GO:0047023; GO:0047024; GO:0047035; GO:0047044; GO:0001758; GO:0004033; GO:0045550; GO:0016655; GO:0052650; GO:0035410; GO:0036130; GO:0047020; GO:0032052; GO:0047086; GO:0018636; GO:0036131; GO:0045703; GO:0047017; GO:0047787	GO:0005634; GO:0005737; GO:0005829; GO:0070062	8644	TRUE	0.320757	0.000681554	0.029309	chr10	5035354	5107686	72333	+	135.335	133.327	115.412	87.059	105.569	57.8148	111.298	123.867	146.316	173.297	127.581	148.87	97.6658	98.1712	105.582	121.827	128.972	97.9071	149.495	110.985	123.169	87.1108	99.6461	93.6389	99.821	99.7244	99.4085	153.098	150.993
ENSG00000108924	ENST00000226067; ENST00000430986; ENST00000573945; ENST00000575345; ENST00000570962; ENST00000572002; ENST00000573020; ENST00000572234; ENST00000573422; ENST00000575868; ENST00000575307	HLF	protein_coding	protein_coding	HLF transcription factor, PAR bZIP family member [Source:HGNC Symbol;Acc:HGNC:4977]	0.4907	1689	GO:0006355; GO:0006357; GO:0048511; GO:0045944; GO:0035914	GO:0003700; GO:0003677; GO:0005515; GO:0000981; GO:0000978; GO:1990837; GO:0001228; GO:0043565; GO:0003690	GO:0005634; GO:0005654; GO:0000785; GO:0090575	3131	TRUE	-0.38709	0.000694709	0.0297784	chr17	55264960	55325187	60228	+	316.17	193.972	346.71	313.61	268.969	254.166	305.226	235.403	271.703	199.347	207.301	172.113	157.911	170.264	182.22	259.684	247.139	268.303	137.797	82.395	107.09	146.161	138.869	161.559	214.34	211.975	244.738	83.7571	55.1994
ENSG00000132530	ENST00000573760; ENST00000575369; ENST00000576341; ENST00000574394; ENST00000346752; ENST00000576459; ENST00000572546; ENST00000361842; ENST00000575267; ENST00000572107; ENST00000576724; ENST00000571217; ENST00000575147; ENST00000574907; ENST00000571135; ENST00000574962; ENST00000571673; ENST00000572495; ENST00000573518	XAF1	protein_coding	protein_coding	XIAP associated factor 1 [Source:HGNC Symbol;Acc:HGNC:30932]	0.5174	987	GO:0006915; GO:0035456	GO:0008270; GO:0046872; GO:0005515	GO:0005634; GO:0005737; GO:0005654; GO:0005739; GO:0005829	54739	TRUE	1.28369	0.000703991	0.0300792	chr17	6755447	6775647	20201	+	1674.97	1286.8	1660.26	1246.53	1617.7	1589.36	1002.06	1108.86	1206.57	1705.08	1448.17	2175.88	11294	6178.24	11527.6	10175.7	4560.89	8748.5	689.14	673.034	875.974	798.499	901.326	939.92	820.174	740	719.436	786.193	711.097
ENSG00000108370	ENST00000638125; ENST00000637818; ENST00000582940; ENST00000635833; ENST00000262406; ENST00000583473; ENST00000443584; ENST00000584234; ENST00000449996; ENST00000581175; ENST00000577186; ENST00000577595	RGS9	protein_coding	protein_coding	regulator of G protein signaling 9 [Source:HGNC Symbol;Acc:HGNC:10004]	0.5124	1767	GO:0007186; GO:0035556; GO:0009968; GO:0050896; GO:0007601; GO:0043547; GO:0008277; GO:0036367; GO:1990603	GO:0005096; GO:0003924	GO:0016020; GO:0005737; GO:0005886; GO:0043005; GO:0098839; GO:0098978	8787	TRUE	-0.508573	0.000707039	0.0301126	chr17	65100812	65227703	126892	+	83.3215	79.3776	67.9086	62.3466	41.0474	50.1788	59.5095	63.961	76.0767	28.9958	32.8863	40.6566	28.7258	35.4995	41.9931	75.5463	71.9697	32.0082	34.7275	54.9512	40.911	43.8853	53.0801	34.7083	69.9273	80.6134	73.8967	27.5713	29.6795
ENSG00000171320	ENST00000523566; ENST00000305188; ENST00000522378; ENST00000519637; ENST00000524293; ENST00000523910; ENST00000518262; ENST00000397418	ESCO2	protein_coding	protein_coding	establishment of sister chromatid cohesion N-acetyltransferase 2 [Source:HGNC Symbol;Acc:HGNC:27230]	0.3968	1659	GO:0007049; GO:0006275; GO:0007064; GO:0002244; GO:0006302; GO:0007059; GO:0034421; GO:0071168	GO:0046872; GO:0016740; GO:0016746; GO:0005515; GO:0016407; GO:0004468; GO:0008080; GO:0061733	GO:0005794; GO:0005654; GO:0005634; GO:0000785; GO:0005694; GO:0030054; GO:0001741; GO:0005721; GO:0010369; GO:0035861	157570	TRUE	-0.555272	0.000711768	0.0302172	chr8	27771949	27812640	40692	+	153.111	98.5259	266.494	257.603	277.358	300.692	251.832	215.046	210.522	66.7801	59.9168	51.7903	132.759	150.296	165.774	185.759	252.517	201.917	32.6437	20.6718	36.8422	97.6396	100.001	136.22	203.244	196.045	220.255	26.9577	18.2893
ENSG00000137265	ENST00000696871; ENST00000468485; ENST00000696872; ENST00000380956; ENST00000696873; ENST00000495137; ENST00000493114; ENST00000469834	IRF4	protein_coding	protein_coding	interferon regulatory factor 4 [Source:HGNC Symbol;Acc:HGNC:6119]	0.5739	1555	GO:0006355; GO:0045893; GO:0045944; GO:0006357; GO:0032733; GO:0032736; GO:0032753; GO:0042110; GO:0120162; GO:0002376; GO:0032743; GO:0045622; GO:0042832; GO:0072540; GO:0034122; GO:0043011; GO:0043388; GO:0043966; GO:0043967	GO:0003700; GO:0000976; GO:0003677; GO:0043565; GO:0005515; GO:1990837; GO:0000981; GO:0000978; GO:0001228; GO:0000987; GO:0003713	GO:0005634; GO:0016020; GO:0005654; GO:0005829; GO:0000785; GO:0000786	3662	TRUE	-0.359832	0.000727234	0.0307739	chr6	391739	411443	19705	+	3035.42	2472.65	3754.79	3339.9	2844.11	3469.98	3213.51	2561.03	2869.18	1416.75	1567.25	1359.29	1793.65	1987.37	1695.47	2066.25	2246.15	2054.17	1046.63	907.54	978.252	1435.04	1792.92	2101.35	2258.81	1937.01	2028.04	686.308	743.848
ENSG00000173218	ENST00000355485; ENST00000369510; ENST00000310260; ENST00000369509; ENST00000478369; ENST00000474344	VANGL1	protein_coding	protein_coding	VANGL planar cell polarity protein 1 [Source:HGNC Symbol;Acc:HGNC:15512]	0.4999	3745	GO:0007275; GO:0043473; GO:0060071	GO:0005515	GO:0016021; GO:0016020; GO:0005886; GO:0016328	81839	TRUE	-0.332681	0.000729513	0.0307739	chr1	115641970	115698224	56255	+	267.227	177.317	344.601	270.08	219.279	284.711	321.543	207.969	299.778	163.102	132.32	112.483	161.101	192.021	195.717	269.301	278.423	284.307	132.538	158.819	138.375	173.685	165.405	207.1	242.465	328.926	323.238	110.009	147.198
ENSG00000172794	ENST00000340415; ENST00000402449; ENST00000392617; ENST00000528438; ENST00000392615; ENST00000392614; ENST00000533530; ENST00000527040; ENST00000577548; ENST00000392612; ENST00000392610; ENST00000392613; ENST00000613645; ENST00000481224; ENST00000488977; ENST00000531420	RAB37	protein_coding	protein_coding	RAB37, member RAS oncogene family [Source:HGNC Symbol;Acc:HGNC:30268]	0.5624	2009	GO:0015031	GO:0005525; GO:0003924; GO:0000166; GO:0005515	GO:0031410; GO:0005793; GO:0005886; GO:0005794; GO:0035579; GO:0035577; GO:0005768	326624	TRUE	-0.263077	0.000740369	0.031133	chr17	74670578	74747335	76758	+	676.388	621.101	636.512	617.327	477.446	557.422	519.268	468.151	451.027	496.768	518.988	474.327	416.311	460.66	440.177	364.68	401.21	405.425	555.399	620.949	590.803	727.96	736.805	879.358	663.385	686.046	676.03	523.794	506.535
ENSG00000131470	ENST00000393795; ENST00000253789; ENST00000587209; ENST00000586337; ENST00000590760; ENST00000588544; ENST00000589505; ENST00000590931; ENST00000587268	PSMC3IP	protein_coding	protein_coding	PSMC3 interacting protein [Source:HGNC Symbol;Acc:HGNC:17928]	0.5201	1065	GO:0050790; GO:0045893; GO:0006310; GO:0051321; GO:0007131; GO:0007129; GO:0000709; GO:0010774	GO:0003677; GO:0005515; GO:0030374; GO:0003690; GO:0120230	GO:0005634; GO:0005654; GO:0000794; GO:0120231	29893	TRUE	-0.591032	0.000748215	0.0313637	chr17	42572310	42577831	5522	-	158.574	173.399	240.272	222.594	214.958	267.257	222.681	182.305	208.305	83.1499	82.3324	89.4445	173.861	185.399	153.724	154.688	166.584	185.459	67.3211	97.9187	79.4153	83.5207	106.142	145.295	125.112	144.101	211.49	45.0038	64.9404
ENSG00000129810	ENST00000306698; ENST00000419233; ENST00000263753; ENST00000425061; ENST00000443724; ENST00000421451; ENST00000452020; ENST00000442720; ENST00000412997; ENST00000460637; ENST00000437051; ENST00000417364; ENST00000456624	SGO1	protein_coding	protein_coding	shugoshin 1 [Source:HGNC Symbol;Acc:HGNC:25088]	0.4037	1536	GO:0045132; GO:0051301; GO:0016043; GO:0007049; GO:0071962; GO:0007059; GO:0045143; GO:0008608; GO:0051177; GO:0000070; GO:0010457	GO:0005515; GO:0019900	GO:0005634; GO:0000775; GO:0005737; GO:0005654; GO:0005829; GO:0005856; GO:0005694; GO:0000776; GO:0005815; GO:0000922; GO:0005813; GO:0000779	151648	TRUE	-0.535325	0.000758575	0.0316573	chr3	20160593	20186206	25614	-	193.813	181.236	248.723	245.406	223.6	222.532	218.841	180.535	228.23	94.8761	52.9279	56.9192	97.2987	125.844	149.975	185.145	157.981	160.072	42.0757	26.2765	36.0978	87.3172	98.1818	168.065	134.81	171.355	159.772	12.5011	25.9762
ENSG00000217128	ENST00000307968; ENST00000307954; ENST00000510461; ENST00000511848; ENST00000623690	FNIP1	protein_coding	protein_coding	folliculin interacting protein 1 [Source:HGNC Symbol;Acc:HGNC:29418]	0.4234	4483	GO:0000122; GO:0001934; GO:0033138; GO:0009267; GO:0031334; GO:0032007; GO:0043154; GO:0001932; GO:0032008; GO:0030183; GO:0002327; GO:0031929; GO:2000973; GO:0002904; GO:0001783; GO:0008285	GO:0005085; GO:0005515; GO:0019899; GO:0042030; GO:0051087	GO:0005737; GO:0016020; GO:0005765; GO:0005829; GO:0005764	96459	TRUE	0.199165	0.000759985	0.0316573	chr5	131641714	131797017	155304	-	375.88	295.216	455.411	496.632	544.418	555.736	483.755	479.656	498.122	567.125	457.436	374.04	572.627	538.225	513.917	520.97	545.569	471.554	355.54	366.598	392.263	489.581	486.828	489.014	460.592	445.611	466.386	427.536	357.953
ENSG00000119922	ENST00000681850; ENST00000638108; ENST00000680381; ENST00000679734; ENST00000680954; ENST00000681150; ENST00000680558; ENST00000679608; ENST00000680809; ENST00000371826; ENST00000679755; ENST00000679606; ENST00000679619; ENST00000611722; ENST00000681843	IFIT2	protein_coding	protein_coding	interferon induced protein with tetratricopeptide repeats 2 [Source:HGNC Symbol;Acc:HGNC:5409]	0.4307	2064	GO:0006915; GO:0002376; GO:0009615; GO:0045087; GO:0051607; GO:0035457; GO:0043065; GO:0032091; GO:0008637	GO:0005515; GO:0003723	GO:0005737; GO:0005783; GO:0005829	3433	TRUE	0.480956	0.000762849	0.0316773	chr10	89283694	89309271	25578	+	267.228	202.789	326.875	357.139	416.954	367.615	280.184	264.607	327.174	287.077	242.586	211.414	1342.24	766.19	1263.54	990.646	400.428	760.663	98.581	186.284	176.879	158.5	146.34	184.329	192.032	200.489	198.561	162.992	161.269
ENSG00000198467	ENST00000644325; ENST00000378292; ENST00000329305; ENST00000643485; ENST00000645482; ENST00000647435; ENST00000607559; ENST00000471212; ENST00000486018; ENST00000604975	TPM2	protein_coding	protein_coding	tropomyosin 2 [Source:HGNC Symbol;Acc:HGNC:12011]	0.5777	1042	GO:0007015; GO:0006936; GO:0043462	GO:0003779; GO:0042802; GO:0042803; GO:0005515; GO:0051015; GO:0046982; GO:0008307	GO:0005856; GO:0005737; GO:0005829; GO:0005884; GO:0015629; GO:0005862	7169	TRUE	0.294991	0.000767189	0.0317583	chr9	35681992	35690056	8065	-	396.436	593.671	240.272	159.278	207.397	170.172	135.336	209.739	197.438	471.183	580.737	559.705	290.302	316.881	292.452	155.49	164.238	156.275	717.391	634.084	565.534	422.349	435.184	323.118	228.887	198.4	219.802	768.815	887.519
ENSG00000187608	ENST00000624697; ENST00000624652; ENST00000649529	ISG15	protein_coding	protein_coding	ISG15 ubiquitin like modifier [Source:HGNC Symbol;Acc:HGNC:4053]	0.6385	693	GO:0002376; GO:0009615; GO:0045087; GO:0051607; GO:0007229; GO:0042742; GO:0045071; GO:0032733; GO:0030501; GO:0032729; GO:0032728; GO:0031397; GO:0032020; GO:0034340; GO:0060339; GO:0009617; GO:0019941; GO:0032461; GO:0032649; GO:0045648; GO:0070585	GO:0005515; GO:0031625; GO:0005178; GO:0003735; GO:0031386	GO:0005737; GO:0005576; GO:0005634; GO:0005654; GO:0005829; GO:0022627	9636	TRUE	1.16898	0.000781445	0.032248	chr1	1001138	1014540	13403	+	434.611	470.235	374.109	476.846	381.309	437.428	219.801	182.305	148.531	269.704	282.282	487.879	2197.2	1192.8	2706.3	2555.16	536.512	1566.51	329.242	271.068	347.743	293.271	275.086	306.854	144.509	119.041	154.231	332.528	326.867
ENSG00000169715	ENST00000306061; ENST00000330439; ENST00000568293	MT1E	protein_coding	protein_coding	metallothionein 1E [Source:HGNC Symbol;Acc:HGNC:7397]	0.5364	594	GO:0071248; GO:0045926; GO:0006882; GO:0010273; GO:0071276; GO:0071280; GO:0071294	GO:0046872; GO:0008270; GO:0005515	GO:0005634; GO:0005737	4493	TRUE	-0.424913	0.000784108	0.0322501	chr16	56625475	56627112	1638	+	376.856	415.369	355.139	599.518	545.498	654.503	157.412	140.711	153.809	134.319	155.843	188.375	417.109	471.065	399.063	186.748	172.055	157.123	80.9957	97.9187	84.2284	298.017	313.12	335.045	156.147	149.322	135.76	35.003	49.7876
ENSG00000101057	ENST00000396863; ENST00000217026	MYBL2	protein_coding	protein_coding	MYB proto-oncogene like 2 [Source:HGNC Symbol;Acc:HGNC:7548]	0.6029	2686	GO:0045944; GO:0006355; GO:0000278; GO:0043525; GO:0090307; GO:1990830	GO:0003677; GO:0000981; GO:0005515; GO:0000978; GO:1990837; GO:0001228	GO:0005634; GO:0005654; GO:0031523	4605	TRUE	-0.678914	0.000786351	0.0322501	chr20	43667019	43716495	49477	+	1867.65	1516.5	2145.59	3189.53	2425.04	3413.26	2124.1	1472.6	1958.07	646.01	579.266	435.026	1590.28	1504.95	1484.75	1366.55	1279.49	1340.58	203.015	176.731	211.774	941.506	1153.42	1398.73	988.287	1423.26	1556.16	102.509	86.5872
ENSG00000078900	ENST00000378295; ENST00000604074; ENST00000354437; ENST00000346387; ENST00000357733; ENST00000603362; ENST00000604479; ENST00000378280; ENST00000378285; ENST00000378288; ENST00000603364; ENST00000604194; ENST00000378290; ENST00000604566	TP73	protein_coding	protein_coding	tumor protein p73 [Source:HGNC Symbol;Acc:HGNC:12003]	0.6299	2880	GO:0006355; GO:0006915; GO:0051262; GO:0006974; GO:0007049; GO:0045893; GO:0051726; GO:0045944; GO:0006357; GO:0001822; GO:0009410; GO:0010243; GO:0043065; GO:0043410; GO:0045665; GO:0048714; GO:0007346; GO:0010468; GO:0060044; GO:0006298; GO:0008630; GO:0042771; GO:1901248; GO:0008285	GO:0005515; GO:0003677; GO:0003700; GO:0000976; GO:0046872; GO:0042802; GO:0000981; GO:0000978; GO:0019901; GO:0043565; GO:0001228; GO:0002039; GO:0061629; GO:0097371; GO:0140297; GO:0001222	GO:0005634; GO:0005737; GO:0005794; GO:0043231; GO:0005654; GO:0030054; GO:0000785; GO:0005829	7161	TRUE	-1.03892	0.000789241	0.032269	chr1	3652516	3736201	83686	+	33.281	10.7762	27.3995	56.3904	36.7266	45.8154	48.9514	39.8238	28.076	14.9243	2.94044	4.06566	26.3185	13.2428	2.9995	28.8537	19.5522	22.5939	15.7784	13.1354	4.81305	11.3892	23.8821	16.2644	52.3724	39.68	39.7121	2.50021	4.32936
ENSG00000123473	ENST00000360380; ENST00000371877; ENST00000682940; ENST00000337817; ENST00000683977; ENST00000682977; ENST00000396221; ENST00000684618; ENST00000447475; ENST00000418131; ENST00000436811; ENST00000682165; ENST00000433827; ENST00000413565	STIL	protein_coding	protein_coding	STIL centriolar assembly protein [Source:HGNC Symbol;Acc:HGNC:10879]	0.4146	3358	GO:0043066; GO:0007224; GO:0007052; GO:0001947; GO:0007368; GO:0000578; GO:0021915; GO:0001843; GO:0051298; GO:0030903; GO:0033504; GO:0046599; GO:0001701; GO:1900087; GO:0071539; GO:0030900; GO:0035264; GO:0046601; GO:0060236; GO:1905832	GO:0005515; GO:0042802	GO:0005737; GO:0005814; GO:0005856; GO:0005829; GO:0005813; GO:0120099	6491	TRUE	-0.333852	0.000803182	0.0327383	chr1	47250139	47314892	64754	-	421.058	298.795	666.265	596.551	586.286	707.958	587.687	452.223	560.598	219.361	169.075	138.078	377.231	360.676	374.802	451.234	466.123	443.832	124.123	121.801	117.92	250.613	305.159	297.095	407.132	448.909	489.475	96.2582	68.4427
ENSG00000111602	ENST00000553532; ENST00000229201; ENST00000557589; ENST00000553314; ENST00000555808	TIMELESS	protein_coding	protein_coding	timeless circadian regulator [Source:HGNC Symbol;Acc:HGNC:11813]	0.5157	2682	GO:0051301; GO:0006281; GO:0006974; GO:0007049; GO:0007623; GO:0048511; GO:2000781; GO:1905168; GO:0045892; GO:0044770; GO:0042752; GO:0002009; GO:0009582; GO:0072711; GO:0048478; GO:0000076; GO:0072719; GO:1904976; GO:0043111; GO:0030324; GO:0048754	GO:0005515; GO:0003677; GO:0042802	GO:0005634; GO:0005654; GO:0005694; GO:0035861; GO:0031298; GO:0000785	8914	TRUE	-0.325423	0.000806328	0.032766	chr12	56416363	56449426	33064	-	1068.68	896.385	1384.65	1646.2	1485.27	1649.33	1390.79	1025.69	1229.91	513.378	410.222	497.366	923.217	834.364	902.1	1062.77	949.633	995.121	440.717	444.217	419.937	616.211	773.071	854.398	873.844	1046.3	951.244	370.032	350.678
ENSG00000149929	ENST00000279392; ENST00000564026; ENST00000563053; ENST00000563680; ENST00000566471; ENST00000565996; ENST00000568880	HIRIP3	protein_coding	protein_coding	HIRA interacting protein 3 [Source:HGNC Symbol;Acc:HGNC:4917]	0.5894	1131	GO:0006325	GO:0005515	GO:0005634; GO:0005654; GO:0005730	8479	TRUE	-0.21955	0.000815188	0.0329492	chr16	29992330	29996074	3745	-	868.244	894.425	933.691	858.719	748.574	957.761	919.518	709.75	882.128	590.577	566.036	670.834	657.963	667.815	692.885	724.55	694.493	758.78	635.343	556.465	600.427	671.013	600.589	701.535	755.521	765.406	808.095	481.291	589.876
ENSG00000168393	ENST00000305784; ENST00000400770; ENST00000445261; ENST00000432348; ENST00000420144; ENST00000493095; ENST00000464603	DTYMK	protein_coding	protein_coding	deoxythymidylate kinase [Source:HGNC Symbol;Acc:HGNC:3061]	0.5521	767	GO:0006233; GO:0016310; GO:0009165; GO:0046940; GO:0006235; GO:0006227; GO:0046105; GO:0071363	GO:0005524; GO:0004798; GO:0000166; GO:0016301; GO:0016740; GO:0004550; GO:0009041	GO:0005634; GO:0005737; GO:0005829; GO:0005739	1841	TRUE	-0.276586	0.000815796	0.0329492	chr2	241675747	241686944	11198	-	655.832	597.589	748.217	586.679	642.913	769.046	765.945	538.949	688.939	301.684	354.324	360.056	451.402	435.12	438.827	520.97	540.518	578.04	339.762	276.698	383.84	348.32	402.226	431.547	440.317	538.295	562.435	286.274	331.196
ENSG00000198176	ENST00000475254; ENST00000464794; ENST00000465174; ENST00000375370; ENST00000544902; ENST00000408980; ENST00000453989; ENST00000494812	TFDP1	protein_coding	protein_coding	transcription factor Dp-1 [Source:HGNC Symbol;Acc:HGNC:11749]	0.5486	1101	GO:0006355; GO:0007049; GO:0051726; GO:0008544; GO:0043276; GO:0045893; GO:0045944; GO:0070345; GO:2000278; GO:0006357; GO:1900087; GO:0051091; GO:0043433; GO:0000083; GO:0006366	GO:0003677; GO:0003700; GO:0005515; GO:0000987; GO:0000977; GO:0000981; GO:0019904; GO:0001228; GO:0140297	GO:0005667; GO:0005634; GO:0005737; GO:0005654; GO:0005829; GO:0000785; GO:0090575; GO:0035189	7027	TRUE	-0.239297	0.000841273	0.0338227	chr13	113584721	113641473	56753	+	2008.61	1803.55	2314.2	2350.59	2018.89	2483.85	2696.17	2022.17	2278.68	1027.65	1079.14	1015.06	1315.93	1490.76	1371.53	1837.02	1886.4	2008.03	985.623	1086.66	1134.68	1212.95	1356.85	1608	1659.43	2095.73	2029.01	960.082	918.907
ENSG00000174371	ENST00000519225; ENST00000366548; ENST00000423131; ENST00000523590; ENST00000348581; ENST00000518483; ENST00000437497; ENST00000450748; ENST00000493702; ENST00000469419; ENST00000521202; ENST00000518741	EXO1	protein_coding	protein_coding	exonuclease 1 [Source:HGNC Symbol;Acc:HGNC:3511]	0.4451	1288	GO:0090502; GO:0006281; GO:0006974; GO:0090305; GO:0006310; GO:0002376; GO:0051321; GO:0006259; GO:0006298; GO:0090656; GO:0002455; GO:0016446; GO:0045190; GO:0044238; GO:0071704	GO:0016788; GO:0004518; GO:0046872; GO:0003677; GO:0016787; GO:0003824; GO:0005515; GO:0004519; GO:0004527; GO:0035312; GO:0008409; GO:0017108; GO:0048256; GO:0045145; GO:0003682; GO:0004523; GO:0051908	GO:0005634; GO:0005654; GO:0005886; GO:0016604	9156	TRUE	-0.56592	0.000842512	0.0338227	chr1	241847967	241895148	47182	+	284.847	199.849	461.576	480.803	479.606	575.965	493.353	329.211	434.724	95.9421	76.4515	66.4059	245.639	268.423	272.955	362.275	363.67	355.854	59.9578	45.377	54.1467	155.652	187.518	275.409	347.21	365.474	331.55	35.0031	21.6468
ENSG00000123146	ENST00000587728; ENST00000358600; ENST00000587535; ENST00000587606; ENST00000586517; ENST00000591080; ENST00000357355; ENST00000592261; ENST00000242786; ENST00000591737; ENST00000593028; ENST00000586849; ENST00000590567; ENST00000587319; ENST00000592341; ENST00000591565	ADGRE5	protein_coding	protein_coding	adhesion G protein-coupled receptor E5 [Source:HGNC Symbol;Acc:HGNC:1711]	0.5814	1026	GO:0007186; GO:0007166; GO:0007165; GO:0007155; GO:0007189; GO:0006954; GO:0006955; GO:0007267	GO:0005509; GO:0004930; GO:0004888; GO:0005515	GO:0016021; GO:0016020; GO:0005886; GO:0005576; GO:0005925; GO:0005615; GO:0005887; GO:0070062; GO:0030667	976	TRUE	-0.174325	0.00084925	0.0339904	chr19	14380501	14408725	28225	+	3362.58	3203.02	3390.59	3303.12	3157.88	3447.02	3426.01	2940.37	3182.05	2495.47	2561.28	2436.02	2703.44	2427.91	2453.06	3206.79	2698.05	3087.75	2522.67	2834.93	2834.81	2647.21	2748.57	2873.76	2769.31	3267.54	2768.85	2452.71	2452.15
ENSG00000102007	ENST00000376327; ENST00000376322	PLP2	protein_coding	protein_coding	proteolipid protein 2 [Source:HGNC Symbol;Acc:HGNC:9087]	0.522	861	GO:0034220; GO:0006935; GO:0019221; GO:0006811	GO:0005515; GO:0015075; GO:0019956	GO:0016020; GO:0016021; GO:0005886; GO:0005783; GO:0005789	5355	TRUE	-0.17902	0.000852911	0.0340345	chrX	49171898	49175235	3338	+	2933.63	3530.68	2679.88	1701.61	1612.73	1927.52	2518.59	2548.73	2552.2	1713.1	2340.59	2482.76	1807.21	1696.97	1846.19	2189.68	2103.82	2038.16	3297.68	3034.28	3440.12	2391.73	2374.05	2390.85	2717.55	2893.51	2836.19	2952.76	3452.67
ENSG00000167900	ENST00000301634; ENST00000588734; ENST00000590862; ENST00000590430; ENST00000586613; ENST00000592126	TK1	protein_coding	protein_coding	thymidine kinase 1 [Source:HGNC Symbol;Acc:HGNC:11830]	0.6116	949	GO:0016310; GO:0071897; GO:0009157; GO:0006139; GO:0051289; GO:0046104	GO:0005524; GO:0004797; GO:0046872; GO:0000166; GO:0016301; GO:0016740; GO:0008270; GO:0005515; GO:0042802	GO:0005737; GO:0005829	7083	TRUE	-0.72924	0.000857398	0.0341111	chr17	78174091	78187233	13143	-	1101.21	1075.67	1309.91	1340.51	1054.27	1466.09	1433.03	1062.85	1270.66	346.457	377.846	288.662	614.896	741.596	617.148	821.53	789.907	816.206	128.331	126.578	127.546	439.433	620.933	679.849	667.264	904.287	1008.51	75.0064	41.1289
ENSG00000105281	ENST00000542575; ENST00000434726; ENST00000594991; ENST00000412532; ENST00000593713; ENST00000598022	SLC1A5	protein_coding	protein_coding	solute carrier family 1 member 5 [Source:HGNC Symbol;Acc:HGNC:10943]	0.5844	1598	GO:0046718; GO:0006865; GO:0150104; GO:0070207; GO:0140009; GO:0006868; GO:0010585; GO:0015804; GO:0015825; GO:1903803; GO:0015807; GO:0055085; GO:0015711; GO:1902475	GO:0015293; GO:0046872; GO:0008514; GO:0015179; GO:0005515; GO:0038023; GO:0015175; GO:0001618; GO:0015171; GO:0015183; GO:0015186; GO:0015194	GO:0016021; GO:0016020; GO:0005886; GO:0042470; GO:0070062; GO:0005887; GO:0009925	6510	TRUE	-0.349799	0.00086811	0.0344342	chr19	46774883	46788594	13712	-	2005.67	1935.8	2346.87	2393.13	2177.67	3078.36	2779.67	1857.56	2302.22	805.554	995.34	1238.67	1415.62	1323.33	1253.04	1863.47	1662.71	2136.07	915.147	999.295	1170.77	868.426	915.478	1182.96	1255.97	1689.54	1479.51	752.565	988.178
ENSG00000135842	ENST00000417056; ENST00000367511; ENST00000487074; ENST00000461167; ENST00000496299	NIBAN1	protein_coding	protein_coding	niban apoptosis regulator 1 [Source:HGNC Symbol;Acc:HGNC:16784]	0.4406	2406	GO:0006417; GO:0001934; GO:0034976; GO:0001933; GO:0045727	GO:0005515; GO:0003674	GO:0005737; GO:0016020; GO:0005829; GO:0005886; GO:0070062	116496	TRUE	-0.260252	0.00087243	0.0345025	chr1	184790724	184974508	183785	-	2804.82	2041.6	4205.8	4279.65	4072.33	4657.28	4405.72	3471.76	4071.25	2338.86	2036.26	1494.81	2359.89	2585.19	2447.59	3625.39	3925.29	3699.75	1246.49	1539.23	1287.31	2110.8	2453.23	2934.08	3882.35	3708.32	3593.48	840.072	932.977
ENSG00000164032	ENST00000511348; ENST00000296417; ENST00000651623; ENST00000511203; ENST00000511319; ENST00000529158; ENST00000527366	H2AZ1	protein_coding	protein_coding	H2A.Z variant histone 1 [Source:HGNC Symbol;Acc:HGNC:4741]	0.4764	1125	GO:0045944; GO:0071392	GO:0003677; GO:0030527; GO:0031490; GO:0046982; GO:0005515; GO:0000978; GO:0000979; GO:0031492	GO:0005634; GO:0000786; GO:0005694; GO:0070062; GO:0000792; GO:0000791	3015	TRUE	-0.218362	0.000897605	0.0353928	chr4	99948086	99950355	2270	-	3569.88	3147.63	3781.14	3900.83	3649.98	4400.47	4105.19	3147.86	3583.75	1831.43	2058.31	1768.56	2478.73	2856.66	2554.83	2783.58	3052.48	2966.39	1655.68	1533.26	1726.68	2093.71	2381.13	2733.49	2751.5	3087.73	3381.07	1327.61	1546.67
ENSG00000169418	ENST00000368680; ENST00000413826; ENST00000368677	NPR1	protein_coding	protein_coding	natriuretic peptide receptor 1 [Source:HGNC Symbol;Acc:HGNC:7943]	0.5728	2121	GO:0035556; GO:0006468; GO:0009190; GO:0007166; GO:0007186; GO:0006182; GO:0007168; GO:0008217; GO:0010753; GO:0019934; GO:0042417; GO:0048662; GO:0007165; GO:0097746; GO:0016525; GO:0030308; GO:0007589; GO:0035810; GO:0035815; GO:0043114	GO:0005524; GO:0004672; GO:0016849; GO:0000166; GO:0016829; GO:0005525; GO:0004383; GO:0008528; GO:0017046; GO:0042562; GO:0001653; GO:0016941	GO:0016021; GO:0016020; GO:0005886; GO:1990620; GO:0043235	4881	TRUE	-0.762065	0.000904708	0.0354188	chr1	153678688	153693992	15305	+	36.2176	58.7793	40.0454	39.5723	41.0474	42.5429	35.5137	31.8591	34.4157	20.2545	41.1662	39.3014	33.4963	25.5397	38.2437	42.4791	31.2834	46.1293	39.9719	87.1716	37.3011	53.1496	71.6461	37.9501	39.7642	49.0779	38.7886	20.0018	36.7996
ENSG00000054793	ENST00000311637; ENST00000338821; ENST00000477492	ATP9A	protein_coding	protein_coding	ATPase phospholipid transporting 9A (putative) [Source:HGNC Symbol;Acc:HGNC:13540]	0.4886	5256	GO:0015914; GO:0034204; GO:0006890; GO:0006897; GO:0045332; GO:1903542; GO:1905279; GO:2001135	GO:0000166; GO:0005524; GO:0000287; GO:0016887; GO:0140326; GO:0046872; GO:0005515; GO:0002020	GO:0016020; GO:0016021; GO:0005802; GO:0005768; GO:0005769; GO:0005794; GO:0032588; GO:0005886; GO:0048471; GO:0055037; GO:0055038; GO:0031901	10079	TRUE	-0.636795	0.000905881	0.0354188	chr20	51596514	51768390	171877	-	48.9427	25.471	104.329	129.599	72.3731	114.539	127.657	102.657	125.889	14.9243	17.6426	12.197	30.3062	28.3774	26.2457	83.3552	98.5429	118.618	33.6606	27.465	21.6587	32.2694	28.3046	40.1187	79.5285	77.2716	72.9595	26.2522	6.49404
ENSG00000100889	ENST00000559250; ENST00000560736; ENST00000396973; ENST00000559837; ENST00000560106; ENST00000545054; ENST00000561050; ENST00000561286; ENST00000216780; ENST00000558674; ENST00000560657; ENST00000559584; ENST00000558096; ENST00000559503; ENST00000559171; ENST00000557969	PCK2	protein_coding	protein_coding	phosphoenolpyruvate carboxykinase 2, mitochondrial [Source:HGNC Symbol;Acc:HGNC:8725]	0.5989	1395	GO:0006094; GO:0032869; GO:0042594; GO:0070365; GO:0071333; GO:0019543; GO:0033993; GO:0046327; GO:0071549; GO:0016310; GO:0006090; GO:0006107; GO:0006116; GO:0032024; GO:0032496; GO:0071356; GO:0071548	GO:0005525; GO:0004611; GO:0004613; GO:0046872; GO:0000166; GO:0016829; GO:0016831; GO:0017076; GO:0005515; GO:0030145; GO:0016301	GO:0005739; GO:0005829; GO:0005759	5106	TRUE	-0.287235	0.00090626	0.0354188	chr14	24094053	24110598	16546	+	1096.32	1124.64	932.637	966.553	1013.22	1250.11	1014.54	820.371	843.184	536.21	673.361	863.275	819.861	727.408	847.36	851.987	701.531	823.737	898.316	858.58	1086.55	938.659	911.941	1028.99	1148.31	1366.87	1049.14	920.079	995.753
ENSG00000179388	ENST00000317216; ENST00000522910; ENST00000519492; ENST00000524088; ENST00000518773	EGR3	protein_coding	protein_coding	early growth response 3 [Source:HGNC Symbol;Acc:HGNC:3240]	0.6247	1860	GO:0006357; GO:0043066; GO:0001938; GO:0007623; GO:0002042; GO:0035767; GO:0035924; GO:0007517; GO:0044344; GO:0007274; GO:0007422; GO:0033089; GO:0045586; GO:0045944	GO:0046872; GO:0003677; GO:0000981; GO:0000978; GO:1990837; GO:0003700; GO:0001228; GO:0043565	GO:0005634; GO:0045202; GO:0000785; GO:0005654	1960	TRUE	-0.515921	0.000932202	0.0362396	chr8	22687659	22693480	5822	-	130.187	96.9859	115.921	179.064	131.784	177.808	289.868	277.882	258.117	74.6217	105.856	79.958	162.696	200.533	128.979	203.579	169.713	234.412	63.1135	59.8148	49.3337	91.1135	110.565	103.14	110.564	103.377	126.525	22.502	21.6468
ENSG00000127561	ENST00000563869; ENST00000248121; ENST00000568896; ENST00000562045; ENST00000564642	SYNGR3	protein_coding	protein_coding	synaptogyrin 3 [Source:HGNC Symbol;Acc:HGNC:11501]	0.6735	1183	GO:0021762; GO:0032411; GO:0045055; GO:0001504	GO:0005515; GO:0042169; GO:0047485	GO:0016020; GO:0016021; GO:0031410; GO:0045202; GO:0008021; GO:0030672; GO:0031594	9143	TRUE	-0.5215	0.000932716	0.0362396	chr16	1989660	1994275	4616	+	116.484	89.1486	113.813	92.9949	83.175	122.175	108.461	94.6923	102.341	47.9711	45.5769	94.8654	75.7654	70.9436	76.4874	92.1717	71.1699	75.3131	74.6843	68.0655	72.1957	55.9969	51.3022	52.0459	78.5586	77.2716	78.5007	48.7541	18.3998
ENSG00000091409	ENST00000412899; ENST00000409532; ENST00000684293; ENST00000409080; ENST00000442250; ENST00000264107; ENST00000458358; ENST00000497107; ENST00000416789; ENST00000469534; ENST00000470259; ENST00000475302	ITGA6	protein_coding	protein_coding	integrin subunit alpha 6 [Source:HGNC Symbol;Acc:HGNC:6142]	0.4226	2793	GO:0007155; GO:0007229; GO:0043547; GO:0007160; GO:0033627; GO:0045944; GO:0030335; GO:0098609; GO:0042327; GO:0010976; GO:0031589; GO:0043589; GO:2001237; GO:0043065; GO:0010668; GO:0050900; GO:0035878; GO:0007044	GO:0046872; GO:0005515; GO:0045296; GO:0005178; GO:0031994; GO:0038132	GO:0016020; GO:0008305; GO:0016021; GO:0005886; GO:0005925; GO:0009986; GO:0009897	3655	TRUE	0.240513	0.000946532	0.0366692	chr2	172427354	172506459	79106	+	431.675	390.883	494.246	561.926	591.946	389.431	423.285	551.339	561.519	921.044	752.752	649.149	594.957	535.388	542.16	552.229	511.484	481.063	724.754	903.957	829.049	1126.58	1008.35	1036.58	770.069	801.954	656.636	831.321	743.567
ENSG00000232593	ENST00000604062; ENST00000605526; ENST00000603385; ENST00000366185; ENST00000604849	KANTR	protein_coding	protein_coding	KANTR integral membrane protein [Source:HGNC Symbol;Acc:HGNC:49510]	0.4847	2268			GO:0016020; GO:0016021	102723508	TRUE	0.309694	0.000954233	0.0367583	chrX	53094142	53170914	76773	+	209.274	207.063	160.231	150.163	200.931	153.809	140.145	217.704	168.456	351.788	322.028	286.833	278.659	276.745	242.11	188.29	201.778	174.405	324.398	271.068	264.718	329.035	300.151	274.737	211.435	234.328	177.319	341.279	369.078
ENSG00000130222	ENST00000252506; ENST00000375769; ENST00000494726	GADD45G	protein_coding	protein_coding	growth arrest and DNA damage inducible gamma [Source:HGNC Symbol;Acc:HGNC:4097]	0.6605	912	GO:0006915; GO:0030154; GO:0051726; GO:0043065; GO:0120162; GO:0046330; GO:1900745	GO:0005515	GO:0005634; GO:0005737	10912	TRUE	-0.500508	0.000954365	0.0367583	chr9	89605012	89606555	1544	+	184.024	263.528	146.482	118.717	123.142	157.081	145.894	165.491	126.795	112.999	188.189	173.468	102.084	125.806	112.482	117.018	83.6832	100.731	260.869	154.043	340.523	97.7572	107.027	122.524	101.836	126.35	130.219	131.261	140.704
ENSG00000125319	ENST00000319977; ENST00000585683; ENST00000245382; ENST00000588434; ENST00000588073	HROB	protein_coding	protein_coding	homologous recombination factor with OB-fold [Source:HGNC Symbol;Acc:HGNC:28460]	0.5648	1969	GO:0000725; GO:0006281; GO:0006974; GO:0006310; GO:0071897; GO:0036297; GO:0000731; GO:0007292; GO:0048232	GO:0003677; GO:0005515; GO:0003697	GO:0005634; GO:0005694; GO:0090734	78995	TRUE	-0.566731	0.000957591	0.0367759	chr17	44141906	44162476	20571	+	137.039	119.518	169.666	155.321	120.981	184.353	211.163	123.011	144.002	57.5653	57.3386	59.6297	110.059	94.5914	89.9851	144.269	122.788	155.334	58.906	62.0948	68.5859	62.6405	71.6461	76.9845	88.2573	114.863	161.619	41.2535	51.9523
ENSG00000034152	ENST00000395491; ENST00000534743; ENST00000529517; ENST00000627447; ENST00000483928; ENST00000479129; ENST00000583508; ENST00000342679; ENST00000496046; ENST00000526076; ENST00000361818; ENST00000316920; ENST00000613338; ENST00000477540; ENST00000527123	MAP2K3	protein_coding	protein_coding	mitogen-activated protein kinase kinase 3 [Source:HGNC Symbol;Acc:HGNC:6843]	0.6202	1146	GO:0006468; GO:0016310; GO:0018108; GO:0045893; GO:0007165; GO:0035331; GO:0000165; GO:0090398; GO:0035924; GO:0045860; GO:0043536; GO:0038066; GO:0001817; GO:0001934; GO:0002931; GO:0006954; GO:0007507; GO:0043410; GO:0051770; GO:0060048; GO:0071222; GO:0072709	GO:0005524; GO:0004672; GO:0000166; GO:0004674; GO:0016301; GO:0016740; GO:0004713; GO:0106310; GO:0005515; GO:0019901; GO:0004708	GO:0016020; GO:0005654; GO:0005829	5606	TRUE	-0.19216	0.000976855	0.0374076	chr17	21284672	21315232	30561	+	1554.42	1721.25	1564.94	1435.49	1349.16	1510.82	1693.14	1415.96	1599.42	887.999	1129.13	1137.03	1099	1135.1	975.586	1375.36	1199.72	1265.26	1213.88	1149.95	1419.85	1160.75	1136.61	1334.76	1272.46	1280.2	1224.61	1050.09	1218.71
ENSG00000197632	ENST00000404622; ENST00000457692; ENST00000299502; ENST00000413956; ENST00000443281; ENST00000482254	SERPINB2	protein_coding	protein_coding	serpin family B member 2 [Source:HGNC Symbol;Acc:HGNC:8584]	0.4463	1179	GO:0010951; GO:0043066; GO:0010466; GO:0042730; GO:0042060	GO:0004867; GO:0030414	GO:0005615; GO:0005737; GO:0005576; GO:0005886; GO:0001533	5055	TRUE	0.663221	0.000987144	0.037693	chr18	63871692	63903888	32197	+	24.4714	59.759	10.5383	9.89307	15.1227	6.54507	148.774	274.342	182.04	12.7923	45.5768	109.773	8.77284	0.945914	5.99901	210.793	176.751	107.321	69.4249	70.4538	97.4642	19.9311	8.8452	34.6972	40.7341	48.0337	52.6417	120.01	140.704
ENSG00000204138	ENST00000633371; ENST00000632202; ENST00000632421; ENST00000463428; ENST00000373839; ENST00000493669; ENST00000633167; ENST00000373836; ENST00000632964	PHACTR4	protein_coding	protein_coding	phosphatase and actin regulator 4 [Source:HGNC Symbol;Acc:HGNC:25793]	0.4874	2328	GO:0030036; GO:0007399; GO:0051726; GO:0001755; GO:0001843; GO:0007266; GO:0043085; GO:0048484; GO:0061386; GO:2001045	GO:0003779; GO:0019888; GO:0008157; GO:0072542	GO:0005737; GO:0042995; GO:0030027	65979	TRUE	0.157423	0.000992136	0.0377751	chr1	28369582	28500364	130783	+	556.537	492.474	746.208	983.943	959.984	1070.07	950.532	816.344	977.205	781.602	654.677	558.351	990.027	925.103	973.198	1003.66	1009.72	1057.51	483.244	551.601	499.089	812.217	866.938	856.475	905.001	932.757	904.428	563.832	566.476
ENSG00000147889	ENST00000304494; ENST00000579755; ENST00000579122; ENST00000578845; ENST00000530628; ENST00000498124; ENST00000498628; ENST00000380151; ENST00000494262; ENST00000479692; ENST00000577854; ENST00000380150; ENST00000497750; ENST00000470819	CDKN2A	protein_coding	protein_coding	cyclin dependent kinase inhibitor 2A [Source:HGNC Symbol;Acc:HGNC:1787]	0.6044	757	GO:0016310; GO:0007049; GO:0008285; GO:0045892; GO:0090399; GO:0001953; GO:0030308; GO:0032088; GO:0000079; GO:0051726; GO:0007265; GO:0090398; GO:0034393; GO:0045736; GO:2000045; GO:0042326; GO:2000111; GO:0006915; GO:0045893; GO:0006364; GO:0045944; GO:0016925; GO:0043065; GO:0070534; GO:0010628; GO:0006469; GO:0031647; GO:0008637; GO:0051444; GO:0000209; GO:1902510; GO:0006919; GO:0050821; GO:…	GO:0005515; GO:0003723; GO:0016301; GO:0019901; GO:0004861; GO:0051059; GO:0003677; GO:0019789; GO:0061629; GO:0097718; GO:1990948; GO:0055105	GO:0005634; GO:0005737; GO:0005829; GO:0035985; GO:0005730; GO:0005739; GO:0005654; GO:0005759	1029	TRUE	-0.407376	0.000996432	0.0378302	chr9	21967752	21995301	27550	-	254.502	215.524	292.964	204.786	225.761	250.894	183.328	159.295	151.248	89.5461	88.2133	130.101	107.667	122.969	127.479	121.827	135.301	121.442	66.2692	48.9594	77.0089	181.278	154.791	199.509	171.665	135.747	165.313	60.0051	53.0347
ENSG00000143891	ENST00000427858; ENST00000272252; ENST00000410063; ENST00000444351; ENST00000434934	GALM	protein_coding	protein_coding	galactose mutarotase [Source:HGNC Symbol;Acc:HGNC:24063]	0.5185	1091	GO:0005975; GO:0019318; GO:0006006; GO:0006012; GO:0033499	GO:0016853; GO:0030246; GO:0003824; GO:0004034	GO:0005737; GO:0070062	130589	TRUE	-0.206944	0.00101997	0.0385777	chr2	38666081	38741237	75157	+	2190.54	1988.03	2454.96	2214.07	1983.53	2493.91	2303.29	1773.56	1974.88	995.562	1007.9	1065.6	1324.08	1240.09	1440.58	1772.22	1552.08	1698.7	1396	1572.67	1417.45	1285.36	1521.26	1584.15	1874.21	2020.97	1996.69	1388.48	1573.73
ENSG00000172081	ENST00000357066; ENST00000592143; ENST00000592280; ENST00000591638; ENST00000591326; ENST00000591236; ENST00000589902; ENST00000586676; ENST00000588048	MOB3A	protein_coding	protein_coding	MOB kinase activator 3A [Source:HGNC Symbol;Acc:HGNC:29802]	0.61	938	GO:0032147; GO:0007165; GO:0001934	GO:0046872; GO:0030295	GO:0005634; GO:0005737	126308	TRUE	-0.14678	0.00102193	0.0385777	chr19	2071036	2096673	25638	-	3345.71	3450.14	3415.42	3523.88	3447.91	3838.69	3568.57	3219.54	3636.22	2663.77	2961.03	2925.07	3218.72	3366.42	3374.28	3438.34	3192.39	3482.85	2700.15	2955.43	2929.94	2952.34	3140	3020.54	3159.8	3319.37	3333.02	2717.73	2972.95
ENSG00000151725	ENST00000281453; ENST00000510146; ENST00000502461; ENST00000508095; ENST00000506535; ENST00000514781	CENPU	protein_coding	protein_coding	centromere protein U [Source:HGNC Symbol;Acc:HGNC:21348]	0.3892	1117	GO:0043009	GO:0005515	GO:0005634; GO:0005737; GO:0005654; GO:0005694; GO:0034451; GO:0000775; GO:0000776; GO:0005829	79682	TRUE	-0.449277	0.00103128	0.0388204	chr4	184694085	184734130	40046	-	732.184	616.203	918.937	931.926	741.013	907.583	841.771	630.102	687.407	304.882	239.646	197.862	480.114	485.254	467.923	574.671	662.427	656.166	190.392	197.032	196.132	273.341	384.767	505.278	463.593	608.775	603.07	141.262	122.304
ENSG00000129538	ENST00000397967; ENST00000340900; ENST00000412779; ENST00000555698; ENST00000397970	RNASE1	protein_coding	protein_coding	ribonuclease A family member 1, pancreatic [Source:HGNC Symbol;Acc:HGNC:10044]	0.5393	822	GO:0090502; GO:0090305; GO:0016070; GO:0050830; GO:0090501	GO:0003676; GO:0016829; GO:0016787; GO:0005515; GO:0004519; GO:0004518; GO:0004540; GO:0004522	GO:0005576; GO:0070062	6035	TRUE	0.592345	0.00104213	0.0389974	chr14	20801228	20802855	1628	-	907.398	2642.13	99.0598	13.8503	22.6841	7.63591	148.774	929.223	340.534	207.874	958.583	2260.51	7.97531	12.2969	29.995	235.639	183.79	66.8404	5159.53	5165.81	5305.18	266.697	199.902	200.593	113.474	115.907	147.766	7444.38	7560.15
ENSG00000080573	ENST00000264828; ENST00000461214	COL5A3	protein_coding	protein_coding	collagen type V alpha 3 chain [Source:HGNC Symbol;Acc:HGNC:14864]	0.5772	3518	GO:0030198; GO:0030199; GO:0043588; GO:0007160	GO:0005201; GO:0030020; GO:0005518; GO:0008201; GO:0043394	GO:0005576; GO:0005581; GO:0005788; GO:0005615; GO:0031012; GO:0062023; GO:0005588	50509	TRUE	-0.387164	0.00104409	0.0389974	chr19	9959561	10010504	50944	-	197.729	149.887	158.074	185.99	212.798	181.08	152.613	109.737	173.89	103.404	130.85	147.719	160.304	137.157	146.976	122.628	112.62	132.739	165.147	162.402	152.814	272.392	285.7	217.942	159.057	169.162	174.549	101.259	162.351
ENSG00000182985	ENST00000545960; ENST00000452722; ENST00000331581; ENST00000537140; ENST00000612235; ENST00000542447; ENST00000537058; ENST00000536727; ENST00000545380; ENST00000546000; ENST00000543375; ENST00000540852; ENST00000616271; ENST00000441886; ENST00000541434; ENST00000540373; ENST00000542450; ENST00000543540; ENST00000545094; ENST00000543249; ENST00000540951; ENST00000536781	CADM1	protein_coding	protein_coding	cell adhesion molecule 1 [Source:HGNC Symbol;Acc:HGNC:5951]	0.4722	1960	GO:0006915; GO:0007155; GO:0030154; GO:0002376; GO:0007283; GO:0001819; GO:0007156; GO:0045954; GO:0007157; GO:0008037; GO:0042271; GO:0051606; GO:0001889; GO:0001933; GO:0007420; GO:0120154	GO:0042803; GO:0005515; GO:0005102; GO:0030165; GO:0050839	GO:0016020; GO:0016021; GO:0005886; GO:0045202; GO:0016323; GO:0043005; GO:0005911; GO:0014069; GO:0030425	23705	TRUE	0.530878	0.00104478	0.0389974	chr11	115169218	115504957	335740	-	29.3656	26.4507	27.3995	47.4867	21.6039	21.8169	34.5539	38.9389	24.4533	24.5186	20.5843	32.5253	18.3432	12.2969	16.4973	41.6777	28.1551	44.2465	114.656	132.549	179.286	34.1675	25.6519	32.5287	28.126	53.2547	38.7886	205.017	128.798
ENSG00000140350	ENST00000465139; ENST00000409628; ENST00000486054; ENST00000267918; ENST00000483551; ENST00000560303; ENST00000480858; ENST00000561430; ENST00000495420; ENST00000495764; ENST00000483221	ANP32A	protein_coding	protein_coding	acidic nuclear phosphoprotein 32 family member A [Source:HGNC Symbol;Acc:HGNC:13233]	0.4978	1315	GO:0006913; GO:0042981; GO:0035556	GO:0005515; GO:0003723; GO:0042393	GO:0005634; GO:0005737; GO:0005783; GO:0048471; GO:0005654	8125	TRUE	-0.134458	0.0010533	0.0392051	chr15	68778535	68820897	42363	-	3496.47	3330.83	3821.18	4054.18	3993.48	4253.2	3656.95	3114.23	3303.9	2834.56	2958.08	2835.13	3058.53	3469.61	3488.43	3088.96	3362.19	3393.8	2410.94	2206.75	2490.76	2647.99	2625.26	2961.2	2823.26	3013.59	3016.27	2205.19	2294.56
ENSG00000025708	ENST00000651490; ENST00000252029; ENST00000395680; ENST00000395681; ENST00000487577; ENST00000395678; ENST00000476284; ENST00000425169; ENST00000652401; ENST00000650719; ENST00000651401; ENST00000652352; ENST00000651906; ENST00000487162; ENST00000652237; ENST00000651095; ENST00000651196	TYMP	protein_coding	protein_coding	thymidine phosphorylase [Source:HGNC Symbol;Acc:HGNC:3148]	0.6816	1188	GO:0006213; GO:0006206; GO:0007165; GO:0030154; GO:0006935; GO:0001525; GO:0046074; GO:0000002; GO:0031641; GO:0051969; GO:1905333	GO:0016757; GO:0016763; GO:0016740; GO:0005515; GO:0008083; GO:0004645; GO:0009032; GO:0016154; GO:0042803	GO:0005829	1890	TRUE	0.270826	0.00106226	0.0394282	chr22	50525752	50530032	4281	-	6101.58	9570.12	3077.97	2516.92	2751.33	2568.49	3169.3	5230.14	3580.3	1736.01	4387.75	7103.88	5349.97	4060.87	5138.21	6588.16	3896.38	4752.41	10083.7	11139.1	11873.2	4876.92	5048.13	4293.19	3012.29	3632.61	3411.45	11926.6	14001.7
ENSG00000162676	ENST00000294702; ENST00000696667; ENST00000370332; ENST00000427103; ENST00000696668; ENST00000483490; ENST00000696669; ENST00000696670; ENST00000696671	GFI1	protein_coding	protein_coding	growth factor independent 1 transcriptional repressor [Source:HGNC Symbol;Acc:HGNC:4237]	0.5934	1562	GO:0006355; GO:0000122; GO:0006357; GO:0071222; GO:0032088; GO:0030097; GO:0045892; GO:0010956; GO:0010977; GO:0010957; GO:0016032; GO:0034121; GO:0070105; GO:0000083; GO:0051569	GO:0046872; GO:0003677; GO:0005515; GO:0000978; GO:0003700; GO:1990837; GO:0000976; GO:0001227	GO:0005634; GO:0016363; GO:0017053; GO:0016604	2672	TRUE	-0.234407	0.00107615	0.0397313	chr1	92473043	92486925	13883	-	863.349	805.276	1069.63	1168.37	1067.23	1460.64	1364.88	1023.92	1123.94	1046.83	804.212	674.899	1041.57	944.968	873.605	1079.61	1223.97	1327.39	396.564	401.229	445.206	570.409	612.972	680.934	898.091	813.44	931.849	326.278	305.22
ENSG00000116670	ENST00000697272; ENST00000376664; ENST00000376692; ENST00000235310; ENST00000697273; ENST00000376672; ENST00000456915; ENST00000376669; ENST00000376667; ENST00000697274; ENST00000445656; ENST00000376655	MAD2L2	protein_coding	protein_coding	mitotic arrest deficient 2 like 2 [Source:HGNC Symbol;Acc:HGNC:6764]	0.6068	1184	GO:0051301; GO:0006281; GO:0006974; GO:0007049; GO:0045893; GO:0006302; GO:0033138; GO:2000042; GO:2001034; GO:0001558; GO:0000122; GO:0043433; GO:0042177; GO:0010719; GO:0010944; GO:0090090; GO:0007094; GO:0042276; GO:2000048; GO:0045830; GO:0007015; GO:2000678; GO:1904667; GO:0002208; GO:0043247; GO:0042772	GO:0005515; GO:0061629; GO:0008432	GO:0005634; GO:0005737; GO:0005730; GO:0005829; GO:0005856; GO:0005694; GO:0005819; GO:0005654; GO:0035861; GO:0000785; GO:0005680; GO:0016035	10459	TRUE	-0.262614	0.0010764	0.0397313	chr1	11658918	11691811	32894	-	463.06	560.908	382.641	403.267	369.57	360.402	400.304	341.674	422.045	252.721	434.501	316.764	244.898	276.247	306.928	300.395	254.325	282.995	428.737	374.291	447.666	362.349	335.362	347.475	317.451	358.213	323.781	319.055	426.785
ENSG00000151623	ENST00000344721; ENST00000358102; ENST00000625323; ENST00000512865; ENST00000342437; ENST00000511528; ENST00000503313; ENST00000503174; ENST00000504753	NR3C2	protein_coding	protein_coding	nuclear receptor subfamily 3 group C member 2 [Source:HGNC Symbol;Acc:HGNC:7979]	0.4525	3240	GO:0006355; GO:0006357; GO:0007165; GO:1901224; GO:0030518	GO:0008270; GO:0003700; GO:0043565; GO:0046872; GO:0003677; GO:0008289; GO:0005515; GO:0000978; GO:0004879; GO:0000981; GO:0005496; GO:1990837; GO:0003707	GO:0005634; GO:0005737; GO:0016020; GO:0005783; GO:0005789; GO:0005654; GO:0000785; GO:0005829; GO:0043235	4306	TRUE	0.319831	0.00108688	0.0400067	chr4	148078762	148444698	365937	-	170.321	140.091	239.219	280.963	219.279	205.078	184.288	184.96	239.098	418.948	301.395	268.333	358.091	374.581	344.943	321.398	319.091	322.905	193.548	237.632	156.424	290.424	322.85	306.853	293.868	255.832	249.355	241.271	163.434
ENSG00000183207	ENST00000601968; ENST00000596837; ENST00000595090; ENST00000595811; ENST00000594017; ENST00000598768; ENST00000596247; ENST00000221413; ENST00000593570; ENST00000639391; ENST00000640699; ENST00000594338; ENST00000627972; ENST00000595002	RUVBL2	protein_coding	protein_coding	RuvB like AAA ATPase 2 [Source:HGNC Symbol;Acc:HGNC:10475]	0.5867	963	GO:0006281; GO:0006974; GO:0006310; GO:0042981; GO:0006325; GO:0045892; GO:0032508; GO:0006338; GO:0045944; GO:0051276; GO:0006357; GO:0090090; GO:0016573; GO:0043968; GO:0050821; GO:0043967; GO:0045893; GO:0034644; GO:0006355; GO:0006457; GO:0006275; GO:1904874; GO:0071392; GO:0071169; GO:0051726; GO:1905168; GO:2000779; GO:0033044; GO:0060382; GO:0000492; GO:0035066; GO:0000723; GO:0006282; GO:…	GO:0005524; GO:0000166; GO:0008094; GO:0016787; GO:0004386; GO:0016887; GO:0042802; GO:0031490; GO:0005515; GO:0000978; GO:0003678; GO:0008013; GO:0051082; GO:0003714; GO:0000979; GO:0017025; GO:0001094; GO:0042803; GO:0043531; GO:0051117; GO:0140585	GO:0005634; GO:0005654; GO:0005829; GO:0031011; GO:0035267; GO:0120293; GO:0097255; GO:0005737; GO:0016020; GO:0005813; GO:0000812; GO:0016363; GO:0070062; GO:1990062; GO:0071339; GO:0101031; GO:0000786; GO:0000791; GO:1990904	10856	TRUE	-0.240422	0.00109392	0.0400595	chr19	48993562	49015970	22409	+	1094.36	1168.64	1209.8	1454.47	1202.26	1494.46	1433.02	1115.29	1276.36	624.69	683.652	760.278	966.744	955.373	1016.08	1047.55	983.082	1075.73	704.768	694.985	736.396	826.665	836.757	939.265	847.658	1050.15	1003.12	636.305	648.321
ENSG00000213648	ENST00000360423; ENST00000569544; ENST00000565290; ENST00000563944; ENST00000562941	SULT1A4	protein_coding	protein_coding	sulfotransferase family 1A member 4 [Source:HGNC Symbol;Acc:HGNC:30004]	0.5742	938	GO:0006629; GO:0008202; GO:0006584; GO:0051923	GO:0008146; GO:0016740; GO:0004062	GO:0005737; GO:0005829	445329	TRUE	-1.165	0.00109434	0.0400595	chr16	29459913	29464966	5054	+	52.8528	101.512	53.0923	23.0072	68.5682	22.4017	74.8731	20.8649	58.5658	47.7446	93.1164	76.9186	41.5989	25.4017	36.1059	22.584	20.8956	15.6973	120.971	278.904	86.3521	221.969	45.4725	167.749	75.0394	95.1266	98.7761	86.5599	88.8104
ENSG00000132694	ENST00000368194; ENST00000487682; ENST00000361409; ENST00000492592; ENST00000461678; ENST00000486670; ENST00000483682	ARHGEF11	protein_coding	protein_coding	Rho guanine nucleotide exchange factor 11 [Source:HGNC Symbol;Acc:HGNC:14580]	0.5542	2939	GO:0007186; GO:0030036; GO:0050790; GO:0051056; GO:0045893; GO:0007266; GO:0001558; GO:0006941; GO:0030010	GO:0005515; GO:0005085; GO:0005096; GO:0001664	GO:0005737; GO:0016020; GO:0005654; GO:0005886; GO:0005829	9826	TRUE	0.166608	0.00111669	0.0407655	chr1	156934840	157045742	110903	-	817.344	1123.66	516.376	458.05	520.653	375.251	643.086	903.559	783.41	736.622	1021.8	1317.27	677.901	647.005	674.889	846.377	577.963	559.2	1537.87	1843.74	1615.98	1148.41	1064.08	1048.51	872.873	942.921	868.125	1845.16	1790.19
ENSG00000166851	ENST00000562272; ENST00000570220; ENST00000300093; ENST00000564202; ENST00000567897; ENST00000568568; ENST00000562407; ENST00000564947; ENST00000564794	PLK1	protein_coding	protein_coding	polo like kinase 1 [Source:HGNC Symbol;Acc:HGNC:9077]	0.5708	1206	GO:0006468; GO:0016310; GO:0043066; GO:0016567; GO:0000122; GO:0051301; GO:0007049; GO:0018105; GO:0007095; GO:0030071; GO:0000132; GO:0031648; GO:0001578; GO:0000278; GO:0007098; GO:0007346; GO:0032465; GO:1904668; GO:0000281; GO:0000086; GO:0010800; GO:0045862; GO:0007094; GO:0000070; GO:0071168; GO:0032436; GO:0007077; GO:0045184; GO:0051443; GO:0043393; GO:0045736; GO:1905784; GO:0051726; GO:…	GO:0000166; GO:0004672; GO:0005524; GO:0005515; GO:0004674; GO:0016301; GO:0016740; GO:0106310; GO:0008017; GO:0042802; GO:0019901; GO:0000287; GO:0010997	GO:0005634; GO:0005737; GO:0005856; GO:0005694; GO:0000775; GO:0000776; GO:0030496; GO:0005815; GO:0005819; GO:0005813; GO:0005654; GO:0005829; GO:0000922; GO:0051233; GO:0000940; GO:0005876; GO:0015630; GO:0000779; GO:0000785; GO:0000795; GO:0005814; GO:0034451; GO:0097431	5347	TRUE	-0.50966	0.00114125	0.0415479	chr16	23677656	23690367	12712	+	1847.1	1573.33	1884.24	2212.09	1566.28	2241.68	1957.09	1244.27	1635.74	537.276	548.393	551.575	983.356	1084.02	881.103	1188.61	1242.73	1218.19	317.672	305.698	336.913	800.091	888.058	1094.05	1004.78	1314.66	1474.89	156.263	198.069
ENSG00000181381	ENST00000510590; ENST00000682922; ENST00000511577; ENST00000513103; ENST00000505890; ENST00000514580; ENST00000503190; ENST00000505863; ENST00000504793; ENST00000505696; ENST00000514748; ENST00000515088; ENST00000513901; ENST00000512371; ENST00000505150; ENST00000512958	DDX60L	protein_coding	protein_coding	DExD/H-box 60 like [Source:HGNC Symbol;Acc:HGNC:26429]	0.401	2062	GO:0051607	GO:0005524; GO:0003676; GO:0000166; GO:0003723; GO:0016787; GO:0003724; GO:0004386; GO:0016887; GO:0003727; GO:0003725	GO:0005737	91351	TRUE	0.377802	0.00116477	0.0422839	chr4	168356735	168537786	181052	-	602.979	574.742	614.742	704.967	884.874	721.049	575.743	778.306	679.256	996.438	715.142	807.711	2065.83	1490.08	2282.66	2502.69	1549.86	2251.84	763.032	754.17	742.425	1106.1	974.333	935.547	839.907	676.648	706.51	782.566	620.238
ENSG00000111640	ENST00000496049; ENST00000229239; ENST00000396856; ENST00000492719; ENST00000396861; ENST00000474249; ENST00000466588; ENST00000396859; ENST00000466525; ENST00000396858; ENST00000619601	GAPDH	protein_coding	protein_coding	glyceraldehyde-3-phosphate dehydrogenase [Source:HGNC Symbol;Acc:HGNC:4141]	0.577	1206	GO:0006915; GO:0006096; GO:0006417; GO:0017148; GO:0043123; GO:0002376; GO:0045087; GO:0000226; GO:0050821; GO:0006006; GO:0001819; GO:0071346; GO:0061844; GO:0051402; GO:0031640; GO:0050832; GO:0016241; GO:0032481; GO:0010951; GO:0051873; GO:0035606	GO:0051287; GO:0016620; GO:0000166; GO:0016740; GO:0016491; GO:0050661; GO:0005515; GO:0008017; GO:0042802; GO:0004365; GO:0097718; GO:0019828; GO:0035605	GO:0005634; GO:0005737; GO:0016020; GO:0043231; GO:0005829; GO:0005886; GO:1990904; GO:0005856; GO:0031965; GO:0048471; GO:0031982; GO:0005811; GO:0015630; GO:0070062; GO:0097452	2597	TRUE	-0.273478	0.00116783	0.0422839	chr12	6534512	6538374	3863	+	49382.2	52099.1	50232.8	52813.2	47261.8	57923.8	55352.4	39956.6	46296.3	21230.9	23479.4	26296.7	30803	33528.8	31661.3	35677.7	35529.4	37600	28030.9	27093.7	29098.5	27057.9	30891.9	34729.8	34112	42290.6	43705.5	25995.9	30235.2
ENSG00000010292	ENST00000541399; ENST00000539714; ENST00000536538; ENST00000382457; ENST00000539084; ENST00000315579; ENST00000545732; ENST00000536090; ENST00000542472; ENST00000538600; ENST00000542492; ENST00000535804; ENST00000539885	NCAPD2	protein_coding	protein_coding	non-SMC condensin I complex subunit D2 [Source:HGNC Symbol;Acc:HGNC:24305]	0.5195	1378	GO:0000278; GO:0030261; GO:0007076; GO:0051301; GO:0007049; GO:1905821; GO:0010032	GO:0005515; GO:0042393	GO:0005634; GO:0005654; GO:0005829; GO:0005737; GO:0016020; GO:0005694; GO:0000796; GO:0000228; GO:0000779; GO:0000793	9918	TRUE	-0.260799	0.00117721	0.0425075	chr12	6493356	6531955	38600	+	2939.5	2338.44	3599.88	4549.82	3884.38	4921.89	4125.35	3013.33	3760.36	1955.09	1664.28	1591.03	2563.27	2649.5	2658.31	2786.3	2806.13	2919.5	1272.79	1540.04	1393.38	2229.37	2717.97	2992.29	2953.22	3414.56	3488.21	1033.84	1153.77
ENSG00000108106	ENST00000264552; ENST00000587845; ENST00000589978; ENST00000592570	UBE2S	protein_coding	protein_coding	ubiquitin conjugating enzyme E2 S [Source:HGNC Symbol;Acc:HGNC:17895]	0.5902	1009	GO:0016567; GO:0032446; GO:0051301; GO:0007049; GO:0085020; GO:0000209; GO:0006511; GO:0070534; GO:0036211; GO:0010458; GO:0010994; GO:0031145; GO:0070979; GO:1904668; GO:0035519; GO:0044314	GO:0000166; GO:0005524; GO:0016740; GO:0019787; GO:0005515; GO:0004842; GO:0061631; GO:0010997	GO:0005634; GO:0005654; GO:0005829; GO:0005680	27338	TRUE	-0.352649	0.00120704	0.0434666	chr19	55399745	55407788	8044	-	1769.77	1903.47	1982.25	1846.34	1484.18	1972.24	2128.9	1654.9	1872.03	614.03	738.05	859.209	1103.78	1125.64	961.342	1331.28	1465.61	1466.09	707.923	591.095	577.566	852.292	1001.28	1062.6	1098.85	1474.42	1572.79	425.037	564.982
ENSG00000089157	ENST00000551217; ENST00000551150; ENST00000392514; ENST00000552292; ENST00000313104; ENST00000546989; ENST00000552461; ENST00000228306; ENST00000549098; ENST00000551258; ENST00000546990; ENST00000547475; ENST00000547211; ENST00000547173; ENST00000550856; ENST00000548568; ENST00000546564; ENST00000547191; ENST00000550296; ENST00000552902; ENST00000548495; ENST00000550423; ENST00000551914; ENST0000…	RPLP0	protein_coding	protein_coding	ribosomal protein lateral stalk subunit P0 [Source:HGNC Symbol;Acc:HGNC:10371]	0.5398	878	GO:0006412; GO:0042254; GO:0002181; GO:0000027	GO:0003723; GO:0005515; GO:0003735; GO:0070180	GO:0005634; GO:0005737; GO:0016020; GO:0005783; GO:0005829; GO:1990904; GO:0005840; GO:0005925; GO:0022625; GO:0070062; GO:0036464; GO:0022626; GO:0014069; GO:0098794	6175	TRUE	-0.164689	0.00123289	0.0442775	chr12	120196699	120201235	4537	-	32299.3	30265.5	33609.7	34624.8	31863	34979.1	35010.8	28110	31815.4	27409.6	27837.1	25743.8	26281.9	29978.4	28637.4	25645.2	27081.3	28895.1	26213.2	28266.5	25191.5	26009.1	28026	28971.1	29269.1	29962.6	32332.6	25654.7	27094.2
ENSG00000184675	ENST00000374869	AMER1	protein_coding	protein_coding	APC membrane recruitment protein 1 [Source:HGNC Symbol;Acc:HGNC:26837]	0.512	8407	GO:0016055; GO:0090090; GO:0090263; GO:0045732; GO:0031398; GO:0060828; GO:0001822; GO:0060348; GO:0060612; GO:0072161	GO:0005515; GO:0008289; GO:0005546; GO:0008013; GO:1904713	GO:0005634; GO:0005737; GO:0016020; GO:0043231; GO:0005886; GO:0016604; GO:0005829	139285	TRUE	0.285771	0.00124648	0.0446449	chrX	64185117	64205708	20592	-	180.109	103.843	256.08	239.412	221.485	232.35	261.242	182.379	242.721	346.458	220.533	196.507	351.676	264.856	302.056	346.245	294.969	310.727	130.51	154.653	134.718	186.997	153.022	166.98	210.481	164.985	179.267	191.266	137.457
ENSG00000112658	ENST00000265354	SRF	protein_coding	protein_coding	serum response factor [Source:HGNC Symbol;Acc:HGNC:11291]	0.6077	4231	GO:0030036; GO:0045893; GO:0045944; GO:0048856; GO:0001569; GO:0001701; GO:0001707; GO:0001764; GO:0001947; GO:0002011; GO:0002042; GO:0002521; GO:0006355; GO:0006366; GO:0007015; GO:0007160; GO:0007369; GO:0007507; GO:0007616; GO:0008285; GO:0008306; GO:0010669; GO:0021766; GO:0022028; GO:0030038; GO:0030155; GO:0030168; GO:0030220; GO:0030336; GO:0030878; GO:0030900; GO:0031175; GO:0033561; GO:…	GO:0003677; GO:0046983; GO:0005515; GO:0003700; GO:0000981; GO:0000977; GO:0000978; GO:0000987; GO:0001228; GO:0003682; GO:0010736; GO:0031490; GO:0042826; GO:0043565; GO:0061629; GO:0070878; GO:1990837; GO:0042803; GO:0140297	GO:0005737; GO:0005634; GO:0000785; GO:0005654	6722	TRUE	-0.161198	0.0012516	0.0447077	chr6	43171269	43181506	10238	+	1725.72	1638.96	1867.38	2026.1	1781.24	2180.6	2196.09	1804.46	1931.81	1455.12	1349.66	1340.31	1536.84	1800.07	1690.97	1801.76	1758.91	1791.51	1204.42	1232.34	1285.08	1295.52	1482.46	1586.31	1521.71	1592.42	1606.96	1031.34	1148.36
ENSG00000130338	ENST00000620026; ENST00000432358; ENST00000613994; ENST00000367097; ENST00000367094; ENST00000616856; ENST00000613390	TULP4	protein_coding	protein_coding	TUB like protein 4 [Source:HGNC Symbol;Acc:HGNC:15530]	0.4843	3019	GO:0016567	GO:0005515	GO:0005737; GO:0005829	56995	TRUE	0.195077	0.00126966	0.0451375	chr6	158232236	158511828	279593	+	690.614	455.54	812.501	890.376	814.467	839.951	682.44	601.782	592.311	982.874	691.004	676.254	993.725	996.049	995.084	804.476	770.39	781.656	563.814	574.761	557.11	799.784	794.405	781.856	730.348	746.61	662.236	522.544	567.146
ENSG00000099875	ENST00000589441; ENST00000591142; ENST00000309340; ENST00000250896; ENST00000587416; ENST00000588014; ENST00000586828; ENST00000591588; ENST00000585667; ENST00000586620; ENST00000589509; ENST00000589534	MKNK2	protein_coding	protein_coding	MAPK interacting serine/threonine kinase 2 [Source:HGNC Symbol;Acc:HGNC:7111]	0.6404	1555	GO:0006468; GO:0016310; GO:0006915; GO:0006417; GO:0035556; GO:0018105; GO:0007166; GO:0030097; GO:0071243; GO:0046777; GO:0097192	GO:0005524; GO:0004672; GO:0016301; GO:0046872; GO:0000166; GO:0004674; GO:0016740; GO:0106310; GO:0005515; GO:0005516; GO:0004683; GO:0009931	GO:0005634; GO:0005737; GO:0005654; GO:0016604; GO:0016605	2872	TRUE	-0.123325	0.00127181	0.0451375	chr19	2037465	2051244	13780	-	2976.7	2844.92	3207.85	3351.77	3048.31	3217.99	3106.02	2997.41	3395.38	2660.79	2896.33	2738.91	3091.23	3071.38	3034	3204.37	2947.69	2941.92	2482.46	2819.35	2595.44	2904.24	3167.47	3103.23	2859.14	3103.39	3009.81	2325.2	2382.23
ENSG00000278997	ENST00000622988	ENSG00000278997	protein_coding	TEC	TEC	0.4912	1360					TRUE	0.627931	0.00127581	0.0451375	chr1	33141871	33143230	1360	-	19.5771	23.5117	13.6998	17.8075	17.2831	11.9993	15.3573	21.2394	13.5851	28.7827	30.8746	23.0387	24.7234	18.9183	19.4968	17.6328	21.8984	14.1212	24.1935	17.912	22.862	23.7275	24.7666	28.1915	26.1862	18.7958	15.7001	21.2518	28.1408
ENSG00000127564	ENST00000571102; ENST00000431515; ENST00000572832; ENST00000574333; ENST00000440027; ENST00000575040; ENST00000262300; ENST00000575981; ENST00000574680; ENST00000574385; ENST00000574730; ENST00000573944; ENST00000382240; ENST00000576268; ENST00000574415; ENST00000575632; ENST00000572059; ENST00000572619; ENST00000570649; ENST00000572658	PKMYT1	protein_coding	protein_coding	protein kinase, membrane associated tyrosine/threonine 1 [Source:HGNC Symbol;Acc:HGNC:29650]	0.6597	1177	GO:0006468; GO:0016310; GO:0007049; GO:0007088; GO:0000278; GO:0000086; GO:0000079; GO:0051321	GO:0005524; GO:0004672; GO:0000166; GO:0016301; GO:0046872; GO:0004674; GO:0016740; GO:0106310; GO:0005515	GO:0016020; GO:0005794; GO:0005783; GO:0005789; GO:0005654; GO:0005730; GO:0000139; GO:0005634; GO:0005829; GO:0005737	9088	TRUE	-0.723801	0.00127722	0.0451375	chr16	2968024	2980479	12456	-	794.83	800.378	1050.67	1023.93	822.028	1210.84	1141.24	733.644	906.581	296.355	201.42	288.662	538.333	507.01	476.171	759.014	739.854	719.24	147.265	139.713	186.506	350.218	444.029	577.925	524.694	789.424	825.643	71.2561	77.9285
ENSG00000133247	ENST00000589338; ENST00000498738; ENST00000255613; ENST00000402499; ENST00000445196; ENST00000464185; ENST00000630497; ENST00000592631; ENST00000468951; ENST00000460956; ENST00000587442; ENST00000474492	KMT5C	protein_coding	protein_coding	lysine methyltransferase 5C [Source:HGNC Symbol;Acc:HGNC:28405]	0.6442	1266	GO:0034772; GO:0032259; GO:0006325; GO:0006281; GO:2001034; GO:0006479; GO:0045830; GO:0034773; GO:0016571	GO:0005515; GO:0042799; GO:0046872; GO:0016740; GO:0008168; GO:0003682; GO:0018024; GO:1904047; GO:0042393	GO:0005634; GO:0005654; GO:0005694; GO:0005721; GO:0000779; GO:0000792	84787	TRUE	-0.23686	0.00130203	0.0458289	chr19	55339853	55348121	8269	+	303.453	401.667	264.52	230.508	263.59	276.062	255.315	279.663	248.155	251.582	301.396	353.739	299.888	277.152	249.039	210.917	248.707	265.507	359.747	334.366	374.214	290.468	279.509	246.134	268.669	243.301	272.482	310.342	293.314
ENSG00000112699	ENST00000476972; ENST00000467288; ENST00000486793; ENST00000530927; ENST00000380815; ENST00000380805; ENST00000533279; ENST00000531690; ENST00000530459; ENST00000530075	GMDS	protein_coding	protein_coding	GDP-mannose 4,6-dehydratase [Source:HGNC Symbol;Acc:HGNC:4369]	0.5009	916	GO:0019673; GO:0007219; GO:0042351; GO:0042350	GO:0008446; GO:0016829; GO:0005515; GO:0042802; GO:0070401	GO:0005737; GO:0005829; GO:0070062	2762	TRUE	-0.303421	0.00130368	0.0458289	chr6	1623806	2245605	621800	-	218.284	186.134	208.658	220.615	196.595	182.171	190.046	183.19	212.834	131.121	114.677	172.113	153.923	195.804	203.217	154.688	166.585	145.919	151.473	187.479	188.912	156.601	161.867	160.475	169.726	181.693	213.337	118.76	153.692
ENSG00000183134	ENST00000332539	PTGDR2	protein_coding	protein_coding	prostaglandin D2 receptor 2 [Source:HGNC Symbol;Acc:HGNC:4502]	0.5998	2881	GO:0007186; GO:0007165; GO:0006935; GO:0019722; GO:0006955; GO:0007218; GO:0007193; GO:0045745; GO:2000255	GO:0004930; GO:0042923; GO:0042277; GO:0004956; GO:0001785; GO:0004958	GO:0016021; GO:0016020; GO:0005886; GO:0005887; GO:0043005	11251	TRUE	-0.438821	0.00135474	0.0474983	chr11	60850933	60855950	5018	-	177.173	147.928	160.182	71.1153	96.1373	103.63	231.319	170.8	171.173	35.1788	69.1004	48.7879	47.0543	51.0793	41.9931	167.405	168.931	212.76	49.4389	51.3476	39.7076	90.1644	108.796	112.766	150.328	153.499	160.696	35.003	43.5384
ENSG00000182481	ENST00000676857; ENST00000676594; ENST00000677827; ENST00000676622; ENST00000678054; ENST00000583269; ENST00000677918; ENST00000678388; ENST00000677695; ENST00000677223; ENST00000679346; ENST00000676902; ENST00000677419; ENST00000679078; ENST00000330459; ENST00000584026; ENST00000537025; ENST00000677086; ENST00000579754; ENST00000583392; ENST00000582898	KPNA2	protein_coding	protein_coding	karyopherin subunit alpha 2 [Source:HGNC Symbol;Acc:HGNC:6395]	0.4489	2177	GO:0006606; GO:0015031; GO:0006607; GO:0006259; GO:0075506; GO:1903902; GO:0000018; GO:0099527	GO:0005515; GO:0061608; GO:0003723; GO:0008139; GO:0042826	GO:0005737; GO:0005634; GO:0016020; GO:0005794; GO:0005783; GO:0005789; GO:0005654; GO:0005829; GO:0000139; GO:0042564; GO:0043657; GO:0098978; GO:0098892	3838	TRUE	-0.238672	0.00137902	0.048222	chr17	68035636	68047364	11729	+	3185.19	2489.33	3724.38	3853.35	3578.68	4055.76	3844.12	2853.66	3361.78	1439.41	1398.18	1294.69	2390.16	2520.86	2186.64	2629.57	2926.83	2803.35	1263.17	1274.02	1318.78	1834.61	1882.28	2453.43	2331.54	2589.69	2944.14	1108.84	1214.38
ENSG00000215475	ENST00000400405	SIAH3	protein_coding	protein_coding	siah E3 ubiquitin protein ligase family member 3 [Source:HGNC Symbol;Acc:HGNC:30553]	0.465	7075	GO:0006511; GO:0007275; GO:0016567; GO:0043161; GO:0031647; GO:1903215	GO:0046872; GO:0005515; GO:0061630; GO:0031624	GO:0005737; GO:0005654; GO:0005739	283514	TRUE	0.221324	0.00138335	0.0482465	chr13	45777242	45851753	74512	-	328.029	237.077	413.1	590.616	561.788	550.876	409.848	485.851	460.083	908.253	661.599	591.991	759.216	736.867	798.618	490.514	627.233	572.38	525.946	555.271	514.996	893.707	774.84	715.631	738.063	681.87	676.953	551.251	507.617
ENSG00000096996	ENST00000593993; ENST00000600835; ENST00000322153; ENST00000430026; ENST00000598019; ENST00000594176; ENST00000597416	IL12RB1	protein_coding	protein_coding	interleukin 12 receptor subunit beta 1 [Source:HGNC Symbol;Acc:HGNC:5971]	0.5926	1392	GO:0019221; GO:0032729; GO:0007165; GO:0042104; GO:0071346; GO:0043382; GO:0001916; GO:0002230; GO:0002827; GO:2000318; GO:2000330; GO:0035722; GO:0038155	GO:0005515; GO:0004896; GO:0005143; GO:0019955; GO:0016517; GO:0042019; GO:0042020	GO:0016020; GO:0016021; GO:0009897; GO:0005886; GO:0043235; GO:0042022; GO:0072536	3594	TRUE	-0.236412	0.00139329	0.0484662	chr19	18058995	18098944	39950	-	1347.09	1385.23	1271.97	1181.69	1120.11	1239.34	1011.66	919.387	921.933	982.214	986.868	960.851	976.141	915.425	877.355	897.455	842.066	914.342	754.206	816.785	756.852	748.678	857.853	803.387	681.812	810.736	804.401	603.801	710.015
ENSG00000271254	ENST00000614336; ENST00000612640	ENSG00000271254	protein_coding	protein_coding		0.4771	2922					TRUE	0.328053	0.00140107	0.0485975	KI270711.1	4612	29626	25015	-	186.353	175.555	161.167	171.734	163.193	111.022	108.85	220.643	196.976	288.301	260.392	273.417	166.711	198.432	148.306	155.681	157.634	133.992	275.755	341.329	213.588	234.06	267.705	216.916	199.797	189.316	134.129	320.311	283.249
ENSG00000171860	ENST00000307637; ENST00000546241	C3AR1	protein_coding	protein_coding	complement C3a receptor 1 [Source:HGNC Symbol;Acc:HGNC:1319]	0.4635	2000	GO:0007186; GO:0007165; GO:0006935; GO:0048584; GO:0002430; GO:0002684; GO:0010575; GO:0010759; GO:0045766; GO:0090023; GO:0006954; GO:0007204; GO:0007200; GO:0008015; GO:0051482	GO:0004930; GO:0004875; GO:0004876	GO:0016021; GO:0016020; GO:0005886; GO:0035579; GO:0005887; GO:0035577	719	TRUE	0.317553	0.00140438	0.0485975	chr12	8056844	8066359	9516	-	244.714	398.72	139.105	59.3584	72.373	50.1788	138.216	239.828	154.87	122.593	307.276	399.79	93.3113	73.7813	85.4859	223.617	146.25	131.798	534.361	708.12	806.186	239.173	201.671	223.364	171.665	196.312	166.237	826.321	795.52
ENSG00000137628	ENST00000679510; ENST00000393743; ENST00000680771; ENST00000511317; ENST00000507815; ENST00000505393; ENST00000680917; ENST00000513997; ENST00000679744; ENST00000680998; ENST00000681832; ENST00000514995	DDX60	protein_coding	protein_coding	DExD/H-box helicase 60 [Source:HGNC Symbol;Acc:HGNC:25942]	0.3852	3560	GO:0002376; GO:0009615; GO:0045087; GO:0051607; GO:1900245; GO:1900246	GO:0003676; GO:0000166; GO:0005524; GO:0003723; GO:0016787; GO:0005515; GO:0003724; GO:0004386; GO:0016887; GO:0003690; GO:0003727; GO:0003725	GO:0005737; GO:0005829; GO:0045111	55601	TRUE	0.756046	0.00141309	0.0487718	chr4	168216291	168318883	102593	-	548.606	326.464	662.652	832.133	876.145	750.535	599.902	636.768	635.784	781.572	622.761	574.71	3173.43	2010.68	3631.31	3844.3	1975	3385.14	387.59	422.054	457.24	520.49	553.235	551.904	629.447	513.752	484.857	418.786	349.562
ENSG00000103187	ENST00000262428; ENST00000567278; ENST00000564057; ENST00000561707; ENST00000564662; ENST00000567786	COTL1	protein_coding	protein_coding	coactosin like F-actin binding protein 1 [Source:HGNC Symbol;Acc:HGNC:18304]	0.5703	1812	GO:0050832; GO:0008150; GO:0030833	GO:0003779; GO:0005515; GO:0019899; GO:0051015	GO:0005634; GO:0005737; GO:0005829; GO:0005856; GO:0005886; GO:0005576; GO:0070062; GO:0005884; GO:0034774; GO:1904813; GO:0030864	23406	TRUE	-0.217602	0.00142398	0.0490203	chr16	84565596	84618078	52483	-	15209.9	15735.7	13858.6	11832.4	10449.4	12640.7	12017.3	10662.2	10351.9	7045.57	9539.3	9684.94	7858.28	8599.62	8986.1	8056.57	7831.61	7648.22	10638.8	11306.7	11491.2	9119.55	9972.38	10849.6	8187.59	9945.22	10322.1	10840.9	11459.9
ENSG00000166532	ENST00000538758; ENST00000544257; ENST00000541044; ENST00000539923; ENST00000537189; ENST00000357529; ENST00000535829; ENST00000299673; ENST00000538135; ENST00000619374; ENST00000542232; ENST00000504495; ENST00000510357	RIMKLB	protein_coding	protein_coding	ribosomal modification protein rimK like family member B [Source:HGNC Symbol;Acc:HGNC:29228]	0.4452	2049	GO:0036211; GO:0009064	GO:0046872; GO:0000166; GO:0005524; GO:0016874; GO:0016879; GO:0072590; GO:0072591	GO:0005737; GO:0005829	57494	TRUE	0.289578	0.00143163	0.0491565	chr12	8681600	8783095	101496	+	221.221	192.013	214.981	180.054	230.082	194.171	146.854	207.969	188.38	382.703	344.031	303.569	352.509	305.53	286.453	238.845	274.513	285.248	232.468	230.467	229.823	321.745	326.388	253.724	270.591	215.107	177.319	260.022	219.715
ENSG00000197961	ENST00000320451; ENST00000586602; ENST00000591447	ZNF121	protein_coding	protein_coding	zinc finger protein 121 [Source:HGNC Symbol;Acc:HGNC:12904]	0.4121	4903	GO:0006357	GO:0046872; GO:0003677; GO:0005515; GO:0000981; GO:0000978	GO:0005634	7675	TRUE	0.189772	0.00145895	0.0499653	chr19	9560329	9584504	24176	-	580.276	533.692	616.448	633.062	690.55	586.765	505.797	582.001	558.911	825.348	621.659	608.87	860.603	724.987	763.58	704.031	761.297	696.546	642.118	639.012	554.704	826.352	836.061	693.697	678.153	644.23	634.532	693.265	613.315
ENSG00000143889	ENST00000449105; ENST00000409636; ENST00000378915; ENST00000358367; ENST00000608859; ENST00000272249; ENST00000409328; ENST00000441689; ENST00000410076; ENST00000488099; ENST00000425682; ENST00000498516	HNRNPLL	protein_coding	protein_coding	heterogeneous nuclear ribonucleoprotein L like [Source:HGNC Symbol;Acc:HGNC:25127]	0.4133	2044	GO:0006397; GO:0043484; GO:0033120	GO:0003723; GO:0003676; GO:0005515; GO:0003729	GO:0005634; GO:0016020; GO:1990904	92906	TRUE	-0.157052	0.00146741	0.0501258	chr2	38561969	38603586	41618	-	924.039	837.605	1160.26	1119.9	1200.1	1314.47	1194.03	936.303	979.034	688.652	710.117	642.375	720.17	803.081	746.127	907.29	906.438	910.348	595.371	612.59	623.29	709.927	718.23	848.998	790.436	777.936	766.536	507.544	500.041
ENSG00000114439	ENST00000415149; ENST00000402543; ENST00000325805; ENST00000474137; ENST00000485939; ENST00000427402; ENST00000416476; ENST00000454540; ENST00000431630; ENST00000449335; ENST00000456817; ENST00000458458; ENST00000456419; ENST00000402163; ENST00000406780; ENST00000413213; ENST00000449271; ENST00000425868; ENST00000449213; ENST00000457496; ENST00000429270; ENST00000472032; ENST00000497629; ENST0000…	BBX	protein_coding	protein_coding	BBX high mobility group box domain containing [Source:HGNC Symbol;Acc:HGNC:14422]	0.4383	1587	GO:0006357; GO:0060348	GO:0003677; GO:0000977; GO:0000981; GO:1990837; GO:0005515	GO:0005634; GO:0005654; GO:0005829; GO:0000785	56987	TRUE	0.258206	0.00147509	0.0502588	chr3	107522936	107811339	288404	+	603.954	395.781	947.39	1130.78	1087.76	1022.12	969.428	900.019	1103.11	1182.22	751.282	683.031	1276.05	1267.52	1163.81	1298.42	1281.84	1291.62	501.753	576.764	502.964	798.193	773.07	742.738	970.83	870.872	821.025	503.793	441.595
ENSG00000141574	ENST00000269389; ENST00000580437; ENST00000581864; ENST00000581691; ENST00000582563; ENST00000583093; ENST00000582290; ENST00000581954	SECTM1	protein_coding	protein_coding	secreted and transmembrane 1 [Source:HGNC Symbol;Acc:HGNC:10707]	0.6276	874	GO:0007165; GO:0043123; GO:0006955; GO:0007498	GO:0005515; GO:0005125	GO:0016020; GO:0016021; GO:0005886; GO:0005576; GO:0070062; GO:0005794; GO:0005615	6398	TRUE	0.378648	0.00149476	0.0507988	chr17	82321024	82334074	13051	-	222.2	343.859	63.2296	33.6364	57.2504	59.9964	139.175	330.981	193.815	55.4333	214.652	379.461	74.9678	63.3762	98.2338	234.838	154.071	178.869	468.092	726.032	576.363	147.11	107.911	137.705	191.062	233.903	198.56	695.059	861.542
ENSG00000156671	ENST00000447533; ENST00000671730; ENST00000671800; ENST00000542569; ENST00000649316; ENST00000372687	SAMD8	protein_coding	protein_coding	sterile alpha motif domain containing 8 [Source:HGNC Symbol;Acc:HGNC:26320]	0.4003	5477	GO:0006665; GO:0006629; GO:2000303; GO:0046513; GO:0030148; GO:0006686; GO:1905373	GO:0005515; GO:0016780; GO:0016740; GO:0003674; GO:0033188; GO:0047493; GO:0002950	GO:0016020; GO:0016021; GO:0005783; GO:0005829; GO:0005789; GO:0030176; GO:0005887; GO:0030173	142891	TRUE	0.227963	0.00151288	0.0512837	chr10	75099586	75182123	82538	+	283.186	240.016	313.368	337.354	349.284	327.627	274.815	350.246	287.099	317.855	287.147	321.719	308.585	327.285	317.198	345.168	293.33	293.718	284.01	249.187	269.487	370.229	403.474	331.792	330.691	306.942	256.11	306.276	297.345
ENSG00000160179	ENST00000398457; ENST00000462050; ENST00000347800; ENST00000450121; ENST00000361802; ENST00000398449; ENST00000343687; ENST00000398437; ENST00000472587; ENST00000467818; ENST00000496783	ABCG1	protein_coding	protein_coding	ATP binding cassette subfamily G member 1 [Source:HGNC Symbol;Acc:HGNC:73]	0.5525	2540	GO:0055085; GO:0006869; GO:0071702; GO:0120009; GO:0032367; GO:0010033; GO:0034204; GO:0050714; GO:1901998; GO:0033344; GO:0042632; GO:1902004; GO:0008203; GO:0034375; GO:0043691; GO:0010745; GO:0010887; GO:0033700; GO:0055091; GO:0034374; GO:0045542; GO:0090181; GO:0033993; GO:0034436; GO:0042987; GO:0010875; GO:0010888; GO:0030301; GO:0071403	GO:0005524; GO:0140359; GO:0000166; GO:0042803; GO:0046983; GO:0005515; GO:0120020; GO:0042626; GO:0046982; GO:0019534; GO:0015485; GO:0005543; GO:0090554; GO:0140328; GO:0043531; GO:0034041	GO:0016020; GO:0016021; GO:0005794; GO:0005783; GO:0005789; GO:0005886; GO:0005739; GO:0000139; GO:0009897; GO:0055037; GO:0005768	9619	TRUE	-0.268215	0.00151865	0.0513481	chr21	42199689	42297244	97556	+	667.598	730.995	639.673	500.684	501.251	494.153	670.922	815.062	754.437	665.225	549.863	741.305	424.289	419.04	488.925	662.834	612.374	578.095	463.885	629.33	592.005	442.281	413.107	459.739	631.379	572.227	486.704	473.876	650.487
ENSG00000106624	ENST00000223357; ENST00000455443; ENST00000449162; ENST00000453052; ENST00000454218; ENST00000434445; ENST00000450684; ENST00000413907; ENST00000431035	AEBP1	protein_coding	protein_coding	AE binding protein 1 [Source:HGNC Symbol;Acc:HGNC:303]	0.6142	1420	GO:0006508; GO:0000122; GO:1904026; GO:0006355	GO:0008270; GO:0004181; GO:0003677; GO:0000977; GO:0001227; GO:0005516; GO:0005201; GO:0005518; GO:0004180	GO:0005615; GO:0005634; GO:0005737; GO:0005576; GO:0070062; GO:0062023	165	TRUE	0.201366	0.0015266	0.0514859	chr7	44104345	44114562	10218	+	186.962	164.582	131.728	208.744	220.359	141.81	349.378	383.194	354.119	237.724	251.408	223.611	262.388	224.181	233.962	422.387	395.736	343.616	232.468	240.021	249.075	265.748	272.432	275.409	418.01	412.463	419.287	273.773	329.031
ENSG00000055332	ENST00000681516; ENST00000680273; ENST00000233057; ENST00000679979; ENST00000679507; ENST00000681463; ENST00000681507; ENST00000681329; ENST00000647926; ENST00000395127; ENST00000405334; ENST00000462861; ENST00000411537; ENST00000496059	EIF2AK2	protein_coding	protein_coding	eukaryotic translation initiation factor 2 alpha kinase 2 [Source:HGNC Symbol;Acc:HGNC:9437]	0.386	6428	GO:0006468; GO:0016310; GO:0018108; GO:0050790; GO:0017148; GO:0002376; GO:0009615; GO:0045087; GO:0051607; GO:0034198; GO:0046777; GO:0001819; GO:0045071; GO:0043410; GO:0051092; GO:1901224; GO:0032874; GO:0008285; GO:0032722; GO:0035455; GO:0006412; GO:0010998; GO:0030968; GO:0033689; GO:0043066; GO:1900225; GO:1901532; GO:1902033; GO:1902036	GO:0005524; GO:0004672; GO:0003723; GO:0003725; GO:0000166; GO:0004674; GO:0016301; GO:0016740; GO:0004713; GO:0106310; GO:0005515; GO:0004715; GO:0042802; GO:0004694; GO:0019888	GO:0005634; GO:0005737; GO:0016020; GO:0005829; GO:0048471; GO:0005840	5610	TRUE	0.695497	0.001535	0.0516382	chr2	37099210	37157522	58313	-	497.412	352.784	652.4	813.892	966.457	835.587	742.76	665.47	722.655	629.329	517.518	452.762	2317.62	1628.84	2944.65	3022.34	1680.36	2472.46	350.19	372.92	359.87	585.527	542.211	606.385	628.461	639.345	608.092	328.778	345.362
ENSG00000120889	ENST00000523752; ENST00000276431; ENST00000347739; ENST00000523504; ENST00000520109; ENST00000518531; ENST00000519910; ENST00000519028	TNFRSF10B	protein_coding	protein_coding	TNF receptor superfamily member 10b [Source:HGNC Symbol;Acc:HGNC:11905]	0.5353	1614	GO:0007165; GO:0006915; GO:0043123; GO:0042981; GO:0034976; GO:0071260; GO:0043065; GO:0007250; GO:0008625; GO:0036462; GO:0007166; GO:0002357; GO:0070059	GO:0005515; GO:0038023; GO:0045569; GO:0036463	GO:0110165; GO:0016020; GO:0016021; GO:0009986; GO:0005886	8795	TRUE	0.163181	0.00154465	0.0517266	chr8	23020133	23069031	48899	-	1220.64	1066.84	1232.98	971.499	987.298	1002.49	1051.01	1181.44	1139.34	1956.15	1659.07	1825.49	1483.41	1165.18	1274.64	1311.24	1279.49	1450.21	1272.79	1462.04	1451.13	1323.35	1131.31	1087.54	1075.57	1160.3	1030.67	1447.62	1448.17
ENSG00000177542	ENST00000320230; ENST00000628067; ENST00000531214; ENST00000481290; ENST00000627843; ENST00000630809; ENST00000531437; ENST00000625419; ENST00000532484; ENST00000528606; ENST00000529351; ENST00000533385; ENST00000531534; ENST00000531514; ENST00000527723; ENST00000526152; ENST00000527734; ENST00000625752; ENST00000456706; ENST00000528936; ENST00000524891; ENST00000629634; ENST00000625316; ENST0000…	SLC25A22	protein_coding	protein_coding	solute carrier family 25 member 22 [Source:HGNC Symbol;Acc:HGNC:19954]	0.6427	865	GO:0055085; GO:1902600; GO:0050796; GO:0006811; GO:0015813; GO:0015810; GO:0043490; GO:0070778	GO:0015293; GO:0022857; GO:0005313; GO:0015183; GO:0005280	GO:0016020; GO:0016021; GO:0005739; GO:0005743	79751	TRUE	-0.279179	0.00154541	0.0517266	chr11	790475	798281	7807	-	583.397	530.973	532.183	599.52	485.007	577.057	586.457	515.94	667.483	400.825	439.596	417.408	577.412	504.172	446.176	566.655	531.819	615.685	281.907	346.298	405.499	387.232	404.225	483.593	482.99	467.806	541.193	311.277	340.937
ENSG00000119929	ENST00000493385; ENST00000370476; ENST00000471520; ENST00000370472	CUTC	protein_coding	protein_coding	cutC copper transporter [Source:HGNC Symbol;Acc:HGNC:24271]	0.4802	875	GO:0006825; GO:0051262; GO:0055070	GO:0046872; GO:0005515; GO:0005507	GO:0005634; GO:0005737; GO:0005654; GO:0005730; GO:0005829	51076	TRUE	0.18215	0.00155787	0.0520125	chr10	99702558	99756134	53577	+	371.965	340.92	331.956	382.862	347.823	334.889	380.093	384.079	363.176	474.381	426.364	384.883	378.03	400.122	439.427	358.267	373.055	401.984	386.044	391.675	326.084	382.487	382.113	361.069	365.637	353.988	347.251	445.038	422.112
ENSG00000174125	ENST00000510552; ENST00000505744; ENST00000308979; ENST00000502213; ENST00000505940; ENST00000515861; ENST00000506146; ENST00000508364; ENST00000509754; ENST00000508535	TLR1	protein_coding	protein_coding	toll like receptor 1 [Source:HGNC Symbol;Acc:HGNC:11847]	0.3945	1046	GO:0007165; GO:0002376; GO:0045087; GO:0006955; GO:0009605; GO:0006954; GO:0001817; GO:0002224; GO:0002755; GO:0032755; GO:0032760; GO:0034130; GO:0042116; GO:0042495; GO:0032757; GO:0071727; GO:0001775; GO:0006952; GO:0034137; GO:0071221; GO:0050896	GO:0005515; GO:0004888; GO:0035663; GO:0042802; GO:0050135; GO:0061809; GO:0038023; GO:0071723	GO:0016020; GO:0016021; GO:0005794; GO:0031410; GO:0005886; GO:0045121; GO:0030670; GO:0005887; GO:0043235; GO:0035354	7096	TRUE	0.361517	0.00156485	0.0521146	chr4	38790677	38856817	66141	-	171.515	221.981	112.251	115.632	154.641	95.898	127.24	154.208	131.677	162.826	232.275	265.654	162.923	140.764	117.992	152.871	140.804	137.269	401.658	422.729	470.324	214.289	159.66	140.235	152.268	104.539	126.525	420.605	428.196
ENSG00000123066	ENST00000552023; ENST00000281928; ENST00000648762; ENST00000648379; ENST00000650226; ENST00000649607; ENST00000648737; ENST00000649775; ENST00000648825; ENST00000649937; ENST00000548784; ENST00000648916; ENST00000548694; ENST00000649378; ENST00000552340; ENST00000549786; ENST00000649146; ENST00000650091; ENST00000548743; ENST00000648173; ENST00000647927; ENST00000650443; ENST00000649655; ENST0000…	MED13L	protein_coding	protein_coding	mediator complex subunit 13L [Source:HGNC Symbol;Acc:HGNC:22962]	0.4293	3473	GO:0006357; GO:0006354	GO:0003712	GO:0016592; GO:0005634	23389	TRUE	0.204983	0.00156929	0.0521318	chr12	115957905	116277693	319789	-	1126.66	817.049	1330.98	1943.99	1708.87	1818.44	1662.44	1635.43	1757.27	2139.52	1426.12	1351.6	2156.73	1964.67	2248.13	2045.73	1897.34	1856.47	1188.64	1438.93	1186.46	1903.9	1724.81	1988.59	2117.27	1931.79	1909.88	1337.61	1142.97
ENSG00000085840	ENST00000371568; ENST00000371566	ORC1	protein_coding	protein_coding	origin recognition complex subunit 1 [Source:HGNC Symbol;Acc:HGNC:8487]	0.507	3100	GO:0006260; GO:0006270; GO:0033314	GO:0005524; GO:0003682; GO:0016887; GO:0046872; GO:0000166; GO:0003677; GO:0005515; GO:0003688	GO:0000781; GO:0005634; GO:0005654; GO:0005664; GO:0005829; GO:0000808	4998	TRUE	-0.43794	0.00158703	0.0525897	chr1	52372829	52404423	31595	-	555.287	378.387	788.409	817.544	677.975	942.026	848.103	592.616	751.328	213.559	189.144	150.489	424.113	408.336	439.424	591.691	603.039	632.223	128.834	134.719	131.156	249.742	318.898	463.923	490.385	626.877	631.024	77.4987	89.2375
ENSG00000196230	ENST00000681435; ENST00000327892; ENST00000330914; ENST00000680530; ENST00000396389; ENST00000681421; ENST00000396384	TUBB	protein_coding	protein_coding	tubulin beta class I [Source:HGNC Symbol;Acc:HGNC:20778]	0.523	2874	GO:0007017; GO:0007010; GO:0000226; GO:0000278; GO:0042267; GO:0071895; GO:0030705; GO:0050807; GO:0051225; GO:0051301	GO:0005525; GO:0000166; GO:0003924; GO:0005200; GO:0005515; GO:0031625; GO:0042288; GO:0005198; GO:0019904; GO:0032794; GO:0044877	GO:0005874; GO:0005737; GO:0045171; GO:0005856; GO:0015630; GO:0072686; GO:0005634; GO:0005576; GO:0005829; GO:0070062; GO:0035578; GO:0036464; GO:0005641; GO:0032991; GO:0044297; GO:0045121	203068	TRUE	-0.272871	0.0016028	0.0529803	chr6	30717435	30725538	8104	+	26497.6	24410.1	29279.5	31984.3	27388.3	34981.2	34869.7	26433.3	30623	11205.6	12613	13535.9	18346.5	19728.9	19250.3	23612	23535.4	24239.4	11289.9	10936	12793.3	13358.1	14923.1	18075	17856.1	22495.4	24880	9444.56	11278.7
ENSG00000175643	ENST00000573910; ENST00000649869; ENST00000572173; ENST00000572992; ENST00000576027; ENST00000312499; ENST00000648619	RMI2	protein_coding	protein_coding	RecQ mediated genome instability 2 [Source:HGNC Symbol;Acc:HGNC:28349]	0.5221	1146	GO:0006260; GO:0006281; GO:0000724; GO:0071139; GO:2000042; GO:0033045; GO:0043007	GO:0003677; GO:0005515	GO:0005634; GO:0016607; GO:0005829; GO:0005654; GO:0031422	116028	TRUE	-0.350987	0.00161625	0.0532922	chr16	11249619	11381662	132044	+	262.333	273.324	301.002	397.701	364.716	501.895	257.447	196.464	172.318	120.461	105.856	93.5102	224.904	227.02	228.712	177.932	202.56	177.927	95.7222	95.5305	137.172	209.888	199.017	301.432	182.333	234.947	237.349	78.7567	79.0108
ENSG00000183049	ENST00000619168; ENST00000487696; ENST00000378845	CAMK1D	protein_coding	protein_coding	calcium/calmodulin dependent protein kinase ID [Source:HGNC Symbol;Acc:HGNC:19341]	0.5436	3380	GO:0006468; GO:0016310; GO:0008152; GO:0007399; GO:0006954; GO:0018105; GO:0050766; GO:0010976; GO:0032793; GO:0060267; GO:0090023; GO:0050773; GO:0043065; GO:0043066; GO:0071622	GO:0005524; GO:0004672; GO:0000166; GO:0004674; GO:0016301; GO:0016740; GO:0106310; GO:0003824; GO:0005515; GO:0005516; GO:0004683	GO:0005634; GO:0005737	57118	TRUE	0.20019	0.00166805	0.0548056	chr10	12349547	12835545	485999	+	968.925	909.12	887.385	931.051	798.655	726.18	668.437	752.548	784.369	1453.89	1287.16	1261.83	1117.98	1106.74	1022.06	762.151	828.891	730.468	1041.37	1241.94	1055.77	1125.99	1192.2	1133.56	1005.74	957.9	920.767	1186.44	1040.13
ENSG00000070018	ENST00000261349; ENST00000538239; ENST00000540527; ENST00000543091; ENST00000540415; ENST00000545658; ENST00000535731	LRP6	protein_coding	protein_coding	LDL receptor related protein 6 [Source:HGNC Symbol;Acc:HGNC:6698]	0.4676	3557	GO:0060070; GO:0016055; GO:0006897; GO:0007268; GO:0045944; GO:0045893; GO:0051091; GO:1901998; GO:0001933; GO:0006469; GO:0044340; GO:1904948; GO:0072659; GO:0071542; GO:0071901; GO:0006355; GO:0007204; GO:0014029; GO:0014033; GO:0034392; GO:0043434; GO:0044335; GO:0045787; GO:0071397; GO:0090118; GO:0090244; GO:0098609; GO:1904953	GO:0005515; GO:0042813; GO:0042802; GO:0017147; GO:0042803; GO:0005109; GO:0005102; GO:1904928; GO:0005041; GO:0019210; GO:0019534; GO:0071936	GO:0016020; GO:0016021; GO:0031410; GO:0005783; GO:0005886; GO:0045121; GO:0005576; GO:0009986; GO:0005769; GO:0005901; GO:0005794; GO:1990851; GO:1990909; GO:0031901; GO:0043025; GO:0045202	4040	TRUE	0.461084	0.0016734	0.0548056	chr12	12116025	12267044	151020	-	28.3868	20.5728	36.884	57.3798	55.09	28.362	111.34	68.143	56.1518	92.7441	74.9813	32.5253	47.8518	48.2416	62.9896	77.7448	75.0803	106.38	29.453	41.7946	37.3011	45.5568	50.4176	31.4444	64.9806	66.8294	64.6476	50.0042	36.7996
ENSG00000115758	ENST00000446285; ENST00000234111; ENST00000699835; ENST00000699836; ENST00000405333; ENST00000443218	ODC1	protein_coding	protein_coding	ornithine decarboxylase 1 [Source:HGNC Symbol;Acc:HGNC:8109]	0.4896	2221	GO:1901564; GO:0009615; GO:0006596; GO:0042176; GO:0033387; GO:0001822; GO:0006595; GO:0008283; GO:0008284	GO:0003824; GO:0016829; GO:0042803; GO:0005515; GO:0016831; GO:0004586	GO:0005737; GO:0005829; GO:0005575	4953	TRUE	-0.197368	0.00167452	0.0548056	chr2	10439968	10448327	8360	-	1860.8	1428.33	2292.07	2599.9	2442.32	2794.74	2984.12	2170.84	2550.38	2051.03	2042.14	1744.17	2457.19	2593.7	2547.33	2394.06	2709.15	2699.04	1103.43	1226.37	1139.49	1661.87	1677.94	1849.8	1863.1	1911.95	2139.83	1003.84	1083.42
ENSG00000134909	ENST00000310343; ENST00000682385; ENST00000526162; ENST00000392657; ENST00000524655; ENST00000527272; ENST00000534357; ENST00000533509; ENST00000525234	ARHGAP32	protein_coding	protein_coding	Rho GTPase activating protein 32 [Source:HGNC Symbol;Acc:HGNC:17399]	0.4775	5498	GO:0007165; GO:0050790; GO:0051056; GO:0007264; GO:0021549; GO:0045773; GO:2001224	GO:0005515; GO:0005096; GO:0035091; GO:1901981	GO:0005737; GO:0016020; GO:0005794; GO:0005783; GO:0005789; GO:0005654; GO:0001650; GO:0042995; GO:0005768; GO:0000139; GO:0010008; GO:0045202; GO:0005938; GO:0014069; GO:0043197; GO:0005829; GO:0015629	9743	TRUE	0.391626	0.00168405	0.0549819	chr11	128965060	129279324	314265	-	50.9004	47.0234	68.4987	117.727	71.2928	114.539	65.2684	98.2322	87.8505	162.036	135.26	108.418	132.39	96.4831	116.981	76.1418	88.3758	83.7858	90.4628	130.16	125.139	130.027	136.216	118.187	112.504	104.421	54.4887	142.512	120.14
ENSG00000204525	ENST00000466892; ENST00000470363; ENST00000487245; ENST00000383329; ENST00000376228; ENST00000376237; ENST00000415537; ENST00000495835; ENST00000484378	HLA-C	protein_coding	protein_coding	major histocompatibility complex, class I, C [Source:HGNC Symbol;Acc:HGNC:4933]	0.6124	1252	GO:0006955; GO:0019882; GO:0002376; GO:0045087; GO:0002250; GO:0002474; GO:0002486	GO:0005515; GO:0042605; GO:0046977	GO:0016020; GO:0016021; GO:0005886; GO:0012507; GO:0055038; GO:0030670; GO:0031901; GO:0009986; GO:0071556; GO:0005794; GO:0005783; GO:0005789; GO:0005887; GO:0070062; GO:0042612; GO:0000139; GO:0030667	3107	TRUE	0.146468	0.0017001	0.0553701	chr6	31268749	31272130	3382	-	28493.4	32775.8	23925.8	44933.1	42129.7	43826.3	19819.4	20058.7	19570.2	26752.1	27363.6	32537.9	54879.9	47550	54291.3	23509.9	18526.7	21770.2	34908.6	34935.4	29168.4	46600.2	47300.3	42834	20015.6	21360.2	18818.9	34369.6	41545.5
ENSG00000089127	ENST00000680189; ENST00000452357; ENST00000445409; ENST00000679971; ENST00000681831; ENST00000675868; ENST00000550883; ENST00000553152; ENST00000202917; ENST00000679467; ENST00000680659; ENST00000540589; ENST00000552526; ENST00000681228; ENST00000549820; ENST00000679767; ENST00000681505; ENST00000680934; ENST00000680522; ENST00000681934; ENST00000681700; ENST00000679987; ENST00000680455; ENST0000…	OAS1	protein_coding	protein_coding	2'-5'-oligoadenylate synthetase 1 [Source:HGNC Symbol;Acc:HGNC:8086]	0.4934	2019	GO:0002376; GO:0009615; GO:0045087; GO:0051607; GO:0006006; GO:0045071; GO:0032760; GO:0042742; GO:0042593; GO:0140374; GO:0032728; GO:0034138; GO:0034142; GO:0035458; GO:0043129; GO:0060339; GO:0060700; GO:0070106; GO:0071639; GO:0071659; GO:0098586; GO:2000342; GO:0051259; GO:0035457; GO:1901857	GO:0016779; GO:0003723; GO:0003725; GO:0046872; GO:0000166; GO:0005524; GO:0016740; GO:0005515; GO:0001730	GO:0005634; GO:0005737; GO:0005783; GO:0005654; GO:0005829; GO:0043231; GO:0005739; GO:0005576; GO:0016020	4938	TRUE	0.784545	0.00170494	0.0553919	chr12	112905856	112933219	27364	+	481.354	467.341	385.891	353.123	414.822	336.3	287.665	326.094	315.778	264.553	399.628	588.165	2501.27	1253.35	2763.16	2568.75	885.278	1932.96	391.407	491.987	617.274	369.955	330.568	444.559	279.323	319.096	322.149	612.757	491.338
ENSG00000122966	ENST00000261833; ENST00000392521; ENST00000677438; ENST00000678708; ENST00000677742; ENST00000678236; ENST00000676693; ENST00000677738; ENST00000679285; ENST00000677849; ENST00000677812; ENST00000679120; ENST00000678677; ENST00000545913; ENST00000679249; ENST00000676849; ENST00000678652; ENST00000678087; ENST00000677993; ENST00000678494; ENST00000612548; ENST00000392520; ENST00000537607; ENST0000…	CIT	protein_coding	protein_coding	citron rho-interacting serine/threonine kinase [Source:HGNC Symbol;Acc:HGNC:1985]	0.5076	4733	GO:0006468; GO:0016310; GO:0051301; GO:0030154; GO:0007049; GO:0043086; GO:0007399; GO:0000281; GO:0031032; GO:0018107; GO:0000278; GO:0032467; GO:0035331; GO:0048699; GO:0051402; GO:0000086; GO:0001889; GO:0007030; GO:0008064	GO:0005524; GO:0004672; GO:0004674; GO:0046872; GO:0000166; GO:0016301; GO:0016740; GO:0106310; GO:0017124; GO:0005515; GO:0001223; GO:0019901; GO:0030165; GO:0030291; GO:0097110	GO:0005737; GO:0110165; GO:0016020; GO:0005856; GO:0005829; GO:0005634; GO:0005886; GO:0030496; GO:0031985; GO:0032154; GO:0043025	11113	TRUE	-0.475128	0.00170989	0.0554172	chr12	119685791	119877320	191530	-	713.679	523.234	859.019	797.381	671.713	837.831	699.262	508.043	615.094	312.521	248.488	192.449	434.858	383.18	376.463	448.035	474.001	458.954	210.407	248.524	225.667	387.939	357.389	478.211	467.749	543.867	560.777	96.3889	114.836
ENSG00000139914	ENST00000267426; ENST00000559294	FITM1	protein_coding	protein_coding	fat storage inducing transmembrane protein 1 [Source:HGNC Symbol;Acc:HGNC:33714]	0.5974	1304	GO:0008654; GO:0019915; GO:0034389; GO:0006629; GO:0140042; GO:0010890	GO:0003674; GO:0017129; GO:0019992; GO:0106399	GO:0016020; GO:0016021; GO:0005783; GO:0005789; GO:0030176	161247	TRUE	0.548929	0.00174666	0.056471	chr14	24130659	24132849	2191	+	31.6415	24.8208	32.6707	18.5666	15.2586	19.1403	24.2631	20.0765	22.7699	33.0468	27.9342	41.3684	39.8765	30.538	38.9936	53.4928	21.1836	18.0461	23.9704	28.5769	31.4697	43.4616	29.8389	29.3809	25.7002	22.9411	23.2307	35.003	55.6463
ENSG00000183150	ENST00000651487; ENST00000540510; ENST00000332427; ENST00000540796; ENST00000545876; ENST00000537507	GPR19	protein_coding	protein_coding	G protein-coupled receptor 19 [Source:HGNC Symbol;Acc:HGNC:4473]	0.4519	1208	GO:0007186; GO:0007165	GO:0004930	GO:0016021; GO:0016020; GO:0005886; GO:0005929; GO:0005887	2842	TRUE	-0.401448	0.00178285	0.0574312	chr12	12660890	12696207	35318	-	85.1603	93.0672	84.3062	92.0056	101.538	109.084	97.9027	105.312	105.058	53.3012	74.9813	50.1431	60.6123	50.1334	80.2368	95.3777	78.2086	110.145	41.0238	50.1535	40.9109	81.6225	64.57	100.839	97.9559	108.598	106.207	21.2518	35.7172
ENSG00000110047	ENST00000320631; ENST00000621096; ENST00000484846; ENST00000359393; ENST00000488711; ENST00000421510; ENST00000498472; ENST00000433803; ENST00000466015; ENST00000455148; ENST00000457202; ENST00000411683; ENST00000489379	EHD1	protein_coding	protein_coding	EH domain containing 1 [Source:HGNC Symbol;Acc:HGNC:3242]	0.6246	1677	GO:0006886; GO:0015031; GO:0032456; GO:0030030; GO:0120036; GO:0006897; GO:0060271; GO:0061512; GO:0051260; GO:0010886; GO:0010976; GO:0016197; GO:0031175; GO:0034383; GO:0042632; GO:1901741; GO:1990090; GO:2001137; GO:0072659	GO:0005515; GO:0005525; GO:0005509; GO:0046872; GO:0000166; GO:0005524; GO:0042802; GO:0031267; GO:0045296	GO:0016020; GO:0031410; GO:0005886; GO:0005929; GO:0042995; GO:0005768; GO:0010008; GO:0055038; GO:0060170; GO:0031901; GO:0043231; GO:0070062; GO:0005769; GO:0005811; GO:0030139; GO:0031095; GO:0048471; GO:0020018	10938	TRUE	-0.14647	0.00178906	0.0574312	chr11	64851642	64888296	36655	-	3989.81	3708	4357.57	4557.73	4279.73	4472.46	4832.75	4301.86	4589.06	3764.13	3571.16	3524.93	4006.79	3997.43	4251.05	4679.11	4378.12	4549.85	3529.1	3331.62	3892.55	3809.69	4167.86	4066.08	4749.4	4855.58	4665.71	2920.25	3173.42
ENSG00000137078	ENST00000259608; ENST00000486859; ENST00000474403	SIT1	protein_coding	protein_coding	signaling threshold regulating transmembrane adaptor 1 [Source:HGNC Symbol;Acc:HGNC:17710]	0.5984	1015	GO:0007165; GO:0002376; GO:0050863; GO:0002250; GO:0043029	GO:0005515; GO:0019900; GO:0042169	GO:0016020; GO:0016021; GO:0005886; GO:0070062; GO:0005887	27240	TRUE	-0.16993	0.00178932	0.0574312	chr9	35649295	35650931	1637	-	797.766	884.629	830.416	824.092	729.131	813.77	694.917	674.351	622.199	658.803	683.653	608.493	797.53	786.054	743.127	573.869	652.26	581.794	606.942	527.806	525.825	670.064	652.776	624.551	593.555	597.288	584.599	410.034	471.901
ENSG00000166689	ENST00000531066; ENST00000636090; ENST00000698836; ENST00000637162; ENST00000533901; ENST00000696749; ENST00000355661; ENST00000531776; ENST00000332954; ENST00000530489; ENST00000636113; ENST00000525781; ENST00000532079; ENST00000533251; ENST00000525177; ENST00000525581; ENST00000525049; ENST00000531079; ENST00000528376; ENST00000528637; ENST00000529213	PLEKHA7	protein_coding	protein_coding	pleckstrin homology domain containing A7 [Source:HGNC Symbol;Acc:HGNC:27049]	0.5461	2289	GO:0044331; GO:0046931; GO:0090136; GO:0045218	GO:0005515; GO:0070097	GO:0005654; GO:0005829; GO:0030054; GO:0005911; GO:0046930; GO:0005737; GO:0005856; GO:0005912; GO:0070161; GO:0005815; GO:0005813; GO:0070062; GO:0005915	144100	TRUE	0.342938	0.00180819	0.057897	chr11	16777297	17014415	237119	-	82.2474	61.7722	68.4988	93.9841	57.2502	87.2676	105.581	67.2606	90.5677	73.6088	70.669	93.5175	88.6024	65.2712	80.2498	108.202	94.6476	77.1999	88.3589	96.7299	69.7892	63.5896	65.461	69.4101	92.1367	80.4254	86.8126	100.008	99.5752
ENSG00000168496	ENST00000305885; ENST00000535723; ENST00000535307	FEN1	protein_coding	protein_coding	flap structure-specific endonuclease 1 [Source:HGNC Symbol;Acc:HGNC:3650]	0.5444	1187	GO:0090502; GO:0006281; GO:0006974; GO:0090305; GO:0006260; GO:0006284; GO:0006302; GO:0045876; GO:0006287; GO:0000724; GO:0007613; GO:0009650; GO:0032201; GO:0043137	GO:0016788; GO:0004518; GO:0046872; GO:0003677; GO:0016787; GO:0003824; GO:0005515; GO:0004519; GO:0004527; GO:0000287; GO:0004523; GO:0017108; GO:0003684; GO:0008409; GO:0030145; GO:0003690; GO:0008309; GO:0048256	GO:0000781; GO:0005634; GO:0016020; GO:0005654; GO:0005730; GO:0005739; GO:0032991	2237	TRUE	-0.332114	0.00188903	0.0603401	chr11	61792911	61797238	4328	+	1451.64	1236.32	1783.08	1902.44	1722.92	2157.69	2036.76	1375.25	1795.95	589.512	570.446	544.799	1105.38	983.755	1024.33	1376.96	1298.27	1384.82	498.596	454.964	517.403	755.483	868.599	1083.2	1097.88	1415.95	1601.41	407.535	458.912
ENSG00000168028	ENST00000477325; ENST00000475346; ENST00000487876; ENST00000697728; ENST00000301821; ENST00000697753; ENST00000697816; ENST00000458478; ENST00000443003; ENST00000444512; ENST00000697729; ENST00000697730; ENST00000697731; ENST00000697732; ENST00000478027; ENST00000495394; ENST00000697733; ENST00000697734; ENST00000697735; ENST00000697754	RPSA	protein_coding	protein_coding	ribosomal protein SA [Source:HGNC Symbol;Acc:HGNC:6502]	0.4834	1447	GO:0006412; GO:0007155; GO:0000028; GO:0046718; GO:0002181	GO:0003735; GO:0005055; GO:0003723; GO:0005515; GO:0043236; GO:0043022; GO:0001618	GO:0005840; GO:0015935; GO:0005634; GO:0005737; GO:0110165; GO:0016020; GO:0005886; GO:1990904; GO:0022627; GO:0005654; GO:0005829; GO:0070062; GO:0022626	3921	TRUE	-0.140128	0.0019123	0.0608462	chr3	39406716	39426255	19540	+	26571.3	26761.6	26018.2	25478.6	23531.5	25526.6	24201.1	19994	22464.3	22785.2	24240.8	23102.6	20320.7	22935	22078.7	17880	19622.8	19917.4	23042.8	22031.4	21795	20849.6	21334.5	21984.9	20607.9	20767.2	22829.2	21163.7	22924.4
ENSG00000148158	ENST00000374232; ENST00000416585; ENST00000604751	SNX30	protein_coding	protein_coding	sorting nexin family member 30 [Source:HGNC Symbol;Acc:HGNC:23685]	0.4804	4054	GO:0015031; GO:0051641; GO:0000422; GO:0032456; GO:0061709; GO:2000786	GO:0035091; GO:0005515	GO:0016020; GO:0005769; GO:0031410; GO:0005768; GO:0031901; GO:0000407	401548	TRUE	0.218845	0.00191404	0.0608462	chr9	112750760	112881671	130912	+	317.233	328.543	305.728	345.268	399.119	393.54	443.596	521.25	451.026	557.819	485.173	449.67	526.572	485.255	574.648	569.734	480.886	543.488	522.79	649.692	575.159	637.797	629.769	546.981	690.854	686.046	542.358	660.056	622.754
ENSG00000008300	ENST00000164024; ENST00000461362; ENST00000498057; ENST00000470999	CELSR3	protein_coding	protein_coding	cadherin EGF LAG seven-pass G-type receptor 3 [Source:HGNC Symbol;Acc:HGNC:3230]	0.6008	5357	GO:0007156; GO:0007186; GO:0007155; GO:0007166; GO:0007165; GO:0098609; GO:0060071	GO:0005509; GO:0004930; GO:0004888; GO:0005515	GO:0016020; GO:0016021; GO:0005886	1951	TRUE	-0.228712	0.00192408	0.0610196	chr3	48636463	48662886	26424	-	251.566	234.138	342.494	272.06	302.455	319.617	273.551	241.598	263.552	256.912	242.586	272.399	299.074	235.533	284.204	327.009	274.512	294.662	262.973	285.397	217.79	214.497	266.241	235.291	271.561	271.495	286.297	200.017	202.397
ENSG00000130749	ENST00000253048; ENST00000601973; ENST00000594019; ENST00000597069; ENST00000595341	ZC3H4	protein_coding	protein_coding	zinc finger CCCH-type containing 4 [Source:HGNC Symbol;Acc:HGNC:17808]	0.5702	3078	GO:0045892; GO:0006353; GO:0032785; GO:0071027; GO:0110064; GO:0140744	GO:0046872; GO:0003723; GO:0005515; GO:1990841	GO:0005654; GO:0005829; GO:0005694; GO:0005634	23211	TRUE	-0.158153	0.00194456	0.0615221	chr19	47064187	47113776	49590	-	1941.07	1794.73	2223.57	2475.25	2062.09	2584.21	2705.76	2089.42	2282.3	2182.16	1824.54	1900.01	2255.42	2161.41	2267.62	2389.25	2165.59	2416.61	1583.1	1700.45	1786.84	1811.84	2028.2	2051.47	2204.49	2249.23	2211.88	1411.37	1478.48
ENSG00000077514	ENST00000528481; ENST00000532784; ENST00000263681; ENST00000527458; ENST00000532497; ENST00000530511; ENST00000531615; ENST00000524752; ENST00000530163; ENST00000532954	POLD3	protein_coding	protein_coding	DNA polymerase delta 3, accessory subunit [Source:HGNC Symbol;Acc:HGNC:20932]	0.4535	1242	GO:0006260; GO:0006281; GO:0006974; GO:0071897; GO:0006298; GO:0042276; GO:0000731; GO:0006271; GO:0006261; GO:0006297; GO:1904161	GO:0005515; GO:0030674; GO:0003887	GO:0005634; GO:0043625; GO:0031981; GO:0005737; GO:0005654; GO:0016035	10714	TRUE	-0.204565	0.00195038	0.0615336	chr11	74493851	74669117	175267	+	656.811	468.275	831.47	911.152	811.226	997.032	973.268	735.414	856.768	441.98	396.96	353.713	571.83	582.683	590.902	664.437	662.427	699.471	402.875	402.423	442.801	453.67	573.169	560.577	721.576	755.058	725.901	376.282	337.69
ENSG00000171206	ENST00000643721; ENST00000302424; ENST00000642664; ENST00000462202; ENST00000643376; ENST00000645961; ENST00000479004; ENST00000646349; ENST00000487927; ENST00000644979; ENST00000644572; ENST00000646757; ENST00000643100; ENST00000644914; ENST00000642304	TRIM8	protein_coding	protein_coding	tripartite motif containing 8 [Source:HGNC Symbol;Acc:HGNC:15579]	0.582	1565	GO:0016567; GO:0045893; GO:0043123; GO:0002376; GO:0045087; GO:0010508; GO:0051092; GO:0051091; GO:0044790; GO:0019827; GO:0032897; GO:0046597; GO:1900182	GO:0046872; GO:0016740; GO:0008270; GO:0042803; GO:0005515; GO:0042802; GO:0003713	GO:0005634; GO:0005737; GO:0016605; GO:0005829; GO:0016604	81603	TRUE	-0.124933	0.00195418	0.0615336	chr10	102644479	102658318	13840	+	1525.05	1756.52	1514.35	1497.19	1415.06	1437.74	1407.64	1408.92	1355.8	1414.61	1595.19	1643.88	1302.37	1320.5	1603.23	1363.34	1274.8	1211.6	1640.96	1735.07	1790.46	1591.64	1599.21	1493.07	1349.08	1443.15	1412.09	1492.63	1755.55
ENSG00000148339	ENST00000373068; ENST00000373069; ENST00000682371; ENST00000373066; ENST00000432073; ENST00000682638; ENST00000373064; ENST00000472769; ENST00000684304; ENST00000683206; ENST00000445012; ENST00000466983	SLC25A25	protein_coding	protein_coding	solute carrier family 25 member 25 [Source:HGNC Symbol;Acc:HGNC:20663]	0.5597	2642	GO:0055085; GO:0015867; GO:0002021; GO:0014823; GO:0032094; GO:0035264; GO:0043010; GO:0045333; GO:0046034; GO:0060612; GO:0070588	GO:0005509; GO:0046872; GO:0005347	GO:0016020; GO:0016021; GO:0005739; GO:0005743	114789	TRUE	-0.182297	0.00196534	0.0617387	chr9	128068201	128109245	41045	+	603.953	499.624	590.143	595.563	496.889	606.509	589.336	532.755	563.33	585.247	551.333	594.941	534.346	540.117	528.663	512.955	622.541	513.071	513.324	628.113	488.525	473.601	523.636	552.987	560.579	553.432	572.594	488.792	516.276
ENSG00000204628	ENST00000512805; ENST00000511473; ENST00000504325; ENST00000514455; ENST00000509148; ENST00000502905; ENST00000507756; ENST00000511566; ENST00000507273; ENST00000509535; ENST00000504128; ENST00000508682; ENST00000376817; ENST00000504726; ENST00000511900; ENST00000513060; ENST00000512968; ENST00000510199; ENST00000502844; ENST00000507000; ENST00000514183; ENST00000502548; ENST00000502890; ENST0000…	RACK1	protein_coding	protein_coding	receptor for activated C kinase 1 [Source:HGNC Symbol;Acc:HGNC:4399]	0.5429	851	GO:0016567; GO:0006915; GO:0006417; GO:0017148; GO:0007049; GO:0001934; GO:0048511; GO:0010629; GO:0051726; GO:0043547; GO:2000114; GO:0030178; GO:0030335; GO:0032880; GO:0051302; GO:0043065; GO:0006919; GO:0007369; GO:0006412; GO:0043473; GO:1903208; GO:0072344; GO:2001244; GO:0030308; GO:0031334; GO:0032091; GO:0051898; GO:0071333; GO:0050765; GO:0071363; GO:0033137; GO:0032436; GO:0042998; GO:…	GO:0005515; GO:0003723; GO:0005102; GO:0043022; GO:0045296; GO:0051434; GO:0042169; GO:0060090; GO:0008200; GO:0019903; GO:0042803; GO:0030971; GO:0019899; GO:0008656; GO:0030332; GO:0005080; GO:0035591; GO:0030292	GO:0005634; GO:0005737; GO:0016020; GO:0005654; GO:0005829; GO:0005886; GO:0042995; GO:0005739; GO:1990904; GO:0005840; GO:0030425; GO:0015935; GO:0048471; GO:0043204; GO:0030496; GO:0070062; GO:0001891; GO:0043005; GO:0043025; GO:0044297; GO:1990630; GO:0022627; GO:0005730	10399	TRUE	-0.128131	0.00198772	0.0622945	chr5	181236897	181248096	11200	-	23881.5	24360.2	22545.8	24306.9	22675.7	24878.6	25372.2	20500	23213.5	22881.7	24798.2	23728.9	20543.9	23513.9	23324.2	19202.5	20394.7	21261.5	25300.3	24115	24048.4	23588.9	24123.6	23868	23635.2	24070.4	25079.6	23169.6	25122
ENSG00000064666	ENST00000562015; ENST00000263097; ENST00000348419; ENST00000565096; ENST00000569352; ENST00000562958; ENST00000568865; ENST00000606983; ENST00000562075; ENST00000607102; ENST00000566695; ENST00000564572	CNN2	protein_coding	protein_coding	calponin 2 [Source:HGNC Symbol;Acc:HGNC:2156]	0.5981	1319	GO:0007010; GO:0031032; GO:0032970; GO:0071260; GO:0006909; GO:0010628; GO:0030097; GO:0042060; GO:0050765; GO:0051649; GO:0070663; GO:1905517; GO:1905522	GO:0005515; GO:0003779; GO:0005516; GO:0045296	GO:0005856; GO:0016020; GO:0005925; GO:0005576; GO:0035580; GO:1904724; GO:0005911; GO:0001725	1265	TRUE	-0.0991963	0.00199738	0.0623345	chr19	1026586	1039068	12483	+	8228.73	8993.23	7489.73	6209.88	5199.02	6375.55	7540.43	7378.91	7449.18	6106.16	6652.18	7293.9	6263.83	6389.23	6862.88	6699.65	5931.39	6215.5	7344.31	7563.63	7436.07	6581.78	6813.81	6600.07	7198.39	7393.28	8130.69	6667.09	7353.6
ENSG00000092096	ENST00000397260; ENST00000397267; ENST00000474057; ENST00000206544; ENST00000354772; ENST00000473917; ENST00000474774; ENST00000557699; ENST00000636431; ENST00000556803	SLC22A17	protein_coding	protein_coding	solute carrier family 22 member 17 [Source:HGNC Symbol;Acc:HGNC:23095]	0.6261	1670	GO:0055085; GO:0006811; GO:0055072; GO:0006879; GO:0015891	GO:0022857; GO:0005515; GO:0004888	GO:0016021; GO:0016020; GO:0005886; GO:0005773; GO:0005887; GO:0031301; GO:0005774	51310	TRUE	0.227144	0.00199996	0.0623345	chr14	23346314	23352912	6599	-	226.115	315.449	194.958	172.139	173.911	165.808	113.26	166.375	137.663	417.881	483.703	508.208	234.474	221.344	205.466	162.703	143.904	146.861	309.257	343.91	357.369	296.119	273.317	239.628	179.424	187.958	199.484	467.54	463.241
ENSG00000100206	ENST00000216024; ENST00000428462; ENST00000439567; ENST00000478820; ENST00000415483; ENST00000464842	DMC1	protein_coding	protein_coding	DNA meiotic recombinase 1 [Source:HGNC Symbol;Acc:HGNC:2927]	0.4297	1168	GO:0006281; GO:0006259; GO:0007049; GO:0051321; GO:0007131; GO:0007283; GO:0042148; GO:0007292; GO:0006312; GO:0000730; GO:0070192; GO:0001541; GO:0001556; GO:0007127; GO:0007129; GO:0007141; GO:0007276; GO:0007286; GO:0048477	GO:0003677; GO:0005524; GO:0008094; GO:0140664; GO:0000166; GO:0005515; GO:0042802; GO:0003690; GO:0003697; GO:0000150	GO:0005634; GO:0005694; GO:0000794; GO:0000781	11144	TRUE	-0.811351	0.00201313	0.0623345	chr22	38518948	38570204	51257	-	55.2027	51.7227	78.0196	91.0163	78.4675	81.8133	89.2642	50.448	84.2279	14.9329	7.3511	6.7761	41.4985	57.7466	46.8569	57.9619	57.8744	63.3873	12.746	20.3156	8.47864	32.2726	38.2456	59.6358	58.2453	71.122	43.4063	3.82408	6.49404
ENSG00000165795	ENST00000298687; ENST00000350792; ENST00000397858; ENST00000556716; ENST00000557633; ENST00000554104; ENST00000555158; ENST00000553503; ENST00000556147; ENST00000397853; ENST00000360463; ENST00000557353; ENST00000397851; ENST00000554143; ENST00000397847; ENST00000298684; ENST00000555650; ENST00000397844; ENST00000403829; ENST00000553593; ENST00000553793; ENST00000556008; ENST00000557416; ENST0000…	NDRG2	protein_coding	protein_coding	NDRG family member 2 [Source:HGNC Symbol;Acc:HGNC:14460]	0.5422	994	GO:0030154; GO:0016055; GO:0007399; GO:0007165; GO:0021762; GO:0001818; GO:0010574; GO:0070373; GO:0090361; GO:1904706; GO:1990874	GO:0005515; GO:0003674	GO:0005737; GO:0042995; GO:0005829; GO:0048471; GO:0030426; GO:0070062; GO:0005794; GO:0005634; GO:0016020; GO:0016021	57447	TRUE	0.242295	0.00201344	0.0623345	chr14	21016763	21070872	54110	-	175.215	156.024	167.751	192.845	184.438	210.902	140.135	161.592	161.979	332.748	256.614	245.766	222.79	232.695	217.46	152.291	169.528	145.992	226.43	225.252	197.335	294.85	234.237	230.726	198.225	176.472	161.656	273.39	272.108
ENSG00000026103	ENST00000688239; ENST00000696723; ENST00000696992; ENST00000690268; ENST00000357339; ENST00000696741; ENST00000612663; ENST00000697093; ENST00000696774; ENST00000696993; ENST00000696994; ENST00000696775; ENST00000697035; ENST00000696995; ENST00000696742; ENST00000696776; ENST00000696777; ENST00000696767; ENST00000696778; ENST00000696779; ENST00000492756; ENST00000696996; ENST00000696780; ENST0000…	FAS	protein_coding	protein_coding	Fas cell surface death receptor [Source:HGNC Symbol;Acc:HGNC:11920]	0.4014	2970	GO:0007165; GO:0006915; GO:0006955; GO:0042981; GO:0043066; GO:0043065; GO:0071260; GO:0033209; GO:0097192; GO:0097191; GO:0065003; GO:0071455; GO:0097527; GO:0001934; GO:0006924; GO:0032872; GO:0034198; GO:0036337; GO:0097049; GO:2001235; GO:2001269	GO:0005515; GO:0004888; GO:0005516; GO:0042802; GO:0038023; GO:0019900; GO:0005031	GO:0110165; GO:0016020; GO:0005886; GO:0045121; GO:0016021; GO:0005829; GO:0005576; GO:0016604; GO:0009986; GO:0009897; GO:0070062; GO:0031264; GO:0031265	355	TRUE	-0.230233	0.00201424	0.0623345	chr10	88953813	89029605	75793	+	1015.38	797.841	1326.1	1311.72	1216.09	1235.77	926.778	903.422	886.374	753.768	578.373	529.249	771.999	757.688	652.884	848.54	954.583	963.126	493.776	419.154	533.756	691.915	698.085	738.285	688.246	796.775	663.9	397.731	306.88
ENSG00000104738	ENST00000518221; ENST00000648407; ENST00000649838; ENST00000649919; ENST00000697120; ENST00000262105; ENST00000697121; ENST00000649973; ENST00000520994; ENST00000648519; ENST00000524086; ENST00000650216; ENST00000697122; ENST00000519170; ENST00000519138; ENST00000647877; ENST00000520637; ENST00000697123; ENST00000519470; ENST00000650327; ENST00000518680; ENST00000517709; ENST00000648554; ENST0000…	MCM4	protein_coding	protein_coding	minichromosome maintenance complex component 4 [Source:HGNC Symbol;Acc:HGNC:6947]	0.4955	1945	GO:0006260; GO:0032508; GO:0007049; GO:0006270; GO:0006259; GO:0030174; GO:0000727; GO:0006268; GO:1902975; GO:0006271	GO:0003677; GO:0005524; GO:0000166; GO:0016787; GO:0004386; GO:0003678; GO:0016887; GO:0005515; GO:0003697; GO:0017116	GO:0005634; GO:0005654; GO:0005694; GO:0042555; GO:0000781; GO:0016020; GO:0071162	4173	TRUE	-0.340321	0.00201714	0.0623345	chr8	47960185	47978160	17976	+	1778.77	1296.64	2738.08	2974.85	2608.87	3124.05	3518.77	2434.57	3045.06	954.152	764.233	621.425	1617.59	1737.44	1470.94	2443.4	2347.05	2271.85	460.02	584.589	500.58	995.864	1248.89	1659.11	1878.62	2353.64	2543.42	393.784	423.195
ENSG00000174444	ENST00000307961; ENST00000567229; ENST00000565723; ENST00000568588; ENST00000561775; ENST00000569696; ENST00000564744; ENST00000564647; ENST00000563473; ENST00000566039; ENST00000564439; ENST00000566622; ENST00000569438; ENST00000566624; ENST00000561554; ENST00000566491; ENST00000564517	RPL4	protein_coding	protein_coding	ribosomal protein L4 [Source:HGNC Symbol;Acc:HGNC:10353]	0.4774	990	GO:0006412; GO:0002181; GO:0006396	GO:0003735; GO:0003723; GO:0005515	GO:0005840; GO:0005634; GO:0005737; GO:0016020; GO:1990904; GO:0005791; GO:0005925; GO:0005730; GO:0022625; GO:0005829; GO:0070062; GO:0022626	6124	TRUE	-0.18569	0.00202937	0.0625668	chr15	66498015	66524532	26518	-	38532.5	40233.5	37280.2	40895	38529.5	40115.8	38000.1	33457.7	35289.6	37668	39462.3	37910.9	27039.5	35956.9	32211.7	24295.6	29697.2	30880.2	40809.2	36912.9	39581.3	36429.1	36920.8	38051.8	34288.4	33739.5	36477	38292.1	40630.4
ENSG00000239713	ENST00000463934; ENST00000480000; ENST00000461827; ENST00000407997; ENST00000486357; ENST00000494150; ENST00000481958	APOBEC3G	protein_coding	protein_coding	apolipoprotein B mRNA editing enzyme catalytic subunit 3G [Source:HGNC Symbol;Acc:HGNC:17357]	0.5246	1416	GO:0045087; GO:0002376; GO:0051607; GO:0045071; GO:0010529; GO:0080111; GO:0016554; GO:0045869; GO:0070383; GO:0009972; GO:0016553; GO:0002230; GO:0048525	GO:0008270; GO:0016787; GO:0003723; GO:0046872; GO:0042802; GO:0003824; GO:0005515; GO:0004126; GO:0047844; GO:0008829	GO:0005634; GO:0005737; GO:1990904; GO:0000932; GO:0005829; GO:0030895	60489	TRUE	-0.166504	0.00203881	0.0627123	chr22	39077067	39087743	10677	+	1715.3	1408.5	1876.35	1824.16	1701.38	1846.72	2223.75	1885.25	2039.34	978.41	985.129	988.343	1472.36	1476.15	1488.95	2201.37	1783.05	2026.19	807.329	865.145	718.959	977.488	995.292	1210.47	1807.9	1768.94	1810.42	778.124	736.319
ENSG00000113739	ENST00000265087; ENST00000520593; ENST00000520648; ENST00000518455; ENST00000519511	STC2	protein_coding	protein_coding	stanniocalcin 2 [Source:HGNC Symbol;Acc:HGNC:11374]	0.5486	1298	GO:0010629; GO:0006874; GO:0046885; GO:0006979; GO:0007566; GO:0030968; GO:0033280; GO:0034976; GO:0040015; GO:0043434; GO:0046697; GO:0055074; GO:0071456; GO:2001256; GO:0007165	GO:0005179; GO:0042803; GO:0019899; GO:0020037	GO:0005576; GO:0005783; GO:0005615; GO:0048471; GO:0005788; GO:0005794	8614	TRUE	-1.668	0.00205658	0.0631126	chr5	173314723	173328447	13725	-	19.5771	5.87793	18.9689	22.754	33.486	50.1789	42.2325	11.5047	4.52838	1.06602	1.47022	5.42088	26.3185	12.2969	21.7464	36.0672	28.1551	24.4767	3.15568	3.58239	8.42283	5.6946	10.6142	14.0957	18.4273	11.4863	19.3943	0	0
ENSG00000273173	ENST00000577949; ENST00000580062; ENST00000338327	SNURF	protein_coding	protein_coding	SNRPN upstream open reading frame [Source:HGNC Symbol;Acc:HGNC:11171]	0.4631	729	GO:0008150	GO:0051117; GO:0003674	GO:0005634; GO:0016607	8926	TRUE	0.67606	0.00206787	0.0633131	chr15	24954987	24977850	22864	+	21.9443	19.9302	41.0352	62.9471	21.709	63.5594	51.7861	31.0174	30.002	82.8738	50.7378	31.1294	32.7601	64.1651	27.1229	44.2023	39.32	134.138	18.3066	35.9375	13.803	47.2409	33.409	44.8448	66.8582	57.7452	48.9282	57.5339	24.5187
ENSG00000165175	ENST00000457894; ENST00000378474; ENST00000336949; ENST00000614558	MID1IP1	protein_coding	protein_coding	MID1 interacting protein 1 [Source:HGNC Symbol;Acc:HGNC:20715]	0.5642	3068	GO:0006629; GO:0051258; GO:0007026; GO:0046890; GO:0051351; GO:0045723	GO:0005515; GO:0008022; GO:0042802	GO:0005634; GO:0005737; GO:0005856; GO:0005829; GO:0005874; GO:0015630	58526	TRUE	-0.132019	0.00210044	0.0641624	chrX	38801440	38806537	5098	+	1276.43	1394.2	1463.77	1395.91	1309.66	1558.84	1450.56	1293.83	1352.17	1229.13	1183.53	1269.84	1316.73	1435.9	1621.98	1459.52	1275.58	1359.4	1228.61	1152.34	1306.74	1087.67	1145.45	1044.17	1228.81	1336.59	1232	1130.13	1100.74
ENSG00000135736	ENST00000258214; ENST00000569068	CCDC102A	protein_coding	protein_coding	coiled-coil domain containing 102A [Source:HGNC Symbol;Acc:HGNC:28097]	0.6347	1655			GO:0016459	92922	TRUE	-0.307122	0.00212015	0.064616	chr16	57512181	57536571	24391	-	212.411	214.544	258.187	261.177	248.445	221.441	218.841	160.18	193.814	110.867	127.909	123.325	196.193	191.075	158.224	189.152	160.328	168.513	91.5146	83.5892	101.074	130.027	129.14	159.39	143.539	143.057	157.001	50.0043	66.0227
ENSG00000119326	ENST00000374595; ENST00000325551; ENST00000374594; ENST00000488130; ENST00000374593	CTNNAL1	protein_coding	protein_coding	catenin alpha like 1 [Source:HGNC Symbol;Acc:HGNC:2512]	0.389	1436	GO:0007155; GO:0007266	GO:0051015; GO:0005515; GO:0045296	GO:0005737; GO:0110165; GO:0016020; GO:0005886; GO:0005856; GO:0005829	8727	TRUE	-0.286584	0.00212778	0.0647002	chr9	108942569	109013522	70954	-	309.318	219.443	406.777	462.006	369.427	422.156	344.579	332.75	318.798	153.507	166.135	94.8654	169.076	230.803	207.715	254.073	319.092	293.721	75.7362	85.9774	99.8707	170.838	164.521	196.256	190.093	226.593	237.349	61.2552	64.9404
ENSG00000073111	ENST00000474964; ENST00000265056; ENST00000480910; ENST00000472731; ENST00000477668; ENST00000468659; ENST00000491422; ENST00000473785; ENST00000468414	MCM2	protein_coding	protein_coding	minichromosome maintenance complex component 2 [Source:HGNC Symbol;Acc:HGNC:6944]	0.5825	1688	GO:0006270; GO:1905775; GO:0006260; GO:0032508; GO:0006915; GO:0007049; GO:0006259; GO:0030174; GO:0000727; GO:0006268; GO:1902975; GO:0006334; GO:0071353; GO:0090102	GO:0005524; GO:0003677; GO:0046872; GO:0000166; GO:0016787; GO:0005515; GO:0004386; GO:0003697; GO:0043138; GO:0017116; GO:0003688; GO:0019899; GO:0042393	GO:0005634; GO:0042555; GO:0000781; GO:0005737; GO:0005654; GO:0000785; GO:0005694; GO:0071162; GO:0005664	4171	TRUE	-0.360771	0.00213694	0.0648301	chr3	127598410	127622436	24027	+	2044.82	1478.3	2785.26	3151.93	2633.52	3618.33	3556.17	2246.95	3017.71	967.95	863.019	909.352	1662.05	1678.05	1511.75	2244.98	2272.74	2463.68	548.036	568.407	576.362	951.947	1237.45	1499.57	1801.03	2365.13	2303.3	352.53	454.582
ENSG00000123933	ENST00000337190; ENST00000513372; ENST00000513380; ENST00000515378; ENST00000510822	MXD4	protein_coding	protein_coding	MAX dimerization protein 4 [Source:HGNC Symbol;Acc:HGNC:13906]	0.6176	1961	GO:0006357; GO:0000122	GO:0046983; GO:0003677; GO:0005515; GO:0000981; GO:0000978	GO:0005634; GO:0000785; GO:0005654	10608	TRUE	-0.149597	0.00214657	0.064974	chr4	2247432	2262109	14678	-	1529.95	1795.71	1396.32	1543.32	1349.16	1539.18	1458.95	1648.71	1584.93	1627.82	1481.98	1826.83	1396.48	1474.68	1503.5	1514.02	1476.58	1635.23	2080.64	2239	2112.93	1873.52	1979.56	1790.16	2205.47	2273.25	2209.1	2053.93	2188.49
ENSG00000196517	ENST00000372307; ENST00000372306; ENST00000372310; ENST00000673836; ENST00000475075; ENST00000357730; ENST00000360584; ENST00000492434; ENST00000528803; ENST00000489764; ENST00000466926; ENST00000533007	SLC6A9	protein_coding	protein_coding	solute carrier family 6 member 9 [Source:HGNC Symbol;Acc:HGNC:11056]	0.6121	1661	GO:0003333; GO:0006836; GO:0055085; GO:0071702; GO:0071705; GO:1903825; GO:0006865; GO:0035725; GO:0150104; GO:1904782; GO:0015816; GO:0046985; GO:0060092; GO:0070455; GO:1903804	GO:0015293; GO:0022857; GO:0005283; GO:0015187; GO:0015375	GO:0016021; GO:0016020; GO:0005887; GO:0005886; GO:0016324; GO:0016323; GO:0016328; GO:0009925; GO:0005768; GO:0014069; GO:0030285; GO:0031045; GO:0032279; GO:0098686; GO:0098688; GO:0099055; GO:0099056	6536	TRUE	-0.871536	0.00217034	0.0655442	chr1	43991500	44031467	39968	-	30.3445	25.471	70.6065	55.4012	74.5334	145.082	63.3488	44.2487	48.0008	43.707	38.2258	33.8805	122.82	74.7272	90.735	106.599	75.0803	98.8485	19.986	5.97066	14.4391	28.473	23.882	55.2988	43.6437	93.9789	63.7241	12.5011	9.74106
ENSG00000182568	ENST00000338745; ENST00000417717; ENST00000454909; ENST00000700177; ENST00000700178; ENST00000700179; ENST00000700180; ENST00000606296; ENST00000415069; ENST00000457005; ENST00000476178; ENST00000467628; ENST00000700181; ENST00000475083; ENST00000440737; ENST00000491519; ENST00000482788; ENST00000452260; ENST00000414509; ENST00000493952; ENST00000487699; ENST00000444341; ENST00000450898	SATB1	protein_coding	protein_coding	SATB homeobox 1 [Source:HGNC Symbol;Acc:HGNC:10541]	0.4637	2062	GO:0000122; GO:0006325; GO:0006338; GO:0006357	GO:0003677; GO:0005515; GO:0000981; GO:0000978; GO:0001227; GO:0043565; GO:0000977; GO:0003690	GO:0005634; GO:0005654; GO:0016604; GO:0016605; GO:0016363; GO:0000785	6304	TRUE	0.154281	0.00217647	0.0655729	chr3	18345377	18445621	100245	-	2741.71	2272.8	3165.37	3624.55	3652.32	3228.95	3081.45	3096.16	3278.45	4894.1	3865.65	3658.88	4374.83	4140.41	4703.98	3380.89	3333.83	3429.31	3370.26	3240.87	3512.93	4652.79	4333.29	4298.83	3874.52	3669.66	3580.55	3489.74	3044.62
ENSG00000116161	ENST00000613570; ENST00000426793; ENST00000461977; ENST00000483307; ENST00000367679; ENST00000473925; ENST00000406752; ENST00000405362; ENST00000469173	CACYBP	protein_coding	protein_coding	calcyclin binding protein [Source:HGNC Symbol;Acc:HGNC:30423]	0.4482	1164	GO:0007507; GO:1990830	GO:0042803; GO:0005515; GO:0015631; GO:0031625; GO:0044548; GO:0019904	GO:0005634; GO:0005737; GO:0005654; GO:0005829; GO:0070062; GO:0030877; GO:0005641; GO:0019005	27101	TRUE	-0.174652	0.00218116	0.0655729	chr1	174999163	175012027	12865	+	2731.9	2389.38	2948.61	2874.62	2789.06	2876.08	2586.74	2064.65	2237.92	1557.46	1367.3	1268.49	1618.97	1829.4	1847.22	1907.8	2174.2	2007.09	1283.31	1169.43	1380.14	1621.05	1777.89	1880.52	1771.91	1861.83	2045.63	1199.26	1255.45
ENSG00000175550	ENST00000525501; ENST00000376991; ENST00000312515; ENST00000531121; ENST00000527119; ENST00000532933; ENST00000530791; ENST00000534333; ENST00000525190	DRAP1	protein_coding	protein_coding	DR1 associated protein 1 [Source:HGNC Symbol;Acc:HGNC:3019]	0.6246	678	GO:0000122; GO:0045944; GO:0006355; GO:0006366	GO:0003677; GO:0046982; GO:0005515; GO:0042802; GO:0003713; GO:0003714; GO:0001046; GO:0016251; GO:0001091; GO:0017025	GO:0005634; GO:0090575; GO:0017054	10589	TRUE	0.175415	0.00229074	0.0687119	chr11	65919274	65921563	2290	+	2442.24	2915.45	2199.34	1996.43	1867.66	2099.88	2119.3	1959.33	2164.56	1853.81	1950.98	2393.32	2772.22	2601.26	3127.73	2923.84	1938.01	2527.7	2509.81	2461.1	2546.1	1845.05	1988.4	1804.26	1882.5	2002.8	2077.96	2575.21	3274.08
ENSG00000054611	ENST00000380995; ENST00000337137; ENST00000441936; ENST00000486163; ENST00000407381; ENST00000355704; ENST00000394449; ENST00000496139; ENST00000472791; ENST00000441162; ENST00000406733	TBC1D22A	protein_coding	protein_coding	TBC1 domain family member 22A [Source:HGNC Symbol;Acc:HGNC:1309]	0.5933	1879	GO:0090630	GO:0005096; GO:0042803; GO:0005515; GO:0071889		25771	TRUE	0.228232	0.00231241	0.0690764	chr22	46762617	47175699	413083	+	1221.61	1209.07	1067.53	902.249	858.754	821.406	883.044	861.088	855.864	1387.96	1412.88	1319.98	1020.84	991.318	932.096	857.598	885.322	821.855	1406.38	1583.42	1531.75	1305.96	1177.5	1203.56	973.739	1001.41	957.679	1572.63	1632.17
ENSG00000054965	ENST00000356467; ENST00000064778; ENST00000450446; ENST00000632101; ENST00000432223	FAM168A	protein_coding	protein_coding	family with sequence similarity 168 member A [Source:HGNC Symbol;Acc:HGNC:28999]	0.5374	3404	GO:1905053	GO:0005515		23201	TRUE	0.247566	0.00231329	0.0690764	chr11	73400487	73598189	197703	-	639.192	573.098	784.048	827.061	735.613	759.228	623.89	598.243	663.86	1059.63	858.609	685.741	720.967	779.433	698.884	668.445	636.618	572.38	765.778	881.269	707.518	775.414	805.527	831.65	716.726	649.499	613.229	887.575	731.662
ENSG00000152778	ENST00000681359; ENST00000371795; ENST00000681422; ENST00000681163; ENST00000681348; ENST00000680591; ENST00000679632; ENST00000681270	IFIT5	protein_coding	protein_coding	interferon induced protein with tetratricopeptide repeats 5 [Source:HGNC Symbol;Acc:HGNC:13328]	0.4358	1771	GO:0043123; GO:0002376; GO:0045087; GO:0051607; GO:0045071	GO:0005515; GO:0003723; GO:0000049; GO:0000339; GO:0003690; GO:0003727; GO:0008266	GO:0016020; GO:0005886; GO:0042995; GO:0032587; GO:0005829; GO:0008385; GO:0015629; GO:0045177	24138	TRUE	0.408181	0.00237194	0.070669	chr10	89414568	89421605	7038	+	374.901	348.757	471.061	366.044	389.951	340.344	428.085	384.079	422.95	445.598	421.954	352.358	1158.81	719.84	1355.78	1193.42	594.385	1012.96	312.412	318.833	379.028	233.478	262.702	317.697	383.094	339.368	326.008	380.032	319.29
ENSG00000134291	ENST00000550146; ENST00000551305; ENST00000256686; ENST00000548153; ENST00000549288; ENST00000429772; ENST00000552187; ENST00000552561; ENST00000546749; ENST00000552546; ENST00000550552; ENST00000550161; ENST00000449758; ENST00000551705; ENST00000548640; ENST00000553217; ENST00000548355; ENST00000548965; ENST00000547136; ENST00000547682; ENST00000615597; ENST00000549287	TMEM106C	protein_coding	protein_coding	transmembrane protein 106C [Source:HGNC Symbol;Acc:HGNC:28775]	0.4983	772	GO:0008150	GO:0005515; GO:0003674	GO:0016020; GO:0016021; GO:0005783; GO:0005789; GO:0005575	79022	TRUE	-0.212728	0.00238547	0.0709132	chr12	47963569	47968878	5310	+	826.154	728.864	1099.14	1129.79	963.533	1127.93	1206.51	834.531	1017.07	494.635	582.208	505.497	628.454	672.545	581.904	782.257	710.916	830.328	377.63	397.646	359.776	531.496	630.663	601.78	766.189	764.363	828.413	322.527	362.584
ENSG00000170581	ENST00000556539; ENST00000314128; ENST00000698178; ENST00000651301; ENST00000698179; ENST00000698180; ENST00000698181; ENST00000698182; ENST00000698183; ENST00000698184; ENST00000698185; ENST00000698186; ENST00000698187; ENST00000698188; ENST00000651915; ENST00000555488; ENST00000651078; ENST00000651805; ENST00000652091; ENST00000651934; ENST00000652741; ENST00000650805; ENST00000698189; ENST0000…	STAT2	protein_coding	protein_coding	signal transducer and activator of transcription 2 [Source:HGNC Symbol;Acc:HGNC:11363]	0.511	3796	GO:0007165; GO:0006355; GO:0051607; GO:0045944; GO:0006357; GO:0060337; GO:0006952; GO:0019221; GO:0042127; GO:0007259; GO:0001932; GO:0043434; GO:0060339; GO:0090140	GO:0003677; GO:0003700; GO:0005515; GO:0042802; GO:0000981; GO:0000978; GO:0044389	GO:0005634; GO:0005737; GO:0005829; GO:0005886; GO:0000785; GO:0090575; GO:0005654; GO:0070721	6773	TRUE	0.229224	0.00239203	0.0709493	chr12	56341597	56360203	18607	-	2937.84	2969.61	2879.18	2606.73	2924.68	2573.17	2434.2	2677.6	2796.34	2874.11	2908.15	3216.09	6238.83	3812.71	5417.69	6007.32	3091.89	5267.18	2577.65	3134.7	2860.45	2758.65	2832.02	2517.19	2587.91	2593.87	2225.37	2868.15	2811.15
ENSG00000142065	ENST00000270001; ENST00000589280	ZFP14	protein_coding	protein_coding	ZFP14 zinc finger protein [Source:HGNC Symbol;Acc:HGNC:29312]	0.4025	4066	GO:0006355; GO:0006357; GO:0001835	GO:0046872; GO:0003677; GO:0005515; GO:0000981; GO:0000978	GO:0005634	57677	TRUE	0.235052	0.00241103	0.0713537	chr19	36334453	36379201	44749	-	249.474	199.414	218.487	240.861	239.081	206.075	214.024	270.325	260.504	387.734	292.825	311.627	370.028	294.236	370.749	301.989	329.554	295.539	246.023	247.478	225.01	319.404	330.21	283.68	318.315	278.389	263.087	254.968	291.268
ENSG00000149136	ENST00000293880; ENST00000278412; ENST00000635721; ENST00000526696; ENST00000529002	SSRP1	protein_coding	protein_coding	structure specific recognition protein 1 [Source:HGNC Symbol;Acc:HGNC:11327]	0.5362	2280	GO:0006281; GO:0006974; GO:0016043; GO:0006260; GO:0006334; GO:1902275; GO:0006337	GO:0003723; GO:0003677; GO:0005515; GO:0003682; GO:0042393; GO:0031491	GO:0005634; GO:0005694; GO:0005730; GO:0005654; GO:0035101	6749	TRUE	-0.177631	0.00242409	0.0715807	chr11	57325986	57335892	9907	-	4299.13	3745.22	4897.13	5410.52	4987.26	5936.38	6041.17	4393.9	5306.35	3348.38	3202.14	2980.13	4036.3	4098.64	4086.08	4479.55	4355.44	4844.51	2615	2642.61	2451.04	3054.2	3341.72	3997.77	4292.6	4610.19	4529.03	2397.71	2475.31
ENSG00000145945	ENST00000648326; ENST00000380274	FAM50B	protein_coding	protein_coding	family with sequence similarity 50 member B [Source:HGNC Symbol;Acc:HGNC:18789]	0.587	1789	GO:0006325	GO:0005515	GO:0005634; GO:0005654; GO:0045171; GO:0030496	26240	TRUE	-0.26912	0.00244541	0.07205	chr6	3849373	3851320	1948	+	277.016	242.954	305.61	215.669	207.397	250.894	227.48	181.42	187.475	241.987	180.837	253.427	224.106	249.721	275.204	205.984	188.483	198.639	258.766	201.809	276.75	202.158	191.057	221.195	254.103	274.627	195.79	202.517	205.645
ENSG00000125520	ENST00000266077; ENST00000474248; ENST00000485897; ENST00000493772; ENST00000491109; ENST00000473157; ENST00000482718; ENST00000496425	SLC2A4RG	protein_coding	protein_coding	SLC2A4 regulator [Source:HGNC Symbol;Acc:HGNC:15930]	0.6723	937	GO:0006357; GO:0006355	GO:0046872; GO:0003677; GO:0000978; GO:0003700	GO:0005634; GO:0005737; GO:0016607	56731	TRUE	-0.143177	0.00245308	0.0721161	chr20	63739776	63744050	4275	+	2040.91	2024.95	1814.69	1769.87	1631.09	1792.26	1806.4	1728.36	1800.48	2443.33	2153.87	2844.61	2473.15	2078.17	2266.88	1776.11	1652.55	1923.31	2167.95	2022.86	2126.16	2304.41	2355.48	2127.38	1892.2	1946.41	1903.41	1911.41	2020.73
[truncated: 12,836 more rows]
[truncated: 44 more columns]
