# Supplementary material for: Pro-inflammatory macrophages suppress HIV replication in humanized mice and ex vivo co-cultures
Source: Front Immunol. 2024 Nov 7;15:1439328. doi: 10.3389/fimmu.2024.1439328 (PMC11578737; doi:10.3389/fimmu.2024.1439328)
Supplement: Supplementary file 11 [file Table11.xlsx]

## Sheet: BP_upGenes
ID

## Sheet: BP_bothGenes
ID

## Sheet: MF_upGenes
ID

## Sheet: MF_bothGenes
ID

## Sheet: CC_upGenes
ID

## Sheet: CC_bothGenes
ID
